# Supplementary material for: Quantum Chemical Investigation of Polychlorinated Dibenzodioxins, Dibenzofurans and Biphenyls: Relative Stability and Planarity Analysis
Source: Molecules. 2020 Dec 3;25(23):5697. doi: 10.3390/molecules25235697 (PMC7730433; doi:10.3390/molecules25235697)
Supplement: Supplementary file 1 [file molecules-25-05697-s001.zip › PCB/B3LYP/ClClClHHClHHClH.out]

                  Welcome to Q-Chem
     A Quantum Leap Into The Future Of Chemistry


 Q-Chem 5.2 (devel), Q-Chem, Inc., Pleasanton, CA (2019)

 Yihan Shao,  Zhengting Gan,  E. Epifanovsky,  A. T. B. Gilbert,  M. Wormit,  
 J. Kussmann,  A. W. Lange,  A. Behn,  Jia Deng,  Xintian Feng,  D. Ghosh,  
 M. Goldey,  P. R. Horn,  L. D. Jacobson,  I. Kaliman,  T. Kus,  A. Landau,  
 Jie Liu,  E. I. Proynov,  R. M. Richard,  R. P. Steele,  E. J. Sundstrom,  
 H. L. Woodcock III,  P. M. Zimmerman,  D. Zuev,  B. Albrecht,  E. Alguire,  
 S. A. Baeppler,  D. Barton,  Z. Benda,  Y. A. Bernard,  E. J. Berquist,  
 K. B. Bravaya,  H. Burton,  D. Casanova,  Chun-Min Chang,  Yunqing Chen,  
 A. Chien,  K. D. Closser,  M. P. Coons,  S. Coriani,  S. Dasgupta,  
 A. L. Dempwolff,  M. Diedenhofen,  Hainam Do,  R. G. Edgar,  Po-Tung Fang,  
 S. Faraji,  S. Fatehi,  Qingguo Feng,  K. D. Fenk,  J. Fosso-Tande,  
 J. Gayvert,  Qinghui Ge,  A. Ghysels,  G. Gidofalvi,  J. Gomes,  
 J. Gonthier,  A. Gunina,  D. Hait,  M. W. D. Hanson-Heine,  
 P. H. P. Harbach,  A. W. Hauser,  M. F. Herbst,  J. E. Herr,  
 E. G. Hohenstein,  Z. C. Holden,  Kerwin Hui,  B. C. Huynh,  T.-C. Jagau,  
 Hyunjun Ji,  B. Kaduk,  K. Khistyaev,  Jaehoon Kim,  P. Klunzinger,  K. Koh,  
 D. Kosenkov,  L. Koulias,  T. Kowalczyk,  C. M. Krauter,  A. Kunitsa,  
 Ka Un Lao,  A. Laurent,  K. V. Lawler,  Joonho Lee,  D. Lefrancois,  
 S. Lehtola,  D. S. Levine,  Yi-Pei Li,  You-Sheng Lin,  Fenglai Liu,  
 E. Livshits,  A. Luenser,  P. Manohar,  E. Mansoor,  S. F. Manzer,  
 Shan-Ping Mao,  Yuezhi Mao,  N. Mardirossian,  A. V. Marenich,  
 T. Markovich,  L. A. Martinez-Martinez,  S. A. Maurer,  N. J. Mayhall,  
 S. C. McKenzie,  J.-M. Mewes,  P. Morgante,  A. F. Morrison,  
 J. W. Mullinax,  K. Nanda,  T. S. Nguyen-Beck,  R. Olivares-Amaya,  
 J. A. Parkhill,  Zheng Pei,  T. M. Perrine,  F. Plasser,  P. Pokhilko,  
 S. Prager,  A. Prociuk,  E. Ramos,  D. R. Rehn,  F. Rob,  M. Scheurer,  
 M. Schneider,  N. Sergueev,  S. M. Sharada,  S. Sharma,  D. W. Small,  
 T. Stauch,  T. Stein,  Yu-Chuan Su,  A. J. W. Thom,  A. Tkatchenko,  
 T. Tsuchimochi,  N. M. Tubman,  L. Vogt,  M. L. Vidal,  O. Vydrov,  
 M. A. Watson,  J. Wenzel,  M. de Wergifosse,  T. A. Wesolowski,  A. White,  
 J. Witte,  A. Yamada,  Jun Yang,  K. Yao,  S. Yeganeh,  S. R. Yost,  
 Zhi-Qiang You,  A. Zech,  Igor Ying Zhang,  Xing Zhang,  Yan Zhao,  
 Ying Zhu,  B. R. Brooks,  G. K. L. Chan,  C. J. Cramer,  M. S. Gordon,  
 W. J. Hehre,  A. Klamt,  M. W. Schmidt,  C. D. Sherrill,  D. G. Truhlar,  
 A. Aspuru-Guzik,  R. Baer,  A. T. Bell,  N. A. Besley,  Jeng-Da Chai,  
 A. E. DePrince, III,  R. A. DiStasio Jr.,  A. Dreuw,  B. D. Dunietz,  
 T. R. Furlani,  Chao-Ping Hsu,  Yousung Jung,  Jing Kong,  D. S. Lambrecht,  
 WanZhen Liang,  C. Ochsenfeld,  V. A. Rassolov,  L. V. Slipchenko,  
 J. E. Subotnik,  T. Van Voorhis,  J. M. Herbert,  A. I. Krylov,  
 P. M. W. Gill,  M. Head-Gordon

 Contributors to earlier versions of Q-Chem not listed above: 
 R. D. Adamson,  B. Austin,  J. Baker,  G. J. O. Beran,  K. Brandhorst,  
 S. T. Brown,  E. F. C. Byrd,  A. K. Chakraborty,  C.-L. Cheng,  
 Siu Hung Chien,  D. M. Chipman,  D. L. Crittenden,  H. Dachsel,  
 R. J. Doerksen,  A. D. Dutoi,  L. Fusti-Molnar,  W. A. Goddard III,  
 A. Golubeva-Zadorozhnaya,  S. R. Gwaltney,  G. Hawkins,  A. Heyden,  
 S. Hirata,  G. Kedziora,  F. J. Keil,  C. Kelley,  Jihan Kim,  R. A. King,  
 R. Z. Khaliullin,  P. P. Korambath,  W. Kurlancheek,  A. M. Lee,  M. S. Lee,  
 S. V. Levchenko,  Ching Yeh Lin,  D. Liotard,  R. C. Lochan,  I. Lotan,  
 P. E. Maslen,  N. Nair,  D. P. O'Neill,  D. Neuhauser,  E. Neuscamman,  
 C. M. Oana,  R. Olson,  B. Peters,  R. Peverati,  P. A. Pieniazek,  
 Y. M. Rhee,  J. Ritchie,  M. A. Rohrdanz,  E. Rosta,  N. J. Russ,  
 H. F. Schaefer III,  N. E. Schultz,  N. Shenvi,  A. C. Simmonett,  A. Sodt,  
 D. Stuck,  K. S. Thanthiriwatte,  V. Vanovschi,  Tao Wang,  A. Warshel,  
 C. F. Williams,  Q. Wu,  X. Xu,  W. Zhang

 Please cite Q-Chem as follows:
 Y. Shao et al., Mol. Phys. 113, 184-215 (2015)
 DOI: 10.1080/00268976.2014.952696

 Q-Chem 5.2.1 for Intel X86 EM64T Linux

 Parts of Q-Chem use Armadillo 8.300.2 (Tropical Shenanigans).
 http://arma.sourceforge.net/

 Q-Chem begins on Sun Jan 12 00:54:39 2020  

Host: 
0

     Scratch files written to /scratch/taweetham/qchem7164//
NAlpha2: 162
NElect   162
Mult     1

 Q-Chem warning in module libgen/rem_setup.C, line 2168:

 Setting Thresh to 1e-14


Checking the input file for inconsistencies... 	...done.

--------------------------------------------------------------
User input:
--------------------------------------------------------------
$MOLECULE
0 1
C 
C  1 1.394960
Cl  2 CCl 1 119.528007
C  2 1.386606 1 120.846377 3 178.766605 0
Cl  4 CCl 2 119.698148 1 -179.612229 0
C  4 1.387279 2 120.235871 1 -0.083363 0
Cl  6 CCl 4 120.254637 2 -179.958574 0
C  6 1.387279 4 119.490737 2 0.041992 0
H  8 CH 6 120.064298 4 179.568218 0
C  8 1.386606 6 120.235863 4 0.041336 0
H  10 CH 8 119.614146 6 178.681836 0
C  1 1.488550 2 120.827489 3 1.275929 0
C  12 1.394960 1 120.827496 2 44.635695 0
Cl  13 CCl 12 119.528011 1 1.275194 0
C  13 1.386606 12 120.846392 1 -179.957497 0
H  15 CH 13 119.698155 12 -179.612829 0
C  15 1.387278 13 120.235860 12 -0.083872 0
H  17 CH 15 120.254633 13 -179.958492 0
C  17 1.387279 15 119.490737 13 0.041666 0
Cl  19 CCl 17 120.064293 15 179.568399 0
C  19 1.386606 17 120.235874 15 0.041790 0
H  21 CH 19 119.614152 17 178.681599 0

CH=1.08273
CCl=1.75400
$END

$REM
   JOB_TYPE	OPTIMIZATION
   BASIS	6-311++G**
   METHOD	B3LYP
   SYM_IGNORE	TRUE
   SCF_GUESS_ALWAYS     TRUE
   SYM_IGNORE   TRUE
   S2THRESH     15
   THRESH       15
$END

--------------------------------------------------------------
 ----------------------------------------------------------------
             Standard Nuclear Orientation (Angstroms)
    I     Atom           X                Y                Z
 ----------------------------------------------------------------
    1      C       0.0000000000     0.0000000000     0.0000000000
    2      C       0.0000000000     0.0000000000     1.3949600000
    3      Cl      1.5261815140     0.0000000000     2.2594170471
    4      C      -1.1901880373     0.0256249026     2.1059255403
    5      Cl     -1.1548436435     0.0351778398     3.8595433764
    6      C      -2.4041742747     0.0535064326     1.4351028665
    7      Cl     -3.9099833729     0.0870232313     2.3339530118
    8      C      -2.4180259722     0.0546630380     0.0478935036
    9      H      -3.3603520375     0.0692493833    -0.4851290834
   10      C      -1.2274122092     0.0272853135    -0.6622934626
   11      H      -1.2503451014     0.0068111236    -1.7445869269
   12      C       1.2779219872    -0.0284629571    -0.7628147595
   13      C       2.3095886281    -0.8932703637    -0.3971844912
   14      Cl      2.0841394724    -1.9836059182     0.9581225060
   15      C       3.5004827568    -0.9194878930    -1.1069450245
   16      H       4.2865586447    -1.6026019117    -0.8107285686
   17      C       3.6821124948    -0.0819958503    -2.1978886372
   18      H       4.6116429624    -0.1026930066    -2.7527300472
   19      C       2.6636000698     0.7822218600    -2.5724593424
   20      Cl      2.8813918386     1.8556545918    -3.9424319391
   21      C       1.4736782845     0.8090230106    -1.8610916159
   22      H       0.6936781770     1.5025559907    -2.1490431582
 ----------------------------------------------------------------
 Nuclear Repulsion Energy =        1764.42027660 hartrees
 There are       81 alpha and       81 beta electrons
 Requested basis set is 6-311++G(d,p)
 There are 162 shells and 449 basis functions

 Total QAlloc Memory Limit   2000 MB
 Mega-Array Size       188 MB
 MEM_STATIC part       192 MB
 A cutoff of  1.0D-15 yielded  10209 shell pairs
 There are     84889 function pairs (     91247 Cartesian)
 Smallest overlap matrix eigenvalue = 2.41E-07
 Linear dependence detected in AO basis
 Number of orthogonalized atomic orbitals = 444
 Maximum deviation from orthogonality = 4.715E-10

 Scale SEOQF with 1.000000e-01/1.000000e-01/1.000000e-01

 Standard Electronic Orientation quadrupole field applied
 Nucleus-field energy     =    -0.0000000508 hartrees
 Guess from superposition of atomic densities
 Warning:  Energy on first SCF cycle will be non-variational
 SAD guess density has 162.000000 electrons

 -----------------------------------------------------------------------
  General SCF calculation program by
  Eric Jon Sundstrom, Paul Horn, Yuezhi Mao, Dmitri Zuev, Alec White,
  David Stuck, Shaama M.S., Shane Yost, Joonho Lee, David Small,
  Daniel Levine, Susi Lehtola, Hugh Burton, Evgeny Epifanovsky,
  Bang C. Huynh
 -----------------------------------------------------------------------
 Exchange:     0.2000 Hartree-Fock + 0.0800 Slater + 0.7200 B88
 Correlation:  0.1900 VWN1RPA + 0.8100 LYP
 Using SG-1 standard quadrature grid
 A restricted SCF calculation will be
 performed using DIIS
 SCF converges when DIIS error is below 1.0e-08
 ---------------------------------------
  Cycle       Energy         DIIS error
 ---------------------------------------
    1   -2765.6885892140      2.97e-02  
    2   -2761.3112415963      2.39e-03  
    3   -2761.2009754755      3.06e-03  
    4   -2761.4452018804      6.78e-04  
    5   -2761.4563360025      2.89e-04  
    6   -2761.4582533568      1.06e-04  
    7   -2761.4585150257      2.48e-05  
    8   -2761.4585269111      1.24e-05  
    9   -2761.4585305978      3.58e-06  
   10   -2761.4585309126      9.36e-07  
   11   -2761.4585309328      2.85e-07  
   12   -2761.4585309346      1.05e-07  
   13   -2761.4585309349      4.30e-08  
   14   -2761.4585309349      1.01e-08  
   15   -2761.4585309350      4.22e-09  Convergence criterion met
 ---------------------------------------
 SCF time:   CPU 668.72s  wall 668.00s 
 SCF   energy in the final basis set =    -2761.4585309350
 Total energy in the final basis set =    -2761.4585309350

 --------------------------------------------------------------

                    Orbital Energies (a.u.)
 --------------------------------------------------------------

 Alpha MOs
 -- Occupied --
********-101.5708-101.5707-101.5624-101.5594 -10.2716 -10.2697 -10.2696
-10.2602 -10.2595 -10.2293 -10.2282 -10.2150 -10.2144 -10.2139 -10.2124
-10.2116  -9.4882  -9.4853  -9.4852  -9.4796  -9.4766  -7.2531  -7.2501
 -7.2500  -7.2441  -7.2431  -7.2423  -7.2410  -7.2402  -7.2400  -7.2398
 -7.2393  -7.2343  -7.2334  -7.2312  -7.2308  -0.9564  -0.9312  -0.9077
 -0.8852  -0.8728  -0.8604  -0.8365  -0.8069  -0.7658  -0.7589  -0.7387
 -0.6687  -0.6475  -0.6291  -0.6101  -0.5527  -0.5377  -0.5258  -0.5089
 -0.4970  -0.4775  -0.4661  -0.4642  -0.4591  -0.4531  -0.4413  -0.4237
 -0.4152  -0.4081  -0.4023  -0.3950  -0.3806  -0.3625  -0.3514  -0.3505
 -0.3398  -0.3343  -0.3314  -0.3168  -0.3023  -0.2869  -0.2761  -0.2629
 -0.2437
 -- Virtual --
 -0.0715  -0.0521  -0.0493  -0.0393  -0.0255  -0.0153  -0.0086   0.0016
  0.0023   0.0121   0.0149   0.0212   0.0253   0.0269   0.0353   0.0463
  0.0488   0.0510   0.0553   0.0632   0.0698   0.0729   0.0744   0.0815
  0.0840   0.0891   0.0918   0.0941   0.0990   0.1002   0.1031   0.1069
  0.1091   0.1128   0.1159   0.1183   0.1242   0.1264   0.1289   0.1308
  0.1321   0.1366   0.1370   0.1434   0.1455   0.1482   0.1530   0.1569
  0.1625   0.1656   0.1710   0.1769   0.1813   0.1849   0.1882   0.1922
  0.1933   0.2001   0.2065   0.2114   0.2142   0.2195   0.2219   0.2260
  0.2335   0.2341   0.2404   0.2431   0.2466   0.2481   0.2492   0.2544
  0.2588   0.2641   0.2680   0.2692   0.2712   0.2792   0.2804   0.2860
  0.2921   0.2955   0.3003   0.3067   0.3136   0.3170   0.3208   0.3235
  0.3332   0.3379   0.3446   0.3522   0.3646   0.4110   0.4218   0.4260
  0.4332   0.4418   0.4483   0.4522   0.4545   0.4586   0.4638   0.4734
  0.4788   0.4857   0.4940   0.4986   0.5055   0.5095   0.5223   0.5270
  0.5440   0.5476   0.5497   0.5554   0.5658   0.5789   0.5830   0.5867
  0.5892   0.5945   0.6042   0.6154   0.6197   0.6219   0.6234   0.6308
  0.6347   0.6393   0.6597   0.6648   0.6698   0.6891   0.6928   0.7022
  0.7062   0.7088   0.7258   0.7316   0.7397   0.7575   0.7717   0.7819
  0.8041   0.8133   0.8178   0.8275   0.8370   0.8406   0.8421   0.8472
  0.8505   0.8532   0.8556   0.8565   0.8649   0.8706   0.8726   0.8767
  0.8790   0.8930   0.8981   0.9040   0.9078   0.9109   0.9176   0.9401
  0.9404   0.9432   0.9481   0.9552   0.9602   0.9648   0.9753   0.9817
  0.9855   1.0028   1.0040   1.0226   1.0262   1.0322   1.0523   1.0649
  1.0719   1.0879   1.1076   1.1230   1.1421   1.1509   1.1841   1.2092
  1.2277   1.2343   1.2483   1.2600   1.2671   1.2712   1.2855   1.2969
  1.3059   1.3321   1.3406   1.3506   1.3561   1.4009   1.4235   1.4559
  1.4841   1.4991   1.5055   1.5109   1.5356   1.5501   1.5796   1.5818
  1.6014   1.6114   1.6294   1.6434   1.6640   1.6876   1.7000   1.7015
  1.7161   1.7577   1.7866   1.8077   1.8200   1.8419   1.8512   1.8602
  1.8838   1.8927   1.9020   1.9088   1.9164   1.9370   1.9483   1.9568
  1.9737   1.9769   1.9918   2.0367   2.0505   2.0785   2.0940   2.1278
  2.1496   2.1724   2.2062   2.2241   2.2428   2.2466   2.2566   2.2816
  2.2885   2.3059   2.3180   2.3342   2.3555   2.3588   2.3869   2.3998
  2.4270   2.4361   2.4451   2.4652   2.4722   2.5012   2.5239   2.5401
  2.5513   2.5604   2.6048   2.6109   2.6289   2.6474   2.6570   2.6746
  2.6929   2.7023   2.7099   2.7286   2.7443   2.7567   2.7716   2.7807
  2.7903   2.8001   2.8092   2.8327   2.8365   2.8538   2.9025   2.9101
  2.9655   2.9688   3.0673   3.0822   3.0925   3.1225   3.1467   3.1700
  3.1755   3.2242   3.2487   3.2723   3.3450   3.3890   3.4135   3.4224
  3.5422   3.5654   3.6448   3.6958   3.7542   3.8247   3.8785   4.0147
  4.0459   4.0720   4.1333   4.4069   4.8116   4.8335   9.7475   9.7749
  9.8001   9.8392   9.8624  23.3627  23.5389  23.8561  23.8658  23.8930
 23.9363  23.9985  24.0045  24.0341  24.0756  24.1323  24.1521  25.7168
 25.7907  25.8267  25.8745  26.0728  26.1158  26.1492  26.1683  26.3325
 26.5223  26.5247  26.6038  26.7024  26.7952  26.9525 215.7376 215.7675
215.7970 215.8411 215.8825
 --------------------------------------------------------------

          Ground-State Mulliken Net Atomic Charges

     Atom                 Charge (a.u.)
  ----------------------------------------
      1 C                     0.088828
      2 C                    -1.043914
      3 Cl                    0.625919
      4 C                    -0.143225
      5 Cl                    0.602827
      6 C                     0.029770
      7 Cl                    0.532735
      8 C                    -0.651392
      9 H                     0.207010
     10 C                    -0.310947
     11 H                     0.178355
     12 C                    -0.266055
     13 C                    -0.115037
     14 Cl                    0.410452
     15 C                    -0.377800
     16 H                     0.205947
     17 C                    -0.766650
     18 H                     0.179237
     19 C                     0.830110
     20 Cl                    0.439219
     21 C                    -0.856798
     22 H                     0.201408
  ----------------------------------------
  Sum of atomic charges =     0.000000

 -----------------------------------------------------------------
                    Cartesian Multipole Moments
 -----------------------------------------------------------------
    Charge (ESU x 10^10)
                -0.0000
    Dipole Moment (Debye)
         X       0.3423      Y      -0.2535      Z      -2.2289
       Tot       2.2693
    Quadrupole Moments (Debye-Ang)
        XX    -124.0784     XY      -3.4642     YY    -136.4123
        XZ       3.1338     YZ       0.5542     ZZ    -137.5161
    Octopole Moments (Debye-Ang^2)
       XXX    -141.4274    XXY     -16.4511    XYY     -67.2304
       YYY       6.6433    XXZ     -60.9785    XYZ       7.8334
       YYZ     -37.6206    XZZ     -64.8995    YZZ      -7.4985
       ZZZ    -108.2152
    Hexadecapole Moments (Debye-Ang^3)
      XXXX   -4303.9718   XXXY     -59.4482   XXYY    -929.6275
      XYYY      28.4331   YYYY    -853.4108   XXXZ    1172.5885
      XXYZ     157.7879   XYYZ     424.6154   YYYZ     365.2036
      XXZZ   -1453.6154   XYZZ     -16.2385   YYZZ    -850.5985
      XZZZ    1281.7123   YZZZ     367.5041   ZZZZ   -4266.4354
 -----------------------------------------------------------------
 Calculating analytic gradient of the SCF energy
 Gradient of SCF Energy
            1           2           3           4           5           6
    1  -0.0105951  -0.0131776   0.0304039   0.0017440   0.0008331   0.0072055
    2  -0.0009703  -0.0042845  -0.0742018   0.0002969   0.0001444  -0.0001284
    3   0.0088833  -0.0059036  -0.0438681  -0.0215957   0.0045177  -0.0014619
            7           8           9          10          11          12
    1  -0.0014508   0.0045944   0.0005257   0.0023587   0.0001594   0.0096170
    2   0.0000905  -0.0001846   0.0001312  -0.0008383   0.0000561   0.0011149
    3   0.0055118   0.0068259  -0.0015635  -0.0012730   0.0000946  -0.0076935
           13          14          15          16          17          18
    1  -0.0015299  -0.0266958  -0.0044529   0.0002304  -0.0057272   0.0000400
    2   0.0077927   0.0718500   0.0032816   0.0000923   0.0005356   0.0001458
    3  -0.0016246   0.0546820  -0.0012496   0.0000939   0.0025258  -0.0003005
           19          20          21          22
    1   0.0028651  -0.0000718   0.0031618  -0.0000380
    2   0.0001711  -0.0000824  -0.0049353  -0.0000774
    3  -0.0015630   0.0001569   0.0051160  -0.0003109
 Max gradient component =       7.420E-02
 RMS gradient           =       1.681E-02
 Gradient time:  CPU 226.84 s  wall 226.85 s
 Geometry Optimization Parameters
   NAtoms,    NIC,     NZ,  NCons,   NDum,   NFix, NCnnct, MaxDiis
       22     163      22       0       0       0       0       0


** GEOMETRY OPTIMIZATION IN DELOCALIZED INTERNAL COORDINATES **
   Searching for a Minimum

   Optimization Cycle:   1

                       Coordinates (Angstroms)
     ATOM                X               Y               Z
      1  C         0.0000000000    0.0000000000    0.0000000000
      2  C         0.0000000000    0.0000000000    1.3949600000
      3  Cl        1.5261815140    0.0000000000    2.2594170471
      4  C        -1.1901880373    0.0256249026    2.1059255403
      5  Cl       -1.1548436435    0.0351778398    3.8595433764
      6  C        -2.4041742747    0.0535064326    1.4351028665
      7  Cl       -3.9099833729    0.0870232313    2.3339530118
      8  C        -2.4180259722    0.0546630380    0.0478935036
      9  H        -3.3603520375    0.0692493833   -0.4851290834
     10  C        -1.2274122092    0.0272853135   -0.6622934626
     11  H        -1.2503451014    0.0068111236   -1.7445869269
     12  C         1.2779219872   -0.0284629571   -0.7628147595
     13  C         2.3095886281   -0.8932703637   -0.3971844912
     14  Cl        2.0841394724   -1.9836059182    0.9581225060
     15  C         3.5004827568   -0.9194878930   -1.1069450245
     16  H         4.2865586447   -1.6026019117   -0.8107285686
     17  C         3.6821124948   -0.0819958503   -2.1978886372
     18  H         4.6116429624   -0.1026930066   -2.7527300472
     19  C         2.6636000698    0.7822218600   -2.5724593424
     20  Cl        2.8813918386    1.8556545918   -3.9424319391
     21  C         1.4736782845    0.8090230106   -1.8610916159
     22  H         0.6936781770    1.5025559907   -2.1490431582
   Point Group: c1    Number of degrees of freedom:    60


   Energy is  -2761.458530935


 Attempting to generate delocalized internal coordinates
 Initial Hessian constructed with Jon Baker's OPTIMIZE code

 60 Hessian modes will be used to form the next step
  Hessian Eigenvalues:
     0.016295    0.017711    0.019512    0.020642    0.020929    0.022945
     0.023584    0.023586    0.023833    0.023845    0.024090    0.024090
     0.024114    0.024114    0.024135    0.024135    0.024143    0.024143
     0.064493    0.103820    0.159965    0.159965    0.159995    0.159995
     0.160000    0.215575    0.224240    0.225280    0.231438    0.235217
     0.245316    0.246771    0.249980    0.249992    0.249992    0.250000
     0.250000    0.289203    0.292790    0.301033    0.301033    0.301033
     0.328575    0.356665    0.356665    0.356665    0.356665    0.356665
     0.412783    0.417319    0.429829    0.431480    0.461355    0.462642
     0.471073    0.471205    0.478202    0.478203    0.479142    0.479142

 Minimum search - taking simple RFO step
 Searching for Lamda that Minimizes Along All modes
 Value Taken    Lamda =  -0.05633342
 Calculated Step too Large.  Step scaled by  0.508539
 Step Taken.  Stepsize is  0.300000

                             Maximum     Tolerance    Cnvgd?
         Gradient           0.076306      0.000300      NO
         Displacement       0.239823      0.001200      NO
         Energy change     *********      0.000001      NO


 New Cartesian Coordinates Obtained by Inverse Iteration

 Displacement from previous Coordinates is:  0.425857
 ----------------------------------------------------------------
             Standard Nuclear Orientation (Angstroms)
    I     Atom           X                Y                Z
 ----------------------------------------------------------------
    1      C       0.0174393049    -0.0034572143     0.0299021037
    2      C      -0.0067404059     0.0176148783     1.4313915103
    3      Cl      1.4989957819     0.0391443554     2.3174361344
    4      C      -1.2147382223     0.0470491220     2.1277704191
    5      Cl     -1.2153902983     0.0774805923     3.8780957214
    6      C      -2.4187766467     0.0650431294     1.4276771734
    7      Cl     -3.9487724338     0.1046844855     2.2781541305
    8      C      -2.4081144745     0.0536714632     0.0395001700
    9      H      -3.3424987840     0.0616979942    -0.5070480101
   10      C      -1.2044289555     0.0197632803    -0.6475031912
   11      H      -1.2115059674    -0.0134046857    -1.7297627112
   12      C       1.2922496925    -0.0447565255    -0.7398187799
   13      C       2.3363495259    -0.9199896153    -0.4109071930
   14      Cl      2.1498606713    -2.0375888262     0.9213235560
   15      C       3.5171652783    -0.9355781954    -1.1418415078
   16      H       4.3072565234    -1.6240374966    -0.8700227119
   17      C       3.6794762878    -0.0825575996    -2.2246128599
   18      H       4.5984044110    -0.0947053972    -2.7968591116
   19      C       2.6494687789     0.7843567788    -2.5676160883
   20      Cl      2.8413311434     1.8750147135    -3.9280078928
   21      C       1.4709530682     0.8043794445    -1.8357655550
   22      H       0.6876679023     1.5028541358    -2.1018945113
 ----------------------------------------------------------------
 Nuclear Repulsion Energy =        1754.21903920 hartrees
 There are       81 alpha and       81 beta electrons
 Applying Cartesian multipole field
    Component          Value
    ---------          -----
     (2,0,0)        1.00000E-11
     (0,2,0)        2.00000E-11
     (0,0,2)       -3.00000E-11
 Nucleus-field energy     =    -0.0000000502 hartrees
 Requested basis set is 6-311++G(d,p)
 There are 162 shells and 449 basis functions
 A cutoff of  1.0D-15 yielded  10183 shell pairs
 There are     84664 function pairs (     91004 Cartesian)
 Smallest overlap matrix eigenvalue = 2.53E-07
 Linear dependence detected in AO basis
 Number of orthogonalized atomic orbitals = 444
 Maximum deviation from orthogonality = 3.198E-10
 Guess from superposition of atomic densities
 Warning:  Energy on first SCF cycle will be non-variational
 SAD guess density has 162.000000 electrons

 -----------------------------------------------------------------------
  General SCF calculation program by
  Eric Jon Sundstrom, Paul Horn, Yuezhi Mao, Dmitri Zuev, Alec White,
  David Stuck, Shaama M.S., Shane Yost, Joonho Lee, David Small,
  Daniel Levine, Susi Lehtola, Hugh Burton, Evgeny Epifanovsky,
  Bang C. Huynh
 -----------------------------------------------------------------------
 Exchange:     0.2000 Hartree-Fock + 0.0800 Slater + 0.7200 B88
 Correlation:  0.1900 VWN1RPA + 0.8100 LYP
 Using SG-1 standard quadrature grid
 A restricted SCF calculation will be
 performed using DIIS
 SCF converges when DIIS error is below 1.0e-08
 ---------------------------------------
  Cycle       Energy         DIIS error
 ---------------------------------------
    1   -2765.6127211944      2.95e-02  
    2   -2761.3357394242      2.38e-03  
    3   -2761.2251661202      3.05e-03  
    4   -2761.4680232657      6.82e-04  
    5   -2761.4792719824      2.92e-04  
    6   -2761.4812431364      1.03e-04  
    7   -2761.4814894752      2.41e-05  
    8   -2761.4815001092      1.28e-05  
    9   -2761.4815041208      3.41e-06  
   10   -2761.4815044081      9.33e-07  
   11   -2761.4815044286      2.67e-07  
   12   -2761.4815044301      1.08e-07  
   13   -2761.4815044304      4.06e-08  
   14   -2761.4815044305      9.35e-09  Convergence criterion met
 ---------------------------------------
 SCF time:   CPU 629.66s  wall 630.00s 
 SCF   energy in the final basis set =    -2761.4815044305
 Total energy in the final basis set =    -2761.4815044305

 --------------------------------------------------------------

                    Orbital Energies (a.u.)
 --------------------------------------------------------------

 Alpha MOs
 -- Occupied --
********-101.5718-101.5704-101.5643-101.5609 -10.2728 -10.2713 -10.2701
-10.2605 -10.2602 -10.2304 -10.2295 -10.2147 -10.2141 -10.2140 -10.2126
-10.2119  -9.4885  -9.4863  -9.4850  -9.4809  -9.4775  -7.2533  -7.2511
 -7.2497  -7.2455  -7.2434  -7.2426  -7.2420  -7.2412  -7.2404  -7.2397
 -7.2395  -7.2356  -7.2347  -7.2321  -7.2316  -0.9533  -0.9299  -0.9049
 -0.8874  -0.8729  -0.8587  -0.8380  -0.8065  -0.7634  -0.7580  -0.7377
 -0.6674  -0.6463  -0.6288  -0.6095  -0.5512  -0.5365  -0.5256  -0.5084
 -0.4974  -0.4778  -0.4652  -0.4637  -0.4579  -0.4514  -0.4379  -0.4239
 -0.4128  -0.4056  -0.4010  -0.3946  -0.3807  -0.3629  -0.3503  -0.3499
 -0.3396  -0.3342  -0.3314  -0.3187  -0.3019  -0.2921  -0.2749  -0.2628
 -0.2525
 -- Virtual --
 -0.0720  -0.0525  -0.0489  -0.0377  -0.0267  -0.0150  -0.0079   0.0020
  0.0032   0.0128   0.0162   0.0209   0.0256   0.0265   0.0353   0.0464
  0.0491   0.0509   0.0554   0.0635   0.0695   0.0724   0.0740   0.0813
  0.0841   0.0890   0.0912   0.0944   0.0993   0.1003   0.1031   0.1067
  0.1086   0.1129   0.1160   0.1178   0.1248   0.1261   0.1287   0.1308
  0.1318   0.1366   0.1370   0.1433   0.1450   0.1475   0.1531   0.1565
  0.1624   0.1646   0.1709   0.1763   0.1812   0.1839   0.1865   0.1920
  0.1932   0.1990   0.2062   0.2108   0.2136   0.2193   0.2209   0.2252
  0.2321   0.2337   0.2406   0.2428   0.2453   0.2476   0.2487   0.2539
  0.2582   0.2630   0.2669   0.2688   0.2700   0.2787   0.2803   0.2858
  0.2917   0.2938   0.2989   0.3067   0.3135   0.3159   0.3207   0.3228
  0.3320   0.3382   0.3451   0.3499   0.3635   0.4126   0.4220   0.4236
  0.4334   0.4413   0.4479   0.4515   0.4554   0.4589   0.4639   0.4729
  0.4793   0.4845   0.4926   0.4997   0.5045   0.5156   0.5213   0.5262
  0.5415   0.5464   0.5482   0.5545   0.5647   0.5772   0.5819   0.5838
  0.5874   0.5920   0.6030   0.6153   0.6187   0.6217   0.6239   0.6305
  0.6354   0.6379   0.6583   0.6653   0.6692   0.6880   0.6928   0.7034
  0.7053   0.7078   0.7246   0.7321   0.7396   0.7595   0.7846   0.8017
  0.8067   0.8124   0.8180   0.8305   0.8363   0.8402   0.8434   0.8469
  0.8495   0.8526   0.8545   0.8572   0.8606   0.8696   0.8729   0.8774
  0.8789   0.8912   0.8981   0.9033   0.9049   0.9119   0.9158   0.9396
  0.9412   0.9452   0.9490   0.9565   0.9598   0.9633   0.9722   0.9819
  0.9851   0.9983   1.0042   1.0136   1.0248   1.0279   1.0457   1.0645
  1.0705   1.0788   1.1083   1.1140   1.1402   1.1470   1.1823   1.2090
  1.2231   1.2311   1.2455   1.2560   1.2670   1.2695   1.2849   1.2968
  1.3018   1.3255   1.3310   1.3516   1.3526   1.3972   1.4184   1.4551
  1.4843   1.4966   1.5047   1.5089   1.5318   1.5498   1.5757   1.5775
  1.5997   1.6089   1.6278   1.6429   1.6636   1.6874   1.6992   1.7015
  1.7170   1.7573   1.7817   1.8030   1.8181   1.8395   1.8495   1.8572
  1.8800   1.8889   1.9006   1.9050   1.9144   1.9353   1.9492   1.9541
  1.9707   1.9772   1.9905   2.0338   2.0482   2.0776   2.0954   2.1258
  2.1481   2.1699   2.2216   2.2279   2.2426   2.2490   2.2599   2.2817
  2.2870   2.3067   2.3117   2.3321   2.3504   2.3588   2.3710   2.3939
  2.4243   2.4347   2.4416   2.4638   2.4774   2.4811   2.5209   2.5374
  2.5499   2.5564   2.6017   2.6075   2.6233   2.6457   2.6544   2.6689
  2.6909   2.7006   2.7096   2.7280   2.7414   2.7540   2.7666   2.7794
  2.7861   2.7967   2.8070   2.8256   2.8375   2.8518   2.9003   2.9070
  2.9588   2.9673   3.0644   3.0785   3.0882   3.1208   3.1396   3.1610
  3.1717   3.2191   3.2418   3.2673   3.3395   3.3820   3.4087   3.4214
  3.5361   3.5622   3.6424   3.6881   3.7498   3.8210   3.8730   4.0119
  4.0453   4.0733   4.1326   4.4045   4.8056   4.8279   9.7455   9.7746
  9.7957   9.8166   9.8640  23.3652  23.5376  23.8474  23.8564  23.8837
 23.9265  23.9824  23.9894  24.0231  24.0679  24.1280  24.1452  25.7814
 25.8073  25.8284  25.8765  26.0615  26.1108  26.1390  26.1653  26.3376
 26.3885  26.5129  26.6002  26.6923  26.7621  26.9332 215.7355 215.7670
215.7916 215.8161 215.8801
 --------------------------------------------------------------

          Ground-State Mulliken Net Atomic Charges

     Atom                 Charge (a.u.)
  ----------------------------------------
      1 C                     0.080444
      2 C                    -0.944059
      3 Cl                    0.615274
      4 C                    -0.096433
      5 Cl                    0.593418
      6 C                    -0.069636
      7 Cl                    0.534581
      8 C                    -0.626394
      9 H                     0.207940
     10 C                    -0.408614
     11 H                     0.180363
     12 C                    -0.202563
     13 C                    -0.119370
     14 Cl                    0.412068
     15 C                    -0.361748
     16 H                     0.207609
     17 C                    -0.732335
     18 H                     0.178824
     19 C                     0.821465
     20 Cl                    0.438367
     21 C                    -0.912530
     22 H                     0.203330
  ----------------------------------------
  Sum of atomic charges =     0.000000

 -----------------------------------------------------------------
                    Cartesian Multipole Moments
 -----------------------------------------------------------------
    Charge (ESU x 10^10)
                 0.0000
    Dipole Moment (Debye)
         X       0.3547      Y      -0.2718      Z      -2.2193
       Tot       2.2639
    Quadrupole Moments (Debye-Ang)
        XX    -124.2434     XY      -3.4545     YY    -136.1975
        XZ       2.7918     YZ       0.9113     ZZ    -137.4111
    Octopole Moments (Debye-Ang^2)
       XXX    -138.4604    XXY     -17.3750    XYY     -65.6083
       YYY       3.6184    XXZ     -62.6789    XYZ       8.5380
       YYZ     -37.7417    XZZ     -63.3012    YZZ      -7.8855
       ZZZ    -108.4094
    Hexadecapole Moments (Debye-Ang^3)
      XXXX   -4340.2761   XXXY     -43.1074   XXYY    -938.4394
      XYYY      42.4991   YYYY    -874.7788   XXXZ    1168.2267
      XXYZ     155.3511   XYYZ     425.6866   YYYZ     350.8973
      XXZZ   -1457.8906   XYZZ     -10.3884   YYZZ    -855.9196
      XZZZ    1281.6995   YZZZ     357.6887   ZZZZ   -4269.2951
 -----------------------------------------------------------------
 Calculating analytic gradient of the SCF energy
 Gradient of SCF Energy
            1           2           3           4           5           6
    1  -0.0065717  -0.0079005   0.0198460   0.0011923   0.0005448   0.0038087
    2   0.0006245  -0.0024946  -0.0470099  -0.0001345   0.0001424  -0.0002001
    3   0.0040570  -0.0017830  -0.0281218  -0.0133089   0.0040911  -0.0010943
            7           8           9          10          11          12
    1  -0.0012730   0.0025870   0.0003232   0.0014626   0.0000732   0.0042215
    2   0.0001479  -0.0001118   0.0000620  -0.0001336   0.0001345   0.0011869
    3   0.0032028   0.0046264  -0.0011738  -0.0008695   0.0001076  -0.0063882
           13          14          15          16          17          18
    1   0.0009898  -0.0172984  -0.0020222   0.0002920  -0.0033356   0.0001198
    2   0.0030200   0.0461563   0.0017391   0.0000603  -0.0000953  -0.0000379
    3  -0.0007410   0.0341434  -0.0003589  -0.0001105   0.0021245  -0.0001892
           19          20          21          22
    1   0.0016100  -0.0001078   0.0016657  -0.0002275
    2   0.0006698  -0.0001994  -0.0034439  -0.0000828
    3  -0.0014854   0.0004042   0.0031685  -0.0003010
 Max gradient component =       4.701E-02
 RMS gradient           =       1.066E-02
 Gradient time:  CPU 223.23 s  wall 223.24 s
 Geometry Optimization Parameters
   NAtoms,    NIC,     NZ,  NCons,   NDum,   NFix, NCnnct, MaxDiis
       22     163      22       0       0       0       0       0

 Cartesian Hessian Update
 Hessian updated using BFGS update


** GEOMETRY OPTIMIZATION IN DELOCALIZED INTERNAL COORDINATES **
   Searching for a Minimum

   Optimization Cycle:   2

                       Coordinates (Angstroms)
     ATOM                X               Y               Z
      1  C         0.0174393049   -0.0034572143    0.0299021037
      2  C        -0.0067404059    0.0176148783    1.4313915103
      3  Cl        1.4989957819    0.0391443554    2.3174361344
      4  C        -1.2147382223    0.0470491220    2.1277704191
      5  Cl       -1.2153902983    0.0774805923    3.8780957214
      6  C        -2.4187766467    0.0650431294    1.4276771734
      7  Cl       -3.9487724338    0.1046844855    2.2781541305
      8  C        -2.4081144745    0.0536714632    0.0395001700
      9  H        -3.3424987840    0.0616979942   -0.5070480101
     10  C        -1.2044289555    0.0197632803   -0.6475031912
     11  H        -1.2115059674   -0.0134046857   -1.7297627112
     12  C         1.2922496925   -0.0447565255   -0.7398187799
     13  C         2.3363495259   -0.9199896153   -0.4109071930
     14  Cl        2.1498606713   -2.0375888262    0.9213235560
     15  C         3.5171652783   -0.9355781954   -1.1418415078
     16  H         4.3072565234   -1.6240374966   -0.8700227119
     17  C         3.6794762878   -0.0825575996   -2.2246128599
     18  H         4.5984044110   -0.0947053972   -2.7968591116
     19  C         2.6494687789    0.7843567788   -2.5676160883
     20  Cl        2.8413311434    1.8750147135   -3.9280078928
     21  C         1.4709530682    0.8043794445   -1.8357655550
     22  H         0.6876679023    1.5028541358   -2.1018945113
   Point Group: c1    Number of degrees of freedom:    60


   Energy is  -2761.481504431

 Hessian updated using BFGS update

 56 Hessian modes will be used to form the next step
  Hessian Eigenvalues:
     0.016287    0.017713    0.019567    0.020701    0.020929    0.022948
     0.023584    0.023586    0.023834    0.023845    0.024089    0.024090
     0.024114    0.024114    0.024135    0.024135    0.024143    0.024143
     0.064981    0.114162    0.159956    0.159966    0.159972    0.159998
     0.160039    0.217011    0.224302    0.225246    0.231298    0.235231
     0.245113    0.246965    0.249837    0.249983    0.249992    0.249996
     0.250308    0.289287    0.292908    0.300558    0.301132    0.328584
     0.356662    0.356667    0.412753    0.418588    0.429844    0.431582
     0.461411    0.463779    0.470731    0.471263    0.478192    0.478288
     0.479141    0.479296

 Minimum search - taking simple RFO step
 Searching for Lamda that Minimizes Along All modes
 Value Taken    Lamda =  -0.02547846
 Calculated Step too Large.  Step scaled by  0.696839
 Step Taken.  Stepsize is  0.300000

                             Maximum     Tolerance    Cnvgd?
         Gradient           0.048358      0.000300      NO
         Displacement       0.239709      0.001200      NO
         Energy change     -0.022973      0.000001      NO


 New Cartesian Coordinates Obtained by Inverse Iteration

 Displacement from previous Coordinates is:  0.408098
 ----------------------------------------------------------------
             Standard Nuclear Orientation (Angstroms)
    I     Atom           X                Y                Z
 ----------------------------------------------------------------
    1      C       0.0330917665    -0.0087269076     0.0542539804
    2      C      -0.0089317377     0.0403121019     1.4573575327
    3      Cl      1.4802139828     0.0934888451     2.3567024289
    4      C      -1.2305687347     0.0752483015     2.1420335908
    5      Cl     -1.2616384498     0.1371894283     3.8842550644
    6      C      -2.4258438107     0.0745795808     1.4190709552
    7      Cl     -3.9721256036     0.1183775415     2.2316426449
    8      C      -2.3978057973     0.0398567188     0.0304628735
    9      H      -3.3270918142     0.0336400087    -0.5237561055
   10      C      -1.1839008185    -0.0009569606    -0.6366993464
   11      H      -1.1771965298    -0.0547863355    -1.7183035233
   12      C       1.3040273578    -0.0575695441    -0.7170144941
   13      C       2.3500384183    -0.9468169015    -0.4238170096
   14      Cl      2.1886619340    -2.0969307748     0.8809743415
   15      C       3.5202778290    -0.9551550536    -1.1754566841
   16      H       4.3080781679    -1.6548948270    -0.9278816031
   17      C       3.6729639880    -0.0833468494    -2.2463420750
   18      H       4.5818865068    -0.0894075513    -2.8338435408
   19      C       2.6401360633     0.7944474235    -2.5545735822
   20      Cl      2.8163764760     1.9079551241    -3.8998545120
   21      C       1.4729810958     0.8103224744    -1.8042833930
   22      H       0.6920218916     1.5198529741    -2.0453367481
 ----------------------------------------------------------------
 Nuclear Repulsion Energy =        1747.15219487 hartrees
 There are       81 alpha and       81 beta electrons
 Applying Cartesian multipole field
    Component          Value
    ---------          -----
     (2,0,0)        1.00000E-11
     (0,2,0)        2.00000E-11
     (0,0,2)       -3.00000E-11
 Nucleus-field energy     =    -0.0000000491 hartrees
 Requested basis set is 6-311++G(d,p)
 There are 162 shells and 449 basis functions
 A cutoff of  1.0D-15 yielded  10179 shell pairs
 There are     84554 function pairs (     90865 Cartesian)
 Smallest overlap matrix eigenvalue = 2.62E-07
 Linear dependence detected in AO basis
 Number of orthogonalized atomic orbitals = 444
 Maximum deviation from orthogonality = 5.179E-10
 Guess from superposition of atomic densities
 Warning:  Energy on first SCF cycle will be non-variational
 SAD guess density has 162.000000 electrons

 -----------------------------------------------------------------------
  General SCF calculation program by
  Eric Jon Sundstrom, Paul Horn, Yuezhi Mao, Dmitri Zuev, Alec White,
  David Stuck, Shaama M.S., Shane Yost, Joonho Lee, David Small,
  Daniel Levine, Susi Lehtola, Hugh Burton, Evgeny Epifanovsky,
  Bang C. Huynh
 -----------------------------------------------------------------------
 Exchange:     0.2000 Hartree-Fock + 0.0800 Slater + 0.7200 B88
 Correlation:  0.1900 VWN1RPA + 0.8100 LYP
 Using SG-1 standard quadrature grid
 A restricted SCF calculation will be
 performed using DIIS
 SCF converges when DIIS error is below 1.0e-08
 ---------------------------------------
  Cycle       Energy         DIIS error
 ---------------------------------------
    1   -2765.5735476290      2.94e-02  
    2   -2761.3504511509      2.37e-03  
    3   -2761.2383568560      3.06e-03  
    4   -2761.4819721756      6.87e-04  
    5   -2761.4933597960      2.94e-04  
    6   -2761.4953769113      1.01e-04  
    7   -2761.4956132174      2.44e-05  
    8   -2761.4956240066      1.34e-05  
    9   -2761.4956284687      3.31e-06  
   10   -2761.4956287399      9.26e-07  
   11   -2761.4956287600      2.58e-07  
   12   -2761.4956287614      1.11e-07  
   13   -2761.4956287618      3.78e-08  
   14   -2761.4956287619      9.10e-09  Convergence criterion met
 ---------------------------------------
 SCF time:   CPU 622.44s  wall 622.00s 
 SCF   energy in the final basis set =    -2761.4956287619
 Total energy in the final basis set =    -2761.4956287619

 --------------------------------------------------------------

                    Orbital Energies (a.u.)
 --------------------------------------------------------------

 Alpha MOs
 -- Occupied --
********-101.5727-101.5701-101.5662-101.5626 -10.2733 -10.2721 -10.2701
-10.2611 -10.2602 -10.2306 -10.2301 -10.2142 -10.2141 -10.2136 -10.2128
-10.2122  -9.4885  -9.4873  -9.4846  -9.4824  -9.4787  -7.2534  -7.2521
 -7.2493  -7.2471  -7.2434  -7.2433  -7.2427  -7.2422  -7.2414  -7.2393
 -7.2391  -7.2371  -7.2363  -7.2334  -7.2328  -0.9521  -0.9291  -0.9034
 -0.8892  -0.8740  -0.8577  -0.8387  -0.8062  -0.7618  -0.7570  -0.7373
 -0.6667  -0.6454  -0.6290  -0.6089  -0.5502  -0.5356  -0.5257  -0.5084
 -0.4978  -0.4783  -0.4651  -0.4635  -0.4573  -0.4504  -0.4357  -0.4241
 -0.4117  -0.4031  -0.4002  -0.3937  -0.3809  -0.3634  -0.3498  -0.3485
 -0.3394  -0.3341  -0.3314  -0.3203  -0.3016  -0.2983  -0.2737  -0.2637
 -0.2562
 -- Virtual --
 -0.0719  -0.0529  -0.0485  -0.0356  -0.0280  -0.0148  -0.0075   0.0022
  0.0038   0.0133   0.0172   0.0205   0.0258   0.0266   0.0354   0.0463
  0.0496   0.0510   0.0555   0.0637   0.0692   0.0720   0.0738   0.0809
  0.0844   0.0890   0.0907   0.0946   0.0994   0.1003   0.1034   0.1068
  0.1083   0.1125   0.1163   0.1173   0.1253   0.1262   0.1284   0.1304
  0.1319   0.1361   0.1369   0.1431   0.1439   0.1474   0.1532   0.1561
  0.1622   0.1636   0.1708   0.1756   0.1806   0.1831   0.1857   0.1918
  0.1934   0.1983   0.2059   0.2101   0.2132   0.2187   0.2210   0.2253
  0.2311   0.2336   0.2399   0.2427   0.2453   0.2474   0.2487   0.2532
  0.2577   0.2611   0.2667   0.2684   0.2697   0.2777   0.2808   0.2861
  0.2913   0.2928   0.2982   0.3069   0.3135   0.3158   0.3207   0.3222
  0.3307   0.3386   0.3456   0.3482   0.3633   0.4133   0.4218   0.4235
  0.4338   0.4399   0.4472   0.4512   0.4567   0.4593   0.4655   0.4724
  0.4791   0.4834   0.4918   0.5011   0.5041   0.5129   0.5217   0.5260
  0.5384   0.5457   0.5482   0.5542   0.5629   0.5727   0.5807   0.5840
  0.5869   0.5933   0.6018   0.6131   0.6189   0.6207   0.6232   0.6315
  0.6365   0.6418   0.6569   0.6665   0.6694   0.6865   0.6922   0.7031
  0.7060   0.7089   0.7232   0.7333   0.7390   0.7603   0.7869   0.7998
  0.8119   0.8185   0.8228   0.8327   0.8378   0.8395   0.8448   0.8469
  0.8500   0.8535   0.8538   0.8559   0.8586   0.8690   0.8740   0.8794
  0.8810   0.8896   0.8979   0.9005   0.9048   0.9126   0.9149   0.9385
  0.9412   0.9483   0.9503   0.9580   0.9609   0.9632   0.9703   0.9833
  0.9859   0.9918   1.0026   1.0054   1.0216   1.0296   1.0394   1.0646
  1.0673   1.0775   1.1083   1.1112   1.1391   1.1469   1.1824   1.2093
  1.2173   1.2293   1.2416   1.2544   1.2666   1.2705   1.2855   1.2939
  1.3021   1.3155   1.3298   1.3505   1.3547   1.3948   1.4161   1.4561
  1.4857   1.4954   1.5043   1.5084   1.5305   1.5496   1.5732   1.5765
  1.5988   1.6082   1.6280   1.6440   1.6641   1.6876   1.6980   1.7019
  1.7186   1.7577   1.7793   1.8004   1.8170   1.8384   1.8488   1.8556
  1.8773   1.8860   1.9000   1.9040   1.9136   1.9353   1.9513   1.9536
  1.9696   1.9770   1.9894   2.0319   2.0470   2.0770   2.0963   2.1248
  2.1475   2.1666   2.2215   2.2339   2.2428   2.2519   2.2730   2.2812
  2.2867   2.3042   2.3101   2.3324   2.3384   2.3572   2.3679   2.3919
  2.4227   2.4337   2.4361   2.4616   2.4747   2.4884   2.5214   2.5357
  2.5496   2.5550   2.5983   2.6069   2.6190   2.6457   2.6534   2.6661
  2.6889   2.6992   2.7094   2.7282   2.7387   2.7528   2.7638   2.7788
  2.7841   2.7954   2.8054   2.8213   2.8383   2.8510   2.8992   2.9068
  2.9569   2.9685   3.0629   3.0767   3.0853   3.1210   3.1343   3.1554
  3.1720   3.2183   3.2382   3.2642   3.3372   3.3772   3.4044   3.4222
  3.5315   3.5605   3.6424   3.6845   3.7479   3.8196   3.8710   4.0110
  4.0459   4.0750   4.1309   4.4004   4.8009   4.8243   9.7450   9.7743
  9.7931   9.8114   9.8599  23.3681  23.5390  23.8397  23.8509  23.8802
 23.9233  23.9685  23.9837  24.0186  24.0619  24.1255  24.1406  25.7853
 25.8281  25.8568  25.9115  26.0384  26.1032  26.1280  26.1625  26.2662
 26.3731  26.5081  26.5967  26.6880  26.7449  26.9251 215.7355 215.7666
215.7893 215.8114 215.8712
 --------------------------------------------------------------

          Ground-State Mulliken Net Atomic Charges

     Atom                 Charge (a.u.)
  ----------------------------------------
      1 C                     0.084117
      2 C                    -0.864693
      3 Cl                    0.597302
      4 C                    -0.056911
      5 Cl                    0.586236
      6 C                    -0.140077
      7 Cl                    0.536830
      8 C                    -0.615402
      9 H                     0.208960
     10 C                    -0.479727
     11 H                     0.182944
     12 C                    -0.139813
     13 C                    -0.145591
     14 Cl                    0.404985
     15 C                    -0.337423
     16 H                     0.208648
     17 C                    -0.707143
     18 H                     0.178835
     19 C                     0.807782
     20 Cl                    0.436802
     21 C                    -0.952629
     22 H                     0.205968
  ----------------------------------------
  Sum of atomic charges =     0.000000

 -----------------------------------------------------------------
                    Cartesian Multipole Moments
 -----------------------------------------------------------------
    Charge (ESU x 10^10)
                -0.0000
    Dipole Moment (Debye)
         X       0.3558      Y      -0.3057      Z      -2.1948
       Tot       2.2444
    Quadrupole Moments (Debye-Ang)
        XX    -124.4506     XY      -3.4269     YY    -136.0108
        XZ       2.4619     YZ       1.2508     ZZ    -137.2120
    Octopole Moments (Debye-Ang^2)
       XXX    -136.9665    XXY     -18.9233    XYY     -64.3884
       YYY      -0.5109    XXZ     -63.8953    XYZ       9.1449
       YYZ     -37.6736    XZZ     -62.0852    YZZ      -8.8531
       ZZZ    -108.0145
    Hexadecapole Moments (Debye-Ang^3)
      XXXX   -4362.8962   XXXY     -32.4224   XXYY    -945.7749
      XYYY      50.4139   YYYY    -905.6365   XXXZ    1163.4860
      XXYZ     152.0257   XYYZ     425.8684   YYYZ     333.2836
      XXZZ   -1455.1837   XYZZ      -6.6488   YYZZ    -858.7162
      XZZZ    1278.3597   YZZZ     345.3879   ZZZZ   -4247.6001
 -----------------------------------------------------------------
 Calculating analytic gradient of the SCF energy
 Gradient of SCF Energy
            1           2           3           4           5           6
    1  -0.0019066  -0.0030401   0.0110247   0.0007778   0.0000660   0.0012668
    2   0.0014724  -0.0015276  -0.0296092  -0.0003286   0.0000967  -0.0001160
    3   0.0014703   0.0003309  -0.0185531  -0.0058275   0.0018455  -0.0003951
            7           8           9          10          11          12
    1  -0.0003564   0.0007995   0.0002016   0.0007343  -0.0001018   0.0005225
    2   0.0000852  -0.0000074   0.0000285   0.0003487   0.0001068  -0.0002209
    3   0.0011507   0.0021600  -0.0005342  -0.0002892   0.0000481  -0.0033260
           13          14          15          16          17          18
    1   0.0012843  -0.0103263  -0.0008034   0.0000543  -0.0014037   0.0000137
    2   0.0005779   0.0295497   0.0007272   0.0000783   0.0001820   0.0000136
    3   0.0004675   0.0205136   0.0002314  -0.0000943   0.0006703  -0.0001440
           19          20          21          22
    1   0.0008684  -0.0000606   0.0004621  -0.0000772
    2   0.0004776  -0.0001263  -0.0017310  -0.0000774
    3  -0.0009147   0.0002896   0.0011632  -0.0002630
 Max gradient component =       2.961E-02
 RMS gradient           =       6.553E-03
 Gradient time:  CPU 223.00 s  wall 223.01 s
 Geometry Optimization Parameters
   NAtoms,    NIC,     NZ,  NCons,   NDum,   NFix, NCnnct, MaxDiis
       22     163      22       0       0       0       0       0

 Cartesian Hessian Update
 Hessian updated using BFGS update


** GEOMETRY OPTIMIZATION IN DELOCALIZED INTERNAL COORDINATES **
   Searching for a Minimum

   Optimization Cycle:   3

                       Coordinates (Angstroms)
     ATOM                X               Y               Z
      1  C         0.0330917665   -0.0087269076    0.0542539804
      2  C        -0.0089317377    0.0403121019    1.4573575327
      3  Cl        1.4802139828    0.0934888451    2.3567024289
      4  C        -1.2305687347    0.0752483015    2.1420335908
      5  Cl       -1.2616384498    0.1371894283    3.8842550644
      6  C        -2.4258438107    0.0745795808    1.4190709552
      7  Cl       -3.9721256036    0.1183775415    2.2316426449
      8  C        -2.3978057973    0.0398567188    0.0304628735
      9  H        -3.3270918142    0.0336400087   -0.5237561055
     10  C        -1.1839008185   -0.0009569606   -0.6366993464
     11  H        -1.1771965298   -0.0547863355   -1.7183035233
     12  C         1.3040273578   -0.0575695441   -0.7170144941
     13  C         2.3500384183   -0.9468169015   -0.4238170096
     14  Cl        2.1886619340   -2.0969307748    0.8809743415
     15  C         3.5202778290   -0.9551550536   -1.1754566841
     16  H         4.3080781679   -1.6548948270   -0.9278816031
     17  C         3.6729639880   -0.0833468494   -2.2463420750
     18  H         4.5818865068   -0.0894075513   -2.8338435408
     19  C         2.6401360633    0.7944474235   -2.5545735822
     20  Cl        2.8163764760    1.9079551241   -3.8998545120
     21  C         1.4729810958    0.8103224744   -1.8042833930
     22  H         0.6920218916    1.5198529741   -2.0453367481
   Point Group: c1    Number of degrees of freedom:    60


   Energy is  -2761.495628762

 Hessian updated using BFGS update

 58 Hessian modes will be used to form the next step
  Hessian Eigenvalues:
     0.016225    0.017716    0.019509    0.020698    0.020929    0.022949
     0.023585    0.023586    0.023834    0.023845    0.024090    0.024090
     0.024114    0.024114    0.024135    0.024135    0.024143    0.024143
     0.060556    0.082186    0.159961    0.159971    0.159994    0.160001
     0.160027    0.218023    0.224298    0.225351    0.231461    0.235272
     0.245247    0.246881    0.249879    0.249986    0.249992    0.250048
     0.250674    0.289289    0.293370    0.300863    0.301033    0.301174
     0.328893    0.356664    0.356666    0.356673    0.412790    0.418983
     0.429842    0.431924    0.461430    0.463768    0.471107    0.471905
     0.478165    0.478297    0.479142    0.479751

 Minimum search - taking simple RFO step
 Searching for Lamda that Minimizes Along All modes
 Value Taken    Lamda =  -0.01506176
 Calculated Step too Large.  Step scaled by  0.708015
 Step Taken.  Stepsize is  0.300000

                             Maximum     Tolerance    Cnvgd?
         Gradient           0.029974      0.000300      NO
         Displacement       0.236475      0.001200      NO
         Energy change     -0.014124      0.000001      NO


 New Cartesian Coordinates Obtained by Inverse Iteration

 Displacement from previous Coordinates is:  0.411110
 ----------------------------------------------------------------
             Standard Nuclear Orientation (Angstroms)
    I     Atom           X                Y                Z
 ----------------------------------------------------------------
    1      C       0.0413477296    -0.0154327391     0.0685558416
    2      C      -0.0110087825     0.0684340590     1.4703251615
    3      Cl      1.4678047644     0.1591805439     2.3790821152
    4      C      -1.2398901414     0.1092810222     2.1483604075
    5      Cl     -1.2857299084     0.2121618809     3.8833044818
    6      C      -2.4296138773     0.0806274355     1.4132675418
    7      Cl     -3.9844046918     0.1281317827     2.2060436895
    8      C      -2.3916255877     0.0131730737     0.0250240143
    9      H      -3.3184243160    -0.0141344602    -0.5321667088
   10      C      -1.1721852610    -0.0331406387    -0.6306204453
   11      H      -1.1556632188    -0.1128656859    -1.7106470373
   12      C       1.3119323006    -0.0661124906    -0.7020390205
   13      C       2.3517168176    -0.9733439517    -0.4416266644
   14      Cl      2.2000429837    -2.1588828916     0.8334491988
   15      C       3.5145657029    -0.9774122863    -1.2068296215
   16      H       4.2957153682    -1.6922279180    -0.9821816490
   17      C       3.6679026936    -0.0834303195    -2.2593925983
   18      H       4.5705460762    -0.0855453086    -2.8560924440
   19      C       2.6403261769     0.8117375502    -2.5351323738
   20      Cl      2.8151412168     1.9533151801    -3.8583499315
   21      C       1.4808909878     0.8245671281    -1.7733281510
   22      H       0.7062651481     1.5485978510    -1.9894150117
 ----------------------------------------------------------------
 Nuclear Repulsion Energy =        1741.86361598 hartrees
 There are       81 alpha and       81 beta electrons
 Applying Cartesian multipole field
    Component          Value
    ---------          -----
     (2,0,0)        1.00000E-11
     (0,2,0)        2.00000E-11
     (0,0,2)       -3.00000E-11
 Nucleus-field energy     =    -0.0000000476 hartrees
 Requested basis set is 6-311++G(d,p)
 There are 162 shells and 449 basis functions
 A cutoff of  1.0D-15 yielded  10167 shell pairs
 There are     84497 function pairs (     90805 Cartesian)
 Smallest overlap matrix eigenvalue = 2.69E-07
 Linear dependence detected in AO basis
 Number of orthogonalized atomic orbitals = 445
 Maximum deviation from orthogonality = 4.871E-10
 Guess from superposition of atomic densities
 Warning:  Energy on first SCF cycle will be non-variational
 SAD guess density has 162.000000 electrons

 -----------------------------------------------------------------------
  General SCF calculation program by
  Eric Jon Sundstrom, Paul Horn, Yuezhi Mao, Dmitri Zuev, Alec White,
  David Stuck, Shaama M.S., Shane Yost, Joonho Lee, David Small,
  Daniel Levine, Susi Lehtola, Hugh Burton, Evgeny Epifanovsky,
  Bang C. Huynh
 -----------------------------------------------------------------------
 Exchange:     0.2000 Hartree-Fock + 0.0800 Slater + 0.7200 B88
 Correlation:  0.1900 VWN1RPA + 0.8100 LYP
 Using SG-1 standard quadrature grid
 A restricted SCF calculation will be
 performed using DIIS
 SCF converges when DIIS error is below 1.0e-08
 ---------------------------------------
  Cycle       Energy         DIIS error
 ---------------------------------------
    1   -2765.5479029375      2.92e-02  
    2   -2761.3592828518      2.36e-03  
    3   -2761.2465702969      3.05e-03  
    4   -2761.4904485533      6.88e-04  
    5   -2761.5018691004      2.95e-04  
    6   -2761.5039074398      1.00e-04  
    7   -2761.5041378658      2.51e-05  
    8   -2761.5041493415      1.38e-05  
    9   -2761.5041541206      3.25e-06  
   10   -2761.5041543833      9.15e-07  
   11   -2761.5041544032      2.50e-07  
   12   -2761.5041544045      1.12e-07  
   13   -2761.5041544048      3.55e-08  
   14   -2761.5041544050      9.04e-09  Convergence criterion met
 ---------------------------------------
 SCF time:   CPU 620.21s  wall 621.00s 
 SCF   energy in the final basis set =    -2761.5041544050
 Total energy in the final basis set =    -2761.5041544050

 --------------------------------------------------------------

                    Orbital Energies (a.u.)
 --------------------------------------------------------------

 Alpha MOs
 -- Occupied --
********-101.5733-101.5698-101.5678-101.5640 -10.2735 -10.2725 -10.2701
-10.2615 -10.2602 -10.2306 -10.2303 -10.2141 -10.2141 -10.2134 -10.2129
-10.2123  -9.4885  -9.4880  -9.4843  -9.4836  -9.4797  -7.2534  -7.2528
 -7.2490  -7.2484  -7.2444  -7.2434  -7.2429  -7.2427  -7.2420  -7.2391
 -7.2389  -7.2384  -7.2375  -7.2344  -7.2339  -0.9515  -0.9287  -0.9022
 -0.8902  -0.8750  -0.8568  -0.8390  -0.8060  -0.7609  -0.7566  -0.7372
 -0.6661  -0.6448  -0.6294  -0.6087  -0.5495  -0.5349  -0.5259  -0.5090
 -0.4977  -0.4787  -0.4650  -0.4633  -0.4568  -0.4497  -0.4344  -0.4244
 -0.4111  -0.4014  -0.3996  -0.3923  -0.3810  -0.3635  -0.3498  -0.3470
 -0.3391  -0.3340  -0.3314  -0.3215  -0.3054  -0.2995  -0.2730  -0.2653
 -0.2574
 -- Virtual --
 -0.0713  -0.0535  -0.0479  -0.0346  -0.0295  -0.0148  -0.0074   0.0022
  0.0040   0.0135   0.0173   0.0199   0.0258   0.0266   0.0353   0.0460
  0.0499   0.0511   0.0555   0.0637   0.0689   0.0715   0.0738   0.0804
  0.0845   0.0888   0.0902   0.0948   0.0987   0.1000   0.1039   0.1066
  0.1074   0.1119   0.1162   0.1173   0.1255   0.1265   0.1272   0.1299
  0.1307   0.1353   0.1360   0.1422   0.1424   0.1471   0.1531   0.1544
  0.1614   0.1622   0.1697   0.1746   0.1789   0.1803   0.1850   0.1912
  0.1931   0.1975   0.2034   0.2090   0.2097   0.2161   0.2207   0.2261
  0.2303   0.2336   0.2386   0.2422   0.2442   0.2468   0.2489   0.2516
  0.2563   0.2601   0.2669   0.2676   0.2702   0.2741   0.2794   0.2822
  0.2880   0.2927   0.2975   0.3020   0.3093   0.3145   0.3180   0.3205
  0.3223   0.3302   0.3406   0.3467   0.3514   0.3630   0.4163   0.4220
  0.4265   0.4347   0.4391   0.4468   0.4531   0.4583   0.4600   0.4703
  0.4748   0.4789   0.4834   0.4983   0.5025   0.5042   0.5073   0.5220
  0.5265   0.5396   0.5482   0.5503   0.5571   0.5621   0.5711   0.5813
  0.5848   0.5897   0.5950   0.6008   0.6108   0.6175   0.6233   0.6243
  0.6324   0.6373   0.6560   0.6573   0.6692   0.6755   0.6852   0.6919
  0.7054   0.7092   0.7196   0.7236   0.7351   0.7435   0.7624   0.7935
  0.7986   0.8129   0.8179   0.8310   0.8331   0.8378   0.8413   0.8454
  0.8488   0.8506   0.8521   0.8555   0.8585   0.8608   0.8700   0.8743
  0.8813   0.8885   0.8940   0.8981   0.8992   0.9091   0.9134   0.9262
  0.9371   0.9415   0.9499   0.9506   0.9586   0.9620   0.9644   0.9701
  0.9728   0.9870   0.9955   0.9989   1.0058   1.0201   1.0275   1.0391
  1.0635   1.0661   1.0777   1.1045   1.1162   1.1391   1.1489   1.1838
  1.2095   1.2131   1.2288   1.2396   1.2534   1.2666   1.2714   1.2867
  1.2916   1.3038   1.3104   1.3303   1.3498   1.3594   1.3938   1.4165
  1.4586   1.4874   1.4959   1.5042   1.5113   1.5314   1.5519   1.5749
  1.5771   1.5991   1.6082   1.6288   1.6456   1.6651   1.6877   1.6973
  1.7021   1.7215   1.7587   1.7786   1.8002   1.8155   1.8381   1.8489
  1.8548   1.8769   1.8838   1.9007   1.9052   1.9169   1.9360   1.9531
  1.9545   1.9711   1.9767   1.9888   2.0308   2.0473   2.0764   2.0958
  2.1239   2.1466   2.1638   2.2206   2.2349   2.2425   2.2533   2.2776
  2.2801   2.2889   2.2996   2.3076   2.3235   2.3393   2.3562   2.3721
  2.3930   2.4217   2.4300   2.4381   2.4623   2.4764   2.4966   2.5227
  2.5347   2.5515   2.5612   2.5972   2.6080   2.6172   2.6480   2.6540
  2.6662   2.6894   2.7003   2.7097   2.7308   2.7373   2.7534   2.7623
  2.7793   2.7838   2.7947   2.8056   2.8197   2.8398   2.8507   2.8980
  2.9082   2.9575   2.9743   3.0626   3.0762   3.0838   3.1210   3.1321
  3.1529   3.1743   3.2198   3.2351   3.2638   3.3370   3.3758   3.4023
  3.4246   3.5325   3.5612   3.6456   3.6840   3.7467   3.8213   3.8705
  4.0107   4.0464   4.0755   4.1292   4.3937   4.7985   4.8230   9.7471
  9.7750   9.7947   9.8145   9.8516  23.3705  23.5395  23.8362  23.8498
 23.8786  23.9259  23.9633  23.9806  24.0206  24.0601  24.1248  24.1393
 25.7848  25.8283  25.8603  25.9492  25.9842  26.0942  26.1234  26.1633
 26.2276  26.4072  26.5063  26.5941  26.6907  26.7708  26.9266 215.7382
215.7677 215.7916 215.8166 215.8584
 --------------------------------------------------------------

          Ground-State Mulliken Net Atomic Charges

     Atom                 Charge (a.u.)
  ----------------------------------------
      1 C                     0.156899
      2 C                    -0.906075
      3 Cl                    0.581137
      4 C                     0.058944
      5 Cl                    0.584476
      6 C                    -0.209551
      7 Cl                    0.539083
      8 C                    -0.612317
      9 H                     0.211113
     10 C                    -0.502824
     11 H                     0.182241
     12 C                     0.180714
     13 C                    -0.808503
     14 Cl                    0.402440
     15 C                    -0.240597
     16 H                     0.200957
     17 C                    -0.709234
     18 H                     0.182639
     19 C                     0.914282
     20 Cl                    0.444927
     21 C                    -0.861834
     22 H                     0.211082
  ----------------------------------------
  Sum of atomic charges =     0.000000

 -----------------------------------------------------------------
                    Cartesian Multipole Moments
 -----------------------------------------------------------------
    Charge (ESU x 10^10)
                 0.0000
    Dipole Moment (Debye)
         X       0.3487      Y      -0.3484      Z      -2.1936
       Tot       2.2483
    Quadrupole Moments (Debye-Ang)
        XX    -124.6462     XY      -3.3810     YY    -135.8684
        XZ       2.1944     YZ       1.5633     ZZ    -137.0162
    Octopole Moments (Debye-Ang^2)
       XXX    -136.5927    XXY     -21.0403    XYY     -63.6046
       YYY      -5.5877    XXZ     -64.8006    XYZ       9.6540
       YYZ     -37.6109    XZZ     -61.2195    YZZ     -10.2720
       ZZZ    -107.7422
    Hexadecapole Moments (Debye-Ang^3)
      XXXX   -4377.8704   XXXY     -28.8515   XXYY    -953.1350
      XYYY      51.3870   YYYY    -945.5583   XXXZ    1162.2153
      XXYZ     147.8488   XYYZ     426.4289   YYYZ     312.5088
      XXZZ   -1449.0768   XYZZ      -5.2491   YYZZ    -860.2827
      XZZZ    1277.3757   YZZZ     330.3727   ZZZZ   -4210.7361
 -----------------------------------------------------------------
 Calculating analytic gradient of the SCF energy
 Gradient of SCF Energy
            1           2           3           4           5           6
    1   0.0003615  -0.0005956   0.0052786   0.0003036   0.0001007   0.0001595
    2   0.0016934  -0.0008986  -0.0183795  -0.0002685   0.0000164  -0.0000861
    3   0.0001630   0.0010073  -0.0116901  -0.0013473   0.0000493   0.0002223
            7           8           9          10          11          12
    1   0.0000644   0.0002484   0.0001203  -0.0000426  -0.0001387  -0.0010634
    2   0.0000235   0.0000288   0.0000258   0.0006437   0.0000291  -0.0008778
    3   0.0002605   0.0002976  -0.0001170  -0.0000570   0.0000161  -0.0012667
           13          14          15          16          17          18
    1   0.0010174  -0.0054624  -0.0002857  -0.0000008  -0.0003131  -0.0000459
    2  -0.0002587   0.0183608   0.0005288   0.0000127   0.0000871   0.0000200
    3   0.0006794   0.0120803   0.0001211  -0.0000276   0.0000652  -0.0000501
           19          20          21          22
    1   0.0002078  -0.0000257   0.0000529   0.0000589
    2   0.0000968   0.0000141  -0.0007663  -0.0000455
    3  -0.0001622   0.0000838  -0.0002161  -0.0001119
 Max gradient component =       1.838E-02
 RMS gradient           =       3.949E-03
 Gradient time:  CPU 226.33 s  wall 226.34 s
 Geometry Optimization Parameters
   NAtoms,    NIC,     NZ,  NCons,   NDum,   NFix, NCnnct, MaxDiis
       22     163      22       0       0       0       0       0

 Cartesian Hessian Update
 Hessian updated using BFGS update


** GEOMETRY OPTIMIZATION IN DELOCALIZED INTERNAL COORDINATES **
   Searching for a Minimum

   Optimization Cycle:   4

                       Coordinates (Angstroms)
     ATOM                X               Y               Z
      1  C         0.0413477296   -0.0154327391    0.0685558416
      2  C        -0.0110087825    0.0684340590    1.4703251615
      3  Cl        1.4678047644    0.1591805439    2.3790821152
      4  C        -1.2398901414    0.1092810222    2.1483604075
      5  Cl       -1.2857299084    0.2121618809    3.8833044818
      6  C        -2.4296138773    0.0806274355    1.4132675418
      7  Cl       -3.9844046918    0.1281317827    2.2060436895
      8  C        -2.3916255877    0.0131730737    0.0250240143
      9  H        -3.3184243160   -0.0141344602   -0.5321667088
     10  C        -1.1721852610   -0.0331406387   -0.6306204453
     11  H        -1.1556632188   -0.1128656859   -1.7106470373
     12  C         1.3119323006   -0.0661124906   -0.7020390205
     13  C         2.3517168176   -0.9733439517   -0.4416266644
     14  Cl        2.2000429837   -2.1588828916    0.8334491988
     15  C         3.5145657029   -0.9774122863   -1.2068296215
     16  H         4.2957153682   -1.6922279180   -0.9821816490
     17  C         3.6679026936   -0.0834303195   -2.2593925983
     18  H         4.5705460762   -0.0855453086   -2.8560924440
     19  C         2.6403261769    0.8117375502   -2.5351323738
     20  Cl        2.8151412168    1.9533151801   -3.8583499315
     21  C         1.4808909878    0.8245671281   -1.7733281510
     22  H         0.7062651481    1.5485978510   -1.9894150117
   Point Group: c1    Number of degrees of freedom:    60


   Energy is  -2761.504154405

 Hessian updated using BFGS update

 59 Hessian modes will be used to form the next step
  Hessian Eigenvalues:
     0.016024    0.017716    0.019355    0.020690    0.020928    0.022947
     0.023586    0.023591    0.023835    0.023845    0.024090    0.024091
     0.024113    0.024114    0.024135    0.024135    0.024143    0.024144
     0.044861    0.075461    0.159964    0.159972    0.159998    0.160016
     0.160039    0.218265    0.224311    0.225385    0.231569    0.235331
     0.245291    0.246919    0.249955    0.249990    0.249994    0.250077
     0.250864    0.289314    0.293591    0.301032    0.301167    0.301476
     0.329062    0.356664    0.356665    0.356667    0.356678    0.412785
     0.419325    0.429847    0.432053    0.461428    0.463757    0.471107
     0.472931    0.478207    0.478297    0.479142    0.479986

 Minimum search - taking simple RFO step
 Searching for Lamda that Minimizes Along All modes
 Value Taken    Lamda =  -0.00878822
 Calculated Step too Large.  Step scaled by  0.719548
 Step Taken.  Stepsize is  0.300000

                             Maximum     Tolerance    Cnvgd?
         Gradient           0.018119      0.000300      NO
         Displacement       0.229160      0.001200      NO
         Energy change     -0.008526      0.000001      NO


 New Cartesian Coordinates Obtained by Inverse Iteration

 Displacement from previous Coordinates is:  0.463597
 ----------------------------------------------------------------
             Standard Nuclear Orientation (Angstroms)
    I     Atom           X                Y                Z
 ----------------------------------------------------------------
    1      C       0.0446444921    -0.0237318843     0.0755271405
    2      C      -0.0114734756     0.1015087185     1.4734931630
    3      Cl      1.4652291852     0.2353739169     2.3826969138
    4      C      -1.2435648852     0.1484279620     2.1489300181
    5      Cl     -1.2973122687     0.3008560117     3.8781614598
    6      C      -2.4303436018     0.0835158704     1.4098634971
    7      Cl     -3.9888388228     0.1350437745     2.1946205619
    8      C      -2.3881714386    -0.0256017895     0.0240394879
    9      H      -3.3141054219    -0.0802250766    -0.5325249355
   10      C      -1.1662778942    -0.0761497348    -0.6264569563
   11      H      -1.1432980681    -0.1857021156    -1.7038368606
   12      C       1.3165688515    -0.0710261694    -0.6940274806
   13      C       2.3430639468    -0.9999848060    -0.4642572026
   14      Cl      2.1826628890    -2.2216697099     0.7782994861
   15      C       3.5017764072    -1.0023492289    -1.2367052606
   16      H       4.2721975982    -1.7354595296    -1.0351165586
   17      C       3.6643789005    -0.0821537100    -2.2651601815
   18      H       4.5637275258    -0.0817323118    -2.8666859454
   19      C       2.6489192558     0.8359071585    -2.5100405689
   20      Cl      2.8346906190     2.0093935416    -3.8044710121
   21      C       1.4933992138     0.8461081735    -1.7423560643
   22      H       0.7277791734     1.5863297560    -1.9344019063
 ----------------------------------------------------------------
 Nuclear Repulsion Energy =        1737.93730325 hartrees
 There are       81 alpha and       81 beta electrons
 Applying Cartesian multipole field
    Component          Value
    ---------          -----
     (2,0,0)        1.00000E-11
     (0,2,0)        2.00000E-11
     (0,0,2)       -3.00000E-11
 Nucleus-field energy     =    -0.0000000456 hartrees
 Requested basis set is 6-311++G(d,p)
 There are 162 shells and 449 basis functions
 A cutoff of  1.0D-15 yielded  10166 shell pairs
 There are     84500 function pairs (     90812 Cartesian)
 Smallest overlap matrix eigenvalue = 2.73E-07
 Linear dependence detected in AO basis
 Number of orthogonalized atomic orbitals = 445
 Maximum deviation from orthogonality = 5.248E-10
 Guess from superposition of atomic densities
 Warning:  Energy on first SCF cycle will be non-variational
 SAD guess density has 162.000000 electrons

 -----------------------------------------------------------------------
  General SCF calculation program by
  Eric Jon Sundstrom, Paul Horn, Yuezhi Mao, Dmitri Zuev, Alec White,
  David Stuck, Shaama M.S., Shane Yost, Joonho Lee, David Small,
  Daniel Levine, Susi Lehtola, Hugh Burton, Evgeny Epifanovsky,
  Bang C. Huynh
 -----------------------------------------------------------------------
 Exchange:     0.2000 Hartree-Fock + 0.0800 Slater + 0.7200 B88
 Correlation:  0.1900 VWN1RPA + 0.8100 LYP
 Using SG-1 standard quadrature grid
 A restricted SCF calculation will be
 performed using DIIS
 SCF converges when DIIS error is below 1.0e-08
 ---------------------------------------
  Cycle       Energy         DIIS error
 ---------------------------------------
    1   -2765.5281609520      2.92e-02  
    2   -2761.3644509317      2.36e-03  
    3   -2761.2515312924      3.05e-03  
    4   -2761.4954547154      6.88e-04  
    5   -2761.5068736853      2.95e-04  
    6   -2761.5089214156      9.96e-05  
    7   -2761.5091484245      2.59e-05  
    8   -2761.5091609045      1.41e-05  
    9   -2761.5091659058      3.22e-06  
   10   -2761.5091661641      9.04e-07  
   11   -2761.5091661835      2.39e-07  
   12   -2761.5091661848      1.12e-07  
   13   -2761.5091661852      3.40e-08  
   14   -2761.5091661852      9.07e-09  Convergence criterion met
 ---------------------------------------
 SCF time:   CPU 624.35s  wall 624.00s 
 SCF   energy in the final basis set =    -2761.5091661852
 Total energy in the final basis set =    -2761.5091661852

 --------------------------------------------------------------

                    Orbital Energies (a.u.)
 --------------------------------------------------------------

 Alpha MOs
 -- Occupied --
********-101.5736-101.5697-101.5691-101.5651 -10.2738 -10.2728 -10.2702
-10.2618 -10.2603 -10.2306 -10.2303 -10.2141 -10.2140 -10.2134 -10.2130
-10.2124  -9.4885  -9.4883  -9.4845  -9.4842  -9.4805  -7.2533  -7.2532
 -7.2494  -7.2489  -7.2452  -7.2434  -7.2432  -7.2427  -7.2424  -7.2393
 -7.2390  -7.2387  -7.2385  -7.2352  -7.2348  -0.9511  -0.9284  -0.9013
 -0.8907  -0.8754  -0.8560  -0.8393  -0.8060  -0.7605  -0.7565  -0.7374
 -0.6656  -0.6442  -0.6302  -0.6086  -0.5492  -0.5343  -0.5262  -0.5100
 -0.4973  -0.4790  -0.4649  -0.4632  -0.4566  -0.4492  -0.4336  -0.4247
 -0.4105  -0.4003  -0.3993  -0.3906  -0.3809  -0.3634  -0.3498  -0.3455
 -0.3389  -0.3340  -0.3314  -0.3228  -0.3098  -0.2986  -0.2727  -0.2668
 -0.2582
 -- Virtual --
 -0.0700  -0.0543  -0.0472  -0.0346  -0.0313  -0.0148  -0.0075   0.0022
  0.0040   0.0135   0.0170   0.0193   0.0256   0.0265   0.0354   0.0455
  0.0500   0.0512   0.0555   0.0635   0.0684   0.0710   0.0739   0.0799
  0.0846   0.0887   0.0898   0.0948   0.0984   0.1001   0.1046   0.1064
  0.1074   0.1110   0.1157   0.1176   0.1255   0.1263   0.1269   0.1292
  0.1307   0.1344   0.1355   0.1410   0.1417   0.1468   0.1534   0.1540
  0.1603   0.1620   0.1697   0.1739   0.1782   0.1803   0.1847   0.1915
  0.1932   0.1969   0.2025   0.2078   0.2090   0.2156   0.2204   0.2272
  0.2301   0.2341   0.2386   0.2428   0.2441   0.2473   0.2494   0.2517
  0.2552   0.2602   0.2669   0.2673   0.2710   0.2731   0.2783   0.2826
  0.2884   0.2937   0.2974   0.3005   0.3077   0.3144   0.3187   0.3197
  0.3233   0.3293   0.3415   0.3455   0.3508   0.3627   0.4162   0.4220
  0.4285   0.4347   0.4380   0.4463   0.4524   0.4582   0.4602   0.4706
  0.4759   0.4800   0.4849   0.4977   0.4989   0.5038   0.5075   0.5219
  0.5273   0.5393   0.5477   0.5510   0.5605   0.5612   0.5693   0.5815
  0.5867   0.5899   0.5970   0.5999   0.6085   0.6157   0.6239   0.6264
  0.6337   0.6379   0.6558   0.6613   0.6696   0.6754   0.6844   0.6915
  0.7066   0.7089   0.7198   0.7241   0.7340   0.7419   0.7647   0.7919
  0.7985   0.8111   0.8180   0.8312   0.8326   0.8371   0.8411   0.8474
  0.8486   0.8505   0.8510   0.8563   0.8585   0.8627   0.8704   0.8736
  0.8815   0.8899   0.8945   0.8960   0.9017   0.9105   0.9130   0.9287
  0.9341   0.9415   0.9448   0.9501   0.9512   0.9595   0.9635   0.9665
  0.9755   0.9866   0.9968   1.0018   1.0057   1.0198   1.0234   1.0403
  1.0617   1.0636   1.0771   1.1024   1.1232   1.1404   1.1523   1.1861
  1.2093   1.2120   1.2295   1.2388   1.2524   1.2652   1.2709   1.2877
  1.2903   1.3030   1.3069   1.3310   1.3496   1.3619   1.3934   1.4182
  1.4583   1.4892   1.4970   1.5038   1.5123   1.5331   1.5530   1.5747
  1.5780   1.5990   1.6085   1.6284   1.6469   1.6660   1.6874   1.6962
  1.7010   1.7213   1.7587   1.7781   1.7997   1.8136   1.8375   1.8483
  1.8542   1.8765   1.8825   1.9003   1.9079   1.9176   1.9367   1.9526
  1.9560   1.9731   1.9766   1.9891   2.0298   2.0465   2.0746   2.0949
  2.1232   2.1450   2.1612   2.2191   2.2353   2.2423   2.2544   2.2713
  2.2813   2.2902   2.2952   2.3027   2.3232   2.3432   2.3552   2.3738
  2.3960   2.4201   2.4293   2.4396   2.4617   2.4783   2.4967   2.5209
  2.5340   2.5501   2.5608   2.5960   2.6051   2.6165   2.6495   2.6558
  2.6673   2.6891   2.7003   2.7105   2.7321   2.7344   2.7511   2.7612
  2.7792   2.7824   2.7940   2.8054   2.8191   2.8338   2.8490   2.8951
  2.9091   2.9600   2.9769   3.0628   3.0764   3.0832   3.1201   3.1297
  3.1507   3.1749   3.2201   3.2325   3.2630   3.3378   3.3740   3.4010
  3.4252   3.5324   3.5613   3.6472   3.6840   3.7460   3.8222   3.8711
  4.0097   4.0467   4.0752   4.1273   4.3846   4.7978   4.8232   9.7501
  9.7751   9.7976   9.8225   9.8410  23.3715  23.5396  23.8345  23.8491
 23.8777  23.9263  23.9611  23.9793  24.0224  24.0608  24.1244  24.1394
 25.7835  25.8276  25.8551  25.9284  25.9676  26.0934  26.1216  26.1637
 26.2311  26.4048  26.5038  26.5923  26.6873  26.7673  26.9210 215.7413
215.7679 215.7945 215.8275 215.8447
 --------------------------------------------------------------

          Ground-State Mulliken Net Atomic Charges

     Atom                 Charge (a.u.)
  ----------------------------------------
      1 C                     0.165173
      2 C                    -0.916647
      3 Cl                    0.544904
      4 C                     0.108110
      5 Cl                    0.585465
      6 C                    -0.206516
      7 Cl                    0.540109
      8 C                    -0.640140
      9 H                     0.211942
     10 C                    -0.505041
     11 H                     0.183889
     12 C                     0.167373
     13 C                    -0.794026
     14 Cl                    0.378191
     15 C                    -0.182309
     16 H                     0.201058
     17 C                    -0.710117
     18 H                     0.183215
     19 C                     0.900081
     20 Cl                    0.444705
     21 C                    -0.871054
     22 H                     0.211635
  ----------------------------------------
  Sum of atomic charges =     0.000000

 -----------------------------------------------------------------
                    Cartesian Multipole Moments
 -----------------------------------------------------------------
    Charge (ESU x 10^10)
                -0.0000
    Dipole Moment (Debye)
         X       0.3329      Y      -0.4019      Z      -2.2140
       Tot       2.2747
    Quadrupole Moments (Debye-Ang)
        XX    -124.8281     XY      -3.3244     YY    -135.7564
        XZ       1.9619     YZ       1.8359     ZZ    -136.8548
    Octopole Moments (Debye-Ang^2)
       XXX    -137.0217    XXY     -23.7127    XYY     -63.1523
       YYY     -11.5805    XXZ     -65.3098    XYZ      10.0690
       YYZ     -37.5319    XZZ     -60.6549    YZZ     -12.0903
       ZZZ    -107.6843
    Hexadecapole Moments (Debye-Ang^3)
      XXXX   -4387.1851   XXXY     -32.4807   XXYY    -960.9322
      XYYY      45.3638   YYYY    -994.4738   XXXZ    1164.4826
      XXYZ     142.8501   XYYZ     427.4923   YYYZ     288.4723
      XXZZ   -1439.8597   XYZZ      -6.2216   YYZZ    -860.5921
      XZZZ    1278.6331   YZZZ     312.1421   ZZZZ   -4160.0371
 -----------------------------------------------------------------
 Calculating analytic gradient of the SCF energy
 Gradient of SCF Energy
            1           2           3           4           5           6
    1   0.0010319   0.0004007   0.0026523  -0.0002898  -0.0000682  -0.0001486
    2   0.0013024  -0.0005156  -0.0113375  -0.0001273  -0.0000618   0.0000120
    3  -0.0002359   0.0005225  -0.0070290   0.0006003  -0.0005357   0.0003531
            7           8           9          10          11          12
    1   0.0001795   0.0002363   0.0000312  -0.0005194  -0.0000841  -0.0013071
    2  -0.0000150  -0.0000180   0.0000294   0.0007885  -0.0000395  -0.0012269
    3   0.0000113  -0.0004638   0.0000588   0.0000319  -0.0000162  -0.0001235
           13          14          15          16          17          18
    1   0.0005454  -0.0026448  -0.0000514  -0.0000321   0.0001964  -0.0000520
    2   0.0000794   0.0110174   0.0003727  -0.0000307  -0.0000314   0.0000206
    3   0.0005328   0.0072381  -0.0001345   0.0000377  -0.0001209  -0.0000026
           19          20          21          22
    1  -0.0002792   0.0000107   0.0000783   0.0001141
    2  -0.0000602   0.0001237  -0.0002809  -0.0000012
    3   0.0002602  -0.0001095  -0.0009136   0.0000384
 Max gradient component =       1.134E-02
 RMS gradient           =       2.389E-03
 Gradient time:  CPU 223.74 s  wall 223.75 s
 Geometry Optimization Parameters
   NAtoms,    NIC,     NZ,  NCons,   NDum,   NFix, NCnnct, MaxDiis
       22     163      22       0       0       0       0       0

 Cartesian Hessian Update
 Hessian updated using BFGS update


** GEOMETRY OPTIMIZATION IN DELOCALIZED INTERNAL COORDINATES **
   Searching for a Minimum

   Optimization Cycle:   5

                       Coordinates (Angstroms)
     ATOM                X               Y               Z
      1  C         0.0446444921   -0.0237318843    0.0755271405
      2  C        -0.0114734756    0.1015087185    1.4734931630
      3  Cl        1.4652291852    0.2353739169    2.3826969138
      4  C        -1.2435648852    0.1484279620    2.1489300181
      5  Cl       -1.2973122687    0.3008560117    3.8781614598
      6  C        -2.4303436018    0.0835158704    1.4098634971
      7  Cl       -3.9888388228    0.1350437745    2.1946205619
      8  C        -2.3881714386   -0.0256017895    0.0240394879
      9  H        -3.3141054219   -0.0802250766   -0.5325249355
     10  C        -1.1662778942   -0.0761497348   -0.6264569563
     11  H        -1.1432980681   -0.1857021156   -1.7038368606
     12  C         1.3165688515   -0.0710261694   -0.6940274806
     13  C         2.3430639468   -0.9999848060   -0.4642572026
     14  Cl        2.1826628890   -2.2216697099    0.7782994861
     15  C         3.5017764072   -1.0023492289   -1.2367052606
     16  H         4.2721975982   -1.7354595296   -1.0351165586
     17  C         3.6643789005   -0.0821537100   -2.2651601815
     18  H         4.5637275258   -0.0817323118   -2.8666859454
     19  C         2.6489192558    0.8359071585   -2.5100405689
     20  Cl        2.8346906190    2.0093935416   -3.8044710121
     21  C         1.4933992138    0.8461081735   -1.7423560643
     22  H         0.7277791734    1.5863297560   -1.9344019063
   Point Group: c1    Number of degrees of freedom:    60


   Energy is  -2761.509166185

 Hessian updated using BFGS update

 60 Hessian modes will be used to form the next step
  Hessian Eigenvalues:
     0.015205    0.017710    0.019060    0.020672    0.020932    0.022935
     0.023580    0.023587    0.023834    0.023845    0.024089    0.024092
     0.024113    0.024115    0.024135    0.024137    0.024143    0.024144
     0.031317    0.075146    0.159967    0.159975    0.159999    0.160015
     0.160056    0.218324    0.224313    0.225396    0.231644    0.235340
     0.245376    0.246957    0.249988    0.249990    0.250009    0.250115
     0.250929    0.289305    0.293605    0.301037    0.301169    0.301595
     0.329068    0.356664    0.356665    0.356665    0.356668    0.356678
     0.412818    0.419450    0.429851    0.432275    0.461432    0.463795
     0.471108    0.473300    0.478286    0.478334    0.479152    0.480338

 Minimum search - taking simple RFO step
 Searching for Lamda that Minimizes Along All modes
 Value Taken    Lamda =  -0.00526742
 Calculated Step too Large.  Step scaled by  0.722130
 Step Taken.  Stepsize is  0.300000

                             Maximum     Tolerance    Cnvgd?
         Gradient           0.010936      0.000300      NO
         Displacement       0.223508      0.001200      NO
         Energy change     -0.005012      0.000001      NO


 New Cartesian Coordinates Obtained by Inverse Iteration

 Displacement from previous Coordinates is:  0.518421
 ----------------------------------------------------------------
             Standard Nuclear Orientation (Angstroms)
    I     Atom           X                Y                Z
 ----------------------------------------------------------------
    1      C       0.0436206243    -0.0310287334     0.0756039032
    2      C      -0.0111765588     0.1387869213     1.4677599850
    3      Cl      1.4678859814     0.3202158551     2.3689523100
    4      C      -1.2421739810     0.1900780749     2.1447164444
    5      Cl     -1.2940406876     0.3981843594     3.8680602548
    6      C      -2.4287975650     0.0820893423     1.4095653064
    7      Cl     -3.9874501803     0.1366245438     2.1944891368
    8      C      -2.3875353170    -0.0735004342     0.0281480893
    9      H      -3.3138795733    -0.1602667432    -0.5237242784
   10      C      -1.1656978931    -0.1259154036    -0.6231302119
   11      H      -1.1400637362    -0.2671892846    -1.6967574236
   12      C       1.3174038485    -0.0724892620    -0.6929995037
   13      C       2.3248932423    -1.0267125080    -0.4918227155
   14      Cl      2.1407266931    -2.2820629917     0.7165385487
   15      C       3.4835683396    -1.0286751745    -1.2643323444
   16      H       4.2401611563    -1.7817050980    -1.0852159457
   17      C       3.6632206505    -0.0800306289    -2.2639991009
   18      H       4.5624607419    -0.0778909989    -2.8657136967
   19      C       2.6651411264     0.8640548067    -2.4804776600
   20      Cl      2.8733892967     2.0716745847    -3.7397444878
   21      C       1.5091051346     0.8725910776    -1.7129356860
   22      H       0.7548908382     1.6298465122    -1.8833901292
 ----------------------------------------------------------------
 Nuclear Repulsion Energy =        1735.35936494 hartrees
 There are       81 alpha and       81 beta electrons
 Applying Cartesian multipole field
    Component          Value
    ---------          -----
     (2,0,0)        1.00000E-11
     (0,2,0)        2.00000E-11
     (0,0,2)       -3.00000E-11
 Nucleus-field energy     =    -0.0000000432 hartrees
 Requested basis set is 6-311++G(d,p)
 There are 162 shells and 449 basis functions
 A cutoff of  1.0D-15 yielded  10167 shell pairs
 There are     84517 function pairs (     90835 Cartesian)
 Smallest overlap matrix eigenvalue = 2.73E-07
 Linear dependence detected in AO basis
 Number of orthogonalized atomic orbitals = 445
 Maximum deviation from orthogonality = 3.479E-10
 Guess from superposition of atomic densities
 Warning:  Energy on first SCF cycle will be non-variational
 SAD guess density has 162.000000 electrons

 -----------------------------------------------------------------------
  General SCF calculation program by
  Eric Jon Sundstrom, Paul Horn, Yuezhi Mao, Dmitri Zuev, Alec White,
  David Stuck, Shaama M.S., Shane Yost, Joonho Lee, David Small,
  Daniel Levine, Susi Lehtola, Hugh Burton, Evgeny Epifanovsky,
  Bang C. Huynh
 -----------------------------------------------------------------------
 Exchange:     0.2000 Hartree-Fock + 0.0800 Slater + 0.7200 B88
 Correlation:  0.1900 VWN1RPA + 0.8100 LYP
 Using SG-1 standard quadrature grid
 A restricted SCF calculation will be
 performed using DIIS
 SCF converges when DIIS error is below 1.0e-08
 ---------------------------------------
  Cycle       Energy         DIIS error
 ---------------------------------------
    1   -2765.5153223797      2.92e-02  
    2   -2761.3675394377      2.36e-03  
    3   -2761.2549682316      3.05e-03  
    4   -2761.4985531232      6.88e-04  
    5   -2761.5099094992      2.96e-04  
    6   -2761.5119610384      9.95e-05  
    7   -2761.5121864876      2.70e-05  
    8   -2761.5122003507      1.43e-05  
    9   -2761.5122055019      3.20e-06  
   10   -2761.5122057574      8.92e-07  
   11   -2761.5122057765      2.26e-07  
   12   -2761.5122057776      1.10e-07  
   13   -2761.5122057778      3.30e-08  
   14   -2761.5122057779      9.05e-09  Convergence criterion met
 ---------------------------------------
 SCF time:   CPU 620.37s  wall 620.00s 
 SCF   energy in the final basis set =    -2761.5122057779
 Total energy in the final basis set =    -2761.5122057779

 --------------------------------------------------------------

                    Orbital Energies (a.u.)
 --------------------------------------------------------------

 Alpha MOs
 -- Occupied --
********-101.5738-101.5700-101.5696-101.5660 -10.2739 -10.2729 -10.2703
-10.2618 -10.2603 -10.2303 -10.2300 -10.2142 -10.2141 -10.2135 -10.2131
-10.2125  -9.4885  -9.4885  -9.4853  -9.4841  -9.4811  -7.2533  -7.2533
 -7.2501  -7.2488  -7.2458  -7.2434  -7.2434  -7.2427  -7.2426  -7.2401
 -7.2392  -7.2389  -7.2386  -7.2359  -7.2354  -0.9508  -0.9282  -0.9007
 -0.8909  -0.8756  -0.8553  -0.8395  -0.8059  -0.7604  -0.7567  -0.7375
 -0.6653  -0.6435  -0.6311  -0.6085  -0.5490  -0.5337  -0.5264  -0.5113
 -0.4966  -0.4793  -0.4647  -0.4631  -0.4566  -0.4488  -0.4331  -0.4250
 -0.4100  -0.4001  -0.3987  -0.3892  -0.3807  -0.3631  -0.3498  -0.3442
 -0.3387  -0.3341  -0.3314  -0.3242  -0.3129  -0.2975  -0.2725  -0.2680
 -0.2589
 -- Virtual --
 -0.0683  -0.0550  -0.0464  -0.0353  -0.0331  -0.0149  -0.0076   0.0022
  0.0040   0.0133   0.0166   0.0187   0.0254   0.0265   0.0355   0.0451
  0.0499   0.0515   0.0553   0.0633   0.0679   0.0705   0.0742   0.0796
  0.0845   0.0886   0.0894   0.0947   0.0981   0.1004   0.1049   0.1064
  0.1072   0.1104   0.1150   0.1178   0.1248   0.1261   0.1268   0.1286
  0.1307   0.1336   0.1350   0.1399   0.1409   0.1465   0.1527   0.1547
  0.1591   0.1618   0.1698   0.1731   0.1778   0.1808   0.1843   0.1919
  0.1933   0.1965   0.2015   0.2067   0.2086   0.2153   0.2200   0.2274
  0.2301   0.2351   0.2393   0.2436   0.2441   0.2479   0.2502   0.2521
  0.2544   0.2609   0.2663   0.2674   0.2720   0.2721   0.2771   0.2823
  0.2869   0.2944   0.2963   0.3004   0.3065   0.3143   0.3190   0.3191
  0.3246   0.3284   0.3423   0.3444   0.3505   0.3625   0.4164   0.4218
  0.4303   0.4346   0.4376   0.4459   0.4517   0.4579   0.4606   0.4707
  0.4756   0.4823   0.4874   0.4940   0.4990   0.5039   0.5106   0.5219
  0.5282   0.5396   0.5466   0.5526   0.5603   0.5652   0.5679   0.5810
  0.5875   0.5917   0.5978   0.6013   0.6071   0.6144   0.6249   0.6282
  0.6357   0.6396   0.6562   0.6650   0.6702   0.6735   0.6841   0.6917
  0.7033   0.7111   0.7195   0.7245   0.7331   0.7399   0.7673   0.7897
  0.7994   0.8083   0.8198   0.8308   0.8329   0.8359   0.8415   0.8485
  0.8490   0.8505   0.8518   0.8569   0.8589   0.8630   0.8709   0.8728
  0.8811   0.8900   0.8937   0.8953   0.9036   0.9117   0.9132   0.9254
  0.9309   0.9347   0.9433   0.9492   0.9515   0.9596   0.9632   0.9661
  0.9770   0.9864   0.9961   1.0041   1.0064   1.0191   1.0221   1.0406
  1.0594   1.0615   1.0763   1.1024   1.1301   1.1421   1.1583   1.1894
  1.2104   1.2127   1.2310   1.2392   1.2518   1.2636   1.2698   1.2869
  1.2922   1.2987   1.3080   1.3324   1.3501   1.3644   1.3934   1.4207
  1.4563   1.4907   1.4980   1.5034   1.5140   1.5364   1.5552   1.5749
  1.5793   1.5991   1.6090   1.6278   1.6483   1.6670   1.6870   1.6954
  1.6987   1.7205   1.7580   1.7783   1.7996   1.8116   1.8368   1.8468
  1.8543   1.8751   1.8822   1.9000   1.9110   1.9206   1.9377   1.9511
  1.9566   1.9699   1.9799   1.9961   2.0294   2.0463   2.0723   2.0946
  2.1228   2.1430   2.1592   2.2170   2.2357   2.2430   2.2561   2.2678
  2.2818   2.2897   2.2900   2.3020   2.3267   2.3462   2.3529   2.3733
  2.4002   2.4203   2.4314   2.4420   2.4613   2.4799   2.4918   2.5188
  2.5340   2.5486   2.5581   2.5953   2.6021   2.6157   2.6513   2.6587
  2.6692   2.6899   2.7016   2.7125   2.7270   2.7400   2.7487   2.7610
  2.7774   2.7804   2.7927   2.8066   2.8174   2.8284   2.8480   2.8901
  2.9098   2.9642   2.9799   3.0643   3.0772   3.0840   3.1194   3.1281
  3.1495   3.1757   3.2204   3.2309   3.2633   3.3392   3.3729   3.4004
  3.4257   3.5338   3.5620   3.6493   3.6848   3.7458   3.8236   3.8725
  4.0089   4.0472   4.0747   4.1261   4.3744   4.7987   4.8243   9.7527
  9.7754   9.7986   9.8257   9.8397  23.3722  23.5398  23.8349  23.8499
 23.8776  23.9270  23.9611  23.9794  24.0248  24.0635  24.1242  24.1405
 25.7822  25.8260  25.8507  25.9125  25.9662  26.0979  26.1204  26.1642
 26.2503  26.3760  26.5022  26.5922  26.6849  26.7616  26.9143 215.7439
215.7683 215.7953 215.8267 215.8481
 --------------------------------------------------------------

          Ground-State Mulliken Net Atomic Charges

     Atom                 Charge (a.u.)
  ----------------------------------------
      1 C                     0.175770
      2 C                    -0.968717
      3 Cl                    0.510390
      4 C                     0.159924
      5 Cl                    0.587907
      6 C                    -0.173586
      7 Cl                    0.540223
      8 C                    -0.685797
      9 H                     0.212593
     10 C                    -0.481823
     11 H                     0.184702
     12 C                     0.177382
     13 C                    -0.801315
     14 Cl                    0.353238
     15 C                    -0.135929
     16 H                     0.201297
     17 C                    -0.714126
     18 H                     0.183612
     19 C                     0.873802
     20 Cl                    0.444419
     21 C                    -0.855229
     22 H                     0.211263
  ----------------------------------------
  Sum of atomic charges =     0.000000

 -----------------------------------------------------------------
                    Cartesian Multipole Moments
 -----------------------------------------------------------------
    Charge (ESU x 10^10)
                 0.0000
    Dipole Moment (Debye)
         X       0.3145      Y      -0.4642      Z      -2.2421
       Tot       2.3111
    Quadrupole Moments (Debye-Ang)
        XX    -124.9968     XY      -3.2629     YY    -135.6492
        XZ       1.7958     YZ       2.0662     ZZ    -136.7166
    Octopole Moments (Debye-Ang^2)
       XXX    -138.1690    XXY     -26.7501    XYY     -62.9854
       YYY     -18.1731    XXZ     -65.4291    XYZ      10.4032
       YYZ     -37.3820    XZZ     -60.2745    YZZ     -14.1585
       ZZZ    -107.5207
    Hexadecapole Moments (Debye-Ang^3)
      XXXX   -4391.4226   XXXY     -43.3142   XXYY    -968.9912
      XYYY      32.3425   YYYY   -1050.2772   XXXZ    1169.4953
      XXYZ     137.0538   XYYZ     428.8889   YYYZ     261.9923
      XXZZ   -1428.3259   XYZZ      -9.5369   YYZZ    -859.4542
      XZZZ    1282.2899   YZZZ     291.2804   ZZZZ   -4096.4602
 -----------------------------------------------------------------
 Calculating analytic gradient of the SCF energy
 Gradient of SCF Energy
            1           2           3           4           5           6
    1   0.0009412   0.0003332   0.0014249  -0.0003296   0.0000893  -0.0001307
    2   0.0007290  -0.0002791  -0.0070817  -0.0000081  -0.0000890   0.0000620
    3  -0.0001356  -0.0001241  -0.0040364   0.0009362  -0.0004918   0.0002727
            7           8           9          10          11          12
    1   0.0000774   0.0002066  -0.0000077  -0.0006551   0.0000125  -0.0008553
    2  -0.0000173  -0.0000396   0.0000226   0.0006898  -0.0000646  -0.0010339
    3  -0.0000723  -0.0006002   0.0000857  -0.0000247   0.0000032   0.0004447
           13          14          15          16          17          18
    1   0.0001192  -0.0012477   0.0000851  -0.0000452   0.0003470  -0.0000345
    2   0.0005439   0.0064704   0.0002497  -0.0000370  -0.0001525   0.0000076
    3   0.0002025   0.0045641  -0.0002126   0.0000646  -0.0000981   0.0000139
           19          20          21          22
    1  -0.0005154   0.0000425   0.0000830   0.0000595
    2  -0.0000792   0.0001479  -0.0000752   0.0000341
    3   0.0003509  -0.0001541  -0.0010788   0.0000902
 Max gradient component =       7.082E-03
 RMS gradient           =       1.463E-03
 Gradient time:  CPU 220.91 s  wall 220.92 s
 Geometry Optimization Parameters
   NAtoms,    NIC,     NZ,  NCons,   NDum,   NFix, NCnnct, MaxDiis
       22     163      22       0       0       0       0       0

 Cartesian Hessian Update
 Hessian updated using BFGS update


** GEOMETRY OPTIMIZATION IN DELOCALIZED INTERNAL COORDINATES **
   Searching for a Minimum

   Optimization Cycle:   6

                       Coordinates (Angstroms)
     ATOM                X               Y               Z
      1  C         0.0436206243   -0.0310287334    0.0756039032
      2  C        -0.0111765588    0.1387869213    1.4677599850
      3  Cl        1.4678859814    0.3202158551    2.3689523100
      4  C        -1.2421739810    0.1900780749    2.1447164444
      5  Cl       -1.2940406876    0.3981843594    3.8680602548
      6  C        -2.4287975650    0.0820893423    1.4095653064
      7  Cl       -3.9874501803    0.1366245438    2.1944891368
      8  C        -2.3875353170   -0.0735004342    0.0281480893
      9  H        -3.3138795733   -0.1602667432   -0.5237242784
     10  C        -1.1656978931   -0.1259154036   -0.6231302119
     11  H        -1.1400637362   -0.2671892846   -1.6967574236
     12  C         1.3174038485   -0.0724892620   -0.6929995037
     13  C         2.3248932423   -1.0267125080   -0.4918227155
     14  Cl        2.1407266931   -2.2820629917    0.7165385487
     15  C         3.4835683396   -1.0286751745   -1.2643323444
     16  H         4.2401611563   -1.7817050980   -1.0852159457
     17  C         3.6632206505   -0.0800306289   -2.2639991009
     18  H         4.5624607419   -0.0778909989   -2.8657136967
     19  C         2.6651411264    0.8640548067   -2.4804776600
     20  Cl        2.8733892967    2.0716745847   -3.7397444878
     21  C         1.5091051346    0.8725910776   -1.7129356860
     22  H         0.7548908382    1.6298465122   -1.8833901292
   Point Group: c1    Number of degrees of freedom:    60


   Energy is  -2761.512205778

 Hessian updated using BFGS update

 60 Hessian modes will be used to form the next step
  Hessian Eigenvalues:
     0.012580    0.017702    0.018679    0.020671    0.020932    0.022918
     0.023354    0.023587    0.023805    0.023845    0.024079    0.024090
     0.024111    0.024115    0.024124    0.024137    0.024137    0.024143
     0.024534    0.075198    0.159967    0.159983    0.160002    0.160014
     0.160054    0.218340    0.224289    0.225396    0.231646    0.235347
     0.245380    0.246966    0.249989    0.249994    0.250023    0.250248
     0.250972    0.289298    0.293721    0.301038    0.301160    0.301522
     0.329009    0.356665    0.356665    0.356666    0.356668    0.356678
     0.412818    0.419471    0.429855    0.432283    0.461432    0.463738
     0.471107    0.473319    0.478269    0.478343    0.479149    0.480354

 Minimum search - taking simple RFO step
 Searching for Lamda that Minimizes Along All modes
 Value Taken    Lamda =  -0.00331998
 Calculated Step too Large.  Step scaled by  0.711135
 Step Taken.  Stepsize is  0.300000

                             Maximum     Tolerance    Cnvgd?
         Gradient           0.006737      0.000300      NO
         Displacement       0.220635      0.001200      NO
         Energy change     -0.003040      0.000001      NO


 New Cartesian Coordinates Obtained by Inverse Iteration

 Displacement from previous Coordinates is:  0.559051
 ----------------------------------------------------------------
             Standard Nuclear Orientation (Angstroms)
    I     Atom           X                Y                Z
 ----------------------------------------------------------------
    1      C       0.0399961135    -0.0354926931     0.0712168333
    2      C      -0.0103126452     0.1793136036     1.4564059671
    3      Cl      1.4738870645     0.4134233654     2.3411066023
    4      C      -1.2383565342     0.2319972680     2.1376122294
    5      Cl     -1.2875776116     0.4987360183     3.8533570145
    6      C      -2.4257018339     0.0761000517     1.4119541183
    7      Cl     -3.9816502415     0.1299531384     2.2029589015
    8      C      -2.3881637407    -0.1266404889     0.0368059165
    9      H      -3.3154103161    -0.2487936853    -0.5069058060
   10      C      -1.1680914479    -0.1773388569    -0.6192378401
   11      H      -1.1427510853    -0.3506680990    -1.6881839245
   12      C       1.3152387386    -0.0715520734    -0.6973226193
   13      C       2.3003174040    -1.0526199646    -0.5230019615
   14      Cl      2.0834685506    -2.3375844054     0.6505956265
   15      C       3.4614957797    -1.0557319741    -1.2912325284
   16      H       4.2020791768    -1.8292731689    -1.1341712242
   17      C       3.6639036299    -0.0784689676    -2.2590206501
   18      H       4.5650674070    -0.0757543864    -2.8579308842
   19      C       2.6872686573     0.8933925923    -2.4480505917
   20      Cl      2.9255995719     2.1349403138    -3.6679996857
   21      C       1.5277727174     0.9017171168    -1.6845850944
   22      H       0.7875728267     1.6770241126    -1.8347796045
 ----------------------------------------------------------------
 Nuclear Repulsion Energy =        1733.65204491 hartrees
 There are       81 alpha and       81 beta electrons
 Applying Cartesian multipole field
    Component          Value
    ---------          -----
     (2,0,0)        1.00000E-11
     (0,2,0)        2.00000E-11
     (0,0,2)       -3.00000E-11
 Nucleus-field energy     =    -0.0000000406 hartrees
 Requested basis set is 6-311++G(d,p)
 There are 162 shells and 449 basis functions
 A cutoff of  1.0D-15 yielded  10165 shell pairs
 There are     84495 function pairs (     90810 Cartesian)
 Smallest overlap matrix eigenvalue = 2.70E-07
 Linear dependence detected in AO basis
 Number of orthogonalized atomic orbitals = 445
 Maximum deviation from orthogonality = 5.075E-10
 Guess from superposition of atomic densities
 Warning:  Energy on first SCF cycle will be non-variational
 SAD guess density has 162.000000 electrons

 -----------------------------------------------------------------------
  General SCF calculation program by
  Eric Jon Sundstrom, Paul Horn, Yuezhi Mao, Dmitri Zuev, Alec White,
  David Stuck, Shaama M.S., Shane Yost, Joonho Lee, David Small,
  Daniel Levine, Susi Lehtola, Hugh Burton, Evgeny Epifanovsky,
  Bang C. Huynh
 -----------------------------------------------------------------------
 Exchange:     0.2000 Hartree-Fock + 0.0800 Slater + 0.7200 B88
 Correlation:  0.1900 VWN1RPA + 0.8100 LYP
 Using SG-1 standard quadrature grid
 A restricted SCF calculation will be
 performed using DIIS
 SCF converges when DIIS error is below 1.0e-08
 ---------------------------------------
  Cycle       Energy         DIIS error
 ---------------------------------------
    1   -2765.5070794867      2.92e-02  
    2   -2761.3693172399      2.36e-03  
    3   -2761.2571264082      3.04e-03  
    4   -2761.5004887124      6.86e-04  
    5   -2761.5117713054      2.96e-04  
    6   -2761.5138262222      9.97e-05  
    7   -2761.5140509586      2.80e-05  
    8   -2761.5140663547      1.44e-05  
    9   -2761.5140715782      3.19e-06  
   10   -2761.5140718319      8.82e-07  
   11   -2761.5140718508      2.11e-07  
   12   -2761.5140718515      1.08e-07  
   13   -2761.5140718516      3.24e-08  
   14   -2761.5140718517      8.97e-09  Convergence criterion met
 ---------------------------------------
 SCF time:   CPU 620.25s  wall 620.00s 
 SCF   energy in the final basis set =    -2761.5140718517
 Total energy in the final basis set =    -2761.5140718517

 --------------------------------------------------------------

                    Orbital Energies (a.u.)
 --------------------------------------------------------------

 Alpha MOs
 -- Occupied --
********-101.5738-101.5708-101.5695-101.5667 -10.2740 -10.2729 -10.2704
-10.2618 -10.2603 -10.2299 -10.2296 -10.2142 -10.2141 -10.2135 -10.2131
-10.2125  -9.4886  -9.4884  -9.4859  -9.4841  -9.4817  -7.2534  -7.2532
 -7.2508  -7.2488  -7.2464  -7.2435  -7.2433  -7.2427  -7.2426  -7.2407
 -7.2399  -7.2388  -7.2385  -7.2364  -7.2360  -0.9506  -0.9281  -0.9002
 -0.8911  -0.8756  -0.8547  -0.8398  -0.8057  -0.7604  -0.7570  -0.7376
 -0.6650  -0.6427  -0.6321  -0.6084  -0.5488  -0.5331  -0.5265  -0.5126
 -0.4960  -0.4795  -0.4646  -0.4629  -0.4566  -0.4485  -0.4328  -0.4252
 -0.4097  -0.4004  -0.3978  -0.3881  -0.3805  -0.3627  -0.3498  -0.3433
 -0.3385  -0.3341  -0.3313  -0.3259  -0.3148  -0.2962  -0.2724  -0.2690
 -0.2595
 -- Virtual --
 -0.0662  -0.0557  -0.0455  -0.0367  -0.0345  -0.0149  -0.0078   0.0022
  0.0039   0.0131   0.0162   0.0183   0.0251   0.0265   0.0357   0.0448
  0.0497   0.0519   0.0552   0.0630   0.0672   0.0700   0.0745   0.0794
  0.0845   0.0885   0.0891   0.0945   0.0977   0.1008   0.1047   0.1064
  0.1068   0.1106   0.1143   0.1179   0.1240   0.1262   0.1265   0.1282
  0.1308   0.1330   0.1346   0.1391   0.1402   0.1462   0.1520   0.1557
  0.1584   0.1617   0.1700   0.1721   0.1778   0.1810   0.1840   0.1922
  0.1935   0.1965   0.2003   0.2060   0.2084   0.2154   0.2196   0.2266
  0.2298   0.2365   0.2398   0.2441   0.2448   0.2482   0.2515   0.2519
  0.2550   0.2612   0.2652   0.2678   0.2712   0.2728   0.2768   0.2806
  0.2854   0.2945   0.2951   0.3022   0.3053   0.3140   0.3187   0.3191
  0.3245   0.3277   0.3423   0.3437   0.3512   0.3625   0.4171   0.4215
  0.4310   0.4351   0.4376   0.4457   0.4510   0.4574   0.4612   0.4708
  0.4750   0.4843   0.4881   0.4934   0.5000   0.5037   0.5141   0.5221
  0.5287   0.5402   0.5454   0.5532   0.5617   0.5654   0.5708   0.5805
  0.5864   0.5923   0.6006   0.6027   0.6077   0.6142   0.6267   0.6288
  0.6380   0.6417   0.6570   0.6655   0.6695   0.6729   0.6843   0.6918
  0.6975   0.7139   0.7178   0.7247   0.7331   0.7382   0.7694   0.7882
  0.7996   0.8055   0.8222   0.8312   0.8336   0.8357   0.8421   0.8487
  0.8491   0.8518   0.8530   0.8568   0.8604   0.8626   0.8713   0.8733
  0.8812   0.8888   0.8917   0.8977   0.9037   0.9080   0.9167   0.9193
  0.9318   0.9321   0.9450   0.9486   0.9521   0.9596   0.9622   0.9671
  0.9775   0.9865   0.9952   1.0032   1.0085   1.0163   1.0237   1.0400
  1.0561   1.0592   1.0778   1.1048   1.1343   1.1434   1.1653   1.1929
  1.2124   1.2149   1.2319   1.2411   1.2514   1.2619   1.2689   1.2849
  1.2935   1.2965   1.3099   1.3335   1.3510   1.3665   1.3934   1.4215
  1.4534   1.4911   1.4980   1.5030   1.5161   1.5407   1.5579   1.5750
  1.5806   1.5988   1.6095   1.6274   1.6498   1.6677   1.6866   1.6937
  1.6968   1.7192   1.7567   1.7786   1.7993   1.8099   1.8361   1.8445
  1.8548   1.8722   1.8810   1.9000   1.9133   1.9257   1.9387   1.9487
  1.9564   1.9666   1.9833   2.0063   2.0305   2.0473   2.0700   2.0949
  2.1229   2.1410   2.1579   2.2145   2.2359   2.2446   2.2577   2.2684
  2.2818   2.2840   2.2889   2.3041   2.3314   2.3447   2.3514   2.3725
  2.4045   2.4206   2.4365   2.4452   2.4619   2.4776   2.4879   2.5176
  2.5347   2.5475   2.5549   2.5935   2.5998   2.6147   2.6536   2.6623
  2.6713   2.6908   2.7028   2.7133   2.7225   2.7445   2.7488   2.7615
  2.7728   2.7790   2.7904   2.8090   2.8168   2.8284   2.8486   2.8830
  2.9098   2.9690   2.9833   3.0673   3.0785   3.0858   3.1195   3.1269
  3.1488   3.1762   3.2203   3.2302   3.2642   3.3407   3.3718   3.4000
  3.4264   3.5359   3.5633   3.6515   3.6856   3.7459   3.8252   3.8744
  4.0082   4.0477   4.0743   4.1255   4.3641   4.8002   4.8254   9.7543
  9.7758   9.7989   9.8182   9.8479  23.3729  23.5403  23.8358  23.8511
 23.8774  23.9275  23.9615  23.9805  24.0263  24.0671  24.1240  24.1422
 25.7815  25.8244  25.8510  25.9162  25.9586  26.1028  26.1206  26.1631
 26.2797  26.3379  26.5022  26.5940  26.6829  26.7543  26.9096 215.7454
215.7687 215.7955 215.8174 215.8580
 --------------------------------------------------------------

          Ground-State Mulliken Net Atomic Charges

     Atom                 Charge (a.u.)
  ----------------------------------------
      1 C                     0.188232
      2 C                    -1.040757
      3 Cl                    0.490561
      4 C                     0.208999
      5 Cl                    0.591257
      6 C                    -0.129480
      7 Cl                    0.539715
      8 C                    -0.739489
      9 H                     0.212995
     10 C                    -0.455487
     11 H                     0.185168
     12 C                     0.212482
     13 C                    -0.820863
     14 Cl                    0.340980
     15 C                    -0.118965
     16 H                     0.201976
     17 C                    -0.715955
     18 H                     0.183801
     19 C                     0.838491
     20 Cl                    0.444131
     21 C                    -0.828528
     22 H                     0.210736
  ----------------------------------------
  Sum of atomic charges =     0.000000

 -----------------------------------------------------------------
                    Cartesian Multipole Moments
 -----------------------------------------------------------------
    Charge (ESU x 10^10)
                -0.0000
    Dipole Moment (Debye)
         X       0.2946      Y      -0.5321      Z      -2.2677
       Tot       2.3479
    Quadrupole Moments (Debye-Ang)
        XX    -125.1628     XY      -3.2029     YY    -135.5335
        XZ       1.6626     YZ       2.2595     ZZ    -136.5952
    Octopole Moments (Debye-Ang^2)
       XXX    -139.6854    XXY     -29.9612    XYY     -62.9769
       YYY     -25.0180    XXZ     -65.1921    XYZ      10.6818
       YYZ     -37.1594    XZZ     -60.0503    YZZ     -16.3580
       ZZZ    -107.1572
    Hexadecapole Moments (Debye-Ang^3)
      XXXX   -4395.2008   XXXY     -60.0879   XXYY    -977.5080
      XYYY      13.5238   YYYY   -1110.3332   XXXZ    1177.4498
      XXYZ     130.7000   XYYZ     430.9346   YYYZ     234.0308
      XXZZ   -1415.4209   XYZZ     -14.9536   YYZZ    -857.2771
      XZZZ    1288.2225   YZZZ     268.4564   ZZZZ   -4024.6296
 -----------------------------------------------------------------
 Calculating analytic gradient of the SCF energy
 Gradient of SCF Energy
            1           2           3           4           5           6
    1   0.0005519   0.0001370   0.0010627  -0.0003584  -0.0000597   0.0000120
    2   0.0001820  -0.0001697  -0.0042684   0.0000643  -0.0000868   0.0000800
    3  -0.0000167  -0.0005632  -0.0021550   0.0006521  -0.0002806   0.0001947
            7           8           9          10          11          12
    1   0.0000515   0.0001587  -0.0000178  -0.0004782   0.0000823  -0.0003468
    2   0.0000180  -0.0000344  -0.0000052   0.0005296  -0.0001002  -0.0006076
    3  -0.0000070  -0.0004020   0.0000647  -0.0000676   0.0000486   0.0004800
           13          14          15          16          17          18
    1  -0.0001253  -0.0006070   0.0001307  -0.0000379   0.0002708  -0.0000159
    2   0.0008309   0.0035246   0.0001060  -0.0000214  -0.0001719   0.0000048
    3   0.0000154   0.0028677  -0.0001389   0.0000608  -0.0000588   0.0000152
           19          20          21          22
    1  -0.0004555   0.0000595  -0.0000038  -0.0000107
    2  -0.0000376   0.0001100   0.0000053   0.0000476
    3   0.0002445  -0.0001035  -0.0008806   0.0000302
 Max gradient component =       4.268E-03
 RMS gradient           =       8.686E-04
 Gradient time:  CPU 220.19 s  wall 220.20 s
 Geometry Optimization Parameters
   NAtoms,    NIC,     NZ,  NCons,   NDum,   NFix, NCnnct, MaxDiis
       22     163      22       0       0       0       0       0

 Cartesian Hessian Update
 Hessian updated using BFGS update


** GEOMETRY OPTIMIZATION IN DELOCALIZED INTERNAL COORDINATES **
   Searching for a Minimum

   Optimization Cycle:   7

                       Coordinates (Angstroms)
     ATOM                X               Y               Z
      1  C         0.0399961135   -0.0354926931    0.0712168333
      2  C        -0.0103126452    0.1793136036    1.4564059671
      3  Cl        1.4738870645    0.4134233654    2.3411066023
      4  C        -1.2383565342    0.2319972680    2.1376122294
      5  Cl       -1.2875776116    0.4987360183    3.8533570145
      6  C        -2.4257018339    0.0761000517    1.4119541183
      7  Cl       -3.9816502415    0.1299531384    2.2029589015
      8  C        -2.3881637407   -0.1266404889    0.0368059165
      9  H        -3.3154103161   -0.2487936853   -0.5069058060
     10  C        -1.1680914479   -0.1773388569   -0.6192378401
     11  H        -1.1427510853   -0.3506680990   -1.6881839245
     12  C         1.3152387386   -0.0715520734   -0.6973226193
     13  C         2.3003174040   -1.0526199646   -0.5230019615
     14  Cl        2.0834685506   -2.3375844054    0.6505956265
     15  C         3.4614957797   -1.0557319741   -1.2912325284
     16  H         4.2020791768   -1.8292731689   -1.1341712242
     17  C         3.6639036299   -0.0784689676   -2.2590206501
     18  H         4.5650674070   -0.0757543864   -2.8579308842
     19  C         2.6872686573    0.8933925923   -2.4480505917
     20  Cl        2.9255995719    2.1349403138   -3.6679996857
     21  C         1.5277727174    0.9017171168   -1.6845850944
     22  H         0.7875728267    1.6770241126   -1.8347796045
   Point Group: c1    Number of degrees of freedom:    60


   Energy is  -2761.514071852

 Hessian updated using BFGS update

 60 Hessian modes will be used to form the next step
  Hessian Eigenvalues:
     0.009530    0.017714    0.018431    0.020680    0.020932    0.021897
     0.022992    0.023590    0.023709    0.023845    0.023871    0.024090
     0.024093    0.024115    0.024117    0.024137    0.024138    0.024145
     0.024173    0.074958    0.159969    0.159983    0.159998    0.160013
     0.160052    0.218404    0.224297    0.225396    0.231640    0.235350
     0.245381    0.246964    0.249988    0.249994    0.250002    0.250359
     0.250980    0.289297    0.293872    0.301035    0.301140    0.301507
     0.328953    0.356665    0.356665    0.356666    0.356669    0.356683
     0.412823    0.419480    0.429845    0.432282    0.461437    0.463590
     0.471116    0.473292    0.478226    0.478325    0.479147    0.480342

 Minimum search - taking simple RFO step
 Searching for Lamda that Minimizes Along All modes
 Value Taken    Lamda =  -0.00184133
 Calculated Step too Large.  Step scaled by  0.772756
 Step Taken.  Stepsize is  0.300000

                             Maximum     Tolerance    Cnvgd?
         Gradient           0.004068      0.000300      NO
         Displacement       0.220670      0.001200      NO
         Energy change     -0.001866      0.000001      NO


 New Cartesian Coordinates Obtained by Inverse Iteration

 Displacement from previous Coordinates is:  0.575762
 ----------------------------------------------------------------
             Standard Nuclear Orientation (Angstroms)
    I     Atom           X                Y                Z
 ----------------------------------------------------------------
    1      C       0.0347316832    -0.0358478593     0.0640840046
    2      C      -0.0105062401     0.2222510274     1.4412776413
    3      Cl      1.4777230644     0.5145797634     2.3042992378
    4      C      -1.2340659232     0.2719783725     2.1287012658
    5      Cl     -1.2774802793     0.5977264654     3.8348254787
    6      C      -2.4221327323     0.0651627364     1.4162620148
    7      Cl     -3.9743280811     0.1118795837     2.2156737855
    8      C      -2.3889865039    -0.1815957691     0.0484572244
    9      H      -3.3168370001    -0.3401887677    -0.4848038876
   10      C      -1.1717848138    -0.2263730503    -0.6148306532
   11      H      -1.1484340555    -0.4292720078    -1.6787125959
   12      C       1.3115112096    -0.0683656988    -0.7041204411
   13      C       2.2722062897    -1.0766449244    -0.5556208649
   14      Cl      2.0195604250    -2.3863022046     0.5843917202
   15      C       3.4368009389    -1.0828058673    -1.3179914277
   16      H       4.1598083994    -1.8768043081    -1.1827521184
   17      C       3.6653531334    -0.0789016222    -2.2527850094
   18      H       4.5689726194    -0.0776627195    -2.8480763906
   19      C       2.7131899452     0.9214390836    -2.4140541474
   20      Cl      2.9850352094     2.1941125108    -3.5937065869
   21      C       1.5494916014     0.9319812923    -1.6557184556
   22      H       0.8258232919     1.7263327809    -1.7852089994
 ----------------------------------------------------------------
 Nuclear Repulsion Energy =        1732.53961857 hartrees
 There are       81 alpha and       81 beta electrons
 Applying Cartesian multipole field
    Component          Value
    ---------          -----
     (2,0,0)        1.00000E-11
     (0,2,0)        2.00000E-11
     (0,0,2)       -3.00000E-11
 Nucleus-field energy     =    -0.0000000379 hartrees
 Requested basis set is 6-311++G(d,p)
 There are 162 shells and 449 basis functions
 A cutoff of  1.0D-15 yielded  10162 shell pairs
 There are     84500 function pairs (     90815 Cartesian)
 Smallest overlap matrix eigenvalue = 2.64E-07
 Linear dependence detected in AO basis
 Number of orthogonalized atomic orbitals = 445
 Maximum deviation from orthogonality = 5.143E-10
 Guess from superposition of atomic densities
 Warning:  Energy on first SCF cycle will be non-variational
 SAD guess density has 162.000000 electrons

 -----------------------------------------------------------------------
  General SCF calculation program by
  Eric Jon Sundstrom, Paul Horn, Yuezhi Mao, Dmitri Zuev, Alec White,
  David Stuck, Shaama M.S., Shane Yost, Joonho Lee, David Small,
  Daniel Levine, Susi Lehtola, Hugh Burton, Evgeny Epifanovsky,
  Bang C. Huynh
 -----------------------------------------------------------------------
 Exchange:     0.2000 Hartree-Fock + 0.0800 Slater + 0.7200 B88
 Correlation:  0.1900 VWN1RPA + 0.8100 LYP
 Using SG-1 standard quadrature grid
 A restricted SCF calculation will be
 performed using DIIS
 SCF converges when DIIS error is below 1.0e-08
 ---------------------------------------
  Cycle       Energy         DIIS error
 ---------------------------------------
    1   -2765.5026803649      2.92e-02  
    2   -2761.3702152953      2.36e-03  
    3   -2761.2584566932      3.04e-03  
    4   -2761.5016330520      6.85e-04  
    5   -2761.5128363447      2.97e-04  
    6   -2761.5148972425      1.00e-04  
    7   -2761.5151217939      2.91e-05  
    8   -2761.5151388784      1.45e-05  
    9   -2761.5151441124      3.18e-06  
   10   -2761.5151443646      8.72e-07  
   11   -2761.5151443831      1.95e-07  
   12   -2761.5151443835      1.03e-07  
   13   -2761.5151443842      3.23e-08  
   14   -2761.5151443841      8.82e-09  Convergence criterion met
 ---------------------------------------
 SCF time:   CPU 622.46s  wall 623.00s 
 SCF   energy in the final basis set =    -2761.5151443841
 Total energy in the final basis set =    -2761.5151443841

 --------------------------------------------------------------

                    Orbital Energies (a.u.)
 --------------------------------------------------------------

 Alpha MOs
 -- Occupied --
********-101.5738-101.5714-101.5694-101.5673 -10.2740 -10.2728 -10.2704
-10.2616 -10.2603 -10.2294 -10.2291 -10.2141 -10.2141 -10.2135 -10.2131
-10.2125  -9.4887  -9.4884  -9.4863  -9.4840  -9.4821  -7.2535  -7.2532
 -7.2513  -7.2487  -7.2468  -7.2436  -7.2433  -7.2428  -7.2425  -7.2412
 -7.2404  -7.2388  -7.2385  -7.2369  -7.2365  -0.9506  -0.9281  -0.8999
 -0.8913  -0.8756  -0.8542  -0.8400  -0.8056  -0.7604  -0.7572  -0.7375
 -0.6647  -0.6419  -0.6330  -0.6083  -0.5488  -0.5326  -0.5266  -0.5138
 -0.4955  -0.4797  -0.4646  -0.4628  -0.4566  -0.4483  -0.4326  -0.4253
 -0.4094  -0.4008  -0.3969  -0.3873  -0.3803  -0.3624  -0.3498  -0.3427
 -0.3384  -0.3340  -0.3313  -0.3275  -0.3159  -0.2949  -0.2723  -0.2697
 -0.2600
 -- Virtual --
 -0.0640  -0.0562  -0.0448  -0.0386  -0.0354  -0.0149  -0.0080   0.0023
  0.0039   0.0128   0.0158   0.0181   0.0249   0.0265   0.0359   0.0447
  0.0494   0.0522   0.0552   0.0627   0.0665   0.0696   0.0748   0.0792
  0.0844   0.0883   0.0891   0.0942   0.0974   0.1010   0.1045   0.1057
  0.1067   0.1116   0.1136   0.1179   0.1232   0.1258   0.1263   0.1279
  0.1307   0.1328   0.1341   0.1382   0.1399   0.1457   0.1513   0.1562
  0.1583   0.1620   0.1700   0.1712   0.1783   0.1807   0.1840   0.1924
  0.1940   0.1970   0.1991   0.2055   0.2083   0.2154   0.2192   0.2254
  0.2292   0.2377   0.2397   0.2438   0.2456   0.2480   0.2521   0.2531
  0.2557   0.2603   0.2644   0.2687   0.2705   0.2730   0.2780   0.2792
  0.2851   0.2941   0.2946   0.3024   0.3041   0.3135   0.3182   0.3192
  0.3244   0.3280   0.3414   0.3431   0.3529   0.3626   0.4182   0.4218
  0.4308   0.4362   0.4377   0.4456   0.4507   0.4567   0.4620   0.4710
  0.4741   0.4850   0.4881   0.4948   0.5007   0.5041   0.5169   0.5225
  0.5289   0.5403   0.5444   0.5522   0.5629   0.5670   0.5734   0.5800
  0.5842   0.5914   0.6020   0.6050   0.6095   0.6161   0.6284   0.6292
  0.6394   0.6425   0.6573   0.6604   0.6704   0.6742   0.6848   0.6914
  0.6938   0.7150   0.7155   0.7249   0.7335   0.7381   0.7709   0.7874
  0.7989   0.8031   0.8242   0.8325   0.8344   0.8365   0.8427   0.8488
  0.8493   0.8522   0.8543   0.8560   0.8615   0.8620   0.8717   0.8752
  0.8818   0.8865   0.8906   0.9001   0.9047   0.9064   0.9184   0.9201
  0.9302   0.9330   0.9461   0.9484   0.9527   0.9597   0.9610   0.9690
  0.9778   0.9866   0.9943   1.0014   1.0099   1.0131   1.0256   1.0391
  1.0535   1.0558   1.0826   1.1091   1.1357   1.1435   1.1695   1.1958
  1.2147   1.2194   1.2315   1.2435   1.2515   1.2600   1.2683   1.2822
  1.2897   1.2999   1.3125   1.3334   1.3514   1.3680   1.3931   1.4190
  1.4515   1.4895   1.4976   1.5027   1.5180   1.5453   1.5602   1.5745
  1.5817   1.5982   1.6093   1.6273   1.6513   1.6684   1.6863   1.6911
  1.6968   1.7178   1.7550   1.7791   1.7984   1.8087   1.8353   1.8418
  1.8551   1.8682   1.8777   1.9010   1.9152   1.9304   1.9392   1.9462
  1.9562   1.9656   1.9862   2.0143   2.0329   2.0498   2.0686   2.0959
  2.1234   2.1392   2.1568   2.2117   2.2361   2.2470   2.2585   2.2710
  2.2787   2.2813   2.2884   2.3084   2.3339   2.3389   2.3521   2.3719
  2.4077   2.4211   2.4422   2.4484   2.4642   2.4696   2.4891   2.5173
  2.5357   2.5463   2.5537   2.5902   2.5987   2.6144   2.6566   2.6658
  2.6734   2.6919   2.7030   2.7093   2.7220   2.7395   2.7511   2.7560
  2.7736   2.7783   2.7900   2.8108   2.8242   2.8308   2.8521   2.8750
  2.9093   2.9738   2.9868   3.0711   3.0804   3.0884   3.1203   3.1260
  3.1483   3.1764   3.2195   3.2310   3.2655   3.3421   3.3706   3.4003
  3.4273   3.5383   3.5652   3.6534   3.6861   3.7466   3.8268   3.8764
  4.0078   4.0482   4.0742   4.1256   4.3546   4.8019   4.8257   9.7555
  9.7763   9.7983   9.8122   9.8501  23.3738  23.5412  23.8367  23.8524
 23.8768  23.9278  23.9617  23.9818  24.0271  24.0709  24.1239  24.1445
 25.7811  25.8233  25.8524  25.9281  25.9494  26.1044  26.1212  26.1628
 26.3021  26.3128  26.5026  26.5974  26.6809  26.7483  26.9100 215.7468
215.7692 215.7948 215.8112 215.8596
 --------------------------------------------------------------

          Ground-State Mulliken Net Atomic Charges

     Atom                 Charge (a.u.)
  ----------------------------------------
      1 C                     0.200557
      2 C                    -1.124276
      3 Cl                    0.493003
      4 C                     0.253608
      5 Cl                    0.594875
      6 C                    -0.084396
      7 Cl                    0.538493
      8 C                    -0.789798
      9 H                     0.213197
     10 C                    -0.442390
     11 H                     0.185413
     12 C                     0.271883
     13 C                    -0.844568
     14 Cl                    0.350222
     15 C                    -0.135775
     16 H                     0.203532
     17 C                    -0.717986
     18 H                     0.183704
     19 C                     0.802054
     20 Cl                    0.444087
     21 C                    -0.805708
     22 H                     0.210269
  ----------------------------------------
  Sum of atomic charges =     0.000000

 -----------------------------------------------------------------
                    Cartesian Multipole Moments
 -----------------------------------------------------------------
    Charge (ESU x 10^10)
                -0.0000
    Dipole Moment (Debye)
         X       0.2753      Y      -0.6007      Z      -2.2860
       Tot       2.3796
    Quadrupole Moments (Debye-Ang)
        XX    -125.3454     XY      -3.1494     YY    -135.4042
        XZ       1.5616     YZ       2.4254     ZZ    -136.4812
    Octopole Moments (Debye-Ang^2)
       XXX    -141.4535    XXY     -33.1640    XYY     -63.0385
       YYY     -31.7361    XXZ     -64.7493    XYZ      10.9531
       YYZ     -36.8688    XZZ     -59.7980    YZZ     -18.5686
       ZZZ    -106.5714
    Hexadecapole Moments (Debye-Ang^3)
      XXXX   -4399.9642   XXXY     -81.4183   XXYY    -986.1477
      XYYY      -9.7111   YYYY   -1171.7244   XXXZ    1186.8138
      XXYZ     124.0830   XYYZ     433.3018   YYYZ     205.8305
      XXZZ   -1402.1512   XYZZ     -22.0718   YYZZ    -854.4218
      XZZZ    1295.5158   YZZZ     244.7149   ZZZZ   -3948.8705
 -----------------------------------------------------------------
 Calculating analytic gradient of the SCF energy
 Gradient of SCF Energy
            1           2           3           4           5           6
    1   0.0000450  -0.0001558   0.0007876  -0.0000278   0.0000840   0.0000325
    2  -0.0001559  -0.0001294  -0.0023103   0.0000591  -0.0000148   0.0000343
    3   0.0000898  -0.0006041  -0.0009584   0.0002331  -0.0000765   0.0000449
            7           8           9          10          11          12
    1  -0.0000489   0.0000215  -0.0000173  -0.0001824   0.0000674   0.0000500
    2   0.0000319  -0.0000166  -0.0000304   0.0003421  -0.0000854  -0.0000855
    3  -0.0000394  -0.0001468   0.0000215  -0.0000605   0.0000049   0.0001981
           13          14          15          16          17          18
    1  -0.0002178  -0.0002913   0.0001010  -0.0000169   0.0001030  -0.0000030
    2   0.0007948   0.0016357  -0.0000322   0.0000001  -0.0000776   0.0000073
    3  -0.0000440   0.0016984   0.0000004   0.0000339  -0.0000402   0.0000088
           19          20          21          22
    1  -0.0001906   0.0000267  -0.0001493  -0.0000175
    2  -0.0000019   0.0000166   0.0000137   0.0000045
    3   0.0000848  -0.0000406  -0.0004139   0.0000056
 Max gradient component =       2.310E-03
 RMS gradient           =       4.644E-04
 Gradient time:  CPU 220.73 s  wall 220.74 s
 Geometry Optimization Parameters
   NAtoms,    NIC,     NZ,  NCons,   NDum,   NFix, NCnnct, MaxDiis
       22     163      22       0       0       0       0       0

 Cartesian Hessian Update
 Hessian updated using BFGS update


** GEOMETRY OPTIMIZATION IN DELOCALIZED INTERNAL COORDINATES **
   Searching for a Minimum

   Optimization Cycle:   8

                       Coordinates (Angstroms)
     ATOM                X               Y               Z
      1  C         0.0347316832   -0.0358478593    0.0640840046
      2  C        -0.0105062401    0.2222510274    1.4412776413
      3  Cl        1.4777230644    0.5145797634    2.3042992378
      4  C        -1.2340659232    0.2719783725    2.1287012658
      5  Cl       -1.2774802793    0.5977264654    3.8348254787
      6  C        -2.4221327323    0.0651627364    1.4162620148
      7  Cl       -3.9743280811    0.1118795837    2.2156737855
      8  C        -2.3889865039   -0.1815957691    0.0484572244
      9  H        -3.3168370001   -0.3401887677   -0.4848038876
     10  C        -1.1717848138   -0.2263730503   -0.6148306532
     11  H        -1.1484340555   -0.4292720078   -1.6787125959
     12  C         1.3115112096   -0.0683656988   -0.7041204411
     13  C         2.2722062897   -1.0766449244   -0.5556208649
     14  Cl        2.0195604250   -2.3863022046    0.5843917202
     15  C         3.4368009389   -1.0828058673   -1.3179914277
     16  H         4.1598083994   -1.8768043081   -1.1827521184
     17  C         3.6653531334   -0.0789016222   -2.2527850094
     18  H         4.5689726194   -0.0776627195   -2.8480763906
     19  C         2.7131899452    0.9214390836   -2.4140541474
     20  Cl        2.9850352094    2.1941125108   -3.5937065869
     21  C         1.5494916014    0.9319812923   -1.6557184556
     22  H         0.8258232919    1.7263327809   -1.7852089994
   Point Group: c1    Number of degrees of freedom:    60


   Energy is  -2761.515144384

 Hessian updated using BFGS update

 60 Hessian modes will be used to form the next step
  Hessian Eigenvalues:
     0.007016    0.017735    0.018255    0.020682    0.020933    0.021197
     0.023016    0.023590    0.023682    0.023845    0.023857    0.024091
     0.024096    0.024115    0.024119    0.024137    0.024138    0.024145
     0.024163    0.074718    0.159969    0.159972    0.159997    0.160012
     0.160055    0.218537    0.224328    0.225417    0.231617    0.235348
     0.245364    0.246963    0.249960    0.249994    0.250012    0.250540
     0.251006    0.289292    0.293630    0.301039    0.301132    0.301555
     0.328940    0.356664    0.356665    0.356668    0.356670    0.356683
     0.412853    0.419541    0.429832    0.432295    0.461438    0.463507
     0.471113    0.473289    0.478305    0.478332    0.479158    0.480399

 Minimum search - taking simple RFO step
 Searching for Lamda that Minimizes Along All modes
 Value Taken    Lamda =  -0.00081800
 Calculated Step too Large.  Step scaled by  0.948988
 Step Taken.  Stepsize is  0.300000

                             Maximum     Tolerance    Cnvgd?
         Gradient           0.002224      0.000300      NO
         Displacement       0.222076      0.001200      NO
         Energy change     -0.001073      0.000001      NO


 New Cartesian Coordinates Obtained by Inverse Iteration

 Displacement from previous Coordinates is:  0.576016
 ----------------------------------------------------------------
             Standard Nuclear Orientation (Angstroms)
    I     Atom           X                Y                Z
 ----------------------------------------------------------------
    1      C       0.0297236413    -0.0307412966     0.0567661992
    2      C      -0.0121298760     0.2681929160     1.4254318100
    3      Cl      1.4774294607     0.6221832841     2.2638893708
    4      C      -1.2315696418     0.3099581192     2.1195190189
    5      Cl     -1.2739957802     0.6898759959     3.8146522071
    6      C      -2.4182705069     0.0507955803     1.4218308232
    7      Cl     -3.9654242053     0.0825293688     2.2319577791
    8      C      -2.3880591386    -0.2357543780     0.0620017905
    9      H      -3.3153253672    -0.4313562590    -0.4598497915
   10      C      -1.1740232095    -0.2709549273    -0.6089149887
   11      H      -1.1521926008    -0.5015785919    -1.6671881285
   12      C       1.3078612642    -0.0624684448    -0.7111306588
   13      C       2.2428208181    -1.0976149862    -0.5883866961
   14      Cl      1.9536539579    -2.4277727514     0.5191930125
   15      C       3.4101401251    -1.1094701313    -1.3459429133
   16      H       4.1140373723    -1.9238211586    -1.2326380598
   17      C       3.6665851472    -0.0822094457    -2.2481255451
   18      H       4.5722077586    -0.0848847849    -2.8404296657
   19      C       2.7410952947     0.9465148577    -2.3808395969
   20      Cl      3.0485626507     2.2473646821    -3.5199277812
   21      C       1.5738096176     0.9619778226    -1.6269786023
   22      H       0.8687153996     1.7759133462    -1.7352987884
 ----------------------------------------------------------------
 Nuclear Repulsion Energy =        1731.66893292 hartrees
 There are       81 alpha and       81 beta electrons
 Applying Cartesian multipole field
    Component          Value
    ---------          -----
     (2,0,0)        1.00000E-11
     (0,2,0)        2.00000E-11
     (0,0,2)       -3.00000E-11
 Nucleus-field energy     =    -0.0000000352 hartrees
 Requested basis set is 6-311++G(d,p)
 There are 162 shells and 449 basis functions
 A cutoff of  1.0D-15 yielded  10159 shell pairs
 There are     84497 function pairs (     90809 Cartesian)
 Smallest overlap matrix eigenvalue = 2.54E-07
 Linear dependence detected in AO basis
 Number of orthogonalized atomic orbitals = 445
 Maximum deviation from orthogonality = 7.152E-10
 Guess from superposition of atomic densities
 Warning:  Energy on first SCF cycle will be non-variational
 SAD guess density has 162.000000 electrons

 -----------------------------------------------------------------------
  General SCF calculation program by
  Eric Jon Sundstrom, Paul Horn, Yuezhi Mao, Dmitri Zuev, Alec White,
  David Stuck, Shaama M.S., Shane Yost, Joonho Lee, David Small,
  Daniel Levine, Susi Lehtola, Hugh Burton, Evgeny Epifanovsky,
  Bang C. Huynh
 -----------------------------------------------------------------------
 Exchange:     0.2000 Hartree-Fock + 0.0800 Slater + 0.7200 B88
 Correlation:  0.1900 VWN1RPA + 0.8100 LYP
 Using SG-1 standard quadrature grid
 A restricted SCF calculation will be
 performed using DIIS
 SCF converges when DIIS error is below 1.0e-08
 ---------------------------------------
  Cycle       Energy         DIIS error
 ---------------------------------------
    1   -2765.5005613982      2.92e-02  
    2   -2761.3705480014      2.37e-03  
    3   -2761.2591033666      3.04e-03  
    4   -2761.5022444982      6.84e-04  
    5   -2761.5133827260      2.98e-04  
    6   -2761.5154507039      1.00e-04  
    7   -2761.5156752036      3.01e-05  
    8   -2761.5156938855      1.44e-05  
    9   -2761.5156990856      3.18e-06  
   10   -2761.5156993373      8.64e-07  
   11   -2761.5156993554      1.79e-07  
   12   -2761.5156993563      9.55e-08  
   13   -2761.5156993564      3.24e-08  
   14   -2761.5156993563      8.62e-09  Convergence criterion met
 ---------------------------------------
 SCF time:   CPU 621.32s  wall 621.00s 
 SCF   energy in the final basis set =    -2761.5156993563
 Total energy in the final basis set =    -2761.5156993563

 --------------------------------------------------------------

                    Orbital Energies (a.u.)
 --------------------------------------------------------------

 Alpha MOs
 -- Occupied --
********-101.5737-101.5720-101.5693-101.5678 -10.2740 -10.2727 -10.2704
-10.2615 -10.2602 -10.2291 -10.2288 -10.2141 -10.2140 -10.2135 -10.2131
-10.2125  -9.4887  -9.4883  -9.4868  -9.4839  -9.4825  -7.2536  -7.2531
 -7.2517  -7.2486  -7.2472  -7.2436  -7.2432  -7.2428  -7.2424  -7.2416
 -7.2408  -7.2387  -7.2384  -7.2373  -7.2369  -0.9505  -0.9281  -0.8998
 -0.8916  -0.8756  -0.8539  -0.8402  -0.8054  -0.7604  -0.7573  -0.7375
 -0.6645  -0.6411  -0.6339  -0.6082  -0.5487  -0.5321  -0.5266  -0.5149
 -0.4950  -0.4798  -0.4646  -0.4626  -0.4566  -0.4481  -0.4324  -0.4254
 -0.4091  -0.4011  -0.3961  -0.3868  -0.3802  -0.3622  -0.3498  -0.3424
 -0.3384  -0.3340  -0.3314  -0.3288  -0.3166  -0.2937  -0.2721  -0.2703
 -0.2604
 -- Virtual --
 -0.0617  -0.0565  -0.0442  -0.0407  -0.0360  -0.0149  -0.0081   0.0024
  0.0039   0.0125   0.0156   0.0180   0.0246   0.0265   0.0361   0.0449
  0.0491   0.0523   0.0553   0.0625   0.0658   0.0692   0.0751   0.0791
  0.0843   0.0883   0.0892   0.0938   0.0973   0.1009   0.1042   0.1052
  0.1067   0.1126   0.1133   0.1179   0.1225   0.1253   0.1262   0.1278
  0.1308   0.1328   0.1338   0.1374   0.1398   0.1454   0.1507   0.1561
  0.1588   0.1626   0.1694   0.1710   0.1786   0.1802   0.1841   0.1924
  0.1951   0.1973   0.1985   0.2052   0.2081   0.2151   0.2188   0.2240
  0.2286   0.2376   0.2401   0.2425   0.2457   0.2474   0.2528   0.2542
  0.2563   0.2601   0.2642   0.2691   0.2714   0.2730   0.2767   0.2819
  0.2854   0.2933   0.2944   0.2975   0.3049   0.3130   0.3180   0.3198
  0.3255   0.3294   0.3400   0.3423   0.3559   0.3629   0.4190   0.4232
  0.4308   0.4371   0.4376   0.4457   0.4509   0.4560   0.4627   0.4712
  0.4729   0.4843   0.4888   0.4964   0.5011   0.5047   0.5177   0.5232
  0.5292   0.5396   0.5437   0.5514   0.5630   0.5687   0.5758   0.5791
  0.5819   0.5907   0.6009   0.6075   0.6115   0.6192   0.6284   0.6305
  0.6393   0.6420   0.6560   0.6591   0.6712   0.6750   0.6852   0.6902
  0.6933   0.7116   0.7159   0.7250   0.7337   0.7394   0.7718   0.7871
  0.7979   0.8023   0.8261   0.8338   0.8343   0.8378   0.8437   0.8485
  0.8496   0.8516   0.8547   0.8561   0.8615   0.8616   0.8725   0.8766
  0.8820   0.8847   0.8896   0.8997   0.9052   0.9099   0.9187   0.9252
  0.9298   0.9341   0.9462   0.9484   0.9528   0.9601   0.9605   0.9709
  0.9785   0.9867   0.9933   0.9989   1.0087   1.0129   1.0271   1.0376
  1.0511   1.0533   1.0892   1.1147   1.1353   1.1423   1.1701   1.1978
  1.2176   1.2250   1.2301   1.2442   1.2529   1.2584   1.2684   1.2788
  1.2871   1.3022   1.3161   1.3322   1.3512   1.3695   1.3931   1.4152
  1.4514   1.4864   1.4968   1.5023   1.5197   1.5498   1.5615   1.5732
  1.5826   1.5984   1.6081   1.6275   1.6528   1.6687   1.6857   1.6901
  1.6973   1.7168   1.7532   1.7797   1.7972   1.8082   1.8345   1.8390
  1.8552   1.8634   1.8740   1.9026   1.9168   1.9324   1.9397   1.9448
  1.9564   1.9664   1.9884   2.0192   2.0351   2.0524   2.0688   2.0977
  2.1243   2.1377   2.1560   2.2089   2.2361   2.2494   2.2592   2.2710
  2.2760   2.2797   2.2893   2.3134   2.3266   2.3413   2.3530   2.3713
  2.4097   2.4211   2.4457   2.4502   2.4625   2.4678   2.4913   2.5180
  2.5362   2.5438   2.5558   2.5865   2.5983   2.6151   2.6595   2.6690
  2.6748   2.6933   2.7008   2.7061   2.7231   2.7294   2.7496   2.7551
  2.7699   2.7792   2.7912   2.8122   2.8291   2.8363   2.8599   2.8677
  2.9082   2.9776   2.9897   3.0745   3.0829   3.0917   3.1213   3.1259
  3.1473   3.1759   3.2175   3.2336   3.2673   3.3433   3.3696   3.4015
  3.4284   3.5404   3.5676   3.6552   3.6864   3.7477   3.8283   3.8782
  4.0074   4.0486   4.0747   4.1258   4.3465   4.8036   4.8249   9.7564
  9.7768   9.7980   9.8095   9.8475  23.3750  23.5421  23.8371  23.8533
 23.8761  23.9278  23.9615  23.9831  24.0274  24.0741  24.1240  24.1470
 25.7810  25.8229  25.8516  25.9259  25.9541  26.1046  26.1214  26.1611
 26.2749  26.3398  26.5040  26.6011  26.6766  26.7465  26.9161 215.7478
215.7698 215.7947 215.8089 215.8552
 --------------------------------------------------------------

          Ground-State Mulliken Net Atomic Charges

     Atom                 Charge (a.u.)
  ----------------------------------------
      1 C                     0.203661
      2 C                    -1.192405
      3 Cl                    0.507154
      4 C                     0.300405
      5 Cl                    0.599093
      6 C                    -0.050255
      7 Cl                    0.537427
      8 C                    -0.834704
      9 H                     0.213230
     10 C                    -0.453161
     11 H                     0.185476
     12 C                     0.341059
     13 C                    -0.874557
     14 Cl                    0.374452
     15 C                    -0.160965
     16 H                     0.206025
     17 C                    -0.727860
     18 H                     0.183549
     19 C                     0.771719
     20 Cl                    0.444960
     21 C                    -0.783905
     22 H                     0.209601
  ----------------------------------------
  Sum of atomic charges =     0.000000

 -----------------------------------------------------------------
                    Cartesian Multipole Moments
 -----------------------------------------------------------------
    Charge (ESU x 10^10)
                 0.0000
    Dipole Moment (Debye)
         X       0.2589      Y      -0.6696      Z      -2.2972
       Tot       2.4068
    Quadrupole Moments (Debye-Ang)
        XX    -125.5574     XY      -3.1085     YY    -135.2606
        XZ       1.4599     YZ       2.5712     ZZ    -136.3693
    Octopole Moments (Debye-Ang^2)
       XXX    -143.1192    XXY     -36.2620    XYY     -63.0457
       YYY     -38.1597    XXZ     -64.1818    XYZ      11.2249
       YYZ     -36.5844    XZZ     -59.4886    YZZ     -20.7642
       ZZZ    -105.9235
    Hexadecapole Moments (Debye-Ang^3)
      XXXX   -4407.7853   XXXY    -105.8809   XXYY    -994.7693
      XYYY     -35.8932   YYYY   -1232.5849   XXXZ    1198.5290
      XXYZ     117.5400   XYYZ     436.4244   YYYZ     178.4093
      XXZZ   -1389.2264   XYZZ     -30.5582   YYZZ    -851.7608
      XZZZ    1304.6320   YZZZ     220.9314   ZZZZ   -3875.2350
 -----------------------------------------------------------------
 Calculating analytic gradient of the SCF energy
 Gradient of SCF Energy
            1           2           3           4           5           6
    1  -0.0004010  -0.0002359   0.0006964   0.0000375  -0.0001078   0.0001057
    2  -0.0002453  -0.0002005  -0.0011003  -0.0000106   0.0000436   0.0000161
    3  -0.0000605  -0.0003273  -0.0005354  -0.0000480   0.0000076  -0.0000369
            7           8           9          10          11          12
    1  -0.0000043  -0.0000503  -0.0000073   0.0001862   0.0000028   0.0002977
    2   0.0000324   0.0000305  -0.0000302   0.0001629   0.0000042   0.0002620
    3   0.0000618   0.0001279   0.0000037  -0.0000642  -0.0000617  -0.0001244
           13          14          15          16          17          18
    1  -0.0001765  -0.0001507  -0.0000139   0.0000058  -0.0000666   0.0000008
    2   0.0005095   0.0007244  -0.0001325   0.0000141   0.0001009   0.0000073
    3  -0.0000068   0.0009600   0.0001145  -0.0000013  -0.0000402  -0.0000003
           19          20          21          22
    1   0.0001473  -0.0000225  -0.0002494   0.0000059
    2  -0.0000115  -0.0000579  -0.0000739  -0.0000452
    3  -0.0000672   0.0000005   0.0000550   0.0000431
 Max gradient component =       1.100E-03
 RMS gradient           =       2.646E-04
 Gradient time:  CPU 220.85 s  wall 220.86 s
 Geometry Optimization Parameters
   NAtoms,    NIC,     NZ,  NCons,   NDum,   NFix, NCnnct, MaxDiis
       22     163      22       0       0       0       0       0

 Cartesian Hessian Update
 Hessian updated using BFGS update


** GEOMETRY OPTIMIZATION IN DELOCALIZED INTERNAL COORDINATES **
   Searching for a Minimum

   Optimization Cycle:   9

                       Coordinates (Angstroms)
     ATOM                X               Y               Z
      1  C         0.0297236413   -0.0307412966    0.0567661992
      2  C        -0.0121298760    0.2681929160    1.4254318100
      3  Cl        1.4774294607    0.6221832841    2.2638893708
      4  C        -1.2315696418    0.3099581192    2.1195190189
      5  Cl       -1.2739957802    0.6898759959    3.8146522071
      6  C        -2.4182705069    0.0507955803    1.4218308232
      7  Cl       -3.9654242053    0.0825293688    2.2319577791
      8  C        -2.3880591386   -0.2357543780    0.0620017905
      9  H        -3.3153253672   -0.4313562590   -0.4598497915
     10  C        -1.1740232095   -0.2709549273   -0.6089149887
     11  H        -1.1521926008   -0.5015785919   -1.6671881285
     12  C         1.3078612642   -0.0624684448   -0.7111306588
     13  C         2.2428208181   -1.0976149862   -0.5883866961
     14  Cl        1.9536539579   -2.4277727514    0.5191930125
     15  C         3.4101401251   -1.1094701313   -1.3459429133
     16  H         4.1140373723   -1.9238211586   -1.2326380598
     17  C         3.6665851472   -0.0822094457   -2.2481255451
     18  H         4.5722077586   -0.0848847849   -2.8404296657
     19  C         2.7410952947    0.9465148577   -2.3808395969
     20  Cl        3.0485626507    2.2473646821   -3.5199277812
     21  C         1.5738096176    0.9619778226   -1.6269786023
     22  H         0.8687153996    1.7759133462   -1.7352987884
   Point Group: c1    Number of degrees of freedom:    60


   Energy is  -2761.515699356

 Hessian updated using BFGS update

 60 Hessian modes will be used to form the next step
  Hessian Eigenvalues:
     0.004380    0.017732    0.018110    0.020668    0.020905    0.020933
     0.023053    0.023595    0.023665    0.023845    0.023851    0.024091
     0.024096    0.024115    0.024119    0.024137    0.024140    0.024145
     0.024169    0.074518    0.159962    0.159985    0.160006    0.160014
     0.160056    0.218124    0.224323    0.225413    0.231612    0.235359
     0.245358    0.246965    0.249890    0.250003    0.250014    0.250757
     0.251413    0.289378    0.293091    0.301047    0.301138    0.301572
     0.328992    0.356664    0.356665    0.356668    0.356673    0.356693
     0.412863    0.419407    0.429909    0.432299    0.461439    0.463652
     0.471122    0.473579    0.478326    0.478479    0.479158    0.480401

 Minimum search - taking simple RFO step
 Searching for Lamda that Minimizes Along All modes
 Value Taken    Lamda =  -0.00033959
 Step Taken.  Stepsize is  0.261931

                             Maximum     Tolerance    Cnvgd?
         Gradient           0.001168      0.000300      NO
         Displacement       0.198074      0.001200      NO
         Energy change     -0.000555      0.000001      NO


 New Cartesian Coordinates Obtained by Inverse Iteration

 Displacement from previous Coordinates is:  0.484240
 ----------------------------------------------------------------
             Standard Nuclear Orientation (Angstroms)
    I     Atom           X                Y                Z
 ----------------------------------------------------------------
    1      C       0.0269023583    -0.0233986186     0.0524717192
    2      C      -0.0150572265     0.3096144488     1.4131846688
    3      Cl      1.4706496231     0.7134496638     2.2356198258
    4      C      -1.2316406607     0.3427136518     2.1118329923
    5      Cl     -1.2729103528     0.7632544988     3.7974086474
    6      C      -2.4155464930     0.0394924740     1.4265328224
    7      Cl     -3.9594402517     0.0562718161     2.2434505618
    8      C      -2.3850635587    -0.2804671476     0.0743451548
    9      H      -3.3102247133    -0.5082035939    -0.4380718152
   10      C      -1.1731215221    -0.3074435105    -0.6012401262
   11      H      -1.1503079863    -0.5639627863    -1.6533793823
   12      C       1.3054914248    -0.0562221335    -0.7159937079
   13      C       2.2182617175    -1.1130037256    -0.6163847926
   14      Cl      1.8972747940    -2.4606869727     0.4604969561
   15      C       3.3870320536    -1.1306249078    -1.3713421678
   16      H       4.0737343958    -1.9619746587    -1.2774504442
   17      C       3.6671931423    -0.0859011867    -2.2461548963
   18      H       4.5739119224    -0.0927443618    -2.8367871187
   19      C       2.7645187572     0.9655852431    -2.3539528921
   20      Cl      3.1027835192     2.2887324044    -3.4580757904
   21      C       1.5950411949     0.9861249113    -1.6030674643
   22      H       0.9061700434     1.8160733087    -1.6938519556
 ----------------------------------------------------------------
 Nuclear Repulsion Energy =        1730.80801154 hartrees
 There are       81 alpha and       81 beta electrons
 Applying Cartesian multipole field
    Component          Value
    ---------          -----
     (2,0,0)        1.00000E-11
     (0,2,0)        2.00000E-11
     (0,0,2)       -3.00000E-11
 Nucleus-field energy     =    -0.0000000329 hartrees
 Requested basis set is 6-311++G(d,p)
 There are 162 shells and 449 basis functions
 A cutoff of  1.0D-15 yielded  10166 shell pairs
 There are     84526 function pairs (     90839 Cartesian)
 Smallest overlap matrix eigenvalue = 2.44E-07
 Linear dependence detected in AO basis
 Number of orthogonalized atomic orbitals = 445
 Maximum deviation from orthogonality = 4.162E-10
 Guess from superposition of atomic densities
 Warning:  Energy on first SCF cycle will be non-variational
 SAD guess density has 162.000000 electrons

 -----------------------------------------------------------------------
  General SCF calculation program by
  Eric Jon Sundstrom, Paul Horn, Yuezhi Mao, Dmitri Zuev, Alec White,
  David Stuck, Shaama M.S., Shane Yost, Joonho Lee, David Small,
  Daniel Levine, Susi Lehtola, Hugh Burton, Evgeny Epifanovsky,
  Bang C. Huynh
 -----------------------------------------------------------------------
 Exchange:     0.2000 Hartree-Fock + 0.0800 Slater + 0.7200 B88
 Correlation:  0.1900 VWN1RPA + 0.8100 LYP
 Using SG-1 standard quadrature grid
 A restricted SCF calculation will be
 performed using DIIS
 SCF converges when DIIS error is below 1.0e-08
 ---------------------------------------
  Cycle       Energy         DIIS error
 ---------------------------------------
    1   -2765.4995900653      2.92e-02  
    2   -2761.3706271157      2.37e-03  
    3   -2761.2594082375      3.04e-03  
    4   -2761.5025221162      6.84e-04  
    5   -2761.5136205027      2.98e-04  
    6   -2761.5156958737      1.01e-04  
    7   -2761.5159204939      3.09e-05  
    8   -2761.5159405629      1.44e-05  
    9   -2761.5159457105      3.17e-06  
   10   -2761.5159459618      8.59e-07  
   11   -2761.5159459794      1.67e-07  
   12   -2761.5159459802      8.65e-08  
   13   -2761.5159459803      3.24e-08  
   14   -2761.5159459804      8.38e-09  Convergence criterion met
 ---------------------------------------
 SCF time:   CPU 622.60s  wall 622.00s 
 SCF   energy in the final basis set =    -2761.5159459804
 Total energy in the final basis set =    -2761.5159459804

 --------------------------------------------------------------

                    Orbital Energies (a.u.)
 --------------------------------------------------------------

 Alpha MOs
 -- Occupied --
********-101.5736-101.5723-101.5693-101.5681 -10.2740 -10.2726 -10.2704
-10.2615 -10.2602 -10.2289 -10.2286 -10.2140 -10.2139 -10.2134 -10.2131
-10.2125  -9.4887  -9.4882  -9.4871  -9.4838  -9.4829  -7.2536  -7.2530
 -7.2520  -7.2485  -7.2476  -7.2436  -7.2431  -7.2428  -7.2424  -7.2420
 -7.2411  -7.2386  -7.2383  -7.2376  -7.2373  -0.9505  -0.9281  -0.8997
 -0.8919  -0.8756  -0.8537  -0.8403  -0.8053  -0.7603  -0.7574  -0.7375
 -0.6643  -0.6404  -0.6346  -0.6081  -0.5487  -0.5317  -0.5265  -0.5157
 -0.4948  -0.4799  -0.4646  -0.4625  -0.4566  -0.4480  -0.4324  -0.4255
 -0.4090  -0.4014  -0.3956  -0.3865  -0.3802  -0.3620  -0.3499  -0.3423
 -0.3385  -0.3339  -0.3314  -0.3295  -0.3169  -0.2928  -0.2720  -0.2706
 -0.2608
 -- Virtual --
 -0.0599  -0.0566  -0.0442  -0.0422  -0.0362  -0.0149  -0.0082   0.0025
  0.0040   0.0123   0.0155   0.0180   0.0244   0.0265   0.0363   0.0451
  0.0489   0.0523   0.0555   0.0623   0.0654   0.0690   0.0753   0.0790
  0.0841   0.0883   0.0894   0.0934   0.0972   0.1006   0.1036   0.1052
  0.1067   0.1123   0.1143   0.1179   0.1219   0.1249   0.1261   0.1278
  0.1310   0.1327   0.1336   0.1369   0.1396   0.1452   0.1504   0.1558
  0.1592   0.1633   0.1687   0.1711   0.1781   0.1805   0.1843   0.1922
  0.1964   0.1966   0.1987   0.2051   0.2078   0.2146   0.2184   0.2230
  0.2280   0.2369   0.2405   0.2407   0.2456   0.2470   0.2533   0.2546
  0.2572   0.2605   0.2641   0.2685   0.2726   0.2736   0.2757   0.2845
  0.2856   0.2919   0.2933   0.2947   0.3051   0.3129   0.3186   0.3205
  0.3260   0.3326   0.3386   0.3414   0.3592   0.3634   0.4193   0.4249
  0.4318   0.4367   0.4383   0.4459   0.4515   0.4557   0.4630   0.4710
  0.4719   0.4836   0.4893   0.4974   0.5014   0.5052   0.5164   0.5240
  0.5294   0.5388   0.5434   0.5514   0.5636   0.5687   0.5770   0.5789
  0.5808   0.5904   0.5999   0.6081   0.6132   0.6214   0.6278   0.6317
  0.6387   0.6424   0.6547   0.6600   0.6710   0.6762   0.6858   0.6896
  0.6938   0.7088   0.7161   0.7248   0.7341   0.7406   0.7724   0.7870
  0.7971   0.8028   0.8276   0.8336   0.8350   0.8392   0.8443   0.8484
  0.8496   0.8509   0.8540   0.8572   0.8607   0.8618   0.8732   0.8762
  0.8822   0.8848   0.8884   0.8995   0.9062   0.9109   0.9185   0.9289
  0.9317   0.9354   0.9463   0.9480   0.9526   0.9602   0.9610   0.9716
  0.9791   0.9872   0.9925   0.9972   1.0061   1.0154   1.0280   1.0354
  1.0489   1.0531   1.0955   1.1197   1.1328   1.1415   1.1687   1.1990
  1.2205   1.2276   1.2316   1.2435   1.2539   1.2588   1.2690   1.2766
  1.2856   1.3034   1.3191   1.3312   1.3511   1.3705   1.3938   1.4131
  1.4512   1.4835   1.4954   1.5021   1.5211   1.5531   1.5616   1.5719
  1.5833   1.6001   1.6066   1.6279   1.6542   1.6690   1.6848   1.6906
  1.6980   1.7165   1.7522   1.7804   1.7963   1.8082   1.8334   1.8369
  1.8551   1.8598   1.8718   1.9039   1.9181   1.9322   1.9401   1.9443
  1.9570   1.9679   1.9896   2.0220   2.0364   2.0537   2.0700   2.0995
  2.1254   2.1368   2.1553   2.2066   2.2360   2.2516   2.2598   2.2680
  2.2745   2.2790   2.2910   2.3153   2.3216   2.3438   2.3534   2.3706
  2.4106   2.4213   2.4462   2.4483   2.4609   2.4708   2.4932   2.5191
  2.5358   2.5412   2.5584   2.5840   2.5979   2.6154   2.6617   2.6712
  2.6754   2.6941   2.6983   2.7056   2.7209   2.7243   2.7486   2.7550
  2.7661   2.7792   2.7920   2.8133   2.8300   2.8411   2.8611   2.8685
  2.9070   2.9796   2.9914   3.0764   3.0853   3.0950   3.1216   3.1265
  3.1454   3.1751   3.2158   3.2368   3.2698   3.3440   3.3687   3.4031
  3.4298   3.5417   3.5698   3.6567   3.6868   3.7487   3.8293   3.8796
  4.0074   4.0489   4.0755   4.1260   4.3409   4.8048   4.8232   9.7573
  9.7774   9.7977   9.8103   9.8447  23.3764  23.5429  23.8372  23.8536
 23.8754  23.9278  23.9612  23.9836  24.0277  24.0762  24.1242  24.1490
 25.7807  25.8228  25.8488  25.9136  25.9645  26.1029  26.1213  26.1607
 26.2597  26.3533  26.5055  26.6033  26.6708  26.7482  26.9250 215.7489
215.7704 215.7944 215.8108 215.8509
 --------------------------------------------------------------

          Ground-State Mulliken Net Atomic Charges

     Atom                 Charge (a.u.)
  ----------------------------------------
      1 C                     0.197022
      2 C                    -1.230569
      3 Cl                    0.518318
      4 C                     0.344145
      5 Cl                    0.602753
      6 C                    -0.029898
      7 Cl                    0.537051
      8 C                    -0.867628
      9 H                     0.213283
     10 C                    -0.478859
     11 H                     0.185565
     12 C                     0.374283
     13 C                    -0.894169
     14 Cl                    0.395026
     15 C                    -0.166881
     16 H                     0.208298
     17 C                    -0.742574
     18 H                     0.183838
     19 C                     0.753887
     20 Cl                    0.447608
     21 C                    -0.759516
     22 H                     0.209017
  ----------------------------------------
  Sum of atomic charges =     0.000000

 -----------------------------------------------------------------
                    Cartesian Multipole Moments
 -----------------------------------------------------------------
    Charge (ESU x 10^10)
                -0.0000
    Dipole Moment (Debye)
         X       0.2512      Y      -0.7308      Z      -2.3020
       Tot       2.4282
    Quadrupole Moments (Debye-Ang)
        XX    -125.7638     XY      -3.0693     YY    -135.1320
        XZ       1.3802     YZ       2.6874     ZZ    -136.2739
    Octopole Moments (Debye-Ang^2)
       XXX    -144.2703    XXY     -38.8340    XYY     -62.9822
       YYY     -43.4874    XXZ     -63.7064    XYZ      11.4641
       YYZ     -36.3610    XZZ     -58.9671    YZZ     -22.6353
       ZZZ    -105.3381
    Hexadecapole Moments (Debye-Ang^3)
      XXXX   -4415.5856   XXXY    -126.8193   XXYY   -1002.1664
      XYYY     -58.1170   YYYY   -1284.6024   XXXZ    1208.9552
      XXYZ     111.6906   XYYZ     439.3113   YYYZ     155.0176
      XXZZ   -1378.9150   XYZZ     -37.9676   YYZZ    -850.2693
      XZZZ    1313.2697   YZZZ     200.1536   ZZZZ   -3816.4344
 -----------------------------------------------------------------
 Calculating analytic gradient of the SCF energy
 Gradient of SCF Energy
            1           2           3           4           5           6
    1  -0.0006196  -0.0002526   0.0003450   0.0003198   0.0001527  -0.0000002
    2  -0.0001652  -0.0002193  -0.0004660  -0.0000074   0.0000789  -0.0000305
    3  -0.0002674   0.0001085  -0.0001901  -0.0000965   0.0000009  -0.0002298
            7           8           9          10          11          12
    1  -0.0000573  -0.0001144  -0.0000052   0.0003617  -0.0000099   0.0003547
    2  -0.0000357   0.0000660  -0.0000087   0.0000305   0.0000557   0.0001753
    3   0.0000105   0.0002437  -0.0000102  -0.0000723  -0.0000100  -0.0003038
           13          14          15          16          17          18
    1  -0.0000859  -0.0001290  -0.0001335   0.0000140  -0.0001523  -0.0000029
    2   0.0002718   0.0004991  -0.0001427   0.0000080   0.0002198  -0.0000078
    3   0.0001502   0.0004479   0.0001650  -0.0000319  -0.0000368  -0.0000109
           19          20          21          22
    1   0.0003339  -0.0000355  -0.0002450  -0.0000388
    2  -0.0000659  -0.0000563  -0.0001722  -0.0000275
    3  -0.0001459   0.0000260   0.0002445   0.0000083
 Max gradient component =       6.196E-04
 RMS gradient           =       2.003E-04
 Gradient time:  CPU 221.11 s  wall 221.12 s
 Geometry Optimization Parameters
   NAtoms,    NIC,     NZ,  NCons,   NDum,   NFix, NCnnct, MaxDiis
       22     163      22       0       0       0       0       0

 Cartesian Hessian Update
 Hessian updated using BFGS update


** GEOMETRY OPTIMIZATION IN DELOCALIZED INTERNAL COORDINATES **
   Searching for a Minimum

   Optimization Cycle:  10

                       Coordinates (Angstroms)
     ATOM                X               Y               Z
      1  C         0.0269023583   -0.0233986186    0.0524717192
      2  C        -0.0150572265    0.3096144488    1.4131846688
      3  Cl        1.4706496231    0.7134496638    2.2356198258
      4  C        -1.2316406607    0.3427136518    2.1118329923
      5  Cl       -1.2729103528    0.7632544988    3.7974086474
      6  C        -2.4155464930    0.0394924740    1.4265328224
      7  Cl       -3.9594402517    0.0562718161    2.2434505618
      8  C        -2.3850635587   -0.2804671476    0.0743451548
      9  H        -3.3102247133   -0.5082035939   -0.4380718152
     10  C        -1.1731215221   -0.3074435105   -0.6012401262
     11  H        -1.1503079863   -0.5639627863   -1.6533793823
     12  C         1.3054914248   -0.0562221335   -0.7159937079
     13  C         2.2182617175   -1.1130037256   -0.6163847926
     14  Cl        1.8972747940   -2.4606869727    0.4604969561
     15  C         3.3870320536   -1.1306249078   -1.3713421678
     16  H         4.0737343958   -1.9619746587   -1.2774504442
     17  C         3.6671931423   -0.0859011867   -2.2461548963
     18  H         4.5739119224   -0.0927443618   -2.8367871187
     19  C         2.7645187572    0.9655852431   -2.3539528921
     20  Cl        3.1027835192    2.2887324044   -3.4580757904
     21  C         1.5950411949    0.9861249113   -1.6030674643
     22  H         0.9061700434    1.8160733087   -1.6938519556
   Point Group: c1    Number of degrees of freedom:    60


   Energy is  -2761.515945980

 Hessian updated using BFGS update

 60 Hessian modes will be used to form the next step
  Hessian Eigenvalues:
     0.002388    0.017718    0.018002    0.020650    0.020913    0.021024
     0.023043    0.023595    0.023648    0.023844    0.023852    0.024091
     0.024107    0.024116    0.024130    0.024138    0.024145    0.024152
     0.024156    0.073291    0.159952    0.159984    0.160004    0.160017
     0.160058    0.217218    0.224321    0.225360    0.232234    0.235362
     0.245351    0.247020    0.249667    0.249998    0.250003    0.250943
     0.253638    0.289331    0.293116    0.301046    0.301138    0.301549
     0.328993    0.356664    0.356665    0.356668    0.356672    0.356711
     0.412870    0.419250    0.429888    0.432291    0.461737    0.463989
     0.471197    0.473396    0.478383    0.478923    0.479323    0.481057

 Minimum search - taking simple RFO step
 Searching for Lamda that Minimizes Along All modes
 Value Taken    Lamda =  -0.00017298
 Step Taken.  Stepsize is  0.253135

                             Maximum     Tolerance    Cnvgd?
         Gradient           0.000570      0.000300      NO
         Displacement       0.191496      0.001200      NO
         Energy change     -0.000247      0.000001      NO


 New Cartesian Coordinates Obtained by Inverse Iteration

 Displacement from previous Coordinates is:  0.457605
 ----------------------------------------------------------------
             Standard Nuclear Orientation (Angstroms)
    I     Atom           X                Y                Z
 ----------------------------------------------------------------
    1      C       0.0262435675    -0.0178658379     0.0513709333
    2      C      -0.0185934859     0.3482467532     1.4031399039
    3      Cl      1.4621291781     0.7960954271     2.2115257767
    4      C      -1.2344902591     0.3750370826     2.1042092997
    5      Cl     -1.2824231766     0.8332870833     3.7797830360
    6      C      -2.4135837739     0.0316119589     1.4299973426
    7      Cl     -3.9551395795     0.0404691751     2.2513477859
    8      C      -2.3799805045    -0.3224584124     0.0864745609
    9      H      -3.3017668386    -0.5805708970    -0.4174512331
   10      C      -1.1690738847    -0.3434864860    -0.5911647523
   11      H      -1.1430656614    -0.6271014348    -1.6362062636
   12      C       1.3049518972    -0.0509944263    -0.7177695423
   13      C       2.1966283037    -1.1277437608    -0.6441723310
   14      Cl      1.8485949680    -2.4933371565     0.4017722742
   15      C       3.3658152466    -1.1494285849    -1.3985790443
   16      H       4.0364176685    -1.9958192641    -1.3247112213
   17      C       3.6666736685    -0.0889817202    -2.2470249536
   18      H       4.5733464969    -0.0989037866    -2.8377082699
   19      C       2.7849432582     0.9826376198    -2.3284582585
   20      Cl      3.1501326041     2.3258833766    -3.3994495861
   21      C       1.6154841400     1.0077187024    -1.5776977025
   22      H       0.9424083483     1.8523834058    -1.6496369598
 ----------------------------------------------------------------
 Nuclear Repulsion Energy =        1729.73714766 hartrees
 There are       81 alpha and       81 beta electrons
 Applying Cartesian multipole field
    Component          Value
    ---------          -----
     (2,0,0)        1.00000E-11
     (0,2,0)        2.00000E-11
     (0,0,2)       -3.00000E-11
 Nucleus-field energy     =    -0.0000000308 hartrees
 Requested basis set is 6-311++G(d,p)
 There are 162 shells and 449 basis functions
 A cutoff of  1.0D-15 yielded  10169 shell pairs
 There are     84618 function pairs (     90949 Cartesian)
 Smallest overlap matrix eigenvalue = 2.34E-07
 Linear dependence detected in AO basis
 Number of orthogonalized atomic orbitals = 445
 Maximum deviation from orthogonality = 3.165E-10
 Guess from superposition of atomic densities
 Warning:  Energy on first SCF cycle will be non-variational
 SAD guess density has 162.000000 electrons

 -----------------------------------------------------------------------
  General SCF calculation program by
  Eric Jon Sundstrom, Paul Horn, Yuezhi Mao, Dmitri Zuev, Alec White,
  David Stuck, Shaama M.S., Shane Yost, Joonho Lee, David Small,
  Daniel Levine, Susi Lehtola, Hugh Burton, Evgeny Epifanovsky,
  Bang C. Huynh
 -----------------------------------------------------------------------
 Exchange:     0.2000 Hartree-Fock + 0.0800 Slater + 0.7200 B88
 Correlation:  0.1900 VWN1RPA + 0.8100 LYP
 Using SG-1 standard quadrature grid
 A restricted SCF calculation will be
 performed using DIIS
 SCF converges when DIIS error is below 1.0e-08
 ---------------------------------------
  Cycle       Energy         DIIS error
 ---------------------------------------
    1   -2765.4974069973      2.92e-02  
    2   -2761.3706596488      2.37e-03  
    3   -2761.2596131657      3.04e-03  
    4   -2761.5026718965      6.83e-04  
    5   -2761.5137398842      2.99e-04  
    6   -2761.5158204993      1.01e-04  
    7   -2761.5160450406      3.15e-05  
    8   -2761.5160662325      1.43e-05  
    9   -2761.5160713213      3.18e-06  
   10   -2761.5160715729      8.56e-07  
   11   -2761.5160715905      1.57e-07  
   12   -2761.5160715913      7.56e-08  
   13   -2761.5160715914      3.13e-08  
   14   -2761.5160715915      7.98e-09  Convergence criterion met
 ---------------------------------------
 SCF time:   CPU 621.32s  wall 622.00s 
 SCF   energy in the final basis set =    -2761.5160715915
 Total energy in the final basis set =    -2761.5160715915

 --------------------------------------------------------------

                    Orbital Energies (a.u.)
 --------------------------------------------------------------

 Alpha MOs
 -- Occupied --
********-101.5736-101.5726-101.5692-101.5684 -10.2740 -10.2727 -10.2703
-10.2616 -10.2602 -10.2288 -10.2285 -10.2139 -10.2139 -10.2133 -10.2132
-10.2125  -9.4888  -9.4882  -9.4874  -9.4837  -9.4831  -7.2536  -7.2530
 -7.2522  -7.2484  -7.2478  -7.2436  -7.2431  -7.2429  -7.2423  -7.2423
 -7.2414  -7.2385  -7.2382  -7.2379  -7.2375  -0.9504  -0.9281  -0.8996
 -0.8921  -0.8755  -0.8535  -0.8404  -0.8053  -0.7602  -0.7576  -0.7374
 -0.6641  -0.6399  -0.6352  -0.6080  -0.5487  -0.5315  -0.5265  -0.5164
 -0.4946  -0.4800  -0.4645  -0.4625  -0.4566  -0.4479  -0.4323  -0.4255
 -0.4089  -0.4015  -0.3953  -0.3862  -0.3802  -0.3619  -0.3499  -0.3424
 -0.3388  -0.3338  -0.3315  -0.3299  -0.3170  -0.2921  -0.2720  -0.2708
 -0.2612
 -- Virtual --
 -0.0584  -0.0563  -0.0454  -0.0426  -0.0364  -0.0149  -0.0083   0.0025
  0.0039   0.0120   0.0155   0.0181   0.0242   0.0266   0.0364   0.0454
  0.0487   0.0522   0.0559   0.0619   0.0652   0.0687   0.0754   0.0789
  0.0840   0.0884   0.0897   0.0930   0.0972   0.1002   0.1030   0.1053
  0.1067   0.1118   0.1154   0.1178   0.1212   0.1247   0.1258   0.1279
  0.1312   0.1327   0.1334   0.1365   0.1395   0.1451   0.1500   0.1555
  0.1595   0.1638   0.1681   0.1713   0.1771   0.1811   0.1845   0.1918
  0.1957   0.1975   0.1990   0.2053   0.2076   0.2136   0.2182   0.2223
  0.2275   0.2361   0.2391   0.2407   0.2455   0.2470   0.2536   0.2551
  0.2580   0.2608   0.2640   0.2680   0.2723   0.2749   0.2752   0.2851
  0.2870   0.2886   0.2928   0.2947   0.3048   0.3127   0.3195   0.3215
  0.3261   0.3355   0.3382   0.3406   0.3619   0.3648   0.4194   0.4257
  0.4337   0.4360   0.4388   0.4462   0.4522   0.4562   0.4629   0.4697
  0.4721   0.4831   0.4895   0.4981   0.5013   0.5059   0.5136   0.5244
  0.5295   0.5383   0.5432   0.5520   0.5646   0.5685   0.5770   0.5789
  0.5809   0.5904   0.5993   0.6079   0.6139   0.6229   0.6276   0.6333
  0.6384   0.6430   0.6530   0.6613   0.6705   0.6772   0.6857   0.6902
  0.6945   0.7065   0.7165   0.7247   0.7355   0.7417   0.7727   0.7871
  0.7966   0.8041   0.8290   0.8333   0.8359   0.8405   0.8446   0.8481
  0.8493   0.8509   0.8536   0.8583   0.8597   0.8620   0.8736   0.8748
  0.8822   0.8852   0.8873   0.9000   0.9076   0.9105   0.9180   0.9298
  0.9329   0.9387   0.9466   0.9474   0.9525   0.9605   0.9620   0.9714
  0.9789   0.9878   0.9921   0.9968   1.0043   1.0182   1.0284   1.0327
  1.0471   1.0535   1.1018   1.1239   1.1283   1.1422   1.1671   1.2001
  1.2230   1.2260   1.2370   1.2421   1.2539   1.2617   1.2709   1.2754
  1.2844   1.3043   1.3210   1.3312   1.3514   1.3716   1.3949   1.4118
  1.4503   1.4814   1.4932   1.5021   1.5225   1.5556   1.5606   1.5712
  1.5839   1.6026   1.6060   1.6284   1.6553   1.6691   1.6839   1.6915
  1.6986   1.7168   1.7518   1.7812   1.7958   1.8086   1.8317   1.8361
  1.8549   1.8568   1.8705   1.9049   1.9191   1.9315   1.9401   1.9441
  1.9578   1.9697   1.9905   2.0243   2.0372   2.0539   2.0713   2.1012
  2.1264   2.1361   2.1548   2.2043   2.2359   2.2533   2.2603   2.2650
  2.2716   2.2790   2.2926   2.3135   2.3215   2.3456   2.3538   2.3701
  2.4110   2.4207   2.4429   2.4484   2.4614   2.4722   2.4951   2.5204
  2.5346   2.5383   2.5599   2.5827   2.5971   2.6149   2.6632   2.6729
  2.6750   2.6934   2.6987   2.7053   2.7153   2.7253   2.7480   2.7543
  2.7628   2.7791   2.7919   2.8140   2.8300   2.8444   2.8556   2.8748
  2.9059   2.9806   2.9923   3.0773   3.0875   3.0983   3.1217   3.1278
  3.1425   3.1743   3.2142   3.2404   3.2733   3.3444   3.3680   3.4053
  3.4313   3.5427   3.5719   3.6579   3.6873   3.7499   3.8302   3.8809
  4.0073   4.0490   4.0764   4.1262   4.3365   4.8060   4.8208   9.7579
  9.7779   9.7985   9.8135   9.8432  23.3784  23.5435  23.8370  23.8533
 23.8751  23.9274  23.9608  23.9834  24.0279  24.0778  24.1243  24.1503
 25.7803  25.8229  25.8437  25.9024  25.9695  26.1025  26.1212  26.1580
 26.2530  26.3570  26.5075  26.6043  26.6645  26.7507  26.9336 215.7495
215.7710 215.7953 215.8155 215.8481
 --------------------------------------------------------------

          Ground-State Mulliken Net Atomic Charges

     Atom                 Charge (a.u.)
  ----------------------------------------
      1 C                     0.191395
      2 C                    -1.245677
      3 Cl                    0.521215
      4 C                     0.391170
      5 Cl                    0.605802
      6 C                    -0.014712
      7 Cl                    0.537943
      8 C                    -0.897788
      9 H                     0.213326
     10 C                    -0.507859
     11 H                     0.185707
     12 C                     0.373284
     13 C                    -0.910919
     14 Cl                    0.407518
     15 C                    -0.156127
     16 H                     0.210017
     17 C                    -0.754230
     18 H                     0.184623
     19 C                     0.740985
     20 Cl                    0.452022
     21 C                    -0.736392
     22 H                     0.208694
  ----------------------------------------
  Sum of atomic charges =     0.000000

 -----------------------------------------------------------------
                    Cartesian Multipole Moments
 -----------------------------------------------------------------
    Charge (ESU x 10^10)
                -0.0000
    Dipole Moment (Debye)
         X       0.2478      Y      -0.7891      Z      -2.3034
       Tot       2.4474
    Quadrupole Moments (Debye-Ang)
        XX    -125.9668     XY      -3.0129     YY    -135.0177
        XZ       1.2676     YZ       2.7909     ZZ    -136.1841
    Octopole Moments (Debye-Ang^2)
       XXX    -144.9080    XXY     -41.2028    XYY     -62.8551
       YYY     -48.5910    XXZ     -63.2276    XYZ      11.6473
       YYZ     -36.1165    XZZ     -58.3157    YZZ     -24.4823
       ZZZ    -104.7175
    Hexadecapole Moments (Debye-Ang^3)
      XXXX   -4425.6798   XXXY    -143.5352   XXYY   -1009.9607
      XYYY     -75.8014   YYYY   -1336.1855   XXXZ    1219.0086
      XXYZ     105.6219   XYYZ     442.3018   YYYZ     131.5458
      XXZZ   -1368.9605   XYZZ     -44.2750   YYZZ    -849.3843
      XZZZ    1321.2725   YZZZ     178.8290   ZZZZ   -3761.3234
 -----------------------------------------------------------------
 Calculating analytic gradient of the SCF energy
 Gradient of SCF Energy
            1           2           3           4           5           6
    1  -0.0005051   0.0000964   0.0002434   0.0001228  -0.0001461  -0.0000069
    2  -0.0001025  -0.0002921  -0.0001048  -0.0000148   0.0000230  -0.0000672
    3  -0.0003268   0.0000941  -0.0001836  -0.0000519  -0.0000040  -0.0002373
            7           8           9          10          11          12
    1   0.0000474  -0.0001209  -0.0000031   0.0004028   0.0000126   0.0002264
    2   0.0000100   0.0000584   0.0000213   0.0000616   0.0000437   0.0002917
    3   0.0001191   0.0003136   0.0000053  -0.0000173   0.0000278  -0.0002360
           13          14          15          16          17          18
    1  -0.0000289  -0.0001119  -0.0001014   0.0000143  -0.0001256  -0.0000073
    2  -0.0000492   0.0002751  -0.0000734   0.0000036   0.0001897  -0.0000198
    3   0.0001799   0.0002224   0.0001332  -0.0000376  -0.0000249  -0.0000169
           19          20          21          22
    1   0.0002763  -0.0000375  -0.0001969  -0.0000507
    2  -0.0000769  -0.0000319  -0.0001232  -0.0000222
    3  -0.0001379   0.0000145   0.0002115  -0.0000471
 Max gradient component =       5.051E-04
 RMS gradient           =       1.579E-04
 Gradient time:  CPU 221.82 s  wall 221.83 s
 Geometry Optimization Parameters
   NAtoms,    NIC,     NZ,  NCons,   NDum,   NFix, NCnnct, MaxDiis
       22     163      22       0       0       0       0       0

 Cartesian Hessian Update
 Hessian updated using BFGS update


** GEOMETRY OPTIMIZATION IN DELOCALIZED INTERNAL COORDINATES **
   Searching for a Minimum

   Optimization Cycle:  11

                       Coordinates (Angstroms)
     ATOM                X               Y               Z
      1  C         0.0262435675   -0.0178658379    0.0513709333
      2  C        -0.0185934859    0.3482467532    1.4031399039
      3  Cl        1.4621291781    0.7960954271    2.2115257767
      4  C        -1.2344902591    0.3750370826    2.1042092997
      5  Cl       -1.2824231766    0.8332870833    3.7797830360
      6  C        -2.4135837739    0.0316119589    1.4299973426
      7  Cl       -3.9551395795    0.0404691751    2.2513477859
      8  C        -2.3799805045   -0.3224584124    0.0864745609
      9  H        -3.3017668386   -0.5805708970   -0.4174512331
     10  C        -1.1690738847   -0.3434864860   -0.5911647523
     11  H        -1.1430656614   -0.6271014348   -1.6362062636
     12  C         1.3049518972   -0.0509944263   -0.7177695423
     13  C         2.1966283037   -1.1277437608   -0.6441723310
     14  Cl        1.8485949680   -2.4933371565    0.4017722742
     15  C         3.3658152466   -1.1494285849   -1.3985790443
     16  H         4.0364176685   -1.9958192641   -1.3247112213
     17  C         3.6666736685   -0.0889817202   -2.2470249536
     18  H         4.5733464969   -0.0989037866   -2.8377082699
     19  C         2.7849432582    0.9826376198   -2.3284582585
     20  Cl        3.1501326041    2.3258833766   -3.3994495861
     21  C         1.6154841400    1.0077187024   -1.5776977025
     22  H         0.9424083483    1.8523834058   -1.6496369598
   Point Group: c1    Number of degrees of freedom:    60


   Energy is  -2761.516071591

 Hessian updated using BFGS update

 60 Hessian modes will be used to form the next step
  Hessian Eigenvalues:
     0.001344    0.017763    0.017913    0.020683    0.020959    0.021194
     0.023071    0.023601    0.023619    0.023840    0.023850    0.024091
     0.024103    0.024115    0.024120    0.024135    0.024144    0.024147
     0.024161    0.071388    0.159939    0.159997    0.160008    0.160019
     0.160049    0.215835    0.224271    0.225447    0.232154    0.235350
     0.245336    0.246953    0.249892    0.249999    0.250033    0.250893
     0.260061    0.289273    0.293054    0.301027    0.301141    0.301544
     0.328977    0.356665    0.356665    0.356668    0.356675    0.356720
     0.412865    0.419613    0.429860    0.432511    0.461816    0.463539
     0.471300    0.473222    0.477975    0.478772    0.479296    0.481852

 Minimum search - taking simple RFO step
 Searching for Lamda that Minimizes Along All modes
 Value Taken    Lamda =  -0.00008567
 Step Taken.  Stepsize is  0.233092

                             Maximum     Tolerance    Cnvgd?
         Gradient           0.000374      0.000300      NO
         Displacement       0.173433      0.001200      NO
         Energy change     -0.000126      0.000001      NO


 New Cartesian Coordinates Obtained by Inverse Iteration

 Displacement from previous Coordinates is:  0.422223
 ----------------------------------------------------------------
             Standard Nuclear Orientation (Angstroms)
    I     Atom           X                Y                Z
 ----------------------------------------------------------------
    1      C       0.0263334453    -0.0160850295     0.0519439394
    2      C      -0.0231929538     0.3824839550     1.3940602596
    3      Cl      1.4512088794     0.8644135111     2.1943401551
    4      C      -1.2387606104     0.4073984513     2.0958854487
    5      Cl     -1.2894882916     0.9026811905     3.7608695112
    6      C      -2.4129630285     0.0286467619     1.4319726307
    7      Cl     -3.9545726123     0.0348378224     2.2532590121
    8      C      -2.3744758802    -0.3604344916     0.0980740629
    9      H      -3.2922915127    -0.6466609916    -0.3977894894
   10      C      -1.1640609180    -0.3795143361    -0.5799629807
   11      H      -1.1341956336    -0.6902199293    -1.6172192165
   12      C       1.3048528810    -0.0492402615    -0.7184435971
   13      C       2.1786716857    -1.1416327331    -0.6709349254
   14      Cl      1.8089192142    -2.5245031417     0.3447353908
   15      C       3.3475257163    -1.1651472766    -1.4261128367
   16      H       4.0042226059    -2.0238247111    -1.3716771870
   17      C       3.6655844347    -0.0904011565    -2.2495114325
   18      H       4.5717333805    -0.1012606403    -2.8409965395
   19      C       2.8020091662     0.9978244580    -2.3041010277
   20      Cl      3.1898905019     2.3599146590    -3.3430986909
   21      C       1.6335979748     1.0249361981    -1.5520831056
   22      H       0.9751037366     1.8824665090    -1.6036185863
 ----------------------------------------------------------------
 Nuclear Repulsion Energy =        1728.65881781 hartrees
 There are       81 alpha and       81 beta electrons
 Applying Cartesian multipole field
    Component          Value
    ---------          -----
     (2,0,0)        1.00000E-11
     (0,2,0)        2.00000E-11
     (0,0,2)       -3.00000E-11
 Nucleus-field energy     =    -0.0000000287 hartrees
 Requested basis set is 6-311++G(d,p)
 There are 162 shells and 449 basis functions
 A cutoff of  1.0D-15 yielded  10167 shell pairs
 There are     84598 function pairs (     90923 Cartesian)
 Smallest overlap matrix eigenvalue = 2.27E-07
 Linear dependence detected in AO basis
 Number of orthogonalized atomic orbitals = 445
 Maximum deviation from orthogonality = 5.790E-10
 Guess from superposition of atomic densities
 Warning:  Energy on first SCF cycle will be non-variational
 SAD guess density has 162.000000 electrons

 -----------------------------------------------------------------------
  General SCF calculation program by
  Eric Jon Sundstrom, Paul Horn, Yuezhi Mao, Dmitri Zuev, Alec White,
  David Stuck, Shaama M.S., Shane Yost, Joonho Lee, David Small,
  Daniel Levine, Susi Lehtola, Hugh Burton, Evgeny Epifanovsky,
  Bang C. Huynh
 -----------------------------------------------------------------------
 Exchange:     0.2000 Hartree-Fock + 0.0800 Slater + 0.7200 B88
 Correlation:  0.1900 VWN1RPA + 0.8100 LYP
 Using SG-1 standard quadrature grid
 A restricted SCF calculation will be
 performed using DIIS
 SCF converges when DIIS error is below 1.0e-08
 ---------------------------------------
  Cycle       Energy         DIIS error
 ---------------------------------------
    1   -2765.4956293360      2.92e-02  
    2   -2761.3706934537      2.37e-03  
    3   -2761.2599469668      3.04e-03  
    4   -2761.5027496761      6.83e-04  
    5   -2761.5137891335      3.00e-04  
    6   -2761.5158759979      1.01e-04  
    7   -2761.5161004491      3.21e-05  
    8   -2761.5161226550      1.42e-05  
    9   -2761.5161276784      3.18e-06  
   10   -2761.5161279300      8.54e-07  
   11   -2761.5161279477      1.50e-07  
   12   -2761.5161279482      6.56e-08  
   13   -2761.5161279483      2.82e-08  
   14   -2761.5161279482      6.86e-09  Convergence criterion met
 ---------------------------------------
 SCF time:   CPU 618.68s  wall 618.00s 
 SCF   energy in the final basis set =    -2761.5161279482
 Total energy in the final basis set =    -2761.5161279482

 --------------------------------------------------------------

                    Orbital Energies (a.u.)
 --------------------------------------------------------------

 Alpha MOs
 -- Occupied --
********-101.5736-101.5728-101.5691-101.5686 -10.2740 -10.2727 -10.2703
-10.2616 -10.2602 -10.2288 -10.2285 -10.2138 -10.2138 -10.2132 -10.2132
-10.2125  -9.4888  -9.4882  -9.4876  -9.4837  -9.4833  -7.2537  -7.2530
 -7.2524  -7.2484  -7.2480  -7.2436  -7.2431  -7.2429  -7.2424  -7.2423
 -7.2416  -7.2384  -7.2381  -7.2381  -7.2377  -0.9504  -0.9281  -0.8995
 -0.8923  -0.8755  -0.8534  -0.8405  -0.8052  -0.7602  -0.7576  -0.7374
 -0.6640  -0.6394  -0.6358  -0.6079  -0.5487  -0.5313  -0.5264  -0.5168
 -0.4945  -0.4800  -0.4645  -0.4626  -0.4566  -0.4478  -0.4322  -0.4255
 -0.4088  -0.4016  -0.3952  -0.3859  -0.3803  -0.3618  -0.3500  -0.3426
 -0.3390  -0.3337  -0.3316  -0.3301  -0.3171  -0.2916  -0.2720  -0.2708
 -0.2615
 -- Virtual --
 -0.0578  -0.0553  -0.0471  -0.0425  -0.0366  -0.0148  -0.0084   0.0025
  0.0039   0.0118   0.0154   0.0182   0.0239   0.0266   0.0365   0.0456
  0.0486   0.0521   0.0562   0.0616   0.0652   0.0686   0.0755   0.0788
  0.0838   0.0886   0.0901   0.0925   0.0974   0.0999   0.1023   0.1054
  0.1067   0.1113   0.1163   0.1178   0.1204   0.1247   0.1256   0.1280
  0.1313   0.1326   0.1331   0.1360   0.1394   0.1451   0.1498   0.1554
  0.1597   0.1640   0.1677   0.1715   0.1763   0.1816   0.1847   0.1913
  0.1951   0.1976   0.1997   0.2058   0.2073   0.2128   0.2182   0.2219
  0.2272   0.2353   0.2379   0.2408   0.2452   0.2473   0.2536   0.2552
  0.2585   0.2611   0.2642   0.2676   0.2719   0.2746   0.2760   0.2843
  0.2867   0.2887   0.2929   0.2948   0.3042   0.3124   0.3203   0.3227
  0.3260   0.3349   0.3390   0.3419   0.3633   0.3668   0.4194   0.4256
  0.4346   0.4365   0.4391   0.4468   0.4523   0.4577   0.4623   0.4685
  0.4722   0.4828   0.4896   0.4984   0.5009   0.5072   0.5106   0.5243
  0.5294   0.5382   0.5428   0.5531   0.5647   0.5691   0.5767   0.5786
  0.5819   0.5905   0.5988   0.6075   0.6139   0.6234   0.6282   0.6351
  0.6379   0.6434   0.6515   0.6625   0.6700   0.6776   0.6849   0.6912
  0.6961   0.7049   0.7174   0.7248   0.7378   0.7425   0.7726   0.7877
  0.7964   0.8060   0.8295   0.8335   0.8369   0.8411   0.8451   0.8481
  0.8492   0.8516   0.8536   0.8588   0.8589   0.8621   0.8732   0.8738
  0.8821   0.8836   0.8890   0.9006   0.9078   0.9106   0.9178   0.9303
  0.9329   0.9415   0.9465   0.9470   0.9524   0.9607   0.9624   0.9703
  0.9784   0.9878   0.9918   0.9982   1.0034   1.0210   1.0286   1.0303
  1.0453   1.0540   1.1077   1.1233   1.1263   1.1445   1.1656   1.2007
  1.2242   1.2256   1.2409   1.2419   1.2538   1.2638   1.2746   1.2755
  1.2836   1.3055   1.3218   1.3315   1.3517   1.3723   1.3962   1.4114
  1.4484   1.4802   1.4907   1.5021   1.5237   1.5570   1.5595   1.5715
  1.5845   1.6032   1.6087   1.6287   1.6563   1.6690   1.6828   1.6924
  1.6992   1.7175   1.7519   1.7819   1.7963   1.8098   1.8299   1.8362
  1.8542   1.8553   1.8699   1.9057   1.9203   1.9308   1.9399   1.9441
  1.9583   1.9717   1.9913   2.0262   2.0377   2.0532   2.0725   2.1026
  2.1273   2.1359   2.1543   2.2023   2.2355   2.2550   2.2599   2.2634
  2.2688   2.2792   2.2936   2.3133   2.3214   2.3456   2.3542   2.3698
  2.4112   2.4207   2.4397   2.4489   2.4621   2.4723   2.4968   2.5216
  2.5332   2.5356   2.5605   2.5823   2.5959   2.6135   2.6640   2.6736
  2.6748   2.6926   2.7009   2.7045   2.7130   2.7264   2.7475   2.7531
  2.7602   2.7790   2.7919   2.8147   2.8297   2.8456   2.8513   2.8792
  2.9049   2.9809   2.9926   3.0778   3.0890   3.1012   3.1215   3.1288
  3.1393   3.1736   3.2134   3.2433   3.2779   3.3448   3.3672   3.4078
  3.4328   3.5435   3.5736   3.6588   3.6880   3.7511   3.8309   3.8821
  4.0074   4.0491   4.0772   4.1265   4.3336   4.8072   4.8187   9.7588
  9.7784   9.7985   9.8186   9.8427  23.3802  23.5439  23.8371  23.8530
 23.8749  23.9273  23.9606  23.9828  24.0282  24.0791  24.1245  24.1512
 25.7795  25.8229  25.8382  25.8953  25.9688  26.1009  26.1215  26.1576
 26.2529  26.3531  26.5086  26.6045  26.6603  26.7525  26.9395 215.7504
215.7716 215.7952 215.8224 215.8467
 --------------------------------------------------------------

          Ground-State Mulliken Net Atomic Charges

     Atom                 Charge (a.u.)
  ----------------------------------------
      1 C                     0.181563
      2 C                    -1.251880
      3 Cl                    0.522254
      4 C                     0.429833
      5 Cl                    0.607041
      6 C                    -0.003289
      7 Cl                    0.539026
      8 C                    -0.918923
      9 H                     0.213399
     10 C                    -0.533557
     11 H                     0.185899
     12 C                     0.331825
     13 C                    -0.889453
     14 Cl                    0.412897
     15 C                    -0.134362
     16 H                     0.210819
     17 C                    -0.756950
     18 H                     0.185917
     19 C                     0.729266
     20 Cl                    0.457743
     21 C                    -0.728098
     22 H                     0.209030
  ----------------------------------------
  Sum of atomic charges =     0.000000

 -----------------------------------------------------------------
                    Cartesian Multipole Moments
 -----------------------------------------------------------------
    Charge (ESU x 10^10)
                 0.0000
    Dipole Moment (Debye)
         X       0.2482      Y      -0.8439      Z      -2.3014
       Tot       2.4637
    Quadrupole Moments (Debye-Ang)
        XX    -126.1536     XY      -2.9331     YY    -134.9238
        XZ       1.1602     YZ       2.8850     ZZ    -136.0956
    Octopole Moments (Debye-Ang^2)
       XXX    -145.3065    XXY     -43.3789    XYY     -62.7701
       YYY     -53.4077    XXZ     -62.8370    XYZ      11.8014
       YYZ     -35.8251    XZZ     -57.4725    YZZ     -26.2305
       ZZZ    -104.0391
    Hexadecapole Moments (Debye-Ang^3)
      XXXX   -4435.8806   XXXY    -155.6248   XXYY   -1017.8832
      XYYY     -88.7051   YYYY   -1385.9306   XXXZ    1226.1369
      XXYZ      99.1574   XYYZ     444.5366   YYYZ     108.2945
      XXZZ   -1359.5815   XYZZ     -49.0599   YYZZ    -848.5781
      XZZZ    1327.2529   YZZZ     157.4081   ZZZZ   -3708.4468
 -----------------------------------------------------------------
 Calculating analytic gradient of the SCF energy
 Gradient of SCF Energy
            1           2           3           4           5           6
    1  -0.0003431   0.0001006  -0.0000647   0.0002940   0.0001906  -0.0000970
    2  -0.0000346  -0.0001387   0.0000869   0.0000350   0.0000377  -0.0000779
    3  -0.0001948   0.0001599   0.0001336  -0.0000268   0.0000119  -0.0002272
            7           8           9          10          11          12
    1  -0.0000385  -0.0001115   0.0000063   0.0001799   0.0000073   0.0001082
    2  -0.0000321  -0.0000019   0.0000247   0.0000095   0.0000123   0.0001199
    3  -0.0000026   0.0001835  -0.0000007   0.0000063   0.0000260  -0.0002776
           13          14          15          16          17          18
    1  -0.0000098  -0.0000672  -0.0000817   0.0000165  -0.0001001  -0.0000078
    2  -0.0000513   0.0001817  -0.0000183   0.0000018   0.0001096  -0.0000137
    3   0.0001866   0.0000078   0.0000726  -0.0000259  -0.0000345  -0.0000145
           19          20          21          22
    1   0.0001924  -0.0000363  -0.0001165  -0.0000217
    2  -0.0000884  -0.0000187  -0.0001282  -0.0000154
    3  -0.0000686  -0.0000188   0.0001329  -0.0000291
 Max gradient component =       3.431E-04
 RMS gradient           =       1.124E-04
 Gradient time:  CPU 221.95 s  wall 221.96 s
 Geometry Optimization Parameters
   NAtoms,    NIC,     NZ,  NCons,   NDum,   NFix, NCnnct, MaxDiis
       22     163      22       0       0       0       0       0

 Cartesian Hessian Update
 Hessian updated using BFGS update


** GEOMETRY OPTIMIZATION IN DELOCALIZED INTERNAL COORDINATES **
   Searching for a Minimum

   Optimization Cycle:  12

                       Coordinates (Angstroms)
     ATOM                X               Y               Z
      1  C         0.0263334453   -0.0160850295    0.0519439394
      2  C        -0.0231929538    0.3824839550    1.3940602596
      3  Cl        1.4512088794    0.8644135111    2.1943401551
      4  C        -1.2387606104    0.4073984513    2.0958854487
      5  Cl       -1.2894882916    0.9026811905    3.7608695112
      6  C        -2.4129630285    0.0286467619    1.4319726307
      7  Cl       -3.9545726123    0.0348378224    2.2532590121
      8  C        -2.3744758802   -0.3604344916    0.0980740629
      9  H        -3.2922915127   -0.6466609916   -0.3977894894
     10  C        -1.1640609180   -0.3795143361   -0.5799629807
     11  H        -1.1341956336   -0.6902199293   -1.6172192165
     12  C         1.3048528810   -0.0492402615   -0.7184435971
     13  C         2.1786716857   -1.1416327331   -0.6709349254
     14  Cl        1.8089192142   -2.5245031417    0.3447353908
     15  C         3.3475257163   -1.1651472766   -1.4261128367
     16  H         4.0042226059   -2.0238247111   -1.3716771870
     17  C         3.6655844347   -0.0904011565   -2.2495114325
     18  H         4.5717333805   -0.1012606403   -2.8409965395
     19  C         2.8020091662    0.9978244580   -2.3041010277
     20  Cl        3.1898905019    2.3599146590   -3.3430986909
     21  C         1.6335979748    1.0249361981   -1.5520831056
     22  H         0.9751037366    1.8824665090   -1.6036185863
   Point Group: c1    Number of degrees of freedom:    60


   Energy is  -2761.516127948

 Hessian updated using BFGS update

 60 Hessian modes will be used to form the next step
  Hessian Eigenvalues:
     0.000965    0.017756    0.017814    0.020685    0.020973    0.021167
     0.023063    0.023592    0.023606    0.023840    0.023848    0.024083
     0.024092    0.024113    0.024116    0.024139    0.024146    0.024155
     0.024187    0.070068    0.159922    0.159985    0.160007    0.160013
     0.160045    0.214129    0.224201    0.225459    0.232995    0.235349
     0.245538    0.246756    0.249959    0.250004    0.250430    0.250740
     0.271359    0.289686    0.294569    0.301012    0.301162    0.301540
     0.328974    0.356664    0.356665    0.356669    0.356675    0.356711
     0.412816    0.419769    0.429814    0.432503    0.461812    0.462808
     0.471258    0.472738    0.477474    0.478993    0.479599    0.485001

 Minimum search - taking simple RFO step
 Searching for Lamda that Minimizes Along All modes
 Value Taken    Lamda =  -0.00002010
 Step Taken.  Stepsize is  0.122860

                             Maximum     Tolerance    Cnvgd?
         Gradient           0.000388      0.000300      NO
         Displacement       0.087911      0.001200      NO
         Energy change     -0.000056      0.000001      NO


 New Cartesian Coordinates Obtained by Inverse Iteration

 Displacement from previous Coordinates is:  0.232460
 ----------------------------------------------------------------
             Standard Nuclear Orientation (Angstroms)
    I     Atom           X                Y                Z
 ----------------------------------------------------------------
    1      C       0.0270821983    -0.0176432279     0.0534023942
    2      C      -0.0257026169     0.3991423462     1.3894048828
    3      Cl      1.4469365286     0.8976938730     2.1829325189
    4      C      -1.2420270844     0.4256602697     2.0908496795
    5      Cl     -1.2988968416     0.9435474168     3.7487585109
    6      C      -2.4128649128     0.0289078599     1.4323616940
    7      Cl     -3.9546883566     0.0378422792     2.2530873118
    8      C      -2.3709282893    -0.3805636318     0.1044734142
    9      H      -3.2864116489    -0.6816452592    -0.3868704454
   10      C      -1.1604229684    -0.4003584987    -0.5730154743
   11      H      -1.1280517067    -0.7261586328    -1.6056030997
   12      C       1.3055946444    -0.0498085114    -0.7172359780
   13      C       2.1701135727    -1.1502571646    -0.6860632702
   14      Cl      1.7917247626    -2.5427822327     0.3140412575
   15      C       3.3382029933    -1.1733456978    -1.4427126805
   16      H       3.9879108290    -2.0379570330    -1.3998596133
   17      C       3.6643783845    -0.0903222652    -2.2517385568
   18      H       4.5697573725    -0.1006074335    -2.8444177715
   19      C       2.8100039596     1.0061095040    -2.2900730982
   20      Cl      3.2089745713     2.3790496123    -3.3105676078
   21      C       1.6429854924     1.0331461991    -1.5362314126
   22      H       0.9919812979     1.8970290456    -1.5753318604
 ----------------------------------------------------------------
 Nuclear Repulsion Energy =        1728.05707743 hartrees
 There are       81 alpha and       81 beta electrons
 Applying Cartesian multipole field
    Component          Value
    ---------          -----
     (2,0,0)        1.00000E-11
     (0,2,0)        2.00000E-11
     (0,0,2)       -3.00000E-11
 Nucleus-field energy     =    -0.0000000275 hartrees
 Requested basis set is 6-311++G(d,p)
 There are 162 shells and 449 basis functions
 A cutoff of  1.0D-15 yielded  10163 shell pairs
 There are     84572 function pairs (     90891 Cartesian)
 Smallest overlap matrix eigenvalue = 2.23E-07
 Linear dependence detected in AO basis
 Number of orthogonalized atomic orbitals = 445
 Maximum deviation from orthogonality = 8.072E-10
 Guess from superposition of atomic densities
 Warning:  Energy on first SCF cycle will be non-variational
 SAD guess density has 162.000000 electrons

 -----------------------------------------------------------------------
  General SCF calculation program by
  Eric Jon Sundstrom, Paul Horn, Yuezhi Mao, Dmitri Zuev, Alec White,
  David Stuck, Shaama M.S., Shane Yost, Joonho Lee, David Small,
  Daniel Levine, Susi Lehtola, Hugh Burton, Evgeny Epifanovsky,
  Bang C. Huynh
 -----------------------------------------------------------------------
 Exchange:     0.2000 Hartree-Fock + 0.0800 Slater + 0.7200 B88
 Correlation:  0.1900 VWN1RPA + 0.8100 LYP
 Using SG-1 standard quadrature grid
 A restricted SCF calculation will be
 performed using DIIS
 SCF converges when DIIS error is below 1.0e-08
 ---------------------------------------
  Cycle       Energy         DIIS error
 ---------------------------------------
    1   -2765.4941278752      2.91e-02  
    2   -2761.3707142047      2.37e-03  
    3   -2761.2600916600      3.04e-03  
    4   -2761.5027766380      6.83e-04  
    5   -2761.5137976329      3.00e-04  
    6   -2761.5158873710      1.01e-04  
    7   -2761.5161116960      3.23e-05  
    8   -2761.5161343543      1.42e-05  
    9   -2761.5161393437      3.18e-06  
   10   -2761.5161395956      8.54e-07  
   11   -2761.5161396132      1.48e-07  
   12   -2761.5161396138      6.24e-08  
   13   -2761.5161396137      2.65e-08  
   14   -2761.5161396137      5.74e-09  Convergence criterion met
 ---------------------------------------
 SCF time:   CPU 618.51s  wall 619.00s 
 SCF   energy in the final basis set =    -2761.5161396137
 Total energy in the final basis set =    -2761.5161396137

 --------------------------------------------------------------

                    Orbital Energies (a.u.)
 --------------------------------------------------------------

 Alpha MOs
 -- Occupied --
********-101.5736-101.5729-101.5691-101.5687 -10.2740 -10.2728 -10.2703
-10.2617 -10.2602 -10.2288 -10.2285 -10.2138 -10.2138 -10.2133 -10.2132
-10.2126  -9.4888  -9.4882  -9.4876  -9.4836  -9.4834  -7.2537  -7.2530
 -7.2525  -7.2483  -7.2481  -7.2437  -7.2431  -7.2429  -7.2425  -7.2423
 -7.2417  -7.2384  -7.2382  -7.2381  -7.2378  -0.9504  -0.9281  -0.8995
 -0.8923  -0.8756  -0.8533  -0.8405  -0.8052  -0.7602  -0.7577  -0.7374
 -0.6639  -0.6393  -0.6360  -0.6078  -0.5488  -0.5313  -0.5263  -0.5170
 -0.4945  -0.4800  -0.4645  -0.4626  -0.4566  -0.4478  -0.4322  -0.4255
 -0.4087  -0.4016  -0.3951  -0.3858  -0.3804  -0.3618  -0.3500  -0.3428
 -0.3391  -0.3337  -0.3316  -0.3301  -0.3172  -0.2913  -0.2720  -0.2708
 -0.2616
 -- Virtual --
 -0.0577  -0.0546  -0.0481  -0.0424  -0.0367  -0.0148  -0.0085   0.0025
  0.0039   0.0117   0.0154   0.0182   0.0238   0.0266   0.0365   0.0457
  0.0485   0.0520   0.0564   0.0614   0.0652   0.0685   0.0755   0.0787
  0.0838   0.0887   0.0904   0.0923   0.0975   0.0997   0.1019   0.1055
  0.1067   0.1111   0.1168   0.1178   0.1200   0.1246   0.1255   0.1281
  0.1313   0.1327   0.1329   0.1357   0.1395   0.1451   0.1496   0.1553
  0.1598   0.1640   0.1675   0.1716   0.1759   0.1819   0.1848   0.1909
  0.1950   0.1974   0.2002   0.2061   0.2072   0.2122   0.2182   0.2218
  0.2270   0.2349   0.2374   0.2408   0.2450   0.2475   0.2536   0.2552
  0.2585   0.2612   0.2645   0.2675   0.2717   0.2744   0.2762   0.2838
  0.2862   0.2894   0.2930   0.2951   0.3038   0.3121   0.3206   0.3235
  0.3260   0.3341   0.3387   0.3433   0.3638   0.3678   0.4194   0.4253
  0.4342   0.4373   0.4392   0.4471   0.4521   0.4587   0.4617   0.4679
  0.4724   0.4827   0.4897   0.4983   0.5006   0.5075   0.5093   0.5240
  0.5292   0.5382   0.5426   0.5539   0.5645   0.5696   0.5760   0.5792
  0.5823   0.5907   0.5987   0.6072   0.6138   0.6236   0.6286   0.6361
  0.6374   0.6436   0.6510   0.6630   0.6697   0.6776   0.6845   0.6915
  0.6969   0.7041   0.7179   0.7249   0.7391   0.7433   0.7723   0.7882
  0.7964   0.8071   0.8298   0.8335   0.8374   0.8413   0.8455   0.8478
  0.8491   0.8521   0.8539   0.8583   0.8592   0.8622   0.8726   0.8736
  0.8820   0.8825   0.8900   0.9010   0.9073   0.9109   0.9179   0.9302
  0.9331   0.9425   0.9464   0.9468   0.9522   0.9611   0.9623   0.9694
  0.9783   0.9876   0.9916   0.9995   1.0033   1.0223   1.0285   1.0294
  1.0444   1.0541   1.1108   1.1205   1.1270   1.1463   1.1651   1.2009
  1.2241   1.2260   1.2404   1.2437   1.2536   1.2645   1.2748   1.2779
  1.2834   1.3061   1.3218   1.3315   1.3520   1.3728   1.3968   1.4112
  1.4472   1.4800   1.4893   1.5021   1.5242   1.5570   1.5593   1.5719
  1.5850   1.6030   1.6108   1.6290   1.6568   1.6688   1.6822   1.6927
  1.6995   1.7178   1.7520   1.7822   1.7968   1.8105   1.8290   1.8366
  1.8535   1.8549   1.8697   1.9061   1.9209   1.9304   1.9398   1.9441
  1.9586   1.9727   1.9917   2.0271   2.0379   2.0524   2.0731   2.1031
  2.1277   2.1358   2.1541   2.2013   2.2353   2.2556   2.2592   2.2635
  2.2675   2.2791   2.2939   2.3141   2.3210   2.3455   2.3544   2.3699
  2.4112   2.4201   2.4386   2.4492   2.4623   2.4716   2.4977   2.5224
  2.5321   2.5343   2.5604   2.5822   2.5952   2.6124   2.6642   2.6731
  2.6751   2.6923   2.7021   2.7041   2.7131   2.7272   2.7472   2.7524
  2.7591   2.7790   2.7918   2.8150   2.8293   2.8451   2.8500   2.8808
  2.9044   2.9811   2.9927   3.0779   3.0895   3.1024   3.1216   3.1295
  3.1375   3.1734   3.2129   3.2444   3.2805   3.3449   3.3669   3.4090
  3.4335   3.5437   3.5744   3.6591   3.6885   3.7516   3.8312   3.8827
  4.0074   4.0491   4.0776   4.1265   4.3323   4.8079   4.8176   9.7588
  9.7787   9.7990   9.8215   9.8424  23.3812  23.5440  23.8371  23.8526
 23.8750  23.9270  23.9606  23.9822  24.0284  24.0795  24.1246  24.1514
 25.7791  25.8230  25.8355  25.8931  25.9668  26.1014  26.1217  26.1557
 26.2548  26.3489  26.5093  26.6045  26.6586  26.7527  26.9413 215.7504
215.7719 215.7957 215.8262 215.8460
 --------------------------------------------------------------

          Ground-State Mulliken Net Atomic Charges

     Atom                 Charge (a.u.)
  ----------------------------------------
      1 C                     0.178186
      2 C                    -1.251438
      3 Cl                    0.522603
      4 C                     0.448107
      5 Cl                    0.606918
      6 C                     0.000436
      7 Cl                    0.539946
      8 C                    -0.928060
      9 H                     0.213395
     10 C                    -0.545066
     11 H                     0.185945
     12 C                     0.307716
     13 C                    -0.873079
     14 Cl                    0.414478
     15 C                    -0.125160
     16 H                     0.210932
     17 C                    -0.754582
     18 H                     0.186707
     19 C                     0.721270
     20 Cl                    0.461040
     21 C                    -0.729757
     22 H                     0.209463
  ----------------------------------------
  Sum of atomic charges =     0.000000

 -----------------------------------------------------------------
                    Cartesian Multipole Moments
 -----------------------------------------------------------------
    Charge (ESU x 10^10)
                -0.0000
    Dipole Moment (Debye)
         X       0.2479      Y      -0.8729      Z      -2.3001
       Tot       2.4727
    Quadrupole Moments (Debye-Ang)
        XX    -126.2509     XY      -2.8798     YY    -134.8825
        XZ       1.0723     YZ       2.9314     ZZ    -136.0421
    Octopole Moments (Debye-Ang^2)
       XXX    -145.4058    XXY     -44.5209    XYY     -62.7362
       YYY     -56.1062    XXZ     -62.6092    XYZ      11.8490
       YYZ     -35.6346    XZZ     -57.0256    YZZ     -27.2238
       ZZZ    -103.6513
    Hexadecapole Moments (Debye-Ang^3)
      XXXX   -4443.1768   XXXY    -159.9071   XXYY   -1022.7888
      XYYY     -93.3973   YYYY   -1414.5982   XXXZ    1229.4699
      XXYZ      95.3789   XYYZ     445.6475   YYYZ      94.9507
      XXZZ   -1353.8956   XYZZ     -51.1118   YYZZ    -847.9180
      XZZZ    1329.5998   YZZZ     144.9405   ZZZZ   -3677.0334
 -----------------------------------------------------------------
 Calculating analytic gradient of the SCF energy
 Gradient of SCF Energy
            1           2           3           4           5           6
    1  -0.0001134   0.0001886   0.0000311  -0.0000067  -0.0000969  -0.0000078
    2  -0.0000042  -0.0001356   0.0000928   0.0000007  -0.0000066  -0.0000180
    3  -0.0000250  -0.0000694  -0.0000604  -0.0000100   0.0000333  -0.0000345
            7           8           9          10          11          12
    1   0.0000377  -0.0000422   0.0000071   0.0000893   0.0000059   0.0000114
    2   0.0000242  -0.0000095   0.0000117   0.0000288  -0.0000103   0.0002507
    3   0.0000659   0.0001044   0.0000196   0.0000305   0.0000133  -0.0000635
           13          14          15          16          17          18
    1   0.0000026  -0.0000243  -0.0000149   0.0000063  -0.0000246  -0.0000111
    2  -0.0001534  -0.0000016  -0.0000038   0.0000041   0.0000352  -0.0000081
    3   0.0000231   0.0000614   0.0000131  -0.0000043  -0.0000201  -0.0000162
           19          20          21          22
    1   0.0000395  -0.0000303  -0.0000481   0.0000008
    2  -0.0000401  -0.0000089  -0.0000475  -0.0000006
    3  -0.0000401  -0.0000340   0.0000250  -0.0000120
 Max gradient component =       2.507E-04
 RMS gradient           =       6.010E-05
 Gradient time:  CPU 222.74 s  wall 222.75 s
 Geometry Optimization Parameters
   NAtoms,    NIC,     NZ,  NCons,   NDum,   NFix, NCnnct, MaxDiis
       22     163      22       0       0       0       0       0

 Cartesian Hessian Update
 Hessian updated using BFGS update


** GEOMETRY OPTIMIZATION IN DELOCALIZED INTERNAL COORDINATES **
   Searching for a Minimum

   Optimization Cycle:  13

                       Coordinates (Angstroms)
     ATOM                X               Y               Z
      1  C         0.0270821983   -0.0176432279    0.0534023942
      2  C        -0.0257026169    0.3991423462    1.3894048828
      3  Cl        1.4469365286    0.8976938730    2.1829325189
      4  C        -1.2420270844    0.4256602697    2.0908496795
      5  Cl       -1.2988968416    0.9435474168    3.7487585109
      6  C        -2.4128649128    0.0289078599    1.4323616940
      7  Cl       -3.9546883566    0.0378422792    2.2530873118
      8  C        -2.3709282893   -0.3805636318    0.1044734142
      9  H        -3.2864116489   -0.6816452592   -0.3868704454
     10  C        -1.1604229684   -0.4003584987   -0.5730154743
     11  H        -1.1280517067   -0.7261586328   -1.6056030997
     12  C         1.3055946444   -0.0498085114   -0.7172359780
     13  C         2.1701135727   -1.1502571646   -0.6860632702
     14  Cl        1.7917247626   -2.5427822327    0.3140412575
     15  C         3.3382029933   -1.1733456978   -1.4427126805
     16  H         3.9879108290   -2.0379570330   -1.3998596133
     17  C         3.6643783845   -0.0903222652   -2.2517385568
     18  H         4.5697573725   -0.1006074335   -2.8444177715
     19  C         2.8100039596    1.0061095040   -2.2900730982
     20  Cl        3.2089745713    2.3790496123   -3.3105676078
     21  C         1.6429854924    1.0331461991   -1.5362314126
     22  H         0.9919812979    1.8970290456   -1.5753318604
   Point Group: c1    Number of degrees of freedom:    60


   Energy is  -2761.516139614

 Hessian updated using BFGS update

 60 Hessian modes will be used to form the next step
  Hessian Eigenvalues:
     0.000856    0.017325    0.017823    0.020344    0.020716    0.021057
     0.023302    0.023603    0.023680    0.023841    0.023860    0.024087
     0.024091    0.024111    0.024130    0.024135    0.024152    0.024155
     0.024213    0.068109    0.159886    0.159957    0.160007    0.160017
     0.160039    0.210084    0.224107    0.225419    0.232178    0.235351
     0.245136    0.246475    0.248752    0.249985    0.250006    0.250791
     0.286793    0.289928    0.299941    0.301076    0.301479    0.302686
     0.328889    0.356662    0.356666    0.356669    0.356675    0.356719
     0.413087    0.420699    0.429755    0.432626    0.461566    0.463530
     0.470905    0.472337    0.477188    0.478956    0.479516    0.498216

 Minimum search - taking simple RFO step
 Searching for Lamda that Minimizes Along All modes
 Value Taken    Lamda =  -0.00000284
 Step Taken.  Stepsize is  0.029598

                             Maximum     Tolerance    Cnvgd?
         Gradient           0.000240      0.000300     YES
         Displacement       0.019421      0.001200      NO
         Energy change     -0.000012      0.000001      NO


 New Cartesian Coordinates Obtained by Inverse Iteration

 Displacement from previous Coordinates is:  0.058570
 ----------------------------------------------------------------
             Standard Nuclear Orientation (Angstroms)
    I     Atom           X                Y                Z
 ----------------------------------------------------------------
    1      C       0.0277307229    -0.0197599612     0.0546417922
    2      C      -0.0264445915     0.4021076514     1.3890609194
    3      Cl      1.4455108989     0.9013413420     2.1834764756
    4      C      -1.2432470680     0.4311280687     2.0894510191
    5      Cl     -1.3005845609     0.9561789901     3.7450472643
    6      C      -2.4133405884     0.0309420985     1.4318245815
    7      Cl     -3.9560409878     0.0426015252     2.2508538506
    8      C      -2.3700258935    -0.3846868843     0.1057933293
    9      H      -3.2849093162    -0.6890037082    -0.3847020726
   10      C      -1.1591842567    -0.4063660475    -0.5708179547
   11      H      -1.1260673043    -0.7362783241    -1.6020836695
   12      C       1.3060260379    -0.0517653024    -0.7165665077
   13      C       2.1695584370    -1.1528218206    -0.6897204938
   14      Cl      1.7902775396    -2.5482931026     0.3056625867
   15      C       3.3370867367    -1.1748153665    -1.4473276540
   16      H       3.9857044539    -2.0403967609    -1.4077954705
   17      C       3.6640034224    -0.0894732631    -2.2527888590
   18      H       4.5689349375    -0.0987192177    -2.8461714493
   19      C       2.8108843234     1.0081485950    -2.2865038001
   20      Cl      3.2110971739     2.3843632487    -3.3021069821
   21      C       1.6443967966     1.0337723065    -1.5319295975
   22      H       0.9942852681     1.8984747505    -1.5677065127
 ----------------------------------------------------------------
 Nuclear Repulsion Energy =        1727.84073925 hartrees
 There are       81 alpha and       81 beta electrons
 Applying Cartesian multipole field
    Component          Value
    ---------          -----
     (2,0,0)        1.00000E-11
     (0,2,0)        2.00000E-11
     (0,0,2)       -3.00000E-11
 Nucleus-field energy     =    -0.0000000272 hartrees
 Requested basis set is 6-311++G(d,p)
 There are 162 shells and 449 basis functions
 A cutoff of  1.0D-15 yielded  10163 shell pairs
 There are     84575 function pairs (     90894 Cartesian)
 Smallest overlap matrix eigenvalue = 2.23E-07
 Linear dependence detected in AO basis
 Number of orthogonalized atomic orbitals = 445
 Maximum deviation from orthogonality = 5.949E-10
 Guess from superposition of atomic densities
 Warning:  Energy on first SCF cycle will be non-variational
 SAD guess density has 162.000000 electrons

 -----------------------------------------------------------------------
  General SCF calculation program by
  Eric Jon Sundstrom, Paul Horn, Yuezhi Mao, Dmitri Zuev, Alec White,
  David Stuck, Shaama M.S., Shane Yost, Joonho Lee, David Small,
  Daniel Levine, Susi Lehtola, Hugh Burton, Evgeny Epifanovsky,
  Bang C. Huynh
 -----------------------------------------------------------------------
 Exchange:     0.2000 Hartree-Fock + 0.0800 Slater + 0.7200 B88
 Correlation:  0.1900 VWN1RPA + 0.8100 LYP
 Using SG-1 standard quadrature grid
 A restricted SCF calculation will be
 performed using DIIS
 SCF converges when DIIS error is below 1.0e-08
 ---------------------------------------
  Cycle       Energy         DIIS error
 ---------------------------------------
    1   -2765.4942038737      2.91e-02  
    2   -2761.3707271595      2.37e-03  
    3   -2761.2601649480      3.04e-03  
    4   -2761.5027808509      6.83e-04  
    5   -2761.5137981426      3.00e-04  
    6   -2761.5158889831      1.01e-04  
    7   -2761.5161132840      3.24e-05  
    8   -2761.5161360754      1.42e-05  
    9   -2761.5161410554      3.17e-06  
   10   -2761.5161413069      8.54e-07  
   11   -2761.5161413246      1.48e-07  
   12   -2761.5161413248      6.22e-08  
   13   -2761.5161413251      2.63e-08  
   14   -2761.5161413251      5.55e-09  Convergence criterion met
 ---------------------------------------
 SCF time:   CPU 619.19s  wall 620.00s 
 SCF   energy in the final basis set =    -2761.5161413251
 Total energy in the final basis set =    -2761.5161413251

 --------------------------------------------------------------

                    Orbital Energies (a.u.)
 --------------------------------------------------------------

 Alpha MOs
 -- Occupied --
********-101.5736-101.5729-101.5691-101.5687 -10.2740 -10.2728 -10.2703
-10.2617 -10.2602 -10.2288 -10.2285 -10.2138 -10.2138 -10.2133 -10.2132
-10.2126  -9.4888  -9.4882  -9.4876  -9.4836  -9.4834  -7.2537  -7.2530
 -7.2525  -7.2483  -7.2481  -7.2437  -7.2431  -7.2429  -7.2425  -7.2424
 -7.2417  -7.2384  -7.2382  -7.2381  -7.2378  -0.9504  -0.9281  -0.8995
 -0.8923  -0.8756  -0.8533  -0.8405  -0.8053  -0.7602  -0.7577  -0.7374
 -0.6639  -0.6393  -0.6361  -0.6078  -0.5488  -0.5313  -0.5263  -0.5171
 -0.4945  -0.4800  -0.4645  -0.4626  -0.4566  -0.4478  -0.4322  -0.4255
 -0.4087  -0.4016  -0.3951  -0.3858  -0.3804  -0.3618  -0.3500  -0.3428
 -0.3391  -0.3337  -0.3317  -0.3301  -0.3172  -0.2913  -0.2721  -0.2708
 -0.2617
 -- Virtual --
 -0.0576  -0.0544  -0.0483  -0.0423  -0.0368  -0.0148  -0.0085   0.0025
  0.0039   0.0117   0.0154   0.0183   0.0238   0.0266   0.0365   0.0457
  0.0485   0.0520   0.0565   0.0613   0.0653   0.0685   0.0755   0.0787
  0.0838   0.0888   0.0904   0.0922   0.0976   0.0996   0.1018   0.1055
  0.1067   0.1110   0.1169   0.1178   0.1199   0.1246   0.1255   0.1281
  0.1313   0.1327   0.1329   0.1357   0.1395   0.1451   0.1496   0.1553
  0.1598   0.1640   0.1675   0.1716   0.1759   0.1819   0.1849   0.1908
  0.1950   0.1973   0.2004   0.2062   0.2071   0.2121   0.2182   0.2218
  0.2270   0.2348   0.2373   0.2409   0.2450   0.2475   0.2536   0.2552
  0.2586   0.2613   0.2646   0.2674   0.2716   0.2743   0.2762   0.2837
  0.2862   0.2895   0.2930   0.2951   0.3037   0.3120   0.3207   0.3238
  0.3260   0.3339   0.3386   0.3436   0.3638   0.3680   0.4194   0.4252
  0.4341   0.4375   0.4393   0.4472   0.4521   0.4589   0.4615   0.4678
  0.4724   0.4827   0.4897   0.4983   0.5005   0.5075   0.5092   0.5239
  0.5292   0.5381   0.5426   0.5541   0.5645   0.5697   0.5758   0.5794
  0.5824   0.5907   0.5987   0.6071   0.6136   0.6236   0.6288   0.6363
  0.6372   0.6434   0.6509   0.6632   0.6697   0.6775   0.6844   0.6916
  0.6971   0.7040   0.7181   0.7250   0.7394   0.7435   0.7722   0.7884
  0.7964   0.8074   0.8300   0.8335   0.8375   0.8413   0.8455   0.8479
  0.8491   0.8523   0.8539   0.8582   0.8592   0.8622   0.8725   0.8735
  0.8821   0.8823   0.8903   0.9010   0.9071   0.9110   0.9179   0.9302
  0.9332   0.9427   0.9463   0.9467   0.9521   0.9611   0.9622   0.9691
  0.9783   0.9875   0.9916   0.9999   1.0034   1.0226   1.0284   1.0292
  1.0442   1.0540   1.1114   1.1199   1.1270   1.1469   1.1649   1.2008
  1.2241   1.2261   1.2403   1.2441   1.2536   1.2646   1.2747   1.2785
  1.2833   1.3063   1.3217   1.3314   1.3519   1.3726   1.3970   1.4113
  1.4469   1.4799   1.4890   1.5022   1.5243   1.5569   1.5595   1.5719
  1.5850   1.6030   1.6112   1.6290   1.6570   1.6688   1.6821   1.6927
  1.6995   1.7180   1.7519   1.7822   1.7969   1.8107   1.8288   1.8367
  1.8532   1.8549   1.8697   1.9062   1.9211   1.9304   1.9398   1.9441
  1.9587   1.9729   1.9917   2.0273   2.0380   2.0522   2.0733   2.1032
  2.1278   2.1358   2.1540   2.2011   2.2352   2.2556   2.2592   2.2636
  2.2673   2.2791   2.2939   2.3143   2.3209   2.3453   2.3545   2.3700
  2.4112   2.4203   2.4384   2.4493   2.4623   2.4715   2.4977   2.5225
  2.5320   2.5340   2.5604   2.5824   2.5949   2.6121   2.6642   2.6730
  2.6750   2.6923   2.7023   2.7040   2.7133   2.7275   2.7472   2.7523
  2.7588   2.7790   2.7918   2.8151   2.8292   2.8448   2.8497   2.8810
  2.9043   2.9810   2.9927   3.0780   3.0896   3.1026   3.1215   3.1295
  3.1371   3.1733   3.2130   3.2447   3.2810   3.3449   3.3667   3.4093
  3.4338   3.5438   3.5745   3.6591   3.6885   3.7517   3.8313   3.8829
  4.0074   4.0492   4.0776   4.1265   4.3322   4.8080   4.8174   9.7589
  9.7788   9.7989   9.8223   9.8421  23.3813  23.5439  23.8371  23.8526
 23.8750  23.9271  23.9606  23.9821  24.0285  24.0796  24.1246  24.1515
 25.7789  25.8230  25.8350  25.8928  25.9662  26.1011  26.1217  26.1560
 26.2552  26.3478  26.5092  26.6044  26.6585  26.7526  26.9414 215.7505
215.7720 215.7956 215.8271 215.8457
 --------------------------------------------------------------

          Ground-State Mulliken Net Atomic Charges

     Atom                 Charge (a.u.)
  ----------------------------------------
      1 C                     0.176617
      2 C                    -1.252195
      3 Cl                    0.523622
      4 C                     0.450426
      5 Cl                    0.606724
      6 C                     0.000352
      7 Cl                    0.540006
      8 C                    -0.928355
      9 H                     0.213431
     10 C                    -0.548634
     11 H                     0.185955
     12 C                     0.297528
     13 C                    -0.856648
     14 Cl                    0.414838
     15 C                    -0.123768
     16 H                     0.210839
     17 C                    -0.751939
     18 H                     0.186880
     19 C                     0.720486
     20 Cl                    0.461768
     21 C                    -0.737602
     22 H                     0.209668
  ----------------------------------------
  Sum of atomic charges =     0.000000

 -----------------------------------------------------------------
                    Cartesian Multipole Moments
 -----------------------------------------------------------------
    Charge (ESU x 10^10)
                 0.0000
    Dipole Moment (Debye)
         X       0.2486      Y      -0.8807      Z      -2.2997
       Tot       2.4751
    Quadrupole Moments (Debye-Ang)
        XX    -126.2711     XY      -2.8601     YY    -134.8803
        XZ       1.0482     YZ       2.9448     ZZ    -136.0226
    Octopole Moments (Debye-Ang^2)
       XXX    -145.3604    XXY     -44.7967    XYY     -62.7456
       YYY     -56.8072    XXZ     -62.6088    XYZ      11.8589
       YYZ     -35.5793    XZZ     -56.8437    YZZ     -27.4706
       ZZZ    -103.5801
    Hexadecapole Moments (Debye-Ang^3)
      XXXX   -4445.0141   XXXY    -159.2334   XXYY   -1024.2137
      XYYY     -92.8484   YYYY   -1422.0162   XXXZ    1229.2827
      XXYZ      94.1931   XYYZ     445.6482   YYYZ      91.1261
      XXZZ   -1352.4314   XYZZ     -51.0335   YYZZ    -847.7514
      XZZZ    1329.4489   YZZZ     141.3907   ZZZZ   -3669.0331
 -----------------------------------------------------------------
 Calculating analytic gradient of the SCF energy
 Gradient of SCF Energy
            1           2           3           4           5           6
    1  -0.0000124   0.0000414  -0.0000341   0.0000175   0.0000320   0.0000143
    2   0.0000169  -0.0000121   0.0000604   0.0000075   0.0000134   0.0000061
    3   0.0000115   0.0000163   0.0000474  -0.0000092   0.0000147   0.0000140
            7           8           9          10          11          12
    1   0.0000113   0.0000065   0.0000038  -0.0000043  -0.0000069  -0.0000292
    2   0.0000068  -0.0000093  -0.0000039  -0.0000118  -0.0000123   0.0000115
    3   0.0000220   0.0000307   0.0000205   0.0000131   0.0000098  -0.0000849
           13          14          15          16          17          18
    1   0.0000310   0.0000011  -0.0000238   0.0000031  -0.0000207  -0.0000117
    2  -0.0000365   0.0000687  -0.0000093   0.0000031   0.0000101  -0.0000073
    3   0.0000199  -0.0000286   0.0000048  -0.0000057  -0.0000197  -0.0000185
           19          20          21          22
    1   0.0000142  -0.0000246  -0.0000046  -0.0000038
    2  -0.0000313  -0.0000125  -0.0000535  -0.0000047
    3  -0.0000204  -0.0000302  -0.0000004  -0.0000071
 Max gradient component =       8.493E-05
 RMS gradient           =       2.453E-05
 Gradient time:  CPU 221.64 s  wall 221.65 s
 Geometry Optimization Parameters
   NAtoms,    NIC,     NZ,  NCons,   NDum,   NFix, NCnnct, MaxDiis
       22     163      22       0       0       0       0       0

 Cartesian Hessian Update
 Hessian updated using BFGS update


** GEOMETRY OPTIMIZATION IN DELOCALIZED INTERNAL COORDINATES **
   Searching for a Minimum

   Optimization Cycle:  14

                       Coordinates (Angstroms)
     ATOM                X               Y               Z
      1  C         0.0277307229   -0.0197599612    0.0546417922
      2  C        -0.0264445915    0.4021076514    1.3890609194
      3  Cl        1.4455108989    0.9013413420    2.1834764756
      4  C        -1.2432470680    0.4311280687    2.0894510191
      5  Cl       -1.3005845609    0.9561789901    3.7450472643
      6  C        -2.4133405884    0.0309420985    1.4318245815
      7  Cl       -3.9560409878    0.0426015252    2.2508538506
      8  C        -2.3700258935   -0.3846868843    0.1057933293
      9  H        -3.2849093162   -0.6890037082   -0.3847020726
     10  C        -1.1591842567   -0.4063660475   -0.5708179547
     11  H        -1.1260673043   -0.7362783241   -1.6020836695
     12  C         1.3060260379   -0.0517653024   -0.7165665077
     13  C         2.1695584370   -1.1528218206   -0.6897204938
     14  Cl        1.7902775396   -2.5482931026    0.3056625867
     15  C         3.3370867367   -1.1748153665   -1.4473276540
     16  H         3.9857044539   -2.0403967609   -1.4077954705
     17  C         3.6640034224   -0.0894732631   -2.2527888590
     18  H         4.5689349375   -0.0987192177   -2.8461714493
     19  C         2.8108843234    1.0081485950   -2.2865038001
     20  Cl        3.2110971739    2.3843632487   -3.3021069821
     21  C         1.6443967966    1.0337723065   -1.5319295975
     22  H         0.9942852681    1.8984747505   -1.5677065127
   Point Group: c1    Number of degrees of freedom:    60


   Energy is  -2761.516141325

 Hessian updated using BFGS update

 60 Hessian modes will be used to form the next step
  Hessian Eigenvalues:
     0.000877    0.015056    0.017819    0.019296    0.020737    0.021144
     0.023468    0.023599    0.023724    0.023837    0.023843    0.024091
     0.024094    0.024098    0.024117    0.024138    0.024141    0.024154
     0.024462    0.072210    0.159772    0.159937    0.160008    0.160028
     0.160060    0.203839    0.223860    0.224889    0.231684    0.235379
     0.241690    0.246228    0.247197    0.249981    0.250159    0.250772
     0.287781    0.289795    0.300954    0.301117    0.301482    0.323833
     0.330362    0.356662    0.356665    0.356669    0.356682    0.356719
     0.414311    0.420265    0.429491    0.433559    0.460218    0.463970
     0.470414    0.473227    0.477078    0.479027    0.479713    0.508881

 Minimum search - taking simple RFO step
 Searching for Lamda that Minimizes Along All modes
 Value Taken    Lamda =   0.00000000
 Step Taken.  Stepsize is  0.003690

                             Maximum     Tolerance    Cnvgd?
         Gradient           0.000111      0.000300     YES
         Displacement       0.001726      0.001200      NO
         Energy change     -0.000002      0.000001      NO


 New Cartesian Coordinates Obtained by Inverse Iteration

 Displacement from previous Coordinates is:  0.011039
 ----------------------------------------------------------------
             Standard Nuclear Orientation (Angstroms)
    I     Atom           X                Y                Z
 ----------------------------------------------------------------
    1      C       0.0278401066    -0.0208521127     0.0548727716
    2      C      -0.0264006090     0.4017274698     1.3889726833
    3      Cl      1.4460497815     0.9001899025     2.1829877879
    4      C      -1.2433009536     0.4319168241     2.0891403375
    5      Cl     -1.3006899188     0.9587357493     3.7441514096
    6      C      -2.4134300768     0.0317114642     1.4315508121
    7      Cl     -3.9563362874     0.0446010127     2.2501690537
    8      C      -2.3700175348    -0.3849210802     0.1057990648
    9      H      -3.2849289635    -0.6893492200    -0.3845860420
   10      C      -1.1590922799    -0.4073820302    -0.5706255646
   11      H      -1.1259255574    -0.7377985986    -1.6017227367
   12      C       1.3061815065    -0.0524813054    -0.7161318650
   13      C       2.1698217100    -1.1534704332    -0.6900473187
   14      Cl      1.7911320453    -2.5495319457     0.3049692827
   15      C       3.3372483382    -1.1748346430    -1.4478719963
   16      H       3.9859859060    -2.0403503043    -1.4088994361
   17      C       3.6638590929    -0.0889939816    -2.2527822459
   18      H       4.5686843980    -0.0977837464    -2.8463330457
   19      C       2.8105482915     1.0085499289    -2.2857935386
   20      Cl      3.2104685143     2.3853506661    -3.3007155254
   21      C       1.6441805622     1.0335719077    -1.5310616211
   22      H       0.9937741096     1.8980732932    -1.5664514720
 ----------------------------------------------------------------
 Nuclear Repulsion Energy =        1727.82959777 hartrees
 There are       81 alpha and       81 beta electrons
 Applying Cartesian multipole field
    Component          Value
    ---------          -----
     (2,0,0)        1.00000E-11
     (0,2,0)        2.00000E-11
     (0,0,2)       -3.00000E-11
 Nucleus-field energy     =    -0.0000000271 hartrees
 Requested basis set is 6-311++G(d,p)
 There are 162 shells and 449 basis functions
 A cutoff of  1.0D-15 yielded  10163 shell pairs
 There are     84575 function pairs (     90894 Cartesian)
 Smallest overlap matrix eigenvalue = 2.23E-07
 Linear dependence detected in AO basis
 Number of orthogonalized atomic orbitals = 445
 Maximum deviation from orthogonality = 8.432E-10
 Guess from superposition of atomic densities
 Warning:  Energy on first SCF cycle will be non-variational
 SAD guess density has 162.000000 electrons

 -----------------------------------------------------------------------
  General SCF calculation program by
  Eric Jon Sundstrom, Paul Horn, Yuezhi Mao, Dmitri Zuev, Alec White,
  David Stuck, Shaama M.S., Shane Yost, Joonho Lee, David Small,
  Daniel Levine, Susi Lehtola, Hugh Burton, Evgeny Epifanovsky,
  Bang C. Huynh
 -----------------------------------------------------------------------
 Exchange:     0.2000 Hartree-Fock + 0.0800 Slater + 0.7200 B88
 Correlation:  0.1900 VWN1RPA + 0.8100 LYP
 Using SG-1 standard quadrature grid
 A restricted SCF calculation will be
 performed using DIIS
 SCF converges when DIIS error is below 1.0e-08
 ---------------------------------------
  Cycle       Energy         DIIS error
 ---------------------------------------
    1   -2765.4940690707      2.91e-02  
    2   -2761.3707305493      2.37e-03  
    3   -2761.2601565929      3.04e-03  
    4   -2761.5027797438      6.83e-04  
    5   -2761.5137976246      3.00e-04  
    6   -2761.5158891552      1.01e-04  
    7   -2761.5161134964      3.24e-05  
    8   -2761.5161363300      1.42e-05  
    9   -2761.5161413081      3.17e-06  
   10   -2761.5161415595      8.54e-07  
   11   -2761.5161415770      1.48e-07  
   12   -2761.5161415776      6.21e-08  
   13   -2761.5161415776      2.63e-08  
   14   -2761.5161415777      5.53e-09  Convergence criterion met
 ---------------------------------------
 SCF time:   CPU 628.73s  wall 629.00s 
 SCF   energy in the final basis set =    -2761.5161415777
 Total energy in the final basis set =    -2761.5161415777

 --------------------------------------------------------------

                    Orbital Energies (a.u.)
 --------------------------------------------------------------

 Alpha MOs
 -- Occupied --
********-101.5736-101.5729-101.5691-101.5687 -10.2740 -10.2728 -10.2703
-10.2617 -10.2602 -10.2288 -10.2285 -10.2138 -10.2138 -10.2133 -10.2132
-10.2126  -9.4889  -9.4882  -9.4876  -9.4836  -9.4834  -7.2538  -7.2530
 -7.2525  -7.2483  -7.2481  -7.2437  -7.2431  -7.2429  -7.2425  -7.2424
 -7.2417  -7.2384  -7.2382  -7.2381  -7.2378  -0.9504  -0.9281  -0.8995
 -0.8923  -0.8756  -0.8533  -0.8405  -0.8053  -0.7602  -0.7577  -0.7374
 -0.6639  -0.6393  -0.6361  -0.6078  -0.5488  -0.5313  -0.5263  -0.5170
 -0.4945  -0.4800  -0.4645  -0.4626  -0.4566  -0.4478  -0.4322  -0.4255
 -0.4087  -0.4016  -0.3951  -0.3858  -0.3804  -0.3618  -0.3500  -0.3428
 -0.3391  -0.3337  -0.3316  -0.3301  -0.3172  -0.2913  -0.2721  -0.2708
 -0.2617
 -- Virtual --
 -0.0576  -0.0544  -0.0483  -0.0423  -0.0368  -0.0148  -0.0085   0.0025
  0.0039   0.0117   0.0153   0.0183   0.0238   0.0266   0.0365   0.0457
  0.0485   0.0520   0.0565   0.0613   0.0653   0.0685   0.0755   0.0787
  0.0838   0.0888   0.0905   0.0922   0.0976   0.0996   0.1018   0.1055
  0.1067   0.1110   0.1169   0.1178   0.1199   0.1246   0.1255   0.1281
  0.1313   0.1327   0.1329   0.1357   0.1395   0.1451   0.1496   0.1553
  0.1598   0.1640   0.1675   0.1716   0.1759   0.1819   0.1849   0.1907
  0.1950   0.1973   0.2004   0.2062   0.2071   0.2121   0.2182   0.2218
  0.2269   0.2348   0.2374   0.2409   0.2450   0.2476   0.2536   0.2552
  0.2586   0.2613   0.2646   0.2674   0.2717   0.2743   0.2762   0.2837
  0.2861   0.2895   0.2930   0.2951   0.3037   0.3119   0.3207   0.3238
  0.3260   0.3339   0.3386   0.3436   0.3638   0.3680   0.4194   0.4252
  0.4341   0.4375   0.4393   0.4471   0.4521   0.4589   0.4615   0.4678
  0.4724   0.4827   0.4897   0.4983   0.5005   0.5075   0.5092   0.5239
  0.5292   0.5381   0.5426   0.5542   0.5645   0.5697   0.5759   0.5794
  0.5824   0.5907   0.5987   0.6071   0.6136   0.6236   0.6288   0.6364
  0.6371   0.6434   0.6509   0.6632   0.6696   0.6775   0.6844   0.6916
  0.6971   0.7040   0.7181   0.7250   0.7394   0.7435   0.7722   0.7885
  0.7964   0.8073   0.8300   0.8335   0.8375   0.8412   0.8455   0.8479
  0.8491   0.8523   0.8540   0.8582   0.8591   0.8622   0.8725   0.8735
  0.8821   0.8822   0.8903   0.9010   0.9071   0.9110   0.9179   0.9302
  0.9332   0.9427   0.9463   0.9467   0.9521   0.9611   0.9622   0.9692
  0.9784   0.9875   0.9916   0.9999   1.0034   1.0226   1.0284   1.0292
  1.0442   1.0540   1.1115   1.1198   1.1271   1.1471   1.1649   1.2008
  1.2240   1.2261   1.2403   1.2441   1.2536   1.2647   1.2747   1.2785
  1.2833   1.3064   1.3216   1.3314   1.3519   1.3727   1.3970   1.4113
  1.4469   1.4799   1.4889   1.5022   1.5243   1.5569   1.5595   1.5719
  1.5851   1.6030   1.6112   1.6290   1.6570   1.6688   1.6821   1.6927
  1.6995   1.7180   1.7519   1.7823   1.7969   1.8107   1.8288   1.8367
  1.8532   1.8549   1.8697   1.9062   1.9211   1.9303   1.9398   1.9441
  1.9587   1.9729   1.9917   2.0273   2.0380   2.0521   2.0733   2.1032
  2.1278   2.1358   2.1540   2.2011   2.2352   2.2556   2.2592   2.2636
  2.2673   2.2791   2.2940   2.3143   2.3209   2.3453   2.3545   2.3700
  2.4112   2.4202   2.4384   2.4493   2.4622   2.4715   2.4978   2.5225
  2.5319   2.5340   2.5603   2.5824   2.5949   2.6121   2.6642   2.6730
  2.6750   2.6923   2.7023   2.7040   2.7133   2.7275   2.7472   2.7523
  2.7588   2.7791   2.7919   2.8151   2.8292   2.8448   2.8497   2.8810
  2.9044   2.9810   2.9927   3.0780   3.0896   3.1026   3.1215   3.1296
  3.1371   3.1733   3.2130   3.2447   3.2810   3.3449   3.3667   3.4094
  3.4338   3.5438   3.5746   3.6591   3.6885   3.7517   3.8313   3.8830
  4.0074   4.0492   4.0776   4.1265   4.3321   4.8080   4.8173   9.7590
  9.7788   9.7989   9.8223   9.8422  23.3814  23.5440  23.8371  23.8525
 23.8751  23.9271  23.9606  23.9820  24.0285  24.0796  24.1246  24.1514
 25.7788  25.8230  25.8350  25.8929  25.9662  26.1011  26.1216  26.1560
 26.2552  26.3478  26.5091  26.6044  26.6585  26.7526  26.9414 215.7505
215.7720 215.7956 215.8271 215.8457
 --------------------------------------------------------------

          Ground-State Mulliken Net Atomic Charges

     Atom                 Charge (a.u.)
  ----------------------------------------
      1 C                     0.177468
      2 C                    -1.256067
      3 Cl                    0.524000
      4 C                     0.452048
      5 Cl                    0.606516
      6 C                     0.000925
      7 Cl                    0.540041
      8 C                    -0.928277
      9 H                     0.213448
     10 C                    -0.547796
     11 H                     0.185933
     12 C                     0.296475
     13 C                    -0.853550
     14 Cl                    0.414711
     15 C                    -0.124301
     16 H                     0.210786
     17 C                    -0.750885
     18 H                     0.186879
     19 C                     0.720380
     20 Cl                    0.461820
     21 C                    -0.740254
     22 H                     0.209699
  ----------------------------------------
  Sum of atomic charges =     0.000000

 -----------------------------------------------------------------
                    Cartesian Multipole Moments
 -----------------------------------------------------------------
    Charge (ESU x 10^10)
                -0.0000
    Dipole Moment (Debye)
         X       0.2482      Y      -0.8810      Z      -2.2999
       Tot       2.4754
    Quadrupole Moments (Debye-Ang)
        XX    -126.2704     XY      -2.8549     YY    -134.8836
        XZ       1.0426     YZ       2.9454     ZZ    -136.0190
    Octopole Moments (Debye-Ang^2)
       XXX    -145.3710    XXY     -44.8171    XYY     -62.7641
       YYY     -56.8912    XXZ     -62.6124    XYZ      11.8520
       YYZ     -35.5622    XZZ     -56.8309    YZZ     -27.4976
       ZZZ    -103.5656
    Hexadecapole Moments (Debye-Ang^3)
      XXXX   -4445.1794   XXXY    -158.5700   XXYY   -1024.4723
      XYYY     -92.2304   YYYY   -1423.2003   XXXZ    1228.8273
      XXYZ      94.0050   XYYZ     445.5144   YYYZ      90.6017
      XXZZ   -1352.0838   XYZZ     -50.8456   YYZZ    -847.6070
      XZZZ    1328.9967   YZZZ     140.9069   ZZZZ   -3667.1827
 -----------------------------------------------------------------
 Calculating analytic gradient of the SCF energy
 Gradient of SCF Energy
            1           2           3           4           5           6
    1   0.0000263   0.0000189  -0.0000040   0.0000177   0.0000337   0.0000036
    2   0.0000007  -0.0000105   0.0000360   0.0000072   0.0000242   0.0000081
    3   0.0000351  -0.0000159  -0.0000033   0.0000023   0.0000093   0.0000262
            7           8           9          10          11          12
    1   0.0000063   0.0000029   0.0000008  -0.0000138  -0.0000068  -0.0000275
    2   0.0000038  -0.0000086  -0.0000098  -0.0000013  -0.0000115   0.0000388
    3   0.0000134   0.0000080   0.0000221   0.0000092   0.0000134  -0.0000003
           13          14          15          16          17          18
    1   0.0000209   0.0000026  -0.0000108  -0.0000020  -0.0000061  -0.0000131
    2  -0.0000410   0.0000176  -0.0000053   0.0000011   0.0000004  -0.0000075
    3  -0.0000058   0.0000084  -0.0000030  -0.0000034  -0.0000192  -0.0000199
           19          20          21          22
    1  -0.0000113  -0.0000228  -0.0000063  -0.0000093
    2  -0.0000098  -0.0000118  -0.0000163  -0.0000044
    3  -0.0000203  -0.0000288  -0.0000132  -0.0000144
 Max gradient component =       4.100E-05
 RMS gradient           =       1.625E-05
 Gradient time:  CPU 231.30 s  wall 231.31 s
 Geometry Optimization Parameters
   NAtoms,    NIC,     NZ,  NCons,   NDum,   NFix, NCnnct, MaxDiis
       22     163      22       0       0       0       0       0

 Cartesian Hessian Update
 Hessian updated using BFGS update


** GEOMETRY OPTIMIZATION IN DELOCALIZED INTERNAL COORDINATES **
   Searching for a Minimum

   Optimization Cycle:  15

                       Coordinates (Angstroms)
     ATOM                X               Y               Z
      1  C         0.0278401066   -0.0208521127    0.0548727716
      2  C        -0.0264006090    0.4017274698    1.3889726833
      3  Cl        1.4460497815    0.9001899025    2.1829877879
      4  C        -1.2433009536    0.4319168241    2.0891403375
      5  Cl       -1.3006899188    0.9587357493    3.7441514096
      6  C        -2.4134300768    0.0317114642    1.4315508121
      7  Cl       -3.9563362874    0.0446010127    2.2501690537
      8  C        -2.3700175348   -0.3849210802    0.1057990648
      9  H        -3.2849289635   -0.6893492200   -0.3845860420
     10  C        -1.1590922799   -0.4073820302   -0.5706255646
     11  H        -1.1259255574   -0.7377985986   -1.6017227367
     12  C         1.3061815065   -0.0524813054   -0.7161318650
     13  C         2.1698217100   -1.1534704332   -0.6900473187
     14  Cl        1.7911320453   -2.5495319457    0.3049692827
     15  C         3.3372483382   -1.1748346430   -1.4478719963
     16  H         3.9859859060   -2.0403503043   -1.4088994361
     17  C         3.6638590929   -0.0889939816   -2.2527822459
     18  H         4.5686843980   -0.0977837464   -2.8463330457
     19  C         2.8105482915    1.0085499289   -2.2857935386
     20  Cl        3.2104685143    2.3853506661   -3.3007155254
     21  C         1.6441805622    1.0335719077   -1.5310616211
     22  H         0.9937741096    1.8980732932   -1.5664514720
   Point Group: c1    Number of degrees of freedom:    60


   Energy is  -2761.516141578

 Hessian updated using BFGS update

 60 Hessian modes will be used to form the next step
  Hessian Eigenvalues:
     0.000898    0.012485    0.017993    0.018755    0.020803    0.021178
     0.023346    0.023592    0.023735    0.023843    0.023852    0.024055
     0.024091    0.024110    0.024113    0.024140    0.024142    0.024155
     0.025917    0.073590    0.159565    0.159953    0.160008    0.160027
     0.160084    0.196549    0.218072    0.224326    0.227596    0.235359
     0.240578    0.246127    0.247562    0.249972    0.250380    0.255170
     0.287891    0.291745    0.300249    0.301088    0.301492    0.307342
     0.331771    0.356664    0.356667    0.356672    0.356679    0.356776
     0.419190    0.424274    0.429415    0.433753    0.459643    0.466364
     0.472581    0.474868    0.477493    0.479191    0.482066    0.505443

 Minimum search - taking simple RFO step
 Searching for Lamda that Minimizes Along All modes
 Value Taken    Lamda =   0.00000000
 Step Taken.  Stepsize is  0.004166

                             Maximum     Tolerance    Cnvgd?
         Gradient           0.000034      0.000300     YES
         Displacement       0.003219      0.001200      NO
         Energy change     -0.000000      0.000001     YES

 Final energy is   -2761.5161415777120     


 ******************************
 **  OPTIMIZATION CONVERGED  **
 ******************************

                       Coordinates (Angstroms)
     ATOM                X               Y               Z
      1  C         0.0278401066   -0.0208521127    0.0548727716
      2  C        -0.0264006090    0.4017274698    1.3889726833
      3  Cl        1.4460497815    0.9001899025    2.1829877879
      4  C        -1.2433009536    0.4319168241    2.0891403375
      5  Cl       -1.3006899188    0.9587357493    3.7441514096
      6  C        -2.4134300768    0.0317114642    1.4315508121
      7  Cl       -3.9563362874    0.0446010127    2.2501690537
      8  C        -2.3700175348   -0.3849210802    0.1057990648
      9  H        -3.2849289635   -0.6893492200   -0.3845860420
     10  C        -1.1590922799   -0.4073820302   -0.5706255646
     11  H        -1.1259255574   -0.7377985986   -1.6017227367
     12  C         1.3061815065   -0.0524813054   -0.7161318650
     13  C         2.1698217100   -1.1534704332   -0.6900473187
     14  Cl        1.7911320453   -2.5495319457    0.3049692827
     15  C         3.3372483382   -1.1748346430   -1.4478719963
     16  H         3.9859859060   -2.0403503043   -1.4088994361
     17  C         3.6638590929   -0.0889939816   -2.2527822459
     18  H         4.5686843980   -0.0977837464   -2.8463330457
     19  C         2.8105482915    1.0085499289   -2.2857935386
     20  Cl        3.2104685143    2.3853506661   -3.3007155254
     21  C         1.6441805622    1.0335719077   -1.5310616211
     22  H         0.9937741096    1.8980732932   -1.5664514720

Z-matrix Print:
$molecule
0 1
Cl
C  1 1.745576
C  2 1.400478 1 119.130951
C  3 1.396231 2 118.513501 1 -179.535910 0
H  4 1.083253 3 119.001649 2 -179.860333 0
C  4 1.387226 3 121.274102 2 -0.359087 0
H  6 1.081766 4 120.841987 3 -179.774928 0
C  6 1.390354 4 119.805730 3 0.141703 0
C  8 1.400639 6 120.478430 4 0.133001 0
C  3 1.493186 2 122.101752 1 -0.337783 0
C  10 1.399237 3 119.412142 2 -95.363936 0
H  11 1.082425 10 119.590808 3 2.155013 0
C  11 1.389482 10 120.340941 3 -178.195658 0
C  13 1.390623 11 121.091453 10 0.123449 0
H  14 1.082168 13 120.427648 11 179.892634 0
C  14 1.390541 13 119.072631 11 -0.036491 0
H  16 1.082357 14 120.297860 13 179.859828 0
C  16 1.391991 14 120.009098 13 0.021255 0
Cl 9 1.737784 8 120.408479 6 179.739749 0
Cl 8 1.746672 6 118.469396 4 -179.932868 0
Cl 18 1.755691 16 118.504889 14 179.641968 0
Cl 13 1.756583 11 119.395401 10 179.981649 0
$end


 --------------------------------------------------------------

                    Orbital Energies (a.u.)
 --------------------------------------------------------------

 Alpha MOs
 -- Occupied --
********-101.5736-101.5729-101.5691-101.5687 -10.2740 -10.2728 -10.2703
-10.2617 -10.2602 -10.2288 -10.2285 -10.2138 -10.2138 -10.2133 -10.2132
-10.2126  -9.4889  -9.4882  -9.4876  -9.4836  -9.4834  -7.2538  -7.2530
 -7.2525  -7.2483  -7.2481  -7.2437  -7.2431  -7.2429  -7.2425  -7.2424
 -7.2417  -7.2384  -7.2382  -7.2381  -7.2378  -0.9504  -0.9281  -0.8995
 -0.8923  -0.8756  -0.8533  -0.8405  -0.8053  -0.7602  -0.7577  -0.7374
 -0.6639  -0.6393  -0.6361  -0.6078  -0.5488  -0.5313  -0.5263  -0.5170
 -0.4945  -0.4800  -0.4645  -0.4626  -0.4566  -0.4478  -0.4322  -0.4255
 -0.4087  -0.4016  -0.3951  -0.3858  -0.3804  -0.3618  -0.3500  -0.3428
 -0.3391  -0.3337  -0.3316  -0.3301  -0.3172  -0.2913  -0.2721  -0.2708
 -0.2617
 -- Virtual --
 -0.0576  -0.0544  -0.0483  -0.0423  -0.0368  -0.0148  -0.0085   0.0025
  0.0039   0.0117   0.0153   0.0183   0.0238   0.0266   0.0365   0.0457
  0.0485   0.0520   0.0565   0.0613   0.0653   0.0685   0.0755   0.0787
  0.0838   0.0888   0.0905   0.0922   0.0976   0.0996   0.1018   0.1055
  0.1067   0.1110   0.1169   0.1178   0.1199   0.1246   0.1255   0.1281
  0.1313   0.1327   0.1329   0.1357   0.1395   0.1451   0.1496   0.1553
  0.1598   0.1640   0.1675   0.1716   0.1759   0.1819   0.1849   0.1907
  0.1950   0.1973   0.2004   0.2062   0.2071   0.2121   0.2182   0.2218
  0.2269   0.2348   0.2374   0.2409   0.2450   0.2476   0.2536   0.2552
  0.2586   0.2613   0.2646   0.2674   0.2717   0.2743   0.2762   0.2837
  0.2861   0.2895   0.2930   0.2951   0.3037   0.3119   0.3207   0.3238
  0.3260   0.3339   0.3386   0.3436   0.3638   0.3680   0.4194   0.4252
  0.4341   0.4375   0.4393   0.4471   0.4521   0.4589   0.4615   0.4678
  0.4724   0.4827   0.4897   0.4983   0.5005   0.5075   0.5092   0.5239
  0.5292   0.5381   0.5426   0.5542   0.5645   0.5697   0.5759   0.5794
  0.5824   0.5907   0.5987   0.6071   0.6136   0.6236   0.6288   0.6364
  0.6371   0.6434   0.6509   0.6632   0.6696   0.6775   0.6844   0.6916
  0.6971   0.7040   0.7181   0.7250   0.7394   0.7435   0.7722   0.7885
  0.7964   0.8073   0.8300   0.8335   0.8375   0.8412   0.8455   0.8479
  0.8491   0.8523   0.8540   0.8582   0.8591   0.8622   0.8725   0.8735
  0.8821   0.8822   0.8903   0.9010   0.9071   0.9110   0.9179   0.9302
  0.9332   0.9427   0.9463   0.9467   0.9521   0.9611   0.9622   0.9692
  0.9784   0.9875   0.9916   0.9999   1.0034   1.0226   1.0284   1.0292
  1.0442   1.0540   1.1115   1.1198   1.1271   1.1471   1.1649   1.2008
  1.2240   1.2261   1.2403   1.2441   1.2536   1.2647   1.2747   1.2785
  1.2833   1.3064   1.3216   1.3314   1.3519   1.3727   1.3970   1.4113
  1.4469   1.4799   1.4889   1.5022   1.5243   1.5569   1.5595   1.5719
  1.5851   1.6030   1.6112   1.6290   1.6570   1.6688   1.6821   1.6927
  1.6995   1.7180   1.7519   1.7823   1.7969   1.8107   1.8288   1.8367
  1.8532   1.8549   1.8697   1.9062   1.9211   1.9303   1.9398   1.9441
  1.9587   1.9729   1.9917   2.0273   2.0380   2.0521   2.0733   2.1032
  2.1278   2.1358   2.1540   2.2011   2.2352   2.2556   2.2592   2.2636
  2.2673   2.2791   2.2940   2.3143   2.3209   2.3453   2.3545   2.3700
  2.4112   2.4202   2.4384   2.4493   2.4622   2.4715   2.4978   2.5225
  2.5319   2.5340   2.5603   2.5824   2.5949   2.6121   2.6642   2.6730
  2.6750   2.6923   2.7023   2.7040   2.7133   2.7275   2.7472   2.7523
  2.7588   2.7791   2.7919   2.8151   2.8292   2.8448   2.8497   2.8810
  2.9044   2.9810   2.9927   3.0780   3.0896   3.1026   3.1215   3.1296
  3.1371   3.1733   3.2130   3.2447   3.2810   3.3449   3.3667   3.4094
  3.4338   3.5438   3.5746   3.6591   3.6885   3.7517   3.8313   3.8830
  4.0074   4.0492   4.0776   4.1265   4.3321   4.8080   4.8173   9.7590
  9.7788   9.7989   9.8223   9.8422  23.3814  23.5440  23.8371  23.8525
 23.8751  23.9271  23.9606  23.9820  24.0285  24.0796  24.1246  24.1514
 25.7788  25.8230  25.8350  25.8929  25.9662  26.1011  26.1216  26.1560
 26.2552  26.3478  26.5091  26.6044  26.6585  26.7526  26.9414 215.7505
215.7720 215.7956 215.8271 215.8457
 --------------------------------------------------------------

          Ground-State Mulliken Net Atomic Charges

     Atom                 Charge (a.u.)
  ----------------------------------------
      1 C                     0.177468
      2 C                    -1.256067
      3 Cl                    0.524000
      4 C                     0.452048
      5 Cl                    0.606516
      6 C                     0.000925
      7 Cl                    0.540041
      8 C                    -0.928277
      9 H                     0.213448
     10 C                    -0.547796
     11 H                     0.185933
     12 C                     0.296475
     13 C                    -0.853550
     14 Cl                    0.414711
     15 C                    -0.124301
     16 H                     0.210786
     17 C                    -0.750885
     18 H                     0.186879
     19 C                     0.720380
     20 Cl                    0.461820
     21 C                    -0.740254
     22 H                     0.209699
  ----------------------------------------
  Sum of atomic charges =     0.000000

 -----------------------------------------------------------------
                    Cartesian Multipole Moments
 -----------------------------------------------------------------
    Charge (ESU x 10^10)
                -0.0000
    Dipole Moment (Debye)
         X       0.2482      Y      -0.8810      Z      -2.2999
       Tot       2.4754
    Quadrupole Moments (Debye-Ang)
        XX    -126.2704     XY      -2.8549     YY    -134.8836
        XZ       1.0426     YZ       2.9454     ZZ    -136.0190
    Octopole Moments (Debye-Ang^2)
       XXX    -145.3710    XXY     -44.8171    XYY     -62.7641
       YYY     -56.8912    XXZ     -62.6124    XYZ      11.8520
       YYZ     -35.5622    XZZ     -56.8309    YZZ     -27.4976
       ZZZ    -103.5656
    Hexadecapole Moments (Debye-Ang^3)
      XXXX   -4445.1794   XXXY    -158.5700   XXYY   -1024.4723
      XYYY     -92.2304   YYYY   -1423.2003   XXXZ    1228.8273
      XXYZ      94.0050   XYYZ     445.5144   YYYZ      90.6017
      XXZZ   -1352.0838   XYZZ     -50.8456   YYZZ    -847.6070
      XZZZ    1328.9967   YZZZ     140.9069   ZZZZ   -3667.1827
 -----------------------------------------------------------------
Archival summary:
1\1\november\OPT\ProcedureUnspecified\BasisUnspecified\l5125\taweetha\SunJan1204:26:592020SunJan1204:26:592020\0\\#,OPT,ProcedureUnspecified,BasisUnspecified,\\0,1\Cl\C,1,1.74558\C,2,1.40048,1,119.131\C,3,1.39623,2,118.514,1,-179.536,0\H,4,1.08325,3,119.002,2,-179.86,0\C,4,1.38723,3,121.274,2,-0.359087,0\H,6,1.08177,4,120.842,3,-179.775,0\C,6,1.39035,4,119.806,3,0.141703,0\C,8,1.40064,6,120.478,4,0.133001,0\C,3,1.49319,2,122.102,1,-0.337783,0\C,10,1.39924,3,119.412,2,-95.3639,0\H,11,1.08242,10,119.591,3,2.15501,0\C,11,1.38948,10,120.341,3,-178.196,0\C,13,1.39062,11,121.091,10,0.123449,0\H,14,1.08217,13,120.428,11,179.893,0\C,14,1.39054,13,119.073,11,-0.0364914,0\H,16,1.08236,14,120.298,13,179.86,0\C,16,1.39199,14,120.009,13,0.0212548,0\Cl,9,1.73778,8,120.408,6,179.74,0\Cl,8,1.74667,6,118.469,4,-179.933,0\Cl,18,1.75569,16,118.505,14,179.642,0\Cl,13,1.75658,11,119.395,10,179.982,0\\\@

 Total job time:  12739.79s(wall), 12739.15s(cpu) 
 Sun Jan 12 04:26:59 2020

        *************************************************************
        *                                                           *
        *  Thank you very much for using Q-Chem.  Have a nice day.  *
        *                                                           *
        *************************************************************


 
User input: 2 of 2 
 
                  Welcome to Q-Chem
     A Quantum Leap Into The Future Of Chemistry


 Q-Chem 5.2 (devel), Q-Chem, Inc., Pleasanton, CA (2019)

 Yihan Shao,  Zhengting Gan,  E. Epifanovsky,  A. T. B. Gilbert,  M. Wormit,  
 J. Kussmann,  A. W. Lange,  A. Behn,  Jia Deng,  Xintian Feng,  D. Ghosh,  
 M. Goldey,  P. R. Horn,  L. D. Jacobson,  I. Kaliman,  T. Kus,  A. Landau,  
 Jie Liu,  E. I. Proynov,  R. M. Richard,  R. P. Steele,  E. J. Sundstrom,  
 H. L. Woodcock III,  P. M. Zimmerman,  D. Zuev,  B. Albrecht,  E. Alguire,  
 S. A. Baeppler,  D. Barton,  Z. Benda,  Y. A. Bernard,  E. J. Berquist,  
 K. B. Bravaya,  H. Burton,  D. Casanova,  Chun-Min Chang,  Yunqing Chen,  
 A. Chien,  K. D. Closser,  M. P. Coons,  S. Coriani,  S. Dasgupta,  
 A. L. Dempwolff,  M. Diedenhofen,  Hainam Do,  R. G. Edgar,  Po-Tung Fang,  
 S. Faraji,  S. Fatehi,  Qingguo Feng,  K. D. Fenk,  J. Fosso-Tande,  
 J. Gayvert,  Qinghui Ge,  A. Ghysels,  G. Gidofalvi,  J. Gomes,  
 J. Gonthier,  A. Gunina,  D. Hait,  M. W. D. Hanson-Heine,  
 P. H. P. Harbach,  A. W. Hauser,  M. F. Herbst,  J. E. Herr,  
 E. G. Hohenstein,  Z. C. Holden,  Kerwin Hui,  B. C. Huynh,  T.-C. Jagau,  
 Hyunjun Ji,  B. Kaduk,  K. Khistyaev,  Jaehoon Kim,  P. Klunzinger,  K. Koh,  
 D. Kosenkov,  L. Koulias,  T. Kowalczyk,  C. M. Krauter,  A. Kunitsa,  
 Ka Un Lao,  A. Laurent,  K. V. Lawler,  Joonho Lee,  D. Lefrancois,  
 S. Lehtola,  D. S. Levine,  Yi-Pei Li,  You-Sheng Lin,  Fenglai Liu,  
 E. Livshits,  A. Luenser,  P. Manohar,  E. Mansoor,  S. F. Manzer,  
 Shan-Ping Mao,  Yuezhi Mao,  N. Mardirossian,  A. V. Marenich,  
 T. Markovich,  L. A. Martinez-Martinez,  S. A. Maurer,  N. J. Mayhall,  
 S. C. McKenzie,  J.-M. Mewes,  P. Morgante,  A. F. Morrison,  
 J. W. Mullinax,  K. Nanda,  T. S. Nguyen-Beck,  R. Olivares-Amaya,  
 J. A. Parkhill,  Zheng Pei,  T. M. Perrine,  F. Plasser,  P. Pokhilko,  
 S. Prager,  A. Prociuk,  E. Ramos,  D. R. Rehn,  F. Rob,  M. Scheurer,  
 M. Schneider,  N. Sergueev,  S. M. Sharada,  S. Sharma,  D. W. Small,  
 T. Stauch,  T. Stein,  Yu-Chuan Su,  A. J. W. Thom,  A. Tkatchenko,  
 T. Tsuchimochi,  N. M. Tubman,  L. Vogt,  M. L. Vidal,  O. Vydrov,  
 M. A. Watson,  J. Wenzel,  M. de Wergifosse,  T. A. Wesolowski,  A. White,  
 J. Witte,  A. Yamada,  Jun Yang,  K. Yao,  S. Yeganeh,  S. R. Yost,  
 Zhi-Qiang You,  A. Zech,  Igor Ying Zhang,  Xing Zhang,  Yan Zhao,  
 Ying Zhu,  B. R. Brooks,  G. K. L. Chan,  C. J. Cramer,  M. S. Gordon,  
 W. J. Hehre,  A. Klamt,  M. W. Schmidt,  C. D. Sherrill,  D. G. Truhlar,  
 A. Aspuru-Guzik,  R. Baer,  A. T. Bell,  N. A. Besley,  Jeng-Da Chai,  
 A. E. DePrince, III,  R. A. DiStasio Jr.,  A. Dreuw,  B. D. Dunietz,  
 T. R. Furlani,  Chao-Ping Hsu,  Yousung Jung,  Jing Kong,  D. S. Lambrecht,  
 WanZhen Liang,  C. Ochsenfeld,  V. A. Rassolov,  L. V. Slipchenko,  
 J. E. Subotnik,  T. Van Voorhis,  J. M. Herbert,  A. I. Krylov,  
 P. M. W. Gill,  M. Head-Gordon

 Contributors to earlier versions of Q-Chem not listed above: 
 R. D. Adamson,  B. Austin,  J. Baker,  G. J. O. Beran,  K. Brandhorst,  
 S. T. Brown,  E. F. C. Byrd,  A. K. Chakraborty,  C.-L. Cheng,  
 Siu Hung Chien,  D. M. Chipman,  D. L. Crittenden,  H. Dachsel,  
 R. J. Doerksen,  A. D. Dutoi,  L. Fusti-Molnar,  W. A. Goddard III,  
 A. Golubeva-Zadorozhnaya,  S. R. Gwaltney,  G. Hawkins,  A. Heyden,  
 S. Hirata,  G. Kedziora,  F. J. Keil,  C. Kelley,  Jihan Kim,  R. A. King,  
 R. Z. Khaliullin,  P. P. Korambath,  W. Kurlancheek,  A. M. Lee,  M. S. Lee,  
 S. V. Levchenko,  Ching Yeh Lin,  D. Liotard,  R. C. Lochan,  I. Lotan,  
 P. E. Maslen,  N. Nair,  D. P. O'Neill,  D. Neuhauser,  E. Neuscamman,  
 C. M. Oana,  R. Olson,  B. Peters,  R. Peverati,  P. A. Pieniazek,  
 Y. M. Rhee,  J. Ritchie,  M. A. Rohrdanz,  E. Rosta,  N. J. Russ,  
 H. F. Schaefer III,  N. E. Schultz,  N. Shenvi,  A. C. Simmonett,  A. Sodt,  
 D. Stuck,  K. S. Thanthiriwatte,  V. Vanovschi,  Tao Wang,  A. Warshel,  
 C. F. Williams,  Q. Wu,  X. Xu,  W. Zhang

 Please cite Q-Chem as follows:
 Y. Shao et al., Mol. Phys. 113, 184-215 (2015)
 DOI: 10.1080/00268976.2014.952696

 Q-Chem 5.2.1 for Intel X86 EM64T Linux

 Parts of Q-Chem use Armadillo 8.300.2 (Tropical Shenanigans).
 http://arma.sourceforge.net/

 Q-Chem begins on Sun Jan 12 04:26:59 2020  

Host: 
0

     Scratch files written to /scratch/taweetham/qchem7164//
NAlpha2: 162
NElect   162
Mult     1
The previous job contains 0 fragments, simply inherited here

 Q-Chem warning in module libgen/rem_setup.C, line 2168:

 Setting Thresh to 1e-14


Checking the input file for inconsistencies... 	...done.

--------------------------------------------------------------
User input:
--------------------------------------------------------------

$MOLECULE
READ
$END

$REM
   JOB_TYPE 	FREQUENCY
   BASIS 	6-311++G**
   METHOD	B3LYP
   SCF_GUESS_ALWAYS     TRUE
   S2THRESH     15
   THRESH       15
   MEM_TOTAL    10000
$END

--------------------------------------------------------------
 ----------------------------------------------------------------
             Standard Nuclear Orientation (Angstroms)
    I     Atom           X                Y                Z
 ----------------------------------------------------------------
    1      C       0.1436434885     0.0966319687     0.5016164967
    2      C       1.0322419841     0.0006794338    -0.5765875461
    3      Cl      0.4088847021    -0.3916431479    -2.1591625448
    4      C       2.4084535613     0.2180420551    -0.4011230893
    5      Cl      3.5031727369     0.0976330214    -1.7453644788
    6      C       2.8867135005     0.5358498945     0.8763964161
    7      Cl      4.5878698699     0.8144358723     1.1580316419
    8      C       2.0114610866     0.6378569462     1.9518557573
    9      H       2.4004652209     0.8851079321     2.9305077389
   10      C       0.6548496559     0.4207879456     1.7598109144
   11      H      -0.0251088685     0.4948548152     2.5998150944
   12      C      -1.3251497072    -0.1188944444     0.3409920782
   13      C      -1.9086596834    -1.3887974287     0.4157876807
   14      Cl     -0.9058656504    -2.8081306711     0.6654853387
   15      C      -3.2853382601    -1.5598772904     0.3012128964
   16      H      -3.7091562837    -2.5538244949     0.3640132946
   17      C      -4.1097718470    -0.4564772608     0.1103656483
   18      H      -5.1811893714    -0.5801744563     0.0217533632
   19      C      -3.5384274908     0.8091927833     0.0363611151
   20      Cl     -4.5693188020     2.2113920804    -0.2017214962
   21      C      -2.1647429542     0.9841414871     0.1505705355
   22      H      -1.7372792647     1.9765380275     0.0867932554
 ----------------------------------------------------------------
 Molecular Point Group                 C1    NOp =  1
 Largest Abelian Subgroup              C1    NOp =  1
 Nuclear Repulsion Energy =        1727.82959777 hartrees
 There are       81 alpha and       81 beta electrons
 Requested basis set is 6-311++G(d,p)
 There are 162 shells and 449 basis functions

 Total QAlloc Memory Limit  10000 MB
 Mega-Array Size       188 MB
 MEM_STATIC part       192 MB
 A cutoff of  1.0D-15 yielded  10163 shell pairs
 There are     84575 function pairs (     90894 Cartesian)
 Smallest overlap matrix eigenvalue = 2.23E-07
 Linear dependence detected in AO basis
 Number of orthogonalized atomic orbitals = 445
 Maximum deviation from orthogonality = 5.874E-10
 Guess from superposition of atomic densities
 Warning:  Energy on first SCF cycle will be non-variational
 SAD guess density has 162.000000 electrons

 -----------------------------------------------------------------------
  General SCF calculation program by
  Eric Jon Sundstrom, Paul Horn, Yuezhi Mao, Dmitri Zuev, Alec White,
  David Stuck, Shaama M.S., Shane Yost, Joonho Lee, David Small,
  Daniel Levine, Susi Lehtola, Hugh Burton, Evgeny Epifanovsky,
  Bang C. Huynh
 -----------------------------------------------------------------------
 Exchange:     0.2000 Hartree-Fock + 0.0800 Slater + 0.7200 B88
 Correlation:  0.1900 VWN1RPA + 0.8100 LYP
 Using SG-1 standard quadrature grid
 A restricted SCF calculation will be
 performed using DIIS
 SCF converges when DIIS error is below 1.0e-08
 ---------------------------------------
  Cycle       Energy         DIIS error
 ---------------------------------------
    1   -2765.4938662898      2.91e-02  
    2   -2761.3705053427      2.37e-03  
    3   -2761.2599246777      3.04e-03  
    4   -2761.5025717613      6.83e-04  
    5   -2761.5135898973      3.00e-04  
    6   -2761.5156811245      1.01e-04  
    7   -2761.5159054798      3.24e-05  
    8   -2761.5159282822      1.42e-05  
    9   -2761.5159332616      3.17e-06  
   10   -2761.5159335132      8.54e-07  
   11   -2761.5159335307      1.48e-07  
   12   -2761.5159335310      6.21e-08  
   13   -2761.5159335314      2.63e-08  
   14   -2761.5159335313      5.51e-09  Convergence criterion met
 ---------------------------------------
 SCF time:   CPU 634.67s  wall 635.00s 
 SCF   energy in the final basis set =    -2761.5159335313
 Total energy in the final basis set =    -2761.5159335313

 --------------------------------------------------------------

                    Orbital Energies (a.u.)
 --------------------------------------------------------------

 Alpha MOs
 -- Occupied --
********-101.5736-101.5729-101.5690-101.5687 -10.2740 -10.2728 -10.2703
-10.2617 -10.2601 -10.2288 -10.2285 -10.2138 -10.2138 -10.2133 -10.2132
-10.2126  -9.4889  -9.4882  -9.4876  -9.4836  -9.4834  -7.2539  -7.2529
 -7.2524  -7.2483  -7.2481  -7.2438  -7.2431  -7.2428  -7.2425  -7.2425
 -7.2417  -7.2385  -7.2383  -7.2380  -7.2377  -0.9504  -0.9281  -0.8995
 -0.8923  -0.8756  -0.8533  -0.8405  -0.8052  -0.7602  -0.7577  -0.7374
 -0.6639  -0.6393  -0.6361  -0.6078  -0.5488  -0.5313  -0.5263  -0.5170
 -0.4945  -0.4800  -0.4645  -0.4626  -0.4565  -0.4478  -0.4322  -0.4255
 -0.4087  -0.4016  -0.3951  -0.3858  -0.3804  -0.3618  -0.3500  -0.3428
 -0.3391  -0.3336  -0.3316  -0.3301  -0.3172  -0.2913  -0.2721  -0.2708
 -0.2617
 -- Virtual --
 -0.0576  -0.0544  -0.0483  -0.0423  -0.0368  -0.0148  -0.0085   0.0026
  0.0039   0.0117   0.0153   0.0183   0.0238   0.0266   0.0367   0.0456
  0.0485   0.0520   0.0566   0.0616   0.0652   0.0685   0.0755   0.0785
  0.0837   0.0888   0.0905   0.0922   0.0977   0.0998   0.1017   0.1054
  0.1067   0.1109   0.1168   0.1177   0.1199   0.1248   0.1256   0.1282
  0.1313   0.1327   0.1328   0.1357   0.1395   0.1453   0.1498   0.1555
  0.1598   0.1639   0.1676   0.1714   0.1761   0.1823   0.1847   0.1908
  0.1950   0.1974   0.2005   0.2064   0.2071   0.2119   0.2184   0.2221
  0.2276   0.2350   0.2375   0.2410   0.2448   0.2476   0.2535   0.2551
  0.2585   0.2610   0.2647   0.2675   0.2717   0.2744   0.2761   0.2839
  0.2865   0.2897   0.2932   0.2950   0.3035   0.3119   0.3207   0.3239
  0.3259   0.3338   0.3384   0.3439   0.3642   0.3679   0.4196   0.4251
  0.4341   0.4375   0.4391   0.4472   0.4519   0.4589   0.4614   0.4677
  0.4725   0.4827   0.4895   0.4983   0.5005   0.5075   0.5094   0.5239
  0.5293   0.5381   0.5426   0.5543   0.5648   0.5697   0.5758   0.5794
  0.5824   0.5906   0.5986   0.6073   0.6134   0.6238   0.6286   0.6364
  0.6372   0.6433   0.6508   0.6633   0.6697   0.6777   0.6844   0.6916
  0.6971   0.7040   0.7182   0.7250   0.7394   0.7435   0.7723   0.7885
  0.7964   0.8073   0.8299   0.8335   0.8375   0.8413   0.8455   0.8479
  0.8491   0.8523   0.8540   0.8582   0.8592   0.8622   0.8725   0.8735
  0.8821   0.8822   0.8903   0.9010   0.9072   0.9110   0.9179   0.9302
  0.9333   0.9427   0.9464   0.9467   0.9522   0.9612   0.9623   0.9692
  0.9783   0.9875   0.9916   0.9999   1.0034   1.0225   1.0285   1.0292
  1.0442   1.0541   1.1115   1.1198   1.1271   1.1470   1.1649   1.2007
  1.2241   1.2262   1.2404   1.2441   1.2536   1.2646   1.2746   1.2785
  1.2833   1.3063   1.3216   1.3314   1.3519   1.3728   1.3971   1.4113
  1.4469   1.4799   1.4890   1.5022   1.5243   1.5569   1.5595   1.5719
  1.5851   1.6030   1.6112   1.6289   1.6570   1.6688   1.6821   1.6927
  1.6995   1.7180   1.7519   1.7823   1.7969   1.8107   1.8288   1.8367
  1.8532   1.8549   1.8697   1.9062   1.9211   1.9304   1.9398   1.9441
  1.9587   1.9729   1.9917   2.0273   2.0380   2.0521   2.0733   2.1033
  2.1278   2.1358   2.1540   2.2011   2.2353   2.2556   2.2592   2.2636
  2.2674   2.2791   2.2940   2.3143   2.3210   2.3454   2.3545   2.3700
  2.4113   2.4205   2.4384   2.4493   2.4623   2.4715   2.4978   2.5226
  2.5320   2.5340   2.5603   2.5824   2.5949   2.6121   2.6642   2.6730
  2.6750   2.6923   2.7023   2.7040   2.7133   2.7275   2.7472   2.7523
  2.7588   2.7791   2.7919   2.8151   2.8293   2.8448   2.8497   2.8810
  2.9044   2.9811   2.9927   3.0780   3.0896   3.1026   3.1215   3.1296
  3.1371   3.1733   3.2130   3.2447   3.2810   3.3449   3.3667   3.4094
  3.4338   3.5438   3.5745   3.6591   3.6885   3.7517   3.8313   3.8830
  4.0074   4.0492   4.0775   4.1265   4.3321   4.8080   4.8173   9.7589
  9.7788   9.7988   9.8223   9.8422  23.3814  23.5440  23.8371  23.8526
 23.8751  23.9272  23.9606  23.9820  24.0285  24.0796  24.1246  24.1515
 25.7790  25.8227  25.8352  25.8929  25.9663  26.1010  26.1220  26.1560
 26.2553  26.3478  26.5090  26.6045  26.6587  26.7526  26.9415 215.7505
215.7720 215.7956 215.8272 215.8457
 --------------------------------------------------------------

          Ground-State Mulliken Net Atomic Charges

     Atom                 Charge (a.u.)
  ----------------------------------------
      1 C                     0.169855
      2 C                    -1.249841
      3 Cl                    0.520571
      4 C                     0.451267
      5 Cl                    0.606654
      6 C                     0.000285
      7 Cl                    0.540215
      8 C                    -0.927250
      9 H                     0.213294
     10 C                    -0.543942
     11 H                     0.185669
     12 C                     0.323660
     13 C                    -0.864873
     14 Cl                    0.415832
     15 C                    -0.133583
     16 H                     0.210650
     17 C                    -0.747013
     18 H                     0.186840
     19 C                     0.722849
     20 Cl                    0.460912
     21 C                    -0.752082
     22 H                     0.210029
  ----------------------------------------
  Sum of atomic charges =     0.000000

 -----------------------------------------------------------------
                    Cartesian Multipole Moments
 -----------------------------------------------------------------
    Charge (ESU x 10^10)
                -0.0000
    Dipole Moment (Debye)
         X      -1.6421      Y      -0.0211      Z       1.8534
       Tot       2.4763
    Quadrupole Moments (Debye-Ang)
        XX    -132.2715     XY       5.9476     YY    -133.6593
        XZ       1.4841     YZ       1.7832     ZZ    -129.6628
    Octopole Moments (Debye-Ang^2)
       XXX     -24.0534    XXY     -36.0391    XYY       1.3591
       YYY      -2.8506    XXZ      -3.6665    XYZ       2.0911
       YYZ      -5.8386    XZZ      17.6918    YZZ       4.1899
       ZZZ      -2.2804
    Hexadecapole Moments (Debye-Ang^3)
      XXXX   -6667.6611   XXXY     134.6892   XXYY   -1367.9357
      XYYY     -19.0988   YYYY   -1448.9007   XXXZ     -18.2090
      XXYZ      -0.6489   XYYZ       0.5795   YYYZ     -10.4263
      XXZZ   -1342.2438   XYZZ       0.2129   YYZZ    -458.4860
      XZZZ       8.0845   YZZZ      23.1987   ZZZZ   -1145.1585
 -----------------------------------------------------------------
 Calculating MO derivatives via CPSCF
    1     0    69    0.0195811  
    2     0    69    0.0058824  
    3     0    69    0.0005875  
    4     2    67    0.0000425  
    5    65     4    0.0000029  
    6    69     0    0.0000002  Converged
 Time for AOints: 1042.8 s (CPU) 1042.8 s (wall)
 ------------------------------------------------------------------------------
                     AOints        : Timing summary (seconds)
 ------------------------------------------------------------------------------
     job step          cpu (% of tot)      sys (% of tot)     wall (% of tot)
 ------------------------------------------------------------------------------
  AOints            0.1043E+04 ( 9.1)   0.6000E-05 ( 2.0)   0.1043E+04 ( 9.1)
 ------------------------------------------------------------------------------
   Grand Totals     0.1141E+05          0.2950E-03          0.1141E+05
 ------------------------------------------------------------------------------
 Polarizability Matrix (a.u.)
            1           2           3
    1-273.9175735   5.0158950  -7.6011327
    2   5.0158950-172.1215590  -3.5525111
    3  -7.6011327  -3.5525111-166.8670070
 Calculating analytic Hessian of the SCF energy

 Direct stationary perturbation theory relativistic correction:

 rels  =       3.985224335868
 relv  =     -15.290495218869
 rel2e =       4.156555398082
 E_rel =      -7.148715484918

 Hessian of the SCF Energy
            1           2           3           4           5           6
    1   0.6314629   0.0599771  -0.0027088  -0.1916372   0.0056100   0.1235302
    2   0.0599771   0.2002374   0.0905963  -0.0052723  -0.0634385  -0.0120841
    3  -0.0027088   0.0905963   0.6111833   0.0638053  -0.0199889  -0.2064232
    4  -0.1916372  -0.0052723   0.0638053   0.5842710   0.0527875  -0.0485041
    5   0.0056100  -0.0634385  -0.0199889   0.0527875   0.1371060   0.0693033
    6   0.1235302  -0.0120841  -0.2064232  -0.0485041   0.0693033   0.5015288
    7   0.0066733   0.0016273   0.0068994  -0.0545191  -0.0105729  -0.0364585
    8  -0.0022000   0.0024468  -0.0080906  -0.0114796  -0.0300712  -0.0273487
    9  -0.0138404  -0.0107834  -0.0408685  -0.0396318  -0.0273544  -0.1368554
   10  -0.0374887   0.0072073   0.0643859  -0.2800772  -0.0408493  -0.0526986
   11  -0.0028959   0.0071966   0.0158924  -0.0279614  -0.0627153  -0.0151636
   12   0.0132317   0.0096450   0.0428422   0.0089943  -0.0073195  -0.0972259
   13  -0.0022612  -0.0017671  -0.0049848  -0.0261568   0.0024068   0.0316257
   14  -0.0009643   0.0036232  -0.0009462  -0.0017866   0.0029411   0.0013887
   15  -0.0008707  -0.0004404   0.0025177   0.0108425  -0.0015427  -0.0114466
   16  -0.0003752   0.0028046   0.0124847  -0.0078151  -0.0074819  -0.0292056
   17   0.0021306  -0.0039344  -0.0114703  -0.0186576   0.0009527  -0.0009690
   18   0.0103428  -0.0117968  -0.0669210  -0.0869157  -0.0079452   0.0177310
   19  -0.0016015  -0.0002536  -0.0018266   0.0026584  -0.0003599  -0.0008494
   20  -0.0001640  -0.0008973   0.0001561   0.0003902   0.0037110  -0.0015548
   21  -0.0003789   0.0003649   0.0009023   0.0028060  -0.0010869  -0.0032279
   22  -0.0093725  -0.0181258  -0.0794308  -0.0593448  -0.0021462   0.0245225
   23  -0.0092134   0.0036875  -0.0082938  -0.0027736  -0.0018603   0.0016559
   24  -0.0343993  -0.0025499   0.0169094   0.0239033   0.0016240  -0.0090097
   25  -0.0048553  -0.0014705   0.0000962  -0.0011240   0.0001257   0.0007672
   26  -0.0014629   0.0062448  -0.0008260   0.0001582  -0.0007688   0.0003015
   27   0.0002034  -0.0008612   0.0021047   0.0006637   0.0003066   0.0002479
   28  -0.1439245  -0.0168231  -0.0289180   0.0596754   0.0042079  -0.0098803
   29  -0.0291032  -0.0758654  -0.0482065   0.0147573   0.0073785  -0.0138050
   30  -0.0922953  -0.0567607  -0.2777603   0.0435620  -0.0078592  -0.0571180
   31   0.0091465  -0.0013400  -0.0105037   0.0000825  -0.0011111  -0.0018106
   32   0.0045232   0.0031198  -0.0058611  -0.0012359   0.0052230  -0.0018987
   33   0.0179725  -0.0018979  -0.0180411  -0.0024397  -0.0019745  -0.0023034
   34  -0.2135289  -0.0209153  -0.0156842  -0.0246301  -0.0004629   0.0066039
   35  -0.0195302  -0.0811703  -0.0038030   0.0006625   0.0037759   0.0008722
   36  -0.0132849  -0.0042753  -0.0790881   0.0228020   0.0048805   0.0071345
   37  -0.0153613  -0.0289483   0.0015361  -0.0007192  -0.0012402  -0.0033186
   38  -0.0125093  -0.0004758  -0.0015139   0.0032875  -0.0010083   0.0009415
   39  -0.0029840  -0.0024774   0.0036531   0.0007298  -0.0021116  -0.0011446
   40  -0.0018615  -0.0028381   0.0002958   0.0006600  -0.0010062   0.0005459
   41   0.0026243  -0.0010137   0.0003041  -0.0009622  -0.0010090  -0.0007125
   42   0.0001335  -0.0007249  -0.0021499   0.0006094   0.0005305  -0.0002946
   43   0.0010038  -0.0015555  -0.0002956  -0.0004785   0.0003648  -0.0002795
   44  -0.0007474  -0.0046307   0.0016187  -0.0003166  -0.0003837  -0.0011426
   45  -0.0007371   0.0006785   0.0055055  -0.0009197   0.0001300  -0.0003786
   46   0.0000604  -0.0012479   0.0002150  -0.0001342  -0.0000810  -0.0003329
   47   0.0001946   0.0001254   0.0000358  -0.0000421   0.0000210  -0.0000541
   48   0.0000630  -0.0000904   0.0001819  -0.0001558   0.0001266   0.0001132
   49   0.0005493   0.0003904  -0.0001466  -0.0001202  -0.0001250  -0.0004214
   50  -0.0005983  -0.0012261  -0.0001687  -0.0000705   0.0004996   0.0000251
   51   0.0003055   0.0003371  -0.0011177   0.0002513  -0.0003694   0.0001586
   52  -0.0000627   0.0000018   0.0000660   0.0000091  -0.0000063  -0.0000418
   53   0.0000006   0.0001030  -0.0000585   0.0000108  -0.0000033  -0.0000207
   54   0.0000670  -0.0000621  -0.0005013   0.0000720   0.0000136   0.0000502
   55   0.0008624   0.0027184  -0.0006577  -0.0001295  -0.0004007  -0.0000294
   56   0.0030355  -0.0023025   0.0009039   0.0000047  -0.0001206  -0.0000749
   57  -0.0012827   0.0005930   0.0068708  -0.0011114   0.0005452  -0.0003585
   58   0.0000871   0.0012547   0.0000858  -0.0002012  -0.0001379  -0.0005745
   59  -0.0004732  -0.0004915  -0.0001306   0.0001084   0.0000763   0.0004448
   60   0.0001049   0.0002561   0.0000599  -0.0001071  -0.0001358  -0.0000775
   61  -0.0285664   0.0236538  -0.0050005  -0.0002131   0.0002685  -0.0034796
   62   0.0033267   0.0080584   0.0005399  -0.0022174  -0.0003988   0.0000284
   63  -0.0038409   0.0025893   0.0039153   0.0000658   0.0002448  -0.0017375
   64   0.0010507   0.0009175   0.0002876  -0.0000564   0.0002067   0.0002870
   65  -0.0015578   0.0006037  -0.0006884   0.0006094   0.0000922  -0.0001344
   66   0.0006718  -0.0002533  -0.0037783   0.0006790  -0.0000172   0.0006345
            7           8           9          10          11          12
    1   0.0066733  -0.0022000  -0.0138404  -0.0374887  -0.0028959   0.0132317
    2   0.0016273   0.0024468  -0.0107834   0.0072073   0.0071966   0.0096450
    3   0.0068994  -0.0080906  -0.0408685   0.0643859   0.0158924   0.0428422
    4  -0.0545191  -0.0114796  -0.0396318  -0.2800772  -0.0279614   0.0089943
    5  -0.0105729  -0.0300712  -0.0273544  -0.0408493  -0.0627153  -0.0073195
    6  -0.0364585  -0.0273487  -0.1368554  -0.0526986  -0.0151636  -0.0972259
    7   0.0738650   0.0191136   0.0572825  -0.0130350  -0.0083210  -0.0313819
    8   0.0191136   0.0231729   0.0442280  -0.0037955   0.0007946  -0.0090933
    9   0.0572825   0.0442280   0.1985693  -0.0093850  -0.0063315  -0.0225262
   10  -0.0130350  -0.0037955  -0.0093850   0.5541898   0.0650542   0.0289363
   11  -0.0083210   0.0007946  -0.0063315   0.0650542   0.1360641   0.0893787
   12  -0.0313819  -0.0090933  -0.0225262   0.0289363   0.0893787   0.5364831
   13  -0.0073885  -0.0005173   0.0020236  -0.0886541   0.0031035   0.0623121
   14  -0.0018797  -0.0008748   0.0010348   0.0031465  -0.0237940  -0.0105854
   15  -0.0051104   0.0001419   0.0033474   0.0620967  -0.0105711  -0.1152437
   16  -0.0028461  -0.0008196   0.0002622  -0.1189058  -0.0267450  -0.0919080
   17  -0.0001077   0.0039358  -0.0000720  -0.0145717  -0.0689646  -0.0534004
   18   0.0039646   0.0001978   0.0031602  -0.0298688  -0.0449086  -0.2613584
   19  -0.0009580  -0.0003147  -0.0008846  -0.0299849  -0.0051221  -0.0042003
   20  -0.0004098   0.0000127  -0.0002340  -0.0097197   0.0013040  -0.0020040
   21  -0.0013658  -0.0002928  -0.0004789  -0.0269115  -0.0050109  -0.0045221
   22   0.0002504  -0.0003121  -0.0015542   0.0566445   0.0153387   0.0429809
   23  -0.0001019  -0.0009210  -0.0004296   0.0050400   0.0055563  -0.0054715
   24  -0.0011618  -0.0002800  -0.0016867  -0.0078644  -0.0122669  -0.0496809
   25   0.0000954   0.0000335  -0.0001219  -0.0018584  -0.0004721   0.0022338
   26   0.0000590  -0.0003179   0.0000912  -0.0002794   0.0049652  -0.0009731
   27  -0.0000274   0.0000745   0.0000536   0.0031542  -0.0008261  -0.0009687
   28  -0.0014574   0.0007942   0.0070889  -0.0401631  -0.0115050  -0.0322381
   29  -0.0004331   0.0040412   0.0002468  -0.0109423  -0.0050750  -0.0085598
   30   0.0016335  -0.0002754   0.0007827  -0.0321129  -0.0087404  -0.0247385
   31   0.0002250  -0.0001968  -0.0010170  -0.0005323  -0.0001627  -0.0008880
   32   0.0000582   0.0000807  -0.0004936  -0.0002280  -0.0007326  -0.0000414
   33   0.0003031  -0.0002598  -0.0013647  -0.0008584   0.0000133  -0.0001496
   34  -0.0016963  -0.0007430  -0.0029327   0.0002001  -0.0000311   0.0023926
   35   0.0007397  -0.0023033   0.0000011  -0.0003277   0.0055303  -0.0011907
   36   0.0029982   0.0000896  -0.0013393   0.0018956  -0.0015174  -0.0027619
   37   0.0000435  -0.0003136   0.0018167  -0.0005807   0.0007430  -0.0002821
   38   0.0001131  -0.0003452  -0.0005371  -0.0000323  -0.0001151  -0.0002208
   39   0.0013593   0.0008313  -0.0006539  -0.0004588  -0.0001282  -0.0002693
   40  -0.0002212  -0.0003106  -0.0002061   0.0003978   0.0001619  -0.0001656
   41   0.0000451   0.0002280   0.0001372   0.0002665  -0.0000099   0.0001510
   42   0.0001142   0.0003572   0.0002173  -0.0001532  -0.0000253  -0.0001548
   43   0.0004764   0.0002614  -0.0002423   0.0000565   0.0000617   0.0000416
   44   0.0001899  -0.0000057   0.0005141  -0.0000545   0.0002186  -0.0001348
   45   0.0000113  -0.0000631  -0.0000195  -0.0000357   0.0000256   0.0001941
   46   0.0000530   0.0000102   0.0001388  -0.0000099   0.0000632  -0.0000344
   47  -0.0000027   0.0000018   0.0000112  -0.0000025  -0.0000176   0.0000179
   48   0.0000104  -0.0000589  -0.0000956   0.0000372   0.0000456   0.0000239
   49  -0.0001622  -0.0000053   0.0002621   0.0000854  -0.0000022   0.0000024
   50   0.0000598   0.0001682  -0.0001754   0.0000280   0.0000240   0.0001069
   51  -0.0001999   0.0000797   0.0000992  -0.0000182   0.0000423  -0.0000879
   52   0.0000014   0.0000027   0.0000173   0.0000125   0.0000009  -0.0000193
   53   0.0000039   0.0000109   0.0000039   0.0000008   0.0000033  -0.0000110
   54   0.0000073  -0.0000090  -0.0000346  -0.0000022  -0.0000008  -0.0000127
   55   0.0003491  -0.0002098   0.0000530  -0.0002812  -0.0000527   0.0002038
   56  -0.0001838  -0.0002556   0.0000380   0.0000634   0.0001582  -0.0003863
   57  -0.0000526  -0.0001877  -0.0000940  -0.0000623  -0.0001288   0.0003466
   58   0.0000154   0.0000857   0.0001881   0.0001250  -0.0000757  -0.0002170
   59   0.0000289  -0.0000311  -0.0001408  -0.0001214   0.0000384   0.0002507
   60   0.0000227   0.0000145   0.0000219   0.0000618  -0.0000032  -0.0000232
   61   0.0002604   0.0009094   0.0007998  -0.0000115  -0.0011226  -0.0001099
   62  -0.0000138   0.0002151   0.0002676   0.0001140  -0.0003159   0.0000717
   63   0.0013337  -0.0000724  -0.0000265  -0.0002011   0.0001881  -0.0000746
   64  -0.0000247   0.0000074  -0.0001168  -0.0001259  -0.0000566   0.0001147
   65  -0.0000120   0.0000174  -0.0000220   0.0000033  -0.0001116  -0.0002305
   66  -0.0001820   0.0000170  -0.0002072   0.0000654   0.0000364  -0.0000923
           13          14          15          16          17          18
    1  -0.0022612  -0.0009643  -0.0008707  -0.0003752   0.0021306   0.0103428
    2  -0.0017671   0.0036232  -0.0004404   0.0028046  -0.0039344  -0.0117968
    3  -0.0049848  -0.0009462   0.0025177   0.0124847  -0.0114703  -0.0669210
    4  -0.0261568  -0.0017866   0.0108425  -0.0078151  -0.0186576  -0.0869157
    5   0.0024068   0.0029411  -0.0015427  -0.0074819   0.0009527  -0.0079452
    6   0.0316257   0.0013887  -0.0114466  -0.0292056  -0.0009690   0.0177310
    7  -0.0073885  -0.0018797  -0.0051104  -0.0028461  -0.0001077   0.0039646
    8  -0.0005173  -0.0008748   0.0001419  -0.0008196   0.0039358   0.0001978
    9   0.0020236   0.0010348   0.0033474   0.0002622  -0.0000720   0.0031602
   10  -0.0886541   0.0031465   0.0620967  -0.1189058  -0.0145717  -0.0298688
   11   0.0031035  -0.0237940  -0.0105711  -0.0267450  -0.0689646  -0.0449086
   12   0.0623121  -0.0105854  -0.1152437  -0.0919080  -0.0534004  -0.2613584
   13   0.1262116  -0.0023589  -0.0914110  -0.0036504   0.0002954   0.0059590
   14  -0.0023589   0.0141362   0.0186386   0.0045913   0.0025121  -0.0066706
   15  -0.0914110   0.0186386   0.1636381   0.0278976  -0.0036662  -0.0339599
   16  -0.0036504   0.0045913   0.0278976   0.5074880   0.0431808  -0.0409189
   17   0.0002954   0.0025121  -0.0036662   0.0431808   0.1382377   0.0929601
   18   0.0059590  -0.0066706  -0.0339599  -0.0409189   0.0929601   0.6029565
   19   0.0019450   0.0004211  -0.0001658  -0.1509720  -0.0206810  -0.0188851
   20  -0.0009124  -0.0012811  -0.0008718  -0.0199305  -0.0258920  -0.0064429
   21  -0.0067644  -0.0017287  -0.0052613  -0.0153070  -0.0060655  -0.0410509
   22   0.0013487  -0.0016293  -0.0062071  -0.1816846  -0.0019068   0.0695719
   23  -0.0006760   0.0034007  -0.0018212   0.0112703  -0.0635916  -0.0289325
   24  -0.0015228  -0.0012205  -0.0014209   0.1341147  -0.0202891  -0.2488593
   25  -0.0000840   0.0002371   0.0014253   0.0081214   0.0046925   0.0197886
   26  -0.0000253   0.0002334  -0.0000509  -0.0014035   0.0022993  -0.0016471
   27   0.0000865  -0.0002057  -0.0008574  -0.0103114  -0.0055413  -0.0180213
   28  -0.0009314   0.0003342   0.0014900  -0.0456549   0.0070150   0.0678162
   29   0.0003068  -0.0007866   0.0000469  -0.0041298   0.0090537   0.0161636
   30   0.0012084   0.0001156  -0.0010795   0.0140743   0.0096462   0.0453867
   31   0.0000684   0.0000701   0.0000501  -0.0035173  -0.0016397  -0.0014790
   32   0.0000578  -0.0003435   0.0001035  -0.0015987   0.0062272  -0.0011033
   33   0.0000436   0.0000866   0.0000337  -0.0012725  -0.0011690   0.0015626
   34   0.0002511  -0.0001749  -0.0005971  -0.0011040   0.0000748   0.0003805
   35   0.0001359   0.0002074  -0.0000735   0.0002904  -0.0010347  -0.0000553
   36   0.0014641   0.0000650  -0.0003607   0.0002400  -0.0002925  -0.0013341
   37  -0.0004506   0.0000990   0.0002341   0.0004675  -0.0002053   0.0002074
   38   0.0006328   0.0000689  -0.0004175  -0.0001847   0.0001286  -0.0000872
   39  -0.0001160   0.0001344   0.0000858  -0.0000908   0.0003258   0.0004461
   40   0.0000863  -0.0000099  -0.0000120   0.0000002   0.0001227  -0.0000481
   41  -0.0002569  -0.0000353   0.0001881   0.0000402   0.0000760  -0.0000334
   42   0.0000782  -0.0000181  -0.0000055   0.0000176   0.0000092   0.0001288
   43   0.0001042  -0.0000487  -0.0000079  -0.0000121  -0.0000175  -0.0001284
   44  -0.0001401   0.0000236   0.0001112   0.0000819  -0.0000636   0.0000916
   45  -0.0000790  -0.0000001  -0.0000091   0.0000056  -0.0000642   0.0000348
   46  -0.0000497   0.0000062   0.0000408   0.0000397  -0.0000099   0.0000188
   47  -0.0000107   0.0000026   0.0000047   0.0000185   0.0000027  -0.0000052
   48   0.0000061  -0.0000140   0.0000001   0.0000187  -0.0000230  -0.0000645
   49  -0.0001912   0.0000081   0.0001173   0.0001778   0.0000225   0.0000601
   50   0.0001109  -0.0000531  -0.0000607  -0.0000980  -0.0000177  -0.0001231
   51   0.0000281   0.0000157   0.0000338   0.0000308   0.0000719  -0.0000047
   52  -0.0000075   0.0000001   0.0000104   0.0000177   0.0000019   0.0000087
   53  -0.0000052  -0.0000028   0.0000055   0.0000051  -0.0000100   0.0000087
   54   0.0000107  -0.0000015  -0.0000132   0.0000019   0.0000005   0.0000029
   55   0.0002288   0.0000510  -0.0001907  -0.0003110   0.0000005  -0.0000455
   56  -0.0003705   0.0000282   0.0002782   0.0004753   0.0000140   0.0002917
   57  -0.0001142  -0.0000383  -0.0000438  -0.0001254  -0.0001718   0.0000937
   58  -0.0002001  -0.0000040   0.0001821   0.0002850   0.0000546   0.0000977
   59   0.0002189   0.0000031  -0.0001864  -0.0003061  -0.0000563  -0.0001206
   60  -0.0000450   0.0000053   0.0000478   0.0000737   0.0000224  -0.0000423
   61  -0.0002634  -0.0000996   0.0002437   0.0003578   0.0001830   0.0001224
   62  -0.0001997  -0.0000124   0.0001266  -0.0001239   0.0001192   0.0000155
   63   0.0000877  -0.0000552   0.0000798  -0.0000826   0.0001542   0.0001975
   64   0.0000449  -0.0000087  -0.0000578  -0.0001069   0.0000224  -0.0000472
   65  -0.0000283   0.0000030   0.0000575   0.0000636   0.0000054   0.0001433
   66   0.0001034  -0.0000002  -0.0000826   0.0000004   0.0000066  -0.0000832
           19          20          21          22          23          24
    1  -0.0016015  -0.0001640  -0.0003789  -0.0093725  -0.0092134  -0.0343993
    2  -0.0002536  -0.0008973   0.0003649  -0.0181258   0.0036875  -0.0025499
    3  -0.0018266   0.0001561   0.0009023  -0.0794308  -0.0082938   0.0169094
    4   0.0026584   0.0003902   0.0028060  -0.0593448  -0.0027736   0.0239033
    5  -0.0003599   0.0037110  -0.0010869  -0.0021462  -0.0018603   0.0016240
    6  -0.0008494  -0.0015548  -0.0032279   0.0245225   0.0016559  -0.0090097
    7  -0.0009580  -0.0004098  -0.0013658   0.0002504  -0.0001019  -0.0011618
    8  -0.0003147   0.0000127  -0.0002928  -0.0003121  -0.0009210  -0.0002800
    9  -0.0008846  -0.0002340  -0.0004789  -0.0015542  -0.0004296  -0.0016867
   10  -0.0299849  -0.0097197  -0.0269115   0.0566445   0.0050400  -0.0078644
   11  -0.0051221   0.0013040  -0.0050109   0.0153387   0.0055563  -0.0122669
   12  -0.0042003  -0.0020040  -0.0045221   0.0429809  -0.0054715  -0.0496809
   13   0.0019450  -0.0009124  -0.0067644   0.0013487  -0.0006760  -0.0015228
   14   0.0004211  -0.0012811  -0.0017287  -0.0016293   0.0034007  -0.0012205
   15  -0.0001658  -0.0008718  -0.0052613  -0.0062071  -0.0018212  -0.0014209
   16  -0.1509720  -0.0199305  -0.0153070  -0.1816846   0.0112703   0.1341147
   17  -0.0206810  -0.0258920  -0.0060655  -0.0019068  -0.0635916  -0.0202891
   18  -0.0188851  -0.0064429  -0.0410509   0.0695719  -0.0289325  -0.2488593
   19   0.2211901   0.0328072   0.0266745  -0.0445437  -0.0073215  -0.0045526
   20   0.0328072   0.0171968   0.0111900  -0.0024734   0.0041116  -0.0002161
   21   0.0266745   0.0111900   0.0479176   0.0191934   0.0029622   0.0065639
   22  -0.0445437  -0.0024734   0.0191934   0.6755043   0.0767040   0.0234589
   23  -0.0073215   0.0041116   0.0029622   0.0767040   0.1596049   0.1187832
   24  -0.0045526  -0.0002161   0.0065639   0.0234589   0.1187832   0.7043097
   25   0.0006473   0.0006139   0.0010187  -0.0917611  -0.0263128  -0.0939491
   26   0.0002600  -0.0024248   0.0008384  -0.0257558  -0.0506668  -0.0636708
   27  -0.0008749   0.0005527   0.0012278  -0.0910371  -0.0633377  -0.2917787
   28   0.0032358  -0.0001286   0.0004908  -0.3342389  -0.0483473  -0.0615615
   29   0.0010313   0.0044436  -0.0013098  -0.0357661  -0.0691810  -0.0215844
   30   0.0061652  -0.0006197  -0.0023293   0.0044680  -0.0129535  -0.1288898
   31  -0.0013347  -0.0000577   0.0005984  -0.0145754   0.0023955   0.0247280
   32  -0.0002428   0.0000750   0.0000801  -0.0032297   0.0039529   0.0039342
   33  -0.0004323  -0.0000453   0.0001177  -0.0050185   0.0000410   0.0072600
   34   0.0010893   0.0002089   0.0001677   0.0025881  -0.0004794  -0.0006373
   35   0.0001344  -0.0002510   0.0001163  -0.0010679   0.0057532  -0.0025641
   36  -0.0001093   0.0001579   0.0001391  -0.0015955  -0.0023654  -0.0039164
   37  -0.0005891  -0.0000984  -0.0000923  -0.0006726   0.0007538  -0.0007968
   38   0.0005170   0.0000255   0.0000762   0.0004741   0.0000506   0.0005095
   39  -0.0000529  -0.0000962   0.0000227   0.0001710   0.0004072  -0.0001982
   40  -0.0000154  -0.0000232  -0.0000108   0.0002306   0.0001508   0.0002423
   41  -0.0002628  -0.0000269  -0.0000328  -0.0000034  -0.0000484  -0.0002020
   42   0.0000049   0.0000175  -0.0000009   0.0002650  -0.0000707  -0.0000721
   43   0.0000411   0.0000065   0.0000206  -0.0001249   0.0001036   0.0000676
   44  -0.0002437  -0.0000364  -0.0000424  -0.0000748   0.0002630  -0.0000856
   45   0.0000222   0.0000346  -0.0000130   0.0000529  -0.0001445   0.0003178
   46  -0.0000789  -0.0000165  -0.0000109  -0.0000521   0.0000868  -0.0000494
   47  -0.0000061  -0.0000003  -0.0000006  -0.0000173  -0.0000180  -0.0000138
   48  -0.0000110  -0.0000002  -0.0000035  -0.0000602  -0.0000108   0.0000075
   49  -0.0001791  -0.0000252  -0.0000242  -0.0000185  -0.0000735  -0.0001274
   50   0.0001198   0.0000186   0.0000274  -0.0000607   0.0000564   0.0000640
   51  -0.0000498  -0.0000208  -0.0000089   0.0000059  -0.0000613  -0.0000874
   52  -0.0000176  -0.0000040  -0.0000028   0.0000032   0.0000095   0.0000110
   53  -0.0000096  -0.0000017  -0.0000009   0.0000029   0.0000093  -0.0000014
   54  -0.0000019  -0.0000017  -0.0000032  -0.0000030  -0.0000059  -0.0000208
   55   0.0003194   0.0000504   0.0000521   0.0000590  -0.0001730  -0.0000786
   56  -0.0004205  -0.0000698  -0.0000801  -0.0000495   0.0001040  -0.0001337
   57   0.0001567   0.0000294   0.0000278   0.0000369   0.0005036   0.0001447
   58  -0.0003449  -0.0000545  -0.0000618  -0.0000753  -0.0000687   0.0000367
   59   0.0003545   0.0000604   0.0000641   0.0000803   0.0000464  -0.0000169
   60  -0.0000727  -0.0000134  -0.0000094  -0.0000499  -0.0000333   0.0000249
   61  -0.0006094  -0.0000709  -0.0001124  -0.0001272  -0.0009148   0.0001546
   62  -0.0002907  -0.0000629  -0.0000430  -0.0000994  -0.0003059   0.0001037
   63  -0.0000595  -0.0000255   0.0000017   0.0003651  -0.0001572   0.0002626
   64   0.0001028   0.0000118   0.0000205  -0.0000391  -0.0000585  -0.0000165
   65  -0.0001160  -0.0000148  -0.0000252   0.0001170  -0.0000038   0.0000775
   66   0.0000051   0.0000079  -0.0000116  -0.0001370  -0.0002653  -0.0001797
           25          26          27          28          29          30
    1  -0.0048553  -0.0014629   0.0002034  -0.1439245  -0.0291032  -0.0922953
    2  -0.0014705   0.0062448  -0.0008612  -0.0168231  -0.0758654  -0.0567607
    3   0.0000962  -0.0008260   0.0021047  -0.0289180  -0.0482065  -0.2777603
    4  -0.0011240   0.0001582   0.0006637   0.0596754   0.0147573   0.0435620
    5   0.0001257  -0.0007688   0.0003066   0.0042079   0.0073785  -0.0078592
    6   0.0007672   0.0003015   0.0002479  -0.0098803  -0.0138050  -0.0571180
    7   0.0000954   0.0000590  -0.0000274  -0.0014574  -0.0004331   0.0016335
    8   0.0000335  -0.0003179   0.0000745   0.0007942   0.0040412  -0.0002754
    9  -0.0001219   0.0000912   0.0000536   0.0070889   0.0002468   0.0007827
   10  -0.0018584  -0.0002794   0.0031542  -0.0401631  -0.0109423  -0.0321129
   11  -0.0004721   0.0049652  -0.0008261  -0.0115050  -0.0050750  -0.0087404
   12   0.0022338  -0.0009731  -0.0009687  -0.0322381  -0.0085598  -0.0247385
   13  -0.0000840  -0.0000253   0.0000865  -0.0009314   0.0003068   0.0012084
   14   0.0002371   0.0002334  -0.0002057   0.0003342  -0.0007866   0.0001156
   15   0.0014253  -0.0000509  -0.0008574   0.0014900   0.0000469  -0.0010795
   16   0.0081214  -0.0014035  -0.0103114  -0.0456549  -0.0041298   0.0140743
   17   0.0046925   0.0022993  -0.0055413   0.0070150   0.0090537   0.0096462
   18   0.0197886  -0.0016471  -0.0180213   0.0678162   0.0161636   0.0453867
   19   0.0006473   0.0002600  -0.0008749   0.0032358   0.0010313   0.0061652
   20   0.0006139  -0.0024248   0.0005527  -0.0001286   0.0044436  -0.0006197
   21   0.0010187   0.0008384   0.0012278   0.0004908  -0.0013098  -0.0023293
   22  -0.0917611  -0.0257558  -0.0910371  -0.3342389  -0.0357661   0.0044680
   23  -0.0263128  -0.0506668  -0.0633377  -0.0483473  -0.0691810  -0.0129535
   24  -0.0939491  -0.0636708  -0.2917787  -0.0615615  -0.0215844  -0.1288898
   25   0.0961079   0.0290262   0.0978361  -0.0058274  -0.0068896  -0.0282395
   26   0.0290262   0.0417480   0.0693648  -0.0010999   0.0025245  -0.0042143
   27   0.0978361   0.0693648   0.3063489   0.0006358  -0.0003809   0.0012280
   28  -0.0058274  -0.0010999   0.0006358   0.6979063   0.0662568  -0.0514565
   29  -0.0068896   0.0025245  -0.0003809   0.0662568   0.1603184   0.1014637
   30  -0.0282395  -0.0042143   0.0012280  -0.0514565   0.1014637   0.6718854
   31   0.0008461   0.0006185  -0.0003337  -0.1678663   0.0096743   0.1386883
   32   0.0007242  -0.0039175   0.0008982   0.0091046  -0.0386981  -0.0186689
   33   0.0001835   0.0009418   0.0004678   0.1376537  -0.0189186  -0.2267248
   34   0.0001367  -0.0000256   0.0000794  -0.0188048  -0.0054199  -0.0105771
   35  -0.0003297   0.0000366  -0.0000194  -0.0100161   0.0030543  -0.0018963
   36  -0.0010720  -0.0001578  -0.0000033  -0.0304556  -0.0047860  -0.0001078
   37  -0.0002968  -0.0000157  -0.0000464  -0.0016451   0.0004821   0.0019440
   38   0.0002276   0.0001962   0.0000398   0.0031206  -0.0004132   0.0014342
   39  -0.0000429  -0.0000756  -0.0000210  -0.0014455   0.0007535  -0.0006066
   40   0.0000745   0.0000310   0.0000010   0.0008870  -0.0007268   0.0004287
   41  -0.0000922  -0.0001273  -0.0000043  -0.0009023  -0.0004407   0.0002957
   42  -0.0000038   0.0000160  -0.0000022  -0.0004091  -0.0003742   0.0001240
   43   0.0000184  -0.0000298   0.0000100  -0.0002387   0.0000095  -0.0001248
   44  -0.0000573  -0.0000149  -0.0000205  -0.0002041   0.0001549   0.0001438
   45   0.0000835  -0.0000120   0.0000054   0.0010561   0.0003776  -0.0001787
   46  -0.0000248  -0.0000072  -0.0000053  -0.0001973  -0.0000048   0.0000641
   47  -0.0000072   0.0000032   0.0000010  -0.0000370   0.0000106   0.0000347
   48  -0.0000045   0.0000076   0.0000007   0.0001168  -0.0000535   0.0000809
   49  -0.0000704  -0.0000118   0.0000005  -0.0005267   0.0001171   0.0003862
   50   0.0000330  -0.0000518   0.0000203  -0.0000004   0.0002465  -0.0001034
   51  -0.0000275   0.0000126  -0.0000030  -0.0002116  -0.0001090   0.0001221
   52   0.0000003   0.0000005  -0.0000001   0.0000225  -0.0000036   0.0000099
   53  -0.0000021  -0.0000014  -0.0000006  -0.0000092   0.0000080   0.0000048
   54  -0.0000082   0.0000015  -0.0000013  -0.0000626  -0.0000156  -0.0000040
   55   0.0000173   0.0000541  -0.0000147   0.0000399  -0.0003641   0.0000241
   56  -0.0000802   0.0000382  -0.0000225  -0.0003820   0.0000364   0.0003012
   57   0.0000937  -0.0000048   0.0000039   0.0011737  -0.0000149  -0.0001075
   58  -0.0000511  -0.0000029  -0.0000113  -0.0002449  -0.0000429   0.0001902
   59   0.0000573  -0.0000124   0.0000146   0.0002511   0.0000504  -0.0001958
   60  -0.0000096   0.0000000   0.0000004   0.0000081   0.0000362   0.0000407
   61  -0.0001169  -0.0000961  -0.0000046  -0.0001998   0.0012412   0.0021232
   62  -0.0000619   0.0000044  -0.0000449  -0.0017834  -0.0011572  -0.0013573
   63   0.0000073   0.0000398  -0.0000256  -0.0003673  -0.0009817  -0.0002027
   64   0.0000049   0.0000083  -0.0000038   0.0001527  -0.0000487  -0.0001638
   65   0.0000047   0.0000098  -0.0000074   0.0001532   0.0002975   0.0002050
   66  -0.0000551   0.0000172  -0.0000066  -0.0005243   0.0000131   0.0001971
           31          32          33          34          35          36
    1   0.0091465   0.0045232   0.0179725  -0.2135289  -0.0195302  -0.0132849
    2  -0.0013400   0.0031198  -0.0018979  -0.0209153  -0.0811703  -0.0042753
    3  -0.0105037  -0.0058611  -0.0180411  -0.0156842  -0.0038030  -0.0790881
    4   0.0000825  -0.0012359  -0.0024397  -0.0246301   0.0006625   0.0228020
    5  -0.0011111   0.0052230  -0.0019745  -0.0004629   0.0037759   0.0048805
    6  -0.0018106  -0.0018987  -0.0023034   0.0066039   0.0008722   0.0071345
    7   0.0002250   0.0000582   0.0003031  -0.0016963   0.0007397   0.0029982
    8  -0.0001968   0.0000807  -0.0002598  -0.0007430  -0.0023033   0.0000896
    9  -0.0010170  -0.0004936  -0.0013647  -0.0029327   0.0000011  -0.0013393
   10  -0.0005323  -0.0002280  -0.0008584   0.0002001  -0.0003277   0.0018956
   11  -0.0001627  -0.0007326   0.0000133  -0.0000311   0.0055303  -0.0015174
   12  -0.0008880  -0.0000414  -0.0001496   0.0023926  -0.0011907  -0.0027619
   13   0.0000684   0.0000578   0.0000436   0.0002511   0.0001359   0.0014641
   14   0.0000701  -0.0003435   0.0000866  -0.0001749   0.0002074   0.0000650
   15   0.0000501   0.0001035   0.0000337  -0.0005971  -0.0000735  -0.0003607
   16  -0.0035173  -0.0015987  -0.0012725  -0.0011040   0.0002904   0.0002400
   17  -0.0016397   0.0062272  -0.0011690   0.0000748  -0.0010347  -0.0002925
   18  -0.0014790  -0.0011033   0.0015626   0.0003805  -0.0000553  -0.0013341
   19  -0.0013347  -0.0002428  -0.0004323   0.0010893   0.0001344  -0.0001093
   20  -0.0000577   0.0000750  -0.0000453   0.0002089  -0.0002510   0.0001579
   21   0.0005984   0.0000801   0.0001177   0.0001677   0.0001163   0.0001391
   22  -0.0145754  -0.0032297  -0.0050185   0.0025881  -0.0010679  -0.0015955
   23   0.0023955   0.0039529   0.0000410  -0.0004794   0.0057532  -0.0023654
   24   0.0247280   0.0039342   0.0072600  -0.0006373  -0.0025641  -0.0039164
   25   0.0008461   0.0007242   0.0001835   0.0001367  -0.0003297  -0.0010720
   26   0.0006185  -0.0039175   0.0009418  -0.0000256   0.0000366  -0.0001578
   27  -0.0003337   0.0008982   0.0004678   0.0000794  -0.0000194  -0.0000033
   28  -0.1678663   0.0091046   0.1376537  -0.0188048  -0.0100161  -0.0304556
   29   0.0096743  -0.0386981  -0.0189186  -0.0054199   0.0030543  -0.0047860
   30   0.1386883  -0.0186689  -0.2267248  -0.0105771  -0.0018963  -0.0001078
   31   0.1764508  -0.0086700  -0.1469479   0.0006701   0.0004178  -0.0010588
   32  -0.0086700   0.0285368   0.0222518   0.0008626  -0.0034840   0.0008053
   33  -0.1469479   0.0222518   0.2384897   0.0016789   0.0010256   0.0006323
   34   0.0006701   0.0008626   0.0016789   0.6343403   0.0061967   0.0481666
   35   0.0004178  -0.0034840   0.0010256   0.0061967   0.6180737  -0.0404073
   36  -0.0010588   0.0008053   0.0006323   0.0481666  -0.0404073   0.1867509
   37   0.0004141  -0.0007299  -0.0002476  -0.1489393  -0.0476991  -0.0034958
   38  -0.0002963   0.0002176  -0.0004405  -0.1073316  -0.2534858   0.0089983
   39   0.0000266  -0.0003437   0.0001254   0.0039326   0.0156030  -0.0663143
   40  -0.0000926   0.0001544  -0.0000796   0.0019093   0.0017305  -0.0003275
   41   0.0001437  -0.0001170   0.0000514   0.0253221  -0.0339197   0.0065430
   42  -0.0000567   0.0000871  -0.0000183  -0.0030906   0.0040721   0.0031109
   43  -0.0000920  -0.0001214   0.0000421  -0.0135334  -0.0787382   0.0061342
   44   0.0000674  -0.0002356  -0.0000807  -0.0321270   0.0188038  -0.0040871
   45   0.0000103   0.0001026  -0.0000625   0.0012885  -0.0090382   0.0095728
   46   0.0000171  -0.0000506  -0.0000034  -0.0053165   0.0003735  -0.0010561
   47   0.0000003  -0.0000005   0.0000033  -0.0002251   0.0014829   0.0003494
   48   0.0000089  -0.0000188  -0.0000039  -0.0010378   0.0003763   0.0051136
   49   0.0000178   0.0000352   0.0000757   0.0000461   0.0053310  -0.0004934
   50  -0.0000427  -0.0000628   0.0000698   0.0058234  -0.0670122   0.0070297
   51   0.0000098   0.0000240  -0.0000356  -0.0001000   0.0069972  -0.0042745
   52  -0.0000014   0.0000005   0.0000008   0.0005219   0.0002034   0.0001234
   53   0.0000015  -0.0000109   0.0000072   0.0003824  -0.0010893   0.0000394
   54  -0.0000079   0.0000029  -0.0000035   0.0000699   0.0000480  -0.0010373
   55  -0.0001062   0.0000928  -0.0003241  -0.0377012   0.0739633  -0.0115714
   56   0.0001029  -0.0000182   0.0001849   0.0187343   0.0447828  -0.0020282
   57   0.0000676  -0.0001497  -0.0000134  -0.0060553   0.0036437   0.0061018
   58   0.0000294   0.0000823   0.0000440  -0.0022998  -0.0051772  -0.0001787
   59  -0.0000410  -0.0000951  -0.0000697  -0.0003943   0.0013542   0.0002978
   60   0.0000011   0.0000138   0.0000128  -0.0006328  -0.0001964   0.0043239
   61   0.0001576   0.0003607  -0.0003611  -0.1836827   0.0547098  -0.0177955
   62   0.0000431   0.0003591   0.0001326   0.1207817  -0.2415658   0.0293863
   63  -0.0000312   0.0001006   0.0001914  -0.0248840   0.0228769  -0.0658597
   64  -0.0000072   0.0000506  -0.0000127   0.0094921   0.0179950  -0.0013289
   65   0.0000229  -0.0000762   0.0000467  -0.0100561  -0.0175306   0.0012715
   66  -0.0000546   0.0001751  -0.0001728   0.0014663   0.0036129   0.0035164
           37          38          39          40          41          42
    1  -0.0153613  -0.0125093  -0.0029840  -0.0018615   0.0026243   0.0001335
    2  -0.0289483  -0.0004758  -0.0024774  -0.0028381  -0.0010137  -0.0007249
    3   0.0015361  -0.0015139   0.0036531   0.0002958   0.0003041  -0.0021499
    4  -0.0007192   0.0032875   0.0007298   0.0006600  -0.0009622   0.0006094
    5  -0.0012402  -0.0010083  -0.0021116  -0.0010062  -0.0010090   0.0005305
    6  -0.0033186   0.0009415  -0.0011446   0.0005459  -0.0007125  -0.0002946
    7   0.0000435   0.0001131   0.0013593  -0.0002212   0.0000451   0.0001142
    8  -0.0003136  -0.0003452   0.0008313  -0.0003106   0.0002280   0.0003572
    9   0.0018167  -0.0005371  -0.0006539  -0.0002061   0.0001372   0.0002173
   10  -0.0005807  -0.0000323  -0.0004588   0.0003978   0.0002665  -0.0001532
   11   0.0007430  -0.0001151  -0.0001282   0.0001619  -0.0000099  -0.0000253
   12  -0.0002821  -0.0002208  -0.0002693  -0.0001656   0.0001510  -0.0001548
   13  -0.0004506   0.0006328  -0.0001160   0.0000863  -0.0002569   0.0000782
   14   0.0000990   0.0000689   0.0001344  -0.0000099  -0.0000353  -0.0000181
   15   0.0002341  -0.0004175   0.0000858  -0.0000120   0.0001881  -0.0000055
   16   0.0004675  -0.0001847  -0.0000908   0.0000002   0.0000402   0.0000176
   17  -0.0002053   0.0001286   0.0003258   0.0001227   0.0000760   0.0000092
   18   0.0002074  -0.0000872   0.0004461  -0.0000481  -0.0000334   0.0001288
   19  -0.0005891   0.0005170  -0.0000529  -0.0000154  -0.0002628   0.0000049
   20  -0.0000984   0.0000255  -0.0000962  -0.0000232  -0.0000269   0.0000175
   21  -0.0000923   0.0000762   0.0000227  -0.0000108  -0.0000328  -0.0000009
   22  -0.0006726   0.0004741   0.0001710   0.0002306  -0.0000034   0.0002650
   23   0.0007538   0.0000506   0.0004072   0.0001508  -0.0000484  -0.0000707
   24  -0.0007968   0.0005095  -0.0001982   0.0002423  -0.0002020  -0.0000721
   25  -0.0002968   0.0002276  -0.0000429   0.0000745  -0.0000922  -0.0000038
   26  -0.0000157   0.0001962  -0.0000756   0.0000310  -0.0001273   0.0000160
   27  -0.0000464   0.0000398  -0.0000210   0.0000010  -0.0000043  -0.0000022
   28  -0.0016451   0.0031206  -0.0014455   0.0008870  -0.0009023  -0.0004091
   29   0.0004821  -0.0004132   0.0007535  -0.0007268  -0.0004407  -0.0003742
   30   0.0019440   0.0014342  -0.0006066   0.0004287   0.0002957   0.0001240
   31   0.0004141  -0.0002963   0.0000266  -0.0000926   0.0001437  -0.0000567
   32  -0.0007299   0.0002176  -0.0003437   0.0001544  -0.0001170   0.0000871
   33  -0.0002476  -0.0004405   0.0001254  -0.0000796   0.0000514  -0.0000183
   34  -0.1489393  -0.1073316   0.0039326   0.0019093   0.0253221  -0.0030906
   35  -0.0476991  -0.2534858   0.0156030   0.0017305  -0.0339197   0.0040721
   36  -0.0034958   0.0089983  -0.0663143  -0.0003275   0.0065430   0.0031109
   37   0.5900286   0.0654326   0.0376955  -0.0763743   0.0507336  -0.0100537
   38   0.0654326   0.5274658  -0.0358832   0.0514126  -0.1105592   0.0139835
   39   0.0376955  -0.0358832   0.1298318  -0.0105397   0.0141713  -0.0241698
   40  -0.0763743   0.0514126  -0.0105397   0.1019112  -0.0843165   0.0170885
   41   0.0507336  -0.1105592   0.0141713  -0.0843165   0.1586272  -0.0236817
   42  -0.0100537   0.0139835  -0.0241698   0.0170885  -0.0236817   0.0149985
   43  -0.3112129  -0.0066547  -0.0221695  -0.0249716   0.0112343  -0.0041520
   44  -0.0713120  -0.1172449  -0.0015357   0.0371159  -0.0108651   0.0053078
   45  -0.0161516   0.0049478  -0.0664456  -0.0066955   0.0027065   0.0032358
   46  -0.0084636  -0.0287866   0.0019234   0.0009147  -0.0004178   0.0003867
   47   0.0017709  -0.0009633   0.0005555   0.0010662   0.0012016  -0.0002650
   48  -0.0012846  -0.0022194   0.0030343   0.0002501  -0.0004446  -0.0024640
   49  -0.0373767   0.0192176  -0.0064588  -0.0028949   0.0001572  -0.0007266
   50   0.0739739   0.0442415   0.0040876  -0.0054879   0.0024209  -0.0004048
   51  -0.0122140  -0.0017890   0.0077081  -0.0001822   0.0002263   0.0043473
   52   0.0007582   0.0023427  -0.0008622  -0.0006297   0.0001907  -0.0000915
   53   0.0021392  -0.0026697   0.0012140   0.0012626  -0.0005496   0.0001958
   54  -0.0008531   0.0012054   0.0070625  -0.0001912   0.0000878   0.0000475
   55  -0.0515844  -0.0372518  -0.0010076   0.0016389  -0.0000762   0.0002722
   56  -0.0381908  -0.0283488  -0.0018577   0.0009525   0.0006261   0.0000314
   57  -0.0002659  -0.0018220  -0.0080134   0.0000960  -0.0000828  -0.0002493
   58   0.0012371   0.0007451   0.0001027  -0.0006672   0.0011351  -0.0001456
   59   0.0010869   0.0010896  -0.0000386   0.0011559  -0.0013391   0.0002061
   60   0.0000339  -0.0000419  -0.0003282  -0.0001273   0.0001963  -0.0005756
   61   0.0627701   0.0432677   0.0012478  -0.0009062  -0.0060248   0.0000785
   62  -0.0113095  -0.0569717   0.0055030  -0.0006225  -0.0020962   0.0006157
   63   0.0066432   0.0118760   0.0100977  -0.0003520  -0.0000923   0.0037938
   64  -0.0014515   0.0022719  -0.0009620  -0.0000755   0.0014216  -0.0001660
   65   0.0028500  -0.0009002   0.0009650   0.0000246  -0.0010216   0.0001348
   66  -0.0010150   0.0009572   0.0061009  -0.0000106   0.0002276   0.0001529
           43          44          45          46          47          48
    1   0.0010038  -0.0007474  -0.0007371   0.0000604   0.0001946   0.0000630
    2  -0.0015555  -0.0046307   0.0006785  -0.0012479   0.0001254  -0.0000904
    3  -0.0002956   0.0016187   0.0055055   0.0002150   0.0000358   0.0001819
    4  -0.0004785  -0.0003166  -0.0009197  -0.0001342  -0.0000421  -0.0001558
    5   0.0003648  -0.0003837   0.0001300  -0.0000810   0.0000210   0.0001266
    6  -0.0002795  -0.0011426  -0.0003786  -0.0003329  -0.0000541   0.0001132
    7   0.0004764   0.0001899   0.0000113   0.0000530  -0.0000027   0.0000104
    8   0.0002614  -0.0000057  -0.0000631   0.0000102   0.0000018  -0.0000589
    9  -0.0002423   0.0005141  -0.0000195   0.0001388   0.0000112  -0.0000956
   10   0.0000565  -0.0000545  -0.0000357  -0.0000099  -0.0000025   0.0000372
   11   0.0000617   0.0002186   0.0000256   0.0000632  -0.0000176   0.0000456
   12   0.0000416  -0.0001348   0.0001941  -0.0000344   0.0000179   0.0000239
   13   0.0001042  -0.0001401  -0.0000790  -0.0000497  -0.0000107   0.0000061
   14  -0.0000487   0.0000236  -0.0000001   0.0000062   0.0000026  -0.0000140
   15  -0.0000079   0.0001112  -0.0000091   0.0000408   0.0000047   0.0000001
   16  -0.0000121   0.0000819   0.0000056   0.0000397   0.0000185   0.0000187
   17  -0.0000175  -0.0000636  -0.0000642  -0.0000099   0.0000027  -0.0000230
   18  -0.0001284   0.0000916   0.0000348   0.0000188  -0.0000052  -0.0000645
   19   0.0000411  -0.0002437   0.0000222  -0.0000789  -0.0000061  -0.0000110
   20   0.0000065  -0.0000364   0.0000346  -0.0000165  -0.0000003  -0.0000002
   21   0.0000206  -0.0000424  -0.0000130  -0.0000109  -0.0000006  -0.0000035
   22  -0.0001249  -0.0000748   0.0000529  -0.0000521  -0.0000173  -0.0000602
   23   0.0001036   0.0002630  -0.0001445   0.0000868  -0.0000180  -0.0000108
   24   0.0000676  -0.0000856   0.0003178  -0.0000494  -0.0000138   0.0000075
   25   0.0000184  -0.0000573   0.0000835  -0.0000248  -0.0000072  -0.0000045
   26  -0.0000298  -0.0000149  -0.0000120  -0.0000072   0.0000032   0.0000076
   27   0.0000100  -0.0000205   0.0000054  -0.0000053   0.0000010   0.0000007
   28  -0.0002387  -0.0002041   0.0010561  -0.0001973  -0.0000370   0.0001168
   29   0.0000095   0.0001549   0.0003776  -0.0000048   0.0000106  -0.0000535
   30  -0.0001248   0.0001438  -0.0001787   0.0000641   0.0000347   0.0000809
   31  -0.0000920   0.0000674   0.0000103   0.0000171   0.0000003   0.0000089
   32  -0.0001214  -0.0002356   0.0001026  -0.0000506  -0.0000005  -0.0000188
   33   0.0000421  -0.0000807  -0.0000625  -0.0000034   0.0000033  -0.0000039
   34  -0.0135334  -0.0321270   0.0012885  -0.0053165  -0.0002251  -0.0010378
   35  -0.0787382   0.0188038  -0.0090382   0.0003735   0.0014829   0.0003763
   36   0.0061342  -0.0040871   0.0095728  -0.0010561   0.0003494   0.0051136
   37  -0.3112129  -0.0713120  -0.0161516  -0.0084636   0.0017709  -0.0012846
   38  -0.0066547  -0.1172449   0.0049478  -0.0287866  -0.0009633  -0.0022194
   39  -0.0221695  -0.0015357  -0.0664456   0.0019234   0.0005555   0.0030343
   40  -0.0249716   0.0371159  -0.0066955   0.0009147   0.0010662   0.0002501
   41   0.0112343  -0.0108651   0.0027065  -0.0004178   0.0012016  -0.0004446
   42  -0.0041520   0.0053078   0.0032358   0.0003867  -0.0002650  -0.0024640
   43   0.6592647   0.0312936   0.0472264  -0.1012899  -0.1058823   0.0046617
   44   0.0312936   0.7320883  -0.0590341  -0.1031733  -0.2964674   0.0174964
   45   0.0472264  -0.0590341   0.1416262   0.0044798   0.0172287  -0.0369907
   46  -0.1012899  -0.1031733   0.0044798   0.1047652   0.1102064  -0.0038513
   47  -0.1058823  -0.2964674   0.0172287   0.1102064   0.3126885  -0.0196327
   48   0.0046617   0.0174964  -0.0369907  -0.0038513  -0.0196327   0.0263730
   49  -0.2016559   0.1331563  -0.0271269   0.0110442  -0.0107274   0.0018539
   50   0.0648286  -0.2601198   0.0264258   0.0187478  -0.0172489   0.0038383
   51  -0.0197782   0.0327682  -0.0666931  -0.0012617   0.0011585   0.0035941
   52  -0.0126275  -0.0037761  -0.0011579   0.0007447   0.0001301   0.0004732
   53   0.0257792   0.0066189   0.0021205  -0.0004118   0.0008545  -0.0005641
   54  -0.0041531  -0.0006493   0.0032031   0.0005274  -0.0005200  -0.0042560
   55   0.0635041  -0.0114173   0.0063389  -0.0010970   0.0029606  -0.0010117
   56   0.0433257  -0.0572724   0.0109112   0.0027314  -0.0009206   0.0011407
   57   0.0008026   0.0057831   0.0090452  -0.0010312   0.0011026   0.0067621
   58  -0.0000632  -0.0005994  -0.0003384  -0.0001697   0.0000101  -0.0000365
   59  -0.0065890  -0.0012891  -0.0000758   0.0011796  -0.0010300   0.0002367
   60   0.0002439   0.0004734   0.0040974  -0.0001435   0.0001092   0.0000752
   61  -0.0575036   0.0214862  -0.0072695  -0.0007988   0.0006463  -0.0000941
   62   0.0217631  -0.0098679   0.0027995   0.0008474   0.0003231  -0.0001000
   63  -0.0079009   0.0025362  -0.0050000  -0.0000567  -0.0000816  -0.0010903
   64  -0.0006694   0.0008507  -0.0000623   0.0000435  -0.0000433   0.0000475
   65   0.0005994   0.0003274  -0.0000569  -0.0000454  -0.0000513  -0.0000377
   66  -0.0000173  -0.0000334  -0.0010435   0.0000420  -0.0000393  -0.0003919
           49          50          51          52          53          54
    1   0.0005493  -0.0005983   0.0003055  -0.0000627   0.0000006   0.0000670
    2   0.0003904  -0.0012261   0.0003371   0.0000018   0.0001030  -0.0000621
    3  -0.0001466  -0.0001687  -0.0011177   0.0000660  -0.0000585  -0.0005013
    4  -0.0001202  -0.0000705   0.0002513   0.0000091   0.0000108   0.0000720
    5  -0.0001250   0.0004996  -0.0003694  -0.0000063  -0.0000033   0.0000136
    6  -0.0004214   0.0000251   0.0001586  -0.0000418  -0.0000207   0.0000502
    7  -0.0001622   0.0000598  -0.0001999   0.0000014   0.0000039   0.0000073
    8  -0.0000053   0.0001682   0.0000797   0.0000027   0.0000109  -0.0000090
    9   0.0002621  -0.0001754   0.0000992   0.0000173   0.0000039  -0.0000346
   10   0.0000854   0.0000280  -0.0000182   0.0000125   0.0000008  -0.0000022
   11  -0.0000022   0.0000240   0.0000423   0.0000009   0.0000033  -0.0000008
   12   0.0000024   0.0001069  -0.0000879  -0.0000193  -0.0000110  -0.0000127
   13  -0.0001912   0.0001109   0.0000281  -0.0000075  -0.0000052   0.0000107
   14   0.0000081  -0.0000531   0.0000157   0.0000001  -0.0000028  -0.0000015
   15   0.0001173  -0.0000607   0.0000338   0.0000104   0.0000055  -0.0000132
   16   0.0001778  -0.0000980   0.0000308   0.0000177   0.0000051   0.0000019
   17   0.0000225  -0.0000177   0.0000719   0.0000019  -0.0000100   0.0000005
   18   0.0000601  -0.0001231  -0.0000047   0.0000087   0.0000087   0.0000029
   19  -0.0001791   0.0001198  -0.0000498  -0.0000176  -0.0000096  -0.0000019
   20  -0.0000252   0.0000186  -0.0000208  -0.0000040  -0.0000017  -0.0000017
   21  -0.0000242   0.0000274  -0.0000089  -0.0000028  -0.0000009  -0.0000032
   22  -0.0000185  -0.0000607   0.0000059   0.0000032   0.0000029  -0.0000030
   23  -0.0000735   0.0000564  -0.0000613   0.0000095   0.0000093  -0.0000059
   24  -0.0001274   0.0000640  -0.0000874   0.0000110  -0.0000014  -0.0000208
   25  -0.0000704   0.0000330  -0.0000275   0.0000003  -0.0000021  -0.0000082
   26  -0.0000118  -0.0000518   0.0000126   0.0000005  -0.0000014   0.0000015
   27   0.0000005   0.0000203  -0.0000030  -0.0000001  -0.0000006  -0.0000013
   28  -0.0005267  -0.0000004  -0.0002116   0.0000225  -0.0000092  -0.0000626
   29   0.0001171   0.0002465  -0.0001090  -0.0000036   0.0000080  -0.0000156
   30   0.0003862  -0.0001034   0.0001221   0.0000099   0.0000048  -0.0000040
   31   0.0000178  -0.0000427   0.0000098  -0.0000014   0.0000015  -0.0000079
   32   0.0000352  -0.0000628   0.0000240   0.0000005  -0.0000109   0.0000029
   33   0.0000757   0.0000698  -0.0000356   0.0000008   0.0000072  -0.0000035
   34   0.0000461   0.0058234  -0.0001000   0.0005219   0.0003824   0.0000699
   35   0.0053310  -0.0670122   0.0069972   0.0002034  -0.0010893   0.0000480
   36  -0.0004934   0.0070297  -0.0042745   0.0001234   0.0000394  -0.0010373
   37  -0.0373767   0.0739739  -0.0122140   0.0007582   0.0021392  -0.0008531
   38   0.0192176   0.0442415  -0.0017890   0.0023427  -0.0026697   0.0012054
   39  -0.0064588   0.0040876   0.0077081  -0.0008622   0.0012140   0.0070625
   40  -0.0028949  -0.0054879  -0.0001822  -0.0006297   0.0012626  -0.0001912
   41   0.0001572   0.0024209   0.0002263   0.0001907  -0.0005496   0.0000878
   42  -0.0007266  -0.0004048   0.0043473  -0.0000915   0.0001958   0.0000475
   43  -0.2016559   0.0648286  -0.0197782  -0.0126275   0.0257792  -0.0041531
   44   0.1331563  -0.2601198   0.0327682  -0.0037761   0.0066189  -0.0006493
   45  -0.0271269   0.0264258  -0.0666931  -0.0011579   0.0021205   0.0032031
   46   0.0110442   0.0187478  -0.0012617   0.0007447  -0.0004118   0.0005274
   47  -0.0107274  -0.0172489   0.0011585   0.0001301   0.0008545  -0.0005200
   48   0.0018539   0.0038383   0.0035941   0.0004732  -0.0005641  -0.0042560
   49   0.7454855   0.0111442   0.0574878  -0.3371352  -0.0329939  -0.0249741
   50   0.0111442   0.6502240  -0.0516709  -0.0354337  -0.0605128  -0.0008356
   51   0.0574878  -0.0516709   0.1409434  -0.0247325  -0.0006084  -0.0376487
   52  -0.3371352  -0.0354337  -0.0247325   0.3551857   0.0357313   0.0274681
   53  -0.0329939  -0.0605128  -0.0006084   0.0357313   0.0611239  -0.0003006
   54  -0.0249741  -0.0008356  -0.0376487   0.0274681  -0.0003006   0.0269910
   55  -0.1590344  -0.0572244  -0.0032035  -0.0089045  -0.0285150   0.0018031
   56  -0.1208907  -0.2759718   0.0099030   0.0021336   0.0000574   0.0004580
   57   0.0030841   0.0160226  -0.0665282  -0.0013166  -0.0024174   0.0029699
   58   0.0021394   0.0020177  -0.0004250   0.0014005  -0.0003911   0.0003995
   59   0.0285535  -0.0359976   0.0067724   0.0006860   0.0011160  -0.0003036
   60  -0.0030808   0.0042048   0.0036790   0.0002846  -0.0004220  -0.0024245
   61  -0.0145110  -0.0783494   0.0053928   0.0010144  -0.0015776  -0.0002527
   62  -0.0330587   0.0188724  -0.0041521  -0.0022686  -0.0051646   0.0008667
   63   0.0013449  -0.0088554   0.0105030  -0.0001870   0.0009372   0.0054113
   64  -0.0056724   0.0004791  -0.0011092  -0.0003060  -0.0014047   0.0000833
   65  -0.0002202   0.0014975   0.0003706   0.0000566   0.0001111   0.0000215
   66  -0.0010918   0.0004774   0.0053004  -0.0000618  -0.0001315   0.0002227
           55          56          57          58          59          60
    1   0.0008624   0.0030355  -0.0012827   0.0000871  -0.0004732   0.0001049
    2   0.0027184  -0.0023025   0.0005930   0.0012547  -0.0004915   0.0002561
    3  -0.0006577   0.0009039   0.0068708   0.0000858  -0.0001306   0.0000599
    4  -0.0001295   0.0000047  -0.0011114  -0.0002012   0.0001084  -0.0001071
    5  -0.0004007  -0.0001206   0.0005452  -0.0001379   0.0000763  -0.0001358
    6  -0.0000294  -0.0000749  -0.0003585  -0.0005745   0.0004448  -0.0000775
    7   0.0003491  -0.0001838  -0.0000526   0.0000154   0.0000289   0.0000227
    8  -0.0002098  -0.0002556  -0.0001877   0.0000857  -0.0000311   0.0000145
    9   0.0000530   0.0000380  -0.0000940   0.0001881  -0.0001408   0.0000219
   10  -0.0002812   0.0000634  -0.0000623   0.0001250  -0.0001214   0.0000618
   11  -0.0000527   0.0001582  -0.0001288  -0.0000757   0.0000384  -0.0000032
   12   0.0002038  -0.0003863   0.0003466  -0.0002170   0.0002507  -0.0000232
   13   0.0002288  -0.0003705  -0.0001142  -0.0002001   0.0002189  -0.0000450
   14   0.0000510   0.0000282  -0.0000383  -0.0000040   0.0000031   0.0000053
   15  -0.0001907   0.0002782  -0.0000438   0.0001821  -0.0001864   0.0000478
   16  -0.0003110   0.0004753  -0.0001254   0.0002850  -0.0003061   0.0000737
   17   0.0000005   0.0000140  -0.0001718   0.0000546  -0.0000563   0.0000224
   18  -0.0000455   0.0002917   0.0000937   0.0000977  -0.0001206  -0.0000423
   19   0.0003194  -0.0004205   0.0001567  -0.0003449   0.0003545  -0.0000727
   20   0.0000504  -0.0000698   0.0000294  -0.0000545   0.0000604  -0.0000134
   21   0.0000521  -0.0000801   0.0000278  -0.0000618   0.0000641  -0.0000094
   22   0.0000590  -0.0000495   0.0000369  -0.0000753   0.0000803  -0.0000499
   23  -0.0001730   0.0001040   0.0005036  -0.0000687   0.0000464  -0.0000333
   24  -0.0000786  -0.0001337   0.0001447   0.0000367  -0.0000169   0.0000249
   25   0.0000173  -0.0000802   0.0000937  -0.0000511   0.0000573  -0.0000096
   26   0.0000541   0.0000382  -0.0000048  -0.0000029  -0.0000124   0.0000000
   27  -0.0000147  -0.0000225   0.0000039  -0.0000113   0.0000146   0.0000004
   28   0.0000399  -0.0003820   0.0011737  -0.0002449   0.0002511   0.0000081
   29  -0.0003641   0.0000364  -0.0000149  -0.0000429   0.0000504   0.0000362
   30   0.0000241   0.0003012  -0.0001075   0.0001902  -0.0001958   0.0000407
   31  -0.0001062   0.0001029   0.0000676   0.0000294  -0.0000410   0.0000011
   32   0.0000928  -0.0000182  -0.0001497   0.0000823  -0.0000951   0.0000138
   33  -0.0003241   0.0001849  -0.0000134   0.0000440  -0.0000697   0.0000128
   34  -0.0377012   0.0187343  -0.0060553  -0.0022998  -0.0003943  -0.0006328
   35   0.0739633   0.0447828   0.0036437  -0.0051772   0.0013542  -0.0001964
   36  -0.0115714  -0.0020282   0.0061018  -0.0001787   0.0002978   0.0043239
   37  -0.0515844  -0.0381908  -0.0002659   0.0012371   0.0010869   0.0000339
   38  -0.0372518  -0.0283488  -0.0018220   0.0007451   0.0010896  -0.0000419
   39  -0.0010076  -0.0018577  -0.0080134   0.0001027  -0.0000386  -0.0003282
   40   0.0016389   0.0009525   0.0000960  -0.0006672   0.0011559  -0.0001273
   41  -0.0000762   0.0006261  -0.0000828   0.0011351  -0.0013391   0.0001963
   42   0.0002722   0.0000314  -0.0002493  -0.0001456   0.0002061  -0.0005756
   43   0.0635041   0.0433257   0.0008026  -0.0000632  -0.0065890   0.0002439
   44  -0.0114173  -0.0572724   0.0057831  -0.0005994  -0.0012891   0.0004734
   45   0.0063389   0.0109112   0.0090452  -0.0003384  -0.0000758   0.0040974
   46  -0.0010970   0.0027314  -0.0010312  -0.0001697   0.0011796  -0.0001435
   47   0.0029606  -0.0009206   0.0011026   0.0000101  -0.0010300   0.0001092
   48  -0.0010117   0.0011407   0.0067621  -0.0000365   0.0002367   0.0000752
   49  -0.1590344  -0.1208907   0.0030841   0.0021394   0.0285535  -0.0030808
   50  -0.0572244  -0.2759718   0.0160226   0.0020177  -0.0359976   0.0042048
   51  -0.0032035   0.0099030  -0.0665282  -0.0004250   0.0067724   0.0036790
   52  -0.0089045   0.0021336  -0.0013166   0.0014005   0.0006860   0.0002846
   53  -0.0285150   0.0000574  -0.0024174  -0.0003911   0.0011160  -0.0004220
   54   0.0018031   0.0004580   0.0029699   0.0003995  -0.0003036  -0.0024245
   55   0.5953088   0.0744653   0.0372173  -0.0791438   0.0522576  -0.0101439
   56   0.0744653   0.5492102  -0.0361749   0.0523560  -0.1104099   0.0138373
   57   0.0372173  -0.0361749   0.1306276  -0.0101987   0.0137371  -0.0246377
   58  -0.0791438   0.0523560  -0.0101987   0.1016448  -0.0880365   0.0170101
   59   0.0522576  -0.1104099   0.0137371  -0.0880365   0.1553101  -0.0228491
   60  -0.0101439   0.0138373  -0.0246377   0.0170101  -0.0228491   0.0148160
   61  -0.3161811  -0.0090852  -0.0230745  -0.0245167   0.0103200  -0.0038067
   62  -0.0726746  -0.1186937  -0.0013252   0.0360432  -0.0095401   0.0048204
   63  -0.0164522   0.0048965  -0.0660539  -0.0064082   0.0025328   0.0034487
   64  -0.0078499  -0.0287297   0.0019615   0.0010143  -0.0003774   0.0003746
   65   0.0017528  -0.0006725   0.0005590   0.0008056   0.0011467  -0.0002947
   66  -0.0012348  -0.0024150   0.0031049   0.0002589  -0.0004291  -0.0025301
           61          62          63          64          65          66
    1  -0.0285664   0.0033267  -0.0038409   0.0010507  -0.0015578   0.0006718
    2   0.0236538   0.0080584   0.0025893   0.0009175   0.0006037  -0.0002533
    3  -0.0050005   0.0005399   0.0039153   0.0002876  -0.0006884  -0.0037783
    4  -0.0002131  -0.0022174   0.0000658  -0.0000564   0.0006094   0.0006790
    5   0.0002685  -0.0003988   0.0002448   0.0002067   0.0000922  -0.0000172
    6  -0.0034796   0.0000284  -0.0017375   0.0002870  -0.0001344   0.0006345
    7   0.0002604  -0.0000138   0.0013337  -0.0000247  -0.0000120  -0.0001820
    8   0.0009094   0.0002151  -0.0000724   0.0000074   0.0000174   0.0000170
    9   0.0007998   0.0002676  -0.0000265  -0.0001168  -0.0000220  -0.0002072
   10  -0.0000115   0.0001140  -0.0002011  -0.0001259   0.0000033   0.0000654
   11  -0.0011226  -0.0003159   0.0001881  -0.0000566  -0.0001116   0.0000364
   12  -0.0001099   0.0000717  -0.0000746   0.0001147  -0.0002305  -0.0000923
   13  -0.0002634  -0.0001997   0.0000877   0.0000449  -0.0000283   0.0001034
   14  -0.0000996  -0.0000124  -0.0000552  -0.0000087   0.0000030  -0.0000002
   15   0.0002437   0.0001266   0.0000798  -0.0000578   0.0000575  -0.0000826
   16   0.0003578  -0.0001239  -0.0000826  -0.0001069   0.0000636   0.0000004
   17   0.0001830   0.0001192   0.0001542   0.0000224   0.0000054   0.0000066
   18   0.0001224   0.0000155   0.0001975  -0.0000472   0.0001433  -0.0000832
   19  -0.0006094  -0.0002907  -0.0000595   0.0001028  -0.0001160   0.0000051
   20  -0.0000709  -0.0000629  -0.0000255   0.0000118  -0.0000148   0.0000079
   21  -0.0001124  -0.0000430   0.0000017   0.0000205  -0.0000252  -0.0000116
   22  -0.0001272  -0.0000994   0.0003651  -0.0000391   0.0001170  -0.0001370
   23  -0.0009148  -0.0003059  -0.0001572  -0.0000585  -0.0000038  -0.0002653
   24   0.0001546   0.0001037   0.0002626  -0.0000165   0.0000775  -0.0001797
   25  -0.0001169  -0.0000619   0.0000073   0.0000049   0.0000047  -0.0000551
   26  -0.0000961   0.0000044   0.0000398   0.0000083   0.0000098   0.0000172
   27  -0.0000046  -0.0000449  -0.0000256  -0.0000038  -0.0000074  -0.0000066
   28  -0.0001998  -0.0017834  -0.0003673   0.0001527   0.0001532  -0.0005243
   29   0.0012412  -0.0011572  -0.0009817  -0.0000487   0.0002975   0.0000131
   30   0.0021232  -0.0013573  -0.0002027  -0.0001638   0.0002050   0.0001971
   31   0.0001576   0.0000431  -0.0000312  -0.0000072   0.0000229  -0.0000546
   32   0.0003607   0.0003591   0.0001006   0.0000506  -0.0000762   0.0001751
   33  -0.0003611   0.0001326   0.0001914  -0.0000127   0.0000467  -0.0001728
   34  -0.1836827   0.1207817  -0.0248840   0.0094921  -0.0100561   0.0014663
   35   0.0547098  -0.2415658   0.0228769   0.0179950  -0.0175306   0.0036129
   36  -0.0177955   0.0293863  -0.0658597  -0.0013289   0.0012715   0.0035164
   37   0.0627701  -0.0113095   0.0066432  -0.0014515   0.0028500  -0.0010150
   38   0.0432677  -0.0569717   0.0118760   0.0022719  -0.0009002   0.0009572
   39   0.0012478   0.0055030   0.0100977  -0.0009620   0.0009650   0.0061009
   40  -0.0009062  -0.0006225  -0.0003520  -0.0000755   0.0000246  -0.0000106
   41  -0.0060248  -0.0020962  -0.0000923   0.0014216  -0.0010216   0.0002276
   42   0.0000785   0.0006157   0.0037938  -0.0001660   0.0001348   0.0001529
   43  -0.0575036   0.0217631  -0.0079009  -0.0006694   0.0005994  -0.0000173
   44   0.0214862  -0.0098679   0.0025362   0.0008507   0.0003274  -0.0000334
   45  -0.0072695   0.0027995  -0.0050000  -0.0000623  -0.0000569  -0.0010435
   46  -0.0007988   0.0008474  -0.0000567   0.0000435  -0.0000454   0.0000420
   47   0.0006463   0.0003231  -0.0000816  -0.0000433  -0.0000513  -0.0000393
   48  -0.0000941  -0.0001000  -0.0010903   0.0000475  -0.0000377  -0.0003919
   49  -0.0145110  -0.0330587   0.0013449  -0.0056724  -0.0002202  -0.0010918
   50  -0.0783494   0.0188724  -0.0088554   0.0004791   0.0014975   0.0004774
   51   0.0053928  -0.0041521   0.0105030  -0.0011092   0.0003706   0.0053004
   52   0.0010144  -0.0022686  -0.0001870  -0.0003060   0.0000566  -0.0000618
   53  -0.0015776  -0.0051646   0.0009372  -0.0014047   0.0001111  -0.0001315
   54  -0.0002527   0.0008667   0.0054113   0.0000833   0.0000215   0.0002227
   55  -0.3161811  -0.0726746  -0.0164522  -0.0078499   0.0017528  -0.0012348
   56  -0.0090852  -0.1186937   0.0048965  -0.0287297  -0.0006725  -0.0024150
   57  -0.0230745  -0.0013252  -0.0660539   0.0019615   0.0005590   0.0031049
   58  -0.0245167   0.0360432  -0.0064082   0.0010143   0.0008056   0.0002589
   59   0.0103200  -0.0095401   0.0025328  -0.0003774   0.0011467  -0.0004291
   60  -0.0038067   0.0048204   0.0034487   0.0003746  -0.0002947  -0.0025301
   61   0.6652005   0.0462207   0.0461397  -0.1015563  -0.1059310   0.0050593
   62   0.0462207   0.7136862  -0.0561419  -0.1044193  -0.2954745   0.0178821
   63   0.0461397  -0.0561419   0.1390276   0.0048374   0.0174910  -0.0368590
   64  -0.1015563  -0.1044193   0.0048374   0.1060355   0.1109039  -0.0039672
   65  -0.1059310  -0.2954745   0.0174910   0.1109039   0.3117452  -0.0198463
   66   0.0050593   0.0178821  -0.0368590  -0.0039672  -0.0198463   0.0262091
 **********************************************************************
 **                                                                  **
 **                       VIBRATIONAL ANALYSIS                       **
 **                       --------------------                       **
 **                                                                  **
 **        VIBRATIONAL FREQUENCIES (CM**-1) AND NORMAL MODES         **
 **     FORCE CONSTANTS (mDYN/ANGSTROM) AND REDUCED MASSES (AMU)     **
 **                  INFRARED INTENSITIES (KM/MOL)                   **
 **                                                                  **
 **********************************************************************


 Mode:                 1                      2                      3
 Frequency:        14.83                  36.28                  61.50
 Force Cnst:      0.0020                 0.0144                 0.0183
 Red. Mass:      15.1368                18.6038                 8.2238
 IR Active:          YES                    YES                    YES
 IR Intens:        0.158                  0.019                  0.130
 Raman Active:       YES                    YES                    YES
               X      Y      Z        X      Y      Z        X      Y      Z
 C          0.015 -0.064  0.033    0.027 -0.236  0.054    0.011  0.032  0.183
 C         -0.022  0.078 -0.008    0.016 -0.149  0.038   -0.050  0.011  0.134
 Cl        -0.071  0.253 -0.033    0.023 -0.213  0.051   -0.154  0.010  0.177
 C         -0.016  0.060 -0.028   -0.005  0.014  0.005   -0.040 -0.007  0.047
 Cl        -0.065  0.252 -0.085   -0.033  0.207 -0.035   -0.130 -0.046 -0.021
 C          0.028 -0.117 -0.001   -0.010  0.053 -0.003    0.038  0.008  0.015
 Cl         0.038 -0.160 -0.020   -0.049  0.347 -0.062    0.059 -0.002 -0.104
 C          0.064 -0.267  0.044    0.010 -0.108  0.030    0.100  0.033  0.064
 H          0.098 -0.404  0.065    0.008 -0.092  0.027    0.161  0.043  0.038
 C          0.057 -0.238  0.061    0.028 -0.243  0.056    0.083  0.043  0.150
 H          0.086 -0.350  0.094    0.038 -0.320  0.071    0.134  0.059  0.190
 C          0.010 -0.044  0.042    0.019 -0.166  0.038    0.014  0.031  0.178
 C         -0.012 -0.026  0.157   -0.101 -0.111 -0.001    0.042  0.006 -0.024
 Cl        -0.034 -0.020  0.292   -0.244 -0.214 -0.018    0.056  0.009 -0.071
 C         -0.013 -0.016  0.154   -0.117  0.027 -0.036    0.064 -0.023 -0.236
 H         -0.031 -0.002  0.243   -0.213  0.066 -0.066    0.085 -0.042 -0.402
 C          0.010 -0.021  0.029   -0.009  0.108 -0.036    0.060 -0.029 -0.258
 H          0.009 -0.011  0.023   -0.019  0.210 -0.064    0.079 -0.054 -0.448
 C          0.033 -0.038 -0.093    0.114  0.055 -0.000    0.032 -0.004 -0.038
 Cl         0.061 -0.047 -0.265    0.268  0.169  0.001    0.031 -0.017 -0.111
 C          0.034 -0.049 -0.087    0.126 -0.083  0.037    0.009  0.028  0.191
 H          0.052 -0.063 -0.180    0.224 -0.124  0.065   -0.009  0.044  0.326
 TransDip   0.002 -0.011  0.006   -0.001 -0.004  0.000    0.009  0.000 -0.007

 Mode:                 4                      5                      6
 Frequency:        80.42                  91.37                 131.01
 Force Cnst:      0.1044                 0.0493                 0.0853
 Red. Mass:      27.3977                10.0303                 8.4396
 IR Active:          YES                    YES                    YES
 IR Intens:        0.038                  0.554                  0.547
 Raman Active:       YES                    YES                    YES
               X      Y      Z        X      Y      Z        X      Y      Z
 C          0.012 -0.092  0.017   -0.002 -0.013 -0.038   -0.000  0.014  0.003
 C         -0.007  0.042 -0.009    0.007 -0.003 -0.034   -0.005  0.040 -0.004
 Cl        -0.067  0.527 -0.106    0.025  0.029 -0.052   -0.021  0.108 -0.014
 C          0.012 -0.097  0.020    0.006 -0.007 -0.023   -0.011  0.086 -0.015
 Cl         0.073 -0.512  0.107    0.022 -0.017 -0.010   -0.004  0.014 -0.002
 C         -0.002  0.004  0.000   -0.005 -0.005 -0.019   -0.022  0.177 -0.033
 Cl        -0.050  0.374 -0.074   -0.010  0.014 -0.009    0.020 -0.143  0.031
 C          0.009 -0.085  0.018   -0.013 -0.012 -0.025   -0.050  0.405 -0.078
 H          0.004 -0.048  0.011   -0.021 -0.012 -0.022   -0.070  0.568 -0.112
 C          0.027 -0.213  0.042   -0.011 -0.019 -0.034   -0.037  0.302 -0.056
 H          0.041 -0.329  0.064   -0.016 -0.028 -0.037   -0.049  0.407 -0.075
 C          0.009 -0.080  0.020    0.002 -0.014 -0.070    0.017 -0.112  0.029
 C         -0.018 -0.068  0.039    0.004 -0.018 -0.116   -0.008 -0.107  0.015
 Cl        -0.056 -0.106 -0.007   -0.039  0.025  0.307   -0.111 -0.188  0.013
 C         -0.026 -0.034  0.077    0.028 -0.041 -0.366   -0.017 -0.061  0.003
 H         -0.049 -0.023  0.102    0.036 -0.052 -0.471   -0.040 -0.052 -0.006
 C         -0.004 -0.019  0.070    0.031 -0.042 -0.387    0.002 -0.046  0.002
 H         -0.008  0.005  0.092    0.044 -0.053 -0.520    0.000 -0.026 -0.011
 C          0.028 -0.036  0.020    0.009 -0.017 -0.128    0.036 -0.062  0.018
 Cl         0.074 -0.014 -0.037   -0.019  0.024  0.235    0.141  0.004  0.003
 C          0.031 -0.067  0.006    0.002 -0.012 -0.051    0.032 -0.105  0.037
 H          0.054 -0.079 -0.018   -0.008  0.000  0.067    0.055 -0.115  0.045
 TransDip   0.000 -0.005  0.004   -0.000 -0.002 -0.024   -0.002  0.023 -0.006

 Mode:                 7                      8                      9
 Frequency:       155.26                 211.50                 217.72
 Force Cnst:      0.2997                 0.4141                 0.2972
 Red. Mass:      21.1038                15.7121                10.6424
 IR Active:          YES                    YES                    YES
 IR Intens:        0.150                  0.119                  0.096
 Raman Active:       YES                    YES                    YES
               X      Y      Z        X      Y      Z        X      Y      Z
 C         -0.063 -0.043 -0.066    0.098  0.042 -0.013    0.011 -0.023 -0.041
 C         -0.110 -0.030 -0.071    0.094  0.043 -0.000    0.013 -0.044 -0.054
 Cl        -0.234 -0.032 -0.034   -0.265 -0.011  0.157    0.132  0.001 -0.130
 C         -0.130 -0.020 -0.038    0.132  0.021 -0.083    0.031 -0.045 -0.070
 Cl        -0.147 -0.033 -0.036   -0.014 -0.055 -0.230   -0.120 -0.051 -0.217
 C         -0.201 -0.018 -0.004    0.137  0.013 -0.053    0.030 -0.027 -0.061
 Cl        -0.252 -0.007  0.165    0.097  0.084  0.344   -0.029  0.052  0.253
 C         -0.206 -0.012 -0.011    0.108 -0.017 -0.066    0.015 -0.009 -0.079
 H         -0.209 -0.000 -0.014    0.127 -0.039 -0.068    0.020  0.011 -0.087
 C         -0.179 -0.034 -0.040    0.102  0.007 -0.015    0.029 -0.000 -0.060
 H         -0.236 -0.056 -0.086    0.131  0.007  0.008    0.035  0.018 -0.057
 C          0.021 -0.070 -0.103    0.097  0.035 -0.131   -0.012  0.016  0.141
 C          0.100 -0.078 -0.024    0.062  0.050 -0.019   -0.003  0.006  0.008
 Cl         0.397  0.127  0.016   -0.116 -0.079 -0.036   -0.001  0.016  0.046
 C          0.098 -0.081  0.041    0.058  0.070  0.047    0.005 -0.000 -0.075
 H          0.068 -0.065  0.103    0.051  0.081  0.166    0.017 -0.015 -0.228
 C          0.102 -0.045  0.041    0.072  0.052  0.003    0.003  0.009 -0.008
 H          0.094 -0.040  0.124    0.058  0.072  0.148    0.021 -0.007 -0.200
 C          0.110 -0.046 -0.051    0.084  0.029 -0.193   -0.021  0.036  0.259
 Cl         0.364  0.141  0.053   -0.109 -0.069  0.069   -0.005 -0.010 -0.093
 C          0.097 -0.071 -0.143    0.104  0.025 -0.344   -0.037  0.052  0.446
 H          0.130 -0.091 -0.194    0.117  0.012 -0.477   -0.051  0.069  0.616
 TransDip  -0.010 -0.007 -0.002    0.009  0.006  0.000   -0.008 -0.001 -0.005

 Mode:                10                     11                     12
 Frequency:       224.04                 247.99                 281.67
 Force Cnst:      0.5004                 0.2688                 0.4803
 Red. Mass:      16.9215                 7.4200                10.2751
 IR Active:          YES                    YES                    YES
 IR Intens:        0.010                  1.059                  1.368
 Raman Active:       YES                    YES                    YES
               X      Y      Z        X      Y      Z        X      Y      Z
 C          0.036 -0.011 -0.095   -0.016  0.107 -0.019   -0.064 -0.022  0.003
 C         -0.010 -0.020 -0.165   -0.052  0.371 -0.073    0.022 -0.009  0.039
 Cl        -0.376 -0.066 -0.054    0.031 -0.090  0.007   -0.017  0.015  0.063
 C          0.025 -0.010 -0.156   -0.059  0.442 -0.089    0.070 -0.021 -0.011
 Cl         0.438  0.081  0.125    0.003 -0.105  0.011    0.079  0.005 -0.052
 C         -0.031 -0.020 -0.117   -0.035  0.284 -0.059    0.135 -0.008 -0.027
 Cl        -0.060 -0.002  0.027    0.008 -0.053  0.018    0.185  0.040  0.062
 C          0.006 -0.032 -0.106    0.013 -0.082  0.016    0.074 -0.002 -0.070
 H          0.027 -0.048 -0.112    0.053 -0.372  0.073    0.041  0.016 -0.060
 C          0.024 -0.029 -0.101    0.029 -0.197  0.042    0.045  0.003 -0.036
 H          0.017 -0.051 -0.106    0.078 -0.544  0.112    0.116  0.037  0.020
 C          0.009  0.019  0.088   -0.008  0.004  0.018   -0.153 -0.069  0.006
 C          0.011  0.012 -0.003    0.006 -0.006  0.021   -0.198 -0.058  0.012
 Cl        -0.018 -0.001  0.039   -0.013 -0.028 -0.000    0.039  0.149 -0.020
 C          0.019  0.010 -0.068    0.006 -0.014  0.000   -0.212 -0.146  0.009
 H          0.028 -0.002 -0.189    0.019 -0.021 -0.016   -0.134 -0.180  0.027
 C          0.018  0.015 -0.014   -0.013 -0.028 -0.013   -0.306 -0.189 -0.028
 H          0.033  0.003 -0.171   -0.009 -0.047 -0.038   -0.303 -0.233 -0.031
 C         -0.003  0.037  0.210   -0.023 -0.021  0.009   -0.267 -0.194 -0.034
 Cl        -0.016 -0.019 -0.074    0.031  0.014  0.000    0.116  0.112  0.006
 C         -0.015  0.051  0.353   -0.030 -0.014  0.028   -0.261 -0.178 -0.027
 H         -0.025  0.064  0.484   -0.044 -0.007  0.043   -0.364 -0.137 -0.052
 TransDip   0.003 -0.000  0.002    0.001 -0.033  0.005   -0.030 -0.023  0.004

 Mode:                13                     14                     15
 Frequency:       312.69                 317.28                 329.49
 Force Cnst:      0.4085                 0.4173                 1.7555
 Red. Mass:       7.0906                 7.0362                27.4455
 IR Active:          YES                    YES                    YES
 IR Intens:        0.059                  0.179                  0.037
 Raman Active:       YES                    YES                    YES
               X      Y      Z        X      Y      Z        X      Y      Z
 C          0.021 -0.228  0.069   -0.023  0.258 -0.026   -0.046 -0.024 -0.009
 C         -0.018 -0.130  0.006   -0.045  0.120 -0.048   -0.008 -0.014  0.012
 Cl         0.014  0.008 -0.065    0.017 -0.026 -0.061   -0.010  0.002  0.007
 C         -0.023  0.012 -0.035   -0.018 -0.054 -0.017    0.009 -0.009  0.011
 Cl         0.032  0.002 -0.005    0.016  0.009 -0.001    0.008  0.003  0.004
 C         -0.026  0.158 -0.069    0.006 -0.214  0.015    0.047  0.004 -0.001
 Cl        -0.016 -0.037  0.032   -0.054  0.042  0.007    0.089  0.014  0.016
 C          0.005  0.163 -0.053    0.043 -0.170  0.031    0.010  0.004 -0.027
 H          0.012  0.297 -0.091    0.091 -0.292  0.042   -0.021  0.013 -0.017
 C          0.051 -0.158  0.038    0.003  0.202 -0.022   -0.001 -0.015 -0.024
 H          0.080 -0.229  0.068   -0.008  0.313 -0.042    0.027 -0.017 -0.001
 C         -0.025 -0.061  0.176   -0.005  0.103  0.134   -0.073 -0.139  0.002
 C         -0.107 -0.000  0.311    0.064  0.064  0.287    0.108 -0.261  0.024
 Cl         0.051  0.069 -0.065   -0.036 -0.095 -0.046    0.358 -0.432  0.082
 C         -0.103  0.039  0.179    0.083 -0.001  0.177    0.043  0.006 -0.007
 H         -0.176  0.073  0.223    0.149 -0.026  0.227   -0.150  0.082 -0.037
 C          0.027  0.061 -0.243    0.021 -0.110 -0.204    0.001  0.092 -0.002
 H          0.039  0.118 -0.468    0.050 -0.222 -0.404    0.016 -0.088  0.029
 C          0.079  0.040 -0.199   -0.052 -0.073 -0.156   -0.203  0.219 -0.036
 Cl        -0.070 -0.012  0.047    0.058  0.030  0.044   -0.361  0.486 -0.084
 C          0.076 -0.000  0.003   -0.086  0.009  0.014   -0.126 -0.064 -0.013
 H          0.147 -0.030  0.012   -0.160  0.040  0.010    0.057 -0.138  0.005
 TransDip  -0.005 -0.001 -0.006    0.010  0.005 -0.007   -0.004 -0.005  0.001

 Mode:                16                     17                     18
 Frequency:       347.27                 427.87                 442.26
 Force Cnst:      1.9280                 0.5241                 0.5472
 Red. Mass:      27.1347                 4.8587                 4.7484
 IR Active:          YES                    YES                    YES
 IR Intens:        0.142                  2.861                  1.689
 Raman Active:       YES                    YES                    YES
               X      Y      Z        X      Y      Z        X      Y      Z
 C         -0.009 -0.013 -0.137   -0.045 -0.008 -0.147   -0.049  0.022  0.063
 C         -0.120 -0.037 -0.181    0.062  0.072 -0.027   -0.078  0.116  0.002
 Cl        -0.223 -0.115 -0.428   -0.004  0.016  0.105    0.017 -0.009 -0.021
 C         -0.134  0.021  0.189    0.052  0.059  0.036   -0.051  0.085 -0.049
 Cl        -0.321  0.030  0.365   -0.014 -0.011 -0.015    0.028 -0.008 -0.001
 C          0.173  0.037  0.138    0.010 -0.050  0.084    0.026 -0.141 -0.026
 Cl         0.439  0.079  0.095    0.085  0.015 -0.030   -0.003  0.022  0.014
 C          0.105  0.016  0.062   -0.145 -0.077 -0.009    0.061 -0.098 -0.011
 H         -0.088 -0.000  0.144   -0.273 -0.129  0.056    0.118 -0.162 -0.018
 C          0.104 -0.001 -0.154   -0.161  0.042 -0.147    0.012  0.188  0.008
 H          0.065 -0.006 -0.184   -0.228  0.077 -0.205    0.050  0.346  0.025
 C          0.002  0.010 -0.010   -0.020 -0.080 -0.158   -0.058 -0.123  0.128
 C          0.011  0.013 -0.006   -0.065 -0.059 -0.035   -0.153 -0.101  0.072
 Cl        -0.016  0.008 -0.001    0.034 -0.003  0.005    0.064  0.004  0.001
 C          0.017  0.013 -0.006   -0.101  0.034  0.166   -0.178  0.007 -0.146
 H          0.009  0.017 -0.011   -0.212  0.095  0.384   -0.307  0.046 -0.374
 C          0.044  0.023  0.000    0.030  0.077 -0.146   -0.033  0.155  0.062
 H          0.042  0.047 -0.005    0.032  0.161 -0.286   -0.055  0.331  0.077
 C          0.051  0.015  0.007    0.077  0.052 -0.029    0.094  0.080  0.048
 Cl         0.020 -0.047  0.005    0.003 -0.051  0.007   -0.006 -0.068  0.004
 C          0.042  0.030 -0.002    0.052  0.017  0.172    0.110 -0.052 -0.094
 H          0.056  0.023 -0.013    0.109  0.009  0.428    0.258 -0.129 -0.285
 TransDip  -0.011  0.002  0.004   -0.053  0.008 -0.004   -0.025  0.026 -0.021

 Mode:                19                     20                     21
 Frequency:       488.23                 501.36                 521.55
 Force Cnst:      0.5625                 1.4608                 0.8309
 Red. Mass:       4.0053                 9.8637                 5.1846
 IR Active:          YES                    YES                    YES
 IR Intens:        7.052                 11.949                  6.790
 Raman Active:       YES                    YES                    YES
               X      Y      Z        X      Y      Z        X      Y      Z
 C         -0.026 -0.007 -0.083    0.041  0.014  0.160   -0.068  0.114  0.014
 C          0.046 -0.012 -0.016    0.032  0.019  0.052   -0.091  0.309 -0.036
 Cl        -0.010  0.003  0.019   -0.072 -0.049 -0.202    0.012 -0.028 -0.002
 C          0.049 -0.018  0.054    0.063  0.071  0.120    0.003 -0.263  0.037
 Cl         0.019 -0.005 -0.054    0.114 -0.030 -0.208    0.019  0.023 -0.017
 C         -0.033  0.040  0.099   -0.079  0.027  0.297    0.011 -0.157  0.009
 Cl         0.069  0.001 -0.022    0.050  0.001 -0.040    0.027  0.011  0.005
 C         -0.157  0.013  0.045   -0.096  0.042  0.398   -0.045  0.221 -0.064
 H         -0.271  0.031  0.088   -0.094  0.024  0.409   -0.070  0.561 -0.140
 C         -0.138 -0.069 -0.052   -0.119  0.082  0.276   -0.001 -0.212  0.075
 H         -0.216 -0.123 -0.111   -0.254  0.086  0.173    0.069 -0.489  0.157
 C         -0.022  0.041  0.054    0.024 -0.033  0.027   -0.053  0.041  0.009
 C          0.005  0.051  0.279   -0.008 -0.033 -0.140   -0.026  0.007 -0.040
 Cl        -0.008 -0.009 -0.017    0.002  0.014  0.007    0.035 -0.048  0.011
 C          0.059 -0.016 -0.126   -0.038  0.004  0.041   -0.045  0.045 -0.010
 H          0.117 -0.066 -0.542   -0.064  0.027  0.235   -0.083  0.063  0.021
 C          0.032 -0.017  0.011   -0.033  0.008  0.019   -0.027  0.062  0.009
 H          0.058 -0.069 -0.231   -0.051  0.042  0.190   -0.037  0.104  0.067
 C         -0.022  0.022  0.203    0.012 -0.021 -0.125   -0.000  0.032 -0.044
 Cl         0.011 -0.002 -0.011   -0.015  0.010  0.005    0.037 -0.053  0.011
 C         -0.003  0.025 -0.110    0.009 -0.038  0.048   -0.024  0.054  0.002
 H          0.019 -0.008 -0.466   -0.002 -0.023  0.214   -0.026  0.057  0.055
 TransDip  -0.040 -0.010 -0.074   -0.026  0.008  0.107   -0.068  0.048  0.008

 Mode:                22                     23                     24
 Frequency:       534.25                 559.90                 619.75
 Force Cnst:      1.5654                 1.5803                 1.1865
 Red. Mass:       9.3089                 8.5561                 5.2431
 IR Active:          YES                    YES                    YES
 IR Intens:       24.448                  9.491                 10.456
 Raman Active:       YES                    YES                    YES
               X      Y      Z        X      Y      Z        X      Y      Z
 C          0.222 -0.082 -0.093   -0.157 -0.117  0.099   -0.060  0.203  0.060
 C          0.158  0.294 -0.136   -0.187  0.093  0.036   -0.066  0.014  0.062
 Cl        -0.034 -0.026  0.005    0.038  0.000  0.017    0.001 -0.003 -0.030
 C          0.133  0.031  0.069   -0.138  0.048 -0.091   -0.020 -0.229  0.014
 Cl        -0.069 -0.003  0.028    0.048 -0.001 -0.010    0.012  0.014 -0.004
 C          0.078 -0.232  0.154   -0.041 -0.178 -0.076   -0.035  0.192 -0.094
 Cl        -0.127 -0.004 -0.029    0.120  0.030  0.020    0.012 -0.005  0.011
 C          0.086  0.141  0.100   -0.137 -0.017 -0.143    0.050 -0.041  0.007
 H         -0.000  0.444  0.057   -0.125  0.153 -0.191    0.205 -0.359  0.027
 C          0.153 -0.018 -0.067   -0.174  0.004  0.040   -0.001  0.055  0.131
 H          0.037 -0.008 -0.163   -0.111  0.149  0.079    0.108 -0.217  0.246
 C          0.170 -0.190 -0.058   -0.060 -0.076  0.112    0.005 -0.102 -0.198
 C         -0.002 -0.078  0.087    0.091 -0.096 -0.037   -0.024 -0.096 -0.009
 Cl        -0.068  0.124 -0.024   -0.110  0.115 -0.018   -0.026  0.041 -0.010
 C         -0.000 -0.088  0.014    0.183 -0.212  0.016   -0.034 -0.084  0.111
 H          0.033 -0.109 -0.076    0.175 -0.203  0.079   -0.101 -0.057  0.120
 C          0.006 -0.086 -0.036    0.285 -0.138  0.098    0.096 -0.023 -0.122
 H          0.023 -0.109 -0.208    0.274 -0.173  0.291    0.124  0.002 -0.491
 C          0.031 -0.063  0.125    0.119 -0.029 -0.110    0.046  0.030  0.258
 Cl        -0.099  0.112 -0.027   -0.064  0.106 -0.010   -0.024  0.026 -0.016
 C          0.103 -0.219  0.016    0.090  0.000  0.031    0.071 -0.064 -0.064
 H          0.150 -0.243 -0.047    0.204 -0.046  0.111    0.168 -0.110 -0.102
 TransDip   0.147 -0.058 -0.008   -0.009 -0.096  0.022    0.054 -0.088  0.010

 Mode:                25                     26                     27
 Frequency:       621.49                 679.20                 740.98
 Force Cnst:      1.1642                 2.0575                 1.9537
 Red. Mass:       5.1156                 7.5700                 6.0392
 IR Active:          YES                    YES                    YES
 IR Intens:       10.083                  2.495                  4.030
 Raman Active:       YES                    YES                    YES
               X      Y      Z        X      Y      Z        X      Y      Z
 C         -0.004 -0.184  0.129    0.059  0.020  0.050   -0.115  0.283 -0.106
 C         -0.062 -0.010  0.059   -0.033  0.007 -0.015   -0.041 -0.266  0.026
 Cl         0.004 -0.007 -0.024    0.014  0.003  0.007    0.005  0.013  0.017
 C         -0.081  0.220 -0.080   -0.044 -0.057 -0.098   -0.091  0.197  0.033
 Cl         0.014 -0.011  0.003   -0.009  0.005  0.025    0.025 -0.008 -0.029
 C          0.013 -0.232 -0.011   -0.103 -0.011 -0.102    0.050 -0.162  0.103
 Cl         0.017  0.014  0.008    0.068  0.011  0.011   -0.016  0.002 -0.001
 C          0.018  0.055 -0.022   -0.118 -0.042 -0.079    0.038  0.154  0.040
 H          0.073  0.428 -0.138   -0.000 -0.091 -0.115   -0.076  0.053  0.111
 C         -0.007 -0.013  0.131   -0.141  0.017  0.099    0.101 -0.110 -0.103
 H          0.010  0.336  0.116   -0.159 -0.040  0.088    0.150 -0.538 -0.027
 C          0.003  0.059 -0.213    0.207 -0.152  0.035   -0.082 -0.065  0.147
 C          0.018  0.075 -0.022    0.185  0.015  0.031    0.061 -0.127 -0.113
 Cl         0.020 -0.037  0.003   -0.013  0.044 -0.006   -0.022  0.034 -0.002
 C          0.017  0.061  0.097    0.146  0.385 -0.033    0.049  0.054  0.057
 H          0.064  0.044  0.122    0.197  0.367 -0.038   -0.094  0.124  0.188
 C         -0.026 -0.016 -0.129   -0.180  0.123 -0.023    0.092  0.060 -0.062
 H          0.012 -0.098 -0.477   -0.155 -0.109  0.014    0.105 -0.018 -0.092
 C         -0.074  0.027  0.240   -0.092 -0.009 -0.017   -0.039  0.079  0.065
 Cl         0.025 -0.022 -0.006   -0.008 -0.027  0.002    0.011 -0.019  0.003
 C         -0.048  0.073 -0.086   -0.029 -0.377  0.040   -0.047 -0.116 -0.039
 H         -0.116  0.101 -0.139   -0.008 -0.389  0.055    0.108 -0.203 -0.292
 TransDip  -0.045  0.087 -0.026    0.011 -0.031 -0.039   -0.040 -0.045  0.023

 Mode:                28                     29                     30
 Frequency:       747.47                 765.46                 779.72
 Force Cnst:      1.6570                 1.9107                 3.1588
 Red. Mass:       5.0336                 5.5347                 8.8184
 IR Active:          YES                    YES                    YES
 IR Intens:        9.816                 12.697                 39.094
 Raman Active:       YES                    YES                    YES
               X      Y      Z        X      Y      Z        X      Y      Z
 C          0.029  0.235  0.010    0.136  0.100 -0.003   -0.091 -0.017  0.098
 C          0.110 -0.160  0.084    0.104 -0.046 -0.055    0.271  0.104  0.272
 Cl        -0.012  0.000 -0.029    0.003  0.003  0.005   -0.054 -0.028 -0.105
 C          0.066  0.131 -0.090    0.063  0.019 -0.117    0.361  0.058  0.089
 Cl        -0.025 -0.001  0.031   -0.032  0.002  0.036   -0.042  0.002  0.037
 C          0.011 -0.136 -0.042   -0.085 -0.064 -0.056    0.270  0.048  0.005
 Cl         0.005  0.004 -0.001    0.036  0.007  0.002   -0.084 -0.017 -0.029
 C         -0.048  0.077 -0.088   -0.121  0.011 -0.065   -0.085 -0.088 -0.301
 H          0.108 -0.014 -0.127   -0.008 -0.088 -0.087   -0.133 -0.015 -0.302
 C         -0.073 -0.044  0.155   -0.112 -0.009  0.075   -0.142 -0.008  0.071
 H          0.005 -0.355  0.247   -0.173 -0.220  0.041    0.091  0.151  0.245
 C          0.063 -0.012 -0.226    0.117  0.096  0.278   -0.128 -0.027  0.129
 C         -0.066  0.018  0.203   -0.060  0.086 -0.211    0.048 -0.094 -0.072
 Cl         0.005 -0.005 -0.005    0.021 -0.029  0.011   -0.015  0.020 -0.001
 C         -0.064 -0.082 -0.089   -0.129 -0.084  0.070    0.066  0.041  0.032
 H         -0.031 -0.115 -0.341   -0.000 -0.126  0.337   -0.071  0.108  0.135
 C         -0.029 -0.008  0.101   -0.123 -0.083 -0.092    0.108  0.046 -0.034
 H         -0.048  0.105  0.151   -0.145  0.109 -0.119    0.121 -0.074 -0.004
 C          0.066 -0.047 -0.114    0.098 -0.115  0.112   -0.082  0.098  0.019
 Cl        -0.014  0.016 -0.002   -0.031  0.038 -0.006    0.024 -0.027  0.006
 C          0.049  0.012  0.076    0.141  0.053 -0.040   -0.102 -0.020 -0.020
 H         -0.005  0.063  0.505    0.062  0.056 -0.570    0.014 -0.089 -0.291
 TransDip   0.097 -0.024  0.005    0.065 -0.042 -0.084    0.169  0.057  0.091

 Mode:                31                     32                     33
 Frequency:       826.84                 833.04                 870.17
 Force Cnst:      0.5535                 0.5900                 3.1916
 Red. Mass:       1.3741                 1.4429                 7.1539
 IR Active:          YES                    YES                    YES
 IR Intens:       26.942                 21.234                 43.458
 Raman Active:       YES                    YES                    YES
               X      Y      Z        X      Y      Z        X      Y      Z
 C          0.001  0.009 -0.002   -0.000  0.100 -0.022   -0.182  0.041  0.033
 C         -0.000 -0.002 -0.002    0.008 -0.022 -0.008   -0.162  0.000  0.189
 Cl         0.000  0.000  0.000    0.001  0.001  0.002   -0.008 -0.007 -0.030
 C         -0.001 -0.000 -0.003    0.001  0.004 -0.014   -0.115  0.041  0.250
 Cl        -0.000  0.000  0.000   -0.002  0.000  0.003    0.047 -0.004 -0.050
 C         -0.004  0.004 -0.003   -0.021  0.053 -0.017    0.221  0.054  0.095
 Cl         0.001 -0.000  0.000    0.004 -0.004  0.002   -0.044 -0.009 -0.010
 C          0.003 -0.008  0.006    0.012 -0.106  0.029   -0.014 -0.053 -0.157
 H          0.000  0.067 -0.012   -0.083  0.748 -0.148   -0.372  0.103 -0.058
 C          0.002 -0.009  0.006    0.011 -0.097  0.028    0.026 -0.045 -0.146
 H         -0.008  0.054 -0.007   -0.094  0.582 -0.116    0.210  0.081 -0.015
 C          0.000 -0.002 -0.015    0.003 -0.002  0.007    0.118  0.016 -0.019
 C         -0.008  0.004  0.073   -0.003 -0.022 -0.008    0.014  0.155  0.002
 Cl         0.000  0.000 -0.005   -0.002  0.003  0.000    0.015 -0.022  0.003
 C          0.009 -0.013 -0.107   -0.014 -0.013  0.010    0.001  0.085 -0.012
 H         -0.072  0.071  0.671   -0.032 -0.011 -0.063    0.329 -0.051  0.043
 C          0.013 -0.009 -0.106    0.007  0.009  0.010   -0.223 -0.077 -0.016
 H         -0.063  0.071  0.700    0.011  0.025 -0.064   -0.243  0.076 -0.008
 C         -0.007  0.008  0.063    0.009  0.000 -0.010    0.187 -0.210  0.055
 Cl         0.001 -0.001 -0.004   -0.002  0.001  0.000   -0.042  0.044 -0.010
 C         -0.002 -0.001  0.001    0.004 -0.019  0.010    0.219 -0.034 -0.011
 H          0.000 -0.002  0.001    0.020 -0.029 -0.031    0.134  0.017  0.260
 TransDip  -0.019  0.030  0.162   -0.004  0.133 -0.063    0.124 -0.023  0.170

 Mode:                34                     35                     36
 Frequency:       906.79                 967.08                 968.81
 Force Cnst:      0.7343                 0.7382                 0.7450
 Red. Mass:       1.5157                 1.3397                 1.3472
 IR Active:          YES                    YES                    YES
 IR Intens:        5.537                  0.124                  0.041
 Raman Active:       YES                    YES                    YES
               X      Y      Z        X      Y      Z        X      Y      Z
 C          0.013  0.005  0.002   -0.004  0.026 -0.005    0.001  0.002  0.001
 C          0.018 -0.002 -0.017   -0.002  0.008 -0.000    0.002 -0.000 -0.002
 Cl        -0.000  0.000  0.002   -0.000 -0.000 -0.000    0.000  0.000  0.000
 C          0.017 -0.000 -0.013    0.001 -0.008  0.002    0.002 -0.000 -0.002
 Cl        -0.004  0.000  0.003    0.000  0.000 -0.000   -0.000  0.000  0.000
 C         -0.010  0.000  0.001    0.001 -0.012  0.002   -0.001 -0.000  0.001
 Cl         0.002  0.000 -0.000   -0.000  0.001 -0.000    0.000  0.000 -0.000
 C         -0.011 -0.007 -0.001   -0.016  0.108 -0.023   -0.002  0.002 -0.001
 H         -0.022  0.026 -0.005    0.075 -0.617  0.124   -0.004 -0.012  0.002
 C         -0.005 -0.001 -0.010    0.017 -0.125  0.024    0.000 -0.003 -0.002
 H         -0.019 -0.003 -0.021   -0.096  0.733 -0.144   -0.004  0.015 -0.007
 C         -0.009  0.009  0.082    0.002  0.004  0.002   -0.001  0.002  0.013
 C         -0.000 -0.006 -0.013    0.001 -0.006 -0.001   -0.001  0.000  0.019
 Cl        -0.000  0.001  0.000   -0.000  0.001  0.000    0.000 -0.000 -0.002
 C         -0.005 -0.003  0.025   -0.004 -0.003  0.003    0.011 -0.013 -0.121
 H         -0.010 -0.008 -0.081   -0.008 -0.002 -0.017   -0.070  0.073  0.693
 C          0.012  0.002 -0.018   -0.000  0.003 -0.003   -0.011  0.012  0.120
 H          0.005  0.005  0.051   -0.003  0.019  0.012    0.063 -0.066 -0.676
 C         -0.014  0.016  0.062    0.005 -0.004  0.002    0.001 -0.001 -0.015
 Cl         0.002 -0.002 -0.004   -0.001  0.001 -0.000   -0.000  0.000  0.001
 C          0.008 -0.019 -0.177    0.003 -0.009 -0.001    0.002 -0.002 -0.022
 H         -0.101  0.102  0.960    0.001 -0.007  0.016   -0.012  0.013  0.109
 TransDip  -0.022  0.020  0.069    0.007 -0.007  0.006   -0.001  0.001  0.006

 Mode:                37                     38                     39
 Frequency:      1040.44                1077.40                1109.08
 Force Cnst:      4.7669                 5.5776                 1.7952
 Red. Mass:       7.4741                 8.1555                 2.4771
 IR Active:          YES                    YES                    YES
 IR Intens:       52.393                  9.608                 60.845
 Raman Active:       YES                    YES                    YES
               X      Y      Z        X      Y      Z        X      Y      Z
 C          0.168  0.009  0.038   -0.185 -0.023  0.028    0.020  0.018  0.022
 C         -0.088 -0.029 -0.105    0.077  0.076  0.332    0.005  0.013  0.070
 Cl         0.005  0.002  0.009   -0.011 -0.008 -0.035   -0.002 -0.002 -0.008
 C         -0.158  0.017  0.184    0.154 -0.022 -0.218   -0.012 -0.002 -0.000
 Cl         0.020 -0.002 -0.024   -0.014  0.002  0.021    0.002 -0.000 -0.002
 C          0.138  0.028  0.052   -0.247 -0.045 -0.064   -0.051 -0.007 -0.003
 Cl        -0.012 -0.002 -0.003    0.025  0.004  0.004    0.006  0.001  0.001
 C         -0.066 -0.040 -0.161    0.024  0.034  0.162   -0.022 -0.005 -0.011
 H         -0.194 -0.052 -0.113   -0.118  0.038  0.214   -0.113 -0.010  0.021
 C         -0.039  0.010  0.053    0.125 -0.023 -0.209    0.037 -0.007 -0.044
 H         -0.000 -0.001  0.077    0.108 -0.044 -0.228    0.044  0.012 -0.047
 C          0.219  0.089  0.003   -0.051  0.037 -0.015    0.046 -0.022  0.001
 C         -0.158  0.278 -0.043   -0.173  0.315 -0.047    0.000  0.049 -0.004
 Cl         0.019 -0.028  0.005    0.024 -0.036  0.006   -0.001 -0.001 -0.000
 C         -0.121 -0.171  0.005    0.002  0.027 -0.003    0.008 -0.120  0.013
 H         -0.188 -0.139  0.003    0.253 -0.061  0.036    0.453 -0.317  0.078
 C          0.283  0.084  0.020    0.180  0.030  0.014   -0.112 -0.028 -0.008
 H          0.272  0.268 -0.006    0.172  0.240 -0.009   -0.109 -0.223  0.011
 C         -0.093  0.120 -0.022    0.091 -0.090  0.018   -0.137  0.241 -0.037
 Cl         0.006 -0.009  0.002   -0.015  0.017 -0.003    0.016 -0.025  0.004
 C         -0.160 -0.269  0.017   -0.057 -0.245  0.021    0.077  0.014  0.007
 H         -0.339 -0.203 -0.042   -0.042 -0.274  0.018    0.651 -0.218  0.081
 TransDip  -0.081  0.217  0.007   -0.050  0.085 -0.013   -0.151  0.199 -0.002

 Mode:                40                     41                     42
 Frequency:      1115.23                1159.21                1176.56
 Force Cnst:      2.5147                 1.1276                 1.1230
 Red. Mass:       3.4316                 1.4242                 1.3768
 IR Active:          YES                    YES                    YES
 IR Intens:       16.781                 11.673                  4.932
 Raman Active:       YES                    YES                    YES
               X      Y      Z        X      Y      Z        X      Y      Z
 C          0.110  0.021  0.084   -0.024 -0.021 -0.008   -0.012  0.001  0.019
 C          0.016  0.042  0.193   -0.009  0.001 -0.002   -0.001 -0.021 -0.106
 Cl        -0.006 -0.005 -0.023    0.000  0.000  0.001    0.003  0.002  0.009
 C         -0.065 -0.003  0.029    0.010 -0.002 -0.018    0.046 -0.001 -0.034
 Cl         0.009 -0.001 -0.010   -0.001  0.000  0.002   -0.006 -0.000  0.004
 C         -0.161 -0.021 -0.000    0.035  0.002 -0.009   -0.033  0.004  0.040
 Cl         0.021  0.003  0.001   -0.004 -0.000  0.000    0.003  0.000 -0.002
 C         -0.087 -0.026 -0.066    0.022  0.008  0.024   -0.067 -0.014 -0.026
 H         -0.404 -0.042  0.046    0.091  0.011  0.001   -0.529 -0.037  0.157
 C          0.120 -0.006 -0.131   -0.028  0.001  0.005    0.071  0.016  0.031
 H          0.180 -0.019 -0.105   -0.121 -0.045 -0.062    0.615  0.168  0.455
 C          0.152  0.031 -0.007   -0.009  0.028 -0.000   -0.043 -0.004 -0.014
 C          0.120 -0.159  0.030    0.094 -0.031  0.012   -0.005  0.001  0.001
 Cl        -0.013  0.018 -0.003   -0.007  0.005 -0.001    0.000 -0.001  0.000
 C         -0.064 -0.058  0.001    0.023 -0.092  0.011    0.021  0.004  0.002
 H         -0.474  0.102 -0.061    0.367 -0.247  0.061    0.143 -0.046  0.017
 C         -0.012  0.033 -0.005   -0.054  0.077 -0.013   -0.006  0.011 -0.002
 H         -0.031  0.172 -0.017   -0.142  0.830 -0.095   -0.020  0.145 -0.015
 C         -0.032  0.002 -0.003    0.020  0.003  0.002    0.016 -0.017  0.003
 Cl         0.004 -0.003  0.001   -0.001 -0.001  0.000   -0.001  0.001 -0.000
 C         -0.039  0.067 -0.007   -0.047 -0.031 -0.002   -0.009 -0.006  0.002
 H         -0.477  0.260 -0.091   -0.128 -0.001 -0.010    0.039 -0.030 -0.004
 TransDip  -0.046 -0.070  0.101    0.105 -0.031 -0.001    0.017 -0.028 -0.063

 Mode:                43                     44                     45
 Frequency:      1187.38                1268.80                1274.97
 Force Cnst:      1.9776                 2.1366                 2.5589
 Red. Mass:       2.3807                 2.2526                 2.6718
 IR Active:          YES                    YES                    YES
 IR Intens:       43.450                  2.793                  5.610
 Raman Active:       YES                    YES                    YES
               X      Y      Z        X      Y      Z        X      Y      Z
 C         -0.003  0.010  0.051    0.101  0.054  0.115    0.003  0.011  0.159
 C         -0.097 -0.010  0.017    0.085  0.009 -0.002    0.132  0.010 -0.055
 Cl         0.006  0.001  0.003   -0.000 -0.001 -0.004    0.000 -0.000 -0.001
 C          0.036 -0.034 -0.192   -0.115 -0.023 -0.033   -0.116 -0.032 -0.085
 Cl        -0.009  0.002  0.018    0.003 -0.000 -0.002   -0.000 -0.000 -0.000
 C          0.220  0.019 -0.048    0.009  0.011  0.049   -0.006  0.025  0.132
 Cl        -0.021 -0.003 -0.001   -0.000  0.000  0.001   -0.001 -0.000  0.000
 C         -0.005  0.020  0.104    0.034 -0.006 -0.052    0.090  0.001 -0.059
 H         -0.724 -0.012  0.412   -0.244 -0.020  0.057   -0.060 -0.010  0.001
 C         -0.026 -0.004 -0.003   -0.012 -0.012 -0.036   -0.067 -0.021 -0.074
 H         -0.280 -0.077 -0.197   -0.216 -0.056 -0.204   -0.052 -0.037 -0.063
 C          0.064  0.007 -0.004   -0.060 -0.079 -0.010   -0.062  0.144 -0.034
 C          0.022 -0.008  0.004   -0.168 -0.065 -0.008    0.032 -0.011  0.007
 Cl        -0.001  0.002 -0.000    0.005 -0.001  0.000   -0.002 -0.001 -0.000
 C         -0.027 -0.016 -0.001    0.070  0.065  0.001    0.039 -0.023  0.007
 H         -0.188  0.049 -0.024    0.714 -0.194  0.087   -0.470  0.189 -0.069
 C         -0.001 -0.010  0.001    0.026  0.044 -0.002   -0.003  0.018 -0.003
 H          0.010 -0.134  0.015    0.046 -0.071  0.012   -0.024  0.218 -0.023
 C         -0.020  0.026 -0.004    0.001 -0.024  0.003   -0.057 -0.092  0.005
 Cl         0.002 -0.002  0.000   -0.000  0.001 -0.000   -0.001  0.003 -0.001
 C          0.009  0.009  0.002    0.012  0.038 -0.000    0.026 -0.041  0.010
 H         -0.047  0.035 -0.018   -0.356  0.197 -0.066    0.651 -0.314  0.076
 TransDip   0.204  0.030 -0.047   -0.008  0.024  0.047    0.057 -0.046  0.020

 Mode:                46                     47                     48
 Frequency:      1285.09                1313.21                1379.10
 Force Cnst:      5.6180                 3.2874                 4.8556
 Red. Mass:       5.7738                 3.2354                 4.3331
 IR Active:          YES                    YES                    YES
 IR Intens:        1.535                  4.157                 58.310
 Raman Active:       YES                    YES                    YES
               X      Y      Z        X      Y      Z        X      Y      Z
 C          0.174 -0.021 -0.123   -0.164 -0.029 -0.009   -0.002  0.049  0.236
 C         -0.138  0.002  0.092   -0.009 -0.005 -0.034   -0.242 -0.059 -0.133
 Cl        -0.001 -0.001 -0.004    0.001  0.001  0.004    0.008  0.003  0.009
 C          0.068  0.038  0.138    0.049 -0.006 -0.067    0.280  0.030 -0.035
 Cl         0.004 -0.000 -0.004   -0.004  0.000  0.004   -0.011 -0.000  0.007
 C          0.016 -0.038 -0.194   -0.000  0.015  0.079   -0.059  0.027  0.175
 Cl         0.003  0.001  0.001   -0.003 -0.001 -0.001    0.001 -0.001 -0.007
 C         -0.140 -0.011  0.028    0.043  0.012  0.027   -0.102 -0.033 -0.099
 H         -0.234 -0.020  0.064    0.326  0.025 -0.083    0.378 -0.015 -0.319
 C          0.128  0.043  0.096   -0.070 -0.015 -0.043    0.140  0.005 -0.065
 H         -0.256 -0.104 -0.208    0.289  0.073  0.246   -0.399 -0.156 -0.515
 C         -0.107  0.217 -0.023    0.145  0.142  0.004   -0.003 -0.015 -0.044
 C         -0.184 -0.140 -0.005   -0.100 -0.100  0.002   -0.004 -0.005  0.004
 Cl         0.001 -0.001  0.000   -0.002  0.002 -0.000    0.000  0.000 -0.000
 C          0.180  0.003  0.016    0.080 -0.087  0.017   -0.005  0.012  0.000
 H         -0.013  0.094 -0.010    0.007 -0.062  0.005    0.045 -0.008  0.001
 C          0.026  0.137 -0.011   -0.028  0.150 -0.018    0.005 -0.009  0.001
 H          0.028  0.207 -0.018    0.024 -0.367  0.039    0.004  0.012 -0.001
 C         -0.169 -0.193  0.003   -0.114  0.007 -0.011    0.007 -0.003  0.003
 Cl        -0.001  0.004 -0.001    0.001 -0.005  0.001    0.000  0.000 -0.000
 C          0.125 -0.042  0.012    0.179 -0.072  0.024   -0.013  0.009  0.005
 H          0.530 -0.214  0.091   -0.567  0.254 -0.083    0.038 -0.015 -0.027
 TransDip   0.009 -0.030  0.024   -0.023  0.028 -0.054   -0.007 -0.053 -0.239

 Mode:                49                     50                     51
 Frequency:      1408.98                1465.43                1496.78
 Force Cnst:      3.7569                 3.5548                 3.9744
 Red. Mass:       3.2120                 2.8095                 3.0109
 IR Active:          YES                    YES                    YES
 IR Intens:       21.888                136.657                 34.978
 Raman Active:       YES                    YES                    YES
               X      Y      Z        X      Y      Z        X      Y      Z
 C          0.031 -0.015  0.035    0.158 -0.003 -0.063    0.116  0.024 -0.025
 C          0.037  0.000 -0.033   -0.079  0.013  0.114   -0.022  0.006  0.051
 Cl        -0.001 -0.000  0.001    0.002 -0.000 -0.003    0.001 -0.000 -0.002
 C         -0.006  0.012  0.056   -0.059 -0.037 -0.147   -0.044 -0.020 -0.070
 Cl         0.001 -0.000 -0.002    0.000  0.001  0.005    0.000  0.000  0.002
 C         -0.029 -0.014 -0.045    0.113  0.037  0.113    0.053  0.019  0.059
 Cl         0.002  0.000  0.001   -0.005 -0.001 -0.002   -0.002 -0.000 -0.001
 C          0.012 -0.003 -0.029   -0.136 -0.007  0.054   -0.084 -0.010  0.011
 H         -0.235 -0.019  0.067    0.547  0.027 -0.218    0.213  0.007 -0.111
 C          0.042  0.017  0.037   -0.026 -0.016 -0.069    0.025 -0.001 -0.012
 H         -0.215 -0.081 -0.162    0.405  0.097  0.254    0.107  0.031  0.042
 C         -0.175  0.160 -0.037   -0.026  0.075 -0.004   -0.164 -0.108 -0.004
 C          0.102 -0.008  0.011    0.017 -0.069  0.007   -0.031  0.134 -0.017
 Cl        -0.005 -0.001 -0.000   -0.001  0.002 -0.000    0.001 -0.005  0.001
 C         -0.031 -0.092  0.006   -0.080  0.027 -0.011    0.205 -0.081  0.028
 H          0.012 -0.131  0.015    0.293 -0.134  0.043   -0.586  0.256 -0.083
 C         -0.104  0.112 -0.021    0.017  0.040 -0.002   -0.097 -0.052 -0.004
 H         -0.023 -0.745  0.073    0.057 -0.256  0.031   -0.152  0.265 -0.041
 C          0.226  0.082  0.013    0.075 -0.029  0.010    0.005  0.097 -0.010
 Cl        -0.008 -0.001 -0.001   -0.002  0.002 -0.000    0.000 -0.004  0.000
 C         -0.013 -0.157  0.015   -0.088 -0.006 -0.009    0.108 -0.044  0.015
 H         -0.275 -0.074 -0.022    0.228 -0.149  0.042   -0.443  0.190 -0.059
 TransDip  -0.046 -0.141  0.020    0.361 -0.070  0.072   -0.066  0.178  0.000

 Mode:                52                     53                     54
 Frequency:      1574.99                1592.91                1610.47
 Force Cnst:      9.9232                 9.6947                10.3097
 Red. Mass:       6.7897                 6.4848                 6.7467
 IR Active:          YES                    YES                    YES
 IR Intens:        1.457                  8.927                  7.724
 Raman Active:       YES                    YES                    YES
               X      Y      Z        X      Y      Z        X      Y      Z
 C          0.014 -0.067 -0.337    0.001  0.025  0.018   -0.235 -0.039 -0.033
 C         -0.121  0.015  0.158    0.010 -0.002 -0.008    0.247  0.022 -0.054
 Cl         0.002  0.000  0.001   -0.000  0.000 -0.000   -0.002  0.000  0.003
 C          0.007 -0.034 -0.174   -0.004 -0.001  0.007   -0.196 -0.045 -0.096
 Cl         0.001  0.000 -0.000    0.000  0.000 -0.000    0.001  0.001  0.002
 C         -0.132  0.052  0.347    0.009 -0.002 -0.017    0.124  0.026  0.046
 Cl         0.002 -0.000 -0.004    0.000  0.000  0.000    0.002 -0.000 -0.001
 C          0.226 -0.022 -0.256   -0.020 -0.001  0.014   -0.320 -0.040  0.010
 H         -0.499 -0.064  0.015    0.036  0.004 -0.009    0.254 -0.015 -0.242
 C          0.066  0.061  0.259    0.006 -0.005 -0.012    0.348  0.080  0.166
 H         -0.444 -0.079 -0.114    0.014  0.019 -0.010   -0.346 -0.127 -0.389
 C          0.005 -0.006  0.028    0.006 -0.294  0.027   -0.022  0.009 -0.006
 C          0.018  0.011 -0.002    0.120  0.207 -0.010    0.106  0.027  0.008
 Cl        -0.000  0.000  0.000   -0.004 -0.001 -0.000   -0.000 -0.001  0.000
 C         -0.014 -0.009 -0.002    0.043 -0.209  0.026   -0.139  0.037 -0.017
 H          0.015 -0.024  0.006   -0.154 -0.152  0.000    0.154 -0.090  0.024
 C          0.006  0.029 -0.002   -0.029  0.435 -0.047    0.069 -0.010  0.008
 H          0.016 -0.045  0.007    0.093 -0.600  0.068    0.073  0.030  0.004
 C         -0.014 -0.022 -0.001   -0.077 -0.267  0.020   -0.119 -0.034 -0.008
 Cl         0.000  0.000 -0.000    0.001  0.002 -0.000    0.001  0.001 -0.000
 C          0.002  0.007 -0.005   -0.079  0.168 -0.024    0.135 -0.027  0.015
 H          0.017  0.003  0.025    0.280  0.024  0.025   -0.138  0.095 -0.021
 TransDip   0.038 -0.004  0.003    0.062 -0.073  0.008    0.040  0.025  0.076

 Mode:                55                     56                     57
 Frequency:      1624.51                3190.78                3197.95
 Force Cnst:     11.0275                 6.5344                 6.5630
 Red. Mass:       7.0922                 1.0893                 1.0892
 IR Active:          YES                    YES                    YES
 IR Intens:       13.473                  1.455                  0.231
 Raman Active:       YES                    YES                    YES
               X      Y      Z        X      Y      Z        X      Y      Z
 C          0.159  0.026  0.027    0.002  0.001  0.002    0.000 -0.000 -0.000
 C         -0.093 -0.009  0.021   -0.000  0.000  0.000    0.000  0.000 -0.000
 Cl         0.001 -0.000 -0.001   -0.000 -0.000 -0.000   -0.000 -0.000  0.000
 C          0.065  0.015  0.033   -0.000 -0.000 -0.000   -0.000 -0.000  0.000
 Cl        -0.000 -0.000 -0.001   -0.000  0.000  0.000   -0.000 -0.000  0.000
 C         -0.035 -0.009 -0.019    0.001  0.000 -0.000    0.000 -0.000  0.000
 Cl        -0.001 -0.000  0.000   -0.000 -0.000 -0.000   -0.000 -0.000  0.000
 C          0.100  0.013  0.001    0.008  0.007  0.028   -0.000 -0.000 -0.000
 H         -0.070  0.007  0.077   -0.127 -0.083 -0.331    0.000  0.000  0.001
 C         -0.128 -0.030 -0.071    0.050 -0.006 -0.063   -0.000  0.000  0.000
 H          0.152  0.048  0.151   -0.581  0.064  0.720    0.001 -0.000 -0.001
 C         -0.268 -0.018 -0.026    0.000 -0.000 -0.000   -0.000  0.001 -0.000
 C          0.272  0.097  0.016   -0.000 -0.000  0.000    0.002 -0.000  0.000
 Cl        -0.002 -0.003  0.000    0.000 -0.000 -0.000   -0.000  0.000 -0.000
 C         -0.303  0.075 -0.037   -0.000 -0.000  0.000   -0.027 -0.058  0.003
 H          0.313 -0.195  0.051    0.001  0.002 -0.000    0.296  0.682 -0.043
 C          0.147 -0.014  0.015    0.000  0.000 -0.000    0.056  0.009  0.004
 H          0.158  0.058  0.009   -0.001 -0.000 -0.000   -0.649 -0.080 -0.053
 C         -0.266 -0.077 -0.018   -0.000  0.000 -0.000    0.000 -0.002  0.000
 Cl         0.002  0.002 -0.000    0.000 -0.000  0.000   -0.000  0.000 -0.000
 C          0.340 -0.080  0.042    0.000  0.001 -0.000   -0.004 -0.007  0.000
 H         -0.397  0.244 -0.064   -0.003 -0.008  0.000    0.036  0.083 -0.005
 TransDip  -0.115  0.003 -0.024    0.032  0.000 -0.021    0.006 -0.014  0.003

 Mode:                58                     59                     60
 Frequency:      3203.42                3211.47                3211.58
 Force Cnst:      6.6029                 6.6595                 6.6537
 Red. Mass:       1.0921                 1.0959                 1.0949
 IR Active:          YES                    YES                    YES
 IR Intens:        0.054                  0.358                  0.176
 Raman Active:       YES                    YES                    YES
               X      Y      Z        X      Y      Z        X      Y      Z
 C          0.000 -0.000 -0.000    0.000  0.000  0.000    0.001  0.000  0.001
 C          0.000  0.000  0.000   -0.000  0.000  0.000   -0.000  0.000  0.000
 Cl        -0.000 -0.000 -0.000    0.000 -0.000  0.000    0.000  0.000  0.000
 C         -0.000 -0.000 -0.000    0.000  0.000  0.000    0.000  0.000  0.000
 Cl         0.000  0.000  0.000   -0.000 -0.000 -0.000    0.000  0.000 -0.000
 C          0.000  0.000  0.000   -0.000  0.000  0.000   -0.003  0.000  0.002
 Cl        -0.000  0.000 -0.000    0.000  0.000  0.000    0.000  0.000  0.000
 C          0.000  0.000  0.001   -0.003 -0.002 -0.007   -0.030 -0.019 -0.074
 H         -0.003 -0.002 -0.007    0.032  0.020  0.080    0.332  0.211  0.836
 C          0.000  0.000 -0.000    0.002 -0.000 -0.002    0.023 -0.002 -0.024
 H         -0.004  0.000  0.005   -0.021  0.002  0.026   -0.228  0.024  0.278
 C         -0.002  0.002 -0.000    0.000  0.000 -0.000   -0.000 -0.000 -0.000
 C          0.000  0.001 -0.000    0.003 -0.000  0.000   -0.000  0.000 -0.000
 Cl         0.000 -0.000  0.000   -0.000  0.000 -0.000    0.000 -0.000  0.000
 C          0.001  0.002 -0.000   -0.022 -0.055  0.004    0.002  0.005 -0.000
 H         -0.011 -0.024  0.002    0.258  0.604 -0.039   -0.025 -0.058  0.004
 C         -0.009 -0.001 -0.001   -0.066 -0.006 -0.006    0.006  0.001  0.001
 H          0.105  0.012  0.009    0.732  0.085  0.060   -0.069 -0.008 -0.006
 C          0.004 -0.000  0.000    0.000  0.003 -0.000   -0.000 -0.000  0.000
 Cl        -0.000  0.000 -0.000    0.000 -0.000  0.000   -0.000  0.000  0.000
 C         -0.035 -0.079  0.005    0.003  0.005 -0.000   -0.000 -0.001  0.000
 H          0.395  0.906 -0.058   -0.025 -0.056  0.004    0.004  0.009 -0.001
 TransDip  -0.007  0.001 -0.001   -0.017 -0.009 -0.001    0.003 -0.002 -0.013

 STANDARD THERMODYNAMIC QUANTITIES AT   298.15 K  AND     1.00 ATM

   This Molecule has  0 Imaginary Frequencies
   Zero point vibrational energy:       82.970 kcal/mol

   Atom    1 Element C  Has Mass   12.00000
   Atom    2 Element C  Has Mass   12.00000
   Atom    3 Element Cl Has Mass   34.96885
   Atom    4 Element C  Has Mass   12.00000
   Atom    5 Element Cl Has Mass   34.96885
   Atom    6 Element C  Has Mass   12.00000
   Atom    7 Element Cl Has Mass   34.96885
   Atom    8 Element C  Has Mass   12.00000
   Atom    9 Element H  Has Mass    1.00783
   Atom   10 Element C  Has Mass   12.00000
   Atom   11 Element H  Has Mass    1.00783
   Atom   12 Element C  Has Mass   12.00000
   Atom   13 Element C  Has Mass   12.00000
   Atom   14 Element Cl Has Mass   34.96885
   Atom   15 Element C  Has Mass   12.00000
   Atom   16 Element H  Has Mass    1.00783
   Atom   17 Element C  Has Mass   12.00000
   Atom   18 Element H  Has Mass    1.00783
   Atom   19 Element C  Has Mass   12.00000
   Atom   20 Element Cl Has Mass   34.96885
   Atom   21 Element C  Has Mass   12.00000
   Atom   22 Element H  Has Mass    1.00783
   Molecular Mass:   323.883400 amu
   Principal axes and moments of inertia in amu*Bohr^2:
                             1           2           3
    Eigenvalues --     3670.47540 11690.90993 12114.24156
          X               0.99998     0.00640     0.00289
          Y              -0.00649     0.99946     0.03213
          Z              -0.00268    -0.03215     0.99948
   Rotational Symmetry Number is   1
   The Molecule is an Asymmetric Top
   Translational Enthalpy:        0.889 kcal/mol
   Rotational Enthalpy:           0.889 kcal/mol
   Vibrational Enthalpy:         90.800 kcal/mol
   gas constant (RT):             0.592 kcal/mol
   Translational Entropy:        43.221  cal/mol.K
   Rotational Entropy:           34.607  cal/mol.K
   Vibrational Entropy:          52.819  cal/mol.K

   Total Enthalpy:               93.170 kcal/mol
   Total Entropy:               130.647  cal/mol.K

 ======================================================================

 STANDARD THERMODYNAMIC QUANTITIES FOR ANHARMONIC VIBRATION -- TOSH

   Zero point vibrational energy: ************ kcal/mol

   Vibrational Enthalpy:       Infinity kcal/mol
   Vibrational Entropy:             NaN  cal/mol.K

   Total Enthalpy:             Infinity kcal/mol
   Total Entropy:                   NaN  cal/mol.K

 ======================================================================

 STANDARD THERMODYNAMIC QUANTITIES FOR ANHARMONIC VIBRATION -- VPT2

   Zero point vibrational energy: ************ kcal/mol

   Vibrational Enthalpy:       Infinity kcal/mol
   Vibrational Entropy:             NaN  cal/mol.K

   Total Enthalpy:             Infinity kcal/mol
   Total Entropy:                   NaN  cal/mol.K

 ======================================================================

Archival summary:
1\1\november\FREQ\ProcedureUnspecified\BasisUnspecified\l5125\taweetha\SunJan1208:15:292020SunJan1208:15:292020\0\\#,FREQ,ProcedureUnspecified,BasisUnspecified,\\0,1\Cl\C,1,1.74558\C,2,1.40048,1,119.131\C,3,1.39623,2,118.514,1,-179.536,0\H,4,1.08325,3,119.002,2,-179.86,0\C,4,1.38723,3,121.274,2,-0.359087,0\H,6,1.08177,4,120.842,3,-179.775,0\C,6,1.39035,4,119.806,3,0.141703,0\C,8,1.40064,6,120.478,4,0.133001,0\C,3,1.49319,2,122.102,1,-0.337783,0\C,10,1.39924,3,119.412,2,-95.3639,0\H,11,1.08242,10,119.591,3,2.15501,0\C,11,1.38948,10,120.341,3,-178.196,0\C,13,1.39062,11,121.091,10,0.123449,0\H,14,1.08217,13,120.428,11,179.893,0\C,14,1.39054,13,119.073,11,-0.0364914,0\H,16,1.08236,14,120.298,13,179.86,0\C,16,1.39199,14,120.009,13,0.0212548,0\Cl,9,1.73778,8,120.408,6,179.74,0\Cl,8,1.74667,6,118.469,4,-179.933,0\Cl,18,1.75569,16,118.505,14,179.642,0\Cl,13,1.75658,11,119.395,10,179.982,0\\\@

 Total job time:  13709.93s(wall), 13709.23s(cpu) 
 Sun Jan 12 08:15:29 2020

        *************************************************************
        *                                                           *
        *  Thank you very much for using Q-Chem.  Have a nice day.  *
        *                                                           *
        *************************************************************
