# Supplementary material for: Quantum Chemical Investigation of Polychlorinated Dibenzodioxins, Dibenzofurans and Biphenyls: Relative Stability and Planarity Analysis
Source: Molecules. 2020 Dec 3;25(23):5697. doi: 10.3390/molecules25235697 (PMC7730433; doi:10.3390/molecules25235697)
Supplement: Supplementary file 1 [file molecules-25-05697-s001.zip › PCB/B3LYP/ClClClHHClHHHCl.out]

                  Welcome to Q-Chem
     A Quantum Leap Into The Future Of Chemistry


 Q-Chem 5.2 (devel), Q-Chem, Inc., Pleasanton, CA (2019)

 Yihan Shao,  Zhengting Gan,  E. Epifanovsky,  A. T. B. Gilbert,  M. Wormit,  
 J. Kussmann,  A. W. Lange,  A. Behn,  Jia Deng,  Xintian Feng,  D. Ghosh,  
 M. Goldey,  P. R. Horn,  L. D. Jacobson,  I. Kaliman,  T. Kus,  A. Landau,  
 Jie Liu,  E. I. Proynov,  R. M. Richard,  R. P. Steele,  E. J. Sundstrom,  
 H. L. Woodcock III,  P. M. Zimmerman,  D. Zuev,  B. Albrecht,  E. Alguire,  
 S. A. Baeppler,  D. Barton,  Z. Benda,  Y. A. Bernard,  E. J. Berquist,  
 K. B. Bravaya,  H. Burton,  D. Casanova,  Chun-Min Chang,  Yunqing Chen,  
 A. Chien,  K. D. Closser,  M. P. Coons,  S. Coriani,  S. Dasgupta,  
 A. L. Dempwolff,  M. Diedenhofen,  Hainam Do,  R. G. Edgar,  Po-Tung Fang,  
 S. Faraji,  S. Fatehi,  Qingguo Feng,  K. D. Fenk,  J. Fosso-Tande,  
 J. Gayvert,  Qinghui Ge,  A. Ghysels,  G. Gidofalvi,  J. Gomes,  
 J. Gonthier,  A. Gunina,  D. Hait,  M. W. D. Hanson-Heine,  
 P. H. P. Harbach,  A. W. Hauser,  M. F. Herbst,  J. E. Herr,  
 E. G. Hohenstein,  Z. C. Holden,  Kerwin Hui,  B. C. Huynh,  T.-C. Jagau,  
 Hyunjun Ji,  B. Kaduk,  K. Khistyaev,  Jaehoon Kim,  P. Klunzinger,  K. Koh,  
 D. Kosenkov,  L. Koulias,  T. Kowalczyk,  C. M. Krauter,  A. Kunitsa,  
 Ka Un Lao,  A. Laurent,  K. V. Lawler,  Joonho Lee,  D. Lefrancois,  
 S. Lehtola,  D. S. Levine,  Yi-Pei Li,  You-Sheng Lin,  Fenglai Liu,  
 E. Livshits,  A. Luenser,  P. Manohar,  E. Mansoor,  S. F. Manzer,  
 Shan-Ping Mao,  Yuezhi Mao,  N. Mardirossian,  A. V. Marenich,  
 T. Markovich,  L. A. Martinez-Martinez,  S. A. Maurer,  N. J. Mayhall,  
 S. C. McKenzie,  J.-M. Mewes,  P. Morgante,  A. F. Morrison,  
 J. W. Mullinax,  K. Nanda,  T. S. Nguyen-Beck,  R. Olivares-Amaya,  
 J. A. Parkhill,  Zheng Pei,  T. M. Perrine,  F. Plasser,  P. Pokhilko,  
 S. Prager,  A. Prociuk,  E. Ramos,  D. R. Rehn,  F. Rob,  M. Scheurer,  
 M. Schneider,  N. Sergueev,  S. M. Sharada,  S. Sharma,  D. W. Small,  
 T. Stauch,  T. Stein,  Yu-Chuan Su,  A. J. W. Thom,  A. Tkatchenko,  
 T. Tsuchimochi,  N. M. Tubman,  L. Vogt,  M. L. Vidal,  O. Vydrov,  
 M. A. Watson,  J. Wenzel,  M. de Wergifosse,  T. A. Wesolowski,  A. White,  
 J. Witte,  A. Yamada,  Jun Yang,  K. Yao,  S. Yeganeh,  S. R. Yost,  
 Zhi-Qiang You,  A. Zech,  Igor Ying Zhang,  Xing Zhang,  Yan Zhao,  
 Ying Zhu,  B. R. Brooks,  G. K. L. Chan,  C. J. Cramer,  M. S. Gordon,  
 W. J. Hehre,  A. Klamt,  M. W. Schmidt,  C. D. Sherrill,  D. G. Truhlar,  
 A. Aspuru-Guzik,  R. Baer,  A. T. Bell,  N. A. Besley,  Jeng-Da Chai,  
 A. E. DePrince, III,  R. A. DiStasio Jr.,  A. Dreuw,  B. D. Dunietz,  
 T. R. Furlani,  Chao-Ping Hsu,  Yousung Jung,  Jing Kong,  D. S. Lambrecht,  
 WanZhen Liang,  C. Ochsenfeld,  V. A. Rassolov,  L. V. Slipchenko,  
 J. E. Subotnik,  T. Van Voorhis,  J. M. Herbert,  A. I. Krylov,  
 P. M. W. Gill,  M. Head-Gordon

 Contributors to earlier versions of Q-Chem not listed above: 
 R. D. Adamson,  B. Austin,  J. Baker,  G. J. O. Beran,  K. Brandhorst,  
 S. T. Brown,  E. F. C. Byrd,  A. K. Chakraborty,  C.-L. Cheng,  
 Siu Hung Chien,  D. M. Chipman,  D. L. Crittenden,  H. Dachsel,  
 R. J. Doerksen,  A. D. Dutoi,  L. Fusti-Molnar,  W. A. Goddard III,  
 A. Golubeva-Zadorozhnaya,  S. R. Gwaltney,  G. Hawkins,  A. Heyden,  
 S. Hirata,  G. Kedziora,  F. J. Keil,  C. Kelley,  Jihan Kim,  R. A. King,  
 R. Z. Khaliullin,  P. P. Korambath,  W. Kurlancheek,  A. M. Lee,  M. S. Lee,  
 S. V. Levchenko,  Ching Yeh Lin,  D. Liotard,  R. C. Lochan,  I. Lotan,  
 P. E. Maslen,  N. Nair,  D. P. O'Neill,  D. Neuhauser,  E. Neuscamman,  
 C. M. Oana,  R. Olson,  B. Peters,  R. Peverati,  P. A. Pieniazek,  
 Y. M. Rhee,  J. Ritchie,  M. A. Rohrdanz,  E. Rosta,  N. J. Russ,  
 H. F. Schaefer III,  N. E. Schultz,  N. Shenvi,  A. C. Simmonett,  A. Sodt,  
 D. Stuck,  K. S. Thanthiriwatte,  V. Vanovschi,  Tao Wang,  A. Warshel,  
 C. F. Williams,  Q. Wu,  X. Xu,  W. Zhang

 Please cite Q-Chem as follows:
 Y. Shao et al., Mol. Phys. 113, 184-215 (2015)
 DOI: 10.1080/00268976.2014.952696

 Q-Chem 5.2.1 for Intel X86 EM64T Linux

 Parts of Q-Chem use Armadillo 8.300.2 (Tropical Shenanigans).
 http://arma.sourceforge.net/

 Q-Chem begins on Sun Jan 12 01:17:06 2020  

Host: 
0

     Scratch files written to /scratch/taweetham/qchem7352//
NAlpha2: 162
NElect   162
Mult     1

 Q-Chem warning in module libgen/rem_setup.C, line 2168:

 Setting Thresh to 1e-14


Checking the input file for inconsistencies... 	...done.

--------------------------------------------------------------
User input:
--------------------------------------------------------------
$MOLECULE
0 1
C 
C  1 1.394960
Cl  2 CCl 1 119.528007
C  2 1.386606 1 120.846377 3 178.766605 0
Cl  4 CCl 2 119.698148 1 -179.612229 0
C  4 1.387279 2 120.235871 1 -0.083363 0
Cl  6 CCl 4 120.254637 2 -179.958574 0
C  6 1.387279 4 119.490737 2 0.041992 0
H  8 CH 6 120.064298 4 179.568218 0
C  8 1.386606 6 120.235863 4 0.041336 0
H  10 CH 8 119.614146 6 178.681836 0
C  1 1.488550 2 120.827489 3 1.275929 0
C  12 1.394960 1 120.827496 2 44.635695 0
Cl  13 CCl 12 119.528011 1 1.275194 0
C  13 1.386606 12 120.846392 1 -179.957497 0
H  15 CH 13 119.698155 12 -179.612829 0
C  15 1.387278 13 120.235860 12 -0.083872 0
H  17 CH 15 120.254633 13 -179.958492 0
C  17 1.387279 15 119.490737 13 0.041666 0
H  19 CH 17 120.064293 15 179.568399 0
C  19 1.386606 17 120.235874 15 0.041790 0
Cl  21 CCl 19 119.614152 17 178.681599 0

CH=1.08273
CCl=1.75400
$END

$REM
   JOB_TYPE	OPTIMIZATION
   BASIS	6-311++G**
   METHOD	B3LYP
   SYM_IGNORE	TRUE
   SCF_GUESS_ALWAYS     TRUE
   SYM_IGNORE   TRUE
   S2THRESH     15
   THRESH       15
$END

--------------------------------------------------------------
 ----------------------------------------------------------------
             Standard Nuclear Orientation (Angstroms)
    I     Atom           X                Y                Z
 ----------------------------------------------------------------
    1      C       0.0000000000     0.0000000000     0.0000000000
    2      C       0.0000000000     0.0000000000     1.3949600000
    3      Cl      1.5261815140     0.0000000000     2.2594170471
    4      C      -1.1901880373     0.0256249026     2.1059255403
    5      Cl     -1.1548436435     0.0351778398     3.8595433764
    6      C      -2.4041742747     0.0535064326     1.4351028665
    7      Cl     -3.9099833729     0.0870232313     2.3339530118
    8      C      -2.4180259722     0.0546630380     0.0478935036
    9      H      -3.3603520375     0.0692493833    -0.4851290834
   10      C      -1.2274122092     0.0272853135    -0.6622934626
   11      H      -1.2503451014     0.0068111236    -1.7445869269
   12      C       1.2779219872    -0.0284629571    -0.7628147595
   13      C       2.3095886281    -0.8932703637    -0.3971844912
   14      Cl      2.0841394724    -1.9836059182     0.9581225060
   15      C       3.5004827568    -0.9194878930    -1.1069450245
   16      H       4.2865586447    -1.6026019117    -0.8107285686
   17      C       3.6821124948    -0.0819958503    -2.1978886372
   18      H       4.6116429624    -0.1026930066    -2.7527300472
   19      C       2.6636000698     0.7822218600    -2.5724593424
   20      H       2.7980411655     1.4448431951    -3.4181323354
   21      C       1.4736782845     0.8090230106    -1.8610916159
   22      Cl      0.2100943914     1.9325319622    -2.3275671039
 ----------------------------------------------------------------
 Nuclear Repulsion Energy =        1819.78149590 hartrees
 There are       81 alpha and       81 beta electrons
 Requested basis set is 6-311++G(d,p)
 There are 162 shells and 449 basis functions

 Total QAlloc Memory Limit   2000 MB
 Mega-Array Size       188 MB
 MEM_STATIC part       192 MB
 A cutoff of  1.0D-15 yielded  10343 shell pairs
 There are     85982 function pairs (     92495 Cartesian)
 Smallest overlap matrix eigenvalue = 2.37E-07
 Linear dependence detected in AO basis
 Number of orthogonalized atomic orbitals = 444
 Maximum deviation from orthogonality = 2.302E-10

 Scale SEOQF with 1.000000e-01/1.000000e-01/1.000000e-01

 Standard Electronic Orientation quadrupole field applied
 Nucleus-field energy     =    -0.0000000376 hartrees
 Guess from superposition of atomic densities
 Warning:  Energy on first SCF cycle will be non-variational
 SAD guess density has 162.000000 electrons

 -----------------------------------------------------------------------
  General SCF calculation program by
  Eric Jon Sundstrom, Paul Horn, Yuezhi Mao, Dmitri Zuev, Alec White,
  David Stuck, Shaama M.S., Shane Yost, Joonho Lee, David Small,
  Daniel Levine, Susi Lehtola, Hugh Burton, Evgeny Epifanovsky,
  Bang C. Huynh
 -----------------------------------------------------------------------
 Exchange:     0.2000 Hartree-Fock + 0.0800 Slater + 0.7200 B88
 Correlation:  0.1900 VWN1RPA + 0.8100 LYP
 Using SG-1 standard quadrature grid
 A restricted SCF calculation will be
 performed using DIIS
 SCF converges when DIIS error is below 1.0e-08
 ---------------------------------------
  Cycle       Energy         DIIS error
 ---------------------------------------
    1   -2765.7148134325      2.97e-02  
    2   -2761.2913880745      2.47e-03  
    3   -2761.1614457856      3.23e-03  
    4   -2761.4386551777      6.18e-04  
    5   -2761.4473624941      2.90e-04  
    6   -2761.4493288966      1.08e-04  
    7   -2761.4496016797      2.36e-05  
    8   -2761.4496129340      9.19e-06  
    9   -2761.4496148433      2.45e-06  
   10   -2761.4496149875      9.55e-07  
   11   -2761.4496150094      3.06e-07  
   12   -2761.4496150115      1.08e-07  
   13   -2761.4496150116      5.15e-08  
   14   -2761.4496150116      1.58e-08  
   15   -2761.4496150117      4.57e-09  Convergence criterion met
 ---------------------------------------
 SCF time:   CPU 687.61s  wall 688.00s 
 SCF   energy in the final basis set =    -2761.4496150117
 Total energy in the final basis set =    -2761.4496150117

 --------------------------------------------------------------

                    Orbital Energies (a.u.)
 --------------------------------------------------------------

 Alpha MOs
 -- Occupied --
********-101.5704-101.5671-101.5602-101.5601 -10.2669 -10.2662 -10.2656
-10.2647 -10.2622 -10.2292 -10.2252 -10.2096 -10.2091 -10.2085 -10.2083
-10.2075  -9.4880  -9.4848  -9.4816  -9.4773  -9.4773  -7.2527  -7.2497
 -7.2465  -7.2428  -7.2422  -7.2418  -7.2417  -7.2397  -7.2389  -7.2365
 -7.2357  -7.2320  -7.2318  -7.2314  -7.2311  -0.9551  -0.9315  -0.9068
 -0.8849  -0.8682  -0.8545  -0.8416  -0.8013  -0.7599  -0.7564  -0.7447
 -0.6593  -0.6447  -0.6227  -0.6151  -0.5549  -0.5344  -0.5238  -0.5071
 -0.4922  -0.4766  -0.4631  -0.4608  -0.4598  -0.4493  -0.4414  -0.4226
 -0.4143  -0.4044  -0.3991  -0.3926  -0.3757  -0.3608  -0.3565  -0.3477
 -0.3431  -0.3314  -0.3273  -0.3145  -0.2958  -0.2840  -0.2760  -0.2577
 -0.2436
 -- Virtual --
 -0.0696  -0.0482  -0.0459  -0.0371  -0.0220  -0.0207  -0.0117   0.0034
  0.0090   0.0119   0.0159   0.0230   0.0267   0.0296   0.0379   0.0452
  0.0537   0.0549   0.0570   0.0628   0.0709   0.0748   0.0815   0.0825
  0.0848   0.0861   0.0931   0.0984   0.0997   0.1022   0.1058   0.1082
  0.1105   0.1160   0.1173   0.1208   0.1225   0.1263   0.1276   0.1321
  0.1330   0.1365   0.1430   0.1447   0.1507   0.1545   0.1616   0.1636
  0.1675   0.1724   0.1731   0.1786   0.1817   0.1856   0.1893   0.1980
  0.1998   0.2046   0.2097   0.2134   0.2187   0.2207   0.2254   0.2285
  0.2326   0.2356   0.2409   0.2426   0.2471   0.2504   0.2542   0.2573
  0.2632   0.2646   0.2687   0.2732   0.2759   0.2801   0.2825   0.2891
  0.2940   0.2982   0.3016   0.3104   0.3135   0.3163   0.3193   0.3252
  0.3290   0.3331   0.3443   0.3622   0.3773   0.4107   0.4217   0.4249
  0.4285   0.4459   0.4521   0.4590   0.4612   0.4662   0.4716   0.4760
  0.4830   0.4926   0.4969   0.5040   0.5145   0.5230   0.5303   0.5355
  0.5406   0.5502   0.5516   0.5558   0.5661   0.5810   0.5868   0.5873
  0.5924   0.5996   0.6081   0.6159   0.6178   0.6198   0.6274   0.6308
  0.6384   0.6443   0.6537   0.6633   0.6727   0.6787   0.6862   0.6942
  0.7068   0.7167   0.7246   0.7389   0.7466   0.7602   0.7780   0.7865
  0.7959   0.8131   0.8201   0.8296   0.8371   0.8394   0.8429   0.8446
  0.8513   0.8555   0.8631   0.8644   0.8679   0.8742   0.8779   0.8901
  0.8910   0.8941   0.9063   0.9121   0.9152   0.9238   0.9300   0.9397
  0.9476   0.9545   0.9590   0.9636   0.9659   0.9781   0.9807   0.9880
  0.9937   0.9995   1.0103   1.0265   1.0366   1.0385   1.0643   1.0744
  1.0790   1.0954   1.1116   1.1234   1.1458   1.1611   1.1876   1.2249
  1.2396   1.2453   1.2585   1.2639   1.2742   1.2816   1.2937   1.3063
  1.3155   1.3347   1.3476   1.3604   1.3719   1.4009   1.4222   1.4669
  1.4856   1.4954   1.5146   1.5182   1.5520   1.5575   1.5669   1.5909
  1.5953   1.6151   1.6429   1.6513   1.6633   1.6852   1.7014   1.7140
  1.7383   1.7618   1.7967   1.8088   1.8170   1.8551   1.8587   1.8725
  1.8781   1.8889   1.8949   1.9048   1.9115   1.9326   1.9446   1.9582
  1.9658   1.9835   1.9886   2.0179   2.0477   2.0528   2.0994   2.1429
  2.1770   2.1883   2.2095   2.2272   2.2461   2.2600   2.2782   2.2893
  2.2956   2.3199   2.3246   2.3512   2.3587   2.3744   2.3845   2.4027
  2.4324   2.4403   2.4579   2.4634   2.4818   2.5084   2.5254   2.5447
  2.5513   2.5627   2.6092   2.6155   2.6281   2.6525   2.6618   2.6773
  2.6948   2.7200   2.7289   2.7338   2.7472   2.7517   2.7733   2.7850
  2.7880   2.8014   2.8106   2.8275   2.8370   2.8426   2.8913   2.9255
  2.9416   2.9714   3.0785   3.0897   3.1212   3.1496   3.1714   3.1820
  3.2080   3.2315   3.2555   3.2573   3.3611   3.3836   3.3970   3.4366
  3.5170   3.5773   3.6661   3.7022   3.7232   3.8130   3.9772   4.0160
  4.0379   4.0822   4.0892   4.4068   4.8178   4.8370   9.7521   9.8039
  9.8153   9.8414   9.8652  23.3614  23.5332  23.8676  23.8708  23.8963
 23.9273  23.9881  24.0109  24.0576  24.0654  24.1414  24.1595  25.7229
 25.7931  25.8784  25.9272  26.0922  26.1315  26.1622  26.2770  26.3639
 26.5223  26.5275  26.6701  26.7232  26.8616  26.9655 215.7425 215.8008
215.8187 215.8436 215.8860
 --------------------------------------------------------------

          Ground-State Mulliken Net Atomic Charges

     Atom                 Charge (a.u.)
  ----------------------------------------
      1 C                     0.113860
      2 C                    -0.955590
      3 Cl                    0.586969
      4 C                    -0.181329
      5 Cl                    0.602923
      6 C                    -0.062653
      7 Cl                    0.532413
      8 C                    -0.643056
      9 H                     0.206709
     10 C                    -0.599398
     11 H                     0.175654
     12 C                    -0.190537
     13 C                     0.094517
     14 Cl                    0.372335
     15 C                    -0.119346
     16 H                     0.201984
     17 C                    -0.704578
     18 H                     0.166340
     19 C                    -0.199529
     20 H                     0.206382
     21 C                    -0.080958
     22 Cl                    0.476887
  ----------------------------------------
  Sum of atomic charges =     0.000000

 -----------------------------------------------------------------
                    Cartesian Multipole Moments
 -----------------------------------------------------------------
    Charge (ESU x 10^10)
                -0.0000
    Dipole Moment (Debye)
         X       1.6393      Y      -0.1419      Z      -3.2955
       Tot       3.6834
    Quadrupole Moments (Debye-Ang)
        XX    -120.4490     XY      -0.6314     YY    -136.4217
        XZ      -2.4926     YZ      -1.3222     ZZ    -132.0740
    Octopole Moments (Debye-Ang^2)
       XXX     -34.8587    XXY      -4.7627    XYY     -31.5322
       YYY       3.8453    XXZ    -100.8052    XYZ      -3.4093
       YYZ     -58.9903    XZZ      -6.7850    YZZ       0.6182
       ZZZ    -195.8264
    Hexadecapole Moments (Debye-Ang^3)
      XXXX   -3694.5550   XXXY     158.3208   XXYY    -815.2106
      XYYY     211.0354   YYYY    -872.7312   XXXZ     724.1180
      XXYZ      80.1436   XYYZ     282.8728   YYYZ     259.3963
      XXZZ   -1151.6526   XYZZ      81.7228   YYZZ    -725.2966
      XZZZ     791.6376   YZZZ     234.0938   ZZZZ   -3433.1813
 -----------------------------------------------------------------
 Calculating analytic gradient of the SCF energy
 Gradient of SCF Energy
            1           2           3           4           5           6
    1  -0.0102458  -0.0130114   0.0299980   0.0026293   0.0007702   0.0062973
    2   0.0014146  -0.0048270  -0.0741294   0.0001935   0.0002249  -0.0005880
    3   0.0050640  -0.0045550  -0.0440721  -0.0214910   0.0039587  -0.0020801
            7           8           9          10          11          12
    1  -0.0013296   0.0033929   0.0004430   0.0064470   0.0022265   0.0210396
    2  -0.0000017   0.0008961   0.0002619   0.0058298   0.0022923   0.0004794
    3   0.0053795   0.0071589  -0.0014991  -0.0028916  -0.0039596  -0.0124519
           13          14          15          16          17          18
    1  -0.0040079  -0.0261995  -0.0091117   0.0006483   0.0024275  -0.0000190
    2   0.0063950   0.0707504   0.0066996   0.0004974   0.0011957   0.0000257
    3   0.0021820   0.0556022  -0.0024336  -0.0007966  -0.0031268   0.0000152
           19          20          21          22
    1   0.0005801   0.0009191  -0.0054536  -0.0084405
    2  -0.0083481  -0.0004673   0.0013154  -0.0101102
    3   0.0089613  -0.0000639   0.0028950   0.0082045
 Max gradient component =       7.413E-02
 RMS gradient           =       1.717E-02
 Gradient time:  CPU 232.24 s  wall 232.28 s
 Geometry Optimization Parameters
   NAtoms,    NIC,     NZ,  NCons,   NDum,   NFix, NCnnct, MaxDiis
       22     163      22       0       0       0       0       0


** GEOMETRY OPTIMIZATION IN DELOCALIZED INTERNAL COORDINATES **
   Searching for a Minimum

   Optimization Cycle:   1

                       Coordinates (Angstroms)
     ATOM                X               Y               Z
      1  C         0.0000000000    0.0000000000    0.0000000000
      2  C         0.0000000000    0.0000000000    1.3949600000
      3  Cl        1.5261815140    0.0000000000    2.2594170471
      4  C        -1.1901880373    0.0256249026    2.1059255403
      5  Cl       -1.1548436435    0.0351778398    3.8595433764
      6  C        -2.4041742747    0.0535064326    1.4351028665
      7  Cl       -3.9099833729    0.0870232313    2.3339530118
      8  C        -2.4180259722    0.0546630380    0.0478935036
      9  H        -3.3603520375    0.0692493833   -0.4851290834
     10  C        -1.2274122092    0.0272853135   -0.6622934626
     11  H        -1.2503451014    0.0068111236   -1.7445869269
     12  C         1.2779219872   -0.0284629571   -0.7628147595
     13  C         2.3095886281   -0.8932703637   -0.3971844912
     14  Cl        2.0841394724   -1.9836059182    0.9581225060
     15  C         3.5004827568   -0.9194878930   -1.1069450245
     16  H         4.2865586447   -1.6026019117   -0.8107285686
     17  C         3.6821124948   -0.0819958503   -2.1978886372
     18  H         4.6116429624   -0.1026930066   -2.7527300472
     19  C         2.6636000698    0.7822218600   -2.5724593424
     20  H         2.7980411655    1.4448431951   -3.4181323354
     21  C         1.4736782845    0.8090230106   -1.8610916159
     22  Cl        0.2100943914    1.9325319622   -2.3275671039
   Point Group: c1    Number of degrees of freedom:    60


   Energy is  -2761.449615012


 Attempting to generate delocalized internal coordinates
 Initial Hessian constructed with Jon Baker's OPTIMIZE code

 60 Hessian modes will be used to form the next step
  Hessian Eigenvalues:
     0.016296    0.017711    0.019512    0.020643    0.020929    0.022946
     0.023585    0.023588    0.023834    0.023846    0.024090    0.024090
     0.024114    0.024114    0.024135    0.024135    0.024142    0.024143
     0.064520    0.103827    0.159965    0.159994    0.159995    0.159995
     0.160000    0.215548    0.220971    0.225231    0.230537    0.236735
     0.245323    0.249209    0.249943    0.249980    0.249992    0.250000
     0.250000    0.289179    0.292807    0.301033    0.301033    0.301033
     0.328590    0.356665    0.356665    0.356665    0.356665    0.356665
     0.412040    0.416924    0.431069    0.431466    0.461256    0.462580
     0.471081    0.471209    0.478202    0.478203    0.479142    0.479142

 Minimum search - taking simple RFO step
 Searching for Lamda that Minimizes Along All modes
 Value Taken    Lamda =  -0.06426790
 Calculated Step too Large.  Step scaled by  0.493086
 Step Taken.  Stepsize is  0.300000

                             Maximum     Tolerance    Cnvgd?
         Gradient           0.076046      0.000300      NO
         Displacement       0.218560      0.001200      NO
         Energy change     *********      0.000001      NO


 New Cartesian Coordinates Obtained by Inverse Iteration

 Displacement from previous Coordinates is:  0.533746
 ----------------------------------------------------------------
             Standard Nuclear Orientation (Angstroms)
    I     Atom           X                Y                Z
 ----------------------------------------------------------------
    1      C      -0.0069288946     0.0110093683     0.0113837614
    2      C      -0.0139116582     0.0370895536     1.4137914400
    3      Cl      1.5011485994     0.0739838292     2.2810187230
    4      C      -1.2092131201     0.0510477957     2.1316507622
    5      Cl     -1.1780368773     0.0908806721     3.8820840328
    6      C      -2.4246475641     0.0401449649     1.4547284497
    7      Cl     -3.9398837350     0.0566192213     2.3325348541
    8      C      -2.4359312565     0.0106569616     0.0674980831
    9      H      -3.3790880077    -0.0099341777    -0.4633995444
   10      C      -1.2445188914    -0.0045318802    -0.6404819827
   11      H      -1.2769121404    -0.0559301257    -1.7191022568
   12      C       1.2713792198    -0.0136257614    -0.7684220379
   13      C       2.3040959066    -0.9029729215    -0.4293748700
   14      Cl      2.0934899648    -2.0150924441     0.9020906538
   15      C       3.4968556730    -0.9451303804    -1.1373165808
   16      H       4.2669530299    -1.6493566055    -0.8485338427
   17      C       3.6939062772    -0.0952319532    -2.2141773233
   18      H       4.6234525812    -0.1251858200    -2.7685990885
   19      C       2.6950054775     0.7979967270    -2.5742329921
   20      H       2.8453481663     1.4758598999    -3.4051196784
   21      C       1.5030359500     0.8403723242    -1.8642449875
   22      Cl      0.3231190223     2.0471741440    -2.3484091224
 ----------------------------------------------------------------
 Nuclear Repulsion Energy =        1806.03969311 hartrees
 There are       81 alpha and       81 beta electrons
 Applying Cartesian multipole field
    Component          Value
    ---------          -----
     (2,0,0)        1.00000E-11
     (0,2,0)        2.00000E-11
     (0,0,2)       -3.00000E-11
 Nucleus-field energy     =    -0.0000000372 hartrees
 Requested basis set is 6-311++G(d,p)
 There are 162 shells and 449 basis functions
 A cutoff of  1.0D-15 yielded  10293 shell pairs
 There are     85593 function pairs (     92076 Cartesian)
 Smallest overlap matrix eigenvalue = 2.56E-07
 Linear dependence detected in AO basis
 Number of orthogonalized atomic orbitals = 444
 Maximum deviation from orthogonality = 3.484E-10
 Guess from superposition of atomic densities
 Warning:  Energy on first SCF cycle will be non-variational
 SAD guess density has 162.000000 electrons

 -----------------------------------------------------------------------
  General SCF calculation program by
  Eric Jon Sundstrom, Paul Horn, Yuezhi Mao, Dmitri Zuev, Alec White,
  David Stuck, Shaama M.S., Shane Yost, Joonho Lee, David Small,
  Daniel Levine, Susi Lehtola, Hugh Burton, Evgeny Epifanovsky,
  Bang C. Huynh
 -----------------------------------------------------------------------
 Exchange:     0.2000 Hartree-Fock + 0.0800 Slater + 0.7200 B88
 Correlation:  0.1900 VWN1RPA + 0.8100 LYP
 Using SG-1 standard quadrature grid
 A restricted SCF calculation will be
 performed using DIIS
 SCF converges when DIIS error is below 1.0e-08
 ---------------------------------------
  Cycle       Energy         DIIS error
 ---------------------------------------
    1   -2765.6108923150      2.95e-02  
    2   -2761.3183195497      2.45e-03  
    3   -2761.1885738871      3.21e-03  
    4   -2761.4627748312      6.28e-04  
    5   -2761.4717968007      2.93e-04  
    6   -2761.4738227590      1.05e-04  
    7   -2761.4740778293      2.44e-05  
    8   -2761.4740891234      1.10e-05  
    9   -2761.4740919612      3.20e-06  
   10   -2761.4740922072      1.14e-06  
   11   -2761.4740922375      3.82e-07  
   12   -2761.4740922406      1.11e-07  
   13   -2761.4740922410      5.34e-08  
   14   -2761.4740922413      1.48e-08  
   15   -2761.4740922412      4.53e-09  Convergence criterion met
 ---------------------------------------
 SCF time:   CPU 681.69s  wall 682.00s 
 SCF   energy in the final basis set =    -2761.4740922412
 Total energy in the final basis set =    -2761.4740922412

 --------------------------------------------------------------

                    Orbital Energies (a.u.)
 --------------------------------------------------------------

 Alpha MOs
 -- Occupied --
********-101.5711-101.5685-101.5616-101.5609 -10.2687 -10.2681 -10.2665
-10.2663 -10.2630 -10.2333 -10.2285 -10.2099 -10.2092 -10.2092 -10.2075
-10.2069  -9.4872  -9.4855  -9.4831  -9.4783  -9.4776  -7.2519  -7.2504
 -7.2479  -7.2429  -7.2421  -7.2420  -7.2414  -7.2405  -7.2397  -7.2380
 -7.2372  -7.2330  -7.2322  -7.2321  -7.2317  -0.9519  -0.9302  -0.9028
 -0.8867  -0.8689  -0.8524  -0.8431  -0.7998  -0.7583  -0.7548  -0.7442
 -0.6586  -0.6418  -0.6212  -0.6152  -0.5541  -0.5332  -0.5233  -0.5073
 -0.4922  -0.4766  -0.4618  -0.4605  -0.4578  -0.4482  -0.4378  -0.4221
 -0.4110  -0.4028  -0.3978  -0.3924  -0.3759  -0.3601  -0.3543  -0.3475
 -0.3422  -0.3319  -0.3293  -0.3164  -0.2955  -0.2883  -0.2740  -0.2587
 -0.2528
 -- Virtual --
 -0.0701  -0.0485  -0.0457  -0.0362  -0.0249  -0.0195  -0.0115   0.0033
  0.0092   0.0136   0.0168   0.0230   0.0268   0.0292   0.0380   0.0455
  0.0528   0.0544   0.0573   0.0634   0.0702   0.0747   0.0812   0.0824
  0.0835   0.0863   0.0931   0.0981   0.0985   0.1021   0.1058   0.1073
  0.1100   0.1158   0.1167   0.1199   0.1227   0.1268   0.1276   0.1314
  0.1331   0.1359   0.1423   0.1435   0.1496   0.1542   0.1613   0.1634
  0.1663   0.1707   0.1726   0.1772   0.1805   0.1838   0.1881   0.1964
  0.1983   0.2025   0.2089   0.2125   0.2180   0.2208   0.2251   0.2281
  0.2307   0.2345   0.2400   0.2417   0.2458   0.2506   0.2529   0.2576
  0.2602   0.2634   0.2692   0.2720   0.2738   0.2784   0.2833   0.2888
  0.2924   0.2976   0.3011   0.3104   0.3121   0.3151   0.3191   0.3225
  0.3302   0.3319   0.3438   0.3600   0.3744   0.4160   0.4216   0.4241
  0.4283   0.4452   0.4510   0.4568   0.4611   0.4659   0.4724   0.4749
  0.4827   0.4918   0.4984   0.5088   0.5122   0.5197   0.5291   0.5348
  0.5375   0.5499   0.5525   0.5551   0.5627   0.5810   0.5829   0.5846
  0.5885   0.5995   0.6076   0.6111   0.6169   0.6209   0.6246   0.6330
  0.6371   0.6429   0.6524   0.6627   0.6749   0.6808   0.6867   0.6944
  0.7093   0.7144   0.7208   0.7346   0.7464   0.7681   0.7853   0.7975
  0.8024   0.8138   0.8191   0.8330   0.8348   0.8378   0.8440   0.8447
  0.8507   0.8569   0.8607   0.8637   0.8676   0.8715   0.8768   0.8883
  0.8918   0.8939   0.9083   0.9137   0.9174   0.9221   0.9331   0.9371
  0.9453   0.9489   0.9571   0.9637   0.9659   0.9750   0.9817   0.9850
  0.9901   0.9927   1.0064   1.0189   1.0264   1.0334   1.0621   1.0656
  1.0740   1.0870   1.0983   1.1202   1.1360   1.1554   1.1875   1.2219
  1.2368   1.2410   1.2495   1.2568   1.2697   1.2785   1.2909   1.3054
  1.3134   1.3265   1.3468   1.3601   1.3662   1.3996   1.4216   1.4637
  1.4818   1.4918   1.5142   1.5158   1.5504   1.5542   1.5640   1.5805
  1.5895   1.6131   1.6401   1.6524   1.6616   1.6861   1.7004   1.7135
  1.7372   1.7520   1.7883   1.8037   1.8120   1.8490   1.8554   1.8656
  1.8742   1.8895   1.8955   1.9020   1.9090   1.9254   1.9441   1.9534
  1.9614   1.9792   1.9858   2.0147   2.0415   2.0503   2.0968   2.1328
  2.1723   2.1885   2.2239   2.2309   2.2450   2.2632   2.2810   2.2884
  2.2942   2.3089   2.3201   2.3501   2.3532   2.3716   2.3842   2.3907
  2.4292   2.4387   2.4463   2.4604   2.4815   2.4989   2.5232   2.5381
  2.5528   2.5584   2.6019   2.6075   2.6210   2.6510   2.6599   2.6733
  2.6930   2.7177   2.7219   2.7312   2.7415   2.7504   2.7694   2.7806
  2.7857   2.7978   2.8022   2.8183   2.8322   2.8364   2.8860   2.9158
  2.9328   2.9690   3.0733   3.0822   3.1132   3.1406   3.1571   3.1730
  3.1972   3.2226   3.2440   3.2477   3.3536   3.3737   3.3901   3.4322
  3.5138   3.5726   3.6601   3.6938   3.7177   3.8059   3.9636   4.0135
  4.0339   4.0788   4.0892   4.4038   4.8064   4.8303   9.7489   9.7984
  9.8064   9.8224   9.8693  23.3645  23.5255  23.8503  23.8566  23.8815
 23.9190  23.9674  23.9920  24.0415  24.0550  24.1367  24.1569  25.7838
 25.8055  25.8806  25.9163  26.0847  26.1239  26.1591  26.2532  26.3545
 26.4130  26.5139  26.6464  26.7128  26.8281  26.9514 215.7391 215.7944
215.8073 215.8225 215.8867
 --------------------------------------------------------------

          Ground-State Mulliken Net Atomic Charges

     Atom                 Charge (a.u.)
  ----------------------------------------
      1 C                     0.149401
      2 C                    -0.806672
      3 Cl                    0.559100
      4 C                    -0.171775
      5 Cl                    0.598531
      6 C                    -0.141788
      7 Cl                    0.534016
      8 C                    -0.659425
      9 H                     0.207569
     10 C                    -0.642755
     11 H                     0.171183
     12 C                    -0.166931
     13 C                     0.004842
     14 Cl                    0.360963
     15 C                    -0.049160
     16 H                     0.202868
     17 C                    -0.721080
     18 H                     0.167062
     19 C                    -0.228703
     20 H                     0.206165
     21 C                    -0.033234
     22 Cl                    0.459825
  ----------------------------------------
  Sum of atomic charges =     0.000000

 -----------------------------------------------------------------
                    Cartesian Multipole Moments
 -----------------------------------------------------------------
    Charge (ESU x 10^10)
                 0.0000
    Dipole Moment (Debye)
         X       1.5801      Y      -0.2486      Z      -3.2126
       Tot       3.5888
    Quadrupole Moments (Debye-Ang)
        XX    -120.4047     XY      -0.5688     YY    -136.2188
        XZ      -2.7405     YZ      -0.9547     ZZ    -132.0368
    Octopole Moments (Debye-Ang^2)
       XXX     -36.8742    XXY      -8.1137    XYY     -30.8999
       YYY      -3.4992    XXZ    -101.0501    XYZ      -3.1460
       YYZ     -58.9731    XZZ      -7.1451    YZZ      -0.9920
       ZZZ    -193.5784
    Hexadecapole Moments (Debye-Ang^3)
      XXXX   -3734.5616   XXXY     143.7665   XXYY    -827.7774
      XYYY     191.4367   YYYY    -917.2678   XXXZ     752.6569
      XXYZ      80.7523   XYYZ     293.5823   YYYZ     251.7150
      XXZZ   -1163.8908   XYZZ      78.1433   YYZZ    -737.8900
      XZZZ     824.7891   YZZZ     231.4785   ZZZZ   -3462.8223
 -----------------------------------------------------------------
 Calculating analytic gradient of the SCF energy
 Gradient of SCF Energy
            1           2           3           4           5           6
    1  -0.0063967  -0.0087021   0.0182705   0.0011049   0.0007364   0.0038676
    2   0.0000026  -0.0038941  -0.0497099  -0.0000876   0.0001819  -0.0002035
    3   0.0039321  -0.0007306  -0.0295659  -0.0137304   0.0037994  -0.0015547
            7           8           9          10          11          12
    1  -0.0012844   0.0021908   0.0002161   0.0009455   0.0002659   0.0125880
    2   0.0000004   0.0007554   0.0001024   0.0029678   0.0000175  -0.0014380
    3   0.0033685   0.0050146  -0.0010519  -0.0014171   0.0000369  -0.0070129
           13          14          15          16          17          18
    1  -0.0000614  -0.0158797  -0.0058982   0.0008048   0.0014966  -0.0001311
    2   0.0020642   0.0485753   0.0046341   0.0002520   0.0004089  -0.0000236
    3   0.0028093   0.0351618  -0.0012966  -0.0007503  -0.0015320   0.0001714
           19          20          21          22
    1  -0.0005255   0.0009471  -0.0035010  -0.0010541
    2  -0.0048066  -0.0001927   0.0031361  -0.0027424
    3   0.0058126  -0.0002836  -0.0022560   0.0010755
 Max gradient component =       4.971E-02
 RMS gradient           =       1.124E-02
 Gradient time:  CPU 231.29 s  wall 231.32 s
 Geometry Optimization Parameters
   NAtoms,    NIC,     NZ,  NCons,   NDum,   NFix, NCnnct, MaxDiis
       22     163      22       0       0       0       0       0

 Cartesian Hessian Update
 Hessian updated using BFGS update


** GEOMETRY OPTIMIZATION IN DELOCALIZED INTERNAL COORDINATES **
   Searching for a Minimum

   Optimization Cycle:   2

                       Coordinates (Angstroms)
     ATOM                X               Y               Z
      1  C        -0.0069288946    0.0110093683    0.0113837614
      2  C        -0.0139116582    0.0370895536    1.4137914400
      3  Cl        1.5011485994    0.0739838292    2.2810187230
      4  C        -1.2092131201    0.0510477957    2.1316507622
      5  Cl       -1.1780368773    0.0908806721    3.8820840328
      6  C        -2.4246475641    0.0401449649    1.4547284497
      7  Cl       -3.9398837350    0.0566192213    2.3325348541
      8  C        -2.4359312565    0.0106569616    0.0674980831
      9  H        -3.3790880077   -0.0099341777   -0.4633995444
     10  C        -1.2445188914   -0.0045318802   -0.6404819827
     11  H        -1.2769121404   -0.0559301257   -1.7191022568
     12  C         1.2713792198   -0.0136257614   -0.7684220379
     13  C         2.3040959066   -0.9029729215   -0.4293748700
     14  Cl        2.0934899648   -2.0150924441    0.9020906538
     15  C         3.4968556730   -0.9451303804   -1.1373165808
     16  H         4.2669530299   -1.6493566055   -0.8485338427
     17  C         3.6939062772   -0.0952319532   -2.2141773233
     18  H         4.6234525812   -0.1251858200   -2.7685990885
     19  C         2.6950054775    0.7979967270   -2.5742329921
     20  H         2.8453481663    1.4758598999   -3.4051196784
     21  C         1.5030359500    0.8403723242   -1.8642449875
     22  Cl        0.3231190223    2.0471741440   -2.3484091224
   Point Group: c1    Number of degrees of freedom:    60


   Energy is  -2761.474092241

 Hessian updated using BFGS update

 56 Hessian modes will be used to form the next step
  Hessian Eigenvalues:
     0.017042    0.017758    0.019948    0.020622    0.020930    0.022943
     0.023580    0.023824    0.023845    0.024090    0.024090    0.024109
     0.024114    0.024135    0.024135    0.024137    0.024142    0.024223
     0.064241    0.088087    0.159926    0.159995    0.159995    0.160000
     0.160243    0.215636    0.220805    0.225440    0.230507    0.237037
     0.245006    0.248978    0.249770    0.249978    0.249991    0.249995
     0.285011    0.289208    0.300245    0.300910    0.304344    0.350704
     0.356660    0.360574    0.412322    0.423933    0.430264    0.454568
     0.461577    0.463139    0.470539    0.478091    0.478186    0.478462
     0.479048    0.512757

 Minimum search - taking simple RFO step
 Searching for Lamda that Minimizes Along All modes
 Value Taken    Lamda =  -0.03224029
 Calculated Step too Large.  Step scaled by  0.570024
 Step Taken.  Stepsize is  0.300000

                             Maximum     Tolerance    Cnvgd?
         Gradient           0.051095      0.000300      NO
         Displacement       0.246173      0.001200      NO
         Energy change     -0.024477      0.000001      NO


 New Cartesian Coordinates Obtained by Inverse Iteration

 Displacement from previous Coordinates is:  0.452370
 ----------------------------------------------------------------
             Standard Nuclear Orientation (Angstroms)
    I     Atom           X                Y                Z
 ----------------------------------------------------------------
    1      C       0.0146923300     0.0056437326     0.0434576717
    2      C      -0.0130524640     0.0559418984     1.4482379458
    3      Cl      1.4838849763     0.1229458843     2.3346375640
    4      C      -1.2269650462     0.0732634186     2.1483831865
    5      Cl     -1.2383604401     0.1381172912     3.8929245313
    6      C      -2.4300545401     0.0489634229     1.4399660428
    7      Cl     -3.9681158874     0.0720321697     2.2694969305
    8      C      -2.4160614559     0.0075190524     0.0513184373
    9      H      -3.3504075499    -0.0170352064    -0.4939791664
   10      C      -1.2109309394    -0.0117963578    -0.6307772833
   11      H      -1.2201769662    -0.0654794405    -1.7110699043
   12      C       1.2845271342    -0.0285386665    -0.7365769908
   13      C       2.3257751195    -0.9280799322    -0.4379366516
   14      Cl      2.1445252959    -2.0709111068     0.8686209739
   15      C       3.5075803091    -0.9625286588    -1.1687508971
   16      H       4.2783833763    -1.6747307549    -0.9037424914
   17      C       3.6805501067    -0.0940598561    -2.2378059443
   18      H       4.5978673635    -0.1168199951    -2.8131379871
   19      C       2.6735819447     0.8046710077    -2.5695449498
   20      H       2.7987270560     1.4928527037    -3.3956125521
   21      C       1.4988323756     0.8322760152    -1.8284887056
   22      Cl      0.2939156244     2.0315967704    -2.2742533071
 ----------------------------------------------------------------
 Nuclear Repulsion Energy =        1800.54436474 hartrees
 There are       81 alpha and       81 beta electrons
 Applying Cartesian multipole field
    Component          Value
    ---------          -----
     (2,0,0)        1.00000E-11
     (0,2,0)        2.00000E-11
     (0,0,2)       -3.00000E-11
 Nucleus-field energy     =    -0.0000000361 hartrees
 Requested basis set is 6-311++G(d,p)
 There are 162 shells and 449 basis functions
 A cutoff of  1.0D-15 yielded  10304 shell pairs
 There are     85638 function pairs (     92122 Cartesian)
 Smallest overlap matrix eigenvalue = 2.67E-07
 Linear dependence detected in AO basis
 Number of orthogonalized atomic orbitals = 444
 Maximum deviation from orthogonality = 2.349E-10
 Guess from superposition of atomic densities
 Warning:  Energy on first SCF cycle will be non-variational
 SAD guess density has 162.000000 electrons

 -----------------------------------------------------------------------
  General SCF calculation program by
  Eric Jon Sundstrom, Paul Horn, Yuezhi Mao, Dmitri Zuev, Alec White,
  David Stuck, Shaama M.S., Shane Yost, Joonho Lee, David Small,
  Daniel Levine, Susi Lehtola, Hugh Burton, Evgeny Epifanovsky,
  Bang C. Huynh
 -----------------------------------------------------------------------
 Exchange:     0.2000 Hartree-Fock + 0.0800 Slater + 0.7200 B88
 Correlation:  0.1900 VWN1RPA + 0.8100 LYP
 Using SG-1 standard quadrature grid
 A restricted SCF calculation will be
 performed using DIIS
 SCF converges when DIIS error is below 1.0e-08
 ---------------------------------------
  Cycle       Energy         DIIS error
 ---------------------------------------
    1   -2765.5738768536      2.94e-02  
    2   -2761.3332865865      2.44e-03  
    3   -2761.2021475471      3.21e-03  
    4   -2761.4767835177      6.36e-04  
    5   -2761.4860287325      2.97e-04  
    6   -2761.4881295241      1.02e-04  
    7   -2761.4883696130      2.36e-05  
    8   -2761.4883802851      1.06e-05  
    9   -2761.4883828915      2.80e-06  
   10   -2761.4883830730      1.14e-06  
   11   -2761.4883831033      3.66e-07  
   12   -2761.4883831064      1.13e-07  
   13   -2761.4883831067      5.17e-08  
   14   -2761.4883831067      1.52e-08  
   15   -2761.4883831067      4.40e-09  Convergence criterion met
 ---------------------------------------
 SCF time:   CPU 687.46s  wall 688.00s 
 SCF   energy in the final basis set =    -2761.4883831067
 Total energy in the final basis set =    -2761.4883831067

 --------------------------------------------------------------

                    Orbital Energies (a.u.)
 --------------------------------------------------------------

 Alpha MOs
 -- Occupied --
********-101.5710-101.5694-101.5637-101.5624 -10.2696 -10.2690 -10.2666
-10.2660 -10.2638 -10.2330 -10.2279 -10.2099 -10.2092 -10.2085 -10.2081
-10.2074  -9.4864  -9.4855  -9.4840  -9.4799  -9.4786  -7.2511  -7.2503
 -7.2488  -7.2446  -7.2432  -7.2412  -7.2406  -7.2404  -7.2396  -7.2389
 -7.2381  -7.2347  -7.2338  -7.2333  -7.2328  -0.9501  -0.9299  -0.9005
 -0.8886  -0.8699  -0.8505  -0.8446  -0.7995  -0.7568  -0.7546  -0.7434
 -0.6577  -0.6410  -0.6208  -0.6149  -0.5539  -0.5322  -0.5232  -0.5071
 -0.4924  -0.4772  -0.4614  -0.4607  -0.4572  -0.4470  -0.4355  -0.4216
 -0.4100  -0.4012  -0.3978  -0.3912  -0.3757  -0.3608  -0.3529  -0.3470
 -0.3422  -0.3325  -0.3279  -0.3181  -0.2987  -0.2913  -0.2718  -0.2587
 -0.2577
 -- Virtual --
 -0.0703  -0.0486  -0.0457  -0.0343  -0.0255  -0.0189  -0.0114   0.0038
  0.0094   0.0143   0.0176   0.0231   0.0268   0.0292   0.0377   0.0457
  0.0530   0.0542   0.0577   0.0638   0.0699   0.0745   0.0809   0.0824
  0.0832   0.0869   0.0925   0.0977   0.0985   0.1022   0.1057   0.1078
  0.1097   0.1160   0.1167   0.1196   0.1231   0.1270   0.1281   0.1312
  0.1332   0.1360   0.1416   0.1430   0.1491   0.1540   0.1613   0.1625
  0.1661   0.1704   0.1732   0.1766   0.1800   0.1825   0.1880   0.1962
  0.1969   0.2035   0.2079   0.2129   0.2180   0.2202   0.2247   0.2285
  0.2308   0.2343   0.2399   0.2416   0.2455   0.2512   0.2531   0.2574
  0.2589   0.2613   0.2685   0.2715   0.2732   0.2779   0.2839   0.2898
  0.2924   0.2968   0.3003   0.3106   0.3119   0.3143   0.3185   0.3225
  0.3311   0.3328   0.3442   0.3579   0.3740   0.4168   0.4226   0.4244
  0.4273   0.4449   0.4505   0.4571   0.4628   0.4669   0.4722   0.4765
  0.4830   0.4892   0.4973   0.5112   0.5133   0.5189   0.5278   0.5335
  0.5356   0.5486   0.5519   0.5547   0.5637   0.5742   0.5812   0.5849
  0.5901   0.6004   0.6064   0.6115   0.6164   0.6205   0.6233   0.6322
  0.6374   0.6448   0.6515   0.6605   0.6779   0.6803   0.6845   0.6934
  0.7088   0.7120   0.7215   0.7326   0.7453   0.7723   0.7845   0.7965
  0.8070   0.8159   0.8281   0.8323   0.8368   0.8403   0.8429   0.8485
  0.8510   0.8566   0.8592   0.8634   0.8685   0.8730   0.8776   0.8881
  0.8923   0.8959   0.9105   0.9133   0.9194   0.9221   0.9346   0.9379
  0.9453   0.9521   0.9581   0.9625   0.9662   0.9766   0.9821   0.9852
  0.9880   0.9933   1.0025   1.0111   1.0217   1.0328   1.0579   1.0671
  1.0742   1.0793   1.1002   1.1197   1.1396   1.1515   1.1863   1.2162
  1.2378   1.2406   1.2475   1.2582   1.2689   1.2787   1.2926   1.3062
  1.3084   1.3200   1.3426   1.3567   1.3662   1.3975   1.4219   1.4655
  1.4802   1.4943   1.5138   1.5145   1.5509   1.5529   1.5600   1.5807
  1.5904   1.6095   1.6396   1.6501   1.6620   1.6861   1.7002   1.7155
  1.7370   1.7543   1.7851   1.8032   1.8081   1.8493   1.8540   1.8634
  1.8729   1.8875   1.8932   1.9013   1.9092   1.9261   1.9430   1.9553
  1.9590   1.9786   1.9865   2.0126   2.0403   2.0490   2.0994   2.1318
  2.1700   2.1870   2.2253   2.2405   2.2467   2.2715   2.2847   2.2913
  2.2985   2.3049   2.3186   2.3411   2.3510   2.3622   2.3810   2.3938
  2.4258   2.4337   2.4414   2.4650   2.4893   2.4967   2.5261   2.5319
  2.5517   2.5582   2.6008   2.6021   2.6178   2.6505   2.6578   2.6704
  2.6921   2.7154   2.7239   2.7325   2.7387   2.7513   2.7685   2.7777
  2.7843   2.7979   2.8026   2.8169   2.8318   2.8372   2.8839   2.9164
  2.9341   2.9702   3.0717   3.0808   3.1156   3.1349   3.1528   3.1713
  3.1966   3.2218   3.2398   3.2456   3.3490   3.3720   3.3857   3.4339
  3.5126   3.5733   3.6574   3.6910   3.7143   3.8040   3.9632   4.0130
  4.0322   4.0815   4.0900   4.4042   4.8007   4.8263   9.7481   9.7945
  9.8081   9.8172   9.8646  23.3674  23.5292  23.8455  23.8505  23.8795
 23.9151  23.9606  23.9772  24.0381  24.0490  24.1364  24.1500  25.7877
 25.8604  25.9137  25.9272  26.0588  26.1121  26.1614  26.2259  26.3185
 26.3840  26.5095  26.6421  26.7061  26.8135  26.9444 215.7387 215.7907
215.8094 215.8175 215.8772
 --------------------------------------------------------------

          Ground-State Mulliken Net Atomic Charges

     Atom                 Charge (a.u.)
  ----------------------------------------
      1 C                     0.164110
      2 C                    -0.727180
      3 Cl                    0.553207
      4 C                    -0.134546
      5 Cl                    0.591371
      6 C                    -0.219287
      7 Cl                    0.538741
      8 C                    -0.632515
      9 H                     0.208899
     10 C                    -0.709173
     11 H                     0.174327
     12 C                    -0.136891
     13 C                    -0.063608
     14 Cl                    0.369271
     15 C                    -0.008547
     16 H                     0.203458
     17 C                    -0.719269
     18 H                     0.168135
     19 C                    -0.188204
     20 H                     0.206951
     21 C                    -0.087446
     22 Cl                    0.448198
  ----------------------------------------
  Sum of atomic charges =     0.000000

 -----------------------------------------------------------------
                    Cartesian Multipole Moments
 -----------------------------------------------------------------
    Charge (ESU x 10^10)
                 0.0000
    Dipole Moment (Debye)
         X       1.5884      Y      -0.2466      Z      -3.2368
       Tot       3.6139
    Quadrupole Moments (Debye-Ang)
        XX    -120.8123     XY      -0.5743     YY    -136.0205
        XZ      -2.9600     YZ      -0.7613     ZZ    -131.7422
    Octopole Moments (Debye-Ang^2)
       XXX     -35.8110    XXY      -8.7255    XYY     -29.5224
       YYY      -5.5645    XXZ    -102.2605    XYZ      -2.6348
       YYZ     -59.7887    XZZ      -6.2414    YZZ      -0.6737
       ZZZ    -196.0955
    Hexadecapole Moments (Debye-Ang^3)
      XXXX   -3774.8071   XXXY     159.0509   XXYY    -833.8049
      XYYY     205.9260   YYYY    -931.9794   XXXZ     752.2039
      XXYZ      74.7740   XYYZ     293.0544   YYYZ     227.6767
      XXZZ   -1165.3990   XYZZ      84.8657   YYZZ    -736.8295
      XZZZ     822.4420   YZZZ     209.6230   ZZZZ   -3434.9466
 -----------------------------------------------------------------
 Calculating analytic gradient of the SCF energy
 Gradient of SCF Energy
            1           2           3           4           5           6
    1  -0.0026014  -0.0031269   0.0108176   0.0009272   0.0000495   0.0007647
    2   0.0010976  -0.0023220  -0.0313118  -0.0002378   0.0001670  -0.0004781
    3  -0.0001935   0.0013272  -0.0191713  -0.0059917   0.0023876  -0.0007812
            7           8           9          10          11          12
    1  -0.0004838   0.0007256   0.0002063   0.0019963   0.0006202   0.0049259
    2   0.0000770   0.0006394   0.0001111   0.0044696   0.0009121  -0.0001110
    3   0.0011759   0.0025251  -0.0007102  -0.0010988  -0.0013087  -0.0047896
           13          14          15          16          17          18
    1   0.0006044  -0.0092637  -0.0020844   0.0004071   0.0013536  -0.0001095
    2   0.0000091   0.0312793   0.0016404   0.0000423   0.0001019  -0.0000351
    3   0.0023761   0.0208967  -0.0000043  -0.0003870  -0.0009079   0.0000572
           19          20          21          22
    1  -0.0004271   0.0003875  -0.0027481  -0.0029409
    2  -0.0022697   0.0000010   0.0009772  -0.0047595
    3   0.0027418  -0.0002130  -0.0004052   0.0024746
 Max gradient component =       3.131E-02
 RMS gradient           =       6.957E-03
 Gradient time:  CPU 233.32 s  wall 233.35 s
 Geometry Optimization Parameters
   NAtoms,    NIC,     NZ,  NCons,   NDum,   NFix, NCnnct, MaxDiis
       22     163      22       0       0       0       0       0

 Cartesian Hessian Update
 Hessian updated using BFGS update


** GEOMETRY OPTIMIZATION IN DELOCALIZED INTERNAL COORDINATES **
   Searching for a Minimum

   Optimization Cycle:   3

                       Coordinates (Angstroms)
     ATOM                X               Y               Z
      1  C         0.0146923300    0.0056437326    0.0434576717
      2  C        -0.0130524640    0.0559418984    1.4482379458
      3  Cl        1.4838849763    0.1229458843    2.3346375640
      4  C        -1.2269650462    0.0732634186    2.1483831865
      5  Cl       -1.2383604401    0.1381172912    3.8929245313
      6  C        -2.4300545401    0.0489634229    1.4399660428
      7  Cl       -3.9681158874    0.0720321697    2.2694969305
      8  C        -2.4160614559    0.0075190524    0.0513184373
      9  H        -3.3504075499   -0.0170352064   -0.4939791664
     10  C        -1.2109309394   -0.0117963578   -0.6307772833
     11  H        -1.2201769662   -0.0654794405   -1.7110699043
     12  C         1.2845271342   -0.0285386665   -0.7365769908
     13  C         2.3257751195   -0.9280799322   -0.4379366516
     14  Cl        2.1445252959   -2.0709111068    0.8686209739
     15  C         3.5075803091   -0.9625286588   -1.1687508971
     16  H         4.2783833763   -1.6747307549   -0.9037424914
     17  C         3.6805501067   -0.0940598561   -2.2378059443
     18  H         4.5978673635   -0.1168199951   -2.8131379871
     19  C         2.6735819447    0.8046710077   -2.5695449498
     20  H         2.7987270560    1.4928527037   -3.3956125521
     21  C         1.4988323756    0.8322760152   -1.8284887056
     22  Cl        0.2939156244    2.0315967704   -2.2742533071
   Point Group: c1    Number of degrees of freedom:    60


   Energy is  -2761.488383107

 Hessian updated using BFGS update

 58 Hessian modes will be used to form the next step
  Hessian Eigenvalues:
     0.017250    0.017736    0.019685    0.020862    0.020940    0.022948
     0.023573    0.023832    0.023846    0.024089    0.024090    0.024114
     0.024114    0.024135    0.024135    0.024142    0.024143    0.025184
     0.059011    0.088043    0.159910    0.159995    0.159999    0.160005
     0.160222    0.217572    0.221858    0.225457    0.230599    0.237078
     0.245430    0.249301    0.249959    0.249981    0.249992    0.250629
     0.285385    0.289302    0.299034    0.300917    0.301257    0.303494
     0.352787    0.356656    0.356669    0.363661    0.412767    0.424020
     0.431975    0.455119    0.461689    0.468024    0.471924    0.478128
     0.478200    0.478966    0.479777    0.515380

 Minimum search - taking simple RFO step
 Searching for Lamda that Minimizes Along All modes
 Value Taken    Lamda =  -0.02002830
 Calculated Step too Large.  Step scaled by  0.574816
 Step Taken.  Stepsize is  0.300000

                             Maximum     Tolerance    Cnvgd?
         Gradient           0.031541      0.000300      NO
         Displacement       0.201380      0.001200      NO
         Energy change     -0.014291      0.000001      NO


 New Cartesian Coordinates Obtained by Inverse Iteration

 Displacement from previous Coordinates is:  0.617737
 ----------------------------------------------------------------
             Standard Nuclear Orientation (Angstroms)
    I     Atom           X                Y                Z
 ----------------------------------------------------------------
    1      C       0.0129117607     0.0154534450     0.0439387528
    2      C      -0.0133325060     0.1072715751     1.4460170408
    3      Cl      1.4828848629     0.2187603109     2.3237473823
    4      C      -1.2280231852     0.1179607697     2.1503631929
    5      Cl     -1.2414334777     0.2326275317     3.8868583807
    6      C      -2.4304463258     0.0395925190     1.4416483125
    7      Cl     -3.9693962152     0.0463421961     2.2658486470
    8      C      -2.4177535416    -0.0537849506     0.0543064659
    9      H      -3.3532424200    -0.1258262727    -0.4840608397
   10      C      -1.2127837557    -0.0640608074    -0.6271243687
   11      H      -1.2203262093    -0.1608601967    -1.7044500220
   12      C       1.2784304594    -0.0193586014    -0.7369849498
   13      C       2.3018737245    -0.9485134899    -0.4656570721
   14      Cl      2.1035955069    -2.1134031837     0.8215341079
   15      C       3.4821123903    -0.9968201432    -1.1997819811
   16      H       4.2328097803    -1.7348103112    -0.9500718342
   17      C       3.6752569450    -0.1050754116    -2.2466345606
   18      H       4.5918650428    -0.1349313830    -2.8234178600
   19      C       2.6953490871     0.8331167061    -2.5489697334
   20      H       2.8379111555     1.5469482360    -3.3493063760
   21      C       1.5230257493     0.8691072110    -1.8028752192
   22      Cl      0.3774288947     2.1461076426    -2.1995610130
 ----------------------------------------------------------------
 Nuclear Repulsion Energy =        1796.55988271 hartrees
 There are       81 alpha and       81 beta electrons
 Applying Cartesian multipole field
    Component          Value
    ---------          -----
     (2,0,0)        1.00000E-11
     (0,2,0)        2.00000E-11
     (0,0,2)       -3.00000E-11
 Nucleus-field energy     =    -0.0000000341 hartrees
 Requested basis set is 6-311++G(d,p)
 There are 162 shells and 449 basis functions
 A cutoff of  1.0D-15 yielded  10294 shell pairs
 There are     85572 function pairs (     92043 Cartesian)
 Smallest overlap matrix eigenvalue = 2.82E-07
 Linear dependence detected in AO basis
 Number of orthogonalized atomic orbitals = 444
 Maximum deviation from orthogonality = 1.970E-10
 Guess from superposition of atomic densities
 Warning:  Energy on first SCF cycle will be non-variational
 SAD guess density has 162.000000 electrons

 -----------------------------------------------------------------------
  General SCF calculation program by
  Eric Jon Sundstrom, Paul Horn, Yuezhi Mao, Dmitri Zuev, Alec White,
  David Stuck, Shaama M.S., Shane Yost, Joonho Lee, David Small,
  Daniel Levine, Susi Lehtola, Hugh Burton, Evgeny Epifanovsky,
  Bang C. Huynh
 -----------------------------------------------------------------------
 Exchange:     0.2000 Hartree-Fock + 0.0800 Slater + 0.7200 B88
 Correlation:  0.1900 VWN1RPA + 0.8100 LYP
 Using SG-1 standard quadrature grid
 A restricted SCF calculation will be
 performed using DIIS
 SCF converges when DIIS error is below 1.0e-08
 ---------------------------------------
  Cycle       Energy         DIIS error
 ---------------------------------------
    1   -2765.5470811714      2.93e-02  
    2   -2761.3432142567      2.43e-03  
    3   -2761.2130337262      3.20e-03  
    4   -2761.4859798221      6.38e-04  
    5   -2761.4952925180      2.95e-04  
    6   -2761.4973677523      1.01e-04  
    7   -2761.4976010528      2.33e-05  
    8   -2761.4976114287      1.06e-05  
    9   -2761.4976140725      2.74e-06  
   10   -2761.4976142426      1.15e-06  
   11   -2761.4976142737      3.58e-07  
   12   -2761.4976142769      1.13e-07  
   13   -2761.4976142772      4.96e-08  
   14   -2761.4976142773      1.56e-08  
   15   -2761.4976142773      4.33e-09  Convergence criterion met
 ---------------------------------------
 SCF time:   CPU 681.84s  wall 682.00s 
 SCF   energy in the final basis set =    -2761.4976142773
 Total energy in the final basis set =    -2761.4976142773

 --------------------------------------------------------------

                    Orbital Energies (a.u.)
 --------------------------------------------------------------

 Alpha MOs
 -- Occupied --
********-101.5704-101.5702-101.5651-101.5634 -10.2699 -10.2694 -10.2669
-10.2661 -10.2640 -10.2331 -10.2278 -10.2100 -10.2097 -10.2089 -10.2079
-10.2074  -9.4857  -9.4853  -9.4848  -9.4810  -9.4792  -7.2505  -7.2500
 -7.2497  -7.2458  -7.2439  -7.2406  -7.2401  -7.2399  -7.2397  -7.2395
 -7.2390  -7.2358  -7.2350  -7.2339  -7.2334  -0.9498  -0.9294  -0.8988
 -0.8890  -0.8713  -0.8502  -0.8444  -0.7995  -0.7566  -0.7540  -0.7432
 -0.6576  -0.6400  -0.6209  -0.6148  -0.5540  -0.5317  -0.5229  -0.5084
 -0.4923  -0.4773  -0.4614  -0.4608  -0.4562  -0.4467  -0.4342  -0.4214
 -0.4079  -0.4005  -0.3976  -0.3904  -0.3755  -0.3609  -0.3506  -0.3469
 -0.3413  -0.3327  -0.3284  -0.3197  -0.3034  -0.2904  -0.2708  -0.2615
 -0.2587
 -- Virtual --
 -0.0691  -0.0494  -0.0452  -0.0335  -0.0282  -0.0186  -0.0113   0.0033
  0.0095   0.0150   0.0176   0.0226   0.0267   0.0293   0.0380   0.0458
  0.0522   0.0540   0.0583   0.0639   0.0694   0.0746   0.0808   0.0819
  0.0826   0.0870   0.0925   0.0976   0.0981   0.1020   0.1056   0.1079
  0.1097   0.1154   0.1172   0.1190   0.1230   0.1269   0.1282   0.1306
  0.1330   0.1357   0.1405   0.1418   0.1479   0.1532   0.1609   0.1622
  0.1658   0.1691   0.1726   0.1748   0.1797   0.1816   0.1882   0.1943
  0.1962   0.2035   0.2071   0.2135   0.2182   0.2201   0.2240   0.2272
  0.2314   0.2338   0.2404   0.2413   0.2452   0.2517   0.2546   0.2574
  0.2590   0.2620   0.2682   0.2703   0.2714   0.2766   0.2854   0.2895
  0.2919   0.2963   0.3006   0.3090   0.3113   0.3151   0.3195   0.3223
  0.3305   0.3369   0.3425   0.3571   0.3735   0.4196   0.4214   0.4249
  0.4275   0.4460   0.4500   0.4557   0.4651   0.4694   0.4724   0.4779
  0.4823   0.4907   0.4963   0.5078   0.5136   0.5182   0.5258   0.5292
  0.5356   0.5506   0.5530   0.5577   0.5649   0.5733   0.5827   0.5847
  0.5932   0.6011   0.6062   0.6093   0.6145   0.6184   0.6242   0.6346
  0.6372   0.6464   0.6539   0.6601   0.6778   0.6806   0.6858   0.6938
  0.7094   0.7138   0.7200   0.7302   0.7446   0.7757   0.7834   0.7980
  0.8027   0.8173   0.8305   0.8333   0.8358   0.8417   0.8434   0.8507
  0.8531   0.8570   0.8600   0.8639   0.8673   0.8730   0.8795   0.8852
  0.8934   0.8993   0.9072   0.9167   0.9216   0.9220   0.9348   0.9399
  0.9446   0.9493   0.9569   0.9642   0.9649   0.9695   0.9792   0.9858
  0.9881   0.9958   0.9973   1.0095   1.0159   1.0316   1.0531   1.0638
  1.0740   1.0767   1.0970   1.1221   1.1386   1.1507   1.1869   1.2140
  1.2331   1.2369   1.2489   1.2547   1.2695   1.2795   1.2927   1.3037
  1.3093   1.3204   1.3379   1.3609   1.3655   1.3980   1.4266   1.4666
  1.4798   1.4943   1.5128   1.5154   1.5522   1.5530   1.5603   1.5800
  1.5895   1.6103   1.6381   1.6495   1.6624   1.6864   1.6992   1.7176
  1.7375   1.7513   1.7836   1.8011   1.8072   1.8460   1.8523   1.8598
  1.8707   1.8878   1.8933   1.9059   1.9132   1.9246   1.9436   1.9524
  1.9588   1.9777   1.9870   2.0138   2.0362   2.0485   2.1027   2.1290
  2.1652   2.1871   2.2240   2.2419   2.2490   2.2753   2.2826   2.2897
  2.2975   2.3054   2.3207   2.3300   2.3534   2.3597   2.3790   2.4027
  2.4233   2.4306   2.4431   2.4660   2.4920   2.4982   2.5269   2.5289
  2.5501   2.5582   2.5927   2.5986   2.6174   2.6542   2.6590   2.6718
  2.6912   2.7137   2.7209   2.7315   2.7369   2.7521   2.7683   2.7784
  2.7809   2.7958   2.7996   2.8139   2.8305   2.8325   2.8817   2.9129
  2.9380   2.9746   3.0724   3.0789   3.1172   3.1306   3.1485   3.1689
  3.1931   3.2238   3.2340   3.2440   3.3471   3.3703   3.3833   3.4346
  3.5136   3.5734   3.6578   3.6903   3.7116   3.8047   3.9613   4.0126
  4.0319   4.0806   4.0907   4.3958   4.7964   4.8253   9.7482   9.7948
  9.8063   9.8225   9.8591  23.3693  23.5317  23.8427  23.8486  23.8794
 23.9141  23.9570  23.9723  24.0398  24.0474  24.1357  24.1487  25.7874
 25.8635  25.9160  25.9577  26.0105  26.1040  26.1626  26.1867  26.3072
 26.4042  26.5090  26.6293  26.7030  26.8027  26.9447 215.7391 215.7920
215.8060 215.8251 215.8680
 --------------------------------------------------------------

          Ground-State Mulliken Net Atomic Charges

     Atom                 Charge (a.u.)
  ----------------------------------------
      1 C                     0.183981
      2 C                    -0.657856
      3 Cl                    0.508651
      4 C                    -0.100522
      5 Cl                    0.593619
      6 C                    -0.270226
      7 Cl                    0.539945
      8 C                    -0.667043
      9 H                     0.210101
     10 C                    -0.730996
     11 H                     0.176890
     12 C                    -0.134643
     13 C                    -0.114691
     14 Cl                    0.351010
     15 C                     0.066401
     16 H                     0.204135
     17 C                    -0.705996
     18 H                     0.169476
     19 C                    -0.202349
     20 H                     0.206615
     21 C                    -0.044517
     22 Cl                    0.418013
  ----------------------------------------
  Sum of atomic charges =     0.000000

 -----------------------------------------------------------------
                    Cartesian Multipole Moments
 -----------------------------------------------------------------
    Charge (ESU x 10^10)
                 0.0000
    Dipole Moment (Debye)
         X       1.5481      Y      -0.3610      Z      -3.1999
       Tot       3.5730
    Quadrupole Moments (Debye-Ang)
        XX    -120.8616     XY      -0.4040     YY    -135.8949
        XZ      -3.1852     YZ      -0.4512     ZZ    -131.5794
    Octopole Moments (Debye-Ang^2)
       XXX     -37.8527    XXY     -12.4775    XYY     -29.1746
       YYY     -14.3255    XXZ    -102.5637    XYZ      -2.6110
       YYZ     -60.0462    XZZ      -6.8234    YZZ      -3.3018
       ZZZ    -194.8225
    Hexadecapole Moments (Debye-Ang^3)
      XXXX   -3766.1908   XXXY     145.4476   XXYY    -839.0711
      XYYY     186.1400   YYYY    -992.6611   XXXZ     764.5439
      XXYZ      69.4851   XYYZ     296.4626   YYYZ     203.6051
      XXZZ   -1156.1426   XYZZ      80.9936   YYZZ    -739.5744
      XZZZ     837.0372   YZZZ     191.0932   ZZZZ   -3391.2618
 -----------------------------------------------------------------
 Calculating analytic gradient of the SCF energy
 Gradient of SCF Energy
            1           2           3           4           5           6
    1   0.0007580  -0.0006259   0.0055341   0.0004647  -0.0001091  -0.0001413
    2   0.0013134  -0.0017893  -0.0219603  -0.0002047  -0.0000159  -0.0000275
    3  -0.0005897   0.0015132  -0.0133983  -0.0018684   0.0004719   0.0001519
            7           8           9          10          11          12
    1   0.0001202   0.0002402   0.0001810   0.0002260  -0.0001057  -0.0003690
    2  -0.0000564   0.0003604   0.0000427   0.0024805  -0.0001904  -0.0011589
    3   0.0002416   0.0005759  -0.0002637  -0.0003040  -0.0000406  -0.0013417
           13          14          15          16          17          18
    1   0.0006736  -0.0052063  -0.0003156  -0.0000102   0.0005301   0.0000144
    2   0.0001707   0.0218159   0.0008235   0.0000676  -0.0000647   0.0001087
    3   0.0019421   0.0136878  -0.0000626  -0.0001160  -0.0004918  -0.0000157
           19          20          21          22
    1  -0.0002698   0.0001000  -0.0013225  -0.0003668
    2  -0.0002991   0.0000134  -0.0007464  -0.0006833
    3   0.0009119   0.0000351  -0.0011930   0.0001538
 Max gradient component =       2.196E-02
 RMS gradient           =       4.633E-03
 Gradient time:  CPU 229.28 s  wall 229.31 s
 Geometry Optimization Parameters
   NAtoms,    NIC,     NZ,  NCons,   NDum,   NFix, NCnnct, MaxDiis
       22     163      22       0       0       0       0       0

 Cartesian Hessian Update
 Hessian updated using BFGS update


** GEOMETRY OPTIMIZATION IN DELOCALIZED INTERNAL COORDINATES **
   Searching for a Minimum

   Optimization Cycle:   4

                       Coordinates (Angstroms)
     ATOM                X               Y               Z
      1  C         0.0129117607    0.0154534450    0.0439387528
      2  C        -0.0133325060    0.1072715751    1.4460170408
      3  Cl        1.4828848629    0.2187603109    2.3237473823
      4  C        -1.2280231852    0.1179607697    2.1503631929
      5  Cl       -1.2414334777    0.2326275317    3.8868583807
      6  C        -2.4304463258    0.0395925190    1.4416483125
      7  Cl       -3.9693962152    0.0463421961    2.2658486470
      8  C        -2.4177535416   -0.0537849506    0.0543064659
      9  H        -3.3532424200   -0.1258262727   -0.4840608397
     10  C        -1.2127837557   -0.0640608074   -0.6271243687
     11  H        -1.2203262093   -0.1608601967   -1.7044500220
     12  C         1.2784304594   -0.0193586014   -0.7369849498
     13  C         2.3018737245   -0.9485134899   -0.4656570721
     14  Cl        2.1035955069   -2.1134031837    0.8215341079
     15  C         3.4821123903   -0.9968201432   -1.1997819811
     16  H         4.2328097803   -1.7348103112   -0.9500718342
     17  C         3.6752569450   -0.1050754116   -2.2466345606
     18  H         4.5918650428   -0.1349313830   -2.8234178600
     19  C         2.6953490871    0.8331167061   -2.5489697334
     20  H         2.8379111555    1.5469482360   -3.3493063760
     21  C         1.5230257493    0.8691072110   -1.8028752192
     22  Cl        0.3774288947    2.1461076426   -2.1995610130
   Point Group: c1    Number of degrees of freedom:    60


   Energy is  -2761.497614277

 Hessian updated using BFGS update

 59 Hessian modes will be used to form the next step
  Hessian Eigenvalues:
     0.017669    0.018292    0.019651    0.020926    0.021055    0.022947
     0.023588    0.023831    0.023840    0.024090    0.024090    0.024113
     0.024114    0.024134    0.024135    0.024142    0.024143    0.027996
     0.045921    0.076634    0.159978    0.159997    0.160002    0.160105
     0.160266    0.217585    0.221867    0.225512    0.230655    0.237093
     0.245984    0.249375    0.249961    0.249987    0.250081    0.251019
     0.288187    0.289759    0.300896    0.301249    0.301282    0.310537
     0.353178    0.356665    0.356666    0.356708    0.365514    0.412774
     0.424573    0.432384    0.455806    0.461688    0.468165    0.472172
     0.478191    0.478223    0.479153    0.479933    0.543900

 Minimum search - taking simple RFO step
 Searching for Lamda that Minimizes Along All modes
 Value Taken    Lamda =  -0.01184014
 Calculated Step too Large.  Step scaled by  0.646597
 Step Taken.  Stepsize is  0.300000

                             Maximum     Tolerance    Cnvgd?
         Gradient           0.021460      0.000300      NO
         Displacement       0.233127      0.001200      NO
         Energy change     -0.009231      0.000001      NO


 New Cartesian Coordinates Obtained by Inverse Iteration

 Displacement from previous Coordinates is:  0.466583
 ----------------------------------------------------------------
             Standard Nuclear Orientation (Angstroms)
    I     Atom           X                Y                Z
 ----------------------------------------------------------------
    1      C       0.0169449955     0.0135427976     0.0517720134
    2      C      -0.0147143513     0.1443479075     1.4489690473
    3      Cl      1.4776444768     0.3056102088     2.3264939472
    4      C      -1.2325060573     0.1534156972     2.1503837609
    5      Cl     -1.2536251274     0.3174925908     3.8800597765
    6      C      -2.4298149586     0.0329340770     1.4373375950
    7      Cl     -3.9731751471     0.0372875727     2.2528606071
    8      C      -2.4110124729    -0.0972529118     0.0521728611
    9      H      -3.3447506955    -0.1972946159    -0.4846335603
   10      C      -1.2030005438    -0.1029220700    -0.6239899993
   11      H      -1.2003497269    -0.2192181568    -1.7000442559
   12      C       1.2845658757    -0.0146875014    -0.7252151387
   13      C       2.2912434098    -0.9699247344    -0.4860516366
   14      Cl      2.0759449343    -2.1667654552     0.7729177111
   15      C       3.4658305913    -1.0232115156    -1.2287002457
   16      H       4.2024377023    -1.7826293632    -1.0027494305
   17      C       3.6689541725    -0.1075544685    -2.2533583445
   18      H       4.5803708653    -0.1421052985    -2.8382579200
   19      C       2.7064149611     0.8574201728    -2.5262774740
   20      H       2.8547427683     1.5871465234    -3.3107699214
   21      C       1.5410181233     0.8957714925    -1.7683728829
   22      Cl      0.4055539275     2.1944404428    -2.1291800568
 ----------------------------------------------------------------
 Nuclear Repulsion Energy =        1793.63378973 hartrees
 There are       81 alpha and       81 beta electrons
 Applying Cartesian multipole field
    Component          Value
    ---------          -----
     (2,0,0)        1.00000E-11
     (0,2,0)        2.00000E-11
     (0,0,2)       -3.00000E-11
 Nucleus-field energy     =    -0.0000000325 hartrees
 Requested basis set is 6-311++G(d,p)
 There are 162 shells and 449 basis functions
 A cutoff of  1.0D-15 yielded  10296 shell pairs
 There are     85575 function pairs (     92045 Cartesian)
 Smallest overlap matrix eigenvalue = 2.83E-07
 Linear dependence detected in AO basis
 Number of orthogonalized atomic orbitals = 444
 Maximum deviation from orthogonality = 2.376E-10
 Guess from superposition of atomic densities
 Warning:  Energy on first SCF cycle will be non-variational
 SAD guess density has 162.000000 electrons

 -----------------------------------------------------------------------
  General SCF calculation program by
  Eric Jon Sundstrom, Paul Horn, Yuezhi Mao, Dmitri Zuev, Alec White,
  David Stuck, Shaama M.S., Shane Yost, Joonho Lee, David Small,
  Daniel Levine, Susi Lehtola, Hugh Burton, Evgeny Epifanovsky,
  Bang C. Huynh
 -----------------------------------------------------------------------
 Exchange:     0.2000 Hartree-Fock + 0.0800 Slater + 0.7200 B88
 Correlation:  0.1900 VWN1RPA + 0.8100 LYP
 Using SG-1 standard quadrature grid
 A restricted SCF calculation will be
 performed using DIIS
 SCF converges when DIIS error is below 1.0e-08
 ---------------------------------------
  Cycle       Energy         DIIS error
 ---------------------------------------
    1   -2765.5287689202      2.93e-02  
    2   -2761.3498803234      2.43e-03  
    3   -2761.2207832212      3.19e-03  
    4   -2761.4921987181      6.37e-04  
    5   -2761.5014995676      2.94e-04  
    6   -2761.5035602690      9.98e-05  
    7   -2761.5037881521      2.28e-05  
    8   -2761.5037980862      1.04e-05  
    9   -2761.5038006136      2.52e-06  
   10   -2761.5038007546      1.13e-06  
   11   -2761.5038007848      3.37e-07  
   12   -2761.5038007874      1.14e-07  
   13   -2761.5038007877      4.83e-08  
   14   -2761.5038007879      1.59e-08  
   15   -2761.5038007878      4.24e-09  Convergence criterion met
 ---------------------------------------
 SCF time:   CPU 680.50s  wall 681.00s 
 SCF   energy in the final basis set =    -2761.5038007878
 Total energy in the final basis set =    -2761.5038007878

 --------------------------------------------------------------

                    Orbital Energies (a.u.)
 --------------------------------------------------------------

 Alpha MOs
 -- Occupied --
********-101.5706-101.5700-101.5664-101.5645 -10.2701 -10.2696 -10.2670
-10.2661 -10.2642 -10.2327 -10.2274 -10.2103 -10.2099 -10.2092 -10.2081
-10.2076  -9.4857  -9.4853  -9.4848  -9.4820  -9.4800  -7.2505  -7.2501
 -7.2495  -7.2468  -7.2446  -7.2406  -7.2402  -7.2399  -7.2397  -7.2394
 -7.2391  -7.2367  -7.2360  -7.2347  -7.2342  -0.9494  -0.9292  -0.8975
 -0.8892  -0.8720  -0.8498  -0.8444  -0.7993  -0.7565  -0.7540  -0.7432
 -0.6573  -0.6394  -0.6215  -0.6148  -0.5540  -0.5312  -0.5228  -0.5094
 -0.4920  -0.4773  -0.4614  -0.4608  -0.4559  -0.4463  -0.4333  -0.4214
 -0.4071  -0.3994  -0.3975  -0.3889  -0.3754  -0.3609  -0.3487  -0.3469
 -0.3408  -0.3332  -0.3283  -0.3214  -0.3076  -0.2892  -0.2699  -0.2638
 -0.2596
 -- Virtual --
 -0.0677  -0.0499  -0.0448  -0.0335  -0.0302  -0.0187  -0.0113   0.0032
  0.0095   0.0153   0.0174   0.0221   0.0266   0.0293   0.0380   0.0458
  0.0518   0.0539   0.0587   0.0637   0.0691   0.0745   0.0806   0.0813
  0.0828   0.0870   0.0920   0.0973   0.0984   0.1018   0.1054   0.1079
  0.1100   0.1147   0.1176   0.1187   0.1229   0.1269   0.1282   0.1302
  0.1329   0.1356   0.1395   0.1411   0.1469   0.1525   0.1605   0.1611
  0.1658   0.1687   0.1724   0.1742   0.1794   0.1812   0.1887   0.1927
  0.1962   0.2038   0.2064   0.2141   0.2188   0.2199   0.2238   0.2264
  0.2311   0.2342   0.2402   0.2420   0.2453   0.2519   0.2552   0.2569
  0.2593   0.2627   0.2673   0.2692   0.2720   0.2762   0.2854   0.2878
  0.2921   0.2953   0.3007   0.3072   0.3114   0.3159   0.3197   0.3231
  0.3301   0.3398   0.3424   0.3561   0.3734   0.4204   0.4210   0.4254
  0.4274   0.4468   0.4496   0.4544   0.4668   0.4707   0.4748   0.4791
  0.4833   0.4914   0.4959   0.5074   0.5128   0.5137   0.5254   0.5279
  0.5352   0.5515   0.5524   0.5592   0.5654   0.5755   0.5837   0.5861
  0.5959   0.6019   0.6055   0.6093   0.6138   0.6170   0.6258   0.6350
  0.6385   0.6480   0.6572   0.6599   0.6761   0.6823   0.6860   0.6935
  0.7093   0.7149   0.7188   0.7290   0.7433   0.7783   0.7831   0.7990
  0.8027   0.8193   0.8293   0.8356   0.8375   0.8421   0.8451   0.8515
  0.8530   0.8571   0.8611   0.8639   0.8666   0.8728   0.8802   0.8839
  0.8935   0.9017   0.9046   0.9170   0.9218   0.9249   0.9366   0.9395
  0.9441   0.9487   0.9553   0.9574   0.9653   0.9670   0.9720   0.9855
  0.9886   0.9961   1.0023   1.0091   1.0126   1.0302   1.0487   1.0628
  1.0699   1.0783   1.0971   1.1285   1.1401   1.1502   1.1871   1.2132
  1.2336   1.2359   1.2505   1.2540   1.2711   1.2808   1.2943   1.3013
  1.3087   1.3202   1.3346   1.3611   1.3682   1.3975   1.4306   1.4668
  1.4803   1.4953   1.5122   1.5156   1.5529   1.5536   1.5594   1.5812
  1.5889   1.6101   1.6377   1.6490   1.6633   1.6859   1.6972   1.7183
  1.7383   1.7511   1.7842   1.8005   1.8055   1.8455   1.8504   1.8585
  1.8681   1.8865   1.8930   1.9080   1.9201   1.9250   1.9435   1.9519
  1.9578   1.9779   1.9875   2.0158   2.0334   2.0487   2.1049   2.1282
  2.1631   2.1865   2.2221   2.2416   2.2509   2.2752   2.2783   2.2891
  2.2956   2.3049   2.3160   2.3295   2.3553   2.3582   2.3788   2.4101
  2.4225   2.4302   2.4452   2.4670   2.4908   2.5003   2.5263   2.5283
  2.5500   2.5576   2.5870   2.5965   2.6172   2.6570   2.6589   2.6729
  2.6908   2.7132   2.7206   2.7300   2.7368   2.7531   2.7685   2.7772
  2.7792   2.7945   2.7972   2.8140   2.8293   2.8312   2.8793   2.9110
  2.9418   2.9772   3.0734   3.0789   3.1179   3.1282   3.1465   3.1683
  3.1938   3.2257   3.2309   3.2427   3.3466   3.3705   3.3818   3.4354
  3.5153   3.5741   3.6590   3.6905   3.7103   3.8058   3.9614   4.0122
  4.0315   4.0803   4.0914   4.3879   4.7955   4.8255   9.7501   9.7965
  9.8068   9.8333   9.8501  23.3705  23.5325  23.8422  23.8492  23.8797
 23.9146  23.9568  23.9704  24.0451  24.0468  24.1352  24.1483  25.7863
 25.8597  25.9121  25.9397  25.9883  26.1019  26.1599  26.1858  26.3117
 26.4081  26.5088  26.6289  26.7007  26.8000  26.9412 215.7412 215.7940
215.8062 215.8389 215.8560
 --------------------------------------------------------------

          Ground-State Mulliken Net Atomic Charges

     Atom                 Charge (a.u.)
  ----------------------------------------
      1 C                     0.213540
      2 C                    -0.669601
      3 Cl                    0.465741
      4 C                    -0.047658
      5 Cl                    0.596961
      6 C                    -0.279769
      7 Cl                    0.541139
      8 C                    -0.691337
      9 H                     0.211290
     10 C                    -0.725869
     11 H                     0.177473
     12 C                    -0.141700
     13 C                    -0.158619
     14 Cl                    0.326176
     15 C                     0.137539
     16 H                     0.204098
     17 C                    -0.686423
     18 H                     0.170295
     19 C                    -0.196212
     20 H                     0.207059
     21 C                    -0.057982
     22 Cl                    0.403860
  ----------------------------------------
  Sum of atomic charges =     0.000000

 -----------------------------------------------------------------
                    Cartesian Multipole Moments
 -----------------------------------------------------------------
    Charge (ESU x 10^10)
                 0.0000
    Dipole Moment (Debye)
         X       1.5341      Y      -0.4153      Z      -3.2209
       Tot       3.5917
    Quadrupole Moments (Debye-Ang)
        XX    -121.0341     XY      -0.3017     YY    -135.7530
        XZ      -3.3809     YZ      -0.2415     ZZ    -131.4159
    Octopole Moments (Debye-Ang^2)
       XXX     -38.1288    XXY     -14.7925    XYY     -28.4253
       YYY     -20.3377    XXZ    -103.1932    XYZ      -2.3501
       YYZ     -60.3906    XZZ      -6.6435    YZZ      -4.7826
       ZZZ    -194.8738
    Hexadecapole Moments (Debye-Ang^3)
      XXXX   -3763.9765   XXXY     141.3389   XXYY    -842.8462
      XYYY     178.1572   YYYY   -1038.9472   XXXZ     770.4762
      XXYZ      62.7920   XYYZ     297.7008   YYYZ     176.1187
      XXZZ   -1147.4774   XYZZ      80.0381   YYZZ    -739.9471
      XZZZ     844.2498   YZZZ     168.0698   ZZZZ   -3348.9740
 -----------------------------------------------------------------
 Calculating analytic gradient of the SCF energy
 Gradient of SCF Energy
            1           2           3           4           5           6
    1   0.0013950   0.0003755   0.0025958   0.0000616   0.0000758  -0.0003682
    2   0.0005256  -0.0012042  -0.0140423  -0.0000787  -0.0000556  -0.0001089
    3  -0.0003873   0.0008908  -0.0083749   0.0002561  -0.0004771   0.0004559
            7           8           9          10          11          12
    1   0.0002241   0.0000599   0.0000690  -0.0001832   0.0000408  -0.0017946
    2   0.0000133   0.0001523   0.0000429   0.0020996  -0.0000790  -0.0005048
    3  -0.0000667  -0.0003935  -0.0000090  -0.0001809  -0.0001613   0.0000913
           13          14          15          16          17          18
    1   0.0008476  -0.0027841   0.0002560  -0.0001309   0.0001366   0.0000171
    2   0.0004748   0.0135513   0.0004284  -0.0000123  -0.0001271   0.0000542
    3   0.0009043   0.0086429  -0.0002175   0.0000204  -0.0000150  -0.0000432
           19          20          21          22
    1  -0.0000115  -0.0000705  -0.0001489  -0.0006625
    2   0.0001638  -0.0000324  -0.0013083   0.0000473
    3  -0.0001479   0.0000844  -0.0006802  -0.0001918
 Max gradient component =       1.404E-02
 RMS gradient           =       2.909E-03
 Gradient time:  CPU 228.43 s  wall 228.46 s
 Geometry Optimization Parameters
   NAtoms,    NIC,     NZ,  NCons,   NDum,   NFix, NCnnct, MaxDiis
       22     163      22       0       0       0       0       0

 Cartesian Hessian Update
 Hessian updated using BFGS update


** GEOMETRY OPTIMIZATION IN DELOCALIZED INTERNAL COORDINATES **
   Searching for a Minimum

   Optimization Cycle:   5

                       Coordinates (Angstroms)
     ATOM                X               Y               Z
      1  C         0.0169449955    0.0135427976    0.0517720134
      2  C        -0.0147143513    0.1443479075    1.4489690473
      3  Cl        1.4776444768    0.3056102088    2.3264939472
      4  C        -1.2325060573    0.1534156972    2.1503837609
      5  Cl       -1.2536251274    0.3174925908    3.8800597765
      6  C        -2.4298149586    0.0329340770    1.4373375950
      7  Cl       -3.9731751471    0.0372875727    2.2528606071
      8  C        -2.4110124729   -0.0972529118    0.0521728611
      9  H        -3.3447506955   -0.1972946159   -0.4846335603
     10  C        -1.2030005438   -0.1029220700   -0.6239899993
     11  H        -1.2003497269   -0.2192181568   -1.7000442559
     12  C         1.2845658757   -0.0146875014   -0.7252151387
     13  C         2.2912434098   -0.9699247344   -0.4860516366
     14  Cl        2.0759449343   -2.1667654552    0.7729177111
     15  C         3.4658305913   -1.0232115156   -1.2287002457
     16  H         4.2024377023   -1.7826293632   -1.0027494305
     17  C         3.6689541725   -0.1075544685   -2.2533583445
     18  H         4.5803708653   -0.1421052985   -2.8382579200
     19  C         2.7064149611    0.8574201728   -2.5262774740
     20  H         2.8547427683    1.5871465234   -3.3107699214
     21  C         1.5410181233    0.8957714925   -1.7683728829
     22  Cl        0.4055539275    2.1944404428   -2.1291800568
   Point Group: c1    Number of degrees of freedom:    60


   Energy is  -2761.503800788

 Hessian updated using BFGS update

 60 Hessian modes will be used to form the next step
  Hessian Eigenvalues:
     0.017404    0.017924    0.019502    0.020926    0.021013    0.022948
     0.023584    0.023830    0.023867    0.024089    0.024093    0.024114
     0.024114    0.024135    0.024136    0.024142    0.024145    0.027956
     0.033874    0.076666    0.159992    0.160002    0.160005    0.160152
     0.160272    0.217575    0.221959    0.225514    0.230664    0.237084
     0.246125    0.249496    0.249964    0.250010    0.250155    0.251114
     0.288171    0.289927    0.300906    0.301249    0.301660    0.310781
     0.353090    0.356665    0.356666    0.356667    0.356707    0.365359
     0.412792    0.424561    0.432462    0.455768    0.461690    0.468170
     0.472418    0.478200    0.478236    0.479159    0.480080    0.543651

 Minimum search - taking simple RFO step
 Searching for Lamda that Minimizes Along All modes
 Value Taken    Lamda =  -0.00730086
 Calculated Step too Large.  Step scaled by  0.665020
 Step Taken.  Stepsize is  0.300000

                             Maximum     Tolerance    Cnvgd?
         Gradient           0.013377      0.000300      NO
         Displacement       0.222098      0.001200      NO
         Energy change     -0.006187      0.000001      NO


 New Cartesian Coordinates Obtained by Inverse Iteration

 Displacement from previous Coordinates is:  0.543398
 ----------------------------------------------------------------
             Standard Nuclear Orientation (Angstroms)
    I     Atom           X                Y                Z
 ----------------------------------------------------------------
    1      C       0.0157276551     0.0133728864     0.0494580306
    2      C      -0.0148703077     0.1887682041     1.4400650308
    3      Cl      1.4805459592     0.4011543700     2.3063024704
    4      C      -1.2316760894     0.1961200546     2.1439848968
    5      Cl     -1.2553711159     0.4132009981     3.8673118561
    6      C      -2.4260894024     0.0268899498     1.4354516413
    7      Cl     -3.9687842913     0.0233034604     2.2531851319
    8      C      -2.4069290823    -0.1484015621     0.0550942442
    9      H      -3.3399891867    -0.2844535410    -0.4750092851
   10      C      -1.1997307992    -0.1502088083    -0.6229337690
   11      H      -1.1926561093    -0.2954976163    -1.6958769981
   12      C       1.2856183764    -0.0126221649    -0.7247444759
   13      C       2.2694102060    -0.9957961082    -0.5137740747
   14      Cl      2.0260630606    -2.2188736753     0.7179092861
   15      C       3.4426916553    -1.0528025906    -1.2575195293
   16      H       4.1638832817    -1.8331770327    -1.0544697181
   17      C       3.6654384804    -0.1087308677    -2.2529451901
   18      H       4.5764558109    -0.1446999336    -2.8384638859
   19      C       2.7252456337     0.8862286951    -2.4954913138
   20      H       2.8898227618     1.6371556868    -3.2564001890
   21      C       1.5603981873     0.9243676782    -1.7362860096
   22      Cl      0.4435130385     2.2505453090    -2.0494816966
 ----------------------------------------------------------------
 Nuclear Repulsion Energy =        1792.13190456 hartrees
 There are       81 alpha and       81 beta electrons
 Applying Cartesian multipole field
    Component          Value
    ---------          -----
     (2,0,0)        1.00000E-11
     (0,2,0)        2.00000E-11
     (0,0,2)       -3.00000E-11
 Nucleus-field energy     =    -0.0000000305 hartrees
 Requested basis set is 6-311++G(d,p)
 There are 162 shells and 449 basis functions
 A cutoff of  1.0D-15 yielded  10294 shell pairs
 There are     85605 function pairs (     92084 Cartesian)
 Smallest overlap matrix eigenvalue = 2.79E-07
 Linear dependence detected in AO basis
 Number of orthogonalized atomic orbitals = 444
 Maximum deviation from orthogonality = 1.739E-10
 Guess from superposition of atomic densities
 Warning:  Energy on first SCF cycle will be non-variational
 SAD guess density has 162.000000 electrons

 -----------------------------------------------------------------------
  General SCF calculation program by
  Eric Jon Sundstrom, Paul Horn, Yuezhi Mao, Dmitri Zuev, Alec White,
  David Stuck, Shaama M.S., Shane Yost, Joonho Lee, David Small,
  Daniel Levine, Susi Lehtola, Hugh Burton, Evgeny Epifanovsky,
  Bang C. Huynh
 -----------------------------------------------------------------------
 Exchange:     0.2000 Hartree-Fock + 0.0800 Slater + 0.7200 B88
 Correlation:  0.1900 VWN1RPA + 0.8100 LYP
 Using SG-1 standard quadrature grid
 A restricted SCF calculation will be
 performed using DIIS
 SCF converges when DIIS error is below 1.0e-08
 ---------------------------------------
  Cycle       Energy         DIIS error
 ---------------------------------------
    1   -2765.5174954244      2.92e-02  
    2   -2761.3541072287      2.43e-03  
    3   -2761.2261829960      3.18e-03  
    4   -2761.4961944249      6.37e-04  
    5   -2761.5054763818      2.94e-04  
    6   -2761.5075247607      9.89e-05  
    7   -2761.5077485513      2.22e-05  
    8   -2761.5077579657      9.99e-06  
    9   -2761.5077603168      2.21e-06  
   10   -2761.5077604232      1.04e-06  
   11   -2761.5077604489      2.79e-07  
   12   -2761.5077604505      1.16e-07  
   13   -2761.5077604507      4.79e-08  
   14   -2761.5077604509      1.61e-08  
   15   -2761.5077604509      4.14e-09  Convergence criterion met
 ---------------------------------------
 SCF time:   CPU 681.96s  wall 682.00s 
 SCF   energy in the final basis set =    -2761.5077604509
 Total energy in the final basis set =    -2761.5077604509

 --------------------------------------------------------------

                    Orbital Energies (a.u.)
 --------------------------------------------------------------

 Alpha MOs
 -- Occupied --
********-101.5709-101.5698-101.5674-101.5654 -10.2703 -10.2696 -10.2671
-10.2658 -10.2642 -10.2319 -10.2270 -10.2104 -10.2102 -10.2094 -10.2082
-10.2077  -9.4856  -9.4856  -9.4845  -9.4827  -9.4806  -7.2504  -7.2504
 -7.2492  -7.2476  -7.2453  -7.2405  -7.2404  -7.2398  -7.2397  -7.2394
 -7.2388  -7.2375  -7.2367  -7.2353  -7.2349  -0.9491  -0.9292  -0.8965
 -0.8893  -0.8722  -0.8495  -0.8444  -0.7991  -0.7567  -0.7542  -0.7433
 -0.6571  -0.6389  -0.6224  -0.6146  -0.5540  -0.5307  -0.5227  -0.5107
 -0.4916  -0.4773  -0.4615  -0.4606  -0.4559  -0.4459  -0.4328  -0.4214
 -0.4064  -0.3986  -0.3973  -0.3876  -0.3753  -0.3606  -0.3474  -0.3465
 -0.3403  -0.3336  -0.3283  -0.3234  -0.3105  -0.2876  -0.2693  -0.2655
 -0.2607
 -- Virtual --
 -0.0656  -0.0505  -0.0443  -0.0340  -0.0325  -0.0187  -0.0113   0.0031
  0.0095   0.0155   0.0170   0.0215   0.0263   0.0292   0.0380   0.0459
  0.0514   0.0537   0.0591   0.0635   0.0686   0.0742   0.0797   0.0814
  0.0830   0.0869   0.0917   0.0969   0.0988   0.1017   0.1053   0.1075
  0.1105   0.1137   0.1183   0.1186   0.1225   0.1269   0.1281   0.1298
  0.1325   0.1355   0.1384   0.1405   0.1460   0.1516   0.1597   0.1602
  0.1658   0.1686   0.1722   0.1738   0.1800   0.1811   0.1891   0.1908
  0.1962   0.2038   0.2060   0.2144   0.2192   0.2202   0.2236   0.2256
  0.2306   0.2352   0.2398   0.2431   0.2460   0.2515   0.2553   0.2565
  0.2599   0.2638   0.2676   0.2683   0.2730   0.2760   0.2820   0.2874
  0.2912   0.2948   0.3008   0.3060   0.3123   0.3160   0.3200   0.3236
  0.3299   0.3396   0.3429   0.3551   0.3736   0.4191   0.4221   0.4255
  0.4279   0.4475   0.4495   0.4530   0.4681   0.4709   0.4771   0.4802
  0.4868   0.4925   0.4948   0.5072   0.5087   0.5137   0.5254   0.5276
  0.5346   0.5506   0.5527   0.5620   0.5649   0.5777   0.5825   0.5915
  0.5955   0.6022   0.6070   0.6105   0.6145   0.6167   0.6276   0.6351
  0.6402   0.6488   0.6601   0.6615   0.6736   0.6829   0.6872   0.6934
  0.7097   0.7146   0.7185   0.7285   0.7423   0.7792   0.7844   0.7996
  0.8040   0.8215   0.8293   0.8366   0.8393   0.8443   0.8468   0.8512
  0.8528   0.8573   0.8612   0.8634   0.8653   0.8723   0.8787   0.8854
  0.8938   0.8969   0.9073   0.9145   0.9210   0.9293   0.9309   0.9408
  0.9423   0.9488   0.9528   0.9544   0.9656   0.9678   0.9700   0.9872
  0.9900   0.9963   1.0037   1.0094   1.0117   1.0298   1.0454   1.0611
  1.0639   1.0812   1.0989   1.1354   1.1421   1.1506   1.1876   1.2152
  1.2335   1.2354   1.2512   1.2542   1.2707   1.2833   1.2960   1.2998
  1.3097   1.3210   1.3326   1.3609   1.3727   1.3985   1.4338   1.4655
  1.4809   1.4948   1.5105   1.5172   1.5533   1.5564   1.5588   1.5826
  1.5888   1.6099   1.6371   1.6488   1.6648   1.6850   1.6946   1.7182
  1.7399   1.7508   1.7853   1.7999   1.8041   1.8442   1.8485   1.8575
  1.8651   1.8848   1.8925   1.9119   1.9254   1.9277   1.9444   1.9519
  1.9578   1.9779   1.9882   2.0196   2.0317   2.0493   2.1071   2.1284
  2.1617   2.1861   2.2188   2.2411   2.2523   2.2721   2.2786   2.2877
  2.2948   2.3019   2.3140   2.3336   2.3549   2.3577   2.3782   2.4169
  2.4245   2.4313   2.4486   2.4671   2.4873   2.4988   2.5245   2.5293
  2.5498   2.5563   2.5814   2.5956   2.6166   2.6595   2.6611   2.6745
  2.6904   2.7129   2.7194   2.7283   2.7377   2.7530   2.7683   2.7752
  2.7808   2.7927   2.7933   2.8149   2.8283   2.8308   2.8758   2.9091
  2.9467   2.9809   3.0763   3.0800   3.1192   3.1262   3.1456   3.1685
  3.1958   3.2261   3.2309   3.2426   3.3463   3.3716   3.3811   3.4360
  3.5182   3.5748   3.6620   3.6907   3.7100   3.8083   3.9627   4.0116
  4.0315   4.0800   4.0920   4.3775   4.7968   4.8267   9.7519   9.7978
  9.8079   9.8347   9.8527  23.3713  23.5337  23.8427  23.8516  23.8800
 23.9164  23.9580  23.9702  24.0461  24.0537  24.1355  24.1483  25.7851
 25.8534  25.9053  25.9163  25.9893  26.1036  26.1577  26.1927  26.3262
 26.3855  26.5100  26.6349  26.6972  26.7992  26.9331 215.7430 215.7952
215.8075 215.8370 215.8627
 --------------------------------------------------------------

          Ground-State Mulliken Net Atomic Charges

     Atom                 Charge (a.u.)
  ----------------------------------------
      1 C                     0.219564
      2 C                    -0.729767
      3 Cl                    0.438674
      4 C                     0.037223
      5 Cl                    0.602375
      6 C                    -0.275113
      7 Cl                    0.541418
      8 C                    -0.743444
      9 H                     0.212236
     10 C                    -0.707418
     11 H                     0.178265
     12 C                    -0.161702
     13 C                    -0.171989
     14 Cl                    0.309441
     15 C                     0.175830
     16 H                     0.204118
     17 C                    -0.657968
     18 H                     0.170964
     19 C                    -0.173974
     20 H                     0.207783
     21 C                    -0.070484
     22 Cl                    0.393967
  ----------------------------------------
  Sum of atomic charges =     0.000000

 -----------------------------------------------------------------
                    Cartesian Multipole Moments
 -----------------------------------------------------------------
    Charge (ESU x 10^10)
                -0.0000
    Dipole Moment (Debye)
         X       1.5219      Y      -0.4770      Z      -3.2392
       Tot       3.6105
    Quadrupole Moments (Debye-Ang)
        XX    -121.1096     XY      -0.1339     YY    -135.5897
        XZ      -3.5202     YZ      -0.0784     ZZ    -131.3731
    Octopole Moments (Debye-Ang^2)
       XXX     -38.2481    XXY     -17.3100    XYY     -27.8147
       YYY     -26.9220    XXZ    -103.4177    XYZ      -2.3030
       YYZ     -60.5658    XZZ      -6.7981    YZZ      -6.6952
       ZZZ    -193.8714
    Hexadecapole Moments (Debye-Ang^3)
      XXXX   -3748.0249   XXXY     133.8600   XXYY    -845.8404
      XYYY     165.5621   YYYY   -1093.7882   XXXZ     777.4230
      XXYZ      54.2937   XYYZ     299.0523   YYYZ     145.1319
      XXZZ   -1135.2414   XYZZ      77.5146   YYZZ    -739.3977
      XZZZ     853.8327   YZZZ     141.7547   ZZZZ   -3296.9440
 -----------------------------------------------------------------
 Calculating analytic gradient of the SCF energy
 Gradient of SCF Energy
            1           2           3           4           5           6
    1   0.0011236   0.0006504   0.0017560  -0.0003708  -0.0000780  -0.0001633
    2   0.0002517  -0.0007767  -0.0093352   0.0000127  -0.0001248   0.0000526
    3  -0.0001386  -0.0000769  -0.0052003   0.0008091  -0.0004883   0.0003695
            7           8           9          10          11          12
    1   0.0001929   0.0002042   0.0000120  -0.0004164   0.0000849  -0.0016284
    2  -0.0000166   0.0000014  -0.0000053   0.0014458  -0.0000916   0.0000595
    3  -0.0000368  -0.0006115   0.0000721  -0.0001905  -0.0001521   0.0002538
           13          14          15          16          17          18
    1   0.0006496  -0.0016206   0.0002583  -0.0001128   0.0000864   0.0000316
    2   0.0008702   0.0086183   0.0001375  -0.0000105  -0.0001585   0.0000367
    3   0.0001972   0.0059007  -0.0001030   0.0000872   0.0000206  -0.0000247
           19          20          21          22
    1  -0.0000511  -0.0001277   0.0000939  -0.0005747
    2   0.0003395  -0.0000018  -0.0017113   0.0004063
    3  -0.0002351   0.0000882  -0.0005461   0.0000055
 Max gradient component =       9.335E-03
 RMS gradient           =       1.920E-03
 Gradient time:  CPU 227.90 s  wall 227.94 s
 Geometry Optimization Parameters
   NAtoms,    NIC,     NZ,  NCons,   NDum,   NFix, NCnnct, MaxDiis
       22     163      22       0       0       0       0       0

 Cartesian Hessian Update
 Hessian updated using BFGS update


** GEOMETRY OPTIMIZATION IN DELOCALIZED INTERNAL COORDINATES **
   Searching for a Minimum

   Optimization Cycle:   6

                       Coordinates (Angstroms)
     ATOM                X               Y               Z
      1  C         0.0157276551    0.0133728864    0.0494580306
      2  C        -0.0148703077    0.1887682041    1.4400650308
      3  Cl        1.4805459592    0.4011543700    2.3063024704
      4  C        -1.2316760894    0.1961200546    2.1439848968
      5  Cl       -1.2553711159    0.4132009981    3.8673118561
      6  C        -2.4260894024    0.0268899498    1.4354516413
      7  Cl       -3.9687842913    0.0233034604    2.2531851319
      8  C        -2.4069290823   -0.1484015621    0.0550942442
      9  H        -3.3399891867   -0.2844535410   -0.4750092851
     10  C        -1.1997307992   -0.1502088083   -0.6229337690
     11  H        -1.1926561093   -0.2954976163   -1.6958769981
     12  C         1.2856183764   -0.0126221649   -0.7247444759
     13  C         2.2694102060   -0.9957961082   -0.5137740747
     14  Cl        2.0260630606   -2.2188736753    0.7179092861
     15  C         3.4426916553   -1.0528025906   -1.2575195293
     16  H         4.1638832817   -1.8331770327   -1.0544697181
     17  C         3.6654384804   -0.1087308677   -2.2529451901
     18  H         4.5764558109   -0.1446999336   -2.8384638859
     19  C         2.7252456337    0.8862286951   -2.4954913138
     20  H         2.8898227618    1.6371556868   -3.2564001890
     21  C         1.5603981873    0.9243676782   -1.7362860096
     22  Cl        0.4435130385    2.2505453090   -2.0494816966
   Point Group: c1    Number of degrees of freedom:    60


   Energy is  -2761.507760451

 Hessian updated using BFGS update

 60 Hessian modes will be used to form the next step
  Hessian Eigenvalues:
     0.015568    0.017821    0.019028    0.020918    0.020956    0.022935
     0.023587    0.023822    0.023861    0.024087    0.024092    0.024113
     0.024115    0.024134    0.024136    0.024140    0.024150    0.025577
     0.028260    0.075670    0.159994    0.160003    0.160006    0.160160
     0.160269    0.217636    0.221959    0.225514    0.230666    0.237071
     0.246181    0.249531    0.249989    0.250019    0.250209    0.251145
     0.288336    0.289940    0.300922    0.301258    0.301578    0.310748
     0.353005    0.356665    0.356666    0.356667    0.356704    0.365165
     0.412805    0.424552    0.432507    0.455727    0.461795    0.468167
     0.472411    0.478206    0.478301    0.479180    0.480113    0.543270

 Minimum search - taking simple RFO step
 Searching for Lamda that Minimizes Along All modes
 Value Taken    Lamda =  -0.00485872
 Calculated Step too Large.  Step scaled by  0.660955
 Step Taken.  Stepsize is  0.300000

                             Maximum     Tolerance    Cnvgd?
         Gradient           0.008841      0.000300      NO
         Displacement       0.227557      0.001200      NO
         Energy change     -0.003960      0.000001      NO


 New Cartesian Coordinates Obtained by Inverse Iteration

 Displacement from previous Coordinates is:  0.523624
 ----------------------------------------------------------------
             Standard Nuclear Orientation (Angstroms)
    I     Atom           X                Y                Z
 ----------------------------------------------------------------
    1      C       0.0131224306     0.0110729449     0.0457056665
    2      C      -0.0166426891     0.2285630955     1.4289618409
    3      Cl      1.4801837186     0.4954182569     2.2814472307
    4      C      -1.2306929846     0.2347641375     2.1362274274
    5      Cl     -1.2529453928     0.5068960619     3.8518519126
    6      C      -2.4228498563     0.0195677149     1.4358597810
    7      Cl     -3.9641121260     0.0122430813     2.2574815494
    8      C      -2.4040159486    -0.1971261892     0.0615274084
    9      H      -3.3361957734    -0.3649639301    -0.4610727966
   10      C      -1.1981272192    -0.1963096597    -0.6201044836
   11      H      -1.1887375464    -0.3679538927    -1.6893822040
   12      C       1.2863524758    -0.0116953903    -0.7260546759
   13      C       2.2472677338    -1.0207898473    -0.5421579464
   14      Cl      1.9740044066    -2.2706428757     0.6578566355
   15      C       3.4207700554    -1.0790564359    -1.2848352174
   16      H       4.1267163609    -1.8789937006    -1.1058258872
   17      C       3.6647896564    -0.1072853595    -2.2490099990
   18      H       4.5761585898    -0.1438346624    -2.8339555465
   19      C       2.7466236072     0.9143642922    -2.4624947194
   20      H       2.9286873030     1.6840305233    -3.2004668687
   21      C       1.5804673031     0.9517068985    -1.7047332362
   22      Cl      0.4778936178     2.2958683285    -1.9814594185
 ----------------------------------------------------------------
 Nuclear Repulsion Energy =        1790.88740851 hartrees
 There are       81 alpha and       81 beta electrons
 Applying Cartesian multipole field
    Component          Value
    ---------          -----
     (2,0,0)        1.00000E-11
     (0,2,0)        2.00000E-11
     (0,0,2)       -3.00000E-11
 Nucleus-field energy     =    -0.0000000285 hartrees
 Requested basis set is 6-311++G(d,p)
 There are 162 shells and 449 basis functions
 A cutoff of  1.0D-15 yielded  10300 shell pairs
 There are     85669 function pairs (     92160 Cartesian)
 Smallest overlap matrix eigenvalue = 2.70E-07
 Linear dependence detected in AO basis
 Number of orthogonalized atomic orbitals = 444
 Maximum deviation from orthogonality = 1.524E-10
 Guess from superposition of atomic densities
 Warning:  Energy on first SCF cycle will be non-variational
 SAD guess density has 162.000000 electrons

 -----------------------------------------------------------------------
  General SCF calculation program by
  Eric Jon Sundstrom, Paul Horn, Yuezhi Mao, Dmitri Zuev, Alec White,
  David Stuck, Shaama M.S., Shane Yost, Joonho Lee, David Small,
  Daniel Levine, Susi Lehtola, Hugh Burton, Evgeny Epifanovsky,
  Bang C. Huynh
 -----------------------------------------------------------------------
 Exchange:     0.2000 Hartree-Fock + 0.0800 Slater + 0.7200 B88
 Correlation:  0.1900 VWN1RPA + 0.8100 LYP
 Using SG-1 standard quadrature grid
 A restricted SCF calculation will be
 performed using DIIS
 SCF converges when DIIS error is below 1.0e-08
 ---------------------------------------
  Cycle       Energy         DIIS error
 ---------------------------------------
    1   -2765.5105762316      2.92e-02  
    2   -2761.3568114797      2.43e-03  
    3   -2761.2298474113      3.18e-03  
    4   -2761.4988800677      6.35e-04  
    5   -2761.5081026296      2.93e-04  
    6   -2761.5101380302      9.82e-05  
    7   -2761.5103590024      2.17e-05  
    8   -2761.5103680382      9.78e-06  
    9   -2761.5103702875      2.03e-06  
   10   -2761.5103703773      9.59e-07  
   11   -2761.5103703999      2.11e-07  
   12   -2761.5103704007      9.16e-08  
   13   -2761.5103704008      3.69e-08  
   14   -2761.5103704008      1.31e-08  
   15   -2761.5103704009      4.40e-09  Convergence criterion met
 ---------------------------------------
 SCF time:   CPU 678.64s  wall 679.00s 
 SCF   energy in the final basis set =    -2761.5103704009
 Total energy in the final basis set =    -2761.5103704009

 --------------------------------------------------------------

                    Orbital Energies (a.u.)
 --------------------------------------------------------------

 Alpha MOs
 -- Occupied --
********-101.5710-101.5697-101.5682-101.5662 -10.2704 -10.2695 -10.2672
-10.2655 -10.2641 -10.2312 -10.2267 -10.2105 -10.2103 -10.2097 -10.2081
-10.2077  -9.4857  -9.4856  -9.4844  -9.4833  -9.4812  -7.2505  -7.2503
 -7.2491  -7.2481  -7.2459  -7.2406  -7.2405  -7.2398  -7.2397  -7.2393
 -7.2387  -7.2381  -7.2373  -7.2360  -7.2355  -0.9489  -0.9292  -0.8958
 -0.8895  -0.8723  -0.8494  -0.8444  -0.7988  -0.7569  -0.7543  -0.7433
 -0.6569  -0.6384  -0.6232  -0.6146  -0.5538  -0.5303  -0.5226  -0.5119
 -0.4912  -0.4774  -0.4615  -0.4603  -0.4561  -0.4456  -0.4325  -0.4216
 -0.4059  -0.3983  -0.3966  -0.3866  -0.3753  -0.3603  -0.3471  -0.3453
 -0.3399  -0.3340  -0.3288  -0.3254  -0.3123  -0.2859  -0.2688  -0.2666
 -0.2619
 -- Virtual --
 -0.0634  -0.0509  -0.0437  -0.0352  -0.0341  -0.0187  -0.0113   0.0031
  0.0095   0.0157   0.0168   0.0209   0.0261   0.0291   0.0379   0.0460
  0.0511   0.0536   0.0595   0.0634   0.0682   0.0737   0.0790   0.0816
  0.0831   0.0870   0.0915   0.0966   0.0992   0.1015   0.1051   0.1069
  0.1111   0.1127   0.1186   0.1193   0.1222   0.1270   0.1280   0.1295
  0.1320   0.1351   0.1375   0.1402   0.1454   0.1509   0.1583   0.1598
  0.1660   0.1685   0.1721   0.1737   0.1808   0.1812   0.1893   0.1895
  0.1961   0.2033   0.2061   0.2140   0.2196   0.2207   0.2234   0.2254
  0.2300   0.2359   0.2394   0.2435   0.2469   0.2501   0.2548   0.2568
  0.2601   0.2651   0.2669   0.2697   0.2741   0.2759   0.2785   0.2875
  0.2897   0.2943   0.3010   0.3056   0.3137   0.3151   0.3202   0.3235
  0.3299   0.3370   0.3438   0.3538   0.3739   0.4182   0.4228   0.4249
  0.4294   0.4471   0.4499   0.4523   0.4684   0.4708   0.4779   0.4812
  0.4909   0.4930   0.4936   0.5052   0.5098   0.5150   0.5249   0.5276
  0.5341   0.5492   0.5529   0.5643   0.5650   0.5789   0.5814   0.5927
  0.5972   0.6015   0.6066   0.6110   0.6145   0.6209   0.6294   0.6356
  0.6419   0.6491   0.6596   0.6647   0.6720   0.6828   0.6882   0.6935
  0.7080   0.7141   0.7199   0.7283   0.7422   0.7796   0.7852   0.8009
  0.8058   0.8219   0.8308   0.8373   0.8395   0.8470   0.8482   0.8499
  0.8527   0.8574   0.8597   0.8645   0.8656   0.8712   0.8776   0.8875
  0.8914   0.8944   0.9086   0.9113   0.9205   0.9211   0.9349   0.9409
  0.9441   0.9501   0.9523   0.9545   0.9661   0.9690   0.9703   0.9887
  0.9913   0.9957   1.0042   1.0103   1.0120   1.0305   1.0422   1.0579
  1.0609   1.0833   1.1029   1.1386   1.1427   1.1530   1.1892   1.2184
  1.2339   1.2359   1.2508   1.2554   1.2694   1.2842   1.2979   1.3001
  1.3116   1.3211   1.3312   1.3601   1.3766   1.3993   1.4357   1.4628
  1.4814   1.4922   1.5078   1.5198   1.5533   1.5571   1.5614   1.5835
  1.5886   1.6085   1.6371   1.6493   1.6663   1.6844   1.6917   1.7170
  1.7416   1.7503   1.7869   1.7995   1.8023   1.8419   1.8463   1.8572
  1.8621   1.8828   1.8917   1.9144   1.9263   1.9332   1.9461   1.9533
  1.9580   1.9782   1.9886   2.0228   2.0315   2.0491   2.1078   2.1285
  2.1616   2.1860   2.2148   2.2406   2.2543   2.2725   2.2765   2.2901
  2.2954   2.3003   2.3128   2.3363   2.3513   2.3573   2.3782   2.4209
  2.4287   2.4335   2.4511   2.4672   2.4820   2.4962   2.5233   2.5309
  2.5490   2.5560   2.5747   2.5943   2.6161   2.6615   2.6646   2.6758
  2.6902   2.7122   2.7182   2.7275   2.7381   2.7519   2.7682   2.7757
  2.7824   2.7891   2.7912   2.8178   2.8279   2.8312   2.8712   2.9072
  2.9512   2.9837   3.0796   3.0821   3.1205   3.1248   3.1450   3.1694
  3.1981   3.2259   3.2315   3.2431   3.3458   3.3725   3.3810   3.4363
  3.5219   3.5753   3.6656   3.6907   3.7099   3.8108   3.9641   4.0112
  4.0316   4.0798   4.0925   4.3682   4.7986   4.8274   9.7540   9.7992
  9.8096   9.8261   9.8599  23.3724  23.5343  23.8436  23.8534  23.8799
 23.9180  23.9592  23.9705  24.0458  24.0605  24.1356  24.1489  25.7841
 25.8515  25.9018  25.9162  25.9815  26.1057  26.1581  26.2032  26.3394
 26.3521  26.5116  26.6443  26.6929  26.7979  26.9274 215.7451 215.7961
215.8097 215.8271 215.8715
 --------------------------------------------------------------

          Ground-State Mulliken Net Atomic Charges

     Atom                 Charge (a.u.)
  ----------------------------------------
      1 C                     0.216769
      2 C                    -0.841173
      3 Cl                    0.437447
      4 C                     0.135494
      5 Cl                    0.606543
      6 C                    -0.250491
      7 Cl                    0.540765
      8 C                    -0.801713
      9 H                     0.212708
     10 C                    -0.670424
     11 H                     0.178701
     12 C                    -0.174290
     13 C                    -0.178543
     14 Cl                    0.308935
     15 C                     0.176971
     16 H                     0.204116
     17 C                    -0.628963
     18 H                     0.171452
     19 C                    -0.153872
     20 H                     0.208723
     21 C                    -0.097670
     22 Cl                    0.398514
  ----------------------------------------
  Sum of atomic charges =     0.000000

 -----------------------------------------------------------------
                    Cartesian Multipole Moments
 -----------------------------------------------------------------
    Charge (ESU x 10^10)
                 0.0000
    Dipole Moment (Debye)
         X       1.5142      Y      -0.5299      Z      -3.2522
       Tot       3.6264
    Quadrupole Moments (Debye-Ang)
        XX    -121.1655     XY       0.0370     YY    -135.4166
        XZ      -3.6162     YZ       0.0438     ZZ    -131.3796
    Octopole Moments (Debye-Ang^2)
       XXX     -38.1442    XXY     -19.4963    XYY     -27.2172
       YYY     -32.9945    XXZ    -103.4070    XYZ      -2.2707
       YYZ     -60.5328    XZZ      -6.8369    YZZ      -8.4774
       ZZZ    -192.3413
    Hexadecapole Moments (Debye-Ang^3)
      XXXX   -3731.6036   XXXY     126.4740   XXYY    -848.9617
      XYYY     153.3392   YYYY   -1148.5563   XXXZ     784.8012
      XXYZ      45.5379   XYYZ     300.6815   YYYZ     114.3391
      XXZZ   -1123.5148   XYZZ      74.6202   YYZZ    -738.8529
      XZZZ     864.5255   YZZZ     115.4481   ZZZZ   -3247.6957
 -----------------------------------------------------------------
 Calculating analytic gradient of the SCF energy
 Gradient of SCF Energy
            1           2           3           4           5           6
    1   0.0003596   0.0003339   0.0011808  -0.0003080   0.0001252   0.0000865
    2  -0.0000467  -0.0006141  -0.0060647   0.0000384  -0.0000784   0.0000323
    3   0.0002777  -0.0006706  -0.0030661   0.0006499  -0.0003534   0.0002083
            7           8           9          10          11          12
    1   0.0000106   0.0001407  -0.0000366  -0.0003585   0.0001032  -0.0007781
    2   0.0000018  -0.0000395  -0.0000106   0.0008897  -0.0000110   0.0003559
    3  -0.0000359  -0.0004711   0.0000861  -0.0001812  -0.0001708   0.0001060
           13          14          15          16          17          18
    1   0.0004292  -0.0009788   0.0000632  -0.0000664  -0.0000138   0.0000063
    2   0.0009230   0.0053671  -0.0000636   0.0000189   0.0000079   0.0000196
    3  -0.0000374   0.0040179   0.0000602   0.0000539  -0.0000122  -0.0000263
           19          20          21          22
    1  -0.0000154  -0.0000818   0.0001867  -0.0003885
    2   0.0001964  -0.0000082  -0.0011658   0.0002516
    3  -0.0002573   0.0000383  -0.0003006   0.0000846
 Max gradient component =       6.065E-03
 RMS gradient           =       1.232E-03
 Gradient time:  CPU 230.31 s  wall 230.35 s
 Geometry Optimization Parameters
   NAtoms,    NIC,     NZ,  NCons,   NDum,   NFix, NCnnct, MaxDiis
       22     163      22       0       0       0       0       0

 Cartesian Hessian Update
 Hessian updated using BFGS update


** GEOMETRY OPTIMIZATION IN DELOCALIZED INTERNAL COORDINATES **
   Searching for a Minimum

   Optimization Cycle:   7

                       Coordinates (Angstroms)
     ATOM                X               Y               Z
      1  C         0.0131224306    0.0110729449    0.0457056665
      2  C        -0.0166426891    0.2285630955    1.4289618409
      3  Cl        1.4801837186    0.4954182569    2.2814472307
      4  C        -1.2306929846    0.2347641375    2.1362274274
      5  Cl       -1.2529453928    0.5068960619    3.8518519126
      6  C        -2.4228498563    0.0195677149    1.4358597810
      7  Cl       -3.9641121260    0.0122430813    2.2574815494
      8  C        -2.4040159486   -0.1971261892    0.0615274084
      9  H        -3.3361957734   -0.3649639301   -0.4610727966
     10  C        -1.1981272192   -0.1963096597   -0.6201044836
     11  H        -1.1887375464   -0.3679538927   -1.6893822040
     12  C         1.2863524758   -0.0116953903   -0.7260546759
     13  C         2.2472677338   -1.0207898473   -0.5421579464
     14  Cl        1.9740044066   -2.2706428757    0.6578566355
     15  C         3.4207700554   -1.0790564359   -1.2848352174
     16  H         4.1267163609   -1.8789937006   -1.1058258872
     17  C         3.6647896564   -0.1072853595   -2.2490099990
     18  H         4.5761585898   -0.1438346624   -2.8339555465
     19  C         2.7466236072    0.9143642922   -2.4624947194
     20  H         2.9286873030    1.6840305233   -3.2004668687
     21  C         1.5804673031    0.9517068985   -1.7047332362
     22  Cl        0.4778936178    2.2958683285   -1.9814594185
   Point Group: c1    Number of degrees of freedom:    60


   Energy is  -2761.510370401

 Hessian updated using BFGS update

 60 Hessian modes will be used to form the next step
  Hessian Eigenvalues:
     0.011964    0.017801    0.018891    0.020887    0.020935    0.022677
     0.022995    0.023622    0.023845    0.023947    0.024090    0.024106
     0.024114    0.024120    0.024136    0.024140    0.024151    0.024157
     0.028258    0.075100    0.159996    0.160004    0.160007    0.160153
     0.160265    0.217846    0.221965    0.225516    0.230678    0.237058
     0.246157    0.249515    0.249987    0.250020    0.250493    0.251145
     0.288338    0.289866    0.300908    0.301255    0.301467    0.310839
     0.353039    0.356665    0.356666    0.356667    0.356703    0.365136
     0.412865    0.424572    0.432548    0.455683    0.461761    0.468173
     0.472389    0.478227    0.478270    0.479182    0.480153    0.542885

 Minimum search - taking simple RFO step
 Searching for Lamda that Minimizes Along All modes
 Value Taken    Lamda =  -0.00306572
 Calculated Step too Large.  Step scaled by  0.682386
 Step Taken.  Stepsize is  0.300000

                             Maximum     Tolerance    Cnvgd?
         Gradient           0.005787      0.000300      NO
         Displacement       0.230316      0.001200      NO
         Energy change     -0.002610      0.000001      NO


 New Cartesian Coordinates Obtained by Inverse Iteration

 Displacement from previous Coordinates is:  0.516389
 ----------------------------------------------------------------
             Standard Nuclear Orientation (Angstroms)
    I     Atom           X                Y                Z
 ----------------------------------------------------------------
    1      C       0.0104171338     0.0095051232     0.0412399144
    2      C      -0.0184532155     0.2680567764     1.4169053535
    3      Cl      1.4790126687     0.5894579534     2.2524236106
    4      C      -1.2298379435     0.2727812068     2.1277733673
    5      Cl     -1.2541001116     0.5971848598     3.8345516031
    6      C      -2.4193843480     0.0132784460     1.4376637669
    7      Cl     -3.9576944491     0.0006378540     2.2654394059
    8      C      -2.4008485770    -0.2430907044     0.0705409569
    9      H      -3.3314594314    -0.4422157884    -0.4438269736
   10      C      -1.1966518410    -0.2402588890    -0.6152656519
   11      H      -1.1859600644    -0.4398730865    -1.6797249435
   12      C       1.2853973460    -0.0127575026    -0.7299776998
   13      C       2.2239451298    -1.0457437222    -0.5728702707
   14      Cl      1.9203914573    -2.3216025514     0.5927252584
   15      C       3.3993418398    -1.1034485089    -1.3123228040
   16      H       4.0903094736    -1.9212278038    -1.1568695602
   17      C       3.6661423210    -0.1048100262    -2.2429896767
   18      H       4.5796321559    -0.1400243942    -2.8247311677
   19      C       2.7688868405     0.9404938600    -2.4284439136
   20      H       2.9694929435     1.7285269770    -3.1419236819
   21      C       1.5988957239     0.9751276332    -1.6759617282
   22      Cl      0.5112426705     2.3358456800    -1.9189887122
 ----------------------------------------------------------------
 Nuclear Repulsion Energy =        1789.80485627 hartrees
 There are       81 alpha and       81 beta electrons
 Applying Cartesian multipole field
    Component          Value
    ---------          -----
     (2,0,0)        1.00000E-11
     (0,2,0)        2.00000E-11
     (0,0,2)       -3.00000E-11
 Nucleus-field energy     =    -0.0000000266 hartrees
 Requested basis set is 6-311++G(d,p)
 There are 162 shells and 449 basis functions
 A cutoff of  1.0D-15 yielded  10300 shell pairs
 There are     85665 function pairs (     92152 Cartesian)
 Smallest overlap matrix eigenvalue = 2.59E-07
 Linear dependence detected in AO basis
 Number of orthogonalized atomic orbitals = 444
 Maximum deviation from orthogonality = 2.110E-10
 Guess from superposition of atomic densities
 Warning:  Energy on first SCF cycle will be non-variational
 SAD guess density has 162.000000 electrons

 -----------------------------------------------------------------------
  General SCF calculation program by
  Eric Jon Sundstrom, Paul Horn, Yuezhi Mao, Dmitri Zuev, Alec White,
  David Stuck, Shaama M.S., Shane Yost, Joonho Lee, David Small,
  Daniel Levine, Susi Lehtola, Hugh Burton, Evgeny Epifanovsky,
  Bang C. Huynh
 -----------------------------------------------------------------------
 Exchange:     0.2000 Hartree-Fock + 0.0800 Slater + 0.7200 B88
 Correlation:  0.1900 VWN1RPA + 0.8100 LYP
 Using SG-1 standard quadrature grid
 A restricted SCF calculation will be
 performed using DIIS
 SCF converges when DIIS error is below 1.0e-08
 ---------------------------------------
  Cycle       Energy         DIIS error
 ---------------------------------------
    1   -2765.5061917154      2.92e-02  
    2   -2761.3583767513      2.43e-03  
    3   -2761.2318133298      3.18e-03  
    4   -2761.5005934842      6.34e-04  
    5   -2761.5097703482      2.92e-04  
    6   -2761.5118005004      9.77e-05  
    7   -2761.5120194179      2.14e-05  
    8   -2761.5120281835      9.68e-06  
    9   -2761.5120303806      1.99e-06  
   10   -2761.5120304638      9.79e-07  
   11   -2761.5120304878      2.37e-07  
   12   -2761.5120304888      1.13e-07  
   13   -2761.5120304890      4.62e-08  
   14   -2761.5120304892      1.50e-08  
   15   -2761.5120304891      4.30e-09  Convergence criterion met
 ---------------------------------------
 SCF time:   CPU 679.77s  wall 680.00s 
 SCF   energy in the final basis set =    -2761.5120304891
 Total energy in the final basis set =    -2761.5120304891

 --------------------------------------------------------------

                    Orbital Energies (a.u.)
 --------------------------------------------------------------

 Alpha MOs
 -- Occupied --
********-101.5709-101.5697-101.5688-101.5669 -10.2705 -10.2695 -10.2672
-10.2652 -10.2640 -10.2307 -10.2265 -10.2104 -10.2104 -10.2098 -10.2081
-10.2077  -9.4858  -9.4855  -9.4844  -9.4838  -9.4818  -7.2506  -7.2503
 -7.2491  -7.2486  -7.2465  -7.2407  -7.2404  -7.2399  -7.2396  -7.2392
 -7.2387  -7.2386  -7.2378  -7.2365  -7.2361  -0.9488  -0.9292  -0.8953
 -0.8899  -0.8724  -0.8494  -0.8444  -0.7985  -0.7570  -0.7544  -0.7433
 -0.6568  -0.6378  -0.6239  -0.6145  -0.5537  -0.5298  -0.5225  -0.5129
 -0.4909  -0.4774  -0.4615  -0.4601  -0.4562  -0.4453  -0.4323  -0.4217
 -0.4055  -0.3985  -0.3958  -0.3859  -0.3753  -0.3600  -0.3471  -0.3440
 -0.3396  -0.3344  -0.3301  -0.3265  -0.3133  -0.2843  -0.2685  -0.2673
 -0.2631
 -- Virtual --
 -0.0611  -0.0513  -0.0432  -0.0373  -0.0347  -0.0186  -0.0114   0.0031
  0.0095   0.0157   0.0167   0.0205   0.0259   0.0291   0.0379   0.0462
  0.0509   0.0534   0.0600   0.0634   0.0678   0.0729   0.0784   0.0818
  0.0831   0.0871   0.0913   0.0964   0.0994   0.1014   0.1049   0.1063
  0.1114   0.1119   0.1188   0.1203   0.1219   0.1272   0.1279   0.1293
  0.1316   0.1347   0.1367   0.1399   0.1451   0.1504   0.1571   0.1596
  0.1662   0.1686   0.1721   0.1738   0.1807   0.1824   0.1882   0.1895
  0.1958   0.2028   0.2062   0.2131   0.2200   0.2211   0.2231   0.2253
  0.2296   0.2362   0.2390   0.2430   0.2475   0.2495   0.2537   0.2572
  0.2602   0.2649   0.2684   0.2706   0.2733   0.2776   0.2778   0.2870
  0.2884   0.2935   0.3011   0.3054   0.3117   0.3156   0.3210   0.3233
  0.3304   0.3344   0.3451   0.3526   0.3745   0.4176   0.4229   0.4244
  0.4316   0.4459   0.4506   0.4524   0.4679   0.4705   0.4774   0.4821
  0.4909   0.4942   0.4949   0.5045   0.5114   0.5172   0.5236   0.5275
  0.5340   0.5481   0.5532   0.5642   0.5675   0.5791   0.5810   0.5904
  0.5981   0.6030   0.6059   0.6103   0.6148   0.6239   0.6315   0.6365
  0.6429   0.6499   0.6581   0.6655   0.6714   0.6824   0.6892   0.6936
  0.7061   0.7142   0.7201   0.7282   0.7430   0.7801   0.7844   0.8022
  0.8077   0.8214   0.8332   0.8369   0.8393   0.8472   0.8481   0.8488
  0.8529   0.8575   0.8606   0.8648   0.8667   0.8717   0.8762   0.8858
  0.8906   0.8953   0.9063   0.9098   0.9172   0.9206   0.9374   0.9412
  0.9460   0.9510   0.9521   0.9576   0.9662   0.9704   0.9725   0.9888
  0.9912   0.9963   1.0055   1.0112   1.0133   1.0325   1.0397   1.0544
  1.0602   1.0840   1.1079   1.1372   1.1427   1.1585   1.1915   1.2220
  1.2332   1.2378   1.2501   1.2569   1.2664   1.2838   1.2978   1.3019
  1.3147   1.3205   1.3300   1.3597   1.3779   1.4017   1.4338   1.4611
  1.4816   1.4890   1.5042   1.5232   1.5530   1.5569   1.5662   1.5840
  1.5886   1.6059   1.6375   1.6502   1.6678   1.6839   1.6891   1.7158
  1.7431   1.7497   1.7885   1.7993   1.8003   1.8382   1.8449   1.8566
  1.8596   1.8806   1.8909   1.9163   1.9274   1.9357   1.9474   1.9549
  1.9597   1.9788   1.9888   2.0240   2.0336   2.0478   2.1076   2.1290
  2.1621   2.1862   2.2108   2.2401   2.2563   2.2727   2.2754   2.2924
  2.2963   2.3023   2.3136   2.3355   2.3485   2.3568   2.3787   2.4226
  2.4332   2.4356   2.4513   2.4685   2.4766   2.4946   2.5231   2.5322
  2.5487   2.5562   2.5670   2.5921   2.6173   2.6636   2.6681   2.6768
  2.6901   2.7113   2.7174   2.7275   2.7373   2.7516   2.7689   2.7764
  2.7807   2.7870   2.7906   2.8223   2.8283   2.8324   2.8663   2.9055
  2.9553   2.9856   3.0834   3.0851   3.1219   3.1238   3.1444   3.1704
  3.2000   3.2249   3.2324   3.2439   3.3449   3.3732   3.3818   3.4368
  3.5262   3.5757   3.6698   3.6906   3.7096   3.8133   3.9655   4.0109
  4.0318   4.0799   4.0926   4.3602   4.8005   4.8270   9.7561   9.8005
  9.8117   9.8204   9.8585  23.3737  23.5351  23.8443  23.8545  23.8793
 23.9194  23.9599  23.9706  24.0453  24.0657  24.1360  24.1498  25.7837
 25.8523  25.9018  25.9282  25.9693  26.1079  26.1574  26.2174  26.3132
 26.3549  26.5135  26.6522  26.6870  26.7961  26.9293 215.7473 215.7970
215.8106 215.8234 215.8694
 --------------------------------------------------------------

          Ground-State Mulliken Net Atomic Charges

     Atom                 Charge (a.u.)
  ----------------------------------------
      1 C                     0.199044
      2 C                    -0.970165
      3 Cl                    0.461121
      4 C                     0.237331
      5 Cl                    0.608625
      6 C                    -0.221207
      7 Cl                    0.540011
      8 C                    -0.860631
      9 H                     0.212784
     10 C                    -0.636766
     11 H                     0.179510
     12 C                    -0.182171
     13 C                    -0.180452
     14 Cl                    0.327500
     15 C                     0.144451
     16 H                     0.204261
     17 C                    -0.601278
     18 H                     0.171944
     19 C                    -0.129407
     20 H                     0.209393
     21 C                    -0.125722
     22 Cl                    0.411825
  ----------------------------------------
  Sum of atomic charges =     0.000000

 -----------------------------------------------------------------
                    Cartesian Multipole Moments
 -----------------------------------------------------------------
    Charge (ESU x 10^10)
                -0.0000
    Dipole Moment (Debye)
         X       1.5123      Y      -0.5799      Z      -3.2538
       Tot       3.6347
    Quadrupole Moments (Debye-Ang)
        XX    -121.1862     XY       0.2198     YY    -135.2451
        XZ      -3.6960     YZ       0.1382     ZZ    -131.4393
    Octopole Moments (Debye-Ang^2)
       XXX     -37.6285    XXY     -21.4666    XYY     -26.6337
       YYY     -38.6760    XXZ    -103.1302    XYZ      -2.2882
       YYZ     -60.3375    XZZ      -6.9128    YZZ     -10.2624
       ZZZ    -190.2720
    Hexadecapole Moments (Debye-Ang^3)
      XXXX   -3714.1420   XXXY     119.2066   XXYY    -852.3281
      XYYY     141.2618   YYYY   -1204.4102   XXXZ     793.3308
      XXYZ      36.4462   XYYZ     302.8562   YYYZ      83.6661
      XXZZ   -1112.0288   XYZZ      71.3454   YYZZ    -738.7040
      XZZZ     876.5496   YZZZ      88.8625   ZZZZ   -3200.7915
 -----------------------------------------------------------------
 Calculating analytic gradient of the SCF energy
 Gradient of SCF Energy
            1           2           3           4           5           6
    1  -0.0002328   0.0000943   0.0010249  -0.0003410  -0.0000527   0.0002706
    2  -0.0001721  -0.0004981  -0.0036400   0.0000201  -0.0000661   0.0000630
    3   0.0002716  -0.0007657  -0.0016641   0.0003808  -0.0001792   0.0000762
            7           8           9          10          11          12
    1  -0.0000189   0.0001057  -0.0000377  -0.0000992   0.0000964  -0.0000520
    2   0.0000055  -0.0000287  -0.0000147   0.0005158   0.0000767   0.0004601
    3   0.0000592  -0.0002045   0.0000642  -0.0001620  -0.0001232  -0.0001556
           13          14          15          16          17          18
    1   0.0001784  -0.0005449  -0.0000959  -0.0000045  -0.0000467   0.0000027
    2   0.0007011   0.0031713  -0.0001781   0.0000429   0.0001421  -0.0000064
    3  -0.0000651   0.0025470   0.0001457   0.0000082  -0.0000193  -0.0000239
           19          20          21          22
    1   0.0000851  -0.0000175  -0.0000823  -0.0002321
    2   0.0000258  -0.0000104  -0.0006395   0.0000298
    3  -0.0001524   0.0000298  -0.0001812   0.0001134
 Max gradient component =       3.640E-03
 RMS gradient           =       7.497E-04
 Gradient time:  CPU 229.79 s  wall 229.84 s
 Geometry Optimization Parameters
   NAtoms,    NIC,     NZ,  NCons,   NDum,   NFix, NCnnct, MaxDiis
       22     163      22       0       0       0       0       0

 Cartesian Hessian Update
 Hessian updated using BFGS update


** GEOMETRY OPTIMIZATION IN DELOCALIZED INTERNAL COORDINATES **
   Searching for a Minimum

   Optimization Cycle:   8

                       Coordinates (Angstroms)
     ATOM                X               Y               Z
      1  C         0.0104171338    0.0095051232    0.0412399144
      2  C        -0.0184532155    0.2680567764    1.4169053535
      3  Cl        1.4790126687    0.5894579534    2.2524236106
      4  C        -1.2298379435    0.2727812068    2.1277733673
      5  Cl       -1.2541001116    0.5971848598    3.8345516031
      6  C        -2.4193843480    0.0132784460    1.4376637669
      7  Cl       -3.9576944491    0.0006378540    2.2654394059
      8  C        -2.4008485770   -0.2430907044    0.0705409569
      9  H        -3.3314594314   -0.4422157884   -0.4438269736
     10  C        -1.1966518410   -0.2402588890   -0.6152656519
     11  H        -1.1859600644   -0.4398730865   -1.6797249435
     12  C         1.2853973460   -0.0127575026   -0.7299776998
     13  C         2.2239451298   -1.0457437222   -0.5728702707
     14  Cl        1.9203914573   -2.3216025514    0.5927252584
     15  C         3.3993418398   -1.1034485089   -1.3123228040
     16  H         4.0903094736   -1.9212278038   -1.1568695602
     17  C         3.6661423210   -0.1048100262   -2.2429896767
     18  H         4.5796321559   -0.1400243942   -2.8247311677
     19  C         2.7688868405    0.9404938600   -2.4284439136
     20  H         2.9694929435    1.7285269770   -3.1419236819
     21  C         1.5988957239    0.9751276332   -1.6759617282
     22  Cl        0.5112426705    2.3358456800   -1.9189887122
   Point Group: c1    Number of degrees of freedom:    60


   Energy is  -2761.512030489

 Hessian updated using BFGS update

 59 Hessian modes will be used to form the next step
  Hessian Eigenvalues:
     0.008826    0.017792    0.018773    0.020845    0.020933    0.022138
     0.022961    0.023620    0.023843    0.023911    0.024090    0.024101
     0.024118    0.024136    0.024140    0.024146    0.024154    0.028266
     0.074706    0.159995    0.160002    0.160004    0.160165    0.160261
     0.217810    0.221967    0.225516    0.230677    0.237082    0.246133
     0.249510    0.249985    0.250040    0.250694    0.251149    0.288342
     0.289846    0.300901    0.301233    0.301434    0.311067    0.353042
     0.356665    0.356666    0.356667    0.356702    0.365122    0.412870
     0.424538    0.432549    0.455669    0.461716    0.468173    0.472492
     0.478234    0.478255    0.479188    0.480153    0.542495

 Minimum search - taking simple RFO step
 Searching for Lamda that Minimizes Along All modes
 Value Taken    Lamda =  -0.00170286
 Calculated Step too Large.  Step scaled by  0.756655
 Step Taken.  Stepsize is  0.300000

                             Maximum     Tolerance    Cnvgd?
         Gradient           0.003596      0.000300      NO
         Displacement       0.231792      0.001200      NO
         Energy change     -0.001660      0.000001      NO


 New Cartesian Coordinates Obtained by Inverse Iteration

 Displacement from previous Coordinates is:  0.515869
 ----------------------------------------------------------------
             Standard Nuclear Orientation (Angstroms)
    I     Atom           X                Y                Z
 ----------------------------------------------------------------
    1      C       0.0079279972     0.0074886156     0.0367680329
    2      C      -0.0211549376     0.3064470846     1.4039018987
    3      Cl      1.4741699114     0.6815070663     2.2220066456
    4      C      -1.2296629472     0.3103641445     2.1181498712
    5      Cl     -1.2541615002     0.6874152853     3.8143082653
    6      C      -2.4164987899     0.0079534770     1.4397555666
    7      Cl     -3.9521725527    -0.0081860727     2.2726966346
    8      C      -2.3973262077    -0.2879637437     0.0809768725
    9      H      -3.3256172303    -0.5178506652    -0.4246544800
   10      C      -1.1947042945    -0.2843345621    -0.6087003241
   11      H      -1.1826311368    -0.5143697377    -1.6670443448
   12      C       1.2838558077    -0.0149169619    -0.7340648453
   13      C       2.2010073862    -1.0695385427    -0.6043693364
   14      Cl      1.8671631601    -2.3713875252     0.5238748271
   15      C       3.3787749310    -1.1255553345    -1.3403137236
   16      H       4.0545649540    -1.9601093071    -1.2088241059
   17      C       3.6679557020    -0.1019959703    -2.2369607011
   18      H       4.5837304067    -0.1351945507    -2.8152283688
   19      C       2.7909836098     0.9650212446    -2.3935349911
   20      H       3.0094203005     1.7705723053    -3.0818968017
   21      C       1.6173339499     0.9965304025    -1.6463534223
   22      Cl      0.5457592032     2.3739467402    -1.8551267164
 ----------------------------------------------------------------
 Nuclear Repulsion Energy =        1788.99794928 hartrees
 There are       81 alpha and       81 beta electrons
 Applying Cartesian multipole field
    Component          Value
    ---------          -----
     (2,0,0)        1.00000E-11
     (0,2,0)        2.00000E-11
     (0,0,2)       -3.00000E-11
 Nucleus-field energy     =    -0.0000000245 hartrees
 Requested basis set is 6-311++G(d,p)
 There are 162 shells and 449 basis functions
 A cutoff of  1.0D-15 yielded  10303 shell pairs
 There are     85699 function pairs (     92188 Cartesian)
 Smallest overlap matrix eigenvalue = 2.45E-07
 Linear dependence detected in AO basis
 Number of orthogonalized atomic orbitals = 444
 Maximum deviation from orthogonality = 3.485E-10
 Guess from superposition of atomic densities
 Warning:  Energy on first SCF cycle will be non-variational
 SAD guess density has 162.000000 electrons

 -----------------------------------------------------------------------
  General SCF calculation program by
  Eric Jon Sundstrom, Paul Horn, Yuezhi Mao, Dmitri Zuev, Alec White,
  David Stuck, Shaama M.S., Shane Yost, Joonho Lee, David Small,
  Daniel Levine, Susi Lehtola, Hugh Burton, Evgeny Epifanovsky,
  Bang C. Huynh
 -----------------------------------------------------------------------
 Exchange:     0.2000 Hartree-Fock + 0.0800 Slater + 0.7200 B88
 Correlation:  0.1900 VWN1RPA + 0.8100 LYP
 Using SG-1 standard quadrature grid
 A restricted SCF calculation will be
 performed using DIIS
 SCF converges when DIIS error is below 1.0e-08
 ---------------------------------------
  Cycle       Energy         DIIS error
 ---------------------------------------
    1   -2765.5041080785      2.92e-02  
    2   -2761.3592583517      2.43e-03  
    3   -2761.2329926323      3.18e-03  
    4   -2761.5016476688      6.33e-04  
    5   -2761.5107785809      2.92e-04  
    6   -2761.5128035267      9.74e-05  
    7   -2761.5130210675      2.12e-05  
    8   -2761.5130296584      9.71e-06  
    9   -2761.5130318516      2.10e-06  
   10   -2761.5130319402      1.09e-06  
   11   -2761.5130319703      2.94e-07  
   12   -2761.5130319722      1.13e-07  
   13   -2761.5130319724      4.28e-08  
   14   -2761.5130319725      1.48e-08  
   15   -2761.5130319725      4.07e-09  Convergence criterion met
 ---------------------------------------
 SCF time:   CPU 678.58s  wall 679.00s 
 SCF   energy in the final basis set =    -2761.5130319725
 Total energy in the final basis set =    -2761.5130319725

 --------------------------------------------------------------

                    Orbital Energies (a.u.)
 --------------------------------------------------------------

 Alpha MOs
 -- Occupied --
********-101.5708-101.5696-101.5693-101.5674 -10.2705 -10.2694 -10.2672
-10.2650 -10.2640 -10.2302 -10.2262 -10.2104 -10.2104 -10.2098 -10.2081
-10.2077  -9.4858  -9.4854  -9.4843  -9.4841  -9.4823  -7.2507  -7.2502
 -7.2490  -7.2490  -7.2470  -7.2407  -7.2403  -7.2399  -7.2396  -7.2391
 -7.2390  -7.2386  -7.2382  -7.2371  -7.2366  -0.9487  -0.9293  -0.8950
 -0.8902  -0.8724  -0.8494  -0.8445  -0.7983  -0.7571  -0.7544  -0.7433
 -0.6567  -0.6373  -0.6245  -0.6144  -0.5537  -0.5294  -0.5224  -0.5139
 -0.4908  -0.4774  -0.4616  -0.4600  -0.4563  -0.4451  -0.4322  -0.4218
 -0.4052  -0.3987  -0.3950  -0.3854  -0.3753  -0.3597  -0.3471  -0.3429
 -0.3393  -0.3347  -0.3320  -0.3268  -0.3139  -0.2828  -0.2686  -0.2674
 -0.2642
 -- Virtual --
 -0.0588  -0.0516  -0.0428  -0.0397  -0.0349  -0.0185  -0.0114   0.0031
  0.0095   0.0157   0.0167   0.0201   0.0258   0.0290   0.0378   0.0464
  0.0508   0.0532   0.0605   0.0634   0.0674   0.0720   0.0781   0.0819
  0.0831   0.0873   0.0912   0.0963   0.0994   0.1015   0.1047   0.1056
  0.1107   0.1122   0.1190   0.1210   0.1219   0.1274   0.1279   0.1291
  0.1313   0.1340   0.1359   0.1398   0.1450   0.1500   0.1563   0.1593
  0.1667   0.1685   0.1721   0.1739   0.1803   0.1835   0.1873   0.1895
  0.1955   0.2022   0.2063   0.2116   0.2202   0.2213   0.2229   0.2250
  0.2295   0.2360   0.2383   0.2419   0.2478   0.2495   0.2529   0.2576
  0.2609   0.2643   0.2694   0.2706   0.2741   0.2776   0.2806   0.2852
  0.2879   0.2924   0.3007   0.3052   0.3089   0.3153   0.3217   0.3250
  0.3320   0.3332   0.3461   0.3522   0.3755   0.4174   0.4224   0.4243
  0.4346   0.4448   0.4515   0.4532   0.4665   0.4702   0.4762   0.4823
  0.4892   0.4950   0.4983   0.5048   0.5131   0.5187   0.5218   0.5275
  0.5343   0.5473   0.5536   0.5645   0.5693   0.5788   0.5814   0.5872
  0.5974   0.6040   0.6067   0.6099   0.6149   0.6249   0.6342   0.6376
  0.6429   0.6531   0.6571   0.6651   0.6697   0.6818   0.6898   0.6944
  0.7051   0.7144   0.7188   0.7285   0.7446   0.7806   0.7831   0.8035
  0.8094   0.8217   0.8353   0.8360   0.8391   0.8462   0.8473   0.8488
  0.8532   0.8580   0.8610   0.8645   0.8679   0.8722   0.8748   0.8842
  0.8899   0.8977   0.9040   0.9083   0.9170   0.9201   0.9384   0.9420
  0.9476   0.9521   0.9530   0.9598   0.9659   0.9726   0.9752   0.9871
  0.9899   0.9987   1.0056   1.0137   1.0156   1.0355   1.0385   1.0527
  1.0606   1.0841   1.1111   1.1327   1.1426   1.1671   1.1951   1.2253
  1.2328   1.2397   1.2498   1.2585   1.2637   1.2834   1.2980   1.3029
  1.3169   1.3205   1.3287   1.3599   1.3774   1.4055   1.4301   1.4609
  1.4813   1.4868   1.5002   1.5266   1.5528   1.5566   1.5715   1.5841
  1.5893   1.6029   1.6382   1.6513   1.6692   1.6834   1.6867   1.7147
  1.7446   1.7495   1.7907   1.7981   1.7996   1.8338   1.8438   1.8553
  1.8583   1.8784   1.8903   1.9177   1.9287   1.9362   1.9482   1.9553
  1.9628   1.9800   1.9891   2.0240   2.0366   2.0461   2.1075   2.1297
  2.1629   2.1865   2.2070   2.2396   2.2580   2.2708   2.2753   2.2924
  2.2972   2.3074   2.3167   2.3302   2.3500   2.3562   2.3793   2.4237
  2.4348   2.4367   2.4496   2.4708   2.4753   2.4941   2.5233   2.5329
  2.5494   2.5558   2.5583   2.5892   2.6209   2.6653   2.6716   2.6779
  2.6901   2.7107   2.7166   2.7279   2.7357   2.7524   2.7696   2.7758
  2.7770   2.7854   2.7921   2.8268   2.8289   2.8359   2.8615   2.9039
  2.9591   2.9866   3.0873   3.0888   3.1215   3.1251   3.1433   3.1716
  3.2014   3.2239   3.2319   3.2472   3.3437   3.3734   3.3835   3.4373
  3.5309   3.5762   3.6746   3.6910   3.7092   3.8158   3.9670   4.0108
  4.0322   4.0804   4.0924   4.3537   4.8026   4.8254   9.7586   9.8008
  9.8103   9.8242   9.8523  23.3755  23.5363  23.8450  23.8551  23.8787
 23.9210  23.9605  23.9705  24.0447  24.0698  24.1362  24.1508  25.7833
 25.8511  25.9021  25.9347  25.9661  26.1079  26.1577  26.2300  26.2887
 26.3629  26.5155  26.6532  26.6815  26.7955  26.9428 215.7500 215.7972
215.8083 215.8298 215.8614
 --------------------------------------------------------------

          Ground-State Mulliken Net Atomic Charges

     Atom                 Charge (a.u.)
  ----------------------------------------
      1 C                     0.174569
      2 C                    -1.106779
      3 Cl                    0.490950
      4 C                     0.339241
      5 Cl                    0.608791
      6 C                    -0.184766
      7 Cl                    0.539416
      8 C                    -0.917155
      9 H                     0.212645
     10 C                    -0.605358
     11 H                     0.180801
     12 C                    -0.186173
     13 C                    -0.187696
     14 Cl                    0.354040
     15 C                     0.102072
     16 H                     0.204345
     17 C                    -0.572815
     18 H                     0.172583
     19 C                    -0.098982
     20 H                     0.209468
     21 C                    -0.156531
     22 Cl                    0.427335
  ----------------------------------------
  Sum of atomic charges =     0.000000

 -----------------------------------------------------------------
                    Cartesian Multipole Moments
 -----------------------------------------------------------------
    Charge (ESU x 10^10)
                -0.0000
    Dipole Moment (Debye)
         X       1.5142      Y      -0.6312      Z      -3.2476
       Tot       3.6384
    Quadrupole Moments (Debye-Ang)
        XX    -121.2018     XY       0.4127     YY    -135.0838
        XZ      -3.7580     YZ       0.2206     ZZ    -131.5104
    Octopole Moments (Debye-Ang^2)
       XXX     -37.0344    XXY     -23.3759    XYY     -26.1229
       YYY     -44.2852    XXZ    -102.7227    XYZ      -2.3187
       YYZ     -60.0377    XZZ      -6.8780    YZZ     -12.1129
       ZZZ    -187.9966
    Hexadecapole Moments (Debye-Ang^3)
      XXXX   -3697.0770   XXXY     112.2922   XXYY    -856.2965
      XYYY     129.7547   YYYY   -1262.4371   XXXZ     801.8366
      XXYZ      26.9404   XYYZ     305.1375   YYYZ      52.4125
      XXZZ   -1100.5105   XYZZ      67.8677   YYZZ    -738.5723
      XZZZ     888.9120   YZZZ      61.3359   ZZZZ   -3152.2813
 -----------------------------------------------------------------
 Calculating analytic gradient of the SCF energy
 Gradient of SCF Energy
            1           2           3           4           5           6
    1  -0.0004785  -0.0001720   0.0007666   0.0000246   0.0001059   0.0001724
    2  -0.0001468  -0.0004524  -0.0020299  -0.0000224   0.0000168   0.0000063
    3   0.0001839  -0.0005063  -0.0008039   0.0001523  -0.0000773  -0.0001133
            7           8           9          10          11          12
    1  -0.0001005  -0.0000387  -0.0000251   0.0001274   0.0000532   0.0003217
    2  -0.0000180   0.0000047  -0.0000005   0.0003000   0.0000861   0.0004037
    3   0.0000151   0.0000059   0.0000191  -0.0001229  -0.0000964  -0.0003520
           13          14          15          16          17          18
    1  -0.0000331  -0.0003089  -0.0001397   0.0000202  -0.0000711   0.0000034
    2   0.0004109   0.0018557  -0.0001756   0.0000356   0.0002066  -0.0000091
    3   0.0000549   0.0015371   0.0001840  -0.0000338  -0.0000673  -0.0000144
           19          20          21          22
    1   0.0001573   0.0000276  -0.0002744  -0.0001382
    2  -0.0001133   0.0000006  -0.0002018  -0.0001575
    3  -0.0000728   0.0000235   0.0000046   0.0000802
 Max gradient component =       2.030E-03
 RMS gradient           =       4.469E-04
 Gradient time:  CPU 229.04 s  wall 229.08 s
 Geometry Optimization Parameters
   NAtoms,    NIC,     NZ,  NCons,   NDum,   NFix, NCnnct, MaxDiis
       22     163      22       0       0       0       0       0

 Cartesian Hessian Update
 Hessian updated using BFGS update


** GEOMETRY OPTIMIZATION IN DELOCALIZED INTERNAL COORDINATES **
   Searching for a Minimum

   Optimization Cycle:   9

                       Coordinates (Angstroms)
     ATOM                X               Y               Z
      1  C         0.0079279972    0.0074886156    0.0367680329
      2  C        -0.0211549376    0.3064470846    1.4039018987
      3  Cl        1.4741699114    0.6815070663    2.2220066456
      4  C        -1.2296629472    0.3103641445    2.1181498712
      5  Cl       -1.2541615002    0.6874152853    3.8143082653
      6  C        -2.4164987899    0.0079534770    1.4397555666
      7  Cl       -3.9521725527   -0.0081860727    2.2726966346
      8  C        -2.3973262077   -0.2879637437    0.0809768725
      9  H        -3.3256172303   -0.5178506652   -0.4246544800
     10  C        -1.1947042945   -0.2843345621   -0.6087003241
     11  H        -1.1826311368   -0.5143697377   -1.6670443448
     12  C         1.2838558077   -0.0149169619   -0.7340648453
     13  C         2.2010073862   -1.0695385427   -0.6043693364
     14  Cl        1.8671631601   -2.3713875252    0.5238748271
     15  C         3.3787749310   -1.1255553345   -1.3403137236
     16  H         4.0545649540   -1.9601093071   -1.2088241059
     17  C         3.6679557020   -0.1019959703   -2.2369607011
     18  H         4.5837304067   -0.1351945507   -2.8152283688
     19  C         2.7909836098    0.9650212446   -2.3935349911
     20  H         3.0094203005    1.7705723053   -3.0818968017
     21  C         1.6173339499    0.9965304025   -1.6463534223
     22  Cl        0.5457592032    2.3739467402   -1.8551267164
   Point Group: c1    Number of degrees of freedom:    60


   Energy is  -2761.513031972

 Hessian updated using BFGS update

 60 Hessian modes will be used to form the next step
  Hessian Eigenvalues:
     0.005832    0.017778    0.018699    0.020832    0.020933    0.021909
     0.022962    0.023619    0.023842    0.023901    0.024090    0.024100
     0.024115    0.024117    0.024137    0.024140    0.024146    0.024155
     0.028298    0.074342    0.159991    0.160001    0.160004    0.160179
     0.160256    0.217640    0.221965    0.225516    0.230694    0.237088
     0.246145    0.249567    0.249979    0.250041    0.251001    0.251182
     0.288273    0.289865    0.300924    0.301212    0.301453    0.310974
     0.353049    0.356665    0.356666    0.356667    0.356703    0.365130
     0.412876    0.424500    0.432553    0.455654    0.461775    0.468173
     0.472490    0.478220    0.478471    0.479203    0.480207    0.541980

 Minimum search - taking simple RFO step
 Searching for Lamda that Minimizes Along All modes
 Value Taken    Lamda =  -0.00094475
 Calculated Step too Large.  Step scaled by  0.811595
 Step Taken.  Stepsize is  0.300000

                             Maximum     Tolerance    Cnvgd?
         Gradient           0.002119      0.000300      NO
         Displacement       0.232114      0.001200      NO
         Energy change     -0.001001      0.000001      NO


 New Cartesian Coordinates Obtained by Inverse Iteration

 Displacement from previous Coordinates is:  0.515477
 ----------------------------------------------------------------
             Standard Nuclear Orientation (Angstroms)
    I     Atom           X                Y                Z
 ----------------------------------------------------------------
    1      C       0.0066008557     0.0062298781     0.0337994154
    2      C      -0.0248601729     0.3455533695     1.3913156687
    3      Cl      1.4661156779     0.7717484758     2.1923711672
    4      C      -1.2318459240     0.3489377927     2.1076942449
    5      Cl     -1.2619049434     0.7756092722     3.7921212850
    6      C      -2.4141795152     0.0039773619     1.4414261460
    7      Cl     -3.9470739637    -0.0151841651     2.2793222858
    8      C      -2.3921632318    -0.3322332808     0.0923773917
    9      H      -3.3169482215    -0.5938037524    -0.4041131655
   10      C      -1.1905972186    -0.3279687166    -0.5999149596
   11      H      -1.1755327518    -0.5902491958    -1.6507310848
   12      C       1.2830635483    -0.0167344283    -0.7366271820
   13      C       2.1792718874    -1.0914460496    -0.6361511308
   14      Cl      1.8158035093    -2.4194123284     0.4521752679
   15      C       3.3587214184    -1.1459300017    -1.3698835750
   16      H       4.0190017473    -1.9963138680    -1.2629304526
   17      C       3.6692638686    -0.0999481274    -2.2329742720
   18      H       4.5864582435    -0.1316384679    -2.8090715976
   19      C       2.8122664202     0.9872418093    -2.3594372593
   20      H       3.0471340549     1.8088425103    -3.0230679223
   21      C       1.6364286905     1.0163306880    -1.6156474642
   22      Cl      0.5836937437     2.4122346162    -1.7866863539
 ----------------------------------------------------------------
 Nuclear Repulsion Energy =        1788.31164709 hartrees
 There are       81 alpha and       81 beta electrons
 Applying Cartesian multipole field
    Component          Value
    ---------          -----
     (2,0,0)        1.00000E-11
     (0,2,0)        2.00000E-11
     (0,0,2)       -3.00000E-11
 Nucleus-field energy     =    -0.0000000224 hartrees
 Requested basis set is 6-311++G(d,p)
 There are 162 shells and 449 basis functions
 A cutoff of  1.0D-15 yielded  10309 shell pairs
 There are     85657 function pairs (     92126 Cartesian)
 Smallest overlap matrix eigenvalue = 2.29E-07
 Linear dependence detected in AO basis
 Number of orthogonalized atomic orbitals = 444
 Maximum deviation from orthogonality = 2.015E-10
 Guess from superposition of atomic densities
 Warning:  Energy on first SCF cycle will be non-variational
 SAD guess density has 162.000000 electrons

 -----------------------------------------------------------------------
  General SCF calculation program by
  Eric Jon Sundstrom, Paul Horn, Yuezhi Mao, Dmitri Zuev, Alec White,
  David Stuck, Shaama M.S., Shane Yost, Joonho Lee, David Small,
  Daniel Levine, Susi Lehtola, Hugh Burton, Evgeny Epifanovsky,
  Bang C. Huynh
 -----------------------------------------------------------------------
 Exchange:     0.2000 Hartree-Fock + 0.0800 Slater + 0.7200 B88
 Correlation:  0.1900 VWN1RPA + 0.8100 LYP
 Using SG-1 standard quadrature grid
 A restricted SCF calculation will be
 performed using DIIS
 SCF converges when DIIS error is below 1.0e-08
 ---------------------------------------
  Cycle       Energy         DIIS error
 ---------------------------------------
    1   -2765.5030857788      2.92e-02  
    2   -2761.3597454781      2.43e-03  
    3   -2761.2336514594      3.18e-03  
    4   -2761.5022740677      6.32e-04  
    5   -2761.5113766925      2.92e-04  
    6   -2761.5133975968      9.72e-05  
    7   -2761.5136143147      2.12e-05  
    8   -2761.5136227909      9.79e-06  
    9   -2761.5136250069      2.25e-06  
   10   -2761.5136251088      1.17e-06  
   11   -2761.5136251442      3.06e-07  
   12   -2761.5136251460      1.05e-07  
   13   -2761.5136251465      4.03e-08  
   14   -2761.5136251466      1.42e-08  
   15   -2761.5136251467      3.90e-09  Convergence criterion met
 ---------------------------------------
 SCF time:   CPU 678.95s  wall 679.00s 
 SCF   energy in the final basis set =    -2761.5136251467
 Total energy in the final basis set =    -2761.5136251467

 --------------------------------------------------------------

                    Orbital Energies (a.u.)
 --------------------------------------------------------------

 Alpha MOs
 -- Occupied --
********-101.5708-101.5696-101.5694-101.5679 -10.2705 -10.2693 -10.2672
-10.2648 -10.2640 -10.2298 -10.2261 -10.2104 -10.2104 -10.2098 -10.2080
-10.2078  -9.4859  -9.4854  -9.4845  -9.4841  -9.4827  -7.2507  -7.2502
 -7.2493  -7.2488  -7.2474  -7.2407  -7.2403  -7.2400  -7.2396  -7.2393
 -7.2390  -7.2385  -7.2385  -7.2375  -7.2371  -0.9487  -0.9293  -0.8949
 -0.8904  -0.8724  -0.8494  -0.8445  -0.7982  -0.7571  -0.7545  -0.7433
 -0.6566  -0.6368  -0.6250  -0.6144  -0.5536  -0.5291  -0.5223  -0.5146
 -0.4907  -0.4775  -0.4616  -0.4599  -0.4564  -0.4449  -0.4321  -0.4219
 -0.4050  -0.3989  -0.3944  -0.3851  -0.3754  -0.3595  -0.3471  -0.3419
 -0.3391  -0.3350  -0.3336  -0.3269  -0.3143  -0.2814  -0.2689  -0.2673
 -0.2652
 -- Virtual --
 -0.0565  -0.0518  -0.0425  -0.0421  -0.0350  -0.0185  -0.0115   0.0031
  0.0095   0.0156   0.0168   0.0198   0.0257   0.0290   0.0378   0.0467
  0.0507   0.0530   0.0612   0.0636   0.0671   0.0710   0.0779   0.0819
  0.0831   0.0875   0.0911   0.0965   0.0992   0.1015   0.1045   0.1049
  0.1100   0.1125   0.1191   0.1210   0.1225   0.1275   0.1277   0.1293
  0.1311   0.1334   0.1351   0.1397   0.1450   0.1497   0.1559   0.1590
  0.1673   0.1685   0.1721   0.1739   0.1799   0.1842   0.1866   0.1894
  0.1954   0.2015   0.2061   0.2098   0.2200   0.2213   0.2233   0.2244
  0.2296   0.2356   0.2376   0.2411   0.2479   0.2490   0.2535   0.2581
  0.2616   0.2640   0.2685   0.2717   0.2747   0.2772   0.2828   0.2830
  0.2890   0.2920   0.3002   0.3048   0.3081   0.3136   0.3222   0.3272
  0.3327   0.3354   0.3461   0.3534   0.3771   0.4174   0.4218   0.4245
  0.4380   0.4442   0.4524   0.4552   0.4647   0.4700   0.4744   0.4823
  0.4879   0.4951   0.5018   0.5058   0.5146   0.5177   0.5207   0.5275
  0.5355   0.5465   0.5541   0.5652   0.5700   0.5787   0.5818   0.5843
  0.5974   0.6034   0.6076   0.6102   0.6144   0.6262   0.6362   0.6389
  0.6430   0.6564   0.6586   0.6636   0.6673   0.6812   0.6899   0.6955
  0.7048   0.7149   0.7167   0.7295   0.7470   0.7805   0.7824   0.8044
  0.8108   0.8230   0.8348   0.8372   0.8387   0.8450   0.8472   0.8498
  0.8528   0.8584   0.8604   0.8641   0.8680   0.8723   0.8751   0.8836
  0.8892   0.8993   0.9030   0.9060   0.9158   0.9208   0.9391   0.9419
  0.9491   0.9534   0.9548   0.9607   0.9660   0.9723   0.9791   0.9828
  0.9897   0.9999   1.0066   1.0164   1.0189   1.0366   1.0404   1.0532
  1.0621   1.0839   1.1099   1.1280   1.1427   1.1785   1.1999   1.2263
  1.2335   1.2409   1.2497   1.2574   1.2663   1.2831   1.2990   1.3039
  1.3151   1.3238   1.3280   1.3605   1.3769   1.4101   1.4270   1.4613
  1.4806   1.4860   1.4958   1.5298   1.5529   1.5558   1.5756   1.5840
  1.5915   1.6005   1.6394   1.6524   1.6705   1.6827   1.6851   1.7140
  1.7462   1.7495   1.7923   1.7970   1.8006   1.8293   1.8433   1.8537
  1.8578   1.8764   1.8897   1.9191   1.9301   1.9360   1.9484   1.9552
  1.9653   1.9817   1.9899   2.0237   2.0387   2.0453   2.1085   2.1306
  2.1638   2.1867   2.2038   2.2390   2.2588   2.2695   2.2720   2.2918
  2.2975   2.3108   2.3209   2.3282   2.3529   2.3559   2.3800   2.4237
  2.4323   2.4352   2.4505   2.4708   2.4803   2.4946   2.5235   2.5333
  2.5449   2.5526   2.5570   2.5863   2.6255   2.6664   2.6742   2.6796
  2.6904   2.7104   2.7158   2.7283   2.7343   2.7538   2.7705   2.7707
  2.7769   2.7832   2.7940   2.8289   2.8299   2.8413   2.8582   2.9023
  2.9624   2.9867   3.0909   3.0928   3.1208   3.1275   3.1413   3.1727
  3.2022   3.2230   3.2293   3.2541   3.3423   3.3732   3.3859   3.4379
  3.5358   3.5771   3.6790   3.6930   3.7087   3.8182   3.9685   4.0108
  4.0326   4.0812   4.0920   4.3488   4.8047   4.8227   9.7608   9.8012
  9.8082   9.8336   9.8468  23.3779  23.5375  23.8458  23.8550  23.8784
 23.9225  23.9608  23.9705  24.0442  24.0730  24.1364  24.1519  25.7828
 25.8453  25.8965  25.9307  25.9765  26.1084  26.1563  26.2309  26.2862
 26.3657  26.5181  26.6459  26.6757  26.7971  26.9653 215.7524 215.7979
215.8062 215.8414 215.8540
 --------------------------------------------------------------

          Ground-State Mulliken Net Atomic Charges

     Atom                 Charge (a.u.)
  ----------------------------------------
      1 C                     0.149339
      2 C                    -1.228675
      3 Cl                    0.508998
      4 C                     0.433261
      5 Cl                    0.608756
      6 C                    -0.140681
      7 Cl                    0.539421
      8 C                    -0.970023
      9 H                     0.212376
     10 C                    -0.580889
     11 H                     0.182254
     12 C                    -0.194000
     13 C                    -0.201938
     14 Cl                    0.378621
     15 C                     0.069561
     16 H                     0.204267
     17 C                    -0.542488
     18 H                     0.173376
     19 C                    -0.062281
     20 H                     0.208800
     21 C                    -0.185897
     22 Cl                    0.437842
  ----------------------------------------
  Sum of atomic charges =     0.000000

 -----------------------------------------------------------------
                    Cartesian Multipole Moments
 -----------------------------------------------------------------
    Charge (ESU x 10^10)
                 0.0000
    Dipole Moment (Debye)
         X       1.5191      Y      -0.6854      Z      -3.2380
       Tot       3.6417
    Quadrupole Moments (Debye-Ang)
        XX    -121.2338     XY       0.6035     YY    -134.9356
        XZ      -3.8357     YZ       0.2949     ZZ    -131.5687
    Octopole Moments (Debye-Ang^2)
       XXX     -36.2519    XXY     -25.2994    XYY     -25.6627
       YYY     -49.9230    XXZ    -102.2433    XYZ      -2.3488
       YYZ     -59.7318    XZZ      -6.7464    YZZ     -14.0591
       ZZZ    -185.8381
    Hexadecapole Moments (Debye-Ang^3)
      XXXX   -3682.8970   XXXY     105.5878   XXYY    -861.1660
      XYYY     118.7794   YYYY   -1322.7088   XXXZ     811.5684
      XXYZ      17.2235   XYYZ     307.9482   YYYZ      20.6951
      XXZZ   -1088.9440   XYZZ      64.1109   YYZZ    -738.8402
      XZZZ     901.9096   YZZZ      32.7159   ZZZZ   -3103.0252
 -----------------------------------------------------------------
 Calculating analytic gradient of the SCF energy
 Gradient of SCF Energy
            1           2           3           4           5           6
    1  -0.0005205  -0.0001072   0.0006309   0.0000796  -0.0000766   0.0001052
    2  -0.0000831  -0.0004317  -0.0011090  -0.0000359   0.0000261  -0.0000208
    3  -0.0000804  -0.0002783  -0.0005076   0.0000168  -0.0000349  -0.0001750
            7           8           9          10          11          12
    1  -0.0000102  -0.0000922  -0.0000043   0.0003078   0.0000153   0.0004206
    2  -0.0000028   0.0000294   0.0000165   0.0002081   0.0000345   0.0003160
    3   0.0000938   0.0001906   0.0000030  -0.0000684  -0.0000765  -0.0004225
           13          14          15          16          17          18
    1  -0.0001266  -0.0002342  -0.0001215   0.0000210  -0.0000843   0.0000022
    2   0.0002168   0.0011408  -0.0001049   0.0000118   0.0002071  -0.0000077
    3   0.0002101   0.0009355   0.0001515  -0.0000588  -0.0000646  -0.0000086
           19          20          21          22
    1   0.0001882   0.0000393  -0.0003550  -0.0000777
    2  -0.0001725   0.0000062   0.0000043  -0.0002492
    3  -0.0000260   0.0000137   0.0000943   0.0000922
 Max gradient component =       1.141E-03
 RMS gradient           =       2.987E-04
 Gradient time:  CPU 226.77 s  wall 226.81 s
 Geometry Optimization Parameters
   NAtoms,    NIC,     NZ,  NCons,   NDum,   NFix, NCnnct, MaxDiis
       22     163      22       0       0       0       0       0

 Cartesian Hessian Update
 Hessian updated using BFGS update


** GEOMETRY OPTIMIZATION IN DELOCALIZED INTERNAL COORDINATES **
   Searching for a Minimum

   Optimization Cycle:  10

                       Coordinates (Angstroms)
     ATOM                X               Y               Z
      1  C         0.0066008557    0.0062298781    0.0337994154
      2  C        -0.0248601729    0.3455533695    1.3913156687
      3  Cl        1.4661156779    0.7717484758    2.1923711672
      4  C        -1.2318459240    0.3489377927    2.1076942449
      5  Cl       -1.2619049434    0.7756092722    3.7921212850
      6  C        -2.4141795152    0.0039773619    1.4414261460
      7  Cl       -3.9470739637   -0.0151841651    2.2793222858
      8  C        -2.3921632318   -0.3322332808    0.0923773917
      9  H        -3.3169482215   -0.5938037524   -0.4041131655
     10  C        -1.1905972186   -0.3279687166   -0.5999149596
     11  H        -1.1755327518   -0.5902491958   -1.6507310848
     12  C         1.2830635483   -0.0167344283   -0.7366271820
     13  C         2.1792718874   -1.0914460496   -0.6361511308
     14  Cl        1.8158035093   -2.4194123284    0.4521752679
     15  C         3.3587214184   -1.1459300017   -1.3698835750
     16  H         4.0190017473   -1.9963138680   -1.2629304526
     17  C         3.6692638686   -0.0999481274   -2.2329742720
     18  H         4.5864582435   -0.1316384679   -2.8090715976
     19  C         2.8122664202    0.9872418093   -2.3594372593
     20  H         3.0471340549    1.8088425103   -3.0230679223
     21  C         1.6364286905    1.0163306880   -1.6156474642
     22  Cl        0.5836937437    2.4122346162   -1.7866863539
   Point Group: c1    Number of degrees of freedom:    60


   Energy is  -2761.513625147

 Hessian updated using BFGS update

 60 Hessian modes will be used to form the next step
  Hessian Eigenvalues:
     0.003538    0.017769    0.018653    0.020844    0.020933    0.021804
     0.022970    0.023620    0.023842    0.023897    0.024090    0.024100
     0.024115    0.024118    0.024137    0.024142    0.024146    0.024156
     0.028295    0.074035    0.159988    0.160002    0.160004    0.160176
     0.160263    0.217161    0.221940    0.225526    0.230668    0.237088
     0.246168    0.249568    0.249984    0.250048    0.251157    0.251680
     0.288215    0.289939    0.300936    0.301223    0.301460    0.310740
     0.353053    0.356665    0.356667    0.356667    0.356703    0.365129
     0.412922    0.424493    0.432550    0.455642    0.461786    0.468172
     0.472588    0.478177    0.478459    0.479204    0.480212    0.541196

 Minimum search - taking simple RFO step
 Searching for Lamda that Minimizes Along All modes
 Value Taken    Lamda =  -0.00055705
 Calculated Step too Large.  Step scaled by  0.824510
 Step Taken.  Stepsize is  0.300000

                             Maximum     Tolerance    Cnvgd?
         Gradient           0.001281      0.000300      NO
         Displacement       0.234293      0.001200      NO
         Energy change     -0.000593      0.000001      NO


 New Cartesian Coordinates Obtained by Inverse Iteration

 Displacement from previous Coordinates is:  0.497074
 ----------------------------------------------------------------
             Standard Nuclear Orientation (Angstroms)
    I     Atom           X                Y                Z
 ----------------------------------------------------------------
    1      C       0.0072006639     0.0045653503     0.0347175885
    2      C      -0.0302429678     0.3834813715     1.3815453239
    3      Cl      1.4523778342     0.8569779260     2.1708212729
    4      C      -1.2371883309     0.3872818128     2.0975217204
    5      Cl     -1.2734951989     0.8609896556     3.7693330960
    6      C      -2.4135546660     0.0021987234     1.4420861689
    7      Cl     -3.9463470526    -0.0176950139     2.2800993216
    8      C      -2.3852528761    -0.3740055456     0.1039195808
    9      H      -3.3051720572    -0.6661895581    -0.3844233042
   10      C      -1.1833886782    -0.3703326063    -0.5881283481
   11      H      -1.1628390293    -0.6641204918    -1.6304445070
   12      C       1.2840701522    -0.0189752402    -0.7357993855
   13      C       2.1606959717    -1.1116128947    -0.6671346725
   14      Cl      1.7715614127    -2.4664701407     0.3788255749
   15      C       3.3403786424    -1.1640578837    -1.4011086690
   16      H       3.9858456089    -2.0285114532    -1.3192111551
   17      C       3.6694909759    -0.0983929536    -2.2324268229
   18      H       4.5865269335    -0.1287384241    -2.8088457623
   19      C       2.8310583591     1.0064571849    -2.3275972837
   20      H       3.0793915791     1.8421932043    -2.9683282161
   21      C       1.6554626375     1.0334577769    -1.5836690521
   22      Cl      0.6221378088     2.4473425925    -1.7163860164
 ----------------------------------------------------------------
 Nuclear Repulsion Energy =        1787.41670875 hartrees
 There are       81 alpha and       81 beta electrons
 Applying Cartesian multipole field
    Component          Value
    ---------          -----
     (2,0,0)        1.00000E-11
     (0,2,0)        2.00000E-11
     (0,0,2)       -3.00000E-11
 Nucleus-field energy     =    -0.0000000204 hartrees
 Requested basis set is 6-311++G(d,p)
 There are 162 shells and 449 basis functions
 A cutoff of  1.0D-15 yielded  10308 shell pairs
 There are     85611 function pairs (     92072 Cartesian)
 Smallest overlap matrix eigenvalue = 2.13E-07
 Linear dependence detected in AO basis
 Number of orthogonalized atomic orbitals = 444
 Maximum deviation from orthogonality = 3.175E-10
 Guess from superposition of atomic densities
 Warning:  Energy on first SCF cycle will be non-variational
 SAD guess density has 162.000000 electrons

 -----------------------------------------------------------------------
  General SCF calculation program by
  Eric Jon Sundstrom, Paul Horn, Yuezhi Mao, Dmitri Zuev, Alec White,
  David Stuck, Shaama M.S., Shane Yost, Joonho Lee, David Small,
  Daniel Levine, Susi Lehtola, Hugh Burton, Evgeny Epifanovsky,
  Bang C. Huynh
 -----------------------------------------------------------------------
 Exchange:     0.2000 Hartree-Fock + 0.0800 Slater + 0.7200 B88
 Correlation:  0.1900 VWN1RPA + 0.8100 LYP
 Using SG-1 standard quadrature grid
 A restricted SCF calculation will be
 performed using DIIS
 SCF converges when DIIS error is below 1.0e-08
 ---------------------------------------
  Cycle       Energy         DIIS error
 ---------------------------------------
    1   -2765.5017903006      2.92e-02  
    2   -2761.3600291933      2.43e-03  
    3   -2761.2340230790      3.18e-03  
    4   -2761.5026475649      6.31e-04  
    5   -2761.5117339678      2.92e-04  
    6   -2761.5137499292      9.71e-05  
    7   -2761.5139662597      2.11e-05  
    8   -2761.5139746602      9.87e-06  
    9   -2761.5139768994      2.36e-06  
   10   -2761.5139770131      1.21e-06  
   11   -2761.5139770506      3.06e-07  
   12   -2761.5139770528      1.01e-07  
   13   -2761.5139770528      3.84e-08  
   14   -2761.5139770529      1.33e-08  
   15   -2761.5139770528      3.64e-09  Convergence criterion met
 ---------------------------------------
 SCF time:   CPU 678.49s  wall 679.00s 
 SCF   energy in the final basis set =    -2761.5139770528
 Total energy in the final basis set =    -2761.5139770528

 --------------------------------------------------------------

                    Orbital Energies (a.u.)
 --------------------------------------------------------------

 Alpha MOs
 -- Occupied --
********-101.5708-101.5699-101.5692-101.5683 -10.2705 -10.2693 -10.2672
-10.2646 -10.2641 -10.2297 -10.2260 -10.2105 -10.2104 -10.2098 -10.2080
-10.2078  -9.4859  -9.4854  -9.4847  -9.4840  -9.4830  -7.2507  -7.2502
 -7.2495  -7.2486  -7.2477  -7.2407  -7.2403  -7.2400  -7.2396  -7.2395
 -7.2388  -7.2388  -7.2383  -7.2378  -7.2374  -0.9486  -0.9293  -0.8948
 -0.8905  -0.8724  -0.8495  -0.8445  -0.7982  -0.7571  -0.7545  -0.7433
 -0.6566  -0.6365  -0.6254  -0.6144  -0.5536  -0.5288  -0.5222  -0.5152
 -0.4907  -0.4775  -0.4616  -0.4599  -0.4565  -0.4448  -0.4321  -0.4220
 -0.4048  -0.3991  -0.3940  -0.3849  -0.3755  -0.3593  -0.3472  -0.3410
 -0.3391  -0.3355  -0.3347  -0.3268  -0.3144  -0.2804  -0.2691  -0.2671
 -0.2660
 -- Virtual --
 -0.0542  -0.0520  -0.0446  -0.0422  -0.0350  -0.0185  -0.0115   0.0031
  0.0096   0.0155   0.0169   0.0196   0.0256   0.0290   0.0377   0.0468
  0.0507   0.0528   0.0618   0.0637   0.0669   0.0701   0.0777   0.0818
  0.0831   0.0877   0.0910   0.0968   0.0989   0.1015   0.1043   0.1044
  0.1095   0.1127   0.1192   0.1208   0.1231   0.1274   0.1277   0.1298
  0.1312   0.1329   0.1343   0.1396   0.1450   0.1494   0.1558   0.1588
  0.1676   0.1688   0.1719   0.1740   0.1794   0.1845   0.1860   0.1896
  0.1957   0.2005   0.2058   0.2082   0.2197   0.2211   0.2236   0.2240
  0.2297   0.2353   0.2371   0.2406   0.2469   0.2500   0.2540   0.2585
  0.2619   0.2644   0.2676   0.2720   0.2740   0.2769   0.2821   0.2832
  0.2914   0.2919   0.3000   0.3044   0.3084   0.3116   0.3228   0.3286
  0.3329   0.3390   0.3454   0.3554   0.3789   0.4174   0.4211   0.4249
  0.4406   0.4440   0.4535   0.4581   0.4626   0.4694   0.4725   0.4822
  0.4873   0.4950   0.5043   0.5068   0.5146   0.5159   0.5206   0.5274
  0.5383   0.5458   0.5546   0.5660   0.5705   0.5785   0.5810   0.5833
  0.5978   0.6024   0.6075   0.6111   0.6136   0.6276   0.6368   0.6403
  0.6436   0.6569   0.6590   0.6642   0.6662   0.6811   0.6900   0.6970
  0.7048   0.7138   0.7173   0.7308   0.7505   0.7792   0.7831   0.8052
  0.8120   0.8246   0.8340   0.8379   0.8389   0.8440   0.8475   0.8511
  0.8526   0.8569   0.8612   0.8642   0.8678   0.8727   0.8755   0.8831
  0.8898   0.9001   0.9023   0.9034   0.9135   0.9225   0.9393   0.9412
  0.9500   0.9544   0.9570   0.9610   0.9664   0.9712   0.9755   0.9835
  0.9897   0.9983   1.0087   1.0184   1.0222   1.0375   1.0417   1.0557
  1.0647   1.0836   1.1042   1.1254   1.1428   1.1891   1.2051   1.2247
  1.2347   1.2415   1.2500   1.2564   1.2721   1.2829   1.3001   1.3072
  1.3128   1.3263   1.3281   1.3611   1.3772   1.4147   1.4254   1.4617
  1.4805   1.4857   1.4916   1.5322   1.5533   1.5547   1.5763   1.5842
  1.5944   1.6006   1.6406   1.6539   1.6714   1.6816   1.6844   1.7140
  1.7476   1.7497   1.7914   1.7977   1.8035   1.8249   1.8431   1.8526
  1.8575   1.8749   1.8895   1.9206   1.9310   1.9356   1.9485   1.9550
  1.9668   1.9833   1.9912   2.0232   2.0386   2.0465   2.1105   2.1312
  2.1647   2.1869   2.2018   2.2382   2.2588   2.2665   2.2693   2.2913
  2.2974   2.3108   2.3225   2.3325   2.3550   2.3559   2.3805   2.4233
  2.4292   2.4317   2.4521   2.4709   2.4861   2.4964   2.5229   2.5317
  2.5364   2.5537   2.5569   2.5840   2.6293   2.6668   2.6756   2.6813
  2.6907   2.7104   2.7149   2.7284   2.7334   2.7554   2.7659   2.7717
  2.7766   2.7811   2.7954   2.8294   2.8311   2.8430   2.8596   2.9008
  2.9648   2.9861   3.0938   3.0961   3.1208   3.1296   3.1381   3.1734
  3.2026   3.2226   3.2261   3.2626   3.3411   3.3729   3.3883   3.4385
  3.5402   3.5782   3.6819   3.6969   3.7083   3.8197   3.9696   4.0109
  4.0330   4.0823   4.0916   4.3455   4.8069   4.8194   9.7628   9.8015
  9.8067   9.8404   9.8487  23.3806  23.5385  23.8465  23.8542  23.8782
 23.9237  23.9611  23.9703  24.0439  24.0750  24.1366  24.1529  25.7818
 25.8342  25.8870  25.9320  25.9834  26.1078  26.1560  26.2267  26.2950
 26.3638  26.5203  26.6352  26.6695  26.8006  26.9886 215.7545 215.7984
215.8045 215.8501 215.8550
 --------------------------------------------------------------

          Ground-State Mulliken Net Atomic Charges

     Atom                 Charge (a.u.)
  ----------------------------------------
      1 C                     0.134427
      2 C                    -1.325780
      3 Cl                    0.509975
      4 C                     0.505627
      5 Cl                    0.609383
      6 C                    -0.091428
      7 Cl                    0.539554
      8 C                    -1.011095
      9 H                     0.212197
     10 C                    -0.563316
     11 H                     0.183559
     12 C                    -0.204891
     13 C                    -0.219149
     14 Cl                    0.398276
     15 C                     0.049752
     16 H                     0.204246
     17 C                    -0.515660
     18 H                     0.174145
     19 C                    -0.025548
     20 H                     0.207632
     21 C                    -0.211705
     22 Cl                    0.439797
  ----------------------------------------
  Sum of atomic charges =     0.000000

 -----------------------------------------------------------------
                    Cartesian Multipole Moments
 -----------------------------------------------------------------
    Charge (ESU x 10^10)
                 0.0000
    Dipole Moment (Debye)
         X       1.5270      Y      -0.7372      Z      -3.2284
       Tot       3.6466
    Quadrupole Moments (Debye-Ang)
        XX    -121.3031     XY       0.7892     YY    -134.8052
        XZ      -3.9144     YZ       0.3593     ZZ    -131.6011
    Octopole Moments (Debye-Ang^2)
       XXX     -35.3687    XXY     -27.1634    XYY     -25.2447
       YYY     -55.3653    XXZ    -101.8202    XYZ      -2.3399
       YYZ     -59.4587    XZZ      -6.3500    YZZ     -15.9557
       ZZZ    -184.0005
    Hexadecapole Moments (Debye-Ang^3)
      XXXX   -3673.9648   XXXY     100.6367   XXYY    -867.1599
      XYYY     110.1528   YYYY   -1383.1570   XXXZ     821.3107
      XXYZ       7.2942   XYYZ     310.8973   YYYZ     -11.4387
      XXZZ   -1078.4403   XYZZ      60.8028   YYZZ    -739.6044
      XZZZ     914.7348   YZZZ       3.1171   ZZZZ   -3055.8188
 -----------------------------------------------------------------
 Calculating analytic gradient of the SCF energy
 Gradient of SCF Energy
            1           2           3           4           5           6
    1  -0.0005598  -0.0000345   0.0002446   0.0003124   0.0001270  -0.0000452
    2   0.0000529  -0.0003098  -0.0005627   0.0000128   0.0000636  -0.0000969
    3  -0.0002336  -0.0000305  -0.0001944  -0.0000352  -0.0000187  -0.0002687
            7           8           9          10          11          12
    1  -0.0000357  -0.0001269   0.0000034   0.0003124   0.0000041   0.0003961
    2  -0.0000216   0.0000391   0.0000274   0.0000832   0.0000336   0.0001090
    3   0.0000279   0.0002552  -0.0000034  -0.0000071  -0.0000242  -0.0004570
           13          14          15          16          17          18
    1  -0.0001485  -0.0001370  -0.0000960   0.0000191  -0.0001264  -0.0000012
    2   0.0001215   0.0006818  -0.0000256  -0.0000033   0.0001791  -0.0000099
    3   0.0003067   0.0004877   0.0001189  -0.0000656  -0.0000308  -0.0000117
           19          20          21          22
    1   0.0001903   0.0000291  -0.0002598  -0.0000675
    2  -0.0001972  -0.0000034   0.0000909  -0.0002644
    3  -0.0000093  -0.0000107   0.0001131   0.0000914
 Max gradient component =       6.818E-04
 RMS gradient           =       2.072E-04
 Gradient time:  CPU 229.05 s  wall 229.08 s
 Geometry Optimization Parameters
   NAtoms,    NIC,     NZ,  NCons,   NDum,   NFix, NCnnct, MaxDiis
       22     163      22       0       0       0       0       0

 Cartesian Hessian Update
 Hessian updated using BFGS update


** GEOMETRY OPTIMIZATION IN DELOCALIZED INTERNAL COORDINATES **
   Searching for a Minimum

   Optimization Cycle:  11

                       Coordinates (Angstroms)
     ATOM                X               Y               Z
      1  C         0.0072006639    0.0045653503    0.0347175885
      2  C        -0.0302429678    0.3834813715    1.3815453239
      3  Cl        1.4523778342    0.8569779260    2.1708212729
      4  C        -1.2371883309    0.3872818128    2.0975217204
      5  Cl       -1.2734951989    0.8609896556    3.7693330960
      6  C        -2.4135546660    0.0021987234    1.4420861689
      7  Cl       -3.9463470526   -0.0176950139    2.2800993216
      8  C        -2.3852528761   -0.3740055456    0.1039195808
      9  H        -3.3051720572   -0.6661895581   -0.3844233042
     10  C        -1.1833886782   -0.3703326063   -0.5881283481
     11  H        -1.1628390293   -0.6641204918   -1.6304445070
     12  C         1.2840701522   -0.0189752402   -0.7357993855
     13  C         2.1606959717   -1.1116128947   -0.6671346725
     14  Cl        1.7715614127   -2.4664701407    0.3788255749
     15  C         3.3403786424   -1.1640578837   -1.4011086690
     16  H         3.9858456089   -2.0285114532   -1.3192111551
     17  C         3.6694909759   -0.0983929536   -2.2324268229
     18  H         4.5865269335   -0.1287384241   -2.8088457623
     19  C         2.8310583591    1.0064571849   -2.3275972837
     20  H         3.0793915791    1.8421932043   -2.9683282161
     21  C         1.6554626375    1.0334577769   -1.5836690521
     22  Cl        0.6221378088    2.4473425925   -1.7163860164
   Point Group: c1    Number of degrees of freedom:    60


   Energy is  -2761.513977053

 Hessian updated using BFGS update

 60 Hessian modes will be used to form the next step
  Hessian Eigenvalues:
     0.002218    0.017761    0.018601    0.020911    0.020934    0.021767
     0.022968    0.023620    0.023841    0.023887    0.024090    0.024098
     0.024115    0.024117    0.024137    0.024140    0.024145    0.024155
     0.028293    0.073234    0.159986    0.160002    0.160005    0.160161
     0.160263    0.216470    0.221907    0.225521    0.230716    0.237117
     0.246274    0.249548    0.249984    0.250051    0.251127    0.253004
     0.288540    0.289924    0.300934    0.301232    0.301473    0.310461
     0.353051    0.356665    0.356667    0.356667    0.356704    0.365153
     0.412930    0.424475    0.432547    0.455631    0.461932    0.468184
     0.472524    0.478086    0.478795    0.479256    0.480391    0.539968

 Minimum search - taking simple RFO step
 Searching for Lamda that Minimizes Along All modes
 Value Taken    Lamda =  -0.00029962
 Calculated Step too Large.  Step scaled by  0.885327
 Step Taken.  Stepsize is  0.300000

                             Maximum     Tolerance    Cnvgd?
         Gradient           0.000656      0.000300      NO
         Displacement       0.232975      0.001200      NO
         Energy change     -0.000352      0.000001      NO


 New Cartesian Coordinates Obtained by Inverse Iteration

 Displacement from previous Coordinates is:  0.498925
 ----------------------------------------------------------------
             Standard Nuclear Orientation (Angstroms)
    I     Atom           X                Y                Z
 ----------------------------------------------------------------
    1      C       0.0097757427     0.0018483873     0.0390676543
    2      C      -0.0363729154     0.4207982505     1.3736294087
    3      Cl      1.4371549885     0.9408979815     2.1506379282
    4      C      -1.2452077428     0.4257178281     2.0872228111
    5      Cl     -1.2947925990     0.9455448657     3.7450440686
    6      C      -2.4135524315     0.0016814672     1.4418489811
    7      Cl     -3.9473173251    -0.0168892418     2.2779686548
    8      C      -2.3762190360    -0.4149053751     0.1159183828
    9      H      -3.2900563462    -0.7376409792    -0.3645211424
   10      C      -1.1730134731    -0.4124035332    -0.5737165185
   11      H      -1.1448220631    -0.7378492287    -1.6064230217
   12      C       1.2868328237    -0.0208977394    -0.7315266503
   13      C       2.1434331122    -1.1308052282    -0.6983300625
   14      Cl      1.7310925917    -2.5122172999     0.3044524180
   15      C       3.3219599973    -1.1812635640    -1.4348912259
   16      H       3.9524732847    -2.0587310773    -1.3791064235
   17      C       3.6684247797    -0.0974291830    -2.2347621762
   18      H       4.5840648848    -0.1265044581    -2.8134485597
   19      C       2.8483827734     1.0237859948    -2.2965391865
   20      H       3.1087561585     1.8726803626    -2.9148079165
   21      C       1.6749137375     1.0491635152    -1.5496679271
   22      Cl      0.6628067803     2.4812616468    -1.6426830441
 ----------------------------------------------------------------
 Nuclear Repulsion Energy =        1786.48286715 hartrees
 There are       81 alpha and       81 beta electrons
 Applying Cartesian multipole field
    Component          Value
    ---------          -----
     (2,0,0)        1.00000E-11
     (0,2,0)        2.00000E-11
     (0,0,2)       -3.00000E-11
 Nucleus-field energy     =    -0.0000000182 hartrees
 Requested basis set is 6-311++G(d,p)
 There are 162 shells and 449 basis functions
 A cutoff of  1.0D-15 yielded  10317 shell pairs
 There are     85682 function pairs (     92151 Cartesian)
 Smallest overlap matrix eigenvalue = 2.00E-07
 Linear dependence detected in AO basis
 Number of orthogonalized atomic orbitals = 444
 Maximum deviation from orthogonality = 4.139E-10
 Guess from superposition of atomic densities
 Warning:  Energy on first SCF cycle will be non-variational
 SAD guess density has 162.000000 electrons

 -----------------------------------------------------------------------
  General SCF calculation program by
  Eric Jon Sundstrom, Paul Horn, Yuezhi Mao, Dmitri Zuev, Alec White,
  David Stuck, Shaama M.S., Shane Yost, Joonho Lee, David Small,
  Daniel Levine, Susi Lehtola, Hugh Burton, Evgeny Epifanovsky,
  Bang C. Huynh
 -----------------------------------------------------------------------
 Exchange:     0.2000 Hartree-Fock + 0.0800 Slater + 0.7200 B88
 Correlation:  0.1900 VWN1RPA + 0.8100 LYP
 Using SG-1 standard quadrature grid
 A restricted SCF calculation will be
 performed using DIIS
 SCF converges when DIIS error is below 1.0e-08
 ---------------------------------------
  Cycle       Energy         DIIS error
 ---------------------------------------
    1   -2765.4989940710      2.92e-02  
    2   -2761.3602056439      2.43e-03  
    3   -2761.2341389776      3.18e-03  
    4   -2761.5028291059      6.32e-04  
    5   -2761.5119201139      2.92e-04  
    6   -2761.5139339837      9.71e-05  
    7   -2761.5141501277      2.11e-05  
    8   -2761.5141584760      9.88e-06  
    9   -2761.5141607148      2.40e-06  
   10   -2761.5141608320      1.22e-06  
   11   -2761.5141608702      3.04e-07  
   12   -2761.5141608723      9.88e-08  
   13   -2761.5141608724      3.71e-08  
   14   -2761.5141608725      1.24e-08  
   15   -2761.5141608724      3.19e-09  Convergence criterion met
 ---------------------------------------
 SCF time:   CPU 678.50s  wall 679.00s 
 SCF   energy in the final basis set =    -2761.5141608724
 Total energy in the final basis set =    -2761.5141608724

 --------------------------------------------------------------

                    Orbital Energies (a.u.)
 --------------------------------------------------------------

 Alpha MOs
 -- Occupied --
********-101.5708-101.5701-101.5691-101.5686 -10.2706 -10.2694 -10.2672
-10.2645 -10.2643 -10.2297 -10.2260 -10.2105 -10.2104 -10.2098 -10.2080
-10.2079  -9.4859  -9.4854  -9.4849  -9.4838  -9.4833  -7.2508  -7.2502
 -7.2497  -7.2484  -7.2480  -7.2407  -7.2403  -7.2400  -7.2397  -7.2395
 -7.2389  -7.2387  -7.2381  -7.2381  -7.2376  -0.9486  -0.9293  -0.8948
 -0.8905  -0.8724  -0.8496  -0.8444  -0.7982  -0.7571  -0.7545  -0.7433
 -0.6566  -0.6363  -0.6256  -0.6144  -0.5536  -0.5287  -0.5221  -0.5155
 -0.4907  -0.4775  -0.4615  -0.4599  -0.4564  -0.4447  -0.4320  -0.4220
 -0.4048  -0.3992  -0.3938  -0.3847  -0.3757  -0.3592  -0.3472  -0.3403
 -0.3392  -0.3361  -0.3350  -0.3268  -0.3145  -0.2798  -0.2692  -0.2671
 -0.2666
 -- Virtual --
 -0.0522  -0.0518  -0.0471  -0.0421  -0.0351  -0.0186  -0.0116   0.0031
  0.0096   0.0155   0.0170   0.0194   0.0255   0.0290   0.0377   0.0469
  0.0507   0.0527   0.0623   0.0638   0.0668   0.0695   0.0777   0.0818
  0.0831   0.0877   0.0910   0.0971   0.0988   0.1014   0.1039   0.1042
  0.1092   0.1129   0.1192   0.1206   0.1236   0.1271   0.1276   0.1304
  0.1312   0.1327   0.1335   0.1395   0.1451   0.1492   0.1558   0.1586
  0.1676   0.1694   0.1713   0.1740   0.1790   0.1845   0.1856   0.1897
  0.1964   0.1994   0.2054   0.2072   0.2192   0.2210   0.2233   0.2242
  0.2298   0.2351   0.2369   0.2401   0.2461   0.2514   0.2536   0.2587
  0.2620   0.2650   0.2668   0.2715   0.2739   0.2768   0.2821   0.2831
  0.2919   0.2932   0.3000   0.3042   0.3083   0.3104   0.3233   0.3296
  0.3332   0.3415   0.3447   0.3570   0.3804   0.4174   0.4207   0.4252
  0.4421   0.4438   0.4551   0.4600   0.4614   0.4682   0.4714   0.4821
  0.4874   0.4950   0.5057   0.5076   0.5128   0.5146   0.5210   0.5273
  0.5413   0.5450   0.5550   0.5664   0.5719   0.5779   0.5795   0.5834
  0.5982   0.6014   0.6072   0.6119   0.6128   0.6287   0.6363   0.6412
  0.6447   0.6543   0.6589   0.6651   0.6674   0.6812   0.6896   0.6986
  0.7049   0.7122   0.7190   0.7324   0.7547   0.7779   0.7839   0.8058
  0.8129   0.8258   0.8339   0.8374   0.8398   0.8434   0.8476   0.8519
  0.8523   0.8554   0.8620   0.8655   0.8684   0.8724   0.8762   0.8820
  0.8904   0.8997   0.9007   0.9023   0.9116   0.9239   0.9393   0.9409
  0.9498   0.9549   0.9592   0.9614   0.9671   0.9692   0.9710   0.9859
  0.9895   0.9958   1.0101   1.0198   1.0245   1.0387   1.0415   1.0576
  1.0682   1.0833   1.0978   1.1240   1.1431   1.1963   1.2098   1.2219
  1.2355   1.2415   1.2505   1.2559   1.2767   1.2829   1.3006   1.3111
  1.3127   1.3271   1.3285   1.3615   1.3784   1.4187   1.4243   1.4619
  1.4813   1.4855   1.4879   1.5336   1.5533   1.5540   1.5752   1.5845
  1.5947   1.6042   1.6414   1.6554   1.6719   1.6806   1.6844   1.7144
  1.7485   1.7498   1.7899   1.7981   1.8091   1.8201   1.8436   1.8517
  1.8572   1.8739   1.8892   1.9220   1.9314   1.9353   1.9484   1.9548
  1.9676   1.9843   1.9924   2.0229   2.0377   2.0483   2.1131   2.1315
  2.1655   2.1868   2.2007   2.2375   2.2580   2.2615   2.2690   2.2908
  2.2979   2.3103   2.3222   2.3388   2.3550   2.3567   2.3807   2.4221
  2.4270   2.4287   2.4533   2.4709   2.4895   2.5011   2.5187   2.5254
  2.5359   2.5537   2.5570   2.5824   2.6311   2.6668   2.6760   2.6822
  2.6909   2.7104   2.7141   2.7281   2.7328   2.7571   2.7619   2.7735
  2.7761   2.7790   2.7963   2.8298   2.8312   2.8408   2.8646   2.8997
  2.9662   2.9853   3.0957   3.0981   3.1216   3.1312   3.1346   3.1736
  3.2027   3.2221   3.2235   3.2705   3.3401   3.3723   3.3902   3.4391
  3.5435   3.5790   3.6830   3.7013   3.7079   3.8207   3.9703   4.0109
  4.0332   4.0835   4.0912   4.3436   4.8091   4.8160   9.7638   9.8025
  9.8051   9.8414   9.8573  23.3831  23.5391  23.8470  23.8530  23.8782
 23.9243  23.9610  23.9700  24.0436  24.0760  24.1367  24.1532  25.7803
 25.8220  25.8813  25.9351  25.9846  26.1085  26.1538  26.2251  26.3043
 26.3579  26.5222  26.6263  26.6636  26.8045  27.0049 215.7556 215.7994
215.8026 215.8502 215.8655
 --------------------------------------------------------------

          Ground-State Mulliken Net Atomic Charges

     Atom                 Charge (a.u.)
  ----------------------------------------
      1 C                     0.131710
      2 C                    -1.387340
      3 Cl                    0.499271
      4 C                     0.552453
      5 Cl                    0.610655
      6 C                    -0.047127
      7 Cl                    0.539931
      8 C                    -1.038344
      9 H                     0.212089
     10 C                    -0.552128
     11 H                     0.184423
     12 C                    -0.212047
     13 C                    -0.236194
     14 Cl                    0.414131
     15 C                     0.037205
     16 H                     0.204576
     17 C                    -0.496842
     18 H                     0.174747
     19 C                     0.001622
     20 H                     0.206341
     21 C                    -0.234087
     22 Cl                    0.434959
  ----------------------------------------
  Sum of atomic charges =     0.000000

 -----------------------------------------------------------------
                    Cartesian Multipole Moments
 -----------------------------------------------------------------
    Charge (ESU x 10^10)
                 0.0000
    Dipole Moment (Debye)
         X       1.5353      Y      -0.7882      Z      -3.2188
       Tot       3.6523
    Quadrupole Moments (Debye-Ang)
        XX    -121.4015     XY       0.9716     YY    -134.6858
        XZ      -4.0194     YZ       0.4135     ZZ    -131.6209
    Octopole Moments (Debye-Ang^2)
       XXX     -34.3248    XXY     -29.0038    XYY     -24.8406
       YYY     -60.8181    XXZ    -101.3680    XYZ      -2.3209
       YYZ     -59.2113    XZZ      -5.8821    YZZ     -17.8942
       ZZZ    -182.3354
    Hexadecapole Moments (Debye-Ang^3)
      XXXX   -3669.4638   XXXY      96.7430   XXYY    -874.1846
      XYYY     103.0142   YYYY   -1445.2031   XXXZ     831.9508
      XXYZ      -2.8529   XYYZ     314.2030   YYYZ     -44.2858
      XXZZ   -1068.1727   XYZZ      57.5061   YYZZ    -740.6824
      XZZZ     927.6758   YZZZ     -27.7339   ZZZZ   -3008.6313
 -----------------------------------------------------------------
 Calculating analytic gradient of the SCF energy
 Gradient of SCF Energy
            1           2           3           4           5           6
    1  -0.0004306   0.0002080   0.0002075   0.0000809  -0.0001103  -0.0000451
    2  -0.0000281  -0.0001771  -0.0001525   0.0000315  -0.0000060  -0.0000860
    3  -0.0002509  -0.0000729  -0.0001250  -0.0000396   0.0000370  -0.0001612
            7           8           9          10          11          12
    1   0.0000504  -0.0000881   0.0000120   0.0002663   0.0000317   0.0003207
    2   0.0000288   0.0000381   0.0000231   0.0000503   0.0000374   0.0001526
    3   0.0000891   0.0002268   0.0000159   0.0000161  -0.0000077  -0.0002225
           13          14          15          16          17          18
    1  -0.0002016  -0.0000818  -0.0000149   0.0000130  -0.0000781  -0.0000045
    2   0.0000145   0.0001790   0.0000235  -0.0000066   0.0000925  -0.0000138
    3   0.0002190   0.0002466   0.0000437  -0.0000390   0.0000001  -0.0000166
           19          20          21          22
    1   0.0000957  -0.0000001  -0.0001426  -0.0000886
    2  -0.0001109  -0.0000116   0.0000907  -0.0001692
    3  -0.0000177  -0.0000305   0.0000368   0.0000525
 Max gradient component =       4.306E-04
 RMS gradient           =       1.287E-04
 Gradient time:  CPU 228.65 s  wall 228.69 s
 Geometry Optimization Parameters
   NAtoms,    NIC,     NZ,  NCons,   NDum,   NFix, NCnnct, MaxDiis
       22     163      22       0       0       0       0       0

 Cartesian Hessian Update
 Hessian updated using BFGS update


** GEOMETRY OPTIMIZATION IN DELOCALIZED INTERNAL COORDINATES **
   Searching for a Minimum

   Optimization Cycle:  12

                       Coordinates (Angstroms)
     ATOM                X               Y               Z
      1  C         0.0097757427    0.0018483873    0.0390676543
      2  C        -0.0363729154    0.4207982505    1.3736294087
      3  Cl        1.4371549885    0.9408979815    2.1506379282
      4  C        -1.2452077428    0.4257178281    2.0872228111
      5  Cl       -1.2947925990    0.9455448657    3.7450440686
      6  C        -2.4135524315    0.0016814672    1.4418489811
      7  Cl       -3.9473173251   -0.0168892418    2.2779686548
      8  C        -2.3762190360   -0.4149053751    0.1159183828
      9  H        -3.2900563462   -0.7376409792   -0.3645211424
     10  C        -1.1730134731   -0.4124035332   -0.5737165185
     11  H        -1.1448220631   -0.7378492287   -1.6064230217
     12  C         1.2868328237   -0.0208977394   -0.7315266503
     13  C         2.1434331122   -1.1308052282   -0.6983300625
     14  Cl        1.7310925917   -2.5122172999    0.3044524180
     15  C         3.3219599973   -1.1812635640   -1.4348912259
     16  H         3.9524732847   -2.0587310773   -1.3791064235
     17  C         3.6684247797   -0.0974291830   -2.2347621762
     18  H         4.5840648848   -0.1265044581   -2.8134485597
     19  C         2.8483827734    1.0237859948   -2.2965391865
     20  H         3.1087561585    1.8726803626   -2.9148079165
     21  C         1.6749137375    1.0491635152   -1.5496679271
     22  Cl        0.6628067803    2.4812616468   -1.6426830441
   Point Group: c1    Number of degrees of freedom:    60


   Energy is  -2761.514160872

 Hessian updated using BFGS update

 60 Hessian modes will be used to form the next step
  Hessian Eigenvalues:
     0.001684    0.017773    0.018521    0.020900    0.020943    0.021789
     0.022968    0.023620    0.023841    0.023882    0.024090    0.024096
     0.024115    0.024116    0.024136    0.024139    0.024149    0.024167
     0.028304    0.072402    0.159984    0.160002    0.160005    0.160140
     0.160278    0.215273    0.221874    0.225526    0.230822    0.237125
     0.246187    0.249519    0.249990    0.250026    0.251036    0.255490
     0.288513    0.289899    0.300964    0.301231    0.301470    0.310177
     0.353087    0.356665    0.356667    0.356668    0.356703    0.365225
     0.412989    0.424538    0.432668    0.455618    0.461927    0.468204
     0.472467    0.477972    0.478736    0.479288    0.480889    0.538504

 Minimum search - taking simple RFO step
 Searching for Lamda that Minimizes Along All modes
 Value Taken    Lamda =  -0.00008065
 Step Taken.  Stepsize is  0.206331

                             Maximum     Tolerance    Cnvgd?
         Gradient           0.000315      0.000300      NO
         Displacement       0.158309      0.001200      NO
         Energy change     -0.000184      0.000001      NO


 New Cartesian Coordinates Obtained by Inverse Iteration

 Displacement from previous Coordinates is:  0.348913
 ----------------------------------------------------------------
             Standard Nuclear Orientation (Angstroms)
    I     Atom           X                Y                Z
 ----------------------------------------------------------------
    1      C       0.0122978490    -0.0015030943     0.0438097572
    2      C      -0.0417005531     0.4452832437     1.3690771766
    3      Cl      1.4236703209     0.9953185641     2.1406988002
    4      C      -1.2522184302     0.4528385610     2.0796380791
    5      Cl     -1.3093410814     1.0074699323     3.7258856070
    6      C      -2.4146687208     0.0030705584     1.4410506679
    7      Cl     -3.9508382016    -0.0128037873     2.2728368167
    8      C      -2.3695326374    -0.4425408126     0.1247146914
    9      H      -3.2786185097    -0.7861210827    -0.3503229170
   10      C      -1.1648559785    -0.4422145439    -0.5620135593
   11      H      -1.1308088521    -0.7903587584    -1.5871590341
   12      C       1.2890844384    -0.0239747903    -0.7278043920
   13      C       2.1331981444    -1.1437898522    -0.7203978534
   14      Cl      1.7072395918    -2.5430601704     0.2518425140
   15      C       3.3099583868    -1.1923061671    -1.4602219170
   16      H       3.9305065884    -2.0778069923    -1.4231924074
   17      C       3.6672197387    -0.0964766185    -2.2383300166
   18      H       4.5813254752    -0.1238269015    -2.8194977731
   19      C       2.8594835522     1.0348770639    -2.2749987412
   20      H       3.1274436887     1.8930939094    -2.8769263836
   21      C       1.6881973714     1.0580778118    -1.5249894101
   22      Cl      0.6916755417     2.5025973188    -1.5883332525
 ----------------------------------------------------------------
 Nuclear Repulsion Energy =        1785.87748585 hartrees
 There are       81 alpha and       81 beta electrons
 Applying Cartesian multipole field
    Component          Value
    ---------          -----
     (2,0,0)        1.00000E-11
     (0,2,0)        2.00000E-11
     (0,0,2)       -3.00000E-11
 Nucleus-field energy     =    -0.0000000167 hartrees
 Requested basis set is 6-311++G(d,p)
 There are 162 shells and 449 basis functions
 A cutoff of  1.0D-15 yielded  10319 shell pairs
 There are     85721 function pairs (     92198 Cartesian)
 Smallest overlap matrix eigenvalue = 1.95E-07
 Linear dependence detected in AO basis
 Number of orthogonalized atomic orbitals = 444
 Maximum deviation from orthogonality = 2.519E-10
 Guess from superposition of atomic densities
 Warning:  Energy on first SCF cycle will be non-variational
 SAD guess density has 162.000000 electrons

 -----------------------------------------------------------------------
  General SCF calculation program by
  Eric Jon Sundstrom, Paul Horn, Yuezhi Mao, Dmitri Zuev, Alec White,
  David Stuck, Shaama M.S., Shane Yost, Joonho Lee, David Small,
  Daniel Levine, Susi Lehtola, Hugh Burton, Evgeny Epifanovsky,
  Bang C. Huynh
 -----------------------------------------------------------------------
 Exchange:     0.2000 Hartree-Fock + 0.0800 Slater + 0.7200 B88
 Correlation:  0.1900 VWN1RPA + 0.8100 LYP
 Using SG-1 standard quadrature grid
 A restricted SCF calculation will be
 performed using DIIS
 SCF converges when DIIS error is below 1.0e-08
 ---------------------------------------
  Cycle       Energy         DIIS error
 ---------------------------------------
    1   -2765.4977810554      2.92e-02  
    2   -2761.3602882309      2.43e-03  
    3   -2761.2342573449      3.18e-03  
    4   -2761.5028762910      6.32e-04  
    5   -2761.5119711719      2.91e-04  
    6   -2761.5139821021      9.71e-05  
    7   -2761.5141982514      2.10e-05  
    8   -2761.5142065746      9.86e-06  
    9   -2761.5142088057      2.38e-06  
   10   -2761.5142089215      1.22e-06  
   11   -2761.5142089594      3.04e-07  
   12   -2761.5142089615      9.85e-08  
   13   -2761.5142089617      3.67e-08  
   14   -2761.5142089618      1.21e-08  
   15   -2761.5142089618      2.93e-09  Convergence criterion met
 ---------------------------------------
 SCF time:   CPU 700.87s  wall 701.00s 
 SCF   energy in the final basis set =    -2761.5142089618
 Total energy in the final basis set =    -2761.5142089618

 --------------------------------------------------------------

                    Orbital Energies (a.u.)
 --------------------------------------------------------------

 Alpha MOs
 -- Occupied --
********-101.5708-101.5701-101.5689-101.5687 -10.2706 -10.2695 -10.2672
-10.2645 -10.2645 -10.2298 -10.2262 -10.2105 -10.2104 -10.2098 -10.2080
-10.2079  -9.4859  -9.4854  -9.4849  -9.4836  -9.4834  -7.2508  -7.2502
 -7.2497  -7.2483  -7.2481  -7.2407  -7.2403  -7.2400  -7.2397  -7.2396
 -7.2390  -7.2385  -7.2382  -7.2379  -7.2378  -0.9486  -0.9293  -0.8948
 -0.8905  -0.8724  -0.8496  -0.8444  -0.7982  -0.7571  -0.7545  -0.7433
 -0.6566  -0.6362  -0.6256  -0.6145  -0.5537  -0.5286  -0.5221  -0.5156
 -0.4907  -0.4775  -0.4616  -0.4600  -0.4564  -0.4447  -0.4320  -0.4220
 -0.4047  -0.3992  -0.3938  -0.3846  -0.3757  -0.3592  -0.3473  -0.3399
 -0.3394  -0.3362  -0.3351  -0.3268  -0.3145  -0.2797  -0.2693  -0.2672
 -0.2667
 -- Virtual --
 -0.0522  -0.0504  -0.0486  -0.0420  -0.0351  -0.0186  -0.0116   0.0031
  0.0096   0.0154   0.0170   0.0194   0.0255   0.0290   0.0377   0.0469
  0.0507   0.0527   0.0625   0.0638   0.0667   0.0693   0.0776   0.0818
  0.0831   0.0877   0.0910   0.0972   0.0988   0.1014   0.1038   0.1041
  0.1090   0.1130   0.1191   0.1205   0.1237   0.1270   0.1276   0.1306
  0.1312   0.1326   0.1332   0.1394   0.1451   0.1491   0.1559   0.1586
  0.1675   0.1700   0.1710   0.1740   0.1788   0.1844   0.1854   0.1898
  0.1970   0.1987   0.2053   0.2069   0.2191   0.2210   0.2232   0.2244
  0.2298   0.2351   0.2368   0.2399   0.2459   0.2521   0.2531   0.2587
  0.2620   0.2652   0.2664   0.2713   0.2739   0.2768   0.2821   0.2831
  0.2918   0.2935   0.3001   0.3041   0.3081   0.3103   0.3234   0.3300
  0.3333   0.3425   0.3444   0.3575   0.3809   0.4175   0.4205   0.4254
  0.4425   0.4437   0.4562   0.4587   0.4627   0.4673   0.4712   0.4820
  0.4875   0.4951   0.5060   0.5077   0.5119   0.5141   0.5212   0.5272
  0.5428   0.5445   0.5553   0.5665   0.5728   0.5774   0.5789   0.5834
  0.5983   0.6010   0.6071   0.6120   0.6125   0.6290   0.6358   0.6415
  0.6449   0.6532   0.6591   0.6650   0.6680   0.6812   0.6895   0.6994
  0.7050   0.7115   0.7196   0.7331   0.7565   0.7773   0.7842   0.8062
  0.8132   0.8261   0.8340   0.8372   0.8399   0.8434   0.8477   0.8519
  0.8524   0.8550   0.8622   0.8663   0.8695   0.8716   0.8766   0.8811
  0.8906   0.8992   0.9001   0.9027   0.9110   0.9243   0.9391   0.9407
  0.9494   0.9550   0.9606   0.9616   0.9664   0.9674   0.9708   0.9870
  0.9886   0.9949   1.0105   1.0202   1.0253   1.0393   1.0411   1.0581
  1.0698   1.0831   1.0951   1.1235   1.1431   1.1983   1.2116   1.2205
  1.2357   1.2415   1.2508   1.2560   1.2780   1.2829   1.3007   1.3106
  1.3156   1.3272   1.3280   1.3615   1.3784   1.4206   1.4237   1.4620
  1.4822   1.4851   1.4864   1.5340   1.5531   1.5541   1.5747   1.5843
  1.5945   1.6056   1.6415   1.6559   1.6720   1.6803   1.6845   1.7146
  1.7485   1.7498   1.7893   1.7980   1.8134   1.8161   1.8437   1.8514
  1.8570   1.8737   1.8892   1.9225   1.9313   1.9354   1.9486   1.9546
  1.9677   1.9846   1.9930   2.0228   2.0372   2.0491   2.1140   2.1315
  2.1658   2.1868   2.2007   2.2371   2.2570   2.2601   2.2690   2.2906
  2.2983   2.3102   2.3218   2.3407   2.3547   2.3570   2.3806   2.4221
  2.4260   2.4280   2.4533   2.4708   2.4904   2.5054   2.5130   2.5245
  2.5359   2.5535   2.5572   2.5819   2.6313   2.6665   2.6762   2.6823
  2.6909   2.7103   2.7139   2.7280   2.7327   2.7580   2.7602   2.7746
  2.7759   2.7779   2.7964   2.8301   2.8310   2.8396   2.8663   2.8992
  2.9665   2.9848   3.0963   3.0985   3.1219   3.1316   3.1328   3.1736
  3.2027   3.2219   3.2227   3.2732   3.3398   3.3719   3.3908   3.4394
  3.5445   3.5792   3.6834   3.7026   3.7077   3.8207   3.9703   4.0110
  4.0333   4.0838   4.0910   4.3433   4.8103   4.8141   9.7643   9.8027
  9.8042   9.8420   9.8602  23.3839  23.5390  23.8471  23.8525  23.8783
 23.9245  23.9611  23.9695  24.0436  24.0761  24.1367  24.1533  25.7794
 25.8175  25.8799  25.9361  25.9838  26.1078  26.1541  26.2253  26.3083
 26.3535  26.5224  26.6234  26.6617  26.8058  27.0090 215.7561 215.7997
215.8016 215.8507 215.8689
 --------------------------------------------------------------

          Ground-State Mulliken Net Atomic Charges

     Atom                 Charge (a.u.)
  ----------------------------------------
      1 C                     0.130581
      2 C                    -1.395605
      3 Cl                    0.494754
      4 C                     0.561643
      5 Cl                    0.611340
      6 C                    -0.033902
      7 Cl                    0.539896
      8 C                    -1.044969
      9 H                     0.212092
     10 C                    -0.553866
     11 H                     0.184683
     12 C                    -0.214945
     13 C                    -0.241230
     14 Cl                    0.424525
     15 C                     0.028285
     16 H                     0.205133
     17 C                    -0.492810
     18 H                     0.174963
     19 C                     0.016534
     20 H                     0.205571
     21 C                    -0.241465
     22 Cl                    0.428792
  ----------------------------------------
  Sum of atomic charges =     0.000000

 -----------------------------------------------------------------
                    Cartesian Multipole Moments
 -----------------------------------------------------------------
    Charge (ESU x 10^10)
                 0.0000
    Dipole Moment (Debye)
         X       1.5422      Y      -0.8232      Z      -3.2109
       Tot       3.6559
    Quadrupole Moments (Debye-Ang)
        XX    -121.4853     XY       1.1057     YY    -134.6019
        XZ      -4.0891     YZ       0.4501     ZZ    -131.6291
    Octopole Moments (Debye-Ang^2)
       XXX     -33.5906    XXY     -30.2752    XYY     -24.5842
       YYY     -64.5877    XXZ    -101.0917    XYZ      -2.2880
       YYZ     -59.0356    XZZ      -5.4338    YZZ     -19.2343
       ZZZ    -181.2388
    Hexadecapole Moments (Debye-Ang^3)
      XXXX   -3669.1274   XXXY      95.6024   XXYY    -879.6933
      XYYY      99.8353   YYYY   -1488.4795   XXXZ     838.8395
      XXYZ     -10.4034   XYYZ     316.3470   YYYZ     -68.2115
      XXZZ   -1061.4815   XYZZ      55.6553   YYZZ    -741.2871
      XZZZ     936.4485   YZZZ     -50.4310   ZZZZ   -2975.4400
 -----------------------------------------------------------------
 Calculating analytic gradient of the SCF energy
 Gradient of SCF Energy
            1           2           3           4           5           6
    1  -0.0002451   0.0000523  -0.0000430   0.0001775   0.0001470  -0.0000499
    2   0.0000733   0.0000039   0.0000258   0.0000505   0.0000161  -0.0000572
    3  -0.0000674   0.0000707   0.0001238  -0.0000441   0.0000330  -0.0001138
            7           8           9          10          11          12
    1  -0.0000228  -0.0000468   0.0000076   0.0000771   0.0000263   0.0001656
    2  -0.0000066   0.0000095   0.0000062   0.0000076  -0.0000097  -0.0000630
    3  -0.0000053   0.0001056   0.0000192  -0.0000085  -0.0000073  -0.0002317
           13          14          15          16          17          18
    1  -0.0000967  -0.0000107   0.0000096   0.0000131  -0.0000627  -0.0000053
    2   0.0000752   0.0000479   0.0000245   0.0000007   0.0000040  -0.0000109
    3   0.0001332   0.0000052   0.0000009  -0.0000178  -0.0000119  -0.0000133
           19          20          21          22
    1   0.0000384  -0.0000116  -0.0000602  -0.0000598
    2  -0.0000645  -0.0000169  -0.0000270  -0.0000895
    3   0.0000153  -0.0000350  -0.0000018   0.0000509
 Max gradient component =       2.451E-04
 RMS gradient           =       7.246E-05
 Gradient time:  CPU 228.35 s  wall 228.38 s
 Geometry Optimization Parameters
   NAtoms,    NIC,     NZ,  NCons,   NDum,   NFix, NCnnct, MaxDiis
       22     163      22       0       0       0       0       0

 Cartesian Hessian Update
 Hessian updated using BFGS update


** GEOMETRY OPTIMIZATION IN DELOCALIZED INTERNAL COORDINATES **
   Searching for a Minimum

   Optimization Cycle:  13

                       Coordinates (Angstroms)
     ATOM                X               Y               Z
      1  C         0.0122978490   -0.0015030943    0.0438097572
      2  C        -0.0417005531    0.4452832437    1.3690771766
      3  Cl        1.4236703209    0.9953185641    2.1406988002
      4  C        -1.2522184302    0.4528385610    2.0796380791
      5  Cl       -1.3093410814    1.0074699323    3.7258856070
      6  C        -2.4146687208    0.0030705584    1.4410506679
      7  Cl       -3.9508382016   -0.0128037873    2.2728368167
      8  C        -2.3695326374   -0.4425408126    0.1247146914
      9  H        -3.2786185097   -0.7861210827   -0.3503229170
     10  C        -1.1648559785   -0.4422145439   -0.5620135593
     11  H        -1.1308088521   -0.7903587584   -1.5871590341
     12  C         1.2890844384   -0.0239747903   -0.7278043920
     13  C         2.1331981444   -1.1437898522   -0.7203978534
     14  Cl        1.7072395918   -2.5430601704    0.2518425140
     15  C         3.3099583868   -1.1923061671   -1.4602219170
     16  H         3.9305065884   -2.0778069923   -1.4231924074
     17  C         3.6672197387   -0.0964766185   -2.2383300166
     18  H         4.5813254752   -0.1238269015   -2.8194977731
     19  C         2.8594835522    1.0348770639   -2.2749987412
     20  H         3.1274436887    1.8930939094   -2.8769263836
     21  C         1.6881973714    1.0580778118   -1.5249894101
     22  Cl        0.6916755417    2.5025973188   -1.5883332525
   Point Group: c1    Number of degrees of freedom:    60


   Energy is  -2761.514208962

 Hessian updated using BFGS update

 60 Hessian modes will be used to form the next step
  Hessian Eigenvalues:
     0.001339    0.017773    0.018416    0.020885    0.020969    0.021834
     0.023084    0.023623    0.023843    0.023884    0.024091    0.024093
     0.024111    0.024118    0.024128    0.024140    0.024148    0.024184
     0.028358    0.074059    0.159975    0.160002    0.160005    0.160108
     0.160266    0.213424    0.221854    0.225525    0.231363    0.237193
     0.246070    0.249471    0.249985    0.250119    0.250918    0.261295
     0.288665    0.289897    0.300966    0.301230    0.301470    0.309729
     0.353177    0.356663    0.356665    0.356667    0.356703    0.365324
     0.412947    0.424601    0.432742    0.455531    0.462011    0.468261
     0.472578    0.477844    0.478786    0.479386    0.482160    0.535964

 Minimum search - taking simple RFO step
 Searching for Lamda that Minimizes Along All modes
 Value Taken    Lamda =  -0.00000833
 Step Taken.  Stepsize is  0.067213

                             Maximum     Tolerance    Cnvgd?
         Gradient           0.000299      0.000300     YES
         Displacement       0.049603      0.001200      NO
         Energy change     -0.000048      0.000001      NO


 New Cartesian Coordinates Obtained by Inverse Iteration

 Displacement from previous Coordinates is:  0.123381
 ----------------------------------------------------------------
             Standard Nuclear Orientation (Angstroms)
    I     Atom           X                Y                Z
 ----------------------------------------------------------------
    1      C       0.0132096812    -0.0036004242     0.0454240515
    2      C      -0.0433061843     0.4526967590     1.3670962196
    3      Cl      1.4206060168     1.0139354966     2.1335934726
    4      C      -1.2545678016     0.4615760965     2.0769126480
    5      Cl     -1.3167309735     1.0300974104     3.7181890703
    6      C      -2.4147714762     0.0028870033     1.4410036473
    7      Cl     -3.9513670390    -0.0112609040     2.2719566870
    8      C      -2.3671352409    -0.4525967552     0.1280208734
    9      H      -3.2746870409    -0.8030538508    -0.3449648976
   10      C      -1.1620935186    -0.4528349043    -0.5579635281
   11      H      -1.1264082133    -0.8080388836    -1.5806217721
   12      C       1.2900338604    -0.0245160508    -0.7258221008
   13      C       2.1292763938    -1.1482694705    -0.7281334769
   14      Cl      1.6989779283    -2.5532062342     0.2347685946
   15      C       3.3052979232    -1.1961824608    -1.4692399470
   16      H       3.9220655066    -2.0845606197    -1.4390092158
   17      C       3.6666996586    -0.0960309316    -2.2393091203
   18      H       4.5801605054    -0.1228730387    -2.8215003746
   19      C       2.8635646473     1.0389809575    -2.2669090850
   20      H       3.1344053148     1.9004272141    -2.8628970117
   21      C       1.6931281270     1.0616945727    -1.5156593458
   22      Cl      0.7023596476     2.5105724102    -1.5695689356
 ----------------------------------------------------------------
 Nuclear Repulsion Energy =        1785.75821884 hartrees
 There are       81 alpha and       81 beta electrons
 Applying Cartesian multipole field
    Component          Value
    ---------          -----
     (2,0,0)        1.00000E-11
     (0,2,0)        2.00000E-11
     (0,0,2)       -3.00000E-11
 Nucleus-field energy     =    -0.0000000161 hartrees
 Requested basis set is 6-311++G(d,p)
 There are 162 shells and 449 basis functions
 A cutoff of  1.0D-15 yielded  10319 shell pairs
 There are     85742 function pairs (     92219 Cartesian)
 Smallest overlap matrix eigenvalue = 1.95E-07
 Linear dependence detected in AO basis
 Number of orthogonalized atomic orbitals = 444
 Maximum deviation from orthogonality = 3.255E-10
 Guess from superposition of atomic densities
 Warning:  Energy on first SCF cycle will be non-variational
 SAD guess density has 162.000000 electrons

 -----------------------------------------------------------------------
  General SCF calculation program by
  Eric Jon Sundstrom, Paul Horn, Yuezhi Mao, Dmitri Zuev, Alec White,
  David Stuck, Shaama M.S., Shane Yost, Joonho Lee, David Small,
  Daniel Levine, Susi Lehtola, Hugh Burton, Evgeny Epifanovsky,
  Bang C. Huynh
 -----------------------------------------------------------------------
 Exchange:     0.2000 Hartree-Fock + 0.0800 Slater + 0.7200 B88
 Correlation:  0.1900 VWN1RPA + 0.8100 LYP
 Using SG-1 standard quadrature grid
 A restricted SCF calculation will be
 performed using DIIS
 SCF converges when DIIS error is below 1.0e-08
 ---------------------------------------
  Cycle       Energy         DIIS error
 ---------------------------------------
    1   -2765.4968088217      2.92e-02  
    2   -2761.3603169939      2.43e-03  
    3   -2761.2342622167      3.18e-03  
    4   -2761.5028783299      6.32e-04  
    5   -2761.5119750794      2.91e-04  
    6   -2761.5139857558      9.71e-05  
    7   -2761.5142018874      2.10e-05  
    8   -2761.5142102143      9.85e-06  
    9   -2761.5142124421      2.38e-06  
   10   -2761.5142125570      1.21e-06  
   11   -2761.5142125954      3.04e-07  
   12   -2761.5142125971      9.86e-08  
   13   -2761.5142125975      3.67e-08  
   14   -2761.5142125976      1.20e-08  
   15   -2761.5142125974      2.90e-09  Convergence criterion met
 ---------------------------------------
 SCF time:   CPU 742.29s  wall 743.00s 
 SCF   energy in the final basis set =    -2761.5142125974
 Total energy in the final basis set =    -2761.5142125974

 --------------------------------------------------------------

                    Orbital Energies (a.u.)
 --------------------------------------------------------------

 Alpha MOs
 -- Occupied --
********-101.5708-101.5701-101.5688-101.5687 -10.2706 -10.2695 -10.2672
-10.2645 -10.2645 -10.2299 -10.2261 -10.2106 -10.2104 -10.2098 -10.2080
-10.2079  -9.4859  -9.4854  -9.4849  -9.4836  -9.4834  -7.2508  -7.2502
 -7.2497  -7.2482  -7.2481  -7.2407  -7.2403  -7.2400  -7.2398  -7.2396
 -7.2390  -7.2385  -7.2383  -7.2379  -7.2378  -0.9485  -0.9293  -0.8948
 -0.8904  -0.8724  -0.8496  -0.8444  -0.7982  -0.7571  -0.7545  -0.7433
 -0.6566  -0.6362  -0.6256  -0.6145  -0.5537  -0.5287  -0.5221  -0.5156
 -0.4907  -0.4775  -0.4616  -0.4600  -0.4564  -0.4447  -0.4319  -0.4220
 -0.4047  -0.3992  -0.3938  -0.3845  -0.3757  -0.3592  -0.3473  -0.3399
 -0.3395  -0.3362  -0.3351  -0.3268  -0.3145  -0.2796  -0.2693  -0.2672
 -0.2667
 -- Virtual --
 -0.0522  -0.0502  -0.0489  -0.0420  -0.0351  -0.0186  -0.0116   0.0030
  0.0096   0.0154   0.0170   0.0194   0.0255   0.0290   0.0377   0.0469
  0.0507   0.0527   0.0625   0.0638   0.0667   0.0693   0.0776   0.0818
  0.0831   0.0877   0.0910   0.0972   0.0988   0.1014   0.1037   0.1041
  0.1090   0.1130   0.1191   0.1205   0.1237   0.1269   0.1276   0.1307
  0.1312   0.1326   0.1332   0.1394   0.1451   0.1491   0.1560   0.1586
  0.1674   0.1700   0.1709   0.1740   0.1788   0.1844   0.1853   0.1898
  0.1971   0.1986   0.2053   0.2068   0.2191   0.2210   0.2232   0.2244
  0.2298   0.2351   0.2368   0.2399   0.2459   0.2521   0.2530   0.2587
  0.2621   0.2652   0.2664   0.2713   0.2739   0.2767   0.2821   0.2831
  0.2918   0.2935   0.3001   0.3041   0.3080   0.3103   0.3235   0.3301
  0.3333   0.3425   0.3443   0.3575   0.3810   0.4175   0.4205   0.4254
  0.4425   0.4437   0.4563   0.4585   0.4628   0.4672   0.4711   0.4820
  0.4876   0.4950   0.5060   0.5076   0.5118   0.5141   0.5212   0.5272
  0.5429   0.5445   0.5553   0.5665   0.5730   0.5774   0.5788   0.5834
  0.5983   0.6008   0.6071   0.6119   0.6125   0.6290   0.6357   0.6415
  0.6449   0.6532   0.6592   0.6649   0.6680   0.6813   0.6895   0.6994
  0.7050   0.7115   0.7197   0.7332   0.7566   0.7772   0.7843   0.8061
  0.8132   0.8260   0.8341   0.8371   0.8399   0.8433   0.8476   0.8517
  0.8524   0.8550   0.8622   0.8664   0.8698   0.8712   0.8767   0.8811
  0.8906   0.8993   0.9001   0.9025   0.9109   0.9244   0.9392   0.9408
  0.9493   0.9550   0.9608   0.9617   0.9660   0.9675   0.9708   0.9874
  0.9882   0.9949   1.0106   1.0202   1.0253   1.0395   1.0409   1.0580
  1.0699   1.0831   1.0949   1.1233   1.1431   1.1985   1.2116   1.2203
  1.2357   1.2415   1.2508   1.2559   1.2781   1.2830   1.3008   1.3104
  1.3158   1.3272   1.3278   1.3615   1.3786   1.4206   1.4235   1.4622
  1.4822   1.4851   1.4863   1.5340   1.5530   1.5540   1.5747   1.5843
  1.5944   1.6058   1.6415   1.6559   1.6720   1.6802   1.6845   1.7146
  1.7485   1.7497   1.7893   1.7979   1.8146   1.8148   1.8439   1.8512
  1.8570   1.8736   1.8891   1.9225   1.9313   1.9353   1.9486   1.9546
  1.9677   1.9846   1.9930   2.0226   2.0371   2.0491   2.1141   2.1314
  2.1658   2.1868   2.2007   2.2370   2.2569   2.2600   2.2689   2.2906
  2.2984   2.3101   2.3218   2.3411   2.3548   2.3569   2.3807   2.4217
  2.4260   2.4279   2.4535   2.4707   2.4904   2.5062   2.5121   2.5243
  2.5358   2.5533   2.5571   2.5818   2.6312   2.6665   2.6761   2.6823
  2.6909   2.7104   2.7137   2.7280   2.7327   2.7582   2.7599   2.7746
  2.7758   2.7778   2.7963   2.8302   2.8309   2.8396   2.8664   2.8992
  2.9665   2.9848   3.0963   3.0985   3.1220   3.1316   3.1325   3.1736
  3.2026   3.2217   3.2225   3.2734   3.3396   3.3718   3.3907   3.4395
  3.5446   3.5791   3.6833   3.7028   3.7076   3.8208   3.9701   4.0110
  4.0333   4.0838   4.0910   4.3433   4.8102   4.8139   9.7642   9.8031
  9.8040   9.8421   9.8604  23.3840  23.5391  23.8471  23.8521  23.8784
 23.9243  23.9611  23.9693  24.0435  24.0759  24.1365  24.1531  25.7794
 25.8171  25.8798  25.9361  25.9838  26.1083  26.1531  26.2251  26.3087
 26.3533  26.5226  26.6229  26.6612  26.8058  27.0094 215.7560 215.8000
215.8013 215.8508 215.8690
 --------------------------------------------------------------

          Ground-State Mulliken Net Atomic Charges

     Atom                 Charge (a.u.)
  ----------------------------------------
      1 C                     0.132095
      2 C                    -1.398249
      3 Cl                    0.493334
      4 C                     0.564169
      5 Cl                    0.611265
      6 C                    -0.031797
      7 Cl                    0.540054
      8 C                    -1.045543
      9 H                     0.212075
     10 C                    -0.553212
     11 H                     0.184639
     12 C                    -0.213139
     13 C                    -0.243343
     14 Cl                    0.427141
     15 C                     0.025401
     16 H                     0.205353
     17 C                    -0.492608
     18 H                     0.175005
     19 C                     0.018926
     20 H                     0.205347
     21 C                    -0.243768
     22 Cl                    0.426855
  ----------------------------------------
  Sum of atomic charges =     0.000000

 -----------------------------------------------------------------
                    Cartesian Multipole Moments
 -----------------------------------------------------------------
    Charge (ESU x 10^10)
                 0.0000
    Dipole Moment (Debye)
         X       1.5427      Y      -0.8346      Z      -3.2080
       Tot       3.6562
    Quadrupole Moments (Debye-Ang)
        XX    -121.5118     XY       1.1512     YY    -134.5741
        XZ      -4.1230     YZ       0.4600     ZZ    -131.6341
    Octopole Moments (Debye-Ang^2)
       XXX     -33.3812    XXY     -30.6990    XYY     -24.5055
       YYY     -65.9187    XXZ    -100.9471    XYZ      -2.2885
       YYZ     -58.9539    XZZ      -5.3579    YZZ     -19.7209
       ZZZ    -180.8008
    Hexadecapole Moments (Debye-Ang^3)
      XXXX   -3669.5106   XXXY      95.1123   XXYY    -881.7330
      XYYY      98.6249   YYYY   -1504.0373   XXXZ     841.4560
      XXYZ     -12.9051   XYYZ     317.1366   YYYZ     -76.2616
      XXZZ   -1058.9009   XYZZ      54.8245   YYZZ    -741.3086
      XZZZ     939.4441   YZZZ     -58.1018   ZZZZ   -2962.7197
 -----------------------------------------------------------------
 Calculating analytic gradient of the SCF energy
 Gradient of SCF Energy
            1           2           3           4           5           6
    1  -0.0000487   0.0001057   0.0000846  -0.0000185  -0.0000709  -0.0000015
    2  -0.0000495  -0.0000513   0.0000487  -0.0000012  -0.0000024  -0.0000067
    3   0.0000325  -0.0000868  -0.0000859  -0.0000030   0.0000274   0.0000111
            7           8           9          10          11          12
    1   0.0000237  -0.0000217   0.0000008   0.0000416   0.0000098   0.0000497
    2   0.0000306  -0.0000032  -0.0000001   0.0000390  -0.0000125   0.0001419
    3   0.0000423   0.0000425   0.0000233  -0.0000029   0.0000026   0.0000464
           13          14          15          16          17          18
    1  -0.0000578  -0.0000229   0.0000222  -0.0000032   0.0000039  -0.0000107
    2  -0.0000348  -0.0000958   0.0000050   0.0000001  -0.0000200  -0.0000072
    3  -0.0000021   0.0000722  -0.0000220   0.0000013  -0.0000080  -0.0000173
           19          20          21          22
    1  -0.0000341  -0.0000201  -0.0000039  -0.0000278
    2   0.0000160  -0.0000114   0.0000262  -0.0000114
    3  -0.0000249  -0.0000298  -0.0000145  -0.0000042
 Max gradient component =       1.419E-04
 RMS gradient           =       4.111E-05
 Gradient time:  CPU 231.14 s  wall 231.17 s
 Geometry Optimization Parameters
   NAtoms,    NIC,     NZ,  NCons,   NDum,   NFix, NCnnct, MaxDiis
       22     163      22       0       0       0       0       0

 Cartesian Hessian Update
 Hessian updated using BFGS update


** GEOMETRY OPTIMIZATION IN DELOCALIZED INTERNAL COORDINATES **
   Searching for a Minimum

   Optimization Cycle:  14

                       Coordinates (Angstroms)
     ATOM                X               Y               Z
      1  C         0.0132096812   -0.0036004242    0.0454240515
      2  C        -0.0433061843    0.4526967590    1.3670962196
      3  Cl        1.4206060168    1.0139354966    2.1335934726
      4  C        -1.2545678016    0.4615760965    2.0769126480
      5  Cl       -1.3167309735    1.0300974104    3.7181890703
      6  C        -2.4147714762    0.0028870033    1.4410036473
      7  Cl       -3.9513670390   -0.0112609040    2.2719566870
      8  C        -2.3671352409   -0.4525967552    0.1280208734
      9  H        -3.2746870409   -0.8030538508   -0.3449648976
     10  C        -1.1620935186   -0.4528349043   -0.5579635281
     11  H        -1.1264082133   -0.8080388836   -1.5806217721
     12  C         1.2900338604   -0.0245160508   -0.7258221008
     13  C         2.1292763938   -1.1482694705   -0.7281334769
     14  Cl        1.6989779283   -2.5532062342    0.2347685946
     15  C         3.3052979232   -1.1961824608   -1.4692399470
     16  H         3.9220655066   -2.0845606197   -1.4390092158
     17  C         3.6666996586   -0.0960309316   -2.2393091203
     18  H         4.5801605054   -0.1228730387   -2.8215003746
     19  C         2.8635646473    1.0389809575   -2.2669090850
     20  H         3.1344053148    1.9004272141   -2.8628970117
     21  C         1.6931281270    1.0616945727   -1.5156593458
     22  Cl        0.7023596476    2.5105724102   -1.5695689356
   Point Group: c1    Number of degrees of freedom:    60


   Energy is  -2761.514212597

 Hessian updated using BFGS update

 60 Hessian modes will be used to form the next step
  Hessian Eigenvalues:
     0.001221    0.017761    0.018355    0.020869    0.021175    0.021672
     0.023609    0.023729    0.023863    0.023894    0.024000    0.024092
     0.024108    0.024116    0.024132    0.024141    0.024149    0.024419
     0.028571    0.078923    0.159939    0.160001    0.160004    0.160063
     0.160226    0.208981    0.221820    0.225505    0.233912    0.237720
     0.246146    0.249297    0.250018    0.250140    0.250934    0.281284
     0.289679    0.294716    0.301200    0.301358    0.302355    0.310421
     0.353725    0.356658    0.356665    0.356670    0.356704    0.366677
     0.413429    0.424686    0.433146    0.455057    0.464230    0.468852
     0.472469    0.477907    0.478314    0.479310    0.494235    0.530465

 Minimum search - taking simple RFO step
 Searching for Lamda that Minimizes Along All modes
 Value Taken    Lamda =  -0.00000100
 Step Taken.  Stepsize is  0.005800

                             Maximum     Tolerance    Cnvgd?
         Gradient           0.000184      0.000300     YES
         Displacement       0.002932      0.001200      NO
         Energy change     -0.000004      0.000001      NO


 New Cartesian Coordinates Obtained by Inverse Iteration

 Displacement from previous Coordinates is:  0.010437
 ----------------------------------------------------------------
             Standard Nuclear Orientation (Angstroms)
    I     Atom           X                Y                Z
 ----------------------------------------------------------------
    1      C       0.0133982800    -0.0037861421     0.0458313334
    2      C      -0.0436917809     0.4531817726     1.3674147056
    3      Cl      1.4196396319     1.0137185671     2.1353799451
    4      C      -1.2551212664     0.4626435360     2.0767801719
    5      Cl     -1.3171174966     1.0324927616     3.7175686378
    6      C      -2.4151192042     0.0034563318     1.4409252807
    7      Cl     -3.9519442487    -0.0107089694     2.2714489133
    8      C      -2.3670171465    -0.4530070431     0.1283009263
    9      H      -3.2743784142    -0.8040104369    -0.3446552580
   10      C      -1.1618468987    -0.4535913611    -0.5573800762
   11      H      -1.1260723045    -0.8093861211    -1.5798177211
   12      C       1.2900695353    -0.0251451535    -0.7259126526
   13      C       2.1296043616    -1.1485753806    -0.7287919433
   14      Cl      1.6994516501    -2.5538571927     0.2331565039
   15      C       3.3053994868    -1.1963438505    -1.4702134379
   16      H       3.9220418290    -2.0848279295    -1.4405294356
   17      C       3.6668018548    -0.0959005191    -2.2397885362
   18      H       4.5801650115    -0.1224909946    -2.8221424669
   19      C       2.8637355112     1.0391188410    -2.2665434422
   20      H       3.1346078852     1.9009640492    -2.8619335993
   21      C       1.6932969752     1.0614025611    -1.5152716458
   22      Cl      0.7028144710     2.5104960657    -1.5684597499
 ----------------------------------------------------------------
 Nuclear Repulsion Energy =        1785.69244418 hartrees
 There are       81 alpha and       81 beta electrons
 Applying Cartesian multipole field
    Component          Value
    ---------          -----
     (2,0,0)        1.00000E-11
     (0,2,0)        2.00000E-11
     (0,0,2)       -3.00000E-11
 Nucleus-field energy     =    -0.0000000161 hartrees
 Requested basis set is 6-311++G(d,p)
 There are 162 shells and 449 basis functions
 A cutoff of  1.0D-15 yielded  10316 shell pairs
 There are     85707 function pairs (     92184 Cartesian)
 Smallest overlap matrix eigenvalue = 1.95E-07
 Linear dependence detected in AO basis
 Number of orthogonalized atomic orbitals = 444
 Maximum deviation from orthogonality = 2.330E-10
 Guess from superposition of atomic densities
 Warning:  Energy on first SCF cycle will be non-variational
 SAD guess density has 162.000000 electrons

 -----------------------------------------------------------------------
  General SCF calculation program by
  Eric Jon Sundstrom, Paul Horn, Yuezhi Mao, Dmitri Zuev, Alec White,
  David Stuck, Shaama M.S., Shane Yost, Joonho Lee, David Small,
  Daniel Levine, Susi Lehtola, Hugh Burton, Evgeny Epifanovsky,
  Bang C. Huynh
 -----------------------------------------------------------------------
 Exchange:     0.2000 Hartree-Fock + 0.0800 Slater + 0.7200 B88
 Correlation:  0.1900 VWN1RPA + 0.8100 LYP
 Using SG-1 standard quadrature grid
 A restricted SCF calculation will be
 performed using DIIS
 SCF converges when DIIS error is below 1.0e-08
 ---------------------------------------
  Cycle       Energy         DIIS error
 ---------------------------------------
    1   -2765.4971799487      2.92e-02  
    2   -2761.3603165270      2.43e-03  
    3   -2761.2342805310      3.18e-03  
    4   -2761.5028788210      6.32e-04  
    5   -2761.5119761796      2.91e-04  
    6   -2761.5139862050      9.71e-05  
    7   -2761.5142023222      2.10e-05  
    8   -2761.5142106361      9.84e-06  
    9   -2761.5142128578      2.36e-06  
   10   -2761.5142129711      1.21e-06  
   11   -2761.5142130089      3.04e-07  
   12   -2761.5142130109      9.87e-08  
   13   -2761.5142130113      3.67e-08  
   14   -2761.5142130111      1.20e-08  
   15   -2761.5142130112      2.90e-09  Convergence criterion met
 ---------------------------------------
 SCF time:   CPU 687.11s  wall 687.00s 
 SCF   energy in the final basis set =    -2761.5142130112
 Total energy in the final basis set =    -2761.5142130112

 --------------------------------------------------------------

                    Orbital Energies (a.u.)
 --------------------------------------------------------------

 Alpha MOs
 -- Occupied --
********-101.5708-101.5701-101.5688-101.5687 -10.2706 -10.2695 -10.2672
-10.2645 -10.2645 -10.2299 -10.2262 -10.2106 -10.2104 -10.2098 -10.2080
-10.2079  -9.4859  -9.4854  -9.4849  -9.4836  -9.4834  -7.2508  -7.2502
 -7.2497  -7.2482  -7.2481  -7.2407  -7.2403  -7.2400  -7.2397  -7.2396
 -7.2390  -7.2384  -7.2383  -7.2379  -7.2378  -0.9486  -0.9293  -0.8948
 -0.8905  -0.8724  -0.8496  -0.8444  -0.7982  -0.7571  -0.7545  -0.7433
 -0.6566  -0.6362  -0.6255  -0.6145  -0.5537  -0.5286  -0.5221  -0.5156
 -0.4907  -0.4775  -0.4616  -0.4600  -0.4564  -0.4448  -0.4320  -0.4220
 -0.4047  -0.3992  -0.3938  -0.3845  -0.3758  -0.3592  -0.3473  -0.3399
 -0.3395  -0.3362  -0.3351  -0.3268  -0.3145  -0.2797  -0.2693  -0.2672
 -0.2667
 -- Virtual --
 -0.0522  -0.0502  -0.0489  -0.0420  -0.0351  -0.0186  -0.0116   0.0031
  0.0096   0.0154   0.0170   0.0194   0.0255   0.0290   0.0377   0.0469
  0.0507   0.0527   0.0625   0.0638   0.0667   0.0693   0.0776   0.0818
  0.0831   0.0877   0.0910   0.0972   0.0988   0.1014   0.1037   0.1041
  0.1090   0.1130   0.1191   0.1205   0.1237   0.1270   0.1276   0.1307
  0.1312   0.1326   0.1332   0.1394   0.1451   0.1491   0.1560   0.1585
  0.1674   0.1700   0.1709   0.1740   0.1788   0.1844   0.1853   0.1898
  0.1971   0.1986   0.2053   0.2068   0.2191   0.2210   0.2232   0.2244
  0.2298   0.2351   0.2368   0.2399   0.2459   0.2521   0.2530   0.2587
  0.2620   0.2652   0.2664   0.2713   0.2739   0.2767   0.2821   0.2831
  0.2918   0.2935   0.3001   0.3041   0.3080   0.3103   0.3235   0.3301
  0.3333   0.3426   0.3443   0.3575   0.3809   0.4175   0.4205   0.4255
  0.4425   0.4437   0.4563   0.4585   0.4628   0.4672   0.4711   0.4820
  0.4875   0.4951   0.5060   0.5076   0.5118   0.5141   0.5212   0.5272
  0.5429   0.5445   0.5553   0.5665   0.5729   0.5774   0.5788   0.5833
  0.5983   0.6009   0.6071   0.6119   0.6124   0.6290   0.6357   0.6415
  0.6449   0.6532   0.6592   0.6649   0.6680   0.6812   0.6895   0.6995
  0.7050   0.7114   0.7196   0.7332   0.7566   0.7772   0.7842   0.8062
  0.8131   0.8260   0.8341   0.8372   0.8399   0.8433   0.8476   0.8518
  0.8524   0.8550   0.8622   0.8664   0.8698   0.8713   0.8767   0.8810
  0.8906   0.8992   0.9001   0.9026   0.9109   0.9243   0.9391   0.9407
  0.9494   0.9550   0.9608   0.9616   0.9660   0.9675   0.9708   0.9874
  0.9881   0.9948   1.0105   1.0202   1.0253   1.0395   1.0409   1.0580
  1.0699   1.0831   1.0949   1.1233   1.1431   1.1984   1.2116   1.2203
  1.2357   1.2415   1.2508   1.2559   1.2782   1.2830   1.3008   1.3106
  1.3158   1.3271   1.3278   1.3614   1.3784   1.4207   1.4236   1.4622
  1.4823   1.4851   1.4862   1.5340   1.5531   1.5541   1.5747   1.5841
  1.5944   1.6056   1.6415   1.6559   1.6720   1.6803   1.6845   1.7147
  1.7484   1.7497   1.7893   1.7979   1.8145   1.8148   1.8438   1.8512
  1.8570   1.8736   1.8892   1.9224   1.9312   1.9354   1.9487   1.9546
  1.9677   1.9846   1.9931   2.0227   2.0371   2.0491   2.1141   2.1314
  2.1657   2.1868   2.2008   2.2370   2.2569   2.2600   2.2689   2.2906
  2.2985   2.3101   2.3218   2.3410   2.3548   2.3569   2.3807   2.4219
  2.4260   2.4279   2.4534   2.4707   2.4904   2.5061   2.5121   2.5243
  2.5358   2.5533   2.5572   2.5818   2.6312   2.6665   2.6761   2.6823
  2.6909   2.7103   2.7138   2.7280   2.7327   2.7582   2.7599   2.7746
  2.7758   2.7778   2.7963   2.8302   2.8309   2.8396   2.8663   2.8992
  2.9664   2.9847   3.0963   3.0985   3.1219   3.1317   3.1324   3.1736
  3.2027   3.2218   3.2225   3.2734   3.3396   3.3717   3.3907   3.4395
  3.5446   3.5791   3.6833   3.7027   3.7076   3.8207   3.9701   4.0110
  4.0333   4.0837   4.0910   4.3435   4.8102   4.8138   9.7642   9.8030
  9.8040   9.8421   9.8603  23.3840  23.5390  23.8471  23.8521  23.8784
 23.9243  23.9611  23.9694  24.0436  24.0759  24.1366  24.1531  25.7793
 25.8171  25.8798  25.9361  25.9837  26.1081  26.1534  26.2252  26.3087
 26.3530  26.5225  26.6230  26.6613  26.8058  27.0092 215.7560 215.8000
215.8014 215.8507 215.8689
 --------------------------------------------------------------

          Ground-State Mulliken Net Atomic Charges

     Atom                 Charge (a.u.)
  ----------------------------------------
      1 C                     0.131497
      2 C                    -1.393904
      3 Cl                    0.493716
      4 C                     0.561977
      5 Cl                    0.611373
      6 C                    -0.033032
      7 Cl                    0.539977
      8 C                    -1.045063
      9 H                     0.212071
     10 C                    -0.555148
     11 H                     0.184659
     12 C                    -0.213809
     13 C                    -0.242993
     14 Cl                    0.427588
     15 C                     0.024939
     16 H                     0.205371
     17 C                    -0.493207
     18 H                     0.174998
     19 C                     0.020058
     20 H                     0.205341
     21 C                    -0.243022
     22 Cl                    0.426612
  ----------------------------------------
  Sum of atomic charges =     0.000000

 -----------------------------------------------------------------
                    Cartesian Multipole Moments
 -----------------------------------------------------------------
    Charge (ESU x 10^10)
                 0.0000
    Dipole Moment (Debye)
         X       1.5432      Y      -0.8356      Z      -3.2074
       Tot       3.6561
    Quadrupole Moments (Debye-Ang)
        XX    -121.5149     XY       1.1552     YY    -134.5714
        XZ      -4.1241     YZ       0.4620     ZZ    -131.6326
    Octopole Moments (Debye-Ang^2)
       XXX     -33.3406    XXY     -30.7282    XYY     -24.4970
       YYY     -65.9878    XXZ    -100.9606    XYZ      -2.2833
       YYZ     -58.9581    XZZ      -5.3199    YZZ     -19.7437
       ZZZ    -180.7961
    Hexadecapole Moments (Debye-Ang^3)
      XXXX   -3670.1230   XXXY      95.5198   XXYY    -881.9339
      XYYY      98.9904   YYYY   -1504.6977   XXXZ     841.6299
      XXYZ     -13.1738   XYYZ     317.1946   YYYZ     -77.0421
      XXZZ   -1058.9365   XYZZ      54.9338   YYZZ    -741.3558
      XZZZ     939.7630   YZZZ     -58.8209   ZZZZ   -2962.5805
 -----------------------------------------------------------------
 Calculating analytic gradient of the SCF energy
 Gradient of SCF Energy
            1           2           3           4           5           6
    1  -0.0000151   0.0000094  -0.0000061   0.0000079   0.0000178   0.0000194
    2   0.0000174   0.0000095   0.0000348   0.0000066   0.0000112   0.0000120
    3   0.0000077   0.0000246   0.0000143  -0.0000031   0.0000066   0.0000113
            7           8           9          10          11          12
    1   0.0000126   0.0000068   0.0000002   0.0000031  -0.0000023   0.0000094
    2   0.0000103  -0.0000017  -0.0000027  -0.0000008  -0.0000068  -0.0000493
    3   0.0000262   0.0000256   0.0000223   0.0000005   0.0000100  -0.0000405
           13          14          15          16          17          18
    1  -0.0000024   0.0000104  -0.0000077   0.0000008  -0.0000146  -0.0000111
    2   0.0000214   0.0000145  -0.0000029   0.0000002  -0.0000112  -0.0000082
    3   0.0000157  -0.0000212  -0.0000107  -0.0000055  -0.0000109  -0.0000180
           19          20          21          22
    1  -0.0000082  -0.0000131  -0.0000040  -0.0000132
    2  -0.0000106  -0.0000129  -0.0000136  -0.0000172
    3  -0.0000075  -0.0000245  -0.0000169  -0.0000060
 Max gradient component =       4.931E-05
 RMS gradient           =       1.527E-05
 Gradient time:  CPU 251.77 s  wall 251.80 s
 Geometry Optimization Parameters
   NAtoms,    NIC,     NZ,  NCons,   NDum,   NFix, NCnnct, MaxDiis
       22     163      22       0       0       0       0       0

 Cartesian Hessian Update
 Hessian updated using BFGS update


** GEOMETRY OPTIMIZATION IN DELOCALIZED INTERNAL COORDINATES **
   Searching for a Minimum

   Optimization Cycle:  15

                       Coordinates (Angstroms)
     ATOM                X               Y               Z
      1  C         0.0133982800   -0.0037861421    0.0458313334
      2  C        -0.0436917809    0.4531817726    1.3674147056
      3  Cl        1.4196396319    1.0137185671    2.1353799451
      4  C        -1.2551212664    0.4626435360    2.0767801719
      5  Cl       -1.3171174966    1.0324927616    3.7175686378
      6  C        -2.4151192042    0.0034563318    1.4409252807
      7  Cl       -3.9519442487   -0.0107089694    2.2714489133
      8  C        -2.3670171465   -0.4530070431    0.1283009263
      9  H        -3.2743784142   -0.8040104369   -0.3446552580
     10  C        -1.1618468987   -0.4535913611   -0.5573800762
     11  H        -1.1260723045   -0.8093861211   -1.5798177211
     12  C         1.2900695353   -0.0251451535   -0.7259126526
     13  C         2.1296043616   -1.1485753806   -0.7287919433
     14  Cl        1.6994516501   -2.5538571927    0.2331565039
     15  C         3.3053994868   -1.1963438505   -1.4702134379
     16  H         3.9220418290   -2.0848279295   -1.4405294356
     17  C         3.6668018548   -0.0959005191   -2.2397885362
     18  H         4.5801650115   -0.1224909946   -2.8221424669
     19  C         2.8637355112    1.0391188410   -2.2665434422
     20  H         3.1346078852    1.9009640492   -2.8619335993
     21  C         1.6932969752    1.0614025611   -1.5152716458
     22  Cl        0.7028144710    2.5104960657   -1.5684597499
   Point Group: c1    Number of degrees of freedom:    60


   Energy is  -2761.514213011

 Hessian updated using BFGS update

 60 Hessian modes will be used to form the next step
  Hessian Eigenvalues:
     0.001263    0.017675    0.018354    0.020369    0.021071    0.021376
     0.023489    0.023636    0.023846    0.023897    0.024022    0.024092
     0.024110    0.024112    0.024133    0.024140    0.024145    0.024931
     0.028361    0.089931    0.159795    0.159994    0.160004    0.160039
     0.160248    0.209129    0.221895    0.225494    0.235607    0.239647
     0.246163    0.248745    0.249621    0.250664    0.250940    0.276294
     0.289615    0.298752    0.301198    0.301329    0.305733    0.310251
     0.354271    0.356657    0.356665    0.356674    0.356705    0.367233
     0.416763    0.424695    0.434047    0.454606    0.465478    0.471217
     0.471661    0.477851    0.478422    0.479352    0.495699    0.529358

 Minimum search - taking simple RFO step
 Searching for Lamda that Minimizes Along All modes
 Value Taken    Lamda =   0.00000000
 Step Taken.  Stepsize is  0.003481

                             Maximum     Tolerance    Cnvgd?
         Gradient           0.000039      0.000300     YES
         Displacement       0.002847      0.001200      NO
         Energy change     -0.000000      0.000001     YES

 Final energy is   -2761.5142130112445     


 ******************************
 **  OPTIMIZATION CONVERGED  **
 ******************************

                       Coordinates (Angstroms)
     ATOM                X               Y               Z
      1  C         0.0133982800   -0.0037861421    0.0458313334
      2  C        -0.0436917809    0.4531817726    1.3674147056
      3  Cl        1.4196396319    1.0137185671    2.1353799451
      4  C        -1.2551212664    0.4626435360    2.0767801719
      5  Cl       -1.3171174966    1.0324927616    3.7175686378
      6  C        -2.4151192042    0.0034563318    1.4409252807
      7  Cl       -3.9519442487   -0.0107089694    2.2714489133
      8  C        -2.3670171465   -0.4530070431    0.1283009263
      9  H        -3.2743784142   -0.8040104369   -0.3446552580
     10  C        -1.1618468987   -0.4535913611   -0.5573800762
     11  H        -1.1260723045   -0.8093861211   -1.5798177211
     12  C         1.2900695353   -0.0251451535   -0.7259126526
     13  C         2.1296043616   -1.1485753806   -0.7287919433
     14  Cl        1.6994516501   -2.5538571927    0.2331565039
     15  C         3.3053994868   -1.1963438505   -1.4702134379
     16  H         3.9220418290   -2.0848279295   -1.4405294356
     17  C         3.6668018548   -0.0959005191   -2.2397885362
     18  H         4.5801650115   -0.1224909946   -2.8221424669
     19  C         2.8637355112    1.0391188410   -2.2665434422
     20  H         3.1346078852    1.9009640492   -2.8619335993
     21  C         1.6932969752    1.0614025611   -1.5152716458
     22  Cl        0.7028144710    2.5104960657   -1.5684597499

Z-matrix Print:
$molecule
0 1
Cl
C  1 1.745082
C  2 1.399522 1 119.093782
C  3 1.395489 2 118.625139 1 179.808095 0
H  4 1.083166 3 119.083604 2 -179.967599 0
C  4 1.386576 3 121.204830 2 -0.019959 0
H  6 1.081756 4 120.844065 3 -179.933581 0
C  6 1.390559 4 119.801905 3 0.058204 0
C  8 1.400271 6 120.506282 4 -0.019662 0
C  3 1.491957 2 121.873393 1 -0.016773 0
C  10 1.402236 3 121.746303 2 -90.989178 0
C  11 1.390982 10 122.248480 3 -178.276679 0
H  12 1.081960 11 119.676984 10 179.945310 0
C  12 1.390647 11 119.248629 10 0.025081 0
H  14 1.083548 12 119.766461 11 179.974115 0
C  14 1.390623 12 120.426882 11 -0.051491 0
H  16 1.081912 14 121.125521 12 -179.955920 0
C  16 1.390857 14 119.177971 12 0.087401 0
Cl 9 1.738033 8 120.441282 6 -179.987366 0
Cl 8 1.746941 6 118.459704 4 179.977100 0
Cl 11 1.756063 10 119.621796 3 1.854554 0
Cl 18 1.756472 16 118.131122 14 179.988104 0
$end


 --------------------------------------------------------------

                    Orbital Energies (a.u.)
 --------------------------------------------------------------

 Alpha MOs
 -- Occupied --
********-101.5708-101.5701-101.5688-101.5687 -10.2706 -10.2695 -10.2672
-10.2645 -10.2645 -10.2299 -10.2262 -10.2106 -10.2104 -10.2098 -10.2080
-10.2079  -9.4859  -9.4854  -9.4849  -9.4836  -9.4834  -7.2508  -7.2502
 -7.2497  -7.2482  -7.2481  -7.2407  -7.2403  -7.2400  -7.2397  -7.2396
 -7.2390  -7.2384  -7.2383  -7.2379  -7.2378  -0.9486  -0.9293  -0.8948
 -0.8905  -0.8724  -0.8496  -0.8444  -0.7982  -0.7571  -0.7545  -0.7433
 -0.6566  -0.6362  -0.6255  -0.6145  -0.5537  -0.5286  -0.5221  -0.5156
 -0.4907  -0.4775  -0.4616  -0.4600  -0.4564  -0.4448  -0.4320  -0.4220
 -0.4047  -0.3992  -0.3938  -0.3845  -0.3758  -0.3592  -0.3473  -0.3399
 -0.3395  -0.3362  -0.3351  -0.3268  -0.3145  -0.2797  -0.2693  -0.2672
 -0.2667
 -- Virtual --
 -0.0522  -0.0502  -0.0489  -0.0420  -0.0351  -0.0186  -0.0116   0.0031
  0.0096   0.0154   0.0170   0.0194   0.0255   0.0290   0.0377   0.0469
  0.0507   0.0527   0.0625   0.0638   0.0667   0.0693   0.0776   0.0818
  0.0831   0.0877   0.0910   0.0972   0.0988   0.1014   0.1037   0.1041
  0.1090   0.1130   0.1191   0.1205   0.1237   0.1270   0.1276   0.1307
  0.1312   0.1326   0.1332   0.1394   0.1451   0.1491   0.1560   0.1585
  0.1674   0.1700   0.1709   0.1740   0.1788   0.1844   0.1853   0.1898
  0.1971   0.1986   0.2053   0.2068   0.2191   0.2210   0.2232   0.2244
  0.2298   0.2351   0.2368   0.2399   0.2459   0.2521   0.2530   0.2587
  0.2620   0.2652   0.2664   0.2713   0.2739   0.2767   0.2821   0.2831
  0.2918   0.2935   0.3001   0.3041   0.3080   0.3103   0.3235   0.3301
  0.3333   0.3426   0.3443   0.3575   0.3809   0.4175   0.4205   0.4255
  0.4425   0.4437   0.4563   0.4585   0.4628   0.4672   0.4711   0.4820
  0.4875   0.4951   0.5060   0.5076   0.5118   0.5141   0.5212   0.5272
  0.5429   0.5445   0.5553   0.5665   0.5729   0.5774   0.5788   0.5833
  0.5983   0.6009   0.6071   0.6119   0.6124   0.6290   0.6357   0.6415
  0.6449   0.6532   0.6592   0.6649   0.6680   0.6812   0.6895   0.6995
  0.7050   0.7114   0.7196   0.7332   0.7566   0.7772   0.7842   0.8062
  0.8131   0.8260   0.8341   0.8372   0.8399   0.8433   0.8476   0.8518
  0.8524   0.8550   0.8622   0.8664   0.8698   0.8713   0.8767   0.8810
  0.8906   0.8992   0.9001   0.9026   0.9109   0.9243   0.9391   0.9407
  0.9494   0.9550   0.9608   0.9616   0.9660   0.9675   0.9708   0.9874
  0.9881   0.9948   1.0105   1.0202   1.0253   1.0395   1.0409   1.0580
  1.0699   1.0831   1.0949   1.1233   1.1431   1.1984   1.2116   1.2203
  1.2357   1.2415   1.2508   1.2559   1.2782   1.2830   1.3008   1.3106
  1.3158   1.3271   1.3278   1.3614   1.3784   1.4207   1.4236   1.4622
  1.4823   1.4851   1.4862   1.5340   1.5531   1.5541   1.5747   1.5841
  1.5944   1.6056   1.6415   1.6559   1.6720   1.6803   1.6845   1.7147
  1.7484   1.7497   1.7893   1.7979   1.8145   1.8148   1.8438   1.8512
  1.8570   1.8736   1.8892   1.9224   1.9312   1.9354   1.9487   1.9546
  1.9677   1.9846   1.9931   2.0227   2.0371   2.0491   2.1141   2.1314
  2.1657   2.1868   2.2008   2.2370   2.2569   2.2600   2.2689   2.2906
  2.2985   2.3101   2.3218   2.3410   2.3548   2.3569   2.3807   2.4219
  2.4260   2.4279   2.4534   2.4707   2.4904   2.5061   2.5121   2.5243
  2.5358   2.5533   2.5572   2.5818   2.6312   2.6665   2.6761   2.6823
  2.6909   2.7103   2.7138   2.7280   2.7327   2.7582   2.7599   2.7746
  2.7758   2.7778   2.7963   2.8302   2.8309   2.8396   2.8663   2.8992
  2.9664   2.9847   3.0963   3.0985   3.1219   3.1317   3.1324   3.1736
  3.2027   3.2218   3.2225   3.2734   3.3396   3.3717   3.3907   3.4395
  3.5446   3.5791   3.6833   3.7027   3.7076   3.8207   3.9701   4.0110
  4.0333   4.0837   4.0910   4.3435   4.8102   4.8138   9.7642   9.8030
  9.8040   9.8421   9.8603  23.3840  23.5390  23.8471  23.8521  23.8784
 23.9243  23.9611  23.9694  24.0436  24.0759  24.1366  24.1531  25.7793
 25.8171  25.8798  25.9361  25.9837  26.1081  26.1534  26.2252  26.3087
 26.3530  26.5225  26.6230  26.6613  26.8058  27.0092 215.7560 215.8000
215.8014 215.8507 215.8689
 --------------------------------------------------------------

          Ground-State Mulliken Net Atomic Charges

     Atom                 Charge (a.u.)
  ----------------------------------------
      1 C                     0.131497
      2 C                    -1.393904
      3 Cl                    0.493716
      4 C                     0.561977
      5 Cl                    0.611373
      6 C                    -0.033032
      7 Cl                    0.539977
      8 C                    -1.045063
      9 H                     0.212071
     10 C                    -0.555148
     11 H                     0.184659
     12 C                    -0.213809
     13 C                    -0.242993
     14 Cl                    0.427588
     15 C                     0.024939
     16 H                     0.205371
     17 C                    -0.493207
     18 H                     0.174998
     19 C                     0.020058
     20 H                     0.205341
     21 C                    -0.243022
     22 Cl                    0.426612
  ----------------------------------------
  Sum of atomic charges =     0.000000

 -----------------------------------------------------------------
                    Cartesian Multipole Moments
 -----------------------------------------------------------------
    Charge (ESU x 10^10)
                 0.0000
    Dipole Moment (Debye)
         X       1.5432      Y      -0.8356      Z      -3.2074
       Tot       3.6561
    Quadrupole Moments (Debye-Ang)
        XX    -121.5149     XY       1.1552     YY    -134.5714
        XZ      -4.1241     YZ       0.4620     ZZ    -131.6326
    Octopole Moments (Debye-Ang^2)
       XXX     -33.3406    XXY     -30.7282    XYY     -24.4970
       YYY     -65.9878    XXZ    -100.9606    XYZ      -2.2833
       YYZ     -58.9581    XZZ      -5.3199    YZZ     -19.7437
       ZZZ    -180.7961
    Hexadecapole Moments (Debye-Ang^3)
      XXXX   -3670.1230   XXXY      95.5198   XXYY    -881.9339
      XYYY      98.9904   YYYY   -1504.6977   XXXZ     841.6299
      XXYZ     -13.1738   XYYZ     317.1946   YYYZ     -77.0421
      XXZZ   -1058.9365   XYZZ      54.9338   YYZZ    -741.3558
      XZZZ     939.7630   YZZZ     -58.8209   ZZZZ   -2962.5805
 -----------------------------------------------------------------
Archival summary:
1\1\november\OPT\ProcedureUnspecified\BasisUnspecified\l5125\taweetha\SunJan1205:06:542020SunJan1205:06:542020\0\\#,OPT,ProcedureUnspecified,BasisUnspecified,\\0,1\Cl\C,1,1.74508\C,2,1.39952,1,119.094\C,3,1.39549,2,118.625,1,179.808,0\H,4,1.08317,3,119.084,2,-179.968,0\C,4,1.38658,3,121.205,2,-0.0199585,0\H,6,1.08176,4,120.844,3,-179.934,0\C,6,1.39056,4,119.802,3,0.058204,0\C,8,1.40027,6,120.506,4,-0.0196622,0\C,3,1.49196,2,121.873,1,-0.0167731,0\C,10,1.40224,3,121.746,2,-90.9892,0\C,11,1.39098,10,122.248,3,-178.277,0\H,12,1.08196,11,119.677,10,179.945,0\C,12,1.39065,11,119.249,10,0.0250814,0\H,14,1.08355,12,119.766,11,179.974,0\C,14,1.39062,12,120.427,11,-0.0514913,0\H,16,1.08191,14,121.126,12,-179.956,0\C,16,1.39086,14,119.178,12,0.0874014,0\Cl,9,1.73803,8,120.441,6,-179.987,0\Cl,8,1.74694,6,118.46,4,179.977,0\Cl,11,1.75606,10,119.622,3,1.85455,0\Cl,18,1.75647,16,118.131,14,179.988,0\\\@

 Total job time:  13787.93s(wall), 13785.58s(cpu) 
 Sun Jan 12 05:06:54 2020

        *************************************************************
        *                                                           *
        *  Thank you very much for using Q-Chem.  Have a nice day.  *
        *                                                           *
        *************************************************************


 
User input: 2 of 2 
 
                  Welcome to Q-Chem
     A Quantum Leap Into The Future Of Chemistry


 Q-Chem 5.2 (devel), Q-Chem, Inc., Pleasanton, CA (2019)

 Yihan Shao,  Zhengting Gan,  E. Epifanovsky,  A. T. B. Gilbert,  M. Wormit,  
 J. Kussmann,  A. W. Lange,  A. Behn,  Jia Deng,  Xintian Feng,  D. Ghosh,  
 M. Goldey,  P. R. Horn,  L. D. Jacobson,  I. Kaliman,  T. Kus,  A. Landau,  
 Jie Liu,  E. I. Proynov,  R. M. Richard,  R. P. Steele,  E. J. Sundstrom,  
 H. L. Woodcock III,  P. M. Zimmerman,  D. Zuev,  B. Albrecht,  E. Alguire,  
 S. A. Baeppler,  D. Barton,  Z. Benda,  Y. A. Bernard,  E. J. Berquist,  
 K. B. Bravaya,  H. Burton,  D. Casanova,  Chun-Min Chang,  Yunqing Chen,  
 A. Chien,  K. D. Closser,  M. P. Coons,  S. Coriani,  S. Dasgupta,  
 A. L. Dempwolff,  M. Diedenhofen,  Hainam Do,  R. G. Edgar,  Po-Tung Fang,  
 S. Faraji,  S. Fatehi,  Qingguo Feng,  K. D. Fenk,  J. Fosso-Tande,  
 J. Gayvert,  Qinghui Ge,  A. Ghysels,  G. Gidofalvi,  J. Gomes,  
 J. Gonthier,  A. Gunina,  D. Hait,  M. W. D. Hanson-Heine,  
 P. H. P. Harbach,  A. W. Hauser,  M. F. Herbst,  J. E. Herr,  
 E. G. Hohenstein,  Z. C. Holden,  Kerwin Hui,  B. C. Huynh,  T.-C. Jagau,  
 Hyunjun Ji,  B. Kaduk,  K. Khistyaev,  Jaehoon Kim,  P. Klunzinger,  K. Koh,  
 D. Kosenkov,  L. Koulias,  T. Kowalczyk,  C. M. Krauter,  A. Kunitsa,  
 Ka Un Lao,  A. Laurent,  K. V. Lawler,  Joonho Lee,  D. Lefrancois,  
 S. Lehtola,  D. S. Levine,  Yi-Pei Li,  You-Sheng Lin,  Fenglai Liu,  
 E. Livshits,  A. Luenser,  P. Manohar,  E. Mansoor,  S. F. Manzer,  
 Shan-Ping Mao,  Yuezhi Mao,  N. Mardirossian,  A. V. Marenich,  
 T. Markovich,  L. A. Martinez-Martinez,  S. A. Maurer,  N. J. Mayhall,  
 S. C. McKenzie,  J.-M. Mewes,  P. Morgante,  A. F. Morrison,  
 J. W. Mullinax,  K. Nanda,  T. S. Nguyen-Beck,  R. Olivares-Amaya,  
 J. A. Parkhill,  Zheng Pei,  T. M. Perrine,  F. Plasser,  P. Pokhilko,  
 S. Prager,  A. Prociuk,  E. Ramos,  D. R. Rehn,  F. Rob,  M. Scheurer,  
 M. Schneider,  N. Sergueev,  S. M. Sharada,  S. Sharma,  D. W. Small,  
 T. Stauch,  T. Stein,  Yu-Chuan Su,  A. J. W. Thom,  A. Tkatchenko,  
 T. Tsuchimochi,  N. M. Tubman,  L. Vogt,  M. L. Vidal,  O. Vydrov,  
 M. A. Watson,  J. Wenzel,  M. de Wergifosse,  T. A. Wesolowski,  A. White,  
 J. Witte,  A. Yamada,  Jun Yang,  K. Yao,  S. Yeganeh,  S. R. Yost,  
 Zhi-Qiang You,  A. Zech,  Igor Ying Zhang,  Xing Zhang,  Yan Zhao,  
 Ying Zhu,  B. R. Brooks,  G. K. L. Chan,  C. J. Cramer,  M. S. Gordon,  
 W. J. Hehre,  A. Klamt,  M. W. Schmidt,  C. D. Sherrill,  D. G. Truhlar,  
 A. Aspuru-Guzik,  R. Baer,  A. T. Bell,  N. A. Besley,  Jeng-Da Chai,  
 A. E. DePrince, III,  R. A. DiStasio Jr.,  A. Dreuw,  B. D. Dunietz,  
 T. R. Furlani,  Chao-Ping Hsu,  Yousung Jung,  Jing Kong,  D. S. Lambrecht,  
 WanZhen Liang,  C. Ochsenfeld,  V. A. Rassolov,  L. V. Slipchenko,  
 J. E. Subotnik,  T. Van Voorhis,  J. M. Herbert,  A. I. Krylov,  
 P. M. W. Gill,  M. Head-Gordon

 Contributors to earlier versions of Q-Chem not listed above: 
 R. D. Adamson,  B. Austin,  J. Baker,  G. J. O. Beran,  K. Brandhorst,  
 S. T. Brown,  E. F. C. Byrd,  A. K. Chakraborty,  C.-L. Cheng,  
 Siu Hung Chien,  D. M. Chipman,  D. L. Crittenden,  H. Dachsel,  
 R. J. Doerksen,  A. D. Dutoi,  L. Fusti-Molnar,  W. A. Goddard III,  
 A. Golubeva-Zadorozhnaya,  S. R. Gwaltney,  G. Hawkins,  A. Heyden,  
 S. Hirata,  G. Kedziora,  F. J. Keil,  C. Kelley,  Jihan Kim,  R. A. King,  
 R. Z. Khaliullin,  P. P. Korambath,  W. Kurlancheek,  A. M. Lee,  M. S. Lee,  
 S. V. Levchenko,  Ching Yeh Lin,  D. Liotard,  R. C. Lochan,  I. Lotan,  
 P. E. Maslen,  N. Nair,  D. P. O'Neill,  D. Neuhauser,  E. Neuscamman,  
 C. M. Oana,  R. Olson,  B. Peters,  R. Peverati,  P. A. Pieniazek,  
 Y. M. Rhee,  J. Ritchie,  M. A. Rohrdanz,  E. Rosta,  N. J. Russ,  
 H. F. Schaefer III,  N. E. Schultz,  N. Shenvi,  A. C. Simmonett,  A. Sodt,  
 D. Stuck,  K. S. Thanthiriwatte,  V. Vanovschi,  Tao Wang,  A. Warshel,  
 C. F. Williams,  Q. Wu,  X. Xu,  W. Zhang

 Please cite Q-Chem as follows:
 Y. Shao et al., Mol. Phys. 113, 184-215 (2015)
 DOI: 10.1080/00268976.2014.952696

 Q-Chem 5.2.1 for Intel X86 EM64T Linux

 Parts of Q-Chem use Armadillo 8.300.2 (Tropical Shenanigans).
 http://arma.sourceforge.net/

 Q-Chem begins on Sun Jan 12 05:06:54 2020  

Host: 
0

     Scratch files written to /scratch/taweetham/qchem7352//
NAlpha2: 162
NElect   162
Mult     1
The previous job contains 0 fragments, simply inherited here

 Q-Chem warning in module libgen/rem_setup.C, line 2168:

 Setting Thresh to 1e-14


Checking the input file for inconsistencies... 	...done.

--------------------------------------------------------------
User input:
--------------------------------------------------------------

$MOLECULE
READ
$END

$REM
   JOB_TYPE 	FREQUENCY
   BASIS 	6-311++G**
   METHOD	B3LYP
   SCF_GUESS_ALWAYS     TRUE
   S2THRESH     15
   THRESH       15
   MEM_TOTAL    10000
$END

--------------------------------------------------------------
 ----------------------------------------------------------------
             Standard Nuclear Orientation (Angstroms)
    I     Atom           X                Y                Z
 ----------------------------------------------------------------
    1      C      -0.1554916940     0.0011049262     0.4872824303
    2      C       0.7292226753     0.0055486640    -0.5971170799
    3      Cl      0.0840740984     0.0085524300    -2.2185624913
    4      C       2.1185939661     0.0047639362    -0.3958781955
    5      Cl      3.2101603499     0.0109865380    -1.7483583512
    6      C       2.6124688170    -0.0025789967     0.9143863807
    7      Cl      4.3308111786    -0.0052817698     1.2291777417
    8      C       1.7403601343    -0.0078280096     1.9974626521
    9      H       2.1421725504    -0.0139281544     3.0018057087
   10      C       0.3710044818    -0.0053691635     1.7796251994
   11      H      -0.3069866898    -0.0093743872     2.6243502434
   12      C      -1.6352339897    -0.0007684571     0.2967733490
   13      C      -2.3655159149    -1.1954559503     0.2171957537
   14      Cl     -1.5212926309    -2.7336806952     0.2968501468
   15      C      -3.7488787158    -1.2132761120     0.0741166190
   16      H      -4.2695748837    -2.1598725636     0.0161206261
   17      C      -4.4393023450    -0.0079115490     0.0089667009
   18      H      -5.5172086497    -0.0099105488    -0.1014389701
   19      C      -3.7552131496     1.2005098916     0.0840660996
   20      H      -4.2818641912     2.1443665006     0.0349557413
   21      C      -2.3715566823     1.1905025182     0.2262873204
   22      Cl     -1.5372402687     2.7331452009     0.3153166759
 ----------------------------------------------------------------
 Molecular Point Group                 C1    NOp =  1
 Largest Abelian Subgroup              C1    NOp =  1
 Nuclear Repulsion Energy =        1785.69244418 hartrees
 There are       81 alpha and       81 beta electrons
 Requested basis set is 6-311++G(d,p)
 There are 162 shells and 449 basis functions

 Total QAlloc Memory Limit  10000 MB
 Mega-Array Size       188 MB
 MEM_STATIC part       192 MB
 A cutoff of  1.0D-15 yielded  10316 shell pairs
 There are     85707 function pairs (     92184 Cartesian)
 Smallest overlap matrix eigenvalue = 1.95E-07
 Linear dependence detected in AO basis
 Number of orthogonalized atomic orbitals = 444
 Maximum deviation from orthogonality = 3.966E-10
 Guess from superposition of atomic densities
 Warning:  Energy on first SCF cycle will be non-variational
 SAD guess density has 162.000000 electrons

 -----------------------------------------------------------------------
  General SCF calculation program by
  Eric Jon Sundstrom, Paul Horn, Yuezhi Mao, Dmitri Zuev, Alec White,
  David Stuck, Shaama M.S., Shane Yost, Joonho Lee, David Small,
  Daniel Levine, Susi Lehtola, Hugh Burton, Evgeny Epifanovsky,
  Bang C. Huynh
 -----------------------------------------------------------------------
 Exchange:     0.2000 Hartree-Fock + 0.0800 Slater + 0.7200 B88
 Correlation:  0.1900 VWN1RPA + 0.8100 LYP
 Using SG-1 standard quadrature grid
 A restricted SCF calculation will be
 performed using DIIS
 SCF converges when DIIS error is below 1.0e-08
 ---------------------------------------
  Cycle       Energy         DIIS error
 ---------------------------------------
    1   -2765.4973486304      2.92e-02  
    2   -2761.3602988049      2.43e-03  
    3   -2761.2342073570      3.18e-03  
    4   -2761.5028620839      6.32e-04  
    5   -2761.5119598848      2.91e-04  
    6   -2761.5139705639      9.71e-05  
    7   -2761.5141866394      2.10e-05  
    8   -2761.5141949641      9.84e-06  
    9   -2761.5141971880      2.37e-06  
   10   -2761.5141973019      1.21e-06  
   11   -2761.5141973398      3.04e-07  
   12   -2761.5141973420      9.87e-08  
   13   -2761.5141973422      3.67e-08  
   14   -2761.5141973422      1.20e-08  
   15   -2761.5141973422      2.90e-09  Convergence criterion met
 ---------------------------------------
 SCF time:   CPU 707.10s  wall 708.00s 
 SCF   energy in the final basis set =    -2761.5141973422
 Total energy in the final basis set =    -2761.5141973422

 --------------------------------------------------------------

                    Orbital Energies (a.u.)
 --------------------------------------------------------------

 Alpha MOs
 -- Occupied --
********-101.5708-101.5701-101.5689-101.5688 -10.2706 -10.2695 -10.2672
-10.2645 -10.2645 -10.2299 -10.2262 -10.2106 -10.2104 -10.2098 -10.2080
-10.2079  -9.4859  -9.4854  -9.4849  -9.4836  -9.4835  -7.2510  -7.2501
 -7.2497  -7.2482  -7.2482  -7.2408  -7.2403  -7.2398  -7.2398  -7.2397
 -7.2390  -7.2385  -7.2384  -7.2379  -7.2378  -0.9485  -0.9293  -0.8948
 -0.8905  -0.8724  -0.8496  -0.8445  -0.7982  -0.7571  -0.7545  -0.7433
 -0.6566  -0.6362  -0.6256  -0.6145  -0.5537  -0.5286  -0.5221  -0.5156
 -0.4907  -0.4775  -0.4616  -0.4600  -0.4564  -0.4447  -0.4320  -0.4220
 -0.4047  -0.3992  -0.3938  -0.3846  -0.3758  -0.3592  -0.3473  -0.3399
 -0.3395  -0.3363  -0.3351  -0.3269  -0.3145  -0.2797  -0.2693  -0.2672
 -0.2667
 -- Virtual --
 -0.0522  -0.0502  -0.0489  -0.0421  -0.0351  -0.0187  -0.0115   0.0031
  0.0096   0.0155   0.0171   0.0195   0.0255   0.0290   0.0378   0.0470
  0.0507   0.0528   0.0627   0.0637   0.0666   0.0693   0.0777   0.0818
  0.0832   0.0876   0.0910   0.0973   0.0989   0.1013   0.1037   0.1041
  0.1090   0.1130   0.1193   0.1206   0.1238   0.1269   0.1277   0.1309
  0.1312   0.1326   0.1331   0.1395   0.1451   0.1489   0.1559   0.1586
  0.1675   0.1703   0.1708   0.1741   0.1791   0.1845   0.1854   0.1900
  0.1972   0.1984   0.2054   0.2069   0.2188   0.2206   0.2232   0.2245
  0.2300   0.2352   0.2367   0.2398   0.2460   0.2520   0.2529   0.2587
  0.2621   0.2652   0.2663   0.2713   0.2740   0.2769   0.2820   0.2832
  0.2917   0.2935   0.2998   0.3040   0.3081   0.3102   0.3233   0.3300
  0.3332   0.3428   0.3443   0.3578   0.3809   0.4174   0.4205   0.4256
  0.4424   0.4438   0.4563   0.4587   0.4629   0.4672   0.4713   0.4821
  0.4877   0.4951   0.5062   0.5075   0.5118   0.5139   0.5213   0.5272
  0.5430   0.5446   0.5555   0.5665   0.5732   0.5773   0.5789   0.5834
  0.5985   0.6010   0.6071   0.6120   0.6125   0.6290   0.6358   0.6415
  0.6448   0.6532   0.6593   0.6650   0.6682   0.6813   0.6894   0.6996
  0.7050   0.7116   0.7195   0.7331   0.7567   0.7771   0.7843   0.8062
  0.8132   0.8261   0.8341   0.8373   0.8399   0.8434   0.8477   0.8518
  0.8525   0.8550   0.8621   0.8665   0.8698   0.8714   0.8767   0.8812
  0.8906   0.8993   0.9001   0.9026   0.9109   0.9244   0.9390   0.9407
  0.9494   0.9550   0.9609   0.9617   0.9660   0.9674   0.9708   0.9873
  0.9878   0.9949   1.0106   1.0201   1.0252   1.0395   1.0409   1.0580
  1.0698   1.0831   1.0949   1.1233   1.1431   1.1984   1.2116   1.2203
  1.2357   1.2414   1.2508   1.2559   1.2779   1.2830   1.3006   1.3105
  1.3158   1.3271   1.3278   1.3614   1.3786   1.4207   1.4236   1.4622
  1.4823   1.4851   1.4863   1.5341   1.5531   1.5540   1.5747   1.5841
  1.5944   1.6055   1.6415   1.6559   1.6720   1.6802   1.6846   1.7146
  1.7484   1.7497   1.7893   1.7978   1.8145   1.8148   1.8438   1.8513
  1.8570   1.8736   1.8892   1.9224   1.9312   1.9354   1.9487   1.9546
  1.9677   1.9847   1.9930   2.0227   2.0371   2.0491   2.1141   2.1314
  2.1657   2.1868   2.2008   2.2370   2.2569   2.2600   2.2690   2.2905
  2.2985   2.3102   2.3218   2.3411   2.3549   2.3569   2.3807   2.4221
  2.4260   2.4281   2.4535   2.4707   2.4905   2.5061   2.5121   2.5243
  2.5358   2.5534   2.5572   2.5818   2.6312   2.6665   2.6762   2.6824
  2.6909   2.7103   2.7138   2.7280   2.7326   2.7582   2.7599   2.7746
  2.7758   2.7778   2.7963   2.8302   2.8309   2.8396   2.8662   2.8992
  2.9664   2.9847   3.0963   3.0986   3.1220   3.1316   3.1324   3.1737
  3.2027   3.2217   3.2226   3.2734   3.3396   3.3717   3.3906   3.4396
  3.5445   3.5791   3.6833   3.7027   3.7076   3.8207   3.9701   4.0110
  4.0333   4.0837   4.0910   4.3435   4.8102   4.8138   9.7642   9.8030
  9.8040   9.8421   9.8602  23.3840  23.5390  23.8471  23.8521  23.8784
 23.9243  23.9611  23.9694  24.0436  24.0759  24.1366  24.1531  25.7796
 25.8172  25.8800  25.9359  25.9838  26.1080  26.1537  26.2254  26.3091
 26.3530  26.5224  26.6230  26.6616  26.8056  27.0094 215.7560 215.8000
215.8013 215.8507 215.8689
 --------------------------------------------------------------

          Ground-State Mulliken Net Atomic Charges

     Atom                 Charge (a.u.)
  ----------------------------------------
      1 C                     0.118161
      2 C                    -1.384061
      3 Cl                    0.492398
      4 C                     0.561273
      5 Cl                    0.611445
      6 C                    -0.036772
      7 Cl                    0.540222
      8 C                    -1.041310
      9 H                     0.211904
     10 C                    -0.552013
     11 H                     0.184691
     12 C                    -0.211609
     13 C                    -0.240154
     14 Cl                    0.428801
     15 C                     0.021439
     16 H                     0.205374
     17 C                    -0.493714
     18 H                     0.175063
     19 C                     0.016466
     20 H                     0.205409
     21 C                    -0.241294
     22 Cl                    0.428278
  ----------------------------------------
  Sum of atomic charges =     0.000000

 -----------------------------------------------------------------
                    Cartesian Multipole Moments
 -----------------------------------------------------------------
    Charge (ESU x 10^10)
                 0.0000
    Dipole Moment (Debye)
         X      -3.2397      Y      -0.0136      Z       1.7025
       Tot       3.6598
    Quadrupole Moments (Debye-Ang)
        XX    -120.3506     XY       0.0253     YY    -134.9839
        XZ       2.0933     YZ      -0.0171     ZZ    -129.4679
    Octopole Moments (Debye-Ang^2)
       XXX     -78.1037    XXY      -0.1550    XYY       2.7889
       YYY       0.0839    XXZ      -9.4593    XYZ      -0.1126
       YYZ      -7.5810    XZZ      20.3138    YZZ      -0.0707
       ZZZ       0.1685
    Hexadecapole Moments (Debye-Ang^3)
      XXXX   -4984.2066   XXXY       0.3721   XXYY   -1130.5598
      XYYY       0.0469   YYYY   -1489.0196   XXXZ       7.0169
      XXYZ       0.2334   XYYZ       0.7392   YYYZ       0.3411
      XXZZ   -1130.2436   XYZZ      -0.1421   YYZZ    -476.3605
      XZZZ       6.9858   YZZZ      -0.5334   ZZZZ   -1153.1864
 -----------------------------------------------------------------
 Calculating MO derivatives via CPSCF
    1     0    69    0.0191881  
    2     0    69    0.0060971  
    3     0    69    0.0005697  
    4     4    65    0.0000454  
    5    65     4    0.0000026  
    6    69     0    0.0000001  Converged
 Time for AOints: 1059.6 s (CPU) 1059.7 s (wall)
 ------------------------------------------------------------------------------
                     AOints        : Timing summary (seconds)
 ------------------------------------------------------------------------------
     job step          cpu (% of tot)      sys (% of tot)     wall (% of tot)
 ------------------------------------------------------------------------------
  AOints            0.1060E+04 ( 9.3)   0.1500E-04 ( 4.8)   0.1060E+04 ( 9.3)
 ------------------------------------------------------------------------------
   Grand Totals     0.1142E+05          0.3150E-03          0.1142E+05
 ------------------------------------------------------------------------------
 Polarizability Matrix (a.u.)
            1           2           3
    1-263.3695977   0.0564814  -7.4676620
    2   0.0564814-173.3974763   0.0170921
    3  -7.4676620   0.0170921-167.5094936
 Calculating analytic Hessian of the SCF energy

 Direct stationary perturbation theory relativistic correction:

 rels  =       3.985095639591
 relv  =     -15.360087706599
 rel2e =       4.226264438523
 E_rel =      -7.148727628485

 Hessian of the SCF Energy
            1           2           3           4           5           6
    1   0.6392396   0.0003409   0.0087109  -0.1929912  -0.0005102   0.1247930
    2   0.0003409   0.1738605  -0.0019733  -0.0002549  -0.0600791   0.0006229
    3   0.0087109  -0.0019733   0.6318973   0.0621950   0.0005773  -0.2096184
    4  -0.1929912  -0.0002549   0.0621950   0.5913578   0.0002988  -0.0407549
    5  -0.0005102  -0.0600791   0.0005773   0.0002988   0.1162899  -0.0014565
    6   0.1247930   0.0006229  -0.2096184  -0.0407549  -0.0014565   0.5121309
    7   0.0067010  -0.0000343   0.0068455  -0.0535057   0.0000837  -0.0374915
    8   0.0000376   0.0043438   0.0001259   0.0000556  -0.0220306   0.0002149
    9  -0.0147969   0.0001132  -0.0428547  -0.0406679   0.0002555  -0.1390897
   10  -0.0375682  -0.0003021   0.0663421  -0.2848659   0.0002031  -0.0582800
   11  -0.0000320   0.0047891  -0.0002305  -0.0000411  -0.0551986   0.0002293
   12   0.0131829  -0.0001679   0.0459259   0.0054470   0.0001628  -0.0992912
   13  -0.0022910   0.0000064  -0.0051891  -0.0262198  -0.0001436   0.0318972
   14  -0.0000036   0.0039322   0.0000250  -0.0000286   0.0028335   0.0000440
   15  -0.0010668   0.0000200   0.0023333   0.0104677   0.0000471  -0.0113166
   16  -0.0003805  -0.0000559   0.0123165  -0.0094149   0.0001230  -0.0305049
   17  -0.0000456  -0.0021236   0.0003252   0.0004409   0.0031669  -0.0000467
   18   0.0100331   0.0003261  -0.0696817  -0.0896795   0.0000242   0.0164430
   19  -0.0016707   0.0000247  -0.0018693   0.0026397   0.0000055  -0.0009984
   20  -0.0000000  -0.0009745  -0.0000000  -0.0000206   0.0040883   0.0000408
   21  -0.0003973  -0.0000067   0.0009534   0.0027879   0.0000343  -0.0034892
   22  -0.0109973   0.0004343  -0.0825202  -0.0598844  -0.0000662   0.0242740
   23   0.0001919   0.0068434  -0.0000247  -0.0000920  -0.0016899   0.0000248
   24  -0.0355329  -0.0000556   0.0156336   0.0236132   0.0000455  -0.0088443
   25  -0.0049640   0.0000091  -0.0001396  -0.0011256  -0.0000043   0.0008040
   26   0.0000139   0.0066265   0.0000111  -0.0000030  -0.0008214  -0.0000109
   27  -0.0000248   0.0000293   0.0019334   0.0006863  -0.0000079   0.0002990
   28  -0.1452417   0.0000862  -0.0323567   0.0612216   0.0000414  -0.0098132
   29   0.0004912  -0.0607916   0.0011701  -0.0002417   0.0076270   0.0003129
   30  -0.0984288   0.0010742  -0.2901082   0.0454184   0.0002676  -0.0589870
   31   0.0093276   0.0000484  -0.0111329  -0.0000518   0.0000114  -0.0020258
   32  -0.0001148   0.0034315   0.0001235   0.0000200   0.0058619   0.0000345
   33   0.0184527   0.0001066  -0.0186714  -0.0027181   0.0000400  -0.0026790
   34  -0.2156438  -0.0001550  -0.0186439  -0.0254742  -0.0000502   0.0061590
   35  -0.0002240  -0.0766966  -0.0000493  -0.0001392   0.0032992   0.0000132
   36  -0.0162954  -0.0000177  -0.0801761   0.0227395   0.0000059   0.0079600
   37  -0.0212884  -0.0267032  -0.0023123  -0.0007458  -0.0002671  -0.0031053
   38  -0.0111551   0.0046543  -0.0019349   0.0032099  -0.0009794   0.0010729
   39  -0.0040331  -0.0027342   0.0030441   0.0004783  -0.0011449  -0.0012234
   40  -0.0020273  -0.0028519   0.0001500   0.0004967  -0.0013240  -0.0000042
   41   0.0025611  -0.0015370   0.0006426  -0.0009803  -0.0007665  -0.0008393
   42   0.0003246  -0.0006312  -0.0021962   0.0007129   0.0004091  -0.0002596
   43   0.0014974  -0.0020079  -0.0003206  -0.0003966   0.0001436  -0.0004426
   44  -0.0014179  -0.0045283   0.0004202  -0.0002457  -0.0000560  -0.0009966
   45  -0.0008141  -0.0002251   0.0059466  -0.0009767  -0.0000739  -0.0004532
   46  -0.0001195  -0.0012440   0.0000720  -0.0001479  -0.0000034  -0.0003348
   47   0.0001869   0.0002338   0.0000115  -0.0000037   0.0000264  -0.0000274
   48   0.0000211  -0.0001242   0.0002541  -0.0001173   0.0000736   0.0001109
   49   0.0004548   0.0000070  -0.0001000  -0.0000953  -0.0000001  -0.0002368
   50  -0.0000041  -0.0011759   0.0000106  -0.0000017   0.0001916  -0.0000029
   51   0.0002342   0.0000012  -0.0011158   0.0002008  -0.0000012   0.0000665
   52  -0.0000425  -0.0000008   0.0000773  -0.0000046   0.0000001  -0.0000571
   53  -0.0000006   0.0001150   0.0000033  -0.0000004  -0.0000006  -0.0000004
   54   0.0000807   0.0000026  -0.0005736   0.0000966   0.0000003   0.0000485
   55   0.0014953   0.0020450  -0.0003176  -0.0003963  -0.0001449  -0.0004434
   56   0.0014611  -0.0045130  -0.0005135   0.0002492  -0.0000607   0.0010015
   57  -0.0008000   0.0001406   0.0059489  -0.0009810   0.0000739  -0.0004429
   58  -0.0001213   0.0012435   0.0000809  -0.0001479   0.0000040  -0.0003351
   59  -0.0001888   0.0002394  -0.0000127   0.0000045   0.0000263   0.0000244
   60   0.0000191   0.0001221   0.0002567  -0.0001175  -0.0000742   0.0001106
   61  -0.0213952   0.0265833  -0.0020593  -0.0007294   0.0002841  -0.0031082
   62   0.0110148   0.0047941   0.0019222  -0.0032148  -0.0009859  -0.0010856
   63  -0.0039678   0.0027372   0.0030712   0.0004532   0.0011526  -0.0012239
   64  -0.0019760   0.0027809   0.0001728   0.0004840   0.0013151   0.0000032
   65  -0.0026022  -0.0014445  -0.0006301   0.0009870  -0.0007423   0.0008301
   66   0.0003054   0.0006405  -0.0022006   0.0007155  -0.0004113  -0.0002559
            7           8           9          10          11          12
    1   0.0067010   0.0000376  -0.0147969  -0.0375682  -0.0000320   0.0131829
    2  -0.0000343   0.0043438   0.0001132  -0.0003021   0.0047891  -0.0001679
    3   0.0068455   0.0001259  -0.0428547   0.0663421  -0.0002305   0.0459259
    4  -0.0535057   0.0000556  -0.0406679  -0.2848659  -0.0000411   0.0054470
    5   0.0000837  -0.0220306   0.0002555   0.0002031  -0.0551986   0.0001628
    6  -0.0374915   0.0002149  -0.1390897  -0.0582800   0.0002293  -0.0992912
    7   0.0736130  -0.0000967   0.0602492  -0.0137747   0.0000811  -0.0328080
    8  -0.0000967   0.0103791  -0.0004505   0.0000374   0.0030950   0.0000718
    9   0.0602492  -0.0004505   0.2041226  -0.0101737   0.0000596  -0.0240824
   10  -0.0137747   0.0000374  -0.0101737   0.5617066  -0.0002800   0.0413372
   11   0.0000811   0.0030950   0.0000596  -0.0002800   0.1077048  -0.0022409
   12  -0.0328080   0.0000718  -0.0240824   0.0413372  -0.0022409   0.5546202
   13  -0.0074086  -0.0000126   0.0020011  -0.0883366  -0.0002578   0.0616403
   14   0.0000099  -0.0008771  -0.0000054  -0.0002569  -0.0213633   0.0004493
   15  -0.0053309  -0.0000182   0.0034588   0.0614584   0.0004913  -0.1168625
   16  -0.0029061   0.0000062   0.0001324  -0.1203386   0.0005642  -0.0974975
   17  -0.0000330   0.0040351  -0.0000103   0.0002481  -0.0557430   0.0012160
   18   0.0039471  -0.0000066   0.0032125  -0.0336687   0.0011358  -0.2725597
   19  -0.0010119   0.0000012  -0.0009272  -0.0309644   0.0000479  -0.0048925
   20   0.0000124   0.0001007   0.0000051   0.0001756   0.0028961   0.0000366
   21  -0.0014302   0.0000015  -0.0005374  -0.0283643   0.0000593  -0.0053632
   22   0.0002274  -0.0000096  -0.0016056   0.0578569  -0.0002575   0.0445825
   23   0.0000095  -0.0008338   0.0000095   0.0000009   0.0056580   0.0002716
   24  -0.0011896   0.0000051  -0.0017798  -0.0075353   0.0002944  -0.0509717
   25   0.0001008  -0.0000005  -0.0001135  -0.0018972  -0.0000040   0.0021290
   26  -0.0000007  -0.0003539  -0.0000036  -0.0000220   0.0051960   0.0000245
   27  -0.0000173  -0.0000022   0.0000699   0.0031055   0.0000364  -0.0010896
   28  -0.0014297  -0.0000150   0.0072409  -0.0412074   0.0001902  -0.0343551
   29  -0.0000059   0.0040927   0.0000075   0.0001897  -0.0019162   0.0001455
   30   0.0015533   0.0000315   0.0008444  -0.0343521   0.0001353  -0.0270783
   31   0.0002033   0.0000031  -0.0010641  -0.0005688   0.0000032  -0.0009339
   32  -0.0000035   0.0001594   0.0000105  -0.0000013  -0.0007647  -0.0000017
   33   0.0002872   0.0000054  -0.0014598  -0.0008799  -0.0000041  -0.0001341
   34  -0.0017289   0.0000043  -0.0029194   0.0000904  -0.0000244   0.0028110
   35  -0.0000126  -0.0024201  -0.0000040   0.0000032   0.0055835   0.0000361
   36   0.0029121   0.0000020  -0.0013784   0.0018515   0.0000325  -0.0027276
   37   0.0001645  -0.0006860   0.0012826  -0.0004349   0.0008590  -0.0000564
   38   0.0000600  -0.0001209  -0.0006780   0.0000812  -0.0001674  -0.0001849
   39   0.0013656   0.0005059  -0.0005332  -0.0001825  -0.0003644  -0.0002312
   40  -0.0000950  -0.0000277  -0.0002094   0.0003223   0.0002025  -0.0002101
   41   0.0001515   0.0003466   0.0000894   0.0001187  -0.0000162   0.0000778
   42  -0.0000023   0.0000628   0.0003163  -0.0002176   0.0001098  -0.0001944
   43   0.0004154   0.0002024   0.0000182   0.0000176   0.0000351  -0.0000747
   44   0.0001751  -0.0001569   0.0003889  -0.0000057   0.0002382  -0.0001042
   45  -0.0000299  -0.0000028  -0.0000177  -0.0000108   0.0001500   0.0002714
   46   0.0000472  -0.0000303   0.0001323  -0.0000064   0.0000601  -0.0000227
   47  -0.0000104   0.0000024   0.0000088  -0.0000038  -0.0000262   0.0000081
   48   0.0000074  -0.0000179  -0.0000962   0.0000038   0.0000293   0.0000117
   49  -0.0001516  -0.0000010   0.0001818   0.0000488  -0.0000017   0.0001239
   50   0.0000030   0.0001562  -0.0000010   0.0000011   0.0000183   0.0000005
   51  -0.0001983  -0.0000006   0.0001521  -0.0000288   0.0000040  -0.0000910
   52  -0.0000007  -0.0000000   0.0000220   0.0000210   0.0000004  -0.0000311
   53  -0.0000001   0.0000085   0.0000003  -0.0000000  -0.0000000   0.0000002
   54   0.0000117   0.0000001  -0.0000260   0.0000009  -0.0000002  -0.0000180
   55   0.0004110  -0.0001999   0.0000213   0.0000192  -0.0000347  -0.0000753
   56  -0.0001740  -0.0001568  -0.0003879   0.0000058   0.0002362   0.0001036
   57  -0.0000339   0.0000047  -0.0000201  -0.0000088  -0.0001557   0.0002728
   58   0.0000468   0.0000301   0.0001324  -0.0000064  -0.0000594  -0.0000232
   59   0.0000107   0.0000023  -0.0000070   0.0000037  -0.0000262  -0.0000083
   60   0.0000078   0.0000181  -0.0000962   0.0000038  -0.0000289   0.0000116
   61   0.0001718   0.0006847   0.0012766  -0.0004332  -0.0008532  -0.0000594
   62  -0.0000703  -0.0001200   0.0006875  -0.0000775  -0.0001750   0.0001805
   63   0.0013554  -0.0005030  -0.0005325  -0.0001845   0.0003641  -0.0002248
   64  -0.0000887   0.0000166  -0.0002136   0.0003209  -0.0001977  -0.0002109
   65  -0.0001554   0.0003485  -0.0000882  -0.0001184  -0.0000186  -0.0000765
   66  -0.0000105  -0.0000479   0.0003274  -0.0002141  -0.0001061  -0.0001941
           13          14          15          16          17          18
    1  -0.0022910  -0.0000036  -0.0010668  -0.0003805  -0.0000456   0.0100331
    2   0.0000064   0.0039322   0.0000200  -0.0000559  -0.0021236   0.0003261
    3  -0.0051891   0.0000250   0.0023333   0.0123165   0.0003252  -0.0696817
    4  -0.0262198  -0.0000286   0.0104677  -0.0094149   0.0004409  -0.0896795
    5  -0.0001436   0.0028335   0.0000471   0.0001230   0.0031669   0.0000242
    6   0.0318972   0.0000440  -0.0113166  -0.0305049  -0.0000467   0.0164430
    7  -0.0074086   0.0000099  -0.0053309  -0.0029061  -0.0000330   0.0039471
    8  -0.0000126  -0.0008771  -0.0000182   0.0000062   0.0040351  -0.0000066
    9   0.0020011  -0.0000054   0.0034588   0.0001324  -0.0000103   0.0032125
   10  -0.0883366  -0.0002569   0.0614584  -0.1203386   0.0002481  -0.0336687
   11  -0.0002578  -0.0213633   0.0004913   0.0005642  -0.0557430   0.0011358
   12   0.0616403   0.0004493  -0.1168625  -0.0974975   0.0012160  -0.2725597
   13   0.1259788   0.0003976  -0.0902559  -0.0034307  -0.0000281   0.0057305
   14   0.0003976   0.0101528  -0.0007725  -0.0001401   0.0031249   0.0002152
   15  -0.0902559  -0.0007725   0.1664560   0.0283080   0.0001734  -0.0346268
   16  -0.0034307  -0.0001401   0.0283080   0.5150488  -0.0000366  -0.0306378
   17  -0.0000281   0.0031249   0.0001734  -0.0000366   0.1145525  -0.0026896
   18   0.0057305   0.0002152  -0.0346268  -0.0306378  -0.0026896   0.6219412
   19   0.0019548  -0.0000028  -0.0001514  -0.1558054   0.0001847  -0.0218558
   20   0.0000330  -0.0009382   0.0000232   0.0001619  -0.0227581   0.0001307
   21  -0.0069473   0.0000298  -0.0055956  -0.0180932   0.0001182  -0.0425322
   22   0.0011886   0.0000512  -0.0064411  -0.1815777  -0.0003313   0.0674049
   23   0.0000115   0.0038843   0.0000331  -0.0006458  -0.0592269   0.0009812
   24  -0.0016242   0.0000225  -0.0017726   0.1337559   0.0009640  -0.2527699
   25  -0.0000814  -0.0000067   0.0014502   0.0082576  -0.0001171   0.0202833
   26  -0.0000007   0.0002434   0.0000072   0.0000514   0.0025728   0.0001147
   27   0.0000794   0.0000056  -0.0008845  -0.0107272   0.0001258  -0.0187757
   28  -0.0008596  -0.0000195   0.0014952  -0.0457317  -0.0002992   0.0694171
   29  -0.0000036  -0.0008195  -0.0000026  -0.0000456   0.0063351  -0.0002567
   30   0.0012369  -0.0000134  -0.0010281   0.0142680  -0.0002070   0.0486227
   31   0.0000756  -0.0000007   0.0000682  -0.0037307   0.0000189  -0.0017059
   32  -0.0000003  -0.0003643  -0.0000030   0.0000151   0.0067404   0.0000399
   33   0.0000551  -0.0000023   0.0000513  -0.0015123   0.0000322   0.0013240
   34   0.0000776   0.0000023  -0.0005213  -0.0008953  -0.0000031   0.0003964
   35  -0.0000001   0.0002431  -0.0000002   0.0000018  -0.0010650  -0.0000233
   36   0.0015018   0.0000031  -0.0003947   0.0002992   0.0000031  -0.0015054
   37  -0.0002632   0.0000851   0.0001118   0.0003131  -0.0002886  -0.0000080
   38   0.0007096   0.0000151  -0.0004201  -0.0002541   0.0002020  -0.0001213
   39  -0.0000007   0.0001337   0.0000571  -0.0000907   0.0003728   0.0002240
   40   0.0000564  -0.0000185   0.0000205  -0.0000421   0.0001565   0.0001448
   41  -0.0002620  -0.0000498   0.0001637   0.0000177   0.0000720   0.0001240
   42   0.0000380  -0.0000403   0.0000199   0.0000078  -0.0000812   0.0002295
   43  -0.0000034  -0.0000233   0.0000560   0.0000866   0.0000235   0.0000092
   44  -0.0000784   0.0000210   0.0000769   0.0000280  -0.0000847   0.0000392
   45  -0.0001276   0.0000063   0.0000030   0.0000128  -0.0001526   0.0000311
   46  -0.0000472   0.0000074   0.0000382   0.0000359  -0.0000205   0.0000145
   47  -0.0000105   0.0000017   0.0000039   0.0000187   0.0000004  -0.0000041
   48   0.0000031  -0.0000089  -0.0000012   0.0000136  -0.0000040  -0.0000310
   49  -0.0001155   0.0000002   0.0000461   0.0000815   0.0000008  -0.0000044
   50  -0.0000003  -0.0000246   0.0000000   0.0000004   0.0000183  -0.0000008
   51   0.0000436  -0.0000014   0.0000395  -0.0000003  -0.0000012   0.0000012
   52  -0.0000161  -0.0000002   0.0000207   0.0000372  -0.0000001   0.0000135
   53  -0.0000000  -0.0000025   0.0000000  -0.0000001  -0.0000059  -0.0000000
   54   0.0000078   0.0000001  -0.0000140   0.0000052  -0.0000002   0.0000068
   55  -0.0000044   0.0000228   0.0000565   0.0000864  -0.0000228   0.0000094
   56   0.0000803   0.0000220  -0.0000773  -0.0000284  -0.0000857  -0.0000417
   57  -0.0001286  -0.0000043   0.0000028   0.0000140   0.0001562   0.0000298
   58  -0.0000476  -0.0000077   0.0000384   0.0000362   0.0000207   0.0000152
   59   0.0000102   0.0000016  -0.0000037  -0.0000186   0.0000004   0.0000043
   60   0.0000032   0.0000089  -0.0000011   0.0000132   0.0000039  -0.0000309
   61  -0.0002628  -0.0000862   0.0001108   0.0003112   0.0002860   0.0000031
   62  -0.0007139   0.0000121   0.0004231   0.0002601   0.0002049   0.0001271
   63  -0.0000041  -0.0001344   0.0000576  -0.0000918  -0.0003780   0.0002233
   64   0.0000560   0.0000181   0.0000210  -0.0000402  -0.0001539   0.0001376
   65   0.0002631  -0.0000483  -0.0001654  -0.0000227   0.0000673  -0.0001187
   66   0.0000396   0.0000393   0.0000186   0.0000084   0.0000796   0.0002249
           19          20          21          22          23          24
    1  -0.0016707  -0.0000000  -0.0003973  -0.0109973   0.0001919  -0.0355329
    2   0.0000247  -0.0009745  -0.0000067   0.0004343   0.0068434  -0.0000556
    3  -0.0018693  -0.0000000   0.0009534  -0.0825202  -0.0000247   0.0156336
    4   0.0026397  -0.0000206   0.0027879  -0.0598844  -0.0000920   0.0236132
    5   0.0000055   0.0040883   0.0000343  -0.0000662  -0.0016899   0.0000455
    6  -0.0009984   0.0000408  -0.0034892   0.0242740   0.0000248  -0.0088443
    7  -0.0010119   0.0000124  -0.0014302   0.0002274   0.0000095  -0.0011896
    8   0.0000012   0.0001007   0.0000015  -0.0000096  -0.0008338   0.0000051
    9  -0.0009272   0.0000051  -0.0005374  -0.0016056   0.0000095  -0.0017798
   10  -0.0309644   0.0001756  -0.0283643   0.0578569   0.0000009  -0.0075353
   11   0.0000479   0.0028961   0.0000593  -0.0002575   0.0056580   0.0002944
   12  -0.0048925   0.0000366  -0.0053632   0.0445825   0.0002716  -0.0509717
   13   0.0019548   0.0000330  -0.0069473   0.0011886   0.0000115  -0.0016242
   14  -0.0000028  -0.0009382   0.0000298   0.0000512   0.0038843   0.0000225
   15  -0.0001514   0.0000232  -0.0055956  -0.0064411   0.0000331  -0.0017726
   16  -0.1558054   0.0001619  -0.0180932  -0.1815777  -0.0006458   0.1337559
   17   0.0001847  -0.0227581   0.0001182  -0.0003313  -0.0592269   0.0009640
   18  -0.0218558   0.0001307  -0.0425322   0.0674049   0.0009812  -0.2527699
   19   0.2276175  -0.0002865   0.0313835  -0.0452052   0.0000615  -0.0055064
   20  -0.0002865   0.0114195  -0.0002207  -0.0000570   0.0044742  -0.0000185
   21   0.0313835  -0.0002207   0.0505140   0.0189509  -0.0000260   0.0068682
   22  -0.0452052  -0.0000570   0.0189509   0.6865242  -0.0007158   0.0394978
   23   0.0000615   0.0044742  -0.0000260  -0.0007158   0.1248548  -0.0034015
   24  -0.0055064  -0.0000185   0.0068682   0.0394978  -0.0034015   0.7278161
   25   0.0007360  -0.0000075   0.0011289  -0.0948857   0.0006317  -0.1002567
   26   0.0000030  -0.0026411  -0.0000222   0.0006142  -0.0344560   0.0016582
   27  -0.0008170  -0.0000190   0.0013965  -0.0971280   0.0016511  -0.3050836
   28   0.0032389  -0.0000099   0.0004192  -0.3403821   0.0006802  -0.0685555
   29  -0.0000358   0.0046044   0.0000376   0.0002817  -0.0594742   0.0004590
   30   0.0062570   0.0000244  -0.0024957  -0.0006069   0.0004487  -0.1325199
   31  -0.0013537  -0.0000020   0.0005937  -0.0147562  -0.0001273   0.0251783
   32   0.0000042   0.0000665  -0.0000015   0.0000542   0.0037105  -0.0000384
   33  -0.0004562  -0.0000001   0.0001184  -0.0053809  -0.0000196   0.0077058
   34   0.0012419   0.0000000   0.0002302   0.0024667  -0.0000074  -0.0014167
   35  -0.0000044  -0.0002946  -0.0000026  -0.0000098   0.0063723   0.0000723
   36  -0.0000542  -0.0000029   0.0001880  -0.0020796   0.0000566  -0.0044540
   37  -0.0004520   0.0000087  -0.0000810  -0.0006343   0.0009433  -0.0003321
   38   0.0006511  -0.0000297   0.0001098   0.0005827  -0.0004028   0.0006248
   39  -0.0000288  -0.0000902  -0.0000020   0.0001728   0.0003148   0.0000562
   40  -0.0000566  -0.0000131  -0.0000198   0.0004670   0.0000080   0.0002066
   41  -0.0002601   0.0000087  -0.0000463   0.0001285   0.0000525  -0.0003131
   42  -0.0000173   0.0000250  -0.0000006   0.0003583  -0.0000713  -0.0001519
   43  -0.0000852  -0.0000083  -0.0000138  -0.0000629   0.0000919   0.0000103
   44  -0.0002229   0.0000043  -0.0000428  -0.0000480   0.0002872   0.0000180
   45   0.0000150   0.0000422   0.0000002   0.0000324  -0.0001463   0.0002164
   46  -0.0000794  -0.0000035  -0.0000138  -0.0000487   0.0000997  -0.0000238
   47  -0.0000028  -0.0000006   0.0000005  -0.0000215  -0.0000195  -0.0000097
   48  -0.0000124  -0.0000006  -0.0000052  -0.0000361  -0.0000092   0.0000008
   49  -0.0000404   0.0000001   0.0000011  -0.0000212   0.0000000  -0.0001449
   50   0.0000001  -0.0000083   0.0000000  -0.0000003   0.0000393   0.0000013
   51  -0.0000208  -0.0000002  -0.0000071   0.0000164   0.0000011  -0.0000434
   52  -0.0000343   0.0000001  -0.0000067   0.0000008  -0.0000002   0.0000141
   53  -0.0000000  -0.0000013  -0.0000000  -0.0000000   0.0000077   0.0000001
   54  -0.0000043   0.0000001  -0.0000031  -0.0000060   0.0000004  -0.0000254
   55  -0.0000866   0.0000081  -0.0000140  -0.0000629  -0.0000926   0.0000082
   56   0.0002209   0.0000046   0.0000425   0.0000441   0.0002852  -0.0000156
   57   0.0000153  -0.0000419   0.0000000   0.0000300   0.0001410   0.0002181
   58  -0.0000794   0.0000036  -0.0000137  -0.0000482  -0.0000990  -0.0000257
   59   0.0000026  -0.0000005  -0.0000005   0.0000212  -0.0000201   0.0000093
   60  -0.0000122   0.0000006  -0.0000051  -0.0000356   0.0000096   0.0000010
   61  -0.0004454  -0.0000077  -0.0000802  -0.0006185  -0.0009357  -0.0003469
   62  -0.0006526  -0.0000298  -0.0001106  -0.0005780  -0.0003933  -0.0006332
   63  -0.0000305   0.0000904  -0.0000018   0.0001702  -0.0003148   0.0000491
   64  -0.0000583   0.0000129  -0.0000199   0.0004528  -0.0000145   0.0002077
   65   0.0002607   0.0000092   0.0000464  -0.0001174   0.0000473   0.0003115
   66  -0.0000159  -0.0000249  -0.0000004   0.0003508   0.0000696  -0.0001482
           25          26          27          28          29          30
    1  -0.0049640   0.0000139  -0.0000248  -0.1452417   0.0004912  -0.0984288
    2   0.0000091   0.0066265   0.0000293   0.0000862  -0.0607916   0.0010742
    3  -0.0001396   0.0000111   0.0019334  -0.0323567   0.0011701  -0.2901082
    4  -0.0011256  -0.0000030   0.0006863   0.0612216  -0.0002417   0.0454184
    5  -0.0000043  -0.0008214  -0.0000079   0.0000414   0.0076270   0.0002676
    6   0.0008040  -0.0000109   0.0002990  -0.0098132   0.0003129  -0.0589870
    7   0.0001008  -0.0000007  -0.0000173  -0.0014297  -0.0000059   0.0015533
    8  -0.0000005  -0.0003539  -0.0000022  -0.0000150   0.0040927   0.0000315
    9  -0.0001135  -0.0000036   0.0000699   0.0072409   0.0000075   0.0008444
   10  -0.0018972  -0.0000220   0.0031055  -0.0412074   0.0001897  -0.0343521
   11  -0.0000040   0.0051960   0.0000364   0.0001902  -0.0019162   0.0001353
   12   0.0021290   0.0000245  -0.0010896  -0.0343551   0.0001455  -0.0270783
   13  -0.0000814  -0.0000007   0.0000794  -0.0008596  -0.0000036   0.0012369
   14  -0.0000067   0.0002434   0.0000056  -0.0000195  -0.0008195  -0.0000134
   15   0.0014502   0.0000072  -0.0008845   0.0014952  -0.0000026  -0.0010281
   16   0.0082576   0.0000514  -0.0107272  -0.0457317  -0.0000456   0.0142680
   17  -0.0001171   0.0025728   0.0001258  -0.0002992   0.0063351  -0.0002070
   18   0.0202833   0.0001147  -0.0187757   0.0694171  -0.0002567   0.0486227
   19   0.0007360   0.0000030  -0.0008170   0.0032389  -0.0000358   0.0062570
   20  -0.0000075  -0.0026411  -0.0000190  -0.0000099   0.0046044   0.0000244
   21   0.0011289  -0.0000222   0.0013965   0.0004192   0.0000376  -0.0024957
   22  -0.0948857   0.0006142  -0.0971280  -0.3403821   0.0002817  -0.0006069
   23   0.0006317  -0.0344560   0.0016511   0.0006802  -0.0594742   0.0004487
   24  -0.1002567   0.0016582  -0.3050836  -0.0685555   0.0004590  -0.1325199
   25   0.0994768  -0.0006643   0.1045272  -0.0061704   0.0001678  -0.0290328
   26  -0.0006643   0.0243757  -0.0018060   0.0000079   0.0034313   0.0000479
   27   0.1045272  -0.0018060   0.3208803   0.0005225   0.0000140   0.0006619
   28  -0.0061704   0.0000079   0.0005225   0.7061674  -0.0001369  -0.0387040
   29   0.0001678   0.0034313   0.0000140  -0.0001369   0.1316351  -0.0027716
   30  -0.0290328   0.0000479   0.0006619  -0.0387040  -0.0027716   0.6931228
   31   0.0009429  -0.0000010  -0.0001918  -0.1674676  -0.0006548   0.1385030
   32  -0.0000089  -0.0042647  -0.0000289  -0.0006692  -0.0363609   0.0009161
   33   0.0002930  -0.0000273   0.0006598   0.1375042   0.0009237  -0.2298494
   34   0.0000108  -0.0000002   0.0000577  -0.0200811   0.0000404  -0.0110969
   35   0.0000058   0.0000642   0.0000018   0.0001616   0.0048447   0.0000537
   36  -0.0011186   0.0000058  -0.0000352  -0.0317969  -0.0000152  -0.0006961
   37  -0.0002047   0.0000260  -0.0000268  -0.0007537   0.0002600   0.0021163
   38   0.0002998   0.0001620   0.0000846   0.0032360  -0.0013231   0.0009576
   39  -0.0000203  -0.0000333  -0.0000130  -0.0007576   0.0007042  -0.0002489
   40   0.0000694   0.0000146  -0.0000000   0.0004093  -0.0013522   0.0001346
   41  -0.0001185  -0.0001213  -0.0000308  -0.0011800  -0.0005433   0.0001574
   42  -0.0000117   0.0000061  -0.0000025  -0.0007419  -0.0005563   0.0000183
   43  -0.0000146   0.0000005  -0.0000049  -0.0003262  -0.0000001  -0.0000003
   44  -0.0000448  -0.0000262  -0.0000185  -0.0001377   0.0002027   0.0001564
   45   0.0000712  -0.0000168  -0.0000022   0.0010581   0.0001995  -0.0000992
   46  -0.0000241  -0.0000037  -0.0000063  -0.0001627   0.0000069   0.0000731
   47  -0.0000046   0.0000023   0.0000016  -0.0000202   0.0000223   0.0000279
   48  -0.0000026   0.0000059   0.0000023   0.0000774  -0.0000513   0.0000577
   49  -0.0000516   0.0000003   0.0000044  -0.0003962  -0.0000021   0.0003212
   50   0.0000002  -0.0000035   0.0000001   0.0000038   0.0000269   0.0000003
   51  -0.0000171  -0.0000000  -0.0000011  -0.0001947  -0.0000005   0.0000755
   52  -0.0000009   0.0000000  -0.0000002   0.0000102  -0.0000000   0.0000158
   53   0.0000000  -0.0000035  -0.0000000   0.0000005   0.0000036   0.0000000
   54  -0.0000093   0.0000000  -0.0000006  -0.0000946  -0.0000000  -0.0000015
   55  -0.0000152  -0.0000003  -0.0000053  -0.0003366  -0.0000028  -0.0000015
   56   0.0000438  -0.0000265   0.0000180   0.0001311   0.0002100  -0.0001504
   57   0.0000715   0.0000164  -0.0000017   0.0010648  -0.0001935  -0.0001004
   58  -0.0000242   0.0000038  -0.0000063  -0.0001654  -0.0000083   0.0000723
   59   0.0000045   0.0000022  -0.0000016   0.0000190   0.0000213  -0.0000276
   60  -0.0000025  -0.0000059   0.0000023   0.0000778   0.0000503   0.0000579
   61  -0.0002030  -0.0000258  -0.0000266  -0.0007466  -0.0002797   0.0021027
   62  -0.0003000   0.0001639  -0.0000824  -0.0032488  -0.0013116  -0.0009643
   63  -0.0000222   0.0000343  -0.0000134  -0.0007783  -0.0007134  -0.0002728
   64   0.0000684  -0.0000141  -0.0000002   0.0004114   0.0013326   0.0001511
   65   0.0001183  -0.0001220   0.0000290   0.0011797  -0.0005170  -0.0001647
   66  -0.0000114  -0.0000062  -0.0000024  -0.0007286   0.0005366   0.0000249
           31          32          33          34          35          36
    1   0.0093276  -0.0001148   0.0184527  -0.2156438  -0.0002240  -0.0162954
    2   0.0000484   0.0034315   0.0001066  -0.0001550  -0.0766966  -0.0000177
    3  -0.0111329   0.0001235  -0.0186714  -0.0186439  -0.0000493  -0.0801761
    4  -0.0000518   0.0000200  -0.0027181  -0.0254742  -0.0001392   0.0227395
    5   0.0000114   0.0058619   0.0000400  -0.0000502   0.0032992   0.0000059
    6  -0.0020258   0.0000345  -0.0026790   0.0061590   0.0000132   0.0079600
    7   0.0002033  -0.0000035   0.0002872  -0.0017289  -0.0000126   0.0029121
    8   0.0000031   0.0001594   0.0000054   0.0000043  -0.0024201   0.0000020
    9  -0.0010641   0.0000105  -0.0014598  -0.0029194  -0.0000040  -0.0013784
   10  -0.0005688  -0.0000013  -0.0008799   0.0000904   0.0000032   0.0018515
   11   0.0000032  -0.0007647  -0.0000041  -0.0000244   0.0055835   0.0000325
   12  -0.0009339  -0.0000017  -0.0001341   0.0028110   0.0000361  -0.0027276
   13   0.0000756  -0.0000003   0.0000551   0.0000776  -0.0000001   0.0015018
   14  -0.0000007  -0.0003643  -0.0000023   0.0000023   0.0002431   0.0000031
   15   0.0000682  -0.0000030   0.0000513  -0.0005213  -0.0000002  -0.0003947
   16  -0.0037307   0.0000151  -0.0015123  -0.0008953   0.0000018   0.0002992
   17   0.0000189   0.0067404   0.0000322  -0.0000031  -0.0010650   0.0000031
   18  -0.0017059   0.0000399   0.0013240   0.0003964  -0.0000233  -0.0015054
   19  -0.0013537   0.0000042  -0.0004562   0.0012419  -0.0000044  -0.0000542
   20  -0.0000020   0.0000665  -0.0000001   0.0000000  -0.0002946  -0.0000029
   21   0.0005937  -0.0000015   0.0001184   0.0002302  -0.0000026   0.0001880
   22  -0.0147562   0.0000542  -0.0053809   0.0024667  -0.0000098  -0.0020796
   23  -0.0001273   0.0037105  -0.0000196  -0.0000074   0.0063723   0.0000566
   24   0.0251783  -0.0000384   0.0077058  -0.0014167   0.0000723  -0.0044540
   25   0.0009429  -0.0000089   0.0002930   0.0000108   0.0000058  -0.0011186
   26  -0.0000010  -0.0042647  -0.0000273  -0.0000002   0.0000642   0.0000058
   27  -0.0001918  -0.0000289   0.0006598   0.0000577   0.0000018  -0.0000352
   28  -0.1674676  -0.0006692   0.1375042  -0.0200811   0.0001616  -0.0317969
   29  -0.0006548  -0.0363609   0.0009237   0.0000404   0.0048447  -0.0000152
   30   0.1385030   0.0009161  -0.2298494  -0.0110969   0.0000537  -0.0006961
   31   0.1762578   0.0006951  -0.1464865   0.0008896   0.0000019  -0.0005235
   32   0.0006951   0.0252945  -0.0010372   0.0000018  -0.0037600  -0.0000190
   33  -0.1464865  -0.0010372   0.2421478   0.0017011  -0.0000199   0.0009994
   34   0.0008896   0.0000018   0.0017011   0.6407050  -0.0006056   0.0529049
   35   0.0000019  -0.0037600  -0.0000199  -0.0006056   0.6029050   0.0016457
   36  -0.0005235  -0.0000190   0.0009994   0.0529049   0.0016457   0.1776411
   37   0.0002479  -0.0006986  -0.0003708  -0.1678464  -0.0558230  -0.0117901
   38  -0.0003597   0.0005811  -0.0002344  -0.1160878  -0.2294320  -0.0124872
   39  -0.0001206  -0.0003110  -0.0000058  -0.0113782  -0.0061860  -0.0613031
   40  -0.0000777   0.0001775  -0.0000351   0.0045832  -0.0022133   0.0001248
   41   0.0001311  -0.0002013  -0.0000255   0.0199488  -0.0383167   0.0017450
   42  -0.0000715   0.0000282  -0.0000447  -0.0000767  -0.0003354   0.0038924
   43  -0.0000722  -0.0001174  -0.0000485  -0.0224729  -0.0716932  -0.0029595
   44   0.0000262  -0.0002430  -0.0001108  -0.0260831   0.0303268  -0.0026028
   45   0.0000518   0.0000924  -0.0000520  -0.0030173  -0.0075575   0.0058059
   46   0.0000108  -0.0000561  -0.0000146  -0.0048419   0.0012801  -0.0010563
   47  -0.0000006  -0.0000002   0.0000092   0.0007565   0.0012807   0.0000520
   48  -0.0000006  -0.0000249  -0.0000056  -0.0010707   0.0001130   0.0052118
   49   0.0000159  -0.0000006   0.0000727   0.0005202   0.0001729  -0.0000540
   50  -0.0000002   0.0000013  -0.0000000   0.0001638  -0.0663050  -0.0002598
   51   0.0000164  -0.0000004  -0.0000037   0.0003992  -0.0002524  -0.0019517
   52   0.0000011   0.0000001   0.0000055   0.0005113   0.0000038   0.0001532
   53   0.0000001  -0.0000157  -0.0000001   0.0000050  -0.0012292  -0.0000010
   54  -0.0000136  -0.0000002   0.0000040   0.0001060  -0.0000120  -0.0009579
   55  -0.0000720   0.0001194  -0.0000478  -0.0230636   0.0714606  -0.0023989
   56  -0.0000268  -0.0002438   0.0001090   0.0258839   0.0307983   0.0027949
   57   0.0000508  -0.0000922  -0.0000523  -0.0028531   0.0077729   0.0059126
   58   0.0000109   0.0000563  -0.0000140  -0.0048442  -0.0013048  -0.0010570
   59   0.0000008  -0.0000001  -0.0000092  -0.0007791   0.0012708  -0.0000949
   60  -0.0000006   0.0000247  -0.0000054  -0.0010706  -0.0001541   0.0052048
   61   0.0002479   0.0006935  -0.0003643  -0.1689190   0.0564666  -0.0114591
   62   0.0003602   0.0005781   0.0002391   0.1167240  -0.2291203   0.0111742
   63  -0.0001168   0.0003110  -0.0000005  -0.0104802   0.0048421  -0.0611173
   64  -0.0000806  -0.0001666  -0.0000423   0.0047145   0.0024717   0.0001533
   65  -0.0001272  -0.0002066   0.0000251  -0.0197351  -0.0383490  -0.0020210
   66  -0.0000742  -0.0000225  -0.0000468  -0.0002206   0.0000467   0.0038837
           37          38          39          40          41          42
    1  -0.0212884  -0.0111551  -0.0040331  -0.0020273   0.0025611   0.0003246
    2  -0.0267032   0.0046543  -0.0027342  -0.0028519  -0.0015370  -0.0006312
    3  -0.0023123  -0.0019349   0.0030441   0.0001500   0.0006426  -0.0021962
    4  -0.0007458   0.0032099   0.0004783   0.0004967  -0.0009803   0.0007129
    5  -0.0002671  -0.0009794  -0.0011449  -0.0013240  -0.0007665   0.0004091
    6  -0.0031053   0.0010729  -0.0012234  -0.0000042  -0.0008393  -0.0002596
    7   0.0001645   0.0000600   0.0013656  -0.0000950   0.0001515  -0.0000023
    8  -0.0006860  -0.0001209   0.0005059  -0.0000277   0.0003466   0.0000628
    9   0.0012826  -0.0006780  -0.0005332  -0.0002094   0.0000894   0.0003163
   10  -0.0004349   0.0000812  -0.0001825   0.0003223   0.0001187  -0.0002176
   11   0.0008590  -0.0001674  -0.0003644   0.0002025  -0.0000162   0.0001098
   12  -0.0000564  -0.0001849  -0.0002312  -0.0002101   0.0000778  -0.0001944
   13  -0.0002632   0.0007096  -0.0000007   0.0000564  -0.0002620   0.0000380
   14   0.0000851   0.0000151   0.0001337  -0.0000185  -0.0000498  -0.0000403
   15   0.0001118  -0.0004201   0.0000571   0.0000205   0.0001637   0.0000199
   16   0.0003131  -0.0002541  -0.0000907  -0.0000421   0.0000177   0.0000078
   17  -0.0002886   0.0002020   0.0003728   0.0001565   0.0000720  -0.0000812
   18  -0.0000080  -0.0001213   0.0002240   0.0001448   0.0001240   0.0002295
   19  -0.0004520   0.0006511  -0.0000288  -0.0000566  -0.0002601  -0.0000173
   20   0.0000087  -0.0000297  -0.0000902  -0.0000131   0.0000087   0.0000250
   21  -0.0000810   0.0001098  -0.0000020  -0.0000198  -0.0000463  -0.0000006
   22  -0.0006343   0.0005827   0.0001728   0.0004670   0.0001285   0.0003583
   23   0.0009433  -0.0004028   0.0003148   0.0000080   0.0000525  -0.0000713
   24  -0.0003321   0.0006248   0.0000562   0.0002066  -0.0003131  -0.0001519
   25  -0.0002047   0.0002998  -0.0000203   0.0000694  -0.0001185  -0.0000117
   26   0.0000260   0.0001620  -0.0000333   0.0000146  -0.0001213   0.0000061
   27  -0.0000268   0.0000846  -0.0000130  -0.0000000  -0.0000308  -0.0000025
   28  -0.0007537   0.0032360  -0.0007576   0.0004093  -0.0011800  -0.0007419
   29   0.0002600  -0.0013231   0.0007042  -0.0013522  -0.0005433  -0.0005563
   30   0.0021163   0.0009576  -0.0002489   0.0001346   0.0001574   0.0000183
   31   0.0002479  -0.0003597  -0.0001206  -0.0000777   0.0001311  -0.0000715
   32  -0.0006986   0.0005811  -0.0003110   0.0001775  -0.0002013   0.0000282
   33  -0.0003708  -0.0002344  -0.0000058  -0.0000351  -0.0000255  -0.0000447
   34  -0.1678464  -0.1160878  -0.0113782   0.0045832   0.0199488  -0.0000767
   35  -0.0558230  -0.2294320  -0.0061860  -0.0022133  -0.0383167  -0.0003354
   36  -0.0117901  -0.0124872  -0.0613031   0.0001248   0.0017450   0.0038924
   37   0.6064882   0.0535602   0.0500666  -0.0661380   0.0469881  -0.0041702
   38   0.0535602   0.5127695   0.0079066   0.0474548  -0.1242577   0.0035444
   39   0.0500666   0.0079066   0.1270202  -0.0044086   0.0037905  -0.0237284
   40  -0.0661380   0.0474548  -0.0044086   0.0855653  -0.0773736   0.0073607
   41   0.0469881  -0.1242577   0.0037905  -0.0773736   0.1814835  -0.0063103
   42  -0.0041702   0.0035444  -0.0237284   0.0073607  -0.0063103   0.0128555
   43  -0.3185450   0.0154440  -0.0258187  -0.0199026   0.0132445  -0.0025637
   44  -0.0496739  -0.1118845  -0.0058422   0.0391261  -0.0176723   0.0040322
   45  -0.0264563   0.0015403  -0.0642431  -0.0023122   0.0012058   0.0042267
   46  -0.0119935  -0.0279819  -0.0015826   0.0008474  -0.0004544   0.0003724
   47   0.0031456   0.0016664   0.0003105   0.0010132   0.0012682   0.0001208
   48  -0.0015764  -0.0028856   0.0022766   0.0003550  -0.0000105  -0.0024935
   49  -0.0288198   0.0267556  -0.0034839  -0.0036701   0.0011461  -0.0008767
   50   0.0840630   0.0316648   0.0092256  -0.0055164   0.0040884  -0.0006333
   51  -0.0032755   0.0028449   0.0057112  -0.0009161   0.0001520   0.0045160
   52   0.0009861   0.0023207  -0.0006092  -0.0005725   0.0002280  -0.0000662
   53   0.0020338  -0.0032978   0.0001651   0.0013543  -0.0008149   0.0001424
   54  -0.0005862   0.0001694   0.0068493  -0.0000558   0.0000199   0.0000386
   55  -0.0549064  -0.0300268  -0.0059940   0.0012515   0.0008999   0.0002762
   56  -0.0311742  -0.0158717  -0.0033489   0.0022465  -0.0020777   0.0002340
   57  -0.0055354  -0.0032855  -0.0040038   0.0002565   0.0000666  -0.0008752
   58  -0.0009535  -0.0010262  -0.0000271   0.0001698   0.0000158   0.0000707
   59  -0.0009545   0.0001741  -0.0000961   0.0001350   0.0000132   0.0000176
   60  -0.0000306  -0.0000805  -0.0007986   0.0000682   0.0000354  -0.0004968
   61   0.0679007   0.0314017   0.0071583  -0.0020806  -0.0050276  -0.0007666
   62  -0.0307101  -0.0654265  -0.0039345  -0.0011388   0.0012697  -0.0000723
   63   0.0068700   0.0034169   0.0068593  -0.0007099  -0.0006788   0.0042257
   64  -0.0021211   0.0011242  -0.0007049   0.0004243   0.0000767   0.0000610
   65   0.0050065   0.0013051   0.0006559  -0.0000597  -0.0022279  -0.0000009
   66  -0.0007354   0.0000394   0.0042375   0.0000599  -0.0000153   0.0001051
           43          44          45          46          47          48
    1   0.0014974  -0.0014179  -0.0008141  -0.0001195   0.0001869   0.0000211
    2  -0.0020079  -0.0045283  -0.0002251  -0.0012440   0.0002338  -0.0001242
    3  -0.0003206   0.0004202   0.0059466   0.0000720   0.0000115   0.0002541
    4  -0.0003966  -0.0002457  -0.0009767  -0.0001479  -0.0000037  -0.0001173
    5   0.0001436  -0.0000560  -0.0000739  -0.0000034   0.0000264   0.0000736
    6  -0.0004426  -0.0009966  -0.0004532  -0.0003348  -0.0000274   0.0001109
    7   0.0004154   0.0001751  -0.0000299   0.0000472  -0.0000104   0.0000074
    8   0.0002024  -0.0001569  -0.0000028  -0.0000303   0.0000024  -0.0000179
    9   0.0000182   0.0003889  -0.0000177   0.0001323   0.0000088  -0.0000962
   10   0.0000176  -0.0000057  -0.0000108  -0.0000064  -0.0000038   0.0000038
   11   0.0000351   0.0002382   0.0001500   0.0000601  -0.0000262   0.0000293
   12  -0.0000747  -0.0001042   0.0002714  -0.0000227   0.0000081   0.0000117
   13  -0.0000034  -0.0000784  -0.0001276  -0.0000472  -0.0000105   0.0000031
   14  -0.0000233   0.0000210   0.0000063   0.0000074   0.0000017  -0.0000089
   15   0.0000560   0.0000769   0.0000030   0.0000382   0.0000039  -0.0000012
   16   0.0000866   0.0000280   0.0000128   0.0000359   0.0000187   0.0000136
   17   0.0000235  -0.0000847  -0.0001526  -0.0000205   0.0000004  -0.0000040
   18   0.0000092   0.0000392   0.0000311   0.0000145  -0.0000041  -0.0000310
   19  -0.0000852  -0.0002229   0.0000150  -0.0000794  -0.0000028  -0.0000124
   20  -0.0000083   0.0000043   0.0000422  -0.0000035  -0.0000006  -0.0000006
   21  -0.0000138  -0.0000428   0.0000002  -0.0000138   0.0000005  -0.0000052
   22  -0.0000629  -0.0000480   0.0000324  -0.0000487  -0.0000215  -0.0000361
   23   0.0000919   0.0002872  -0.0001463   0.0000997  -0.0000195  -0.0000092
   24   0.0000103   0.0000180   0.0002164  -0.0000238  -0.0000097   0.0000008
   25  -0.0000146  -0.0000448   0.0000712  -0.0000241  -0.0000046  -0.0000026
   26   0.0000005  -0.0000262  -0.0000168  -0.0000037   0.0000023   0.0000059
   27  -0.0000049  -0.0000185  -0.0000022  -0.0000063   0.0000016   0.0000023
   28  -0.0003262  -0.0001377   0.0010581  -0.0001627  -0.0000202   0.0000774
   29  -0.0000001   0.0002027   0.0001995   0.0000069   0.0000223  -0.0000513
   30  -0.0000003   0.0001564  -0.0000992   0.0000731   0.0000279   0.0000577
   31  -0.0000722   0.0000262   0.0000518   0.0000108  -0.0000006  -0.0000006
   32  -0.0001174  -0.0002430   0.0000924  -0.0000561  -0.0000002  -0.0000249
   33  -0.0000485  -0.0001108  -0.0000520  -0.0000146   0.0000092  -0.0000056
   34  -0.0224729  -0.0260831  -0.0030173  -0.0048419   0.0007565  -0.0010707
   35  -0.0716932   0.0303268  -0.0075575   0.0012801   0.0012807   0.0001130
   36  -0.0029595  -0.0026028   0.0058059  -0.0010563   0.0000520   0.0052118
   37  -0.3185450  -0.0496739  -0.0264563  -0.0119935   0.0031456  -0.0015764
   38   0.0154440  -0.1118845   0.0015403  -0.0279819   0.0016664  -0.0028856
   39  -0.0258187  -0.0058422  -0.0642431  -0.0015826   0.0003105   0.0022766
   40  -0.0199026   0.0391261  -0.0023122   0.0008474   0.0010132   0.0003550
   41   0.0132445  -0.0176723   0.0012058  -0.0004544   0.0012682  -0.0000105
   42  -0.0025637   0.0040322   0.0042267   0.0003724   0.0001208  -0.0024935
   43   0.6642566   0.0344661   0.0554223  -0.1232746  -0.1232922  -0.0094689
   44   0.0344661   0.7391725   0.0061935  -0.1202743  -0.2750188  -0.0132974
   45   0.0554223   0.0061935   0.1323275  -0.0095714  -0.0136143  -0.0356318
   46  -0.1232746  -0.1202743  -0.0095714   0.1284331   0.1288221   0.0111676
   47  -0.1232922  -0.2750188  -0.0136143   0.1288221   0.2902099   0.0143056
   48  -0.0094689  -0.0132974  -0.0356318   0.0111676   0.0143056   0.0255123
   49  -0.1785973   0.1237006  -0.0116350   0.0119932  -0.0144011   0.0008558
   50   0.0566745  -0.2869782   0.0047724   0.0152689  -0.0173846   0.0014749
   51  -0.0119878   0.0118389  -0.0617085   0.0009580  -0.0016028   0.0033020
   52  -0.0109947  -0.0023052  -0.0015056   0.0006660   0.0001137   0.0004962
   53   0.0282735   0.0040029   0.0029151  -0.0004600   0.0008918  -0.0000297
   54  -0.0013386  -0.0002158   0.0035022   0.0004884   0.0000631  -0.0040832
   55   0.0632941  -0.0225263   0.0056389  -0.0009260   0.0036304  -0.0007707
   56   0.0231703  -0.0573809   0.0019950   0.0032523  -0.0025742   0.0003221
   57   0.0058343  -0.0025049   0.0080053  -0.0007660   0.0003210   0.0067123
   58  -0.0008849  -0.0032378  -0.0007857   0.0004311  -0.0007254   0.0000178
   59  -0.0036146  -0.0026119  -0.0004117   0.0007324  -0.0007780   0.0000722
   60  -0.0008067  -0.0003943   0.0067065   0.0000232  -0.0000792   0.0001915
   61  -0.0552062   0.0310122  -0.0052971  -0.0009637   0.0009441  -0.0000304
   62   0.0298728  -0.0155119   0.0031616   0.0010177   0.0001823   0.0000993
   63  -0.0057755   0.0032091  -0.0039611  -0.0000190   0.0001053  -0.0007957
   64   0.0012707  -0.0022327   0.0002386   0.0001708  -0.0001345   0.0000674
   65  -0.0008858  -0.0021026  -0.0000727  -0.0000154   0.0000133  -0.0000317
   66   0.0002747  -0.0002429  -0.0008753   0.0000716  -0.0000125  -0.0005007
           49          50          51          52          53          54
    1   0.0004548  -0.0000041   0.0002342  -0.0000425  -0.0000006   0.0000807
    2   0.0000070  -0.0011759   0.0000012  -0.0000008   0.0001150   0.0000026
    3  -0.0001000   0.0000106  -0.0011158   0.0000773   0.0000033  -0.0005736
    4  -0.0000953  -0.0000017   0.0002008  -0.0000046  -0.0000004   0.0000966
    5  -0.0000001   0.0001916  -0.0000012   0.0000001  -0.0000006   0.0000003
    6  -0.0002368  -0.0000029   0.0000665  -0.0000571  -0.0000004   0.0000485
    7  -0.0001516   0.0000030  -0.0001983  -0.0000007  -0.0000001   0.0000117
    8  -0.0000010   0.0001562  -0.0000006  -0.0000000   0.0000085   0.0000001
    9   0.0001818  -0.0000010   0.0001521   0.0000220   0.0000003  -0.0000260
   10   0.0000488   0.0000011  -0.0000288   0.0000210  -0.0000000   0.0000009
   11  -0.0000017   0.0000183   0.0000040   0.0000004  -0.0000000  -0.0000002
   12   0.0001239   0.0000005  -0.0000910  -0.0000311   0.0000002  -0.0000180
   13  -0.0001155  -0.0000003   0.0000436  -0.0000161  -0.0000000   0.0000078
   14   0.0000002  -0.0000246  -0.0000014  -0.0000002  -0.0000025   0.0000001
   15   0.0000461   0.0000000   0.0000395   0.0000207   0.0000000  -0.0000140
   16   0.0000815   0.0000004  -0.0000003   0.0000372  -0.0000001   0.0000052
   17   0.0000008   0.0000183  -0.0000012  -0.0000001  -0.0000059  -0.0000002
   18  -0.0000044  -0.0000008   0.0000012   0.0000135  -0.0000000   0.0000068
   19  -0.0000404   0.0000001  -0.0000208  -0.0000343  -0.0000000  -0.0000043
   20   0.0000001  -0.0000083  -0.0000002   0.0000001  -0.0000013   0.0000001
   21   0.0000011   0.0000000  -0.0000071  -0.0000067  -0.0000000  -0.0000031
   22  -0.0000212  -0.0000003   0.0000164   0.0000008  -0.0000000  -0.0000060
   23   0.0000000   0.0000393   0.0000011  -0.0000002   0.0000077   0.0000004
   24  -0.0001449   0.0000013  -0.0000434   0.0000141   0.0000001  -0.0000254
   25  -0.0000516   0.0000002  -0.0000171  -0.0000009   0.0000000  -0.0000093
   26   0.0000003  -0.0000035  -0.0000000   0.0000000  -0.0000035   0.0000000
   27   0.0000044   0.0000001  -0.0000011  -0.0000002  -0.0000000  -0.0000006
   28  -0.0003962   0.0000038  -0.0001947   0.0000102   0.0000005  -0.0000946
   29  -0.0000021   0.0000269  -0.0000005  -0.0000000   0.0000036  -0.0000000
   30   0.0003212   0.0000003   0.0000755   0.0000158   0.0000000  -0.0000015
   31   0.0000159  -0.0000002   0.0000164   0.0000011   0.0000001  -0.0000136
   32  -0.0000006   0.0000013  -0.0000004   0.0000001  -0.0000157  -0.0000002
   33   0.0000727  -0.0000000  -0.0000037   0.0000055  -0.0000001   0.0000040
   34   0.0005202   0.0001638   0.0003992   0.0005113   0.0000050   0.0001060
   35   0.0001729  -0.0663050  -0.0002524   0.0000038  -0.0012292  -0.0000120
   36  -0.0000540  -0.0002598  -0.0019517   0.0001532  -0.0000010  -0.0009579
   37  -0.0288198   0.0840630  -0.0032755   0.0009861   0.0020338  -0.0005862
   38   0.0267556   0.0316648   0.0028449   0.0023207  -0.0032978   0.0001694
   39  -0.0034839   0.0092256   0.0057112  -0.0006092   0.0001651   0.0068493
   40  -0.0036701  -0.0055164  -0.0009161  -0.0005725   0.0013543  -0.0000558
   41   0.0011461   0.0040884   0.0001520   0.0002280  -0.0008149   0.0000199
   42  -0.0008767  -0.0006333   0.0045160  -0.0000662   0.0001424   0.0000386
   43  -0.1785973   0.0566745  -0.0119878  -0.0109947   0.0282735  -0.0013386
   44   0.1237006  -0.2869782   0.0118389  -0.0023052   0.0040029  -0.0002158
   45  -0.0116350   0.0047724  -0.0617085  -0.0015056   0.0029151   0.0035022
   46   0.0119932   0.0152689   0.0009580   0.0006660  -0.0004600   0.0004884
   47  -0.0144011  -0.0173846  -0.0016028   0.0001137   0.0008918   0.0000631
   48   0.0008558   0.0014749   0.0033020   0.0004962  -0.0000297  -0.0040832
   49   0.7322358  -0.0002491   0.0617423  -0.3358621  -0.0004884  -0.0306578
   50  -0.0002491   0.6639589   0.0023620  -0.0005056  -0.0584471  -0.0001753
   51   0.0617423   0.0023620   0.1395475  -0.0305869  -0.0001513  -0.0400143
   52  -0.3358621  -0.0005056  -0.0305869   0.3550664   0.0005465   0.0337162
   53  -0.0004884  -0.0584471  -0.0001513   0.0005465   0.0581584   0.0002015
   54  -0.0306578  -0.0001753  -0.0400143   0.0337162   0.0002015   0.0289870
   55  -0.1776715  -0.0559601  -0.0124455  -0.0108872  -0.0283545  -0.0015529
   56  -0.1230239  -0.2876602  -0.0138119   0.0022342   0.0038727   0.0002387
   57  -0.0126198  -0.0067108  -0.0619141  -0.0014743  -0.0029218   0.0034853
   58   0.0119834  -0.0151227   0.0008151   0.0006681   0.0004476   0.0004899
   59   0.0145658  -0.0174273   0.0014238  -0.0001195   0.0008949  -0.0000144
   60   0.0009719  -0.0016411   0.0033085   0.0004967   0.0000739  -0.0040891
   61  -0.0281612  -0.0842962  -0.0038940   0.0010120  -0.0020076  -0.0006147
   62  -0.0270110   0.0311384  -0.0026529  -0.0022884  -0.0033158  -0.0002498
   63  -0.0036271  -0.0090436   0.0056099  -0.0006274  -0.0002518   0.0068501
   64  -0.0036793   0.0054779  -0.0008612  -0.0005644  -0.0013494  -0.0000695
   65  -0.0011708   0.0041120  -0.0001516  -0.0002277  -0.0008213  -0.0000283
   66  -0.0008803   0.0006203   0.0045214  -0.0000663  -0.0001458   0.0000350
           55          56          57          58          59          60
    1   0.0014953   0.0014611  -0.0008000  -0.0001213  -0.0001888   0.0000191
    2   0.0020450  -0.0045130   0.0001406   0.0012435   0.0002394   0.0001221
    3  -0.0003176  -0.0005135   0.0059489   0.0000809  -0.0000127   0.0002567
    4  -0.0003963   0.0002492  -0.0009810  -0.0001479   0.0000045  -0.0001175
    5  -0.0001449  -0.0000607   0.0000739   0.0000040   0.0000263  -0.0000742
    6  -0.0004434   0.0010015  -0.0004429  -0.0003351   0.0000244   0.0001106
    7   0.0004110  -0.0001740  -0.0000339   0.0000468   0.0000107   0.0000078
    8  -0.0001999  -0.0001568   0.0000047   0.0000301   0.0000023   0.0000181
    9   0.0000213  -0.0003879  -0.0000201   0.0001324  -0.0000070  -0.0000962
   10   0.0000192   0.0000058  -0.0000088  -0.0000064   0.0000037   0.0000038
   11  -0.0000347   0.0002362  -0.0001557  -0.0000594  -0.0000262  -0.0000289
   12  -0.0000753   0.0001036   0.0002728  -0.0000232  -0.0000083   0.0000116
   13  -0.0000044   0.0000803  -0.0001286  -0.0000476   0.0000102   0.0000032
   14   0.0000228   0.0000220  -0.0000043  -0.0000077   0.0000016   0.0000089
   15   0.0000565  -0.0000773   0.0000028   0.0000384  -0.0000037  -0.0000011
   16   0.0000864  -0.0000284   0.0000140   0.0000362  -0.0000186   0.0000132
   17  -0.0000228  -0.0000857   0.0001562   0.0000207   0.0000004   0.0000039
   18   0.0000094  -0.0000417   0.0000298   0.0000152   0.0000043  -0.0000309
   19  -0.0000866   0.0002209   0.0000153  -0.0000794   0.0000026  -0.0000122
   20   0.0000081   0.0000046  -0.0000419   0.0000036  -0.0000005   0.0000006
   21  -0.0000140   0.0000425   0.0000000  -0.0000137  -0.0000005  -0.0000051
   22  -0.0000629   0.0000441   0.0000300  -0.0000482   0.0000212  -0.0000356
   23  -0.0000926   0.0002852   0.0001410  -0.0000990  -0.0000201   0.0000096
   24   0.0000082  -0.0000156   0.0002181  -0.0000257   0.0000093   0.0000010
   25  -0.0000152   0.0000438   0.0000715  -0.0000242   0.0000045  -0.0000025
   26  -0.0000003  -0.0000265   0.0000164   0.0000038   0.0000022  -0.0000059
   27  -0.0000053   0.0000180  -0.0000017  -0.0000063  -0.0000016   0.0000023
   28  -0.0003366   0.0001311   0.0010648  -0.0001654   0.0000190   0.0000778
   29  -0.0000028   0.0002100  -0.0001935  -0.0000083   0.0000213   0.0000503
   30  -0.0000015  -0.0001504  -0.0001004   0.0000723  -0.0000276   0.0000579
   31  -0.0000720  -0.0000268   0.0000508   0.0000109   0.0000008  -0.0000006
   32   0.0001194  -0.0002438  -0.0000922   0.0000563  -0.0000001   0.0000247
   33  -0.0000478   0.0001090  -0.0000523  -0.0000140  -0.0000092  -0.0000054
   34  -0.0230636   0.0258839  -0.0028531  -0.0048442  -0.0007791  -0.0010706
   35   0.0714606   0.0307983   0.0077729  -0.0013048   0.0012708  -0.0001541
   36  -0.0023989   0.0027949   0.0059126  -0.0010570  -0.0000949   0.0052048
   37  -0.0549064  -0.0311742  -0.0055354  -0.0009535  -0.0009545  -0.0000306
   38  -0.0300268  -0.0158717  -0.0032855  -0.0010262   0.0001741  -0.0000805
   39  -0.0059940  -0.0033489  -0.0040038  -0.0000271  -0.0000961  -0.0007986
   40   0.0012515   0.0022465   0.0002565   0.0001698   0.0001350   0.0000682
   41   0.0008999  -0.0020777   0.0000666   0.0000158   0.0000132   0.0000354
   42   0.0002762   0.0002340  -0.0008752   0.0000707   0.0000176  -0.0004968
   43   0.0632941   0.0231703   0.0058343  -0.0008849  -0.0036146  -0.0008067
   44  -0.0225263  -0.0573809  -0.0025049  -0.0032378  -0.0026119  -0.0003943
   45   0.0056389   0.0019950   0.0080053  -0.0007857  -0.0004117   0.0067065
   46  -0.0009260   0.0032523  -0.0007660   0.0004311   0.0007324   0.0000232
   47   0.0036304  -0.0025742   0.0003210  -0.0007254  -0.0007780  -0.0000792
   48  -0.0007707   0.0003221   0.0067123   0.0000178   0.0000722   0.0001915
   49  -0.1776715  -0.1230239  -0.0126198   0.0119834   0.0145658   0.0009719
   50  -0.0559601  -0.2876602  -0.0067108  -0.0151227  -0.0174273  -0.0016411
   51  -0.0124455  -0.0138119  -0.0619141   0.0008151   0.0014238   0.0033085
   52  -0.0108872   0.0022342  -0.0014743   0.0006681  -0.0001195   0.0004967
   53  -0.0283545   0.0038727  -0.0029218   0.0004476   0.0008949   0.0000739
   54  -0.0015529   0.0002387   0.0034853   0.0004899  -0.0000144  -0.0040891
   55   0.6647986  -0.0351774   0.0547829  -0.1248061   0.1242399  -0.0083659
   56  -0.0351774   0.7384901  -0.0006284   0.1212506  -0.2735725   0.0110033
   57   0.0547829  -0.0006284   0.1322294  -0.0085193   0.0113376  -0.0353801
   58  -0.1248061   0.1212506  -0.0085193   0.1300884  -0.1298542   0.0100504
   59   0.1242399  -0.2735725   0.0113376  -0.1298542   0.2887539  -0.0117943
   60  -0.0083659   0.0110033  -0.0353801   0.0100504  -0.0117943   0.0252342
   61  -0.3185125   0.0484784  -0.0258345  -0.0121436  -0.0032148  -0.0016346
   62  -0.0166283  -0.1117322  -0.0021224   0.0279128   0.0017759   0.0028603
   63  -0.0257324   0.0052865  -0.0642291  -0.0013489  -0.0003226   0.0023094
   64  -0.0196087  -0.0391479  -0.0025651   0.0008380  -0.0010060   0.0003414
   65  -0.0132545  -0.0179637  -0.0013687   0.0004569   0.0012601   0.0000415
   66  -0.0026287  -0.0041736   0.0042014   0.0003728  -0.0000845  -0.0024918
           61          62          63          64          65          66
    1  -0.0213952   0.0110148  -0.0039678  -0.0019760  -0.0026022   0.0003054
    2   0.0265833   0.0047941   0.0027372   0.0027809  -0.0014445   0.0006405
    3  -0.0020593   0.0019222   0.0030712   0.0001728  -0.0006301  -0.0022006
    4  -0.0007294  -0.0032148   0.0004532   0.0004840   0.0009870   0.0007155
    5   0.0002841  -0.0009859   0.0011526   0.0013151  -0.0007423  -0.0004113
    6  -0.0031082  -0.0010856  -0.0012239   0.0000032   0.0008301  -0.0002559
    7   0.0001718  -0.0000703   0.0013554  -0.0000887  -0.0001554  -0.0000105
    8   0.0006847  -0.0001200  -0.0005030   0.0000166   0.0003485  -0.0000479
    9   0.0012766   0.0006875  -0.0005325  -0.0002136  -0.0000882   0.0003274
   10  -0.0004332  -0.0000775  -0.0001845   0.0003209  -0.0001184  -0.0002141
   11  -0.0008532  -0.0001750   0.0003641  -0.0001977  -0.0000186  -0.0001061
   12  -0.0000594   0.0001805  -0.0002248  -0.0002109  -0.0000765  -0.0001941
   13  -0.0002628  -0.0007139  -0.0000041   0.0000560   0.0002631   0.0000396
   14  -0.0000862   0.0000121  -0.0001344   0.0000181  -0.0000483   0.0000393
   15   0.0001108   0.0004231   0.0000576   0.0000210  -0.0001654   0.0000186
   16   0.0003112   0.0002601  -0.0000918  -0.0000402  -0.0000227   0.0000084
   17   0.0002860   0.0002049  -0.0003780  -0.0001539   0.0000673   0.0000796
   18   0.0000031   0.0001271   0.0002233   0.0001376  -0.0001187   0.0002249
   19  -0.0004454  -0.0006526  -0.0000305  -0.0000583   0.0002607  -0.0000159
   20  -0.0000077  -0.0000298   0.0000904   0.0000129   0.0000092  -0.0000249
   21  -0.0000802  -0.0001106  -0.0000018  -0.0000199   0.0000464  -0.0000004
   22  -0.0006185  -0.0005780   0.0001702   0.0004528  -0.0001174   0.0003508
   23  -0.0009357  -0.0003933  -0.0003148  -0.0000145   0.0000473   0.0000696
   24  -0.0003469  -0.0006332   0.0000491   0.0002077   0.0003115  -0.0001482
   25  -0.0002030  -0.0003000  -0.0000222   0.0000684   0.0001183  -0.0000114
   26  -0.0000258   0.0001639   0.0000343  -0.0000141  -0.0001220  -0.0000062
   27  -0.0000266  -0.0000824  -0.0000134  -0.0000002   0.0000290  -0.0000024
   28  -0.0007466  -0.0032488  -0.0007783   0.0004114   0.0011797  -0.0007286
   29  -0.0002797  -0.0013116  -0.0007134   0.0013326  -0.0005170   0.0005366
   30   0.0021027  -0.0009643  -0.0002728   0.0001511  -0.0001647   0.0000249
   31   0.0002479   0.0003602  -0.0001168  -0.0000806  -0.0001272  -0.0000742
   32   0.0006935   0.0005781   0.0003110  -0.0001666  -0.0002066  -0.0000225
   33  -0.0003643   0.0002391  -0.0000005  -0.0000423   0.0000251  -0.0000468
   34  -0.1689190   0.1167240  -0.0104802   0.0047145  -0.0197351  -0.0002206
   35   0.0564666  -0.2291203   0.0048421   0.0024717  -0.0383490   0.0000467
   36  -0.0114591   0.0111742  -0.0611173   0.0001533  -0.0020210   0.0038837
   37   0.0679007  -0.0307101   0.0068700  -0.0021211   0.0050065  -0.0007354
   38   0.0314017  -0.0654265   0.0034169   0.0011242   0.0013051   0.0000394
   39   0.0071583  -0.0039345   0.0068593  -0.0007049   0.0006559   0.0042375
   40  -0.0020806  -0.0011388  -0.0007099   0.0004243  -0.0000597   0.0000599
   41  -0.0050276   0.0012697  -0.0006788   0.0000767  -0.0022279  -0.0000153
   42  -0.0007666  -0.0000723   0.0042257   0.0000610  -0.0000009   0.0001051
   43  -0.0552062   0.0298728  -0.0057755   0.0012707  -0.0008858   0.0002747
   44   0.0310122  -0.0155119   0.0032091  -0.0022327  -0.0021026  -0.0002429
   45  -0.0052971   0.0031616  -0.0039611   0.0002386  -0.0000727  -0.0008753
   46  -0.0009637   0.0010177  -0.0000190   0.0001708  -0.0000154   0.0000716
   47   0.0009441   0.0001823   0.0001053  -0.0001345   0.0000133  -0.0000125
   48  -0.0000304   0.0000993  -0.0007957   0.0000674  -0.0000317  -0.0005007
   49  -0.0281612  -0.0270110  -0.0036271  -0.0036793  -0.0011708  -0.0008803
   50  -0.0842962   0.0311384  -0.0090436   0.0054779   0.0041120   0.0006203
   51  -0.0038940  -0.0026529   0.0056099  -0.0008612  -0.0001516   0.0045214
   52   0.0010120  -0.0022884  -0.0006274  -0.0005644  -0.0002277  -0.0000663
   53  -0.0020076  -0.0033158  -0.0002518  -0.0013494  -0.0008213  -0.0001458
   54  -0.0006147  -0.0002498   0.0068501  -0.0000695  -0.0000283   0.0000350
   55  -0.3185125  -0.0166283  -0.0257324  -0.0196087  -0.0132545  -0.0026287
   56   0.0484784  -0.1117322   0.0052865  -0.0391479  -0.0179637  -0.0041736
   57  -0.0258345  -0.0021224  -0.0642291  -0.0025651  -0.0013687   0.0042014
   58  -0.0121436   0.0279128  -0.0013489   0.0008380   0.0004569   0.0003728
   59  -0.0032148   0.0017759  -0.0003226  -0.0010060   0.0012601  -0.0000845
   60  -0.0016346   0.0028603   0.0023094   0.0003414   0.0000415  -0.0024918
   61   0.6068014  -0.0533832   0.0493982  -0.0656246  -0.0467169  -0.0044741
   62  -0.0533832   0.5130735  -0.0047421  -0.0471468  -0.1250703  -0.0042244
   63   0.0493982  -0.0047421   0.1268483  -0.0047295  -0.0044670  -0.0237305
   64  -0.0656246  -0.0471468  -0.0047295   0.0846299   0.0769371   0.0078617
   65  -0.0467169  -0.1250703  -0.0044670   0.0769371   0.1824713   0.0074461
   66  -0.0044741  -0.0042244  -0.0237305   0.0078617   0.0074461   0.0128668
 **********************************************************************
 **                                                                  **
 **                       VIBRATIONAL ANALYSIS                       **
 **                       --------------------                       **
 **                                                                  **
 **        VIBRATIONAL FREQUENCIES (CM**-1) AND NORMAL MODES         **
 **     FORCE CONSTANTS (mDYN/ANGSTROM) AND REDUCED MASSES (AMU)     **
 **                  INFRARED INTENSITIES (KM/MOL)                   **
 **                                                                  **
 **********************************************************************


 Mode:                 1                      2                      3
 Frequency:        23.70                  40.91                  58.81
 Force Cnst:      0.0053                 0.0175                 0.0148
 Red. Mass:      16.0513                17.7710                 7.2644
 IR Active:          YES                    YES                    YES
 IR Intens:        0.074                  0.047                  0.830
 Raman Active:       YES                    YES                    YES
               X      Y      Z        X      Y      Z        X      Y      Z
 C          0.000 -0.084  0.001   -0.000 -0.199 -0.001   -0.008  0.001 -0.081
 C         -0.000  0.067  0.001    0.000 -0.140 -0.001    0.025  0.001 -0.051
 Cl        -0.001  0.278  0.002    0.001 -0.236 -0.001    0.082  0.001 -0.073
 C         -0.000  0.063  0.001    0.000  0.018  0.000    0.020  0.000 -0.000
 Cl        -0.001  0.288  0.001    0.000  0.191  0.001    0.073 -0.000  0.041
 C          0.000 -0.111 -0.001    0.000  0.072  0.000   -0.024 -0.000  0.016
 Cl         0.000 -0.137 -0.001    0.000  0.344  0.002   -0.036 -0.002  0.083
 C          0.001 -0.263 -0.001   -0.000 -0.069 -0.000   -0.059  0.000 -0.013
 H          0.001 -0.391 -0.002   -0.000 -0.044 -0.000   -0.094  0.000  0.001
 C          0.000 -0.247 -0.000   -0.000 -0.195 -0.001   -0.049  0.001 -0.063
 H          0.001 -0.360 -0.001   -0.000 -0.254 -0.002   -0.079  0.001 -0.086
 C          0.000 -0.062  0.001   -0.000 -0.105 -0.001   -0.013  0.000 -0.057
 C         -0.034 -0.049  0.128   -0.124 -0.026 -0.024   -0.021 -0.000  0.025
 Cl        -0.081 -0.068  0.286   -0.289 -0.117 -0.059   -0.001  0.002 -0.163
 C         -0.035 -0.024  0.130   -0.127  0.124 -0.022   -0.046 -0.001  0.256
 H         -0.063 -0.015  0.228   -0.227  0.180 -0.041   -0.053 -0.002  0.331
 C          0.000 -0.011 -0.001   -0.001  0.197  0.004   -0.060 -0.002  0.392
 H          0.000  0.008 -0.001   -0.002  0.312  0.005   -0.080 -0.003  0.586
 C          0.035 -0.023 -0.130    0.125  0.125  0.026   -0.046 -0.001  0.257
 H          0.063 -0.013 -0.230    0.224  0.181  0.047   -0.054 -0.002  0.333
 C          0.034 -0.048 -0.128    0.123 -0.025  0.024   -0.022 -0.000  0.025
 Cl         0.082 -0.066 -0.287    0.289 -0.116  0.056   -0.003 -0.000 -0.164
 TransDip  -0.000 -0.009 -0.000   -0.000  0.007  0.000   -0.007 -0.000  0.028

 Mode:                 4                      5                      6
 Frequency:        77.58                  98.63                 135.34
 Force Cnst:      0.1067                 0.1165                 0.0865
 Red. Mass:      30.0787                20.3203                 8.0202
 IR Active:          YES                    YES                    YES
 IR Intens:        0.002                  0.067                  0.896
 Raman Active:       YES                    YES                    YES
               X      Y      Z        X      Y      Z        X      Y      Z
 C          0.000 -0.093  0.001   -0.006  0.000 -0.272   -0.000  0.029 -0.000
 C         -0.000  0.036  0.001    0.068  0.001 -0.223   -0.000  0.042 -0.000
 Cl        -0.002  0.568  0.003    0.249  0.004 -0.303   -0.000  0.088 -0.000
 C         -0.000 -0.099  0.000    0.064 -0.000 -0.116   -0.000  0.093  0.000
 Cl        -0.001 -0.554 -0.003    0.199 -0.001 -0.016   -0.000  0.021 -0.000
 C          0.000  0.035  0.001   -0.026 -0.000 -0.084   -0.001  0.188  0.001
 Cl         0.001  0.408  0.002   -0.054  0.001  0.061   -0.001 -0.151 -0.000
 C          0.001 -0.033  0.001   -0.097 -0.001 -0.145   -0.001  0.427  0.002
 H          0.001  0.031  0.001   -0.169 -0.001 -0.117   -0.001  0.591  0.003
 C          0.000 -0.184  0.000   -0.075 -0.001 -0.243   -0.001  0.325  0.001
 H          0.001 -0.290  0.000   -0.131 -0.001 -0.288   -0.001  0.444  0.001
 C          0.000 -0.084  0.001   -0.023  0.000 -0.210   -0.000 -0.085 -0.001
 C         -0.029 -0.067  0.001   -0.053  0.003 -0.035   -0.019 -0.075 -0.011
 Cl        -0.085 -0.100  0.001   -0.124 -0.017  0.343   -0.113 -0.129 -0.014
 C         -0.031 -0.028  0.003   -0.062  0.003  0.045   -0.023 -0.029 -0.013
 H         -0.056 -0.015  0.005   -0.071  0.001  0.160   -0.046 -0.016 -0.022
 C          0.000 -0.012  0.000   -0.064 -0.000  0.034    0.000 -0.016 -0.000
 H          0.000  0.015  0.000   -0.070 -0.000  0.092    0.000  0.004 -0.000
 C          0.031 -0.028 -0.003   -0.061 -0.004  0.044    0.023 -0.029  0.013
 H          0.056 -0.014 -0.006   -0.069 -0.003  0.158    0.046 -0.016  0.022
 C          0.029 -0.067 -0.001   -0.052 -0.003 -0.036    0.020 -0.075  0.010
 Cl         0.086 -0.100 -0.006   -0.123  0.014  0.341    0.115 -0.130  0.015
 TransDip  -0.000 -0.001  0.000   -0.008 -0.000 -0.000   -0.000  0.030  0.000

 Mode:                 7                      8                      9
 Frequency:       155.48                 201.50                 211.52
 Force Cnst:      0.3145                 0.1113                 0.6712
 Red. Mass:      22.0853                 4.6518                25.4649
 IR Active:          YES                    YES                    YES
 IR Intens:        0.198                  0.000                  0.032
 Raman Active:       YES                    YES                    YES
               X      Y      Z        X      Y      Z        X      Y      Z
 C         -0.077  0.001 -0.122   -0.000  0.002 -0.000    0.132 -0.000 -0.071
 C         -0.112  0.000 -0.122   -0.000  0.016 -0.000    0.114 -0.001 -0.083
 Cl        -0.189 -0.001 -0.110    0.000 -0.002 -0.000   -0.329 -0.000  0.072
 C         -0.131 -0.001 -0.068   -0.000  0.017  0.000    0.170 -0.000 -0.178
 Cl        -0.115  0.000 -0.044    0.000 -0.004 -0.000    0.018  0.003 -0.363
 C         -0.218 -0.002 -0.028   -0.000  0.013  0.000    0.149 -0.000 -0.125
 Cl        -0.277  0.001  0.173   -0.000 -0.005  0.000    0.063 -0.003  0.564
 C         -0.231 -0.004 -0.042   -0.000  0.007  0.000    0.112  0.001 -0.154
 H         -0.242 -0.006 -0.039   -0.000  0.003 -0.000    0.136  0.002 -0.165
 C         -0.199 -0.002 -0.091   -0.000 -0.004 -0.000    0.124  0.001 -0.087
 H         -0.268 -0.003 -0.147   -0.000 -0.013 -0.000    0.149  0.002 -0.068
 C         -0.007  0.001 -0.115    0.000 -0.002  0.000    0.124  0.000 -0.054
 C          0.083 -0.022 -0.040   -0.017 -0.003  0.158    0.093 -0.003 -0.024
 Cl         0.387  0.150  0.091    0.008 -0.001 -0.089   -0.122 -0.138 -0.004
 C          0.083 -0.035  0.019   -0.036 -0.002  0.338    0.093  0.014  0.008
 H          0.049 -0.019  0.065   -0.062 -0.003  0.589    0.095  0.012  0.034
 C          0.112 -0.000  0.042   -0.000 -0.000  0.000    0.085  0.000  0.018
 H          0.106 -0.001  0.094   -0.000  0.001  0.001    0.083  0.000  0.047
 C          0.082  0.035  0.020    0.036  0.001 -0.337    0.093 -0.014  0.008
 H          0.047  0.018  0.066    0.062  0.002 -0.589    0.096 -0.012  0.035
 C          0.082  0.023 -0.040    0.017 -0.001 -0.157    0.094  0.003 -0.024
 Cl         0.386 -0.147  0.090   -0.007 -0.002  0.089   -0.122  0.137 -0.003
 TransDip  -0.014 -0.000 -0.000    0.000 -0.001  0.000    0.006  0.000  0.000

 Mode:                10                     11                     12
 Frequency:       220.81                 248.41                 265.87
 Force Cnst:      0.9443                 0.2680                 0.6812
 Red. Mass:      32.8703                 7.3718                16.3563
 IR Active:          YES                    YES                    YES
 IR Intens:        0.081                  0.982                  0.315
 Raman Active:       YES                    YES                    YES
               X      Y      Z        X      Y      Z        X      Y      Z
 C          0.038 -0.000 -0.079   -0.000  0.110  0.000   -0.051 -0.000  0.002
 C         -0.011 -0.002 -0.142    0.000  0.385  0.001    0.032  0.000  0.026
 Cl        -0.582  0.000  0.048   -0.001 -0.087  0.001   -0.028 -0.000  0.058
 C          0.013 -0.004 -0.113    0.000  0.460  0.002    0.091  0.000 -0.041
 Cl         0.635 -0.001  0.358    0.002 -0.104 -0.000    0.118  0.000 -0.080
 C         -0.062 -0.002 -0.077   -0.000  0.288  0.001    0.163  0.001 -0.054
 Cl        -0.048  0.002 -0.199   -0.001 -0.057 -0.000    0.206 -0.001  0.111
 C         -0.013  0.001 -0.059   -0.000 -0.087 -0.001    0.110  0.001 -0.091
 H         -0.002  0.004 -0.064   -0.000 -0.382 -0.003    0.089  0.001 -0.082
 C         -0.006  0.003 -0.075   -0.000 -0.205 -0.001    0.083 -0.000 -0.041
 H         -0.028  0.006 -0.094   -0.000 -0.566 -0.003    0.169 -0.001  0.029
 C          0.030  0.000 -0.051    0.000  0.007 -0.001   -0.167 -0.001  0.048
 C          0.023 -0.001 -0.021    0.014 -0.002 -0.003   -0.243  0.075  0.031
 Cl        -0.020 -0.028  0.006   -0.023 -0.024  0.004    0.035  0.333 -0.003
 C          0.022  0.002  0.001    0.014 -0.002 -0.018   -0.257  0.017 -0.025
 H          0.021  0.002  0.021    0.022 -0.005 -0.037   -0.203 -0.012 -0.056
 C          0.021 -0.000  0.003    0.000 -0.010  0.000   -0.296 -0.000 -0.072
 H          0.019 -0.000  0.021    0.000 -0.023  0.001   -0.289 -0.000 -0.140
 C          0.022 -0.002  0.000   -0.014 -0.002  0.018   -0.257 -0.018 -0.025
 H          0.021 -0.002  0.020   -0.021 -0.006  0.038   -0.203  0.012 -0.056
 C          0.024  0.001 -0.021   -0.013 -0.002  0.001   -0.242 -0.076  0.031
 Cl        -0.020  0.028  0.007    0.022 -0.023 -0.004    0.036 -0.332 -0.005
 TransDip   0.007  0.000  0.006    0.000 -0.032 -0.000   -0.018 -0.000 -0.001

 Mode:                13                     14                     15
 Frequency:       300.68                 321.55                 346.53
 Force Cnst:      0.4024                 0.4343                 1.9462
 Red. Mass:       7.5537                 7.1285                27.5088
 IR Active:          YES                    YES                    YES
 IR Intens:        1.329                  0.001                  0.239
 Raman Active:       YES                    YES                    YES
               X      Y      Z        X      Y      Z        X      Y      Z
 C         -0.001  0.001  0.040   -0.000  0.363  0.001   -0.025  0.004 -0.138
 C         -0.071  0.001 -0.061    0.000  0.198  0.001   -0.121  0.004 -0.175
 Cl         0.032  0.000 -0.157    0.001 -0.023  0.002   -0.229  0.001 -0.435
 C         -0.051  0.001 -0.072    0.000 -0.039 -0.000   -0.128  0.001  0.193
 Cl         0.063 -0.000 -0.007    0.000  0.004 -0.001   -0.315 -0.002  0.365
 C         -0.034  0.000 -0.076   -0.000 -0.273 -0.002    0.189 -0.001  0.141
 Cl        -0.084 -0.000  0.051   -0.000  0.063 -0.000    0.465 -0.001  0.108
 C          0.044 -0.001 -0.034   -0.001 -0.246 -0.002    0.107 -0.002  0.054
 H          0.102 -0.002 -0.059   -0.001 -0.431 -0.003   -0.094 -0.006  0.137
 C          0.060  0.001  0.014   -0.000  0.281  0.001    0.104  0.002 -0.157
 H          0.079  0.000  0.028   -0.000  0.434  0.002    0.075  0.001 -0.180
 C         -0.035 -0.001  0.367    0.000  0.117 -0.000   -0.025  0.002 -0.018
 C         -0.025 -0.008  0.340    0.106  0.043  0.013    0.004 -0.021 -0.010
 Cl         0.005 -0.017 -0.052   -0.086 -0.073 -0.011    0.018 -0.041  0.003
 C          0.006 -0.002  0.041    0.112 -0.027  0.014    0.004 -0.012 -0.002
 H          0.023  0.001 -0.168    0.191 -0.071  0.024   -0.012 -0.003  0.002
 C          0.037  0.001 -0.223   -0.000 -0.102  0.000    0.016 -0.001  0.001
 H          0.080  0.002 -0.644    0.000 -0.217  0.001    0.015 -0.003  0.007
 C          0.005  0.002  0.041   -0.112 -0.028 -0.014    0.001  0.011 -0.002
 H          0.021  0.000 -0.168   -0.191 -0.072 -0.023   -0.017  0.001  0.002
 C         -0.026  0.005  0.340   -0.106  0.042 -0.015    0.001  0.023 -0.010
 Cl         0.006  0.017 -0.052    0.085 -0.073  0.010    0.019  0.040  0.003
 TransDip   0.007  0.000 -0.036    0.000  0.001  0.000   -0.014 -0.000  0.007

 Mode:                16                     17                     18
 Frequency:       406.53                 411.70                 453.89
 Force Cnst:      0.6932                 1.3456                 0.6577
 Red. Mass:       7.1186                13.4738                 5.4186
 IR Active:          YES                    YES                    YES
 IR Intens:        4.318                 10.799                  2.298
 Raman Active:       YES                    YES                    YES
               X      Y      Z        X      Y      Z        X      Y      Z
 C         -0.001  0.059 -0.000   -0.203 -0.000 -0.068   -0.025 -0.001  0.196
 C         -0.000  0.096  0.000   -0.038 -0.001  0.048   -0.127  0.000  0.053
 Cl         0.000 -0.006  0.001    0.037 -0.000  0.124    0.017  0.000 -0.092
 C          0.000  0.042  0.000    0.010 -0.001 -0.007   -0.092  0.001 -0.072
 Cl         0.000 -0.006  0.000    0.067  0.000 -0.049    0.037 -0.000  0.016
 C          0.000 -0.099 -0.001    0.038  0.000 -0.018    0.016  0.000 -0.126
 Cl         0.001  0.016  0.000    0.156 -0.000  0.005   -0.063 -0.000  0.041
 C         -0.001 -0.078 -0.001   -0.121  0.001 -0.119    0.189 -0.000 -0.024
 H         -0.001 -0.138 -0.001   -0.219  0.002 -0.079    0.361 -0.000 -0.094
 C         -0.001  0.125 -0.000   -0.153 -0.000 -0.108    0.166 -0.000  0.166
 H         -0.000  0.199  0.000   -0.095 -0.001 -0.061    0.295 -0.000  0.271
 C         -0.001 -0.098 -0.001   -0.268  0.001 -0.032   -0.059 -0.001  0.127
 C         -0.052 -0.079 -0.002   -0.180 -0.146  0.053   -0.037 -0.022 -0.145
 Cl         0.151 -0.135  0.015    0.171 -0.242  0.010    0.035 -0.043  0.017
 C         -0.092  0.227 -0.010   -0.212 -0.088  0.013   -0.055 -0.013 -0.128
 H         -0.292  0.336 -0.033   -0.318 -0.032 -0.016   -0.067 -0.006 -0.149
 C         -0.002  0.331  0.001   -0.143 -0.003 -0.086   -0.089 -0.001  0.197
 H         -0.002  0.401  0.000   -0.134 -0.003 -0.213   -0.124 -0.002  0.528
 C          0.089  0.228  0.011   -0.215  0.083  0.013   -0.055  0.014 -0.128
 H          0.287  0.338  0.035   -0.323  0.025 -0.016   -0.067  0.007 -0.148
 C          0.051 -0.078  0.002   -0.182  0.147  0.054   -0.037  0.023 -0.145
 Cl        -0.149 -0.134 -0.015    0.172  0.245  0.011    0.034  0.043  0.017
 TransDip  -0.001  0.067  0.000   -0.103 -0.000 -0.020   -0.001 -0.000  0.049

 Mode:                19                     20                     21
 Frequency:       478.08                 499.38                 525.72
 Force Cnst:      0.9190                 1.5382                 0.8757
 Red. Mass:       6.8247                10.4685                 5.3777
 IR Active:          YES                    YES                    YES
 IR Intens:        1.220                  8.532                  0.002
 Raman Active:       YES                    YES                    YES
               X      Y      Z        X      Y      Z        X      Y      Z
 C          0.000 -0.093 -0.001   -0.004  0.001 -0.130   -0.000  0.069  0.001
 C          0.000  0.103  0.000   -0.036  0.002 -0.056   -0.001  0.403  0.002
 Cl        -0.000 -0.002  0.000    0.073 -0.001  0.195   -0.000 -0.032 -0.001
 C          0.000  0.203  0.001   -0.079 -0.002 -0.145   -0.000 -0.232 -0.001
 Cl        -0.000 -0.021  0.000   -0.128 -0.001  0.236    0.000  0.020 -0.001
 C         -0.000 -0.163 -0.001    0.092  0.001 -0.330   -0.001 -0.239 -0.001
 Cl         0.000  0.021  0.000   -0.092 -0.000  0.046    0.001  0.014  0.000
 C         -0.000 -0.141 -0.001    0.173  0.004 -0.399   -0.001  0.237  0.002
 H         -0.000 -0.211 -0.002    0.222  0.007 -0.427   -0.000  0.632  0.005
 C          0.000  0.244  0.001    0.188 -0.001 -0.257   -0.001 -0.185 -0.000
 H          0.000  0.513  0.002    0.342 -0.003 -0.140   -0.001 -0.424 -0.001
 C          0.000 -0.195 -0.001    0.011  0.000 -0.070    0.000 -0.043  0.000
 C         -0.192 -0.120 -0.007    0.009  0.002  0.017   -0.048 -0.031  0.052
 Cl        -0.016  0.110 -0.002   -0.006  0.007 -0.003   -0.002  0.016 -0.004
 C         -0.207 -0.163 -0.027    0.011  0.000  0.044   -0.049 -0.031 -0.026
 H         -0.259 -0.135 -0.044    0.007  0.001  0.079   -0.062 -0.021 -0.088
 C          0.000 -0.050 -0.001    0.026  0.000 -0.062    0.000 -0.002  0.000
 H         -0.000  0.206 -0.001    0.035  0.001 -0.144    0.000  0.063  0.001
 C          0.207 -0.162  0.027    0.011 -0.000  0.044    0.050 -0.031  0.026
 H          0.259 -0.134  0.044    0.007 -0.001  0.079    0.063 -0.022  0.087
 C          0.193 -0.119  0.007    0.009 -0.002  0.017    0.049 -0.031 -0.052
 Cl         0.015  0.110  0.002   -0.006 -0.007 -0.003    0.002  0.016  0.004
 TransDip   0.000 -0.035 -0.000    0.048  0.000 -0.080   -0.000  0.001  0.001

 Mode:                22                     23                     24
 Frequency:       540.66                 555.32                 590.40
 Force Cnst:      0.9290                 1.2918                 0.9751
 Red. Mass:       5.3939                 7.1100                 4.7481
 IR Active:          YES                    YES                    YES
 IR Intens:        0.070                  6.534                  3.789
 Raman Active:       YES                    YES                    YES
               X      Y      Z        X      Y      Z        X      Y      Z
 C         -0.000 -0.017 -0.000   -0.188 -0.000  0.017    0.101  0.001 -0.165
 C         -0.000 -0.061 -0.000   -0.165 -0.001  0.027    0.155  0.001 -0.098
 Cl         0.000  0.005  0.000    0.043 -0.000  0.048   -0.015 -0.000  0.038
 C         -0.000  0.029  0.000   -0.124  0.000 -0.078    0.118 -0.001  0.070
 Cl        -0.000 -0.002  0.000    0.044 -0.000 -0.007   -0.038  0.000  0.008
 C         -0.000  0.031  0.000   -0.069  0.001 -0.103    0.040 -0.001  0.108
 Cl         0.000 -0.002  0.000    0.148 -0.000  0.022   -0.059  0.000 -0.023
 C         -0.000 -0.025 -0.000   -0.201  0.001 -0.180   -0.006 -0.000  0.050
 H         -0.000 -0.058 -0.001   -0.228 -0.001 -0.171   -0.159 -0.000  0.110
 C         -0.000  0.019 -0.000   -0.226  0.000 -0.039    0.054  0.001 -0.195
 H         -0.000  0.072  0.000   -0.174  0.000  0.002   -0.063  0.001 -0.292
 C         -0.000  0.011  0.000   -0.076 -0.001  0.200    0.017 -0.001  0.192
 C         -0.029  0.006  0.416    0.069 -0.023  0.027   -0.026  0.016  0.077
 Cl         0.003 -0.004 -0.030   -0.044  0.047  0.000    0.013 -0.015  0.005
 C          0.029  0.010 -0.135    0.143 -0.026 -0.128   -0.023  0.018 -0.177
 H          0.076  0.009 -0.540    0.115  0.003 -0.313    0.032  0.003 -0.450
 C          0.000 -0.001  0.000    0.199 -0.000  0.207   -0.108 -0.001  0.206
 H          0.000 -0.020  0.001    0.183 -0.001  0.390   -0.124 -0.002  0.355
 C         -0.028  0.008  0.134    0.143  0.028 -0.128   -0.023 -0.017 -0.177
 H         -0.075  0.003  0.541    0.116 -0.000 -0.316    0.032  0.001 -0.451
 C          0.029  0.010 -0.416    0.069  0.023  0.029   -0.026 -0.017  0.077
 Cl        -0.003 -0.004  0.030   -0.044 -0.047 -0.000    0.013  0.015  0.005
 TransDip  -0.000  0.008 -0.000   -0.074  0.000 -0.035    0.033  0.000 -0.053

 Mode:                25                     26                     27
 Frequency:       613.45                 710.28                 740.13
 Force Cnst:      1.1733                 2.2624                 2.1067
 Red. Mass:       5.2917                 7.6113                 6.5273
 IR Active:          YES                    YES                    YES
 IR Intens:        4.206                  7.591                  0.296
 Raman Active:       YES                    YES                    YES
               X      Y      Z        X      Y      Z        X      Y      Z
 C         -0.000  0.308  0.002   -0.144  0.000 -0.070   -0.001  0.409  0.002
 C         -0.000 -0.014  0.000   -0.026  0.000  0.028   -0.000 -0.340 -0.001
 Cl         0.000  0.005 -0.000   -0.011 -0.000 -0.001   -0.000  0.012  0.000
 C         -0.000 -0.332 -0.002    0.009 -0.001  0.158   -0.000  0.260  0.002
 Cl         0.000  0.018 -0.000    0.028  0.000 -0.045    0.000 -0.006 -0.000
 C          0.000  0.341  0.002    0.134 -0.001  0.137    0.000 -0.242 -0.001
 Cl        -0.000 -0.016 -0.000   -0.076  0.000 -0.012   -0.000  0.006  0.000
 C          0.000 -0.083 -0.000    0.151 -0.001  0.103    0.000  0.183  0.001
 H         -0.000 -0.600 -0.003   -0.037 -0.001  0.180   -0.001  0.067  0.001
 C          0.000  0.042  0.000    0.181  0.001 -0.172    0.000 -0.136 -0.002
 H          0.000 -0.414 -0.002    0.231  0.000 -0.131    0.000 -0.660 -0.004
 C          0.000 -0.048 -0.000   -0.257 -0.001  0.022    0.000  0.053  0.002
 C         -0.084 -0.057 -0.000   -0.053 -0.168 -0.051   -0.064  0.020 -0.005
 Cl         0.002  0.012 -0.001   -0.031  0.040 -0.002    0.008 -0.016  0.000
 C         -0.111 -0.063 -0.014    0.011 -0.205  0.022   -0.097 -0.061 -0.010
 H         -0.156 -0.040 -0.028   -0.271 -0.054  0.093   -0.103 -0.060 -0.011
 C         -0.000  0.009 -0.000    0.391  0.001  0.004   -0.000  0.003 -0.001
 H         -0.001  0.165  0.000    0.386  0.000  0.068   -0.001  0.176  0.003
 C          0.111 -0.063  0.014    0.009  0.206  0.024    0.098 -0.062  0.010
 H          0.155 -0.039  0.029   -0.272  0.052  0.095    0.104 -0.060  0.017
 C          0.084 -0.057 -0.001   -0.055  0.168 -0.050    0.064  0.019  0.003
 Cl        -0.002  0.012  0.001   -0.031 -0.040 -0.002   -0.008 -0.016 -0.000
 TransDip   0.000 -0.066 -0.000   -0.002 -0.001  0.088   -0.000  0.017  0.000

 Mode:                28                     29                     30
 Frequency:       747.33                 774.25                 785.41
 Force Cnst:      1.0908                 1.5470                 2.6130
 Red. Mass:       3.3150                 4.3798                 7.1894
 IR Active:          YES                    YES                    YES
 IR Intens:       16.296                 50.540                 94.417
 Raman Active:       YES                    YES                    YES
               X      Y      Z        X      Y      Z        X      Y      Z
 C          0.009 -0.001 -0.050    0.007 -0.001  0.066   -0.000 -0.106 -0.000
 C         -0.065  0.001 -0.092    0.222 -0.000  0.153    0.000  0.067  0.001
 Cl         0.015 -0.000  0.035   -0.034  0.000 -0.066   -0.000 -0.003 -0.000
 C         -0.078 -0.001  0.009    0.260 -0.000  0.005    0.000 -0.030  0.000
 Cl         0.014  0.000 -0.017   -0.041 -0.000  0.040   -0.000  0.000 -0.000
 C         -0.048  0.001  0.035    0.128  0.000 -0.026    0.000  0.057  0.000
 Cl         0.017 -0.000  0.004   -0.039  0.000 -0.018   -0.000 -0.003 -0.000
 C         -0.013 -0.001  0.056   -0.096  0.001 -0.213    0.000 -0.065 -0.000
 H         -0.106 -0.000  0.092   -0.062  0.000 -0.228    0.001  0.285  0.002
 C          0.032  0.001 -0.111   -0.132 -0.000  0.083    0.000 -0.019  0.000
 H         -0.053  0.003 -0.181   -0.014 -0.002  0.177    0.001  0.426  0.003
 C          0.010 -0.001  0.294   -0.036 -0.001  0.135   -0.001  0.313 -0.000
 C          0.031  0.034 -0.140   -0.010 -0.022 -0.022   -0.148  0.330 -0.012
 Cl         0.004 -0.007  0.003   -0.002  0.004 -0.001    0.042 -0.100  0.004
 C          0.003  0.044  0.043   -0.007 -0.031 -0.027   -0.179 -0.136 -0.021
 H          0.009  0.010  0.555   -0.093 -0.012  0.441    0.001 -0.236  0.005
 C         -0.055  0.000 -0.143    0.050  0.001 -0.079    0.001 -0.052 -0.001
 H         -0.104 -0.002  0.333   -0.006 -0.003  0.468   -0.001  0.337  0.008
 C          0.003 -0.044  0.042   -0.008  0.031 -0.028    0.180 -0.135  0.017
 H          0.008 -0.015  0.556   -0.093  0.008  0.443   -0.001 -0.236  0.002
 C          0.031 -0.033 -0.140   -0.011  0.021 -0.021    0.146  0.331  0.017
 Cl         0.004  0.007  0.003   -0.002 -0.004 -0.001   -0.042 -0.101 -0.004
 TransDip  -0.104 -0.000  0.077    0.175 -0.001  0.146   -0.001  0.311  0.002

 Mode:                31                     32                     33
 Frequency:       791.35                 833.75                 840.69
 Force Cnst:      0.7229                 0.5979                 3.1679
 Red. Mass:       1.9593                 1.4599                 7.6077
 IR Active:          YES                    YES                    YES
 IR Intens:       25.929                  7.867                 34.818
 Raman Active:       YES                    YES                    YES
               X      Y      Z        X      Y      Z        X      Y      Z
 C          0.003  0.001 -0.008   -0.000  0.104  0.001   -0.270 -0.002  0.035
 C         -0.040 -0.000 -0.024   -0.000 -0.021  0.000   -0.153 -0.000  0.249
 Cl         0.006 -0.000  0.010   -0.000  0.001 -0.000   -0.017  0.000 -0.044
 C         -0.049  0.000 -0.010    0.000  0.008  0.000   -0.073 -0.002  0.293
 Cl         0.006  0.000 -0.005    0.000  0.000 -0.000    0.052  0.000 -0.057
 C         -0.029 -0.000 -0.005    0.000  0.056  0.000    0.282 -0.001  0.125
 Cl         0.008 -0.000  0.004   -0.000 -0.005 -0.000   -0.068  0.000 -0.015
 C          0.026 -0.000  0.046   -0.000 -0.108 -0.001    0.023  0.001 -0.166
 H          0.050 -0.001  0.037    0.000  0.767  0.004   -0.335 -0.004 -0.026
 C          0.024 -0.000  0.009   -0.000 -0.104 -0.001    0.047  0.002 -0.178
 H          0.008 -0.001 -0.003    0.000  0.608  0.003    0.307 -0.004  0.024
 C          0.012 -0.000 -0.125    0.000 -0.018 -0.000    0.001  0.000 -0.080
 C         -0.014 -0.004  0.128    0.006 -0.040 -0.001    0.071  0.082  0.040
 Cl         0.000  0.001 -0.006   -0.003  0.008 -0.000    0.007 -0.014 -0.001
 C          0.011 -0.003 -0.112   -0.001  0.001 -0.000    0.099  0.183 -0.003
 H         -0.053 -0.003  0.466   -0.030  0.016  0.001    0.296  0.076  0.041
 C          0.009  0.000 -0.045   -0.000  0.009  0.000   -0.178 -0.000 -0.010
 H         -0.065 -0.004  0.682   -0.000  0.008  0.000   -0.176 -0.001 -0.002
 C          0.010  0.004 -0.112    0.001  0.001  0.000    0.100 -0.182 -0.005
 H         -0.053 -0.001  0.467    0.030  0.016 -0.001    0.295 -0.075  0.039
 C         -0.015  0.001  0.128   -0.005 -0.040  0.000    0.071 -0.082  0.040
 Cl         0.000 -0.000 -0.006    0.003  0.008  0.000    0.007  0.014 -0.001
 TransDip  -0.065 -0.002  0.150    0.001  0.090  0.001    0.056 -0.001  0.180

 Mode:                34                     35                     36
 Frequency:       908.48                 968.39                 988.80
 Force Cnst:      0.6608                 0.7346                 0.7544
 Red. Mass:       1.3590                 1.3296                 1.3095
 IR Active:          YES                    YES                    YES
 IR Intens:        0.001                  0.302                  0.214
 Raman Active:       YES                    YES                    YES
               X      Y      Z        X      Y      Z        X      Y      Z
 C          0.000  0.000 -0.000   -0.000  0.023  0.000   -0.001 -0.000 -0.002
 C          0.000  0.000 -0.000   -0.000  0.009  0.000   -0.002 -0.000  0.002
 Cl         0.000  0.000  0.000   -0.000 -0.000 -0.000   -0.000 -0.000 -0.000
 C          0.000 -0.000 -0.000    0.000 -0.009  0.000   -0.002 -0.000  0.001
 Cl        -0.000  0.000  0.000    0.000  0.000 -0.000    0.000 -0.000 -0.000
 C         -0.000 -0.000 -0.000    0.000 -0.011 -0.000    0.001  0.000 -0.001
 Cl         0.000  0.000  0.000   -0.000  0.002  0.000   -0.000 -0.000  0.000
 C          0.000  0.002  0.000    0.000  0.111  0.001    0.002 -0.000  0.001
 H          0.000 -0.008 -0.000   -0.000 -0.645 -0.004    0.005  0.000 -0.000
 C         -0.000 -0.001  0.000   -0.000 -0.126 -0.001    0.000  0.000  0.002
 H         -0.000  0.002  0.000   -0.000  0.744  0.004    0.002 -0.000  0.003
 C         -0.000 -0.000  0.000   -0.000  0.004  0.000    0.001  0.000 -0.015
 C         -0.003 -0.000  0.036    0.001 -0.009 -0.001   -0.000  0.001 -0.000
 Cl         0.000  0.000 -0.003   -0.000  0.001  0.000   -0.000 -0.000  0.001
 C          0.012  0.001 -0.120   -0.003 -0.002  0.001   -0.007  0.001  0.073
 H         -0.071 -0.003  0.693   -0.012  0.003 -0.006    0.046  0.002 -0.442
 C          0.000 -0.000 -0.000   -0.000  0.003 -0.000    0.013  0.001 -0.127
 H         -0.000  0.001  0.002   -0.000  0.012  0.000   -0.077 -0.003  0.756
 C         -0.012 -0.000  0.120    0.003 -0.002 -0.001   -0.007 -0.001  0.073
 H          0.070  0.004 -0.691    0.012  0.003  0.006    0.046  0.002 -0.441
 C          0.003  0.000 -0.036   -0.001 -0.009  0.001   -0.000 -0.001 -0.000
 Cl        -0.000 -0.000  0.003    0.000  0.001 -0.000   -0.000  0.000  0.001
 TransDip  -0.000 -0.001  0.000    0.000 -0.018  0.000    0.002  0.000 -0.015

 Mode:                37                     38                     39
 Frequency:      1038.00                1089.14                1100.90
 Force Cnst:      5.1835                 2.5923                 3.9571
 Red. Mass:       8.1654                 3.7091                 5.5415
 IR Active:          YES                    YES                    YES
 IR Intens:        3.453                  2.287                 16.626
 Raman Active:       YES                    YES                    YES
               X      Y      Z        X      Y      Z        X      Y      Z
 C          0.229 -0.000  0.054   -0.047 -0.000  0.048   -0.012 -0.000  0.033
 C         -0.127  0.000 -0.138    0.035 -0.001  0.264    0.017 -0.000  0.136
 Cl         0.006 -0.000  0.011   -0.007  0.000 -0.028   -0.004  0.000 -0.015
 C         -0.223 -0.001  0.262    0.036  0.000 -0.092    0.018  0.000 -0.046
 Cl         0.029  0.000 -0.035   -0.001 -0.000  0.005   -0.000 -0.000  0.002
 C          0.192 -0.001  0.077   -0.179  0.000 -0.037   -0.093  0.000 -0.016
 Cl        -0.017  0.000 -0.005    0.021 -0.000  0.003    0.011 -0.000  0.001
 C         -0.097  0.001 -0.234   -0.025 -0.000  0.051   -0.019 -0.000  0.020
 H         -0.284  0.001 -0.167   -0.230 -0.001  0.125   -0.172 -0.001  0.075
 C         -0.051 -0.001  0.070    0.106  0.001 -0.167    0.062  0.000 -0.089
 H          0.002  0.000  0.101    0.090  0.001 -0.193    0.078  0.001 -0.086
 C          0.308  0.001  0.019    0.070 -0.000 -0.004    0.056 -0.000 -0.001
 C         -0.041  0.143 -0.001    0.026  0.053  0.005   -0.179  0.283 -0.016
 Cl         0.002 -0.009  0.000   -0.003 -0.002 -0.001    0.022 -0.032  0.002
 C         -0.133 -0.263 -0.015   -0.012 -0.175 -0.002   -0.045  0.124 -0.004
 H         -0.016 -0.340 -0.007    0.386 -0.409  0.035   -0.342  0.316 -0.032
 C          0.071  0.000  0.007   -0.085 -0.000 -0.009    0.308  0.000  0.032
 H          0.061 -0.001  0.006   -0.099 -0.000 -0.009    0.332 -0.000  0.031
 C         -0.135  0.263 -0.013   -0.014  0.175 -0.000   -0.044 -0.124 -0.005
 H         -0.019  0.340 -0.004    0.381  0.410  0.039   -0.339 -0.317 -0.034
 C         -0.039 -0.143 -0.002    0.027 -0.052  0.005   -0.177 -0.283 -0.018
 Cl         0.002  0.009  0.000   -0.003  0.002 -0.001    0.021  0.032  0.002
 TransDip   0.018 -0.001  0.057   -0.022  0.000  0.043   -0.131 -0.000  0.002

 Mode:                40                     41                     42
 Frequency:      1128.04                1177.08                1177.47
 Force Cnst:      2.0568                 1.1386                 1.1100
 Red. Mass:       2.7434                 1.3948                 1.3588
 IR Active:          YES                    YES                    YES
 IR Intens:        7.467                  5.263                  7.532
 Raman Active:       YES                    YES                    YES
               X      Y      Z        X      Y      Z        X      Y      Z
 C         -0.117  0.001 -0.067   -0.012 -0.001  0.018    0.001 -0.019 -0.001
 C         -0.017  0.000 -0.115    0.001  0.001 -0.106    0.000  0.002  0.006
 Cl         0.003 -0.000  0.014    0.003 -0.000  0.009   -0.000 -0.000 -0.000
 C          0.071  0.000 -0.051    0.048  0.000 -0.026   -0.003  0.000  0.002
 Cl        -0.008 -0.000  0.010   -0.005 -0.000  0.003    0.000 -0.000 -0.000
 C          0.121 -0.000 -0.008   -0.045 -0.000  0.042    0.002 -0.000 -0.002
 Cl        -0.016  0.000 -0.001    0.004  0.000 -0.002   -0.000  0.000  0.000
 C          0.076 -0.001  0.079   -0.070  0.000 -0.032    0.004  0.000  0.001
 H          0.312 -0.000 -0.001   -0.516 -0.001  0.139    0.029 -0.001 -0.008
 C         -0.091 -0.000  0.079    0.077 -0.000  0.032   -0.004  0.005 -0.002
 H         -0.165 -0.000  0.038    0.646 -0.003  0.484   -0.035 -0.020 -0.026
 C         -0.111 -0.001  0.002   -0.045  0.002 -0.013    0.002  0.046  0.001
 C         -0.061  0.148 -0.007   -0.008  0.005  0.000    0.078 -0.044  0.008
 Cl         0.006 -0.015  0.001    0.000 -0.001 -0.000   -0.005  0.005 -0.000
 C          0.052 -0.048  0.005    0.018  0.001  0.002    0.006 -0.055  0.000
 H          0.517 -0.304  0.054    0.115 -0.051  0.009    0.174 -0.155  0.017
 C          0.011  0.000  0.001   -0.003  0.005 -0.000    0.000  0.084  0.000
 H          0.011  0.001 -0.001   -0.003  0.052  0.001   -0.002  0.922  0.004
 C          0.052  0.049  0.005    0.018 -0.007  0.002   -0.008 -0.055 -0.001
 H          0.510  0.304  0.056    0.093  0.034  0.008   -0.184 -0.161 -0.019
 C         -0.060 -0.148 -0.008   -0.017 -0.010 -0.001   -0.076 -0.043 -0.008
 Cl         0.006  0.015  0.001    0.001  0.002 -0.000    0.005  0.005  0.001
 TransDip   0.028  0.000 -0.083   -0.033 -0.004 -0.065    0.002 -0.088  0.004

 Mode:                43                     44                     45
 Frequency:      1188.68                1216.71                1274.37
 Force Cnst:      1.9724                 1.3962                 7.1184
 Red. Mass:       2.3693                 1.6007                 7.4395
 IR Active:          YES                    YES                    YES
 IR Intens:       55.978                 21.669                  2.019
 Raman Active:       YES                    YES                    YES
               X      Y      Z        X      Y      Z        X      Y      Z
 C         -0.003 -0.000  0.053   -0.001 -0.029 -0.000    0.085 -0.001  0.370
 C         -0.098 -0.000  0.010    0.000  0.004 -0.000    0.306  0.000 -0.095
 Cl         0.006 -0.000  0.003   -0.000 -0.000  0.000    0.001  0.000 -0.004
 C          0.036  0.001 -0.195    0.000  0.001  0.000   -0.304  0.001 -0.189
 Cl        -0.009 -0.000  0.018   -0.000 -0.000  0.000    0.002  0.000 -0.001
 C          0.222  0.000 -0.042   -0.000 -0.001  0.000    0.001 -0.002  0.276
 Cl        -0.021  0.000 -0.002    0.000  0.000 -0.000   -0.003  0.000  0.001
 C         -0.009 -0.001  0.104    0.000  0.001  0.000    0.189  0.001 -0.141
 H         -0.751 -0.002  0.415    0.001 -0.002 -0.000   -0.321  0.000  0.055
 C         -0.022  0.000 -0.002   -0.000  0.007  0.000   -0.132  0.001 -0.161
 H         -0.250  0.001 -0.180    0.001 -0.028  0.001   -0.242  0.002 -0.258
 C          0.063  0.001 -0.003   -0.000  0.124  0.000   -0.129 -0.002 -0.046
 C          0.023 -0.016  0.004    0.116 -0.030  0.012   -0.063 -0.021 -0.001
 Cl        -0.001  0.003 -0.000   -0.005  0.004 -0.001    0.002 -0.001  0.000
 C         -0.022 -0.009 -0.002   -0.048 -0.040 -0.005    0.042  0.040  0.007
 H         -0.142  0.056 -0.016   -0.625  0.274 -0.063    0.288 -0.090  0.023
 C         -0.003  0.000 -0.000   -0.000 -0.026 -0.000    0.012 -0.001  0.000
 H         -0.005  0.002  0.000   -0.000 -0.030 -0.000    0.017  0.000  0.003
 C         -0.022  0.008 -0.002    0.048 -0.039  0.005    0.045 -0.039  0.007
 H         -0.140 -0.056 -0.016    0.626  0.280  0.066    0.288  0.092  0.024
 C          0.022  0.016  0.004   -0.116 -0.032 -0.012   -0.065  0.022 -0.001
 Cl        -0.001 -0.003 -0.000    0.005  0.004  0.001    0.002  0.001  0.000
 TransDip   0.236 -0.000 -0.043   -0.000 -0.149 -0.001    0.003  0.000  0.045

 Mode:                46                     47                     48
 Frequency:      1292.75                1296.89                1379.51
 Force Cnst:      9.4258                 2.9951                 4.8247
 Red. Mass:       9.5727                 3.0224                 4.3029
 IR Active:          YES                    YES                    YES
 IR Intens:        3.109                  6.298                 58.115
 Raman Active:       YES                    YES                    YES
               X      Y      Z        X      Y      Z        X      Y      Z
 C         -0.018 -0.038  0.003    0.233 -0.001 -0.019   -0.002 -0.001  0.243
 C          0.005  0.007 -0.006   -0.039 -0.000  0.069   -0.243  0.000 -0.138
 Cl         0.000 -0.000  0.000   -0.001  0.000 -0.005    0.007 -0.000  0.009
 C          0.001  0.003 -0.009   -0.032 -0.000  0.106    0.282  0.000 -0.031
 Cl        -0.000 -0.000  0.000    0.006  0.000 -0.005   -0.011 -0.000  0.007
 C         -0.001 -0.001  0.012    0.010  0.001 -0.139   -0.060 -0.001  0.177
 Cl        -0.000 -0.000 -0.000    0.003 -0.000  0.001    0.001  0.000 -0.007
 C          0.008  0.002  0.001   -0.092  0.000 -0.021   -0.100  0.001 -0.104
 H          0.031 -0.003 -0.008   -0.416 -0.000  0.101    0.372  0.002 -0.316
 C         -0.009  0.011 -0.006    0.111 -0.000  0.071    0.138  0.000 -0.065
 H          0.031 -0.052  0.026   -0.396  0.000 -0.346   -0.416  0.003 -0.536
 C          0.011  0.464  0.003   -0.167  0.011 -0.019   -0.001  0.000 -0.044
 C         -0.300 -0.218 -0.030   -0.103 -0.049 -0.012   -0.009 -0.009  0.003
 Cl        -0.003  0.001 -0.000    0.002 -0.001  0.000    0.000  0.000 -0.000
 C          0.271 -0.141  0.027    0.059  0.055  0.006    0.003  0.006  0.002
 H         -0.186  0.114 -0.016    0.395 -0.123  0.041    0.035 -0.011 -0.001
 C         -0.002  0.286  0.001    0.025  0.007  0.003    0.003  0.000 -0.000
 H         -0.001 -0.376 -0.003    0.034 -0.010  0.003    0.004 -0.000  0.000
 C         -0.278 -0.135 -0.028    0.047 -0.062  0.004    0.003 -0.006  0.002
 H          0.131  0.097  0.011    0.405  0.131  0.043    0.035  0.011 -0.001
 C          0.314 -0.223  0.030   -0.089  0.037 -0.010   -0.009  0.009  0.003
 Cl         0.002  0.001  0.000    0.002  0.001  0.000    0.000 -0.000 -0.000
 TransDip   0.002 -0.056 -0.003   -0.057 -0.003  0.056   -0.017  0.001 -0.244

 Mode:                49                     50                     51
 Frequency:      1450.39                1457.33                1488.41
 Force Cnst:      3.3259                 2.7170                 5.1506
 Red. Mass:       2.6834                 2.1713                 3.9461
 IR Active:          YES                    YES                    YES
 IR Intens:       78.769                 69.988                 12.316
 Raman Active:       YES                    YES                    YES
               X      Y      Z        X      Y      Z        X      Y      Z
 C          0.077 -0.000 -0.059    0.003  0.021 -0.002   -0.209 -0.000  0.044
 C         -0.078 -0.000  0.091   -0.002 -0.002  0.003    0.053  0.000 -0.102
 Cl         0.002 -0.000 -0.002    0.000  0.000 -0.000   -0.002 -0.000  0.003
 C         -0.030  0.001 -0.126   -0.001 -0.001 -0.004    0.077 -0.001  0.136
 Cl        -0.000 -0.000  0.004    0.000  0.000  0.000   -0.001  0.000 -0.004
 C          0.090 -0.001  0.098    0.003  0.000  0.003   -0.107  0.001 -0.109
 Cl        -0.005  0.000 -0.002   -0.000 -0.000 -0.000    0.004 -0.000  0.002
 C         -0.092 -0.000  0.052   -0.003 -0.001  0.002    0.156  0.000 -0.031
 H          0.492  0.001 -0.172    0.016  0.002 -0.006   -0.453 -0.001  0.210
 C         -0.048  0.000 -0.071   -0.001 -0.003 -0.002   -0.023 -0.000  0.041
 H          0.401 -0.002  0.279    0.012  0.016  0.008   -0.273  0.001 -0.141
 C          0.125  0.005  0.020    0.002 -0.137 -0.000    0.242 -0.001  0.022
 C         -0.087 -0.108 -0.011   -0.081  0.084 -0.008   -0.067 -0.111 -0.007
 Cl         0.002  0.004  0.000    0.003 -0.003  0.000    0.002  0.005  0.000
 C         -0.049  0.074 -0.005    0.152 -0.015  0.016   -0.090  0.083 -0.008
 H          0.386 -0.162  0.040   -0.369  0.294 -0.036    0.388 -0.178  0.038
 C          0.075  0.003  0.008    0.002 -0.106 -0.000    0.099 -0.002  0.010
 H          0.090 -0.022  0.009    0.000  0.655  0.003    0.116  0.008  0.011
 C         -0.038 -0.073 -0.005   -0.153 -0.019 -0.016   -0.092 -0.083 -0.009
 H          0.360  0.144  0.038    0.383  0.303  0.040    0.394  0.187  0.040
 C         -0.093  0.102 -0.010    0.076  0.089  0.008   -0.066  0.112 -0.006
 Cl         0.002 -0.004  0.000   -0.003 -0.003 -0.000    0.002 -0.005  0.000
 TransDip   0.281 -0.008  0.042    0.009  0.268  0.003   -0.104  0.002 -0.042

 Mode:                52                     53                     54
 Frequency:      1576.18                1593.11                1610.99
 Force Cnst:     10.0105                 9.1035                10.1608
 Red. Mass:       6.8390                 6.0879                 6.6450
 IR Active:          YES                    YES                    YES
 IR Intens:        1.667                 36.581                 21.560
 Raman Active:       YES                    YES                    YES
               X      Y      Z        X      Y      Z        X      Y      Z
 C          0.010  0.002 -0.349    0.000  0.019  0.000   -0.233  0.000 -0.033
 C         -0.119 -0.001  0.160   -0.000 -0.002  0.000    0.245  0.000 -0.052
 Cl         0.002 -0.000  0.001    0.000  0.000 -0.000   -0.002 -0.000  0.003
 C          0.001  0.001 -0.181    0.000 -0.001  0.000   -0.194  0.001 -0.097
 Cl         0.001  0.000 -0.000   -0.000  0.000 -0.000    0.001 -0.000  0.002
 C         -0.128 -0.002  0.354   -0.000  0.001 -0.000    0.124 -0.000  0.045
 Cl         0.002  0.000 -0.004   -0.000 -0.000  0.000    0.001  0.000 -0.001
 C          0.222  0.001 -0.257    0.001 -0.001 -0.000   -0.320  0.000  0.006
 H         -0.499  0.001  0.004   -0.001  0.002  0.001    0.258  0.001 -0.241
 C          0.071 -0.001  0.269   -0.001 -0.003 -0.000    0.345 -0.001  0.169
 H         -0.452  0.001 -0.123    0.000  0.018  0.001   -0.345  0.002 -0.396
 C          0.007 -0.000  0.027    0.001 -0.257 -0.001   -0.016 -0.000 -0.005
 C          0.008 -0.000 -0.002    0.097  0.164  0.011    0.116  0.020  0.012
 Cl        -0.000  0.000  0.000   -0.004  0.001 -0.000   -0.001 -0.001 -0.000
 C         -0.013  0.005 -0.003    0.062 -0.234  0.005   -0.143  0.048 -0.014
 H          0.017 -0.013  0.004   -0.211 -0.110 -0.022    0.155 -0.123  0.015
 C          0.008 -0.000  0.001   -0.001  0.453  0.002    0.078  0.001  0.008
 H          0.009  0.000  0.002    0.001 -0.651 -0.003    0.089 -0.001  0.009
 C         -0.013 -0.005 -0.003   -0.062 -0.235 -0.007   -0.142 -0.049 -0.015
 H          0.017  0.013  0.004    0.213 -0.108  0.021    0.155  0.123  0.016
 C          0.008  0.000 -0.002   -0.098  0.164 -0.010    0.116 -0.019  0.012
 Cl        -0.000 -0.000  0.000    0.004  0.001  0.000   -0.001  0.001 -0.000
 TransDip   0.041  0.000  0.006   -0.000  0.194  0.000    0.125 -0.000  0.081

 Mode:                55                     56                     57
 Frequency:      1622.83                3185.89                3191.38
 Force Cnst:     11.1844                 6.5074                 6.5370
 Red. Mass:       7.2080                 1.0882                 1.0894
 IR Active:          YES                    YES                    YES
 IR Intens:        4.137                  4.141                  1.413
 Raman Active:       YES                    YES                    YES
               X      Y      Z        X      Y      Z        X      Y      Z
 C         -0.163  0.000 -0.030   -0.000 -0.000 -0.000    0.002 -0.000  0.002
 C          0.102  0.000 -0.023    0.000  0.000  0.000   -0.000 -0.000  0.000
 Cl        -0.001 -0.000  0.001    0.000  0.000 -0.000   -0.000  0.000 -0.000
 C         -0.072  0.000 -0.038    0.000  0.000 -0.000   -0.000  0.000 -0.000
 Cl         0.000 -0.000  0.001    0.000  0.000  0.000   -0.000 -0.000  0.000
 C          0.041 -0.000  0.022    0.000 -0.000  0.000    0.001  0.000 -0.000
 Cl         0.001 -0.000 -0.000   -0.000  0.000  0.000   -0.000  0.000 -0.000
 C         -0.112  0.000 -0.003   -0.000  0.000 -0.000    0.009 -0.000  0.030
 H          0.080  0.000 -0.087    0.000 -0.000  0.001   -0.135  0.002 -0.347
 C          0.141 -0.000  0.080   -0.000 -0.000  0.000    0.049  0.000 -0.063
 H         -0.165  0.001 -0.167    0.002  0.000 -0.003   -0.576 -0.003  0.722
 C          0.247 -0.000  0.027   -0.000  0.000  0.000    0.000  0.000 -0.000
 C         -0.287 -0.066 -0.030   -0.000  0.000 -0.000   -0.000  0.000  0.000
 Cl         0.003  0.002  0.000   -0.000 -0.000 -0.000    0.000 -0.000 -0.000
 C          0.308 -0.103  0.031    0.013  0.019  0.001    0.000  0.000  0.000
 H         -0.315  0.256 -0.030   -0.141 -0.248 -0.015   -0.000 -0.001 -0.000
 C         -0.164 -0.000 -0.017   -0.078 -0.000 -0.008   -0.000 -0.000 -0.000
 H         -0.186 -0.000 -0.018    0.904  0.002  0.092    0.003  0.000  0.000
 C          0.307  0.104  0.032    0.014 -0.020  0.001    0.000 -0.000  0.000
 H         -0.314 -0.258 -0.032   -0.146  0.254 -0.013   -0.000  0.001 -0.000
 C         -0.288  0.066 -0.029   -0.000 -0.000 -0.000   -0.000 -0.000  0.000
 Cl         0.003 -0.002  0.000   -0.000  0.000 -0.000    0.000  0.000 -0.000
 TransDip  -0.064 -0.000  0.014   -0.065 -0.000 -0.007    0.033  0.000 -0.020

 Mode:                58                     59                     60
 Frequency:      3208.00                3211.68                3212.58
 Force Cnst:      6.6221                 6.6548                 6.6672
 Red. Mass:       1.0921                 1.0950                 1.0964
 IR Active:          YES                    YES                    YES
 IR Intens:        0.215                  0.204                  1.930
 Raman Active:       YES                    YES                    YES
               X      Y      Z        X      Y      Z        X      Y      Z
 C         -0.000 -0.000 -0.000    0.001 -0.000  0.002   -0.000 -0.000 -0.000
 C          0.000  0.000  0.000   -0.000 -0.000  0.000   -0.000  0.000 -0.000
 Cl         0.000 -0.000 -0.000    0.000 -0.000  0.000   -0.000 -0.000  0.000
 C         -0.000 -0.000  0.000    0.000 -0.000  0.000   -0.000 -0.000 -0.000
 Cl         0.000 -0.000 -0.000    0.000 -0.000 -0.000   -0.000 -0.000  0.000
 C          0.000 -0.000 -0.000   -0.003 -0.000  0.002    0.000  0.000 -0.000
 Cl         0.000 -0.000  0.000    0.000  0.000  0.000   -0.000 -0.000 -0.000
 C          0.000  0.000  0.000   -0.031  0.000 -0.076    0.001 -0.000  0.001
 H         -0.000  0.000 -0.000    0.343 -0.005  0.859   -0.006  0.000 -0.015
 C         -0.000  0.000  0.000    0.024  0.000 -0.025   -0.000 -0.000  0.000
 H          0.000 -0.000 -0.000   -0.233 -0.001  0.287    0.004  0.000 -0.005
 C         -0.000  0.001  0.000   -0.000  0.000 -0.000    0.000  0.000  0.000
 C          0.002 -0.001  0.000   -0.000  0.000  0.000    0.003 -0.001  0.000
 Cl        -0.000  0.000 -0.000   -0.000 -0.000 -0.000   -0.000  0.000 -0.000
 C         -0.029 -0.051 -0.003   -0.000 -0.001 -0.000   -0.028 -0.054 -0.003
 H          0.325  0.586  0.036    0.006  0.011  0.001    0.327  0.594  0.036
 C          0.002  0.004  0.000   -0.001  0.000 -0.000   -0.038  0.000 -0.004
 H         -0.026 -0.005 -0.003    0.007  0.000  0.001    0.404  0.000  0.041
 C          0.032 -0.056  0.003   -0.000  0.001 -0.000   -0.025  0.048 -0.002
 H         -0.360  0.641 -0.033    0.005 -0.009  0.000    0.294 -0.528  0.027
 C         -0.003 -0.001 -0.000   -0.000 -0.000  0.000    0.003  0.001  0.000
 Cl         0.000  0.000  0.000    0.000  0.000 -0.000   -0.000 -0.000 -0.000
 TransDip   0.003 -0.015  0.000    0.001 -0.000 -0.014   -0.044 -0.001 -0.002

 STANDARD THERMODYNAMIC QUANTITIES AT   298.15 K  AND     1.00 ATM

   This Molecule has  0 Imaginary Frequencies
   Zero point vibrational energy:       82.972 kcal/mol

   Atom    1 Element C  Has Mass   12.00000
   Atom    2 Element C  Has Mass   12.00000
   Atom    3 Element Cl Has Mass   34.96885
   Atom    4 Element C  Has Mass   12.00000
   Atom    5 Element Cl Has Mass   34.96885
   Atom    6 Element C  Has Mass   12.00000
   Atom    7 Element Cl Has Mass   34.96885
   Atom    8 Element C  Has Mass   12.00000
   Atom    9 Element H  Has Mass    1.00783
   Atom   10 Element C  Has Mass   12.00000
   Atom   11 Element H  Has Mass    1.00783
   Atom   12 Element C  Has Mass   12.00000
   Atom   13 Element C  Has Mass   12.00000
   Atom   14 Element Cl Has Mass   34.96885
   Atom   15 Element C  Has Mass   12.00000
   Atom   16 Element H  Has Mass    1.00783
   Atom   17 Element C  Has Mass   12.00000
   Atom   18 Element H  Has Mass    1.00783
   Atom   19 Element C  Has Mass   12.00000
   Atom   20 Element H  Has Mass    1.00783
   Atom   21 Element C  Has Mass   12.00000
   Atom   22 Element Cl Has Mass   34.96885
   Molecular Mass:   323.883400 amu
   Principal axes and moments of inertia in amu*Bohr^2:
                             1           2           3
    Eigenvalues --     3794.42997  9408.07907  9906.10796
          X               0.99999     0.00006     0.00403
          Y              -0.00006     1.00000    -0.00023
          Z              -0.00403     0.00023     0.99999
   Rotational Symmetry Number is   1
   The Molecule is an Asymmetric Top
   Translational Enthalpy:        0.889 kcal/mol
   Rotational Enthalpy:           0.889 kcal/mol
   Vibrational Enthalpy:         90.780 kcal/mol
   gas constant (RT):             0.592 kcal/mol
   Translational Entropy:        43.221  cal/mol.K
   Rotational Entropy:           34.224  cal/mol.K
   Vibrational Entropy:          51.668  cal/mol.K

   Total Enthalpy:               93.150 kcal/mol
   Total Entropy:               129.113  cal/mol.K

 ======================================================================

 STANDARD THERMODYNAMIC QUANTITIES FOR ANHARMONIC VIBRATION -- TOSH

   Zero point vibrational energy: ************ kcal/mol

   Vibrational Enthalpy:       Infinity kcal/mol
   Vibrational Entropy:             NaN  cal/mol.K

   Total Enthalpy:             Infinity kcal/mol
   Total Entropy:                   NaN  cal/mol.K

 ======================================================================

 STANDARD THERMODYNAMIC QUANTITIES FOR ANHARMONIC VIBRATION -- VPT2

   Zero point vibrational energy: ************ kcal/mol

   Vibrational Enthalpy:       Infinity kcal/mol
   Vibrational Entropy:             NaN  cal/mol.K

   Total Enthalpy:             Infinity kcal/mol
   Total Entropy:                   NaN  cal/mol.K

 ======================================================================

Archival summary:
1\1\november\FREQ\ProcedureUnspecified\BasisUnspecified\l5125\taweetha\SunJan1208:57:172020SunJan1208:57:172020\0\\#,FREQ,ProcedureUnspecified,BasisUnspecified,\\0,1\Cl\C,1,1.74508\C,2,1.39952,1,119.094\C,3,1.39549,2,118.625,1,179.808,0\H,4,1.08317,3,119.084,2,-179.968,0\C,4,1.38658,3,121.205,2,-0.0199585,0\H,6,1.08176,4,120.844,3,-179.934,0\C,6,1.39056,4,119.802,3,0.058204,0\C,8,1.40027,6,120.506,4,-0.0196622,0\C,3,1.49196,2,121.873,1,-0.0167731,0\C,10,1.40224,3,121.746,2,-90.9892,0\C,11,1.39098,10,122.248,3,-178.277,0\H,12,1.08196,11,119.677,10,179.945,0\C,12,1.39065,11,119.249,10,0.0250814,0\H,14,1.08355,12,119.766,11,179.974,0\C,14,1.39062,12,120.427,11,-0.0514913,0\H,16,1.08191,14,121.126,12,-179.956,0\C,16,1.39086,14,119.178,12,0.0874014,0\Cl,9,1.73803,8,120.441,6,-179.987,0\Cl,8,1.74694,6,118.46,4,179.977,0\Cl,11,1.75606,10,119.622,3,1.85455,0\Cl,18,1.75647,16,118.131,14,179.988,0\\\@

 Total job time:  13823.18s(wall), 13821.50s(cpu) 
 Sun Jan 12 08:57:17 2020

        *************************************************************
        *                                                           *
        *  Thank you very much for using Q-Chem.  Have a nice day.  *
        *                                                           *
        *************************************************************
