# Supplementary material for: Quantum Chemical Investigation of Polychlorinated Dibenzodioxins, Dibenzofurans and Biphenyls: Relative Stability and Planarity Analysis
Source: Molecules. 2020 Dec 3;25(23):5697. doi: 10.3390/molecules25235697 (PMC7730433; doi:10.3390/molecules25235697)
Supplement: Supplementary file 1 [file molecules-25-05697-s001.zip › PCB/B3LYP/ClClClHHClHHHH.out]

                  Welcome to Q-Chem
     A Quantum Leap Into The Future Of Chemistry


 Q-Chem 5.2 (devel), Q-Chem, Inc., Pleasanton, CA (2019)

 Yihan Shao,  Zhengting Gan,  E. Epifanovsky,  A. T. B. Gilbert,  M. Wormit,  
 J. Kussmann,  A. W. Lange,  A. Behn,  Jia Deng,  Xintian Feng,  D. Ghosh,  
 M. Goldey,  P. R. Horn,  L. D. Jacobson,  I. Kaliman,  T. Kus,  A. Landau,  
 Jie Liu,  E. I. Proynov,  R. M. Richard,  R. P. Steele,  E. J. Sundstrom,  
 H. L. Woodcock III,  P. M. Zimmerman,  D. Zuev,  B. Albrecht,  E. Alguire,  
 S. A. Baeppler,  D. Barton,  Z. Benda,  Y. A. Bernard,  E. J. Berquist,  
 K. B. Bravaya,  H. Burton,  D. Casanova,  Chun-Min Chang,  Yunqing Chen,  
 A. Chien,  K. D. Closser,  M. P. Coons,  S. Coriani,  S. Dasgupta,  
 A. L. Dempwolff,  M. Diedenhofen,  Hainam Do,  R. G. Edgar,  Po-Tung Fang,  
 S. Faraji,  S. Fatehi,  Qingguo Feng,  K. D. Fenk,  J. Fosso-Tande,  
 J. Gayvert,  Qinghui Ge,  A. Ghysels,  G. Gidofalvi,  J. Gomes,  
 J. Gonthier,  A. Gunina,  D. Hait,  M. W. D. Hanson-Heine,  
 P. H. P. Harbach,  A. W. Hauser,  M. F. Herbst,  J. E. Herr,  
 E. G. Hohenstein,  Z. C. Holden,  Kerwin Hui,  B. C. Huynh,  T.-C. Jagau,  
 Hyunjun Ji,  B. Kaduk,  K. Khistyaev,  Jaehoon Kim,  P. Klunzinger,  K. Koh,  
 D. Kosenkov,  L. Koulias,  T. Kowalczyk,  C. M. Krauter,  A. Kunitsa,  
 Ka Un Lao,  A. Laurent,  K. V. Lawler,  Joonho Lee,  D. Lefrancois,  
 S. Lehtola,  D. S. Levine,  Yi-Pei Li,  You-Sheng Lin,  Fenglai Liu,  
 E. Livshits,  A. Luenser,  P. Manohar,  E. Mansoor,  S. F. Manzer,  
 Shan-Ping Mao,  Yuezhi Mao,  N. Mardirossian,  A. V. Marenich,  
 T. Markovich,  L. A. Martinez-Martinez,  S. A. Maurer,  N. J. Mayhall,  
 S. C. McKenzie,  J.-M. Mewes,  P. Morgante,  A. F. Morrison,  
 J. W. Mullinax,  K. Nanda,  T. S. Nguyen-Beck,  R. Olivares-Amaya,  
 J. A. Parkhill,  Zheng Pei,  T. M. Perrine,  F. Plasser,  P. Pokhilko,  
 S. Prager,  A. Prociuk,  E. Ramos,  D. R. Rehn,  F. Rob,  M. Scheurer,  
 M. Schneider,  N. Sergueev,  S. M. Sharada,  S. Sharma,  D. W. Small,  
 T. Stauch,  T. Stein,  Yu-Chuan Su,  A. J. W. Thom,  A. Tkatchenko,  
 T. Tsuchimochi,  N. M. Tubman,  L. Vogt,  M. L. Vidal,  O. Vydrov,  
 M. A. Watson,  J. Wenzel,  M. de Wergifosse,  T. A. Wesolowski,  A. White,  
 J. Witte,  A. Yamada,  Jun Yang,  K. Yao,  S. Yeganeh,  S. R. Yost,  
 Zhi-Qiang You,  A. Zech,  Igor Ying Zhang,  Xing Zhang,  Yan Zhao,  
 Ying Zhu,  B. R. Brooks,  G. K. L. Chan,  C. J. Cramer,  M. S. Gordon,  
 W. J. Hehre,  A. Klamt,  M. W. Schmidt,  C. D. Sherrill,  D. G. Truhlar,  
 A. Aspuru-Guzik,  R. Baer,  A. T. Bell,  N. A. Besley,  Jeng-Da Chai,  
 A. E. DePrince, III,  R. A. DiStasio Jr.,  A. Dreuw,  B. D. Dunietz,  
 T. R. Furlani,  Chao-Ping Hsu,  Yousung Jung,  Jing Kong,  D. S. Lambrecht,  
 WanZhen Liang,  C. Ochsenfeld,  V. A. Rassolov,  L. V. Slipchenko,  
 J. E. Subotnik,  T. Van Voorhis,  J. M. Herbert,  A. I. Krylov,  
 P. M. W. Gill,  M. Head-Gordon

 Contributors to earlier versions of Q-Chem not listed above: 
 R. D. Adamson,  B. Austin,  J. Baker,  G. J. O. Beran,  K. Brandhorst,  
 S. T. Brown,  E. F. C. Byrd,  A. K. Chakraborty,  C.-L. Cheng,  
 Siu Hung Chien,  D. M. Chipman,  D. L. Crittenden,  H. Dachsel,  
 R. J. Doerksen,  A. D. Dutoi,  L. Fusti-Molnar,  W. A. Goddard III,  
 A. Golubeva-Zadorozhnaya,  S. R. Gwaltney,  G. Hawkins,  A. Heyden,  
 S. Hirata,  G. Kedziora,  F. J. Keil,  C. Kelley,  Jihan Kim,  R. A. King,  
 R. Z. Khaliullin,  P. P. Korambath,  W. Kurlancheek,  A. M. Lee,  M. S. Lee,  
 S. V. Levchenko,  Ching Yeh Lin,  D. Liotard,  R. C. Lochan,  I. Lotan,  
 P. E. Maslen,  N. Nair,  D. P. O'Neill,  D. Neuhauser,  E. Neuscamman,  
 C. M. Oana,  R. Olson,  B. Peters,  R. Peverati,  P. A. Pieniazek,  
 Y. M. Rhee,  J. Ritchie,  M. A. Rohrdanz,  E. Rosta,  N. J. Russ,  
 H. F. Schaefer III,  N. E. Schultz,  N. Shenvi,  A. C. Simmonett,  A. Sodt,  
 D. Stuck,  K. S. Thanthiriwatte,  V. Vanovschi,  Tao Wang,  A. Warshel,  
 C. F. Williams,  Q. Wu,  X. Xu,  W. Zhang

 Please cite Q-Chem as follows:
 Y. Shao et al., Mol. Phys. 113, 184-215 (2015)
 DOI: 10.1080/00268976.2014.952696

 Q-Chem 5.2.1 for Intel X86 EM64T Linux

 Parts of Q-Chem use Armadillo 8.300.2 (Tropical Shenanigans).
 http://arma.sourceforge.net/

 Q-Chem begins on Sun Jan 12 01:44:31 2020  

Host: 
0

     Scratch files written to /scratch/taweetham/qchem7536//
NAlpha2: 146
NElect   146
Mult     1

 Q-Chem warning in module libgen/rem_setup.C, line 2168:

 Setting Thresh to 1e-14


Checking the input file for inconsistencies... 	...done.

--------------------------------------------------------------
User input:
--------------------------------------------------------------
$MOLECULE
0 1
C 
C  1 1.394960
Cl  2 CCl 1 119.528007
C  2 1.386606 1 120.846377 3 178.766605 0
Cl  4 CCl 2 119.698148 1 -179.612229 0
C  4 1.387279 2 120.235871 1 -0.083363 0
Cl  6 CCl 4 120.254637 2 -179.958574 0
C  6 1.387279 4 119.490737 2 0.041992 0
H  8 CH 6 120.064298 4 179.568218 0
C  8 1.386606 6 120.235863 4 0.041336 0
H  10 CH 8 119.614146 6 178.681836 0
C  1 1.488550 2 120.827489 3 1.275929 0
C  12 1.394960 1 120.827496 2 44.635695 0
Cl  13 CCl 12 119.528011 1 1.275194 0
C  13 1.386606 12 120.846392 1 -179.957497 0
H  15 CH 13 119.698155 12 -179.612829 0
C  15 1.387278 13 120.235860 12 -0.083872 0
H  17 CH 15 120.254633 13 -179.958492 0
C  17 1.387279 15 119.490737 13 0.041666 0
H  19 CH 17 120.064293 15 179.568399 0
C  19 1.386606 17 120.235874 15 0.041790 0
H  21 CH 19 119.614152 17 178.681599 0

CH=1.08273
CCl=1.75400
$END

$REM
   JOB_TYPE	OPTIMIZATION
   BASIS	6-311++G**
   METHOD	B3LYP
   SYM_IGNORE	TRUE
   SCF_GUESS_ALWAYS     TRUE
   SYM_IGNORE   TRUE
   S2THRESH     15
   THRESH       15
$END

--------------------------------------------------------------
 ----------------------------------------------------------------
             Standard Nuclear Orientation (Angstroms)
    I     Atom           X                Y                Z
 ----------------------------------------------------------------
    1      C       0.0000000000     0.0000000000     0.0000000000
    2      C       0.0000000000     0.0000000000     1.3949600000
    3      Cl      1.5261815140     0.0000000000     2.2594170471
    4      C      -1.1901880373     0.0256249026     2.1059255403
    5      Cl     -1.1548436435     0.0351778398     3.8595433764
    6      C      -2.4041742747     0.0535064326     1.4351028665
    7      Cl     -3.9099833729     0.0870232313     2.3339530118
    8      C      -2.4180259722     0.0546630380     0.0478935036
    9      H      -3.3603520375     0.0692493833    -0.4851290834
   10      C      -1.2274122092     0.0272853135    -0.6622934626
   11      H      -1.2503451014     0.0068111236    -1.7445869269
   12      C       1.2779219872    -0.0284629571    -0.7628147595
   13      C       2.3095886281    -0.8932703637    -0.3971844912
   14      Cl      2.0841394724    -1.9836059182     0.9581225060
   15      C       3.5004827568    -0.9194878930    -1.1069450245
   16      H       4.2865586447    -1.6026019117    -0.8107285686
   17      C       3.6821124948    -0.0819958503    -2.1978886372
   18      H       4.6116429624    -0.1026930066    -2.7527300472
   19      C       2.6636000698     0.7822218600    -2.5724593424
   20      H       2.7980411655     1.4448431951    -3.4181323354
   21      C       1.4736782845     0.8090230106    -1.8610916159
   22      H       0.6936781770     1.5025559907    -2.1490431582
 ----------------------------------------------------------------
 Nuclear Repulsion Energy =        1530.56221523 hartrees
 There are       73 alpha and       73 beta electrons
 Requested basis set is 6-311++G(d,p)
 There are 154 shells and 426 basis functions

 Total QAlloc Memory Limit   2000 MB
 Mega-Array Size       188 MB
 MEM_STATIC part       192 MB
 A cutoff of  1.0D-15 yielded   9555 shell pairs
 There are     78237 function pairs (     84120 Cartesian)
 Smallest overlap matrix eigenvalue = 2.60E-07
 Linear dependence detected in AO basis
 Number of orthogonalized atomic orbitals = 422
 Maximum deviation from orthogonality = 3.464E-10

 Scale SEOQF with 1.000000e-01/1.000000e-01/1.000000e-01

 Standard Electronic Orientation quadrupole field applied
 Nucleus-field energy     =    -0.0000000326 hartrees
 Guess from superposition of atomic densities
 Warning:  Energy on first SCF cycle will be non-variational
 SAD guess density has 146.000000 electrons

 -----------------------------------------------------------------------
  General SCF calculation program by
  Eric Jon Sundstrom, Paul Horn, Yuezhi Mao, Dmitri Zuev, Alec White,
  David Stuck, Shaama M.S., Shane Yost, Joonho Lee, David Small,
  Daniel Levine, Susi Lehtola, Hugh Burton, Evgeny Epifanovsky,
  Bang C. Huynh
 -----------------------------------------------------------------------
 Exchange:     0.2000 Hartree-Fock + 0.0800 Slater + 0.7200 B88
 Correlation:  0.1900 VWN1RPA + 0.8100 LYP
 Using SG-1 standard quadrature grid
 A restricted SCF calculation will be
 performed using DIIS
 SCF converges when DIIS error is below 1.0e-08
 ---------------------------------------
  Cycle       Energy         DIIS error
 ---------------------------------------
    1   -2305.8574140397      3.08e-02  
    2   -2301.6698270953      2.64e-03  
    3   -2301.5416834684      3.42e-03  
    4   -2301.8231428330      7.33e-04  
    5   -2301.8350400120      3.16e-04  
    6   -2301.8371963424      1.05e-04  
    7   -2301.8374279502      2.49e-05  
    8   -2301.8374399256      8.78e-06  
    9   -2301.8374415419      2.60e-06  
   10   -2301.8374416768      9.75e-07  
   11   -2301.8374416971      3.45e-07  
   12   -2301.8374416996      1.13e-07  
   13   -2301.8374417000      5.67e-08  
   14   -2301.8374417000      1.07e-08  
   15   -2301.8374417000      4.01e-09  Convergence criterion met
 ---------------------------------------
 SCF time:   CPU 587.95s  wall 588.00s 
 SCF   energy in the final basis set =    -2301.8374417000
 Total energy in the final basis set =    -2301.8374417000

 --------------------------------------------------------------

                    Orbital Energies (a.u.)
 --------------------------------------------------------------

 Alpha MOs
 -- Occupied --
********-101.5667-101.5572-101.5526 -10.2669 -10.2649 -10.2641 -10.2515
-10.2229 -10.2164 -10.2102 -10.2093 -10.2009 -10.2000 -10.1982 -10.1954
 -9.4844  -9.4812  -9.4744  -9.4699  -7.2493  -7.2461  -7.2393  -7.2389
 -7.2386  -7.2362  -7.2353  -7.2342  -7.2291  -7.2282  -7.2245  -7.2241
 -0.9506  -0.9203  -0.8885  -0.8675  -0.8642  -0.8391  -0.7987  -0.7637
 -0.7553  -0.7386  -0.6567  -0.6426  -0.6207  -0.6068  -0.5525  -0.5298
 -0.5192  -0.4916  -0.4904  -0.4707  -0.4609  -0.4561  -0.4505  -0.4462
 -0.4307  -0.4159  -0.4026  -0.3989  -0.3844  -0.3762  -0.3622  -0.3560
 -0.3464  -0.3389  -0.3285  -0.3127  -0.2934  -0.2840  -0.2759  -0.2567
 -0.2392
 -- Virtual --
 -0.0635  -0.0469  -0.0410  -0.0334  -0.0175  -0.0146  -0.0049   0.0055
  0.0099   0.0156   0.0225   0.0237   0.0294   0.0378   0.0400   0.0494
  0.0537   0.0581   0.0631   0.0698   0.0753   0.0813   0.0834   0.0871
  0.0935   0.0946   0.0986   0.1009   0.1024   0.1071   0.1102   0.1118
  0.1153   0.1172   0.1210   0.1265   0.1275   0.1327   0.1336   0.1355
  0.1394   0.1422   0.1479   0.1523   0.1570   0.1620   0.1680   0.1694
  0.1735   0.1753   0.1806   0.1880   0.1933   0.1939   0.1972   0.2066
  0.2081   0.2098   0.2138   0.2217   0.2238   0.2319   0.2360   0.2390
  0.2427   0.2458   0.2490   0.2533   0.2541   0.2599   0.2618   0.2670
  0.2709   0.2749   0.2771   0.2827   0.2856   0.2920   0.2979   0.3025
  0.3070   0.3128   0.3160   0.3222   0.3251   0.3284   0.3375   0.3398
  0.3511   0.3685   0.3801   0.4228   0.4274   0.4369   0.4441   0.4508
  0.4586   0.4616   0.4765   0.4793   0.4841   0.4978   0.5001   0.5079
  0.5114   0.5288   0.5329   0.5371   0.5440   0.5543   0.5586   0.5701
  0.5737   0.5813   0.5902   0.5928   0.5992   0.6007   0.6071   0.6213
  0.6242   0.6321   0.6346   0.6400   0.6458   0.6599   0.6625   0.6677
  0.6894   0.6966   0.7056   0.7067   0.7154   0.7259   0.7435   0.7446
  0.7606   0.7645   0.7828   0.7964   0.8120   0.8128   0.8228   0.8365
  0.8400   0.8465   0.8501   0.8510   0.8550   0.8582   0.8688   0.8726
  0.8772   0.8809   0.8896   0.8976   0.9021   0.9137   0.9201   0.9229
  0.9318   0.9441   0.9492   0.9588   0.9637   0.9672   0.9782   0.9840
  0.9895   0.9972   1.0114   1.0274   1.0298   1.0390   1.0411   1.0664
  1.0776   1.0952   1.1009   1.1260   1.1353   1.1539   1.1639   1.2014
  1.2364   1.2566   1.2668   1.2745   1.2813   1.2996   1.3074   1.3303
  1.3416   1.3541   1.3607   1.3950   1.4105   1.4626   1.4869   1.4950
  1.5064   1.5156   1.5313   1.5534   1.5604   1.5729   1.5936   1.5950
  1.6308   1.6443   1.6548   1.6612   1.6906   1.7016   1.7234   1.7312
  1.7501   1.7814   1.8137   1.8251   1.8426   1.8552   1.8591   1.8680
  1.8881   1.8906   1.9164   1.9185   1.9280   1.9478   1.9569   1.9637
  1.9651   1.9806   2.0203   2.0358   2.0400   2.0633   2.0965   2.1440
  2.1804   2.2107   2.2144   2.2292   2.2466   2.2747   2.2893   2.2962
  2.3271   2.3409   2.3585   2.3676   2.3816   2.4057   2.4328   2.4434
  2.4576   2.4603   2.4653   2.4911   2.5242   2.5537   2.5732   2.5762
  2.6140   2.6210   2.6356   2.6565   2.6700   2.6788   2.6987   2.7178
  2.7203   2.7294   2.7452   2.7542   2.7784   2.7901   2.8015   2.8059
  2.8168   2.8373   2.8396   2.8542   2.8705   2.9101   2.9169   2.9729
  2.9792   3.0777   3.0890   3.1245   3.1505   3.1770   3.1870   3.2247
  3.2497   3.2580   3.3530   3.3906   3.3975   3.4295   3.5212   3.5619
  3.5866   3.6820   3.7017   3.8117   3.8637   4.0188   4.0309   4.0722
  4.0817   4.1457   4.4157   4.8198   4.8436   9.7520   9.8046   9.8422
  9.8678  23.3801  23.5846  23.8701  23.8973  23.9214  23.9489  24.0106
 24.0144  24.0691  24.0894  24.1411  24.1849  25.7228  25.7941  25.8786
 26.0909  26.1309  26.1620  26.3272  26.5240  26.5535  26.7079  26.8075
 26.9559 215.7419 215.8017 215.8435 215.8879
 --------------------------------------------------------------

          Ground-State Mulliken Net Atomic Charges

     Atom                 Charge (a.u.)
  ----------------------------------------
      1 C                     0.210125
      2 C                    -0.803754
      3 Cl                    0.673372
      4 C                    -0.295977
      5 Cl                    0.605676
      6 C                    -0.006719
      7 Cl                    0.529039
      8 C                    -0.610510
      9 H                     0.205252
     10 C                    -0.382667
     11 H                     0.172234
     12 C                     0.009125
     13 C                    -0.620555
     14 Cl                    0.454546
     15 C                    -0.116175
     16 H                     0.189151
     17 C                    -0.439899
     18 H                     0.164565
     19 C                    -0.060043
     20 H                     0.174906
     21 C                    -0.220019
     22 H                     0.168328
  ----------------------------------------
  Sum of atomic charges =     0.000000

 -----------------------------------------------------------------
                    Cartesian Multipole Moments
 -----------------------------------------------------------------
    Charge (ESU x 10^10)
                 0.0000
    Dipole Moment (Debye)
         X       0.8222      Y       0.7995      Z      -3.7984
       Tot       3.9677
    Quadrupole Moments (Debye-Ang)
        XX    -112.4041     XY      -0.1198     YY    -123.1814
        XZ      -0.9490     YZ      -3.5428     ZZ    -119.0658
    Octopole Moments (Debye-Ang^2)
       XXX     -37.8540    XXY      16.4394    XYY     -28.7800
       YYY      77.8116    XXZ    -121.3546    XYZ      -3.9239
       YYZ     -91.3796    XZZ      -9.1907    YZZ      29.8741
       ZZZ    -282.5212
    Hexadecapole Moments (Debye-Ang^3)
      XXXX   -3726.7937   XXXY     171.0849   XXYY    -773.6883
      XYYY     233.1479   YYYY    -585.0207   XXXZ     733.8743
      XXYZ      32.4976   XYYZ     272.3257   YYYZ      90.4359
      XXZZ   -1105.6632   XYZZ      89.3444   YYZZ    -601.0757
      XZZZ     790.2584   YZZZ      55.1517   ZZZZ   -3021.6694
 -----------------------------------------------------------------
 Calculating analytic gradient of the SCF energy
 Gradient of SCF Energy
            1           2           3           4           5           6
    1  -0.0113908  -0.0125728   0.0303085   0.0018024   0.0008969   0.0068631
    2  -0.0004283  -0.0042977  -0.0741850   0.0002801   0.0001500  -0.0001496
    3   0.0083393  -0.0058285  -0.0439257  -0.0212718   0.0041874  -0.0013392
            7           8           9          10          11          12
    1  -0.0010398   0.0046771   0.0005930   0.0024612   0.0000425   0.0131349
    2   0.0000892  -0.0002461   0.0001378  -0.0008305   0.0000968   0.0006791
    3   0.0052834   0.0067352  -0.0015924  -0.0015550   0.0000446  -0.0088210
           13          14          15          16          17          18
    1  -0.0018982  -0.0264943  -0.0081552   0.0005433  -0.0010185  -0.0008503
    2   0.0060336   0.0724098   0.0056597   0.0006909   0.0006206   0.0007419
    3   0.0005373   0.0539224  -0.0017777  -0.0008020  -0.0003283  -0.0004750
           19          20          21          22
    1   0.0016632   0.0000662  -0.0006449   0.0010125
    2  -0.0049049  -0.0006531  -0.0017213  -0.0001729
    3   0.0049028   0.0006559   0.0038473  -0.0007392
 Max gradient component =       7.419E-02
 RMS gradient           =       1.684E-02
 Gradient time:  CPU 197.93 s  wall 197.95 s
 Geometry Optimization Parameters
   NAtoms,    NIC,     NZ,  NCons,   NDum,   NFix, NCnnct, MaxDiis
       22     163      22       0       0       0       0       0


** GEOMETRY OPTIMIZATION IN DELOCALIZED INTERNAL COORDINATES **
   Searching for a Minimum

   Optimization Cycle:   1

                       Coordinates (Angstroms)
     ATOM                X               Y               Z
      1  C         0.0000000000    0.0000000000    0.0000000000
      2  C         0.0000000000    0.0000000000    1.3949600000
      3  Cl        1.5261815140    0.0000000000    2.2594170471
      4  C        -1.1901880373    0.0256249026    2.1059255403
      5  Cl       -1.1548436435    0.0351778398    3.8595433764
      6  C        -2.4041742747    0.0535064326    1.4351028665
      7  Cl       -3.9099833729    0.0870232313    2.3339530118
      8  C        -2.4180259722    0.0546630380    0.0478935036
      9  H        -3.3603520375    0.0692493833   -0.4851290834
     10  C        -1.2274122092    0.0272853135   -0.6622934626
     11  H        -1.2503451014    0.0068111236   -1.7445869269
     12  C         1.2779219872   -0.0284629571   -0.7628147595
     13  C         2.3095886281   -0.8932703637   -0.3971844912
     14  Cl        2.0841394724   -1.9836059182    0.9581225060
     15  C         3.5004827568   -0.9194878930   -1.1069450245
     16  H         4.2865586447   -1.6026019117   -0.8107285686
     17  C         3.6821124948   -0.0819958503   -2.1978886372
     18  H         4.6116429624   -0.1026930066   -2.7527300472
     19  C         2.6636000698    0.7822218600   -2.5724593424
     20  H         2.7980411655    1.4448431951   -3.4181323354
     21  C         1.4736782845    0.8090230106   -1.8610916159
     22  H         0.6936781770    1.5025559907   -2.1490431582
   Point Group: c1    Number of degrees of freedom:    60


   Energy is  -2301.837441700


 Attempting to generate delocalized internal coordinates
 Initial Hessian constructed with Jon Baker's OPTIMIZE code

 60 Hessian modes will be used to form the next step
  Hessian Eigenvalues:
     0.016295    0.017711    0.019512    0.020642    0.020929    0.022945
     0.023584    0.023586    0.023833    0.023845    0.024090    0.024090
     0.024114    0.024114    0.024135    0.024135    0.024142    0.024143
     0.064487    0.103820    0.159964    0.159965    0.159995    0.159995
     0.159996    0.160000    0.215541    0.220001    0.225078    0.225782
     0.231465    0.245268    0.245868    0.249980    0.249992    0.250000
     0.250000    0.289177    0.292785    0.301033    0.301033    0.328575
     0.356665    0.356665    0.356665    0.356665    0.356665    0.356665
     0.412038    0.416884    0.429309    0.431465    0.461233    0.462568
     0.471069    0.471203    0.478202    0.478203    0.479142    0.479142

 Minimum search - taking simple RFO step
 Searching for Lamda that Minimizes Along All modes
 Value Taken    Lamda =  -0.05642097
 Calculated Step too Large.  Step scaled by  0.508796
 Step Taken.  Stepsize is  0.300000

                             Maximum     Tolerance    Cnvgd?
         Gradient           0.075794      0.000300      NO
         Displacement       0.238698      0.001200      NO
         Energy change     *********      0.000001      NO


 New Cartesian Coordinates Obtained by Inverse Iteration

 Displacement from previous Coordinates is:  0.418090
 ----------------------------------------------------------------
             Standard Nuclear Orientation (Angstroms)
    I     Atom           X                Y                Z
 ----------------------------------------------------------------
    1      C       0.0169866753    -0.0035783931     0.0303744575
    2      C      -0.0074097003     0.0170979664     1.4319524084
    3      Cl      1.4985438950     0.0387076855     2.3176893022
    4      C      -1.2152514855     0.0460129963     2.1288167165
    5      Cl     -1.2155651005     0.0757958753     3.8793998641
    6      C      -2.4195327625     0.0639994295     1.4292905397
    7      Cl     -3.9496321320     0.1029831008     2.2803386394
    8      C      -2.4090913936     0.0530308858     0.0411721471
    9      H      -3.3436737829     0.0609855599    -0.5050957895
   10      C      -1.2054293122     0.0195113018    -0.6461216516
   11      H      -1.2127029030    -0.0133918319    -1.7283544161
   12      C       1.2915162185    -0.0439279079    -0.7406478847
   13      C       2.3360799893    -0.9188477518    -0.4123075925
   14      Cl      2.1489984740    -2.0371925343     0.9202379163
   15      C       3.5175704120    -0.9353075349    -1.1421111887
   16      H       4.3065352141    -1.6247415749    -0.8684702265
   17      C       3.6778267743    -0.0805366420    -2.2247834349
   18      H       4.5985423580    -0.0948205956    -2.7949497121
   19      C       2.6501762587     0.7891712796    -2.5723005110
   20      H       2.7684211730     1.4633171211    -3.4120229646
   21      C       1.4724919003     0.8050324846    -1.8372805442
   22      H       0.6869007384     1.5025665003    -2.1009356759
 ----------------------------------------------------------------
 Nuclear Repulsion Energy =        1519.90582886 hartrees
 There are       73 alpha and       73 beta electrons
 Applying Cartesian multipole field
    Component          Value
    ---------          -----
     (2,0,0)        1.00000E-11
     (0,2,0)        2.00000E-11
     (0,0,2)       -3.00000E-11
 Nucleus-field energy     =    -0.0000000322 hartrees
 Requested basis set is 6-311++G(d,p)
 There are 154 shells and 426 basis functions
 A cutoff of  1.0D-15 yielded   9530 shell pairs
 There are     78027 function pairs (     83895 Cartesian)
 Smallest overlap matrix eigenvalue = 2.72E-07
 Linear dependence detected in AO basis
 Number of orthogonalized atomic orbitals = 422
 Maximum deviation from orthogonality = 4.174E-10
 Guess from superposition of atomic densities
 Warning:  Energy on first SCF cycle will be non-variational
 SAD guess density has 146.000000 electrons

 -----------------------------------------------------------------------
  General SCF calculation program by
  Eric Jon Sundstrom, Paul Horn, Yuezhi Mao, Dmitri Zuev, Alec White,
  David Stuck, Shaama M.S., Shane Yost, Joonho Lee, David Small,
  Daniel Levine, Susi Lehtola, Hugh Burton, Evgeny Epifanovsky,
  Bang C. Huynh
 -----------------------------------------------------------------------
 Exchange:     0.2000 Hartree-Fock + 0.0800 Slater + 0.7200 B88
 Correlation:  0.1900 VWN1RPA + 0.8100 LYP
 Using SG-1 standard quadrature grid
 A restricted SCF calculation will be
 performed using DIIS
 SCF converges when DIIS error is below 1.0e-08
 ---------------------------------------
  Cycle       Energy         DIIS error
 ---------------------------------------
    1   -2305.7741614118      3.05e-02  
    2   -2301.6950624830      2.62e-03  
    3   -2301.5670615042      3.41e-03  
    4   -2301.8458467599      7.42e-04  
    5   -2301.8580589965      3.16e-04  
    6   -2301.8602309024      1.02e-04  
    7   -2301.8604460773      2.38e-05  
    8   -2301.8604567175      8.98e-06  
    9   -2301.8604584132      2.49e-06  
   10   -2301.8604585322      1.04e-06  
   11   -2301.8604585558      3.29e-07  
   12   -2301.8604585582      1.14e-07  
   13   -2301.8604585584      5.11e-08  
   14   -2301.8604585584      9.80e-09  Convergence criterion met
 ---------------------------------------
 SCF time:   CPU 552.91s  wall 553.00s 
 SCF   energy in the final basis set =    -2301.8604585584
 Total energy in the final basis set =    -2301.8604585584

 --------------------------------------------------------------

                    Orbital Energies (a.u.)
 --------------------------------------------------------------

 Alpha MOs
 -- Occupied --
********-101.5678-101.5592-101.5540 -10.2682 -10.2658 -10.2654 -10.2525
-10.2242 -10.2180 -10.2099 -10.2090 -10.2014 -10.2003 -10.1989 -10.1961
 -9.4847  -9.4823  -9.4758  -9.4707  -7.2496  -7.2472  -7.2404  -7.2396
 -7.2389  -7.2372  -7.2364  -7.2351  -7.2305  -7.2296  -7.2253  -7.2248
 -0.9476  -0.9174  -0.8891  -0.8677  -0.8616  -0.8416  -0.7979  -0.7612
 -0.7546  -0.7377  -0.6552  -0.6413  -0.6203  -0.6065  -0.5512  -0.5286
 -0.5188  -0.4912  -0.4902  -0.4711  -0.4599  -0.4556  -0.4487  -0.4453
 -0.4259  -0.4159  -0.4006  -0.3966  -0.3843  -0.3759  -0.3613  -0.3556
 -0.3456  -0.3385  -0.3298  -0.3146  -0.2928  -0.2892  -0.2737  -0.2561
 -0.2496
 -- Virtual --
 -0.0641  -0.0473  -0.0401  -0.0325  -0.0188  -0.0145  -0.0044   0.0063
  0.0108   0.0167   0.0222   0.0243   0.0289   0.0380   0.0400   0.0495
  0.0537   0.0581   0.0635   0.0698   0.0750   0.0804   0.0830   0.0873
  0.0930   0.0950   0.0988   0.1006   0.1027   0.1067   0.1101   0.1112
  0.1151   0.1175   0.1210   0.1263   0.1276   0.1330   0.1337   0.1349
  0.1390   0.1417   0.1477   0.1514   0.1557   0.1615   0.1676   0.1696
  0.1726   0.1749   0.1804   0.1864   0.1926   0.1930   0.1967   0.2056
  0.2076   0.2096   0.2136   0.2214   0.2223   0.2315   0.2341   0.2386
  0.2418   0.2459   0.2484   0.2518   0.2533   0.2593   0.2625   0.2670
  0.2688   0.2736   0.2762   0.2825   0.2853   0.2914   0.2971   0.3023
  0.3051   0.3116   0.3153   0.3208   0.3244   0.3281   0.3378   0.3389
  0.3508   0.3654   0.3783   0.4252   0.4270   0.4353   0.4443   0.4504
  0.4574   0.4620   0.4758   0.4782   0.4822   0.4952   0.5018   0.5070
  0.5173   0.5267   0.5313   0.5363   0.5433   0.5531   0.5575   0.5689
  0.5705   0.5808   0.5894   0.5904   0.5929   0.6027   0.6051   0.6205
  0.6218   0.6289   0.6356   0.6391   0.6448   0.6604   0.6626   0.6681
  0.6887   0.6967   0.7063   0.7077   0.7149   0.7252   0.7416   0.7444
  0.7606   0.7713   0.7976   0.8052   0.8091   0.8184   0.8260   0.8384
  0.8405   0.8474   0.8492   0.8505   0.8535   0.8575   0.8672   0.8695
  0.8782   0.8795   0.8894   0.8984   0.9016   0.9098   0.9207   0.9229
  0.9314   0.9435   0.9500   0.9592   0.9628   0.9694   0.9755   0.9824
  0.9908   0.9956   1.0133   1.0198   1.0216   1.0288   1.0410   1.0655
  1.0775   1.0813   1.1018   1.1221   1.1314   1.1528   1.1570   1.2003
  1.2303   1.2490   1.2673   1.2725   1.2812   1.3004   1.3034   1.3251
  1.3305   1.3551   1.3562   1.3924   1.4019   1.4621   1.4856   1.4926
  1.5054   1.5130   1.5290   1.5514   1.5593   1.5678   1.5884   1.5911
  1.6289   1.6434   1.6531   1.6606   1.6910   1.7017   1.7240   1.7311
  1.7478   1.7785   1.8088   1.8216   1.8402   1.8536   1.8566   1.8671
  1.8804   1.8898   1.9120   1.9163   1.9268   1.9438   1.9557   1.9621
  1.9649   1.9770   2.0193   2.0313   2.0370   2.0621   2.0981   2.1404
  2.1779   2.2104   2.2246   2.2403   2.2495   2.2758   2.2886   2.2937
  2.3199   2.3380   2.3540   2.3660   2.3742   2.3936   2.4292   2.4428
  2.4486   2.4572   2.4656   2.4805   2.5223   2.5529   2.5634   2.5710
  2.6089   2.6181   2.6291   2.6543   2.6659   2.6743   2.6973   2.7177
  2.7210   2.7284   2.7437   2.7486   2.7770   2.7856   2.7987   2.8040
  2.8127   2.8293   2.8404   2.8508   2.8669   2.9070   2.9134   2.9677
  2.9751   3.0735   3.0847   3.1209   3.1425   3.1680   3.1808   3.2189
  3.2449   3.2480   3.3451   3.3862   3.3911   3.4269   3.5167   3.5540
  3.5838   3.6763   3.6946   3.8062   3.8590   4.0157   4.0292   4.0719
  4.0809   4.1443   4.4133   4.8124   4.8373   9.7499   9.7990   9.8196
  9.8697  23.3822  23.5820  23.8574  23.8875  23.9136  23.9381  23.9894
 24.0031  24.0556  24.0821  24.1362  24.1753  25.7847  25.8148  25.8803
 26.0765  26.1204  26.1585  26.3309  26.3993  26.5186  26.7001  26.7795
 26.9382 215.7396 215.7948 215.8188 215.8858
 --------------------------------------------------------------

          Ground-State Mulliken Net Atomic Charges

     Atom                 Charge (a.u.)
  ----------------------------------------
      1 C                     0.223845
      2 C                    -0.708722
      3 Cl                    0.655334
      4 C                    -0.232287
      5 Cl                    0.596951
      6 C                    -0.112295
      7 Cl                    0.530197
      8 C                    -0.591822
      9 H                     0.206272
     10 C                    -0.483492
     11 H                     0.173933
     12 C                     0.151002
     13 C                    -0.714450
     14 Cl                    0.445779
     15 C                    -0.111591
     16 H                     0.190581
     17 C                    -0.441305
     18 H                     0.165064
     19 C                    -0.065436
     20 H                     0.175513
     21 C                    -0.223981
     22 H                     0.170910
  ----------------------------------------
  Sum of atomic charges =     0.000000

 -----------------------------------------------------------------
                    Cartesian Multipole Moments
 -----------------------------------------------------------------
    Charge (ESU x 10^10)
                 0.0000
    Dipole Moment (Debye)
         X       0.8114      Y       0.8024      Z      -3.7840
       Tot       3.9523
    Quadrupole Moments (Debye-Ang)
        XX    -112.7290     XY      -0.0873     YY    -122.9231
        XZ      -1.1647     YZ      -3.2678     ZZ    -119.0067
    Octopole Moments (Debye-Ang^2)
       XXX     -36.9404    XXY      15.6918    XYY     -27.4897
       YYY      75.6750    XXZ    -122.1895    XYZ      -3.3246
       YYZ     -91.5490    XZZ      -8.4967    YZZ      30.0146
       ZZZ    -282.1463
    Hexadecapole Moments (Debye-Ang^3)
      XXXX   -3784.3184   XXXY     185.2484   XXYY    -784.3162
      XYYY     245.9065   YYYY    -601.1631   XXXZ     741.6559
      XXYZ      29.5979   XYYZ     275.7740   YYYZ      74.9363
      XXZZ   -1117.3264   XYZZ      95.3414   YYZZ    -606.9106
      XZZZ     800.1728   YZZZ      43.0995   ZZZZ   -3035.8930
 -----------------------------------------------------------------
 Calculating analytic gradient of the SCF energy
 Gradient of SCF Energy
            1           2           3           4           5           6
    1  -0.0072409  -0.0074780   0.0197430   0.0011937   0.0005728   0.0035431
    2   0.0010144  -0.0025522  -0.0469704  -0.0001150   0.0001426  -0.0002256
    3   0.0037854  -0.0017043  -0.0282337  -0.0130460   0.0038659  -0.0010273
            7           8           9          10          11          12
    1  -0.0010005   0.0026261   0.0003564   0.0015864  -0.0000052   0.0067456
    2   0.0001439  -0.0001589   0.0000697  -0.0001462   0.0001679   0.0006760
    3   0.0030660   0.0046045  -0.0011865  -0.0010637   0.0000851  -0.0070785
           13          14          15          16          17          18
    1   0.0008098  -0.0171599  -0.0047025   0.0005781   0.0000173  -0.0005856
    2   0.0016878   0.0465961   0.0031778   0.0003657  -0.0000322   0.0004160
    3   0.0007922   0.0335811  -0.0003330  -0.0006321   0.0000209  -0.0002967
           19          20          21          22
    1   0.0008519   0.0000772  -0.0010912   0.0005621
    2  -0.0027364  -0.0002663  -0.0011464  -0.0001084
    3   0.0028464   0.0002720   0.0023250  -0.0006428
 Max gradient component =       4.697E-02
 RMS gradient           =       1.068E-02
 Gradient time:  CPU 195.01 s  wall 195.03 s
 Geometry Optimization Parameters
   NAtoms,    NIC,     NZ,  NCons,   NDum,   NFix, NCnnct, MaxDiis
       22     163      22       0       0       0       0       0

 Cartesian Hessian Update
 Hessian updated using BFGS update


** GEOMETRY OPTIMIZATION IN DELOCALIZED INTERNAL COORDINATES **
   Searching for a Minimum

   Optimization Cycle:   2

                       Coordinates (Angstroms)
     ATOM                X               Y               Z
      1  C         0.0169866753   -0.0035783931    0.0303744575
      2  C        -0.0074097003    0.0170979664    1.4319524084
      3  Cl        1.4985438950    0.0387076855    2.3176893022
      4  C        -1.2152514855    0.0460129963    2.1288167165
      5  Cl       -1.2155651005    0.0757958753    3.8793998641
      6  C        -2.4195327625    0.0639994295    1.4292905397
      7  Cl       -3.9496321320    0.1029831008    2.2803386394
      8  C        -2.4090913936    0.0530308858    0.0411721471
      9  H        -3.3436737829    0.0609855599   -0.5050957895
     10  C        -1.2054293122    0.0195113018   -0.6461216516
     11  H        -1.2127029030   -0.0133918319   -1.7283544161
     12  C         1.2915162185   -0.0439279079   -0.7406478847
     13  C         2.3360799893   -0.9188477518   -0.4123075925
     14  Cl        2.1489984740   -2.0371925343    0.9202379163
     15  C         3.5175704120   -0.9353075349   -1.1421111887
     16  H         4.3065352141   -1.6247415749   -0.8684702265
     17  C         3.6778267743   -0.0805366420   -2.2247834349
     18  H         4.5985423580   -0.0948205956   -2.7949497121
     19  C         2.6501762587    0.7891712796   -2.5723005110
     20  H         2.7684211730    1.4633171211   -3.4120229646
     21  C         1.4724919003    0.8050324846   -1.8372805442
     22  H         0.6869007384    1.5025665003   -2.1009356759
   Point Group: c1    Number of degrees of freedom:    60


   Energy is  -2301.860458558

 Hessian updated using BFGS update

 56 Hessian modes will be used to form the next step
  Hessian Eigenvalues:
     0.016287    0.017713    0.019564    0.020699    0.020929    0.022947
     0.023584    0.023586    0.023834    0.023845    0.024089    0.024090
     0.024114    0.024114    0.024135    0.024135    0.024142    0.024143
     0.064969    0.114073    0.159913    0.159965    0.159973    0.159995
     0.159996    0.160014    0.217030    0.219935    0.225087    0.225869
     0.231372    0.245061    0.245998    0.249865    0.249983    0.249996
     0.250289    0.289254    0.292980    0.300634    0.301109    0.328716
     0.356656    0.356690    0.411986    0.418117    0.429305    0.431570
     0.461326    0.463739    0.470992    0.471168    0.478185    0.478258
     0.479111    0.479313

 Minimum search - taking simple RFO step
 Searching for Lamda that Minimizes Along All modes
 Value Taken    Lamda =  -0.02549626
 Calculated Step too Large.  Step scaled by  0.697130
 Step Taken.  Stepsize is  0.300000

                             Maximum     Tolerance    Cnvgd?
         Gradient           0.048083      0.000300      NO
         Displacement       0.238719      0.001200      NO
         Energy change     -0.023017      0.000001      NO


 New Cartesian Coordinates Obtained by Inverse Iteration

 Displacement from previous Coordinates is:  0.402713
 ----------------------------------------------------------------
             Standard Nuclear Orientation (Angstroms)
    I     Atom           X                Y                Z
 ----------------------------------------------------------------
    1      C       0.0325934371    -0.0096466028     0.0551849769
    2      C      -0.0100637484     0.0383956698     1.4584361657
    3      Cl      1.4792874505     0.0907176861     2.3579526907
    4      C      -1.2315070532     0.0727872091     2.1436571862
    5      Cl     -1.2621540296     0.1331558471     3.8865026022
    6      C      -2.4270790024     0.0732571007     1.4214953047
    7      Cl     -3.9738317449     0.1168445441     2.2348107579
    8      C      -2.3992634132     0.0396222878     0.0329734762
    9      H      -3.3287594357     0.0340981166    -0.5209988120
   10      C      -1.1853034887    -0.0011695851    -0.6343614706
   11      H      -1.1786078228    -0.0541560977    -1.7159629368
   12      C       1.3025720155    -0.0563810618    -0.7182185761
   13      C       2.3499220201    -0.9446592520    -0.4269175837
   14      Cl      2.1875470055    -2.0971116502     0.8783965600
   15      C       3.5217058223    -0.9543422391    -1.1764243712
   16      H       4.3073317993    -1.6557679893    -0.9256748193
   17      C       3.6694371234    -0.0785173382    -2.2459678680
   18      H       4.5827448602    -0.0889695657    -2.8288037306
   19      C       2.6411750152     0.8046924603    -2.5629996480
   20      H       2.7489362722     1.4943628697    -3.3917034087
   21      C       1.4761873902     0.8109029899    -1.8062711129
   22      H       0.6894310358     1.5177520213    -2.0412149841
 ----------------------------------------------------------------
 Nuclear Repulsion Energy =        1512.37005536 hartrees
 There are       73 alpha and       73 beta electrons
 Applying Cartesian multipole field
    Component          Value
    ---------          -----
     (2,0,0)        1.00000E-11
     (0,2,0)        2.00000E-11
     (0,0,2)       -3.00000E-11
 Nucleus-field energy     =    -0.0000000315 hartrees
 Requested basis set is 6-311++G(d,p)
 There are 154 shells and 426 basis functions
 A cutoff of  1.0D-15 yielded   9525 shell pairs
 There are     77906 function pairs (     83743 Cartesian)
 Smallest overlap matrix eigenvalue = 2.83E-07
 Linear dependence detected in AO basis
 Number of orthogonalized atomic orbitals = 422
 Maximum deviation from orthogonality = 3.464E-10
 Guess from superposition of atomic densities
 Warning:  Energy on first SCF cycle will be non-variational
 SAD guess density has 146.000000 electrons

 -----------------------------------------------------------------------
  General SCF calculation program by
  Eric Jon Sundstrom, Paul Horn, Yuezhi Mao, Dmitri Zuev, Alec White,
  David Stuck, Shaama M.S., Shane Yost, Joonho Lee, David Small,
  Daniel Levine, Susi Lehtola, Hugh Burton, Evgeny Epifanovsky,
  Bang C. Huynh
 -----------------------------------------------------------------------
 Exchange:     0.2000 Hartree-Fock + 0.0800 Slater + 0.7200 B88
 Correlation:  0.1900 VWN1RPA + 0.8100 LYP
 Using SG-1 standard quadrature grid
 A restricted SCF calculation will be
 performed using DIIS
 SCF converges when DIIS error is below 1.0e-08
 ---------------------------------------
  Cycle       Energy         DIIS error
 ---------------------------------------
    1   -2305.7307777872      3.04e-02  
    2   -2301.7101553961      2.62e-03  
    3   -2301.5811174779      3.41e-03  
    4   -2301.8598002706      7.47e-04  
    5   -2301.8721985776      3.17e-04  
    6   -2301.8743804540      9.92e-05  
    7   -2301.8745843186      2.34e-05  
    8   -2301.8745943559      9.42e-06  
    9   -2301.8745962137      2.61e-06  
   10   -2301.8745963444      1.14e-06  
   11   -2301.8745963743      3.15e-07  
   12   -2301.8745963763      1.17e-07  
   13   -2301.8745963767      4.65e-08  
   14   -2301.8745963767      9.58e-09  Convergence criterion met
 ---------------------------------------
 SCF time:   CPU 547.15s  wall 548.00s 
 SCF   energy in the final basis set =    -2301.8745963767
 Total energy in the final basis set =    -2301.8745963767

 --------------------------------------------------------------

                    Orbital Energies (a.u.)
 --------------------------------------------------------------

 Alpha MOs
 -- Occupied --
********-101.5688-101.5612-101.5555 -10.2688 -10.2667 -10.2654 -10.2532
-10.2245 -10.2185 -10.2094 -10.2087 -10.2015 -10.2006 -10.1993 -10.1965
 -9.4848  -9.4834  -9.4773  -9.4717  -7.2496  -7.2482  -7.2420  -7.2397
 -7.2390  -7.2383  -7.2375  -7.2362  -7.2321  -7.2312  -7.2264  -7.2259
 -0.9466  -0.9156  -0.8903  -0.8690  -0.8595  -0.8432  -0.7976  -0.7594
 -0.7540  -0.7372  -0.6542  -0.6404  -0.6204  -0.6061  -0.5505  -0.5278
 -0.5187  -0.4914  -0.4900  -0.4718  -0.4598  -0.4553  -0.4479  -0.4446
 -0.4228  -0.4159  -0.4004  -0.3933  -0.3843  -0.3759  -0.3605  -0.3551
 -0.3451  -0.3381  -0.3308  -0.3162  -0.2953  -0.2918  -0.2720  -0.2572
 -0.2541
 -- Virtual --
 -0.0641  -0.0476  -0.0394  -0.0310  -0.0201  -0.0144  -0.0041   0.0066
  0.0114   0.0174   0.0218   0.0248   0.0288   0.0383   0.0400   0.0494
  0.0539   0.0582   0.0638   0.0697   0.0748   0.0797   0.0827   0.0875
  0.0926   0.0953   0.0987   0.1006   0.1031   0.1065   0.1097   0.1110
  0.1151   0.1176   0.1213   0.1256   0.1278   0.1331   0.1336   0.1345
  0.1388   0.1410   0.1476   0.1504   0.1544   0.1610   0.1673   0.1696
  0.1719   0.1746   0.1803   0.1849   0.1921   0.1925   0.1962   0.2049
  0.2071   0.2096   0.2135   0.2205   0.2224   0.2313   0.2327   0.2376
  0.2415   0.2461   0.2483   0.2513   0.2528   0.2590   0.2628   0.2666
  0.2679   0.2725   0.2761   0.2826   0.2851   0.2912   0.2973   0.3028
  0.3036   0.3114   0.3138   0.3207   0.3238   0.3284   0.3375   0.3393
  0.3508   0.3630   0.3775   0.4257   0.4266   0.4363   0.4439   0.4504
  0.4564   0.4627   0.4760   0.4774   0.4810   0.4916   0.5026   0.5068
  0.5175   0.5258   0.5306   0.5358   0.5430   0.5506   0.5564   0.5655
  0.5694   0.5800   0.5877   0.5901   0.5912   0.6034   0.6048   0.6182
  0.6222   0.6260   0.6370   0.6381   0.6457   0.6602   0.6639   0.6702
  0.6879   0.6963   0.7070   0.7081   0.7166   0.7249   0.7391   0.7440
  0.7607   0.7730   0.7991   0.8053   0.8072   0.8253   0.8326   0.8404
  0.8412   0.8480   0.8488   0.8515   0.8555   0.8590   0.8652   0.8673
  0.8796   0.8803   0.8902   0.8984   0.9014   0.9072   0.9211   0.9223
  0.9336   0.9433   0.9527   0.9567   0.9638   0.9733   0.9748   0.9848
  0.9904   0.9934   1.0072   1.0135   1.0176   1.0232   1.0431   1.0640
  1.0714   1.0781   1.1034   1.1206   1.1303   1.1524   1.1546   1.2008
  1.2244   1.2441   1.2679   1.2717   1.2826   1.2976   1.3036   1.3166
  1.3270   1.3550   1.3560   1.3920   1.3972   1.4627   1.4855   1.4913
  1.5058   1.5118   1.5284   1.5502   1.5588   1.5646   1.5863   1.5898
  1.6289   1.6439   1.6525   1.6615   1.6914   1.7019   1.7255   1.7309
  1.7472   1.7770   1.8061   1.8192   1.8390   1.8527   1.8550   1.8665
  1.8745   1.8903   1.9094   1.9153   1.9274   1.9413   1.9562   1.9619
  1.9647   1.9761   2.0184   2.0284   2.0353   2.0609   2.1000   2.1382
  2.1757   2.2089   2.2259   2.2422   2.2613   2.2838   2.2893   2.2941
  2.3136   2.3378   2.3433   2.3609   2.3749   2.3875   2.4268   2.4345
  2.4433   2.4573   2.4706   2.4871   2.5221   2.5534   2.5564   2.5687
  2.6049   2.6176   2.6230   2.6540   2.6639   2.6725   2.6965   2.7174
  2.7203   2.7283   2.7425   2.7461   2.7770   2.7834   2.7967   2.8038
  2.8110   2.8248   2.8407   2.8496   2.8647   2.9051   2.9129   2.9655
  2.9765   3.0714   3.0826   3.1204   3.1368   3.1628   3.1789   3.2174
  3.2406   3.2432   3.3408   3.3829   3.3868   3.4268   3.5146   3.5480
  3.5826   3.6740   3.6912   3.8037   3.8579   4.0146   4.0283   4.0729
  4.0811   4.1421   4.4100   4.8066   4.8328   9.7492   9.7951   9.8146
  9.8656  23.3847  23.5824  23.8485  23.8832  23.9082  23.9345  23.9753
 23.9967  24.0493  24.0762  24.1343  24.1691  25.7882  25.8627  25.9169
 26.0487  26.1110  26.1616  26.2567  26.3703  26.5129  26.6955  26.7637
 26.9309 215.7394 215.7911 215.8141 215.8770
 --------------------------------------------------------------

          Ground-State Mulliken Net Atomic Charges

     Atom                 Charge (a.u.)
  ----------------------------------------
      1 C                     0.228236
      2 C                    -0.642222
      3 Cl                    0.630879
      4 C                    -0.166830
      5 Cl                    0.590202
      6 C                    -0.188274
      7 Cl                    0.531819
      8 C                    -0.584924
      9 H                     0.207485
     10 C                    -0.557492
     11 H                     0.176495
     12 C                     0.239049
     13 C                    -0.760680
     14 Cl                    0.432608
     15 C                    -0.090144
     16 H                     0.191823
     17 C                    -0.437280
     18 H                     0.165589
     19 C                    -0.079809
     20 H                     0.175857
     21 C                    -0.236684
     22 H                     0.174296
  ----------------------------------------
  Sum of atomic charges =     0.000000

 -----------------------------------------------------------------
                    Cartesian Multipole Moments
 -----------------------------------------------------------------
    Charge (ESU x 10^10)
                 0.0000
    Dipole Moment (Debye)
         X       0.7989      Y       0.8011      Z      -3.7519
       Tot       3.9188
    Quadrupole Moments (Debye-Ang)
        XX    -113.0255     XY       0.0079     YY    -122.6704
        XZ      -1.3943     YZ      -3.0254     ZZ    -118.9071
    Octopole Moments (Debye-Ang^2)
       XXX     -36.6596    XXY      14.6825    XYY     -26.3382
       YYY      73.0969    XXZ    -122.5399    XYZ      -2.9102
       YYZ     -91.4533    XZZ      -8.0731    YZZ      29.7495
       ZZZ    -280.3046
    Hexadecapole Moments (Debye-Ang^3)
      XXXX   -3820.0143   XXXY     197.1800   XXYY    -791.4432
      XYYY     255.7600   YYYY    -623.1772   XXXZ     746.8854
      XXYZ      25.1480   XYYZ     277.6031   YYYZ      55.1025
      XXZZ   -1121.9238   XYZZ     100.2999   YYZZ    -610.5207
      XZZZ     806.1929   YZZZ      27.7496   ZZZZ   -3033.7809
 -----------------------------------------------------------------
 Calculating analytic gradient of the SCF energy
 Gradient of SCF Energy
            1           2           3           4           5           6
    1  -0.0022906  -0.0028691   0.0109848   0.0007905   0.0000901   0.0011373
    2   0.0016807  -0.0015768  -0.0295561  -0.0003010   0.0000970  -0.0001487
    3   0.0013535   0.0003758  -0.0186303  -0.0057171   0.0017515  -0.0003935
            7           8           9          10          11          12
    1  -0.0002514   0.0008238   0.0002116   0.0008210  -0.0001348   0.0016810
    2   0.0000866  -0.0000305   0.0000362   0.0003179   0.0001385  -0.0004245
    3   0.0010976   0.0021685  -0.0005435  -0.0003731   0.0000382  -0.0036712
           13          14          15          16          17          18
    1   0.0011822  -0.0102722  -0.0019559   0.0002019   0.0000256  -0.0002774
    2  -0.0000571   0.0297736   0.0013202   0.0001905   0.0001746   0.0002302
    3   0.0011344   0.0202556   0.0003250  -0.0003029  -0.0002151  -0.0002110
           19          20          21          22
    1   0.0005117   0.0000631  -0.0007536   0.0002803
    2  -0.0010450  -0.0000697  -0.0007871  -0.0000496
    3   0.0009654   0.0000911   0.0009176  -0.0004164
 Max gradient component =       2.977E-02
 RMS gradient           =       6.560E-03
 Gradient time:  CPU 193.98 s  wall 194.00 s
 Geometry Optimization Parameters
   NAtoms,    NIC,     NZ,  NCons,   NDum,   NFix, NCnnct, MaxDiis
       22     163      22       0       0       0       0       0

 Cartesian Hessian Update
 Hessian updated using BFGS update


** GEOMETRY OPTIMIZATION IN DELOCALIZED INTERNAL COORDINATES **
   Searching for a Minimum

   Optimization Cycle:   3

                       Coordinates (Angstroms)
     ATOM                X               Y               Z
      1  C         0.0325934371   -0.0096466028    0.0551849769
      2  C        -0.0100637484    0.0383956698    1.4584361657
      3  Cl        1.4792874505    0.0907176861    2.3579526907
      4  C        -1.2315070532    0.0727872091    2.1436571862
      5  Cl       -1.2621540296    0.1331558471    3.8865026022
      6  C        -2.4270790024    0.0732571007    1.4214953047
      7  Cl       -3.9738317449    0.1168445441    2.2348107579
      8  C        -2.3992634132    0.0396222878    0.0329734762
      9  H        -3.3287594357    0.0340981166   -0.5209988120
     10  C        -1.1853034887   -0.0011695851   -0.6343614706
     11  H        -1.1786078228   -0.0541560977   -1.7159629368
     12  C         1.3025720155   -0.0563810618   -0.7182185761
     13  C         2.3499220201   -0.9446592520   -0.4269175837
     14  Cl        2.1875470055   -2.0971116502    0.8783965600
     15  C         3.5217058223   -0.9543422391   -1.1764243712
     16  H         4.3073317993   -1.6557679893   -0.9256748193
     17  C         3.6694371234   -0.0785173382   -2.2459678680
     18  H         4.5827448602   -0.0889695657   -2.8288037306
     19  C         2.6411750152    0.8046924603   -2.5629996480
     20  H         2.7489362722    1.4943628697   -3.3917034087
     21  C         1.4761873902    0.8109029899   -1.8062711129
     22  H         0.6894310358    1.5177520213   -2.0412149841
   Point Group: c1    Number of degrees of freedom:    60


   Energy is  -2301.874596377

 Hessian updated using BFGS update

 57 Hessian modes will be used to form the next step
  Hessian Eigenvalues:
     0.016229    0.017715    0.019503    0.020696    0.020929    0.022948
     0.023585    0.023586    0.023835    0.023845    0.024090    0.024090
     0.024114    0.024114    0.024135    0.024135    0.024142    0.024143
     0.060692    0.081871    0.159932    0.159971    0.159993    0.159996
     0.160000    0.160014    0.218012    0.220197    0.225140    0.225890
     0.231500    0.245153    0.245932    0.249890    0.249987    0.250037
     0.250712    0.289263    0.293380    0.300900    0.301140    0.328969
     0.356662    0.356669    0.356688    0.412024    0.418450    0.429301
     0.431870    0.461367    0.463733    0.471067    0.472243    0.478140
     0.478257    0.479146    0.479880

 Minimum search - taking simple RFO step
 Searching for Lamda that Minimizes Along All modes
 Value Taken    Lamda =  -0.01506420
 Calculated Step too Large.  Step scaled by  0.708548
 Step Taken.  Stepsize is  0.300000

                             Maximum     Tolerance    Cnvgd?
         Gradient           0.029856      0.000300      NO
         Displacement       0.235680      0.001200      NO
         Energy change     -0.014138      0.000001      NO


 New Cartesian Coordinates Obtained by Inverse Iteration

 Displacement from previous Coordinates is:  0.404378
 ----------------------------------------------------------------
             Standard Nuclear Orientation (Angstroms)
    I     Atom           X                Y                Z
 ----------------------------------------------------------------
    1      C       0.0411434569    -0.0172807348     0.0700561160
    2      C      -0.0124243293     0.0644100552     1.4720640997
    3      Cl      1.4663337442     0.1525027581     2.3819162030
    4      C      -1.2413181942     0.1050179285     2.1502880982
    5      Cl     -1.2873923500     0.2048133936     3.8861591720
    6      C      -2.4311317130     0.0795977631     1.4156961690
    7      Cl     -3.9868000995     0.1278389277     2.2088493537
    8      C      -2.3930754494     0.0143338346     0.0274950039
    9      H      -3.3199296399    -0.0108935366    -0.5298016474
   10      C      -1.1733773463    -0.0326231140    -0.6278435980
   11      H      -1.1564741192    -0.1106539338    -1.7079453451
   12      C       1.3102622756    -0.0648646217    -0.7028554284
   13      C       2.3520714510    -0.9706933527    -0.4457949227
   14      Cl      2.1992394535    -2.1606765798     0.8291894051
   15      C       3.5169115946    -0.9757351916    -1.2085390562
   16      H       4.2953310137    -1.6926802897    -0.9806892677
   17      C       3.6636457545    -0.0756376187    -2.2580567143
   18      H       4.5722974646    -0.0833308591    -2.8485663742
   19      C       2.6417514594     0.8265525472    -2.5441974377
   20      H       2.7476981448     1.5348770400    -3.3571927857
   21      C       1.4851886880     0.8255089891    -1.7744804748
   22      H       0.7023502486     1.5454840159    -1.9818601696
 ----------------------------------------------------------------
 Nuclear Repulsion Energy =        1506.69737271 hartrees
 There are       73 alpha and       73 beta electrons
 Applying Cartesian multipole field
    Component          Value
    ---------          -----
     (2,0,0)        1.00000E-11
     (0,2,0)        2.00000E-11
     (0,0,2)       -3.00000E-11
 Nucleus-field energy     =    -0.0000000308 hartrees
 Requested basis set is 6-311++G(d,p)
 There are 154 shells and 426 basis functions
 A cutoff of  1.0D-15 yielded   9508 shell pairs
 There are     77832 function pairs (     83665 Cartesian)
 Smallest overlap matrix eigenvalue = 2.92E-07
 Linear dependence detected in AO basis
 Number of orthogonalized atomic orbitals = 422
 Maximum deviation from orthogonality = 4.761E-10
 Guess from superposition of atomic densities
 Warning:  Energy on first SCF cycle will be non-variational
 SAD guess density has 146.000000 electrons

 -----------------------------------------------------------------------
  General SCF calculation program by
  Eric Jon Sundstrom, Paul Horn, Yuezhi Mao, Dmitri Zuev, Alec White,
  David Stuck, Shaama M.S., Shane Yost, Joonho Lee, David Small,
  Daniel Levine, Susi Lehtola, Hugh Burton, Evgeny Epifanovsky,
  Bang C. Huynh
 -----------------------------------------------------------------------
 Exchange:     0.2000 Hartree-Fock + 0.0800 Slater + 0.7200 B88
 Correlation:  0.1900 VWN1RPA + 0.8100 LYP
 Using SG-1 standard quadrature grid
 A restricted SCF calculation will be
 performed using DIIS
 SCF converges when DIIS error is below 1.0e-08
 ---------------------------------------
  Cycle       Energy         DIIS error
 ---------------------------------------
    1   -2305.7036663981      3.04e-02  
    2   -2301.7190522256      2.61e-03  
    3   -2301.5897091618      3.41e-03  
    4   -2301.8682440143      7.49e-04  
    5   -2301.8806586279      3.16e-04  
    6   -2301.8828400456      9.75e-05  
    7   -2301.8830364505      2.33e-05  
    8   -2301.8830462706      9.90e-06  
    9   -2301.8830483237      2.78e-06  
   10   -2301.8830484755      1.19e-06  
   11   -2301.8830485081      3.01e-07  
   12   -2301.8830485100      1.19e-07  
   13   -2301.8830485102      4.37e-08  
   14   -2301.8830485101      9.55e-09  Convergence criterion met
 ---------------------------------------
 SCF time:   CPU 546.11s  wall 546.00s 
 SCF   energy in the final basis set =    -2301.8830485101
 Total energy in the final basis set =    -2301.8830485101

 --------------------------------------------------------------

                    Orbital Energies (a.u.)
 --------------------------------------------------------------

 Alpha MOs
 -- Occupied --
********-101.5694-101.5628-101.5568 -10.2690 -10.2673 -10.2655 -10.2537
-10.2246 -10.2187 -10.2093 -10.2085 -10.2016 -10.2006 -10.1996 -10.1966
 -9.4849  -9.4841  -9.4786  -9.4726  -7.2497  -7.2489  -7.2433  -7.2398
 -7.2391  -7.2390  -7.2382  -7.2372  -7.2334  -7.2325  -7.2273  -7.2268
 -0.9461  -0.9144  -0.8911  -0.8700  -0.8578  -0.8442  -0.7974  -0.7584
 -0.7539  -0.7370  -0.6535  -0.6397  -0.6209  -0.6060  -0.5501  -0.5273
 -0.5188  -0.4914  -0.4901  -0.4723  -0.4598  -0.4550  -0.4475  -0.4441
 -0.4209  -0.4159  -0.4003  -0.3904  -0.3841  -0.3759  -0.3599  -0.3542
 -0.3448  -0.3375  -0.3315  -0.3175  -0.3008  -0.2907  -0.2709  -0.2601
 -0.2548
 -- Virtual --
 -0.0634  -0.0480  -0.0390  -0.0302  -0.0216  -0.0143  -0.0040   0.0068
  0.0115   0.0176   0.0212   0.0250   0.0287   0.0385   0.0400   0.0490
  0.0541   0.0583   0.0639   0.0696   0.0746   0.0793   0.0821   0.0877
  0.0922   0.0955   0.0985   0.1006   0.1035   0.1066   0.1094   0.1109
  0.1150   0.1175   0.1215   0.1244   0.1279   0.1328   0.1335   0.1341
  0.1386   0.1399   0.1476   0.1494   0.1532   0.1606   0.1670   0.1693
  0.1714   0.1745   0.1802   0.1837   0.1919   0.1924   0.1959   0.2044
  0.2066   0.2095   0.2131   0.2193   0.2231   0.2309   0.2319   0.2362
  0.2419   0.2463   0.2486   0.2517   0.2525   0.2589   0.2623   0.2661
  0.2679   0.2717   0.2757   0.2832   0.2849   0.2911   0.2977   0.3027
  0.3030   0.3115   0.3123   0.3211   0.3233   0.3285   0.3370   0.3403
  0.3508   0.3612   0.3771   0.4257   0.4261   0.4385   0.4435   0.4506
  0.4555   0.4631   0.4750   0.4782   0.4818   0.4888   0.5030   0.5064
  0.5137   0.5259   0.5295   0.5360   0.5427   0.5497   0.5564   0.5648
  0.5693   0.5789   0.5863   0.5900   0.5922   0.6028   0.6057   0.6160
  0.6230   0.6245   0.6369   0.6389   0.6466   0.6597   0.6663   0.6716
  0.6876   0.6958   0.7074   0.7082   0.7184   0.7254   0.7370   0.7429
  0.7607   0.7746   0.7989   0.8049   0.8054   0.8245   0.8348   0.8400
  0.8422   0.8470   0.8486   0.8518   0.8560   0.8627   0.8644   0.8679
  0.8802   0.8822   0.8919   0.8973   0.9023   0.9057   0.9214   0.9221
  0.9367   0.9431   0.9535   0.9558   0.9639   0.9715   0.9737   0.9797
  0.9906   0.9940   1.0033   1.0102   1.0177   1.0196   1.0449   1.0591
  1.0697   1.0779   1.1032   1.1194   1.1317   1.1509   1.1578   1.2024
  1.2205   1.2416   1.2672   1.2715   1.2839   1.2947   1.3043   1.3103
  1.3255   1.3541   1.3574   1.3914   1.3968   1.4630   1.4855   1.4917
  1.5070   1.5113   1.5286   1.5495   1.5590   1.5631   1.5856   1.5897
  1.6293   1.6442   1.6531   1.6629   1.6910   1.7013   1.7258   1.7308
  1.7475   1.7766   1.8047   1.8168   1.8380   1.8528   1.8549   1.8662
  1.8695   1.8918   1.9083   1.9155   1.9284   1.9398   1.9559   1.9631
  1.9642   1.9782   2.0177   2.0267   2.0341   2.0582   2.1008   2.1361
  2.1734   2.2084   2.2258   2.2416   2.2634   2.2817   2.2906   2.3007
  2.3080   2.3283   2.3398   2.3590   2.3777   2.3892   2.4239   2.4295
  2.4443   2.4583   2.4719   2.4952   2.5214   2.5527   2.5536   2.5675
  2.6027   2.6173   2.6184   2.6549   2.6633   2.6725   2.6960   2.7170
  2.7185   2.7287   2.7407   2.7452   2.7777   2.7826   2.7954   2.8041
  2.8101   2.8227   2.8393   2.8481   2.8638   2.9031   2.9136   2.9656
  2.9790   3.0704   3.0821   3.1197   3.1332   3.1587   3.1791   3.2176
  3.2363   3.2402   3.3389   3.3804   3.3853   3.4271   3.5142   3.5451
  3.5822   3.6741   3.6899   3.8023   3.8584   4.0139   4.0282   4.0733
  4.0808   4.1399   4.4040   4.8034   4.8309   9.7508   9.7966   9.8169
  9.8565  23.3865  23.5823  23.8440  23.8808  23.9059  23.9337  23.9693
 23.9928  24.0480  24.0744  24.1336  24.1670  25.7876  25.8639  25.9545
 25.9894  26.1051  26.1628  26.2042  26.4007  26.5097  26.6921  26.7561
 26.9267 215.7414 215.7935 215.8183 215.8632
 --------------------------------------------------------------

          Ground-State Mulliken Net Atomic Charges

     Atom                 Charge (a.u.)
  ----------------------------------------
      1 C                     0.232057
      2 C                    -0.623160
      3 Cl                    0.601794
      4 C                    -0.113953
      5 Cl                    0.587729
      6 C                    -0.214698
      7 Cl                    0.532734
      8 C                    -0.595698
      9 H                     0.208598
     10 C                    -0.588105
     11 H                     0.178785
     12 C                     0.281402
     13 C                    -0.776722
     14 Cl                    0.415040
     15 C                    -0.060330
     16 H                     0.192890
     17 C                    -0.429198
     18 H                     0.165867
     19 C                    -0.096461
     20 H                     0.176118
     21 C                    -0.251459
     22 H                     0.176772
  ----------------------------------------
  Sum of atomic charges =     0.000000

 -----------------------------------------------------------------
                    Cartesian Multipole Moments
 -----------------------------------------------------------------
    Charge (ESU x 10^10)
                 0.0000
    Dipole Moment (Debye)
         X       0.7866      Y       0.7961      Z      -3.7312
       Tot       3.8954
    Quadrupole Moments (Debye-Ang)
        XX    -113.2257     XY       0.1543     YY    -122.4397
        XZ      -1.6007     YZ      -2.8106     ZZ    -118.8790
    Octopole Moments (Debye-Ang^2)
       XXX     -36.3090    XXY      13.4613    XYY     -25.2802
       YYY      70.1850    XXZ    -122.6718    XYZ      -2.6517
       YYZ     -91.2431    XZZ      -7.7677    YZZ      29.1065
       ZZZ    -277.6832
    Hexadecapole Moments (Debye-Ang^3)
      XXXX   -3836.6481   XXXY     206.0518   XXYY    -796.1684
      XYYY     262.1685   YYYY    -650.6490   XXXZ     751.4769
      XXYZ      19.3254   XYYZ     278.8660   YYYZ      31.4146
      XXZZ   -1121.8457   XYZZ     103.8640   YYZZ    -613.2779
      XZZZ     812.5718   YZZZ       9.4636   ZZZZ   -3024.6090
 -----------------------------------------------------------------
 Calculating analytic gradient of the SCF energy
 Gradient of SCF Energy
            1           2           3           4           5           6
    1   0.0002406  -0.0005515   0.0053005   0.0003116   0.0000992   0.0001418
    2   0.0017773  -0.0009113  -0.0183131  -0.0002767   0.0000112  -0.0000691
    3   0.0001058   0.0010150  -0.0117330  -0.0013671   0.0000435   0.0002050
            7           8           9          10          11          12
    1   0.0000812   0.0002521   0.0001218   0.0000007  -0.0001436  -0.0008537
    2   0.0000266   0.0000006   0.0000332   0.0006417   0.0000476  -0.0009614
    3   0.0002527   0.0003179  -0.0001243  -0.0000866   0.0000042  -0.0014226
           13          14          15          16          17          18
    1   0.0009961  -0.0054825  -0.0004931   0.0000176  -0.0000418  -0.0000664
    2  -0.0002943   0.0183344   0.0006461   0.0000700   0.0000704   0.0000618
    3   0.0008617   0.0120981   0.0000562  -0.0000910  -0.0000623  -0.0000863
           19          20          21          22
    1   0.0001111   0.0000159  -0.0001931   0.0001356
    2  -0.0002692  -0.0000369  -0.0005861  -0.0000028
    3   0.0002413   0.0000882  -0.0001869  -0.0001294
 Max gradient component =       1.833E-02
 RMS gradient           =       3.948E-03
 Gradient time:  CPU 192.44 s  wall 192.47 s
 Geometry Optimization Parameters
   NAtoms,    NIC,     NZ,  NCons,   NDum,   NFix, NCnnct, MaxDiis
       22     163      22       0       0       0       0       0

 Cartesian Hessian Update
 Hessian updated using BFGS update


** GEOMETRY OPTIMIZATION IN DELOCALIZED INTERNAL COORDINATES **
   Searching for a Minimum

   Optimization Cycle:   4

                       Coordinates (Angstroms)
     ATOM                X               Y               Z
      1  C         0.0411434569   -0.0172807348    0.0700561160
      2  C        -0.0124243293    0.0644100552    1.4720640997
      3  Cl        1.4663337442    0.1525027581    2.3819162030
      4  C        -1.2413181942    0.1050179285    2.1502880982
      5  Cl       -1.2873923500    0.2048133936    3.8861591720
      6  C        -2.4311317130    0.0795977631    1.4156961690
      7  Cl       -3.9868000995    0.1278389277    2.2088493537
      8  C        -2.3930754494    0.0143338346    0.0274950039
      9  H        -3.3199296399   -0.0108935366   -0.5298016474
     10  C        -1.1733773463   -0.0326231140   -0.6278435980
     11  H        -1.1564741192   -0.1106539338   -1.7079453451
     12  C         1.3102622756   -0.0648646217   -0.7028554284
     13  C         2.3520714510   -0.9706933527   -0.4457949227
     14  Cl        2.1992394535   -2.1606765798    0.8291894051
     15  C         3.5169115946   -0.9757351916   -1.2085390562
     16  H         4.2953310137   -1.6926802897   -0.9806892677
     17  C         3.6636457545   -0.0756376187   -2.2580567143
     18  H         4.5722974646   -0.0833308591   -2.8485663742
     19  C         2.6417514594    0.8265525472   -2.5441974377
     20  H         2.7476981448    1.5348770400   -3.3571927857
     21  C         1.4851886880    0.8255089891   -1.7744804748
     22  H         0.7023502486    1.5454840159   -1.9818601696
   Point Group: c1    Number of degrees of freedom:    60


   Energy is  -2301.883048510

 Hessian updated using BFGS update

 58 Hessian modes will be used to form the next step
  Hessian Eigenvalues:
     0.016036    0.017713    0.019341    0.020684    0.020930    0.022944
     0.023586    0.023590    0.023835    0.023845    0.024090    0.024091
     0.024114    0.024114    0.024135    0.024135    0.024142    0.024144
     0.045027    0.075076    0.159955    0.159971    0.159994    0.159996
     0.160008    0.160061    0.218218    0.220325    0.225141    0.225908
     0.231591    0.245226    0.245998    0.249952    0.249993    0.250062
     0.250896    0.289326    0.293504    0.301136    0.301422    0.329142
     0.356664    0.356666    0.356671    0.356687    0.412017    0.418763
     0.429309    0.431971    0.461360    0.463722    0.471094    0.473214
     0.478204    0.478260    0.479147    0.480184

 Minimum search - taking simple RFO step
 Searching for Lamda that Minimizes Along All modes
 Value Taken    Lamda =  -0.00877633
 Calculated Step too Large.  Step scaled by  0.720743
 Step Taken.  Stepsize is  0.300000

                             Maximum     Tolerance    Cnvgd?
         Gradient           0.018069      0.000300      NO
         Displacement       0.228536      0.001200      NO
         Energy change     -0.008452      0.000001      NO


 New Cartesian Coordinates Obtained by Inverse Iteration

 Displacement from previous Coordinates is:  0.452039
 ----------------------------------------------------------------
             Standard Nuclear Orientation (Angstroms)
    I     Atom           X                Y                Z
 ----------------------------------------------------------------
    1      C       0.0449306316    -0.0261483653     0.0778161671
    2      C      -0.0132213634     0.0948565704     1.4762336399
    3      Cl      1.4629686093     0.2234221802     2.3878014006
    4      C      -1.2456573052     0.1420051597     2.1512643326
    5      Cl     -1.3004101754     0.2897065778     3.8816745770
    6      C      -2.4322013609     0.0825754525     1.4119054092
    7      Cl     -3.9920899304     0.1359055321     2.1960983985
    8      C      -2.3893423578    -0.0224922662     0.0259304163
    9      H      -3.3150667102    -0.0732453480    -0.5314360684
   10      C      -1.1668693065    -0.0741413214    -0.6235218695
   11      H      -1.1430264139    -0.1805063583    -1.7011490510
   12      C       1.3153693382    -0.0693595860    -0.6937593442
   13      C       2.3437769918    -0.9974499138    -0.4692872250
   14      Cl      2.1820888891    -2.2256408388     0.7715780335
   15      C       3.5048533363    -0.9996935732    -1.2387954571
   16      H       4.2722057603    -1.7354425248    -1.0347401119
   17      C       3.6605360405    -0.0715521013    -2.2624671835
   18      H       4.5665469094    -0.0769039405    -2.8571603425
   19      C       2.6512310495     0.8545053206    -2.5175375579
   20      H       2.7633480366     1.5837440817    -3.3110371505
   21      C       1.4986471618     0.8481414972    -1.7417770213
   22      H       0.7236836778     1.5835811857    -1.9237435931
 ----------------------------------------------------------------
 Nuclear Repulsion Energy =        1502.43078395 hartrees
 There are       73 alpha and       73 beta electrons
 Applying Cartesian multipole field
    Component          Value
    ---------          -----
     (2,0,0)        1.00000E-11
     (0,2,0)        2.00000E-11
     (0,0,2)       -3.00000E-11
 Nucleus-field energy     =    -0.0000000298 hartrees
 Requested basis set is 6-311++G(d,p)
 There are 154 shells and 426 basis functions
 A cutoff of  1.0D-15 yielded   9507 shell pairs
 There are     77830 function pairs (     83667 Cartesian)
 Smallest overlap matrix eigenvalue = 3.00E-07
 Linear dependence detected in AO basis
 Number of orthogonalized atomic orbitals = 422
 Maximum deviation from orthogonality = 2.903E-10
 Guess from superposition of atomic densities
 Warning:  Energy on first SCF cycle will be non-variational
 SAD guess density has 146.000000 electrons

 -----------------------------------------------------------------------
  General SCF calculation program by
  Eric Jon Sundstrom, Paul Horn, Yuezhi Mao, Dmitri Zuev, Alec White,
  David Stuck, Shaama M.S., Shane Yost, Joonho Lee, David Small,
  Daniel Levine, Susi Lehtola, Hugh Burton, Evgeny Epifanovsky,
  Bang C. Huynh
 -----------------------------------------------------------------------
 Exchange:     0.2000 Hartree-Fock + 0.0800 Slater + 0.7200 B88
 Correlation:  0.1900 VWN1RPA + 0.8100 LYP
 Using SG-1 standard quadrature grid
 A restricted SCF calculation will be
 performed using DIIS
 SCF converges when DIIS error is below 1.0e-08
 ---------------------------------------
  Cycle       Energy         DIIS error
 ---------------------------------------
    1   -2305.6836757061      3.03e-02  
    2   -2301.7243183279      2.61e-03  
    3   -2301.5952831975      3.40e-03  
    4   -2301.8733406898      7.47e-04  
    5   -2301.8856788255      3.16e-04  
    6   -2301.8878537772      9.65e-05  
    7   -2301.8880452007      2.36e-05  
    8   -2301.8880550905      1.04e-05  
    9   -2301.8880573717      2.95e-06  
   10   -2301.8880575486      1.19e-06  
   11   -2301.8880575816      2.93e-07  
   12   -2301.8880575832      1.21e-07  
   13   -2301.8880575837      4.17e-08  
   14   -2301.8880575838      9.50e-09  Convergence criterion met
 ---------------------------------------
 SCF time:   CPU 548.13s  wall 548.00s 
 SCF   energy in the final basis set =    -2301.8880575838
 Total energy in the final basis set =    -2301.8880575838

 --------------------------------------------------------------

                    Orbital Energies (a.u.)
 --------------------------------------------------------------

 Alpha MOs
 -- Occupied --
********-101.5698-101.5641-101.5579 -10.2693 -10.2677 -10.2657 -10.2539
-10.2245 -10.2187 -10.2094 -10.2085 -10.2016 -10.2007 -10.1997 -10.1967
 -9.4849  -9.4845  -9.4796  -9.4733  -7.2497  -7.2493  -7.2444  -7.2398
 -7.2394  -7.2391  -7.2386  -7.2379  -7.2344  -7.2335  -7.2281  -7.2276
 -0.9458  -0.9136  -0.8914  -0.8706  -0.8564  -0.8448  -0.7973  -0.7578
 -0.7542  -0.7372  -0.6529  -0.6391  -0.6217  -0.6060  -0.5498  -0.5271
 -0.5189  -0.4914  -0.4902  -0.4726  -0.4598  -0.4548  -0.4473  -0.4437
 -0.4198  -0.4159  -0.4002  -0.3883  -0.3838  -0.3761  -0.3593  -0.3531
 -0.3448  -0.3370  -0.3319  -0.3187  -0.3052  -0.2894  -0.2702  -0.2622
 -0.2556
 -- Virtual --
 -0.0622  -0.0486  -0.0385  -0.0302  -0.0234  -0.0144  -0.0040   0.0067
  0.0114   0.0174   0.0205   0.0248   0.0286   0.0386   0.0399   0.0485
  0.0542   0.0583   0.0638   0.0695   0.0745   0.0790   0.0812   0.0877
  0.0920   0.0956   0.0983   0.1005   0.1043   0.1067   0.1090   0.1107
  0.1148   0.1171   0.1214   0.1231   0.1279   0.1322   0.1333   0.1336
  0.1383   0.1389   0.1473   0.1487   0.1522   0.1600   0.1666   0.1688
  0.1707   0.1746   0.1802   0.1826   0.1918   0.1924   0.1960   0.2040
  0.2064   0.2091   0.2124   0.2184   0.2239   0.2302   0.2313   0.2348
  0.2430   0.2468   0.2494   0.2517   0.2533   0.2589   0.2617   0.2661
  0.2683   0.2708   0.2749   0.2845   0.2847   0.2910   0.2980   0.3009
  0.3027   0.3089   0.3143   0.3216   0.3232   0.3286   0.3365   0.3417
  0.3512   0.3598   0.3768   0.4251   0.4261   0.4401   0.4438   0.4510
  0.4547   0.4635   0.4738   0.4782   0.4846   0.4882   0.5016   0.5052
  0.5131   0.5256   0.5285   0.5365   0.5425   0.5505   0.5572   0.5659
  0.5695   0.5783   0.5847   0.5895   0.5940   0.6030   0.6062   0.6146
  0.6220   0.6263   0.6364   0.6409   0.6473   0.6599   0.6685   0.6724
  0.6881   0.6956   0.7066   0.7090   0.7184   0.7266   0.7357   0.7410
  0.7603   0.7770   0.7979   0.8040   0.8068   0.8211   0.8353   0.8385
  0.8415   0.8478   0.8488   0.8534   0.8561   0.8615   0.8650   0.8695
  0.8794   0.8830   0.8931   0.8969   0.9022   0.9050   0.9203   0.9237
  0.9381   0.9440   0.9487   0.9541   0.9568   0.9669   0.9707   0.9826
  0.9919   0.9979   1.0032   1.0073   1.0171   1.0185   1.0456   1.0561
  1.0698   1.0766   1.1008   1.1190   1.1349   1.1513   1.1644   1.2048
  1.2189   1.2404   1.2664   1.2709   1.2853   1.2921   1.3038   1.3061
  1.3252   1.3538   1.3592   1.3913   1.3994   1.4622   1.4858   1.4933
  1.5080   1.5120   1.5293   1.5497   1.5596   1.5631   1.5858   1.5904
  1.6298   1.6443   1.6543   1.6645   1.6894   1.6998   1.7247   1.7310
  1.7482   1.7759   1.8040   1.8136   1.8372   1.8526   1.8559   1.8651
  1.8665   1.8929   1.9082   1.9170   1.9296   1.9387   1.9528   1.9628
  1.9673   1.9836   2.0178   2.0257   2.0340   2.0538   2.1013   2.1340
  2.1710   2.2085   2.2248   2.2409   2.2628   2.2771   2.2916   2.3017
  2.3045   2.3218   2.3427   2.3582   2.3791   2.3940   2.4218   2.4284
  2.4458   2.4598   2.4723   2.4947   2.5195   2.5499   2.5532   2.5653
  2.6021   2.6128   2.6186   2.6565   2.6634   2.6735   2.6956   2.7166
  2.7181   2.7293   2.7395   2.7442   2.7782   2.7830   2.7934   2.8049
  2.8088   2.8208   2.8362   2.8457   2.8635   2.9000   2.9147   2.9678
  2.9821   3.0704   3.0827   3.1194   3.1306   3.1554   3.1797   3.2188
  3.2333   3.2373   3.3383   3.3786   3.3849   3.4273   3.5145   3.5445
  3.5822   3.6757   3.6897   3.8017   3.8602   4.0128   4.0282   4.0733
  4.0801   4.1381   4.3954   4.8025   4.8306   9.7534   9.8002   9.8242
  9.8453  23.3875  23.5821  23.8419  23.8796  23.9054  23.9344  23.9670
 23.9912  24.0508  24.0737  24.1338  24.1662  25.7864  25.8589  25.9341
 25.9722  26.1051  26.1585  26.2084  26.3979  26.5070  26.6884  26.7519
 26.9213 215.7442 215.7971 215.8286 215.8486
 --------------------------------------------------------------

          Ground-State Mulliken Net Atomic Charges

     Atom                 Charge (a.u.)
  ----------------------------------------
      1 C                     0.237616
      2 C                    -0.642472
      3 Cl                    0.565697
      4 C                    -0.049807
      5 Cl                    0.587865
      6 C                    -0.210036
      7 Cl                    0.533687
      8 C                    -0.628749
      9 H                     0.209724
     10 C                    -0.587098
     11 H                     0.180058
     12 C                     0.309027
     13 C                    -0.787004
     14 Cl                    0.390535
     15 C                    -0.024943
     16 H                     0.193625
     17 C                    -0.414394
     18 H                     0.166055
     19 C                    -0.118714
     20 H                     0.176385
     21 C                    -0.265094
     22 H                     0.178036
  ----------------------------------------
  Sum of atomic charges =     0.000000

 -----------------------------------------------------------------
                    Cartesian Multipole Moments
 -----------------------------------------------------------------
    Charge (ESU x 10^10)
                 0.0000
    Dipole Moment (Debye)
         X       0.7782      Y       0.7823      Z      -3.7210
       Tot       3.8811
    Quadrupole Moments (Debye-Ang)
        XX    -113.3379     XY       0.3369     YY    -122.2150
        XZ      -1.7847     YZ      -2.6280     ZZ    -118.9489
    Octopole Moments (Debye-Ang^2)
       XXX     -35.6840    XXY      12.0197    XYY     -24.2096
       YYY      66.8581    XXZ    -122.4987    XYZ      -2.5389
       YYZ     -90.8903    XZZ      -7.4997    YZZ      28.1080
       ZZZ    -274.4435
    Hexadecapole Moments (Debye-Ang^3)
      XXXX   -3837.7575   XXXY     211.1445   XXYY    -799.0773
      XYYY     264.4827   YYYY    -683.6087   XXXZ     756.6110
      XXYZ      12.1907   XYYZ     279.9376   YYYZ       4.0842
      XXZZ   -1117.7641   XYZZ     105.8615   YYZZ    -615.2409
      XZZZ     819.8857   YZZZ     -11.8396   ZZZZ   -3008.9870
 -----------------------------------------------------------------
 Calculating analytic gradient of the SCF energy
 Gradient of SCF Energy
            1           2           3           4           5           6
    1   0.0010853   0.0003783   0.0026699  -0.0002854  -0.0000686  -0.0001156
    2   0.0013521  -0.0005314  -0.0112743  -0.0001432  -0.0000511   0.0000062
    3  -0.0002911   0.0005247  -0.0070695   0.0005598  -0.0005218   0.0003398
            7           8           9          10          11          12
    1   0.0001579   0.0002292   0.0000338  -0.0005261  -0.0000802  -0.0014170
    2  -0.0000058  -0.0000176   0.0000404   0.0007671  -0.0000184  -0.0011355
    3   0.0000102  -0.0004605   0.0000508   0.0000310  -0.0000138  -0.0000573
           13          14          15          16          17          18
    1   0.0005116  -0.0026781   0.0000903  -0.0000607   0.0000487   0.0000112
    2   0.0001355   0.0109179   0.0003507  -0.0000044  -0.0000738  -0.0000163
    3   0.0004199   0.0073456  -0.0001812   0.0000336   0.0000157  -0.0000160
           19          20          21          22
    1  -0.0002164  -0.0000247   0.0001819   0.0000746
    2   0.0000947  -0.0000038  -0.0004103   0.0000210
    3   0.0000249   0.0000530  -0.0008630   0.0000652
 Max gradient component =       1.127E-02
 RMS gradient           =       2.385E-03
 Gradient time:  CPU 192.87 s  wall 192.88 s
 Geometry Optimization Parameters
   NAtoms,    NIC,     NZ,  NCons,   NDum,   NFix, NCnnct, MaxDiis
       22     163      22       0       0       0       0       0

 Cartesian Hessian Update
 Hessian updated using BFGS update


** GEOMETRY OPTIMIZATION IN DELOCALIZED INTERNAL COORDINATES **
   Searching for a Minimum

   Optimization Cycle:   5

                       Coordinates (Angstroms)
     ATOM                X               Y               Z
      1  C         0.0449306316   -0.0261483653    0.0778161671
      2  C        -0.0132213634    0.0948565704    1.4762336399
      3  Cl        1.4629686093    0.2234221802    2.3878014006
      4  C        -1.2456573052    0.1420051597    2.1512643326
      5  Cl       -1.3004101754    0.2897065778    3.8816745770
      6  C        -2.4322013609    0.0825754525    1.4119054092
      7  Cl       -3.9920899304    0.1359055321    2.1960983985
      8  C        -2.3893423578   -0.0224922662    0.0259304163
      9  H        -3.3150667102   -0.0732453480   -0.5314360684
     10  C        -1.1668693065   -0.0741413214   -0.6235218695
     11  H        -1.1430264139   -0.1805063583   -1.7011490510
     12  C         1.3153693382   -0.0693595860   -0.6937593442
     13  C         2.3437769918   -0.9974499138   -0.4692872250
     14  Cl        2.1820888891   -2.2256408388    0.7715780335
     15  C         3.5048533363   -0.9996935732   -1.2387954571
     16  H         4.2722057603   -1.7354425248   -1.0347401119
     17  C         3.6605360405   -0.0715521013   -2.2624671835
     18  H         4.5665469094   -0.0769039405   -2.8571603425
     19  C         2.6512310495    0.8545053206   -2.5175375579
     20  H         2.7633480366    1.5837440817   -3.3110371505
     21  C         1.4986471618    0.8481414972   -1.7417770213
     22  H         0.7236836778    1.5835811857   -1.9237435931
   Point Group: c1    Number of degrees of freedom:    60


   Energy is  -2301.888057584

 Hessian updated using BFGS update

 59 Hessian modes will be used to form the next step
  Hessian Eigenvalues:
     0.015234    0.017704    0.019025    0.020673    0.020930    0.022929
     0.023580    0.023586    0.023834    0.023845    0.024089    0.024092
     0.024113    0.024114    0.024135    0.024135    0.024143    0.024143
     0.031434    0.074752    0.159967    0.159971    0.159994    0.159996
     0.160008    0.160107    0.218267    0.220373    0.225135    0.225918
     0.231662    0.245322    0.246046    0.249991    0.249996    0.250092
     0.250968    0.289316    0.293539    0.301135    0.301521    0.329147
     0.356664    0.356665    0.356666    0.356672    0.356685    0.412050
     0.418889    0.429314    0.432170    0.461370    0.463753    0.471094
     0.473598    0.478257    0.478341    0.479155    0.480568

 Minimum search - taking simple RFO step
 Searching for Lamda that Minimizes Along All modes
 Value Taken    Lamda =  -0.00524548
 Calculated Step too Large.  Step scaled by  0.724376
 Step Taken.  Stepsize is  0.300000

                             Maximum     Tolerance    Cnvgd?
         Gradient           0.010883      0.000300      NO
         Displacement       0.222208      0.001200      NO
         Energy change     -0.005009      0.000001      NO


 New Cartesian Coordinates Obtained by Inverse Iteration

 Displacement from previous Coordinates is:  0.503320
 ----------------------------------------------------------------
             Standard Nuclear Orientation (Angstroms)
    I     Atom           X                Y                Z
 ----------------------------------------------------------------
    1      C       0.0443799220    -0.0343035179     0.0786908870
    2      C      -0.0132389028     0.1291900755     1.4716789012
    3      Cl      1.4647708094     0.3021260402     2.3770587442
    4      C      -1.2450489634     0.1815310517     2.1473923040
    5      Cl     -1.2989044061     0.3825014920     3.8723172841
    6      C      -2.4311186795     0.0818198373     1.4107707515
    7      Cl     -3.9916694093     0.1393438361     2.1940087685
    8      C      -2.3884395924    -0.0679664781     0.0288893586
    9      H      -3.3143349950    -0.1488967876    -0.5247019848
   10      C      -1.1656119702    -0.1221843176    -0.6204525875
   11      H      -1.1386014439    -0.2588717008    -1.6946036037
   12      C       1.3169109729    -0.0709030566    -0.6915626822
   13      C       2.3263596240    -1.0243931748    -0.4972064869
   14      Cl      2.1405473384    -2.2885712500     0.7068413092
   15      C       3.4874139434    -1.0251776509    -1.2667494137
   16      H       4.2406823879    -1.7813985993    -1.0865340800
   17      C       3.6605468835    -0.0667110025    -2.2595717945
   18      H       4.5664626206    -0.0698977055    -2.8544372176
   19      C       2.6689766661     0.8861739995    -2.4845579099
   20      H       2.7949256427     1.6375405857    -3.2550471998
   21      C       1.5155290260     0.8762236983    -1.7095109143
   22      H       0.7517640338     1.6286920458    -1.8688220347
 ----------------------------------------------------------------
 Nuclear Repulsion Energy =        1499.49197200 hartrees
 There are       73 alpha and       73 beta electrons
 Applying Cartesian multipole field
    Component          Value
    ---------          -----
     (2,0,0)        1.00000E-11
     (0,2,0)        2.00000E-11
     (0,0,2)       -3.00000E-11
 Nucleus-field energy     =    -0.0000000287 hartrees
 Requested basis set is 6-311++G(d,p)
 There are 154 shells and 426 basis functions
 A cutoff of  1.0D-15 yielded   9505 shell pairs
 There are     77829 function pairs (     83670 Cartesian)
 Smallest overlap matrix eigenvalue = 3.04E-07
 Linear dependence detected in AO basis
 Number of orthogonalized atomic orbitals = 422
 Maximum deviation from orthogonality = 2.538E-10
 Guess from superposition of atomic densities
 Warning:  Energy on first SCF cycle will be non-variational
 SAD guess density has 146.000000 electrons

 -----------------------------------------------------------------------
  General SCF calculation program by
  Eric Jon Sundstrom, Paul Horn, Yuezhi Mao, Dmitri Zuev, Alec White,
  David Stuck, Shaama M.S., Shane Yost, Joonho Lee, David Small,
  Daniel Levine, Susi Lehtola, Hugh Burton, Evgeny Epifanovsky,
  Bang C. Huynh
 -----------------------------------------------------------------------
 Exchange:     0.2000 Hartree-Fock + 0.0800 Slater + 0.7200 B88
 Correlation:  0.1900 VWN1RPA + 0.8100 LYP
 Using SG-1 standard quadrature grid
 A restricted SCF calculation will be
 performed using DIIS
 SCF converges when DIIS error is below 1.0e-08
 ---------------------------------------
  Cycle       Energy         DIIS error
 ---------------------------------------
    1   -2305.6706131043      3.03e-02  
    2   -2301.7275065922      2.61e-03  
    3   -2301.5995099409      3.40e-03  
    4   -2301.8765698711      7.43e-04  
    5   -2301.8887258260      3.15e-04  
    6   -2301.8908907844      9.59e-05  
    7   -2301.8910786448      2.41e-05  
    8   -2301.8910888376      1.10e-05  
    9   -2301.8910913913      3.11e-06  
   10   -2301.8910915944      1.18e-06  
   11   -2301.8910916263      2.89e-07  
   12   -2301.8910916281      1.24e-07  
   13   -2301.8910916283      4.01e-08  
   14   -2301.8910916284      9.37e-09  Convergence criterion met
 ---------------------------------------
 SCF time:   CPU 548.07s  wall 548.00s 
 SCF   energy in the final basis set =    -2301.8910916284
 Total energy in the final basis set =    -2301.8910916284

 --------------------------------------------------------------

                    Orbital Energies (a.u.)
 --------------------------------------------------------------

 Alpha MOs
 -- Occupied --
********-101.5700-101.5651-101.5588 -10.2695 -10.2678 -10.2659 -10.2540
-10.2243 -10.2184 -10.2095 -10.2086 -10.2016 -10.2008 -10.1998 -10.1968
 -9.4849  -9.4847  -9.4803  -9.4739  -7.2497  -7.2495  -7.2452  -7.2398
 -7.2396  -7.2391  -7.2388  -7.2385  -7.2352  -7.2343  -7.2287  -7.2283
 -0.9456  -0.9131  -0.8915  -0.8708  -0.8554  -0.8453  -0.7972  -0.7575
 -0.7545  -0.7374  -0.6525  -0.6385  -0.6227  -0.6060  -0.5496  -0.5269
 -0.5191  -0.4920  -0.4898  -0.4728  -0.4598  -0.4545  -0.4473  -0.4434
 -0.4193  -0.4158  -0.4000  -0.3868  -0.3833  -0.3762  -0.3587  -0.3521
 -0.3449  -0.3366  -0.3322  -0.3200  -0.3082  -0.2878  -0.2698  -0.2637
 -0.2567
 -- Virtual --
 -0.0606  -0.0492  -0.0379  -0.0306  -0.0254  -0.0144  -0.0041   0.0067
  0.0113   0.0170   0.0199   0.0246   0.0286   0.0388   0.0397   0.0479
  0.0542   0.0585   0.0636   0.0692   0.0744   0.0788   0.0802   0.0878
  0.0919   0.0955   0.0981   0.1003   0.1051   0.1071   0.1087   0.1104
  0.1146   0.1165   0.1208   0.1224   0.1280   0.1315   0.1330   0.1331
  0.1376   0.1381   0.1467   0.1485   0.1514   0.1592   0.1662   0.1679
  0.1704   0.1750   0.1800   0.1820   0.1917   0.1924   0.1967   0.2034
  0.2068   0.2082   0.2116   0.2178   0.2249   0.2294   0.2304   0.2339
  0.2446   0.2476   0.2502   0.2519   0.2548   0.2592   0.2615   0.2662
  0.2688   0.2694   0.2745   0.2839   0.2865   0.2901   0.2971   0.2981
  0.3029   0.3069   0.3165   0.3213   0.3236   0.3290   0.3361   0.3434
  0.3520   0.3588   0.3766   0.4248   0.4259   0.4402   0.4452   0.4518
  0.4541   0.4639   0.4727   0.4776   0.4870   0.4898   0.4993   0.5053
  0.5149   0.5251   0.5283   0.5373   0.5426   0.5509   0.5589   0.5666
  0.5691   0.5801   0.5831   0.5890   0.5953   0.6043   0.6061   0.6142
  0.6220   0.6287   0.6370   0.6429   0.6477   0.6609   0.6694   0.6739
  0.6891   0.6961   0.7036   0.7095   0.7170   0.7281   0.7352   0.7386
  0.7599   0.7800   0.7967   0.8038   0.8098   0.8168   0.8354   0.8370
  0.8416   0.8481   0.8506   0.8546   0.8567   0.8604   0.8662   0.8700
  0.8778   0.8840   0.8936   0.8975   0.9000   0.9058   0.9177   0.9253
  0.9335   0.9384   0.9469   0.9537   0.9567   0.9662   0.9711   0.9836
  0.9916   1.0002   1.0024   1.0063   1.0162   1.0196   1.0455   1.0547
  1.0707   1.0750   1.0962   1.1202   1.1382   1.1528   1.1743   1.2079
  1.2198   1.2399   1.2655   1.2701   1.2872   1.2903   1.2995   1.3067
  1.3253   1.3541   1.3616   1.3919   1.4029   1.4599   1.4862   1.4952
  1.5077   1.5142   1.5303   1.5509   1.5604   1.5649   1.5865   1.5914
  1.6303   1.6444   1.6558   1.6659   1.6862   1.6983   1.7224   1.7315
  1.7493   1.7749   1.8033   1.8108   1.8361   1.8520   1.8565   1.8621
  1.8673   1.8919   1.9081   1.9203   1.9317   1.9382   1.9488   1.9620
  1.9707   1.9928   2.0191   2.0252   2.0353   2.0484   2.1018   2.1322
  2.1688   2.2090   2.2232   2.2404   2.2626   2.2759   2.2913   2.2981
  2.3051   2.3211   2.3451   2.3569   2.3789   2.4006   2.4219   2.4289
  2.4478   2.4623   2.4726   2.4878   2.5181   2.5475   2.5521   2.5621
  2.6017   2.6093   2.6185   2.6584   2.6645   2.6754   2.6953   2.7152
  2.7214   2.7286   2.7429   2.7436   2.7773   2.7830   2.7902   2.8057
  2.8076   2.8173   2.8341   2.8440   2.8635   2.8951   2.9155   2.9716
  2.9855   3.0720   3.0842   3.1200   3.1289   3.1531   3.1804   3.2205
  3.2316   3.2356   3.3384   3.3773   3.3847   3.4274   3.5150   3.5457
  3.5827   3.6785   3.6902   3.8014   3.8631   4.0120   4.0283   4.0734
  4.0794   4.1369   4.3854   4.8033   4.8313   9.7557   9.8017   9.8300
  9.8403  23.3882  23.5822  23.8420  23.8794  23.9062  23.9352  23.9669
 23.9913  24.0553  24.0740  24.1341  24.1661  25.7853  25.8545  25.9179
 25.9705  26.1065  26.1579  26.2302  26.3687  26.5054  26.6857  26.7462
 26.9147 215.7465 215.7983 215.8313 215.8473
 --------------------------------------------------------------

          Ground-State Mulliken Net Atomic Charges

     Atom                 Charge (a.u.)
  ----------------------------------------
      1 C                     0.245458
      2 C                    -0.705327
      3 Cl                    0.530977
      4 C                     0.022536
      5 Cl                    0.589718
      6 C                    -0.178992
      7 Cl                    0.533737
      8 C                    -0.681983
      9 H                     0.210617
     10 C                    -0.560147
     11 H                     0.180472
     12 C                     0.341304
     13 C                    -0.794486
     14 Cl                    0.366319
     15 C                     0.004147
     16 H                     0.194084
     17 C                    -0.391739
     18 H                     0.166173
     19 C                    -0.151110
     20 H                     0.176465
     21 C                    -0.277094
     22 H                     0.178872
  ----------------------------------------
  Sum of atomic charges =     0.000000

 -----------------------------------------------------------------
                    Cartesian Multipole Moments
 -----------------------------------------------------------------
    Charge (ESU x 10^10)
                -0.0000
    Dipole Moment (Debye)
         X       0.7771      Y       0.7593      Z      -3.7087
       Tot       3.8645
    Quadrupole Moments (Debye-Ang)
        XX    -113.3678     XY       0.5457     YY    -121.9808
        XZ      -1.9215     YZ      -2.4734     ZZ    -119.0951
    Octopole Moments (Debye-Ang^2)
       XXX     -34.8186    XXY      10.4366    XYY     -23.1193
       YYY      63.2241    XXZ    -122.0013    XYZ      -2.5415
       YYZ     -90.3404    XZZ      -7.1975    YZZ      26.8227
       ZZZ    -270.4405
    Hexadecapole Moments (Debye-Ang^3)
      XXXX   -3824.9666   XXXY     212.0236   XXYY    -800.3124
      XYYY     262.2804   YYYY    -720.9124   XXXZ     761.8698
      XXYZ       4.0446   XYYZ     280.7620   YYYZ     -25.5683
      XXZZ   -1110.4837   XYZZ     106.1769   YYZZ    -616.2826
      XZZZ     828.2899   YZZZ     -35.1846   ZZZZ   -2986.6263
 -----------------------------------------------------------------
 Calculating analytic gradient of the SCF energy
 Gradient of SCF Energy
            1           2           3           4           5           6
    1   0.0010298   0.0003033   0.0014346  -0.0003410   0.0000820  -0.0000856
    2   0.0007614  -0.0002986  -0.0070148  -0.0000234  -0.0000773   0.0000683
    3  -0.0001724  -0.0001144  -0.0040579   0.0009035  -0.0004844   0.0002728
            7           8           9          10          11          12
    1   0.0000551   0.0002044  -0.0000055  -0.0006866   0.0000206  -0.0010388
    2  -0.0000098  -0.0000358   0.0000350   0.0006840  -0.0000437  -0.0009794
    3  -0.0000697  -0.0006078   0.0000782  -0.0000211  -0.0000002   0.0005200
           13          14          15          16          17          18
    1   0.0001271  -0.0012818   0.0002433  -0.0000732   0.0001473   0.0000226
    2   0.0006373   0.0063621   0.0001931  -0.0000295  -0.0002102  -0.0000414
    3   0.0000822   0.0046620  -0.0002487   0.0000740   0.0000563   0.0000156
           19          20          21          22
    1  -0.0003644  -0.0000405   0.0002389   0.0000085
    2   0.0002204   0.0000019  -0.0002335   0.0000338
    3   0.0000112   0.0000228  -0.0010373   0.0001153
 Max gradient component =       7.015E-03
 RMS gradient           =       1.459E-03
 Gradient time:  CPU 193.51 s  wall 193.52 s
 Geometry Optimization Parameters
   NAtoms,    NIC,     NZ,  NCons,   NDum,   NFix, NCnnct, MaxDiis
       22     163      22       0       0       0       0       0

 Cartesian Hessian Update
 Hessian updated using BFGS update


** GEOMETRY OPTIMIZATION IN DELOCALIZED INTERNAL COORDINATES **
   Searching for a Minimum

   Optimization Cycle:   6

                       Coordinates (Angstroms)
     ATOM                X               Y               Z
      1  C         0.0443799220   -0.0343035179    0.0786908870
      2  C        -0.0132389028    0.1291900755    1.4716789012
      3  Cl        1.4647708094    0.3021260402    2.3770587442
      4  C        -1.2450489634    0.1815310517    2.1473923040
      5  Cl       -1.2989044061    0.3825014920    3.8723172841
      6  C        -2.4311186795    0.0818198373    1.4107707515
      7  Cl       -3.9916694093    0.1393438361    2.1940087685
      8  C        -2.3884395924   -0.0679664781    0.0288893586
      9  H        -3.3143349950   -0.1488967876   -0.5247019848
     10  C        -1.1656119702   -0.1221843176   -0.6204525875
     11  H        -1.1386014439   -0.2588717008   -1.6946036037
     12  C         1.3169109729   -0.0709030566   -0.6915626822
     13  C         2.3263596240   -1.0243931748   -0.4972064869
     14  Cl        2.1405473384   -2.2885712500    0.7068413092
     15  C         3.4874139434   -1.0251776509   -1.2667494137
     16  H         4.2406823879   -1.7813985993   -1.0865340800
     17  C         3.6605468835   -0.0667110025   -2.2595717945
     18  H         4.5664626206   -0.0698977055   -2.8544372176
     19  C         2.6689766661    0.8861739995   -2.4845579099
     20  H         2.7949256427    1.6375405857   -3.2550471998
     21  C         1.5155290260    0.8762236983   -1.7095109143
     22  H         0.7517640338    1.6286920458   -1.8688220347
   Point Group: c1    Number of degrees of freedom:    60


   Energy is  -2301.891091628

 Hessian updated using BFGS update

 60 Hessian modes will be used to form the next step
  Hessian Eigenvalues:
     0.012532    0.017694    0.018642    0.020671    0.020930    0.022905
     0.023414    0.023586    0.023808    0.023845    0.024075    0.024090
     0.024113    0.024114    0.024126    0.024136    0.024138    0.024143
     0.024614    0.074878    0.159969    0.159981    0.159994    0.159997
     0.160008    0.160110    0.218278    0.220373    0.225131    0.225896
     0.231665    0.245326    0.246052    0.249991    0.250010    0.250224
     0.251001    0.289303    0.293664    0.301130    0.301456    0.329067
     0.356664    0.356665    0.356665    0.356666    0.356672    0.356685
     0.412050    0.418911    0.429319    0.432178    0.461369    0.463702
     0.471094    0.473640    0.478262    0.478321    0.479154    0.480589

 Minimum search - taking simple RFO step
 Searching for Lamda that Minimizes Along All modes
 Value Taken    Lamda =  -0.00331305
 Calculated Step too Large.  Step scaled by  0.710510
 Step Taken.  Stepsize is  0.300000

                             Maximum     Tolerance    Cnvgd?
         Gradient           0.006675      0.000300      NO
         Displacement       0.218316      0.001200      NO
         Energy change     -0.003034      0.000001      NO


 New Cartesian Coordinates Obtained by Inverse Iteration

 Displacement from previous Coordinates is:  0.545413
 ----------------------------------------------------------------
             Standard Nuclear Orientation (Angstroms)
    I     Atom           X                Y                Z
 ----------------------------------------------------------------
    1      C       0.0411068190    -0.0394631338     0.0748375214
    2      C      -0.0125559374     0.1670060605     1.4613494743
    3      Cl      1.4703765858     0.3889016316     2.3520887575
    4      C      -1.2418306744     0.2215989622     2.1405605889
    5      Cl     -1.2936251404     0.4788420227     3.8584690017
    6      C      -2.4285317928     0.0766041360     1.4121581166
    7      Cl     -3.9868681163     0.1347854842     2.2003458019
    8      C      -2.3890220594    -0.1188910424     0.0361448390
    9      H      -3.3157202073    -0.2335250965    -0.5102124902
   10      C      -1.1675549819    -0.1720758459    -0.6171470409
   11      H      -1.1405065139    -0.3398039419    -1.6869183966
   12      C       1.3154385595    -0.0699763632    -0.6948723862
   13      C       2.3021121073    -1.0508231522    -0.5290798676
   14      Cl      2.0828278407    -2.3467541009     0.6372149806
   15      C       3.4658959863    -1.0516773334    -1.2939546682
   16      H       4.2027647646    -1.8289923136    -1.1372796778
   17      C       3.6628988550    -0.0626028168    -2.2523034636
   18      H       4.5708015430    -0.0643866755    -2.8441536561
   19      C       2.6932430088     0.9187590415    -2.4477253197
   20      H       2.8389644409     1.6925056672    -3.1921552646
   21      C       1.5356527056     0.9072997633    -1.6778491951
   22      H       0.7864337157     1.6785364675    -1.8156272564
 ----------------------------------------------------------------
 Nuclear Repulsion Energy =        1497.43171153 hartrees
 There are       73 alpha and       73 beta electrons
 Applying Cartesian multipole field
    Component          Value
    ---------          -----
     (2,0,0)        1.00000E-11
     (0,2,0)        2.00000E-11
     (0,0,2)       -3.00000E-11
 Nucleus-field energy     =    -0.0000000275 hartrees
 Requested basis set is 6-311++G(d,p)
 There are 154 shells and 426 basis functions
 A cutoff of  1.0D-15 yielded   9502 shell pairs
 There are     77801 function pairs (     83636 Cartesian)
 Smallest overlap matrix eigenvalue = 3.04E-07
 Linear dependence detected in AO basis
 Number of orthogonalized atomic orbitals = 422
 Maximum deviation from orthogonality = 3.113E-10
 Guess from superposition of atomic densities
 Warning:  Energy on first SCF cycle will be non-variational
 SAD guess density has 146.000000 electrons

 -----------------------------------------------------------------------
  General SCF calculation program by
  Eric Jon Sundstrom, Paul Horn, Yuezhi Mao, Dmitri Zuev, Alec White,
  David Stuck, Shaama M.S., Shane Yost, Joonho Lee, David Small,
  Daniel Levine, Susi Lehtola, Hugh Burton, Evgeny Epifanovsky,
  Bang C. Huynh
 -----------------------------------------------------------------------
 Exchange:     0.2000 Hartree-Fock + 0.0800 Slater + 0.7200 B88
 Correlation:  0.1900 VWN1RPA + 0.8100 LYP
 Using SG-1 standard quadrature grid
 A restricted SCF calculation will be
 performed using DIIS
 SCF converges when DIIS error is below 1.0e-08
 ---------------------------------------
  Cycle       Energy         DIIS error
 ---------------------------------------
    1   -2305.6621393452      3.03e-02  
    2   -2301.7293767948      2.61e-03  
    3   -2301.6024934033      3.39e-03  
    4   -2301.8786597281      7.38e-04  
    5   -2301.8906013023      3.14e-04  
    6   -2301.8927564454      9.55e-05  
    7   -2301.8929416615      2.47e-05  
    8   -2301.8929523339      1.16e-05  
    9   -2301.8929551620      3.23e-06  
   10   -2301.8929553864      1.16e-06  
   11   -2301.8929554176      2.89e-07  
   12   -2301.8929554189      1.26e-07  
   13   -2301.8929554193      3.86e-08  
   14   -2301.8929554195      9.18e-09  Convergence criterion met
 ---------------------------------------
 SCF time:   CPU 546.63s  wall 547.00s 
 SCF   energy in the final basis set =    -2301.8929554195
 Total energy in the final basis set =    -2301.8929554195

 --------------------------------------------------------------

                    Orbital Energies (a.u.)
 --------------------------------------------------------------

 Alpha MOs
 -- Occupied --
********-101.5702-101.5660-101.5595 -10.2697 -10.2679 -10.2660 -10.2539
-10.2239 -10.2179 -10.2096 -10.2086 -10.2015 -10.2009 -10.1998 -10.1967
 -9.4849  -9.4849  -9.4810  -9.4744  -7.2497  -7.2497  -7.2459  -7.2398
 -7.2398  -7.2391  -7.2391  -7.2390  -7.2358  -7.2350  -7.2292  -7.2288
 -0.9455  -0.9128  -0.8915  -0.8709  -0.8546  -0.8457  -0.7970  -0.7573
 -0.7549  -0.7375  -0.6522  -0.6377  -0.6238  -0.6059  -0.5495  -0.5267
 -0.5193  -0.4928  -0.4893  -0.4730  -0.4599  -0.4542  -0.4473  -0.4431
 -0.4190  -0.4158  -0.3998  -0.3859  -0.3826  -0.3763  -0.3582  -0.3511
 -0.3450  -0.3362  -0.3324  -0.3213  -0.3103  -0.2862  -0.2694  -0.2648
 -0.2578
 -- Virtual --
 -0.0586  -0.0497  -0.0373  -0.0312  -0.0274  -0.0143  -0.0042   0.0066
  0.0111   0.0168   0.0193   0.0243   0.0285   0.0391   0.0395   0.0475
  0.0541   0.0589   0.0634   0.0687   0.0741   0.0786   0.0794   0.0878
  0.0919   0.0953   0.0981   0.1001   0.1056   0.1077   0.1085   0.1099
  0.1144   0.1159   0.1197   0.1223   0.1280   0.1308   0.1326   0.1328
  0.1367   0.1374   0.1463   0.1486   0.1508   0.1585   0.1658   0.1668
  0.1705   0.1753   0.1795   0.1817   0.1918   0.1923   0.1975   0.2030
  0.2068   0.2076   0.2108   0.2173   0.2256   0.2284   0.2298   0.2333
  0.2462   0.2480   0.2506   0.2529   0.2562   0.2601   0.2617   0.2663
  0.2672   0.2697   0.2751   0.2832   0.2872   0.2884   0.2946   0.2975
  0.3032   0.3056   0.3176   0.3207   0.3235   0.3293   0.3357   0.3448
  0.3533   0.3579   0.3766   0.4250   0.4258   0.4397   0.4462   0.4532
  0.4538   0.4645   0.4717   0.4770   0.4878   0.4921   0.4987   0.5060
  0.5170   0.5252   0.5281   0.5379   0.5428   0.5506   0.5597   0.5673
  0.5696   0.5808   0.5833   0.5880   0.5964   0.6054   0.6067   0.6147
  0.6232   0.6314   0.6386   0.6447   0.6476   0.6622   0.6690   0.6754
  0.6900   0.6953   0.6985   0.7097   0.7175   0.7291   0.7326   0.7388
  0.7598   0.7828   0.7955   0.8040   0.8117   0.8144   0.8355   0.8366
  0.8421   0.8480   0.8524   0.8552   0.8573   0.8594   0.8670   0.8704
  0.8781   0.8851   0.8936   0.8969   0.8995   0.9067   0.9121   0.9257
  0.9297   0.9377   0.9494   0.9530   0.9580   0.9654   0.9722   0.9832
  0.9914   0.9976   1.0034   1.0059   1.0164   1.0213   1.0447   1.0538
  1.0682   1.0776   1.0917   1.1226   1.1406   1.1542   1.1838   1.2114
  1.2226   1.2402   1.2642   1.2695   1.2875   1.2903   1.2950   1.3085
  1.3249   1.3545   1.3644   1.3928   1.4050   1.4562   1.4867   1.4960
  1.5069   1.5167   1.5313   1.5530   1.5621   1.5683   1.5868   1.5921
  1.6308   1.6449   1.6575   1.6659   1.6822   1.6970   1.7195   1.7322
  1.7504   1.7735   1.8016   1.8090   1.8345   1.8503   1.8564   1.8603
  1.8690   1.8884   1.9070   1.9238   1.9356   1.9385   1.9453   1.9611
  1.9732   2.0026   2.0215   2.0253   2.0380   2.0445   2.1023   2.1312
  2.1667   2.2096   2.2214   2.2401   2.2640   2.2767   2.2887   2.2950
  2.3078   2.3225   2.3441   2.3564   2.3776   2.4073   2.4227   2.4314
  2.4498   2.4667   2.4734   2.4781   2.5175   2.5449   2.5495   2.5606
  2.5994   2.6070   2.6186   2.6604   2.6665   2.6778   2.6950   2.7134
  2.7229   2.7276   2.7415   2.7571   2.7697   2.7812   2.7895   2.8021
  2.8104   2.8155   2.8351   2.8436   2.8641   2.8884   2.9157   2.9762
  2.9891   3.0755   3.0864   3.1215   3.1275   3.1517   3.1809   3.2215
  3.2297   3.2362   3.3386   3.3762   3.3845   3.4279   3.5160   3.5480
  3.5835   3.6816   3.6908   3.8012   3.8665   4.0113   4.0284   4.0736
  4.0790   4.1364   4.3751   4.8049   4.8322   9.7570   9.8021   9.8229
  9.8477  23.3889  23.5827  23.8428  23.8793  23.9072  23.9355  23.9671
 23.9924  24.0590  24.0754  24.1349  24.1666  25.7847  25.8545  25.9216
 25.9625  26.1081  26.1576  26.2615  26.3321  26.5051  26.6831  26.7398
 26.9099 215.7479 215.7986 215.8221 215.8568
 --------------------------------------------------------------

          Ground-State Mulliken Net Atomic Charges

     Atom                 Charge (a.u.)
  ----------------------------------------
      1 C                     0.261065
      2 C                    -0.793088
      3 Cl                    0.509192
      4 C                     0.096297
      5 Cl                    0.592629
      6 C                    -0.135840
      7 Cl                    0.533118
      8 C                    -0.745488
      9 H                     0.211165
     10 C                    -0.527854
     11 H                     0.180706
     12 C                     0.391650
     13 C                    -0.808472
     14 Cl                    0.354010
     15 C                     0.008731
     16 H                     0.194736
     17 C                    -0.364663
     18 H                     0.166182
     19 C                    -0.192544
     20 H                     0.176242
     21 C                    -0.287767
     22 H                     0.179992
  ----------------------------------------
  Sum of atomic charges =     0.000000

 -----------------------------------------------------------------
                    Cartesian Multipole Moments
 -----------------------------------------------------------------
    Charge (ESU x 10^10)
                 0.0000
    Dipole Moment (Debye)
         X       0.7826      Y       0.7290      Z      -3.6872
       Tot       3.8392
    Quadrupole Moments (Debye-Ang)
        XX    -113.3376     XY       0.7701     YY    -121.7325
        XZ      -2.0349     YZ      -2.3389     ZZ    -119.2939
    Octopole Moments (Debye-Ang^2)
       XXX     -33.6066    XXY       8.7965    XYY     -21.9665
       YYY      59.3952    XXZ    -121.1807    XYZ      -2.6257
       YYZ     -89.6034    XZZ      -6.9012    YZZ      25.3095
       ZZZ    -265.7901
    Hexadecapole Moments (Debye-Ang^3)
      XXXX   -3804.4750   XXXY     208.7852   XXYY    -800.5922
      XYYY     255.6596   YYYY    -761.3655   XXXZ     768.3509
      XXYZ      -4.7112   XYYZ     281.8676   YYYZ     -56.3134
      XXZZ   -1101.0374   XYZZ     104.7102   YYZZ    -616.6820
      XZZZ     838.1423   YZZZ     -59.6596   ZZZZ   -2959.3459
 -----------------------------------------------------------------
 Calculating analytic gradient of the SCF energy
 Gradient of SCF Energy
            1           2           3           4           5           6
    1   0.0006368   0.0001255   0.0010578  -0.0003680  -0.0000647   0.0000334
    2   0.0002254  -0.0001973  -0.0042110   0.0000535  -0.0000753   0.0000916
    3  -0.0000223  -0.0005602  -0.0021725   0.0006434  -0.0002804   0.0001968
            7           8           9          10          11          12
    1   0.0000346   0.0001589  -0.0000159  -0.0005146   0.0000882  -0.0004896
    2   0.0000244  -0.0000296   0.0000079   0.0005397  -0.0000875  -0.0006004
    3  -0.0000101  -0.0004199   0.0000589  -0.0000703   0.0000467   0.0005426
           13          14          15          16          17          18
    1  -0.0001017  -0.0006210   0.0002142  -0.0000545   0.0001562   0.0000162
    2   0.0008853   0.0034487   0.0000650  -0.0000216  -0.0002127  -0.0000314
    3  -0.0000598   0.0029320  -0.0001562   0.0000688   0.0000510   0.0000220
           19          20          21          22
    1  -0.0003205  -0.0000227   0.0000945  -0.0000432
    2   0.0001978  -0.0000096  -0.0001044   0.0000416
    3   0.0000147  -0.0000013  -0.0008667   0.0000427
 Max gradient component =       4.211E-03
 RMS gradient           =       8.662E-04
 Gradient time:  CPU 193.52 s  wall 193.53 s
 Geometry Optimization Parameters
   NAtoms,    NIC,     NZ,  NCons,   NDum,   NFix, NCnnct, MaxDiis
       22     163      22       0       0       0       0       0

 Cartesian Hessian Update
 Hessian updated using BFGS update


** GEOMETRY OPTIMIZATION IN DELOCALIZED INTERNAL COORDINATES **
   Searching for a Minimum

   Optimization Cycle:   7

                       Coordinates (Angstroms)
     ATOM                X               Y               Z
      1  C         0.0411068190   -0.0394631338    0.0748375214
      2  C        -0.0125559374    0.1670060605    1.4613494743
      3  Cl        1.4703765858    0.3889016316    2.3520887575
      4  C        -1.2418306744    0.2215989622    2.1405605889
      5  Cl       -1.2936251404    0.4788420227    3.8584690017
      6  C        -2.4285317928    0.0766041360    1.4121581166
      7  Cl       -3.9868681163    0.1347854842    2.2003458019
      8  C        -2.3890220594   -0.1188910424    0.0361448390
      9  H        -3.3157202073   -0.2335250965   -0.5102124902
     10  C        -1.1675549819   -0.1720758459   -0.6171470409
     11  H        -1.1405065139   -0.3398039419   -1.6869183966
     12  C         1.3154385595   -0.0699763632   -0.6948723862
     13  C         2.3021121073   -1.0508231522   -0.5290798676
     14  Cl        2.0828278407   -2.3467541009    0.6372149806
     15  C         3.4658959863   -1.0516773334   -1.2939546682
     16  H         4.2027647646   -1.8289923136   -1.1372796778
     17  C         3.6628988550   -0.0626028168   -2.2523034636
     18  H         4.5708015430   -0.0643866755   -2.8441536561
     19  C         2.6932430088    0.9187590415   -2.4477253197
     20  H         2.8389644409    1.6925056672   -3.1921552646
     21  C         1.5356527056    0.9072997633   -1.6778491951
     22  H         0.7864337157    1.6785364675   -1.8156272564
   Point Group: c1    Number of degrees of freedom:    60


   Energy is  -2301.892955420

 Hessian updated using BFGS update

 60 Hessian modes will be used to form the next step
  Hessian Eigenvalues:
     0.009351    0.017707    0.018441    0.020687    0.020931    0.022121
     0.022985    0.023590    0.023689    0.023845    0.023878    0.024090
     0.024094    0.024114    0.024117    0.024136    0.024138    0.024143
     0.024172    0.074722    0.159969    0.159980    0.159994    0.159996
     0.160007    0.160103    0.218326    0.220383    0.225132    0.225898
     0.231668    0.245325    0.246049    0.249988    0.249998    0.250338
     0.251006    0.289297    0.293783    0.301119    0.301441    0.328991
     0.356664    0.356665    0.356666    0.356669    0.356672    0.356686
     0.412054    0.418920    0.429311    0.432178    0.461376    0.463564
     0.471119    0.473597    0.478223    0.478283    0.479156    0.480578

 Minimum search - taking simple RFO step
 Searching for Lamda that Minimizes Along All modes
 Value Taken    Lamda =  -0.00186706
 Calculated Step too Large.  Step scaled by  0.761866
 Step Taken.  Stepsize is  0.300000

                             Maximum     Tolerance    Cnvgd?
         Gradient           0.004009      0.000300      NO
         Displacement       0.216486      0.001200      NO
         Energy change     -0.001864      0.000001      NO


 New Cartesian Coordinates Obtained by Inverse Iteration

 Displacement from previous Coordinates is:  0.571444
 ----------------------------------------------------------------
             Standard Nuclear Orientation (Angstroms)
    I     Atom           X                Y                Z
 ----------------------------------------------------------------
    1      C       0.0358626250    -0.0403736617     0.0675792464
    2      C      -0.0127730569     0.2080309918     1.4466195393
    3      Cl      1.4746090180     0.4839855831     2.3172667065
    4      C      -1.2378021144     0.2606299858     2.1316149417
    5      Cl     -1.2837675112     0.5753755582     3.8405211045
    6      C      -2.4254391093     0.0663802710     1.4154945092
    7      Cl     -3.9803173579     0.1186249863     2.2114061007
    8      C      -2.3902025597    -0.1726959998     0.0464924896
    9      H      -3.3176248576    -0.3230544034    -0.4899729131
   10      C      -1.1713614012    -0.2204108081    -0.6136303977
   11      H      -1.1463026716    -0.4174782355    -1.6785548551
   12      C       1.3120616977    -0.0666568799    -0.7013287993
   13      C       2.2735586325    -1.0754719025    -0.5630636772
   14      Cl      2.0168826477    -2.3977041829     0.5667743957
   15      C       3.4411991783    -1.0787195206    -1.3213625111
   16      H       4.1597844284    -1.8772112418    -1.1879534439
   17      C       3.6662103669    -0.0609723841    -2.2435357105
   18      H       4.5769659730    -0.0633359001    -2.8310199650
   19      C       2.7221913283     0.9500924836    -2.4085069715
   20      H       2.8914696923     1.7454158026    -3.1246725209
   21      C       1.5592627635     0.9398812315    -1.6455178721
   22      H       0.8278337965     1.7315356471    -1.7607589974
 ----------------------------------------------------------------
 Nuclear Repulsion Energy =        1496.00620769 hartrees
 There are       73 alpha and       73 beta electrons
 Applying Cartesian multipole field
    Component          Value
    ---------          -----
     (2,0,0)        1.00000E-11
     (0,2,0)        2.00000E-11
     (0,0,2)       -3.00000E-11
 Nucleus-field energy     =    -0.0000000261 hartrees
 Requested basis set is 6-311++G(d,p)
 There are 154 shells and 426 basis functions
 A cutoff of  1.0D-15 yielded   9506 shell pairs
 There are     77857 function pairs (     83696 Cartesian)
 Smallest overlap matrix eigenvalue = 3.00E-07
 Linear dependence detected in AO basis
 Number of orthogonalized atomic orbitals = 422
 Maximum deviation from orthogonality = 4.398E-10
 Guess from superposition of atomic densities
 Warning:  Energy on first SCF cycle will be non-variational
 SAD guess density has 146.000000 electrons

 -----------------------------------------------------------------------
  General SCF calculation program by
  Eric Jon Sundstrom, Paul Horn, Yuezhi Mao, Dmitri Zuev, Alec White,
  David Stuck, Shaama M.S., Shane Yost, Joonho Lee, David Small,
  Daniel Levine, Susi Lehtola, Hugh Burton, Evgeny Epifanovsky,
  Bang C. Huynh
 -----------------------------------------------------------------------
 Exchange:     0.2000 Hartree-Fock + 0.0800 Slater + 0.7200 B88
 Correlation:  0.1900 VWN1RPA + 0.8100 LYP
 Using SG-1 standard quadrature grid
 A restricted SCF calculation will be
 performed using DIIS
 SCF converges when DIIS error is below 1.0e-08
 ---------------------------------------
  Cycle       Energy         DIIS error
 ---------------------------------------
    1   -2305.6575206056      3.03e-02  
    2   -2301.7303637859      2.61e-03  
    3   -2301.6046454367      3.38e-03  
    4   -2301.8799822673      7.33e-04  
    5   -2301.8916882481      3.14e-04  
    6   -2301.8938345081      9.53e-05  
    7   -2301.8940176773      2.55e-05  
    8   -2301.8940290335      1.21e-05  
    9   -2301.8940321567      3.33e-06  
   10   -2301.8940323989      1.14e-06  
   11   -2301.8940324285      2.91e-07  
   12   -2301.8940324300      1.29e-07  
   13   -2301.8940324304      3.74e-08  
   14   -2301.8940324306      8.95e-09  Convergence criterion met
 ---------------------------------------
 SCF time:   CPU 546.57s  wall 547.00s 
 SCF   energy in the final basis set =    -2301.8940324306
 Total energy in the final basis set =    -2301.8940324306

 --------------------------------------------------------------

                    Orbital Energies (a.u.)
 --------------------------------------------------------------

 Alpha MOs
 -- Occupied --
********-101.5703-101.5666-101.5600 -10.2697 -10.2678 -10.2661 -10.2537
-10.2236 -10.2175 -10.2097 -10.2086 -10.2014 -10.2009 -10.1997 -10.1967
 -9.4850  -9.4849  -9.4815  -9.4749  -7.2498  -7.2497  -7.2464  -7.2399
 -7.2398  -7.2395  -7.2391  -7.2391  -7.2364  -7.2356  -7.2297  -7.2293
 -0.9455  -0.9127  -0.8916  -0.8709  -0.8539  -0.8461  -0.7968  -0.7572
 -0.7553  -0.7376  -0.6520  -0.6369  -0.6248  -0.6059  -0.5493  -0.5266
 -0.5193  -0.4936  -0.4888  -0.4732  -0.4599  -0.4540  -0.4473  -0.4430
 -0.4188  -0.4158  -0.3996  -0.3854  -0.3819  -0.3764  -0.3579  -0.3503
 -0.3452  -0.3360  -0.3328  -0.3226  -0.3116  -0.2844  -0.2690  -0.2657
 -0.2590
 -- Virtual --
 -0.0564  -0.0502  -0.0366  -0.0320  -0.0293  -0.0143  -0.0043   0.0064
  0.0111   0.0165   0.0189   0.0239   0.0284   0.0392   0.0395   0.0472
  0.0540   0.0594   0.0632   0.0680   0.0737   0.0785   0.0790   0.0878
  0.0920   0.0948   0.0984   0.0999   0.1058   0.1078   0.1084   0.1094
  0.1141   0.1154   0.1190   0.1228   0.1280   0.1302   0.1323   0.1325
  0.1359   0.1369   0.1461   0.1485   0.1505   0.1580   0.1654   0.1658
  0.1707   0.1755   0.1791   0.1817   0.1918   0.1925   0.1982   0.2027
  0.2053   0.2084   0.2101   0.2168   0.2257   0.2274   0.2293   0.2329
  0.2473   0.2482   0.2504   0.2540   0.2569   0.2608   0.2632   0.2647
  0.2671   0.2706   0.2766   0.2824   0.2847   0.2897   0.2936   0.2968
  0.3028   0.3048   0.3165   0.3202   0.3238   0.3295   0.3356   0.3458
  0.3550   0.3570   0.3768   0.4252   0.4268   0.4391   0.4468   0.4536
  0.4547   0.4652   0.4709   0.4764   0.4876   0.4937   0.4994   0.5066
  0.5188   0.5256   0.5279   0.5383   0.5432   0.5501   0.5582   0.5679
  0.5729   0.5799   0.5836   0.5854   0.5969   0.6066   0.6089   0.6157
  0.6240   0.6344   0.6399   0.6459   0.6472   0.6625   0.6685   0.6748
  0.6897   0.6920   0.6987   0.7099   0.7190   0.7265   0.7319   0.7403
  0.7600   0.7848   0.7945   0.8042   0.8087   0.8173   0.8360   0.8369
  0.8430   0.8477   0.8529   0.8553   0.8577   0.8597   0.8665   0.8714
  0.8800   0.8859   0.8926   0.8951   0.9016   0.9079   0.9106   0.9267
  0.9293   0.9391   0.9509   0.9527   0.9591   0.9647   0.9734   0.9823
  0.9911   0.9944   1.0039   1.0051   1.0172   1.0233   1.0430   1.0528
  1.0643   1.0821   1.0909   1.1256   1.1424   1.1546   1.1879   1.2152
  1.2256   1.2426   1.2626   1.2690   1.2848   1.2892   1.2956   1.3109
  1.3235   1.3545   1.3675   1.3933   1.4046   1.4525   1.4869   1.4950
  1.5058   1.5185   1.5322   1.5548   1.5657   1.5723   1.5855   1.5919
  1.6313   1.6456   1.6593   1.6635   1.6795   1.6963   1.7171   1.7329
  1.7511   1.7718   1.7999   1.8082   1.8323   1.8474   1.8568   1.8590
  1.8694   1.8843   1.9049   1.9268   1.9384   1.9417   1.9430   1.9600
  1.9749   2.0088   2.0220   2.0279   2.0384   2.0479   2.1026   2.1309
  2.1645   2.2103   2.2199   2.2399   2.2661   2.2777   2.2849   2.2936
  2.3125   2.3243   2.3385   2.3578   2.3763   2.4123   2.4233   2.4348
  2.4512   2.4669   2.4742   2.4764   2.5172   2.5422   2.5461   2.5615
  2.5953   2.6057   2.6194   2.6629   2.6689   2.6801   2.6948   2.7112
  2.7215   2.7284   2.7390   2.7553   2.7712   2.7808   2.7909   2.7990
  2.8111   2.8230   2.8372   2.8446   2.8660   2.8811   2.9154   2.9809
  2.9927   3.0804   3.0893   3.1236   3.1263   3.1509   3.1809   3.2214
  3.2275   3.2397   3.3385   3.3749   3.3846   3.4286   3.5175   3.5508
  3.5846   3.6848   3.6913   3.8009   3.8699   4.0109   4.0284   4.0740
  4.0789   4.1364   4.3654   4.8068   4.8325   9.7581   9.8015   9.8169
  9.8506  23.3896  23.5837  23.8438  23.8792  23.9079  23.9356  23.9671
 23.9940  24.0608  24.0781  24.1359  24.1677  25.7843  25.8555  25.9338
 25.9527  26.1077  26.1585  26.2776  26.3166  26.5051  26.6801  26.7359
 26.9103 215.7490 215.7979 215.8157 215.8592
 --------------------------------------------------------------

          Ground-State Mulliken Net Atomic Charges

     Atom                 Charge (a.u.)
  ----------------------------------------
      1 C                     0.283754
      2 C                    -0.902318
      3 Cl                    0.508541
      4 C                     0.166387
      5 Cl                    0.595888
      6 C                    -0.087632
      7 Cl                    0.531703
      8 C                    -0.807156
      9 H                     0.211426
     10 C                    -0.503514
     11 H                     0.180968
     12 C                     0.461503
     13 C                    -0.825767
     14 Cl                    0.361954
     15 C                    -0.015969
     16 H                     0.196156
     17 C                    -0.339173
     18 H                     0.166053
     19 C                    -0.236374
     20 H                     0.175768
     21 C                    -0.303677
     22 H                     0.181480
  ----------------------------------------
  Sum of atomic charges =     0.000000

 -----------------------------------------------------------------
                    Cartesian Multipole Moments
 -----------------------------------------------------------------
    Charge (ESU x 10^10)
                 0.0000
    Dipole Moment (Debye)
         X       0.7939      Y       0.6945      Z      -3.6555
       Tot       3.8046
    Quadrupole Moments (Debye-Ang)
        XX    -113.2841     XY       0.9984     YY    -121.4715
        XZ      -2.1213     YZ      -2.2116     ZZ    -119.5151
    Octopole Moments (Debye-Ang^2)
       XXX     -32.2108    XXY       7.1487    XYY     -20.7606
       YYY      55.4814    XXZ    -120.1698    XYZ      -2.7208
       YYZ     -88.7081    XZZ      -6.4983    YZZ      23.6156
       ZZZ    -260.6976
    Hexadecapole Moments (Debye-Ang^3)
      XXXX   -3780.0614   XXXY     201.4983   XXYY    -800.2405
      XYYY     244.7612   YYYY    -803.6769   XXXZ     775.3681
      XXYZ     -13.6238   XYYZ     283.1469   YYYZ     -86.8197
      XXZZ   -1090.4480   XYZZ     101.4401   YYZZ    -616.6407
      XZZZ     848.9600   YZZZ     -84.1401   ZZZZ   -2928.3094
 -----------------------------------------------------------------
 Calculating analytic gradient of the SCF energy
 Gradient of SCF Energy
            1           2           3           4           5           6
    1   0.0001306  -0.0001490   0.0007811  -0.0000431   0.0000788   0.0000267
    2  -0.0001161  -0.0001338  -0.0023041   0.0000716  -0.0000133   0.0000509
    3   0.0000902  -0.0006251  -0.0009746   0.0002453  -0.0000782   0.0000553
            7           8           9          10          11          12
    1  -0.0000517   0.0000249  -0.0000151  -0.0002234   0.0000633  -0.0000469
    2   0.0000400  -0.0000179  -0.0000248   0.0003644  -0.0001063  -0.0001227
    3  -0.0000452  -0.0001757   0.0000199  -0.0000667   0.0000134   0.0002424
           13          14          15          16          17          18
    1  -0.0001929  -0.0002914   0.0001173  -0.0000218   0.0000842   0.0000132
    2   0.0008226   0.0016163  -0.0000504  -0.0000015  -0.0000971  -0.0000064
    3  -0.0000529   0.0017417  -0.0000039   0.0000420   0.0000006   0.0000207
           19          20          21          22
    1  -0.0001622  -0.0000001  -0.0001084  -0.0000143
    2   0.0000848  -0.0000340  -0.0000334   0.0000113
    3  -0.0000055  -0.0000131  -0.0004463   0.0000158
 Max gradient component =       2.304E-03
 RMS gradient           =       4.683E-04
 Gradient time:  CPU 191.91 s  wall 191.93 s
 Geometry Optimization Parameters
   NAtoms,    NIC,     NZ,  NCons,   NDum,   NFix, NCnnct, MaxDiis
       22     163      22       0       0       0       0       0

 Cartesian Hessian Update
 Hessian updated using BFGS update


** GEOMETRY OPTIMIZATION IN DELOCALIZED INTERNAL COORDINATES **
   Searching for a Minimum

   Optimization Cycle:   8

                       Coordinates (Angstroms)
     ATOM                X               Y               Z
      1  C         0.0358626250   -0.0403736617    0.0675792464
      2  C        -0.0127730569    0.2080309918    1.4466195393
      3  Cl        1.4746090180    0.4839855831    2.3172667065
      4  C        -1.2378021144    0.2606299858    2.1316149417
      5  Cl       -1.2837675112    0.5753755582    3.8405211045
      6  C        -2.4254391093    0.0663802710    1.4154945092
      7  Cl       -3.9803173579    0.1186249863    2.2114061007
      8  C        -2.3902025597   -0.1726959998    0.0464924896
      9  H        -3.3176248576   -0.3230544034   -0.4899729131
     10  C        -1.1713614012   -0.2204108081   -0.6136303977
     11  H        -1.1463026716   -0.4174782355   -1.6785548551
     12  C         1.3120616977   -0.0666568799   -0.7013287993
     13  C         2.2735586325   -1.0754719025   -0.5630636772
     14  Cl        2.0168826477   -2.3977041829    0.5667743957
     15  C         3.4411991783   -1.0787195206   -1.3213625111
     16  H         4.1597844284   -1.8772112418   -1.1879534439
     17  C         3.6662103669   -0.0609723841   -2.2435357105
     18  H         4.5769659730   -0.0633359001   -2.8310199650
     19  C         2.7221913283    0.9500924836   -2.4085069715
     20  H         2.8914696923    1.7454158026   -3.1246725209
     21  C         1.5592627635    0.9398812315   -1.6455178721
     22  H         0.8278337965    1.7315356471   -1.7607589974
   Point Group: c1    Number of degrees of freedom:    60


   Energy is  -2301.894032431

 Hessian updated using BFGS update

 60 Hessian modes will be used to form the next step
  Hessian Eigenvalues:
     0.006925    0.017736    0.018265    0.020689    0.020932    0.021376
     0.023015    0.023591    0.023678    0.023845    0.023864    0.024091
     0.024095    0.024114    0.024120    0.024136    0.024138    0.024143
     0.024166    0.074527    0.159964    0.159974    0.159994    0.159997
     0.160007    0.160106    0.218471    0.220418    0.225131    0.225939
     0.231648    0.245307    0.246048    0.249964    0.250012    0.250544
     0.251016    0.289289    0.293493    0.301111    0.301482    0.328968
     0.356664    0.356665    0.356666    0.356670    0.356672    0.356687
     0.412079    0.418979    0.429300    0.432191    0.461377    0.463462
     0.471117    0.473578    0.478267    0.478318    0.479165    0.480621

 Minimum search - taking simple RFO step
 Searching for Lamda that Minimizes Along All modes
 Value Taken    Lamda =  -0.00084232
 Calculated Step too Large.  Step scaled by  0.930354
 Step Taken.  Stepsize is  0.300000

                             Maximum     Tolerance    Cnvgd?
         Gradient           0.002211      0.000300      NO
         Displacement       0.218438      0.001200      NO
         Energy change     -0.001077      0.000001      NO


 New Cartesian Coordinates Obtained by Inverse Iteration

 Displacement from previous Coordinates is:  0.570942
 ----------------------------------------------------------------
             Standard Nuclear Orientation (Angstroms)
    I     Atom           X                Y                Z
 ----------------------------------------------------------------
    1      C       0.0310802942    -0.0356440880     0.0604039739
    2      C      -0.0143189086     0.2521327680     1.4314911928
    3      Cl      1.4750495840     0.5864474986     2.2791598344
    4      C      -1.2355772489     0.2973440086     2.1224901354
    5      Cl     -1.2807903294     0.6656637885     3.8208920479
    6      C      -2.4220013000     0.0520261066     1.4199001353
    7      Cl     -3.9724176994     0.0901941759     2.2254728908
    8      C      -2.3894060564    -0.2259271006     0.0584466059
    9      H      -3.3163407400    -0.4123855138    -0.4674274298
   10      C      -1.1733569750    -0.2639632304    -0.6087549785
   11      H      -1.1495565274    -0.4873627030    -1.6685474781
   12      C       1.3091592815    -0.0600975456    -0.7074086059
   13      C       2.2438112389    -1.0966838923    -0.5968856910
   14      Cl      1.9487256640    -2.4407221402     0.4977723289
   15      C       3.4144119598    -1.1054395128    -1.3499762068
   16      H       4.1128764487    -1.9251437090    -1.2403112204
   17      C       3.6690547009    -0.0627667734    -2.2364946618
   18      H       4.5817931077    -0.0688440507    -2.8209050097
   19      C       2.7533185073     0.9780688524    -2.3697403731
   20      H       2.9471365136     1.7924351758    -3.0577560361
   21      C       1.5858119517     0.9722419648    -1.6126854468
   22      H       0.8738380411     1.7842933412    -1.7052456085
 ----------------------------------------------------------------
 Nuclear Repulsion Energy =        1494.86076326 hartrees
 There are       73 alpha and       73 beta electrons
 Applying Cartesian multipole field
    Component          Value
    ---------          -----
     (2,0,0)        1.00000E-11
     (0,2,0)        2.00000E-11
     (0,0,2)       -3.00000E-11
 Nucleus-field energy     =    -0.0000000248 hartrees
 Requested basis set is 6-311++G(d,p)
 There are 154 shells and 426 basis functions
 A cutoff of  1.0D-15 yielded   9508 shell pairs
 There are     77845 function pairs (     83679 Cartesian)
 Smallest overlap matrix eigenvalue = 2.95E-07
 Linear dependence detected in AO basis
 Number of orthogonalized atomic orbitals = 422
 Maximum deviation from orthogonality = 3.209E-10
 Guess from superposition of atomic densities
 Warning:  Energy on first SCF cycle will be non-variational
 SAD guess density has 146.000000 electrons

 -----------------------------------------------------------------------
  General SCF calculation program by
  Eric Jon Sundstrom, Paul Horn, Yuezhi Mao, Dmitri Zuev, Alec White,
  David Stuck, Shaama M.S., Shane Yost, Joonho Lee, David Small,
  Daniel Levine, Susi Lehtola, Hugh Burton, Evgeny Epifanovsky,
  Bang C. Huynh
 -----------------------------------------------------------------------
 Exchange:     0.2000 Hartree-Fock + 0.0800 Slater + 0.7200 B88
 Correlation:  0.1900 VWN1RPA + 0.8100 LYP
 Using SG-1 standard quadrature grid
 A restricted SCF calculation will be
 performed using DIIS
 SCF converges when DIIS error is below 1.0e-08
 ---------------------------------------
  Cycle       Energy         DIIS error
 ---------------------------------------
    1   -2305.6554743629      3.03e-02  
    2   -2301.7307568592      2.61e-03  
    3   -2301.6059977523      3.38e-03  
    4   -2301.8807743701      7.28e-04  
    5   -2301.8922595734      3.13e-04  
    6   -2301.8943987531      9.52e-05  
    7   -2301.8945804000      2.63e-05  
    8   -2301.8945925585      1.26e-05  
    9   -2301.8945959405      3.40e-06  
   10   -2301.8945961944      1.12e-06  
   11   -2301.8945962227      2.95e-07  
   12   -2301.8945962240      1.31e-07  
   13   -2301.8945962247      3.62e-08  
   14   -2301.8945962248      8.71e-09  Convergence criterion met
 ---------------------------------------
 SCF time:   CPU 546.89s  wall 547.00s 
 SCF   energy in the final basis set =    -2301.8945962248
 Total energy in the final basis set =    -2301.8945962248

 --------------------------------------------------------------

                    Orbital Energies (a.u.)
 --------------------------------------------------------------

 Alpha MOs
 -- Occupied --
********-101.5702-101.5672-101.5605 -10.2697 -10.2678 -10.2661 -10.2536
-10.2232 -10.2171 -10.2097 -10.2086 -10.2012 -10.2009 -10.1996 -10.1966
 -9.4851  -9.4848  -9.4820  -9.4753  -7.2499  -7.2496  -7.2469  -7.2400
 -7.2399  -7.2397  -7.2392  -7.2390  -7.2369  -7.2361  -7.2301  -7.2298
 -0.9455  -0.9127  -0.8918  -0.8710  -0.8535  -0.8464  -0.7966  -0.7571
 -0.7555  -0.7377  -0.6517  -0.6361  -0.6258  -0.6058  -0.5492  -0.5265
 -0.5194  -0.4942  -0.4884  -0.4733  -0.4600  -0.4538  -0.4474  -0.4428
 -0.4188  -0.4157  -0.3995  -0.3851  -0.3812  -0.3765  -0.3576  -0.3497
 -0.3455  -0.3359  -0.3334  -0.3235  -0.3124  -0.2828  -0.2685  -0.2663
 -0.2601
 -- Virtual --
 -0.0542  -0.0505  -0.0360  -0.0331  -0.0308  -0.0142  -0.0044   0.0063
  0.0110   0.0164   0.0187   0.0236   0.0284   0.0390   0.0397   0.0472
  0.0539   0.0600   0.0631   0.0672   0.0731   0.0785   0.0789   0.0880
  0.0921   0.0942   0.0987   0.0998   0.1056   0.1073   0.1079   0.1095
  0.1139   0.1150   0.1186   0.1236   0.1279   0.1298   0.1320   0.1323
  0.1353   0.1367   0.1460   0.1483   0.1505   0.1579   0.1646   0.1657
  0.1709   0.1754   0.1788   0.1814   0.1916   0.1929   0.1987   0.2024
  0.2041   0.2091   0.2097   0.2161   0.2252   0.2268   0.2284   0.2328
  0.2462   0.2494   0.2495   0.2549   0.2573   0.2617   0.2639   0.2655
  0.2675   0.2716   0.2779   0.2815   0.2840   0.2896   0.2926   0.2962
  0.3014   0.3049   0.3150   0.3202   0.3247   0.3301   0.3358   0.3463
  0.3556   0.3577   0.3773   0.4254   0.4290   0.4389   0.4469   0.4535
  0.4558   0.4660   0.4702   0.4758   0.4872   0.4947   0.5000   0.5072
  0.5196   0.5256   0.5276   0.5380   0.5439   0.5498   0.5567   0.5682
  0.5761   0.5794   0.5819   0.5836   0.5964   0.6067   0.6123   0.6169
  0.6243   0.6372   0.6390   0.6463   0.6476   0.6627   0.6685   0.6734
  0.6890   0.6925   0.6998   0.7101   0.7198   0.7223   0.7330   0.7420
  0.7599   0.7856   0.7939   0.8041   0.8072   0.8200   0.8365   0.8378
  0.8436   0.8472   0.8526   0.8550   0.8576   0.8606   0.8663   0.8723
  0.8807   0.8859   0.8910   0.8955   0.9015   0.9080   0.9146   0.9274
  0.9325   0.9406   0.9509   0.9541   0.9596   0.9641   0.9743   0.9826
  0.9903   0.9909   1.0037   1.0048   1.0181   1.0254   1.0405   1.0513
  1.0613   1.0850   1.0959   1.1290   1.1448   1.1534   1.1865   1.2190
  1.2264   1.2463   1.2612   1.2686   1.2814   1.2866   1.2993   1.3140
  1.3218   1.3543   1.3703   1.3930   1.4038   1.4501   1.4864   1.4932
  1.5042   1.5200   1.5330   1.5559   1.5704   1.5753   1.5828   1.5916
  1.6316   1.6461   1.6601   1.6607   1.6789   1.6963   1.7158   1.7333
  1.7512   1.7704   1.7994   1.8075   1.8304   1.8442   1.8575   1.8583
  1.8665   1.8828   1.9025   1.9296   1.9391   1.9419   1.9456   1.9592
  1.9758   2.0112   2.0207   2.0308   2.0389   2.0550   2.1032   2.1313
  2.1623   2.2105   2.2193   2.2397   2.2672   2.2771   2.2816   2.2937
  2.3174   2.3243   2.3334   2.3601   2.3752   2.4147   2.4232   2.4367
  2.4523   2.4586   2.4783   2.4838   2.5171   2.5392   2.5435   2.5628
  2.5909   2.6050   2.6208   2.6654   2.6713   2.6816   2.6949   2.7092
  2.7203   2.7275   2.7347   2.7477   2.7726   2.7821   2.7921   2.7979
  2.8113   2.8345   2.8390   2.8463   2.8688   2.8756   2.9146   2.9847
  2.9955   3.0858   3.0927   3.1252   3.1265   3.1505   3.1802   3.2200
  3.2257   3.2455   3.3380   3.3738   3.3850   3.4297   3.5194   3.5540
  3.5859   3.6883   3.6915   3.8007   3.8729   4.0106   4.0283   4.0744
  4.0793   4.1367   4.3572   4.8086   4.8316   9.7589   9.8012   9.8138
  9.8491  23.3906  23.5849  23.8445  23.8790  23.9080  23.9356  23.9669
 23.9957  24.0614  24.0811  24.1371  24.1690  25.7842  25.8546  25.9304
 25.9585  26.1078  26.1579  26.2567  26.3389  26.5057  26.6741  26.7367
 26.9164 215.7499 215.7977 215.8130 215.8563
 --------------------------------------------------------------

          Ground-State Mulliken Net Atomic Charges

     Atom                 Charge (a.u.)
  ----------------------------------------
      1 C                     0.309180
      2 C                    -1.000686
      3 Cl                    0.519497
      4 C                     0.232664
      5 Cl                    0.599744
      6 C                    -0.044643
      7 Cl                    0.530548
      8 C                    -0.861799
      9 H                     0.211461
     10 C                    -0.499123
     11 H                     0.181200
     12 C                     0.549511
     13 C                    -0.862656
     14 Cl                    0.383716
     15 C                    -0.056781
     16 H                     0.198531
     17 C                    -0.321029
     18 H                     0.165838
     19 C                    -0.273031
     20 H                     0.175243
     21 C                    -0.320154
     22 H                     0.182769
  ----------------------------------------
  Sum of atomic charges =     0.000000

 -----------------------------------------------------------------
                    Cartesian Multipole Moments
 -----------------------------------------------------------------
    Charge (ESU x 10^10)
                -0.0000
    Dipole Moment (Debye)
         X       0.8105      Y       0.6564      Z      -3.6193
       Tot       3.7666
    Quadrupole Moments (Debye-Ang)
        XX    -113.2476     XY       1.2070     YY    -121.2103
        XZ      -2.2125     YZ      -2.0858     ZZ    -119.7225
    Octopole Moments (Debye-Ang^2)
       XXX     -30.4913    XXY       5.5522    XYY     -19.4596
       YYY      51.5812    XXZ    -119.0912    XYZ      -2.7747
       YYZ     -87.7738    XZZ      -5.9590    YZZ      21.8076
       ZZZ    -255.7265
    Hexadecapole Moments (Debye-Ang^3)
      XXXX   -3756.2459   XXXY     190.8722   XXYY    -799.6554
      XYYY     230.4796   YYYY    -846.4362   XXXZ     784.1175
      XXYZ     -22.0752   XYYZ     285.1315   YYYZ    -115.6397
      XXZZ   -1079.5531   XYZZ      96.5315   YYZZ    -616.9110
      XZZZ     860.8861   YZZZ    -107.6130   ZZZZ   -2897.7358
 -----------------------------------------------------------------
 Calculating analytic gradient of the SCF energy
 Gradient of SCF Energy
            1           2           3           4           5           6
    1  -0.0003674  -0.0002231   0.0006966   0.0000267  -0.0001095   0.0000887
    2  -0.0002496  -0.0001501  -0.0011640   0.0000144   0.0000506   0.0000142
    3  -0.0000605  -0.0003822  -0.0005645  -0.0000388   0.0000061  -0.0000169
            7           8           9          10          11          12
    1  -0.0000015  -0.0000432  -0.0000063   0.0001666   0.0000024   0.0002887
    2   0.0000501   0.0000257  -0.0000325   0.0001743  -0.0000170   0.0002578
    3   0.0000484   0.0001041   0.0000025  -0.0000520  -0.0000640  -0.0000931
           13          14          15          16          17          18
    1  -0.0001766  -0.0001495  -0.0000215   0.0000067  -0.0000299   0.0000028
    2   0.0005256   0.0007279  -0.0001287   0.0000108   0.0000963   0.0000033
    3   0.0000067   0.0010103   0.0001158   0.0000062  -0.0000504   0.0000015
           19          20          21          22
    1   0.0000678   0.0000157  -0.0002469   0.0000126
    2  -0.0000486  -0.0000465  -0.0000673  -0.0000467
    3  -0.0000261  -0.0000148   0.0000173   0.0000442
 Max gradient component =       1.164E-03
 RMS gradient           =       2.711E-04
 Gradient time:  CPU 193.77 s  wall 193.78 s
 Geometry Optimization Parameters
   NAtoms,    NIC,     NZ,  NCons,   NDum,   NFix, NCnnct, MaxDiis
       22     163      22       0       0       0       0       0

 Cartesian Hessian Update
 Hessian updated using BFGS update


** GEOMETRY OPTIMIZATION IN DELOCALIZED INTERNAL COORDINATES **
   Searching for a Minimum

   Optimization Cycle:   9

                       Coordinates (Angstroms)
     ATOM                X               Y               Z
      1  C         0.0310802942   -0.0356440880    0.0604039739
      2  C        -0.0143189086    0.2521327680    1.4314911928
      3  Cl        1.4750495840    0.5864474986    2.2791598344
      4  C        -1.2355772489    0.2973440086    2.1224901354
      5  Cl       -1.2807903294    0.6656637885    3.8208920479
      6  C        -2.4220013000    0.0520261066    1.4199001353
      7  Cl       -3.9724176994    0.0901941759    2.2254728908
      8  C        -2.3894060564   -0.2259271006    0.0584466059
      9  H        -3.3163407400   -0.4123855138   -0.4674274298
     10  C        -1.1733569750   -0.2639632304   -0.6087549785
     11  H        -1.1495565274   -0.4873627030   -1.6685474781
     12  C         1.3091592815   -0.0600975456   -0.7074086059
     13  C         2.2438112389   -1.0966838923   -0.5968856910
     14  Cl        1.9487256640   -2.4407221402    0.4977723289
     15  C         3.4144119598   -1.1054395128   -1.3499762068
     16  H         4.1128764487   -1.9251437090   -1.2403112204
     17  C         3.6690547009   -0.0627667734   -2.2364946618
     18  H         4.5817931077   -0.0688440507   -2.8209050097
     19  C         2.7533185073    0.9780688524   -2.3697403731
     20  H         2.9471365136    1.7924351758   -3.0577560361
     21  C         1.5858119517    0.9722419648   -1.6126854468
     22  H         0.8738380411    1.7842933412   -1.7052456085
   Point Group: c1    Number of degrees of freedom:    60


   Energy is  -2301.894596225

 Hessian updated using BFGS update

 60 Hessian modes will be used to form the next step
  Hessian Eigenvalues:
     0.004374    0.017738    0.018119    0.020682    0.020932    0.020992
     0.023037    0.023596    0.023665    0.023845    0.023857    0.024091
     0.024095    0.024115    0.024120    0.024136    0.024140    0.024143
     0.024169    0.074440    0.159956    0.159989    0.159996    0.160007
     0.160009    0.160110    0.218152    0.220370    0.225138    0.225934
     0.231664    0.245301    0.246057    0.249932    0.250009    0.250765
     0.251426    0.289368    0.292925    0.301112    0.301496    0.329011
     0.356663    0.356665    0.356666    0.356672    0.356678    0.356697
     0.412081    0.418849    0.429395    0.432197    0.461377    0.463587
     0.471116    0.473899    0.478316    0.478427    0.479167    0.480627

 Minimum search - taking simple RFO step
 Searching for Lamda that Minimizes Along All modes
 Value Taken    Lamda =  -0.00035909
 Step Taken.  Stepsize is  0.268707

                             Maximum     Tolerance    Cnvgd?
         Gradient           0.001199      0.000300      NO
         Displacement       0.201647      0.001200      NO
         Energy change     -0.000564      0.000001      NO


 New Cartesian Coordinates Obtained by Inverse Iteration

 Displacement from previous Coordinates is:  0.486211
 ----------------------------------------------------------------
             Standard Nuclear Orientation (Angstroms)
    I     Atom           X                Y                Z
 ----------------------------------------------------------------
    1      C       0.0285523867    -0.0274200802     0.0564270125
    2      C      -0.0172694762     0.2931051767     1.4201604228
    3      Cl      1.4684652350     0.6774893998     2.2526992305
    4      C      -1.2359869749     0.3287635478     2.1151552072
    5      Cl     -1.2806421730     0.7369762601     3.8044490373
    6      C      -2.4195602537     0.0396278007     1.4237813695
    7      Cl     -3.9671740757     0.0612508692     2.2354938889
    8      C      -2.3863306318    -0.2701727184     0.0694147967
    9      H      -3.3111557345    -0.4883464137    -0.4478630387
   10      C      -1.1720163370    -0.2989180919    -0.6019868217
   11      H      -1.1468993822    -0.5465339283    -1.6562186437
   12      C       1.3076819901    -0.0524595744    -0.7111666840
   13      C       2.2184367813    -1.1119985984    -0.6258531344
   14      Cl      1.8889569063    -2.4746730731     0.4351570317
   15      C       3.3906372852    -1.1270504818    -1.3760641497
   16      H       4.0703959269    -1.9648825923    -1.2877038107
   17      C       3.6710916850    -0.0659049808    -2.2325160761
   18      H       4.5847234951    -0.0768264480    -2.8154803172
   19      C       2.7803248715     0.9992702762    -2.3380242570
   20      H       2.9947750074     1.8278578489    -3.0026069925
   21      C       1.6099781070     0.9988923553    -1.5847545043
   22      H       0.9153168700     1.8278208671    -1.6586091684
 ----------------------------------------------------------------
 Nuclear Repulsion Energy =        1493.76083581 hartrees
 There are       73 alpha and       73 beta electrons
 Applying Cartesian multipole field
    Component          Value
    ---------          -----
     (2,0,0)        1.00000E-11
     (0,2,0)        2.00000E-11
     (0,0,2)       -3.00000E-11
 Nucleus-field energy     =    -0.0000000237 hartrees
 Requested basis set is 6-311++G(d,p)
 There are 154 shells and 426 basis functions
 A cutoff of  1.0D-15 yielded   9519 shell pairs
 There are     77924 function pairs (     83767 Cartesian)
 Smallest overlap matrix eigenvalue = 2.89E-07
 Linear dependence detected in AO basis
 Number of orthogonalized atomic orbitals = 422
 Maximum deviation from orthogonality = 3.599E-10
 Guess from superposition of atomic densities
 Warning:  Energy on first SCF cycle will be non-variational
 SAD guess density has 146.000000 electrons

 -----------------------------------------------------------------------
  General SCF calculation program by
  Eric Jon Sundstrom, Paul Horn, Yuezhi Mao, Dmitri Zuev, Alec White,
  David Stuck, Shaama M.S., Shane Yost, Joonho Lee, David Small,
  Daniel Levine, Susi Lehtola, Hugh Burton, Evgeny Epifanovsky,
  Bang C. Huynh
 -----------------------------------------------------------------------
 Exchange:     0.2000 Hartree-Fock + 0.0800 Slater + 0.7200 B88
 Correlation:  0.1900 VWN1RPA + 0.8100 LYP
 Using SG-1 standard quadrature grid
 A restricted SCF calculation will be
 performed using DIIS
 SCF converges when DIIS error is below 1.0e-08
 ---------------------------------------
  Cycle       Energy         DIIS error
 ---------------------------------------
    1   -2305.6545969866      3.03e-02  
    2   -2301.7308749030      2.61e-03  
    3   -2301.6068771274      3.38e-03  
    4   -2301.8812256475      7.23e-04  
    5   -2301.8925270203      3.13e-04  
    6   -2301.8946608199      9.52e-05  
    7   -2301.8948414788      2.71e-05  
    8   -2301.8948544580      1.29e-05  
    9   -2301.8948580461      3.44e-06  
   10   -2301.8948583077      1.11e-06  
   11   -2301.8948583353      2.99e-07  
   12   -2301.8948583369      1.32e-07  
   13   -2301.8948583373      3.54e-08  
   14   -2301.8948583372      8.53e-09  Convergence criterion met
 ---------------------------------------
 SCF time:   CPU 548.52s  wall 548.00s 
 SCF   energy in the final basis set =    -2301.8948583372
 Total energy in the final basis set =    -2301.8948583372

 --------------------------------------------------------------

                    Orbital Energies (a.u.)
 --------------------------------------------------------------

 Alpha MOs
 -- Occupied --
********-101.5702-101.5676-101.5609 -10.2697 -10.2677 -10.2661 -10.2535
-10.2230 -10.2168 -10.2096 -10.2085 -10.2011 -10.2009 -10.1996 -10.1965
 -9.4851  -9.4848  -9.4824  -9.4757  -7.2500  -7.2496  -7.2472  -7.2403
 -7.2400  -7.2397  -7.2392  -7.2390  -7.2373  -7.2364  -7.2305  -7.2301
 -0.9455  -0.9127  -0.8920  -0.8710  -0.8532  -0.8467  -0.7965  -0.7570
 -0.7556  -0.7377  -0.6515  -0.6355  -0.6264  -0.6057  -0.5492  -0.5264
 -0.5194  -0.4947  -0.4882  -0.4734  -0.4601  -0.4537  -0.4474  -0.4428
 -0.4188  -0.4156  -0.3995  -0.3850  -0.3806  -0.3767  -0.3574  -0.3493
 -0.3457  -0.3360  -0.3340  -0.3240  -0.3128  -0.2816  -0.2681  -0.2667
 -0.2610
 -- Virtual --
 -0.0525  -0.0506  -0.0356  -0.0345  -0.0315  -0.0141  -0.0045   0.0062
  0.0111   0.0163   0.0186   0.0234   0.0284   0.0388   0.0399   0.0473
  0.0537   0.0606   0.0631   0.0665   0.0725   0.0786   0.0789   0.0881
  0.0921   0.0938   0.0991   0.0997   0.1051   0.1066   0.1077   0.1097
  0.1137   0.1147   0.1183   0.1243   0.1276   0.1298   0.1317   0.1324
  0.1347   0.1367   0.1457   0.1482   0.1505   0.1579   0.1641   0.1659
  0.1710   0.1752   0.1789   0.1811   0.1915   0.1930   0.1990   0.2016
  0.2035   0.2090   0.2100   0.2154   0.2246   0.2262   0.2273   0.2327
  0.2452   0.2484   0.2502   0.2557   0.2575   0.2622   0.2639   0.2661
  0.2689   0.2723   0.2780   0.2817   0.2830   0.2883   0.2919   0.2966
  0.3001   0.3049   0.3139   0.3213   0.3257   0.3310   0.3363   0.3462
  0.3546   0.3605   0.3780   0.4256   0.4310   0.4392   0.4467   0.4535
  0.4568   0.4664   0.4698   0.4751   0.4868   0.4948   0.5007   0.5080
  0.5190   0.5244   0.5273   0.5372   0.5447   0.5503   0.5566   0.5684
  0.5757   0.5799   0.5809   0.5837   0.5956   0.6060   0.6142   0.6178
  0.6252   0.6372   0.6396   0.6460   0.6488   0.6619   0.6691   0.6740
  0.6897   0.6929   0.7007   0.7102   0.7183   0.7205   0.7342   0.7437
  0.7595   0.7856   0.7937   0.8037   0.8078   0.8217   0.8367   0.8394
  0.8438   0.8463   0.8525   0.8548   0.8575   0.8603   0.8665   0.8732
  0.8802   0.8857   0.8905   0.8960   0.9009   0.9085   0.9159   0.9273
  0.9379   0.9414   0.9509   0.9555   0.9599   0.9637   0.9745   0.9837
  0.9873   0.9897   1.0026   1.0058   1.0187   1.0273   1.0378   1.0495
  1.0599   1.0873   1.1023   1.1310   1.1471   1.1529   1.1830   1.2218
  1.2264   1.2474   1.2623   1.2686   1.2793   1.2851   1.3020   1.3167
  1.3215   1.3542   1.3715   1.3929   1.4045   1.4480   1.4851   1.4922
  1.5021   1.5210   1.5340   1.5563   1.5727   1.5754   1.5834   1.5915
  1.6318   1.6459   1.6585   1.6620   1.6789   1.6970   1.7158   1.7333
  1.7514   1.7694   1.8003   1.8069   1.8288   1.8414   1.8579   1.8580
  1.8632   1.8832   1.9005   1.9319   1.9390   1.9417   1.9470   1.9594
  1.9765   2.0120   2.0196   2.0331   2.0401   2.0601   2.1041   2.1320
  2.1603   2.2102   2.2195   2.2395   2.2676   2.2740   2.2806   2.2946
  2.3183   2.3220   2.3340   2.3621   2.3745   2.4152   2.4234   2.4365
  2.4520   2.4539   2.4802   2.4917   2.5165   2.5365   2.5417   2.5637
  2.5877   2.6044   2.6219   2.6673   2.6735   2.6820   2.6948   2.7081
  2.7189   2.7232   2.7340   2.7461   2.7700   2.7829   2.7919   2.7977
  2.8119   2.8389   2.8430   2.8475   2.8665   2.8778   2.9135   2.9869
  2.9970   3.0900   3.0957   3.1246   3.1286   3.1496   3.1791   3.2182
  3.2245   3.2525   3.3372   3.3731   3.3854   3.4310   3.5210   3.5566
  3.5871   3.6908   3.6926   3.8006   3.8750   4.0107   4.0283   4.0746
  4.0802   4.1369   4.3515   4.8100   4.8299   9.7597   9.8007   9.8141
  9.8475  23.3918  23.5859  23.8448  23.8788  23.9077  23.9358  23.9666
 23.9965  24.0615  24.0833  24.1382  24.1700  25.7839  25.8516  25.9170
 25.9698  26.1068  26.1583  26.2401  26.3534  26.5064  26.6664  26.7406
 26.9255 215.7510 215.7974 215.8143 215.8532
 --------------------------------------------------------------

          Ground-State Mulliken Net Atomic Charges

     Atom                 Charge (a.u.)
  ----------------------------------------
      1 C                     0.330102
      2 C                    -1.061266
      3 Cl                    0.528788
      4 C                     0.286087
      5 Cl                    0.603155
      6 C                    -0.013649
      7 Cl                    0.530241
      8 C                    -0.900886
      9 H                     0.211492
     10 C                    -0.513321
     11 H                     0.181426
     12 C                     0.616640
     13 C                    -0.905464
     14 Cl                    0.402960
     15 C                    -0.086151
     16 H                     0.200910
     17 C                    -0.311019
     18 H                     0.165811
     19 C                    -0.293819
     20 H                     0.174854
     21 C                    -0.330344
     22 H                     0.183454
  ----------------------------------------
  Sum of atomic charges =     0.000000

 -----------------------------------------------------------------
                    Cartesian Multipole Moments
 -----------------------------------------------------------------
    Charge (ESU x 10^10)
                -0.0000
    Dipole Moment (Debye)
         X       0.8318      Y       0.6193      Z      -3.5861
       Tot       3.7330
    Quadrupole Moments (Debye-Ang)
        XX    -113.2436     XY       1.3815     YY    -120.9894
        XZ      -2.2825     YZ      -1.9757     ZZ    -119.8820
    Octopole Moments (Debye-Ang^2)
       XXX     -28.6796    XXY       4.1941    XYY     -18.2609
       YYY      48.1948    XXZ    -118.1997    XYZ      -2.7740
       YYZ     -86.9807    XZZ      -5.2041    YZZ      20.1890
       ZZZ    -251.6454
    Hexadecapole Moments (Debye-Ang^3)
      XXXX   -3736.2334   XXXY     180.5731   XXYY    -799.2272
      XYYY     217.0612   YYYY    -884.1510   XXXZ     792.4889
      XXYZ     -29.2616   XYYZ     287.2782   YYYZ    -139.6974
      XXZZ   -1070.6965   XYZZ      91.6972   YYZZ    -618.0515
      XZZZ     872.0993   YZZZ    -127.6443   ZZZZ   -2874.2898
 -----------------------------------------------------------------
 Calculating analytic gradient of the SCF energy
 Gradient of SCF Energy
            1           2           3           4           5           6
    1  -0.0006650  -0.0002616   0.0003578   0.0003119   0.0001474  -0.0000027
    2  -0.0001776  -0.0001691  -0.0005449   0.0000035   0.0000918  -0.0000253
    3  -0.0002621   0.0000927  -0.0002400  -0.0000988  -0.0000022  -0.0002207
            7           8           9          10          11          12
    1  -0.0000538  -0.0001101  -0.0000057   0.0003742  -0.0000017   0.0004299
    2  -0.0000210   0.0000710  -0.0000157   0.0000219   0.0000571   0.0001779
    3  -0.0000007   0.0002374  -0.0000115  -0.0000588  -0.0000169  -0.0003095
           13          14          15          16          17          18
    1  -0.0001088  -0.0001236  -0.0001455   0.0000169  -0.0001160  -0.0000083
    2   0.0002828   0.0005107  -0.0001374   0.0000037   0.0002279  -0.0000120
    3   0.0001519   0.0004963   0.0001666  -0.0000281  -0.0000640  -0.0000187
           19          20          21          22
    1   0.0002430   0.0000283  -0.0002562  -0.0000504
    2  -0.0001445  -0.0000259  -0.0001369  -0.0000381
    3  -0.0000403  -0.0000030   0.0002391  -0.0000088
 Max gradient component =       6.650E-04
 RMS gradient           =       2.081E-04
 Gradient time:  CPU 190.57 s  wall 190.59 s
 Geometry Optimization Parameters
   NAtoms,    NIC,     NZ,  NCons,   NDum,   NFix, NCnnct, MaxDiis
       22     163      22       0       0       0       0       0

 Cartesian Hessian Update
 Hessian updated using BFGS update


** GEOMETRY OPTIMIZATION IN DELOCALIZED INTERNAL COORDINATES **
   Searching for a Minimum

   Optimization Cycle:  10

                       Coordinates (Angstroms)
     ATOM                X               Y               Z
      1  C         0.0285523867   -0.0274200802    0.0564270125
      2  C        -0.0172694762    0.2931051767    1.4201604228
      3  Cl        1.4684652350    0.6774893998    2.2526992305
      4  C        -1.2359869749    0.3287635478    2.1151552072
      5  Cl       -1.2806421730    0.7369762601    3.8044490373
      6  C        -2.4195602537    0.0396278007    1.4237813695
      7  Cl       -3.9671740757    0.0612508692    2.2354938889
      8  C        -2.3863306318   -0.2701727184    0.0694147967
      9  H        -3.3111557345   -0.4883464137   -0.4478630387
     10  C        -1.1720163370   -0.2989180919   -0.6019868217
     11  H        -1.1468993822   -0.5465339283   -1.6562186437
     12  C         1.3076819901   -0.0524595744   -0.7111666840
     13  C         2.2184367813   -1.1119985984   -0.6258531344
     14  Cl        1.8889569063   -2.4746730731    0.4351570317
     15  C         3.3906372852   -1.1270504818   -1.3760641497
     16  H         4.0703959269   -1.9648825923   -1.2877038107
     17  C         3.6710916850   -0.0659049808   -2.2325160761
     18  H         4.5847234951   -0.0768264480   -2.8154803172
     19  C         2.7803248715    0.9992702762   -2.3380242570
     20  H         2.9947750074    1.8278578489   -3.0026069925
     21  C         1.6099781070    0.9988923553   -1.5847545043
     22  H         0.9153168700    1.8278208671   -1.6586091684
   Point Group: c1    Number of degrees of freedom:    60


   Energy is  -2301.894858337

 Hessian updated using BFGS update

 60 Hessian modes will be used to form the next step
  Hessian Eigenvalues:
     0.002358    0.017715    0.018009    0.020660    0.020914    0.020998
     0.023033    0.023596    0.023660    0.023847    0.023855    0.024091
     0.024107    0.024115    0.024126    0.024138    0.024142    0.024148
     0.024172    0.073314    0.159943    0.159988    0.159996    0.160001
     0.160010    0.160114    0.217315    0.220307    0.225118    0.225937
     0.232076    0.245266    0.246106    0.249588    0.250002    0.250961
     0.253377    0.289337    0.292922    0.301114    0.301481    0.329039
     0.356662    0.356665    0.356666    0.356672    0.356679    0.356715
     0.412091    0.418696    0.429361    0.432190    0.461700    0.463987
     0.471174    0.473746    0.478347    0.478925    0.479390    0.481263

 Minimum search - taking simple RFO step
 Searching for Lamda that Minimizes Along All modes
 Value Taken    Lamda =  -0.00019233
 Step Taken.  Stepsize is  0.266793

                             Maximum     Tolerance    Cnvgd?
         Gradient           0.000623      0.000300      NO
         Displacement       0.201645      0.001200      NO
         Energy change     -0.000262      0.000001      NO


 New Cartesian Coordinates Obtained by Inverse Iteration

 Displacement from previous Coordinates is:  0.468827
 ----------------------------------------------------------------
             Standard Nuclear Orientation (Angstroms)
    I     Atom           X                Y                Z
 ----------------------------------------------------------------
    1      C       0.0280915338    -0.0201009947     0.0554018654
    2      C      -0.0209363459     0.3327259360     1.4107431653
    3      Cl      1.4594372266     0.7635910276     2.2299563846
    4      C      -1.2391090280     0.3600592951     2.1079388734
    5      Cl     -1.2908888567     0.8047560194     3.7878165158
    6      C      -2.4177219875     0.0299213931     1.4268290242
    7      Cl     -3.9631176867     0.0406170002     2.2429139074
    8      C      -2.3811325383    -0.3124203622     0.0804974115
    9      H      -3.3025212378    -0.5611760828    -0.4289479252
   10      C      -1.1676438934    -0.3335625580    -0.5927308400
   11      H      -1.1391618059    -0.6073621051    -1.6403268561
   12      C       1.3078223744    -0.0454022346    -0.7121292721
   13      C       2.1952128949    -1.1264670932    -0.6550695554
   14      Cl      1.8350139969    -2.5082592230     0.3711829465
   15      C       3.3681490308    -1.1464640669    -1.4041861403
   16      H       4.0298868889    -2.0005943939    -1.3377124580
   17      C       3.6720674572    -0.0688619754    -2.2314148683
   18      H       4.5857321123    -0.0838032686    -2.8142443314
   19      C       2.8047429995     1.0180480058    -2.3081233976
   20      H       3.0374162034     1.8593535945    -2.9502790352
   21      C       1.6339231439     1.0230909870    -1.5555163739
   22      H       0.9570390261     1.8681785205    -1.6087086419
 ----------------------------------------------------------------
 Nuclear Repulsion Energy =        1492.42679400 hartrees
 There are       73 alpha and       73 beta electrons
 Applying Cartesian multipole field
    Component          Value
    ---------          -----
     (2,0,0)        1.00000E-11
     (0,2,0)        2.00000E-11
     (0,0,2)       -3.00000E-11
 Nucleus-field energy     =    -0.0000000226 hartrees
 Requested basis set is 6-311++G(d,p)
 There are 154 shells and 426 basis functions
 A cutoff of  1.0D-15 yielded   9518 shell pairs
 There are     77926 function pairs (     83768 Cartesian)
 Smallest overlap matrix eigenvalue = 2.83E-07
 Linear dependence detected in AO basis
 Number of orthogonalized atomic orbitals = 422
 Maximum deviation from orthogonality = 2.307E-10
 Guess from superposition of atomic densities
 Warning:  Energy on first SCF cycle will be non-variational
 SAD guess density has 146.000000 electrons

 -----------------------------------------------------------------------
  General SCF calculation program by
  Eric Jon Sundstrom, Paul Horn, Yuezhi Mao, Dmitri Zuev, Alec White,
  David Stuck, Shaama M.S., Shane Yost, Joonho Lee, David Small,
  Daniel Levine, Susi Lehtola, Hugh Burton, Evgeny Epifanovsky,
  Bang C. Huynh
 -----------------------------------------------------------------------
 Exchange:     0.2000 Hartree-Fock + 0.0800 Slater + 0.7200 B88
 Correlation:  0.1900 VWN1RPA + 0.8100 LYP
 Using SG-1 standard quadrature grid
 A restricted SCF calculation will be
 performed using DIIS
 SCF converges when DIIS error is below 1.0e-08
 ---------------------------------------
  Cycle       Energy         DIIS error
 ---------------------------------------
    1   -2305.6524244709      3.02e-02  
    2   -2301.7309308963      2.61e-03  
    3   -2301.6075191716      3.37e-03  
    4   -2301.8815292134      7.20e-04  
    5   -2301.8926721097      3.13e-04  
    6   -2301.8947994871      9.53e-05  
    7   -2301.8949793582      2.77e-05  
    8   -2301.8949930910      1.31e-05  
    9   -2301.8949968178      3.46e-06  
   10   -2301.8949970836      1.10e-06  
   11   -2301.8949971107      3.04e-07  
   12   -2301.8949971125      1.33e-07  
   13   -2301.8949971128      3.47e-08  
   14   -2301.8949971127      8.37e-09  Convergence criterion met
 ---------------------------------------
 SCF time:   CPU 547.84s  wall 548.00s 
 SCF   energy in the final basis set =    -2301.8949971127
 Total energy in the final basis set =    -2301.8949971127

 --------------------------------------------------------------

                    Orbital Energies (a.u.)
 --------------------------------------------------------------

 Alpha MOs
 -- Occupied --
********-101.5701-101.5679-101.5612 -10.2697 -10.2678 -10.2660 -10.2536
-10.2229 -10.2167 -10.2095 -10.2084 -10.2011 -10.2010 -10.1996 -10.1965
 -9.4852  -9.4847  -9.4827  -9.4759  -7.2500  -7.2495  -7.2476  -7.2406
 -7.2400  -7.2396  -7.2393  -7.2389  -7.2376  -7.2368  -7.2307  -7.2304
 -0.9455  -0.9127  -0.8922  -0.8710  -0.8530  -0.8469  -0.7964  -0.7570
 -0.7556  -0.7377  -0.6513  -0.6351  -0.6270  -0.6056  -0.5492  -0.5264
 -0.5194  -0.4950  -0.4880  -0.4735  -0.4601  -0.4537  -0.4474  -0.4427
 -0.4188  -0.4155  -0.3995  -0.3850  -0.3801  -0.3769  -0.3572  -0.3491
 -0.3459  -0.3361  -0.3344  -0.3243  -0.3131  -0.2805  -0.2678  -0.2670
 -0.2619
 -- Virtual --
 -0.0512  -0.0502  -0.0364  -0.0350  -0.0318  -0.0140  -0.0045   0.0061
  0.0111   0.0162   0.0185   0.0231   0.0284   0.0387   0.0400   0.0475
  0.0535   0.0614   0.0632   0.0657   0.0720   0.0787   0.0789   0.0883
  0.0921   0.0935   0.0995   0.0996   0.1043   0.1059   0.1075   0.1097
  0.1136   0.1145   0.1182   0.1250   0.1273   0.1298   0.1313   0.1326
  0.1343   0.1368   0.1453   0.1480   0.1505   0.1578   0.1638   0.1663
  0.1708   0.1750   0.1791   0.1807   0.1915   0.1926   0.1992   0.2007
  0.2033   0.2087   0.2105   0.2150   0.2239   0.2256   0.2263   0.2327
  0.2448   0.2477   0.2504   0.2563   0.2578   0.2618   0.2643   0.2665
  0.2707   0.2728   0.2776   0.2803   0.2823   0.2877   0.2918   0.2974
  0.2991   0.3048   0.3126   0.3231   0.3270   0.3320   0.3371   0.3455
  0.3536   0.3633   0.3794   0.4259   0.4320   0.4402   0.4462   0.4534
  0.4583   0.4660   0.4697   0.4746   0.4865   0.4948   0.5013   0.5091
  0.5169   0.5222   0.5266   0.5362   0.5448   0.5512   0.5581   0.5689
  0.5746   0.5797   0.5816   0.5841   0.5947   0.6047   0.6146   0.6182
  0.6270   0.6363   0.6414   0.6457   0.6504   0.6597   0.6698   0.6765
  0.6897   0.6946   0.7010   0.7102   0.7162   0.7202   0.7356   0.7462
  0.7592   0.7850   0.7937   0.8032   0.8093   0.8235   0.8366   0.8412
  0.8438   0.8452   0.8525   0.8546   0.8577   0.8596   0.8671   0.8741
  0.8790   0.8857   0.8901   0.8962   0.9008   0.9093   0.9156   0.9277
  0.9391   0.9443   0.9513   0.9564   0.9600   0.9642   0.9743   0.9826
  0.9852   0.9900   1.0018   1.0072   1.0195   1.0285   1.0352   1.0476
  1.0598   1.0894   1.1091   1.1312   1.1449   1.1590   1.1799   1.2219
  1.2282   1.2461   1.2656   1.2690   1.2783   1.2842   1.3037   1.3174
  1.3240   1.3546   1.3723   1.3934   1.4060   1.4453   1.4838   1.4917
  1.4996   1.5218   1.5353   1.5563   1.5697   1.5761   1.5872   1.5921
  1.6320   1.6456   1.6584   1.6631   1.6787   1.6980   1.7166   1.7331
  1.7521   1.7687   1.8019   1.8070   1.8276   1.8387   1.8574   1.8581
  1.8608   1.8840   1.8985   1.9339   1.9384   1.9418   1.9468   1.9605
  1.9775   2.0123   2.0191   2.0353   2.0410   2.0632   2.1057   2.1327
  2.1585   2.2097   2.2196   2.2393   2.2672   2.2699   2.2798   2.2957
  2.3144   2.3231   2.3369   2.3636   2.3741   2.4148   2.4228   2.4348
  2.4497   2.4538   2.4801   2.4994   2.5152   2.5342   2.5391   2.5640
  2.5856   2.6036   2.6218   2.6684   2.6757   2.6816   2.6943   2.7072
  2.7162   2.7210   2.7347   2.7463   2.7669   2.7835   2.7915   2.7966
  2.8123   2.8394   2.8473   2.8482   2.8613   2.8832   2.9124   2.9882
  2.9977   3.0933   3.0984   3.1243   3.1308   3.1479   3.1778   3.2161
  3.2232   3.2611   3.3362   3.3724   3.3861   3.4326   3.5224   3.5591
  3.5881   3.6911   3.6959   3.8006   3.8769   4.0107   4.0284   4.0745
  4.0813   4.1370   4.3471   4.8111   4.8276   9.7603   9.8014   9.8168
  9.8467  23.3934  23.5868  23.8446  23.8788  23.9072  23.9354  23.9662
 23.9967  24.0616  24.0849  24.1390  24.1706  25.7835  25.8461  25.9049
 25.9751  26.1075  26.1564  26.2308  26.3577  26.5078  26.6580  26.7446
 26.9346 215.7516 215.7982 215.8184 215.8513
 --------------------------------------------------------------

          Ground-State Mulliken Net Atomic Charges

     Atom                 Charge (a.u.)
  ----------------------------------------
      1 C                     0.352313
      2 C                    -1.095861
      3 Cl                    0.531210
      4 C                     0.335833
      5 Cl                    0.605597
      6 C                     0.013121
      7 Cl                    0.531475
      8 C                    -0.933943
      9 H                     0.211521
     10 C                    -0.533423
     11 H                     0.181678
     12 C                     0.660946
     13 C                    -0.954537
     14 Cl                    0.414768
     15 C                    -0.099748
     16 H                     0.202949
     17 C                    -0.302712
     18 H                     0.166091
     19 C                    -0.306957
     20 H                     0.174531
     21 C                    -0.338812
     22 H                     0.183961
  ----------------------------------------
  Sum of atomic charges =     0.000000

 -----------------------------------------------------------------
                    Cartesian Multipole Moments
 -----------------------------------------------------------------
    Charge (ESU x 10^10)
                -0.0000
    Dipole Moment (Debye)
         X       0.8552      Y       0.5823      Z      -3.5515
       Tot       3.6991
    Quadrupole Moments (Debye-Ang)
        XX    -113.2550     XY       1.5638     YY    -120.7883
        XZ      -2.3726     YZ      -1.8721     ZZ    -120.0325
    Octopole Moments (Debye-Ang^2)
       XXX     -26.6052    XXY       2.9069    XYY     -17.0779
       YYY      44.8022    XXZ    -117.2534    XYZ      -2.7845
       YYZ     -86.1676    XZZ      -4.3895    YZZ      18.5164
       ZZZ    -247.7150
    Hexadecapole Moments (Debye-Ang^3)
      XXXX   -3720.5718   XXXY     172.6650   XXYY    -799.8066
      XYYY     206.4378   YYYY    -923.0489   XXXZ     801.9334
      XXYZ     -36.4488   XYYZ     289.9903   YYYZ    -163.6975
      XXZZ   -1062.4323   XYZZ      87.3502   YYZZ    -619.8594
      XZZZ     883.6962   YZZZ    -148.1224   ZZZZ   -2852.3831
 -----------------------------------------------------------------
 Calculating analytic gradient of the SCF energy
 Gradient of SCF Energy
            1           2           3           4           5           6
    1  -0.0005763   0.0000749   0.0002668   0.0001290  -0.0001448  -0.0000005
    2  -0.0001228  -0.0002815  -0.0001360  -0.0000138   0.0000363  -0.0000639
    3  -0.0003381   0.0001245  -0.0002144  -0.0000587  -0.0000153  -0.0002554
            7           8           9          10          11          12
    1   0.0000464  -0.0001299  -0.0000055   0.0004360   0.0000167   0.0003186
    2   0.0000148   0.0000739   0.0000173   0.0000547   0.0000548   0.0002749
    3   0.0001175   0.0003245   0.0000050  -0.0000215   0.0000214  -0.0002584
           13          14          15          16          17          18
    1  -0.0000724  -0.0001074  -0.0001123   0.0000138  -0.0000975  -0.0000076
    2  -0.0000372   0.0002965  -0.0000755  -0.0000023   0.0002051  -0.0000208
    3   0.0001803   0.0002608   0.0001308  -0.0000384  -0.0000385  -0.0000196
           19          20          21          22
    1   0.0002049   0.0000206  -0.0002153  -0.0000581
    2  -0.0001593  -0.0000022  -0.0000840  -0.0000288
    3  -0.0000871   0.0000079   0.0002333  -0.0000607
 Max gradient component =       5.763E-04
 RMS gradient           =       1.689E-04
 Gradient time:  CPU 193.29 s  wall 193.30 s
 Geometry Optimization Parameters
   NAtoms,    NIC,     NZ,  NCons,   NDum,   NFix, NCnnct, MaxDiis
       22     163      22       0       0       0       0       0

 Cartesian Hessian Update
 Hessian updated using BFGS update


** GEOMETRY OPTIMIZATION IN DELOCALIZED INTERNAL COORDINATES **
   Searching for a Minimum

   Optimization Cycle:  11

                       Coordinates (Angstroms)
     ATOM                X               Y               Z
      1  C         0.0280915338   -0.0201009947    0.0554018654
      2  C        -0.0209363459    0.3327259360    1.4107431653
      3  Cl        1.4594372266    0.7635910276    2.2299563846
      4  C        -1.2391090280    0.3600592951    2.1079388734
      5  Cl       -1.2908888567    0.8047560194    3.7878165158
      6  C        -2.4177219875    0.0299213931    1.4268290242
      7  Cl       -3.9631176867    0.0406170002    2.2429139074
      8  C        -2.3811325383   -0.3124203622    0.0804974115
      9  H        -3.3025212378   -0.5611760828   -0.4289479252
     10  C        -1.1676438934   -0.3335625580   -0.5927308400
     11  H        -1.1391618059   -0.6073621051   -1.6403268561
     12  C         1.3078223744   -0.0454022346   -0.7121292721
     13  C         2.1952128949   -1.1264670932   -0.6550695554
     14  Cl        1.8350139969   -2.5082592230    0.3711829465
     15  C         3.3681490308   -1.1464640669   -1.4041861403
     16  H         4.0298868889   -2.0005943939   -1.3377124580
     17  C         3.6720674572   -0.0688619754   -2.2314148683
     18  H         4.5857321123   -0.0838032686   -2.8142443314
     19  C         2.8047429995    1.0180480058   -2.3081233976
     20  H         3.0374162034    1.8593535945   -2.9502790352
     21  C         1.6339231439    1.0230909870   -1.5555163739
     22  H         0.9570390261    1.8681785205   -1.6087086419
   Point Group: c1    Number of degrees of freedom:    60


   Energy is  -2301.894997113

 Hessian updated using BFGS update

 60 Hessian modes will be used to form the next step
  Hessian Eigenvalues:
     0.001334    0.017742    0.017923    0.020688    0.020951    0.021178
     0.023136    0.023602    0.023624    0.023835    0.023854    0.024091
     0.024105    0.024116    0.024126    0.024131    0.024144    0.024146
     0.024161    0.071494    0.159922    0.159991    0.159993    0.160005
     0.160026    0.160104    0.215997    0.220267    0.225213    0.225872
     0.232053    0.245227    0.246027    0.249813    0.250002    0.250882
     0.259135    0.289299    0.292851    0.301110    0.301481    0.329009
     0.356664    0.356665    0.356666    0.356672    0.356680    0.356724
     0.412082    0.419057    0.429305    0.432336    0.461701    0.463582
     0.471362    0.473510    0.478034    0.478728    0.479358    0.481764

 Minimum search - taking simple RFO step
 Searching for Lamda that Minimizes Along All modes
 Value Taken    Lamda =  -0.00009536
 Step Taken.  Stepsize is  0.245827

                             Maximum     Tolerance    Cnvgd?
         Gradient           0.000448      0.000300      NO
         Displacement       0.183824      0.001200      NO
         Energy change     -0.000139      0.000001      NO


 New Cartesian Coordinates Obtained by Inverse Iteration

 Displacement from previous Coordinates is:  0.429294
 ----------------------------------------------------------------
             Standard Nuclear Orientation (Angstroms)
    I     Atom           X                Y                Z
 ----------------------------------------------------------------
    1      C       0.0285733059    -0.0164729974     0.0563552927
    2      C      -0.0257458845     0.3679370841     1.4026315996
    3      Cl      1.4475387440     0.8342660215     2.2152382167
    4      C      -1.2438461127     0.3915398702     2.1002325250
    5      Cl     -1.2991387086     0.8714222541     3.7703632912
    6      C      -2.4172912031     0.0255522406     1.4284212006
    7      Cl     -3.9629584745     0.0312015994     2.2440642262
    8      C      -2.3753084290    -0.3505235088     0.0910760050
    9      H      -3.2925327369    -0.6275277682    -0.4111836724
   10      C      -1.1620355341    -0.3682758463    -0.5820951665
   11      H      -1.1293531093    -0.6686816345    -1.6222907557
   12      C       1.3085411335    -0.0418356928    -0.7116867618
   13      C       2.1760996638    -1.1396963611    -0.6829184596
   14      Cl      1.7905092817    -2.5401399734     0.3085799254
   15      C       3.3489161617    -1.1622089415    -1.4324427700
   16      H       3.9950139373    -2.0295914581    -1.3872439217
   17      C       3.6722505365    -0.0700286572    -2.2323195174
   18      H       4.5852229957    -0.0868926376    -2.8161679049
   19      C       2.8252280895     1.0346261291    -2.2799454889
   20      H       3.0726495978     1.8874140409    -2.9011289673
   21      C       1.6552405980     1.0423948431    -1.5262998756
   22      H       0.9947276560     1.9013888146    -1.5573486216
 ----------------------------------------------------------------
 Nuclear Repulsion Energy =        1491.04606901 hartrees
 There are       73 alpha and       73 beta electrons
 Applying Cartesian multipole field
    Component          Value
    ---------          -----
     (2,0,0)        1.00000E-11
     (0,2,0)        2.00000E-11
     (0,0,2)       -3.00000E-11
 Nucleus-field energy     =    -0.0000000216 hartrees
 Requested basis set is 6-311++G(d,p)
 There are 154 shells and 426 basis functions
 A cutoff of  1.0D-15 yielded   9514 shell pairs
 There are     77894 function pairs (     83731 Cartesian)
 Smallest overlap matrix eigenvalue = 2.78E-07
 Linear dependence detected in AO basis
 Number of orthogonalized atomic orbitals = 422
 Maximum deviation from orthogonality = 2.864E-10
 Guess from superposition of atomic densities
 Warning:  Energy on first SCF cycle will be non-variational
 SAD guess density has 146.000000 electrons

 -----------------------------------------------------------------------
  General SCF calculation program by
  Eric Jon Sundstrom, Paul Horn, Yuezhi Mao, Dmitri Zuev, Alec White,
  David Stuck, Shaama M.S., Shane Yost, Joonho Lee, David Small,
  Daniel Levine, Susi Lehtola, Hugh Burton, Evgeny Epifanovsky,
  Bang C. Huynh
 -----------------------------------------------------------------------
 Exchange:     0.2000 Hartree-Fock + 0.0800 Slater + 0.7200 B88
 Correlation:  0.1900 VWN1RPA + 0.8100 LYP
 Using SG-1 standard quadrature grid
 A restricted SCF calculation will be
 performed using DIIS
 SCF converges when DIIS error is below 1.0e-08
 ---------------------------------------
  Cycle       Energy         DIIS error
 ---------------------------------------
    1   -2305.6506913007      3.02e-02  
    2   -2301.7309702937      2.61e-03  
    3   -2301.6082059376      3.37e-03  
    4   -2301.8817486474      7.16e-04  
    5   -2301.8927391084      3.13e-04  
    6   -2301.8948604499      9.53e-05  
    7   -2301.8950396750      2.84e-05  
    8   -2301.8950542185      1.33e-05  
    9   -2301.8950580673      3.48e-06  
   10   -2301.8950583357      1.10e-06  
   11   -2301.8950583621      3.10e-07  
   12   -2301.8950583640      1.34e-07  
   13   -2301.8950583645      3.41e-08  
   14   -2301.8950583646      8.27e-09  Convergence criterion met
 ---------------------------------------
 SCF time:   CPU 544.32s  wall 544.00s 
 SCF   energy in the final basis set =    -2301.8950583646
 Total energy in the final basis set =    -2301.8950583646

 --------------------------------------------------------------

                    Orbital Energies (a.u.)
 --------------------------------------------------------------

 Alpha MOs
 -- Occupied --
********-101.5702-101.5681-101.5614 -10.2697 -10.2679 -10.2661 -10.2537
-10.2229 -10.2167 -10.2095 -10.2083 -10.2010 -10.2010 -10.1996 -10.1964
 -9.4852  -9.4848  -9.4829  -9.4761  -7.2501  -7.2495  -7.2478  -7.2407
 -7.2401  -7.2396  -7.2393  -7.2389  -7.2378  -7.2370  -7.2309  -7.2305
 -0.9455  -0.9126  -0.8924  -0.8710  -0.8528  -0.8470  -0.7963  -0.7571
 -0.7557  -0.7377  -0.6512  -0.6347  -0.6275  -0.6056  -0.5492  -0.5263
 -0.5194  -0.4953  -0.4880  -0.4735  -0.4601  -0.4537  -0.4474  -0.4427
 -0.4189  -0.4153  -0.3995  -0.3849  -0.3799  -0.3772  -0.3572  -0.3490
 -0.3460  -0.3364  -0.3347  -0.3244  -0.3132  -0.2799  -0.2678  -0.2668
 -0.2627
 -- Virtual --
 -0.0510  -0.0491  -0.0379  -0.0347  -0.0321  -0.0140  -0.0045   0.0060
  0.0111   0.0161   0.0185   0.0230   0.0284   0.0386   0.0401   0.0477
  0.0533   0.0621   0.0634   0.0650   0.0716   0.0788   0.0789   0.0885
  0.0919   0.0934   0.0994   0.1000   0.1034   0.1054   0.1074   0.1096
  0.1135   0.1143   0.1181   0.1254   0.1270   0.1299   0.1310   0.1330
  0.1339   0.1367   0.1450   0.1480   0.1504   0.1577   0.1637   0.1667
  0.1707   0.1749   0.1791   0.1805   0.1916   0.1921   0.1992   0.2000
  0.2032   0.2086   0.2106   0.2153   0.2232   0.2254   0.2257   0.2327
  0.2449   0.2473   0.2502   0.2563   0.2581   0.2611   0.2644   0.2675
  0.2716   0.2732   0.2762   0.2788   0.2827   0.2874   0.2920   0.2966
  0.3001   0.3045   0.3114   0.3242   0.3282   0.3329   0.3383   0.3447
  0.3527   0.3653   0.3807   0.4261   0.4319   0.4410   0.4456   0.4535
  0.4601   0.4652   0.4701   0.4742   0.4863   0.4947   0.5022   0.5105
  0.5139   0.5203   0.5256   0.5356   0.5445   0.5520   0.5605   0.5695
  0.5741   0.5786   0.5828   0.5845   0.5940   0.6033   0.6142   0.6182
  0.6288   0.6360   0.6425   0.6452   0.6518   0.6577   0.6701   0.6788
  0.6891   0.6965   0.7013   0.7099   0.7154   0.7203   0.7367   0.7492
  0.7598   0.7843   0.7939   0.8026   0.8109   0.8257   0.8366   0.8427
  0.8436   0.8445   0.8527   0.8545   0.8575   0.8591   0.8680   0.8749
  0.8777   0.8856   0.8896   0.8965   0.9012   0.9091   0.9154   0.9285
  0.9382   0.9470   0.9512   0.9565   0.9600   0.9652   0.9738   0.9786
  0.9844   0.9916   1.0013   1.0083   1.0204   1.0293   1.0332   1.0460
  1.0601   1.0910   1.1155   1.1292   1.1424   1.1670   1.1777   1.2201
  1.2312   1.2446   1.2671   1.2719   1.2780   1.2838   1.3051   1.3173
  1.3264   1.3549   1.3724   1.3943   1.4082   1.4414   1.4830   1.4914
  1.4974   1.5223   1.5368   1.5557   1.5665   1.5766   1.5890   1.5950
  1.6320   1.6455   1.6590   1.6644   1.6783   1.6989   1.7179   1.7329
  1.7531   1.7680   1.8026   1.8102   1.8264   1.8364   1.8559   1.8583
  1.8606   1.8851   1.8966   1.9354   1.9379   1.9422   1.9459   1.9619
  1.9787   2.0122   2.0194   2.0376   2.0416   2.0642   2.1076   2.1333
  2.1569   2.2093   2.2196   2.2389   2.2665   2.2671   2.2792   2.2965
  2.3122   2.3239   2.3381   2.3645   2.3742   2.4140   2.4230   2.4328
  2.4487   2.4538   2.4789   2.5054   2.5139   2.5326   2.5365   2.5640
  2.5847   2.6026   2.6205   2.6688   2.6774   2.6817   2.6937   2.7069
  2.7146   2.7207   2.7358   2.7470   2.7644   2.7843   2.7910   2.7950
  2.8127   2.8397   2.8468   2.8506   2.8569   2.8877   2.9114   2.9888
  2.9979   3.0955   3.1003   3.1242   3.1321   3.1459   3.1767   3.2145
  3.2224   3.2697   3.3353   3.3718   3.3868   3.4344   3.5237   3.5612
  3.5889   3.6913   3.6993   3.8003   3.8784   4.0109   4.0286   4.0743
  4.0824   4.1371   4.3443   4.8121   4.8256   9.7610   9.8014   9.8214
  9.8464  23.3949  23.5873  23.8444  23.8789  23.9069  23.9353  23.9659
 23.9963  24.0618  24.0862  24.1395  24.1712  25.7827  25.8402  25.8978
 25.9740  26.1068  26.1567  26.2286  26.3536  26.5084  26.6524  26.7470
 26.9409 215.7524 215.7981 215.8247 215.8500
 --------------------------------------------------------------

          Ground-State Mulliken Net Atomic Charges

     Atom                 Charge (a.u.)
  ----------------------------------------
      1 C                     0.366398
      2 C                    -1.116584
      3 Cl                    0.532760
      4 C                     0.373803
      5 Cl                    0.605714
      6 C                     0.033078
      7 Cl                    0.532950
      8 C                    -0.955666
      9 H                     0.211597
     10 C                    -0.552282
     11 H                     0.181942
     12 C                     0.671432
     13 C                    -0.974665
     14 Cl                    0.420035
     15 C                    -0.096934
     16 H                     0.204122
     17 C                    -0.293570
     18 H                     0.166696
     19 C                    -0.315689
     20 H                     0.174172
     21 C                    -0.353810
     22 H                     0.184499
  ----------------------------------------
  Sum of atomic charges =     0.000000

 -----------------------------------------------------------------
                    Cartesian Multipole Moments
 -----------------------------------------------------------------
    Charge (ESU x 10^10)
                -0.0000
    Dipole Moment (Debye)
         X       0.8787      Y       0.5467      Z      -3.5160
       Tot       3.6651
    Quadrupole Moments (Debye-Ang)
        XX    -113.2818     XY       1.7570     YY    -120.6155
        XZ      -2.4453     YZ      -1.7742     ZZ    -120.1655
    Octopole Moments (Debye-Ang^2)
       XXX     -24.6650    XXY       1.7022    XYY     -16.0621
       YYY      41.5585    XXZ    -116.3463    XYZ      -2.7767
       YYZ     -85.3278    XZZ      -3.4760    YZZ      16.9058
       ZZZ    -243.9664
    Hexadecapole Moments (Debye-Ang^3)
      XXXX   -3709.0276   XXXY     168.4826   XXYY    -801.3281
      XYYY     199.9631   YYYY    -960.7053   XXXZ     809.8139
      XXYZ     -43.7122   XYYZ     292.3511   YYYZ    -187.1203
      XXZZ   -1055.3966   XYZZ      84.2312   YYZZ    -621.7907
      XZZZ     894.0620   YZZZ    -168.4290   ZZZZ   -2831.4803
 -----------------------------------------------------------------
 Calculating analytic gradient of the SCF energy
 Gradient of SCF Energy
            1           2           3           4           5           6
    1  -0.0004052   0.0000891  -0.0000547   0.0003084   0.0001960  -0.0000918
    2  -0.0000390  -0.0001572   0.0000947   0.0000282   0.0000453  -0.0000747
    3  -0.0002422   0.0001886   0.0001433  -0.0000219   0.0000011  -0.0002631
            7           8           9          10          11          12
    1  -0.0000411  -0.0001240   0.0000031   0.0002209   0.0000022   0.0001625
    2  -0.0000309   0.0000111   0.0000292   0.0000063   0.0000182   0.0001059
    3   0.0000011   0.0002088  -0.0000026   0.0000013   0.0000258  -0.0002983
           13          14          15          16          17          18
    1  -0.0000383  -0.0000797  -0.0000805   0.0000122  -0.0000923  -0.0000067
    2  -0.0000357   0.0002008  -0.0000102  -0.0000040   0.0001110  -0.0000175
    3   0.0001955   0.0000268   0.0000778  -0.0000318  -0.0000428  -0.0000148
           19          20          21          22
    1   0.0001625   0.0000030  -0.0001325  -0.0000130
    2  -0.0001361  -0.0000033  -0.0001232  -0.0000186
    3  -0.0000539  -0.0000086   0.0001441  -0.0000342
 Max gradient component =       4.052E-04
 RMS gradient           =       1.239E-04
 Gradient time:  CPU 192.48 s  wall 192.50 s
 Geometry Optimization Parameters
   NAtoms,    NIC,     NZ,  NCons,   NDum,   NFix, NCnnct, MaxDiis
       22     163      22       0       0       0       0       0

 Cartesian Hessian Update
 Hessian updated using BFGS update


** GEOMETRY OPTIMIZATION IN DELOCALIZED INTERNAL COORDINATES **
   Searching for a Minimum

   Optimization Cycle:  12

                       Coordinates (Angstroms)
     ATOM                X               Y               Z
      1  C         0.0285733059   -0.0164729974    0.0563552927
      2  C        -0.0257458845    0.3679370841    1.4026315996
      3  Cl        1.4475387440    0.8342660215    2.2152382167
      4  C        -1.2438461127    0.3915398702    2.1002325250
      5  Cl       -1.2991387086    0.8714222541    3.7703632912
      6  C        -2.4172912031    0.0255522406    1.4284212006
      7  Cl       -3.9629584745    0.0312015994    2.2440642262
      8  C        -2.3753084290   -0.3505235088    0.0910760050
      9  H        -3.2925327369   -0.6275277682   -0.4111836724
     10  C        -1.1620355341   -0.3682758463   -0.5820951665
     11  H        -1.1293531093   -0.6686816345   -1.6222907557
     12  C         1.3085411335   -0.0418356928   -0.7116867618
     13  C         2.1760996638   -1.1396963611   -0.6829184596
     14  Cl        1.7905092817   -2.5401399734    0.3085799254
     15  C         3.3489161617   -1.1622089415   -1.4324427700
     16  H         3.9950139373   -2.0295914581   -1.3872439217
     17  C         3.6722505365   -0.0700286572   -2.2323195174
     18  H         4.5852229957   -0.0868926376   -2.8161679049
     19  C         2.8252280895    1.0346261291   -2.2799454889
     20  H         3.0726495978    1.8874140409   -2.9011289673
     21  C         1.6552405980    1.0423948431   -1.5262998756
     22  H         0.9947276560    1.9013888146   -1.5573486216
   Point Group: c1    Number of degrees of freedom:    60


   Energy is  -2301.895058365

 Hessian updated using BFGS update

 60 Hessian modes will be used to form the next step
  Hessian Eigenvalues:
     0.001003    0.017747    0.017813    0.020691    0.020967    0.021275
     0.023063    0.023594    0.023610    0.023824    0.023852    0.024081
     0.024092    0.024113    0.024118    0.024133    0.024144    0.024146
     0.024187    0.069557    0.159907    0.159986    0.159992    0.160007
     0.160021    0.160091    0.214296    0.220239    0.225217    0.225829
     0.233381    0.245539    0.245809    0.249995    0.250585    0.250729
     0.269779    0.289633    0.294212    0.301125    0.301480    0.328991
     0.356664    0.356666    0.356667    0.356672    0.356680    0.356717
     0.411990    0.419160    0.429240    0.432342    0.461674    0.462881
     0.471558    0.472579    0.477587    0.478945    0.479800    0.484296

 Minimum search - taking simple RFO step
 Searching for Lamda that Minimizes Along All modes
 Value Taken    Lamda =  -0.00002046
 Step Taken.  Stepsize is  0.117129

                             Maximum     Tolerance    Cnvgd?
         Gradient           0.000452      0.000300      NO
         Displacement       0.084415      0.001200      NO
         Energy change     -0.000061      0.000001      NO


 New Cartesian Coordinates Obtained by Inverse Iteration

 Displacement from previous Coordinates is:  0.210758
 ----------------------------------------------------------------
             Standard Nuclear Orientation (Angstroms)
    I     Atom           X                Y                Z
 ----------------------------------------------------------------
    1      C       0.0298750163    -0.0178896149     0.0586819921
    2      C      -0.0280954491     0.3827122106     1.3996195752
    3      Cl      1.4432175763     0.8637421961     2.2073127323
    4      C      -1.2473760079     0.4078278409     2.0961558326
    5      Cl     -1.3092985607     0.9074787175     3.7602841413
    6      C      -2.4175368127     0.0260123053     1.4282591848
    7      Cl     -3.9639343115     0.0346982479     2.2423425100
    8      C      -2.3717581336    -0.3683114581     0.0960971650
    9      H      -3.2866990595    -0.6583423916    -0.4029404575
   10      C      -1.1579900224    -0.3868354140    -0.5757474053
   11      H      -1.1225457635    -0.7007112875    -1.6119155736
   12      C       1.3100093343    -0.0421869102    -0.7092745514
   13      C       2.1686364475    -1.1475469400    -0.6970466431
   14      Cl      1.7745779041    -2.5578404166     0.2778960217
   15      C       3.3405903015    -1.1693103115    -1.4481979857
   16      H       3.9799736401    -2.0421608260    -1.4146524478
   17      C       3.6715128061    -0.0693330040    -2.2339586916
   18      H       4.5834007130    -0.0857138750    -2.8195009308
   19      C       2.8332418363     1.0428070728    -2.2654264557
   20      H       3.0861404331     1.9014835705    -2.8761997464
   21      C       1.6648804225     1.0502550204    -1.5095816311
   22      H       1.0114791981     1.9150326880    -1.5283162364
 ----------------------------------------------------------------
 Nuclear Repulsion Energy =        1490.24564283 hartrees
 There are       73 alpha and       73 beta electrons
 Applying Cartesian multipole field
    Component          Value
    ---------          -----
     (2,0,0)        1.00000E-11
     (0,2,0)        2.00000E-11
     (0,0,2)       -3.00000E-11
 Nucleus-field energy     =    -0.0000000210 hartrees
 Requested basis set is 6-311++G(d,p)
 There are 154 shells and 426 basis functions
 A cutoff of  1.0D-15 yielded   9509 shell pairs
 There are     77863 function pairs (     83694 Cartesian)
 Smallest overlap matrix eigenvalue = 2.75E-07
 Linear dependence detected in AO basis
 Number of orthogonalized atomic orbitals = 422
 Maximum deviation from orthogonality = 3.536E-10
 Guess from superposition of atomic densities
 Warning:  Energy on first SCF cycle will be non-variational
 SAD guess density has 146.000000 electrons

 -----------------------------------------------------------------------
  General SCF calculation program by
  Eric Jon Sundstrom, Paul Horn, Yuezhi Mao, Dmitri Zuev, Alec White,
  David Stuck, Shaama M.S., Shane Yost, Joonho Lee, David Small,
  Daniel Levine, Susi Lehtola, Hugh Burton, Evgeny Epifanovsky,
  Bang C. Huynh
 -----------------------------------------------------------------------
 Exchange:     0.2000 Hartree-Fock + 0.0800 Slater + 0.7200 B88
 Correlation:  0.1900 VWN1RPA + 0.8100 LYP
 Using SG-1 standard quadrature grid
 A restricted SCF calculation will be
 performed using DIIS
 SCF converges when DIIS error is below 1.0e-08
 ---------------------------------------
  Cycle       Energy         DIIS error
 ---------------------------------------
    1   -2305.6492801968      3.02e-02  
    2   -2301.7309804769      2.61e-03  
    3   -2301.6084012185      3.37e-03  
    4   -2301.8818307720      7.14e-04  
    5   -2301.8927540799      3.12e-04  
    6   -2301.8948719767      9.54e-05  
    7   -2301.8950509504      2.86e-05  
    8   -2301.8950658597      1.34e-05  
    9   -2301.8950697535      3.48e-06  
   10   -2301.8950700222      1.09e-06  
   11   -2301.8950700488      3.13e-07  
   12   -2301.8950700506      1.35e-07  
   13   -2301.8950700513      3.38e-08  
   14   -2301.8950700510      8.22e-09  Convergence criterion met
 ---------------------------------------
 SCF time:   CPU 553.61s  wall 554.00s 
 SCF   energy in the final basis set =    -2301.8950700510
 Total energy in the final basis set =    -2301.8950700510

 --------------------------------------------------------------

                    Orbital Energies (a.u.)
 --------------------------------------------------------------

 Alpha MOs
 -- Occupied --
********-101.5702-101.5683-101.5615 -10.2698 -10.2680 -10.2661 -10.2538
-10.2229 -10.2168 -10.2095 -10.2083 -10.2010 -10.2010 -10.1996 -10.1965
 -9.4853  -9.4848  -9.4830  -9.4762  -7.2501  -7.2496  -7.2479  -7.2408
 -7.2401  -7.2397  -7.2394  -7.2389  -7.2379  -7.2371  -7.2310  -7.2306
 -0.9455  -0.9126  -0.8924  -0.8710  -0.8527  -0.8471  -0.7963  -0.7571
 -0.7557  -0.7377  -0.6512  -0.6346  -0.6277  -0.6055  -0.5492  -0.5264
 -0.5193  -0.4954  -0.4879  -0.4736  -0.4601  -0.4537  -0.4474  -0.4427
 -0.4189  -0.4152  -0.3995  -0.3848  -0.3798  -0.3773  -0.3572  -0.3490
 -0.3461  -0.3366  -0.3348  -0.3244  -0.3133  -0.2796  -0.2678  -0.2667
 -0.2631
 -- Virtual --
 -0.0510  -0.0486  -0.0386  -0.0346  -0.0323  -0.0139  -0.0046   0.0059
  0.0110   0.0161   0.0185   0.0229   0.0284   0.0385   0.0401   0.0478
  0.0532   0.0624   0.0635   0.0647   0.0714   0.0788   0.0789   0.0886
  0.0918   0.0935   0.0994   0.1003   0.1030   0.1052   0.1074   0.1095
  0.1135   0.1142   0.1181   0.1255   0.1269   0.1299   0.1308   0.1332
  0.1338   0.1367   0.1449   0.1480   0.1504   0.1576   0.1637   0.1669
  0.1706   0.1748   0.1789   0.1805   0.1915   0.1919   0.1991   0.1996
  0.2033   0.2085   0.2105   0.2156   0.2228   0.2253   0.2254   0.2328
  0.2451   0.2471   0.2500   0.2560   0.2584   0.2608   0.2644   0.2680
  0.2715   0.2735   0.2754   0.2788   0.2829   0.2873   0.2920   0.2960
  0.3009   0.3044   0.3110   0.3245   0.3286   0.3331   0.3389   0.3443
  0.3523   0.3659   0.3813   0.4262   0.4316   0.4412   0.4451   0.4536
  0.4607   0.4649   0.4703   0.4740   0.4862   0.4948   0.5024   0.5110
  0.5120   0.5196   0.5251   0.5354   0.5441   0.5521   0.5619   0.5699
  0.5740   0.5778   0.5832   0.5849   0.5936   0.6026   0.6140   0.6181
  0.6295   0.6360   0.6426   0.6450   0.6525   0.6571   0.6701   0.6795
  0.6887   0.6966   0.7018   0.7095   0.7155   0.7206   0.7371   0.7507
  0.7604   0.7842   0.7940   0.8023   0.8114   0.8270   0.8365   0.8430
  0.8437   0.8444   0.8527   0.8543   0.8575   0.8591   0.8688   0.8751
  0.8773   0.8852   0.8894   0.8964   0.9016   0.9088   0.9156   0.9289
  0.9377   0.9479   0.9511   0.9564   0.9600   0.9658   0.9736   0.9763
  0.9840   0.9927   1.0012   1.0089   1.0210   1.0293   1.0326   1.0454
  1.0600   1.0916   1.1183   1.1278   1.1415   1.1706   1.1777   1.2189
  1.2326   1.2439   1.2671   1.2735   1.2778   1.2840   1.3057   1.3172
  1.3269   1.3552   1.3725   1.3948   1.4092   1.4393   1.4828   1.4912
  1.4964   1.5225   1.5376   1.5552   1.5652   1.5766   1.5893   1.5968
  1.6321   1.6456   1.6591   1.6650   1.6779   1.6992   1.7185   1.7327
  1.7536   1.7678   1.8024   1.8126   1.8256   1.8356   1.8550   1.8584
  1.8610   1.8856   1.8956   1.9357   1.9377   1.9424   1.9454   1.9628
  1.9793   2.0119   2.0196   2.0385   2.0418   2.0643   2.1086   2.1335
  2.1564   2.2092   2.2195   2.2387   2.2652   2.2670   2.2786   2.2969
  2.3116   2.3242   2.3389   2.3647   2.3745   2.4135   2.4225   2.4319
  2.4488   2.4539   2.4778   2.5064   2.5147   2.5319   2.5352   2.5639
  2.5844   2.6018   2.6194   2.6687   2.6775   2.6818   2.6934   2.7072
  2.7143   2.7208   2.7365   2.7474   2.7634   2.7848   2.7907   2.7942
  2.8127   2.8396   2.8463   2.8509   2.8555   2.8894   2.9110   2.9889
  2.9979   3.0961   3.1010   3.1243   3.1327   3.1448   3.1763   3.2135
  3.2220   3.2735   3.3348   3.3715   3.3871   3.4352   3.5242   3.5619
  3.5891   3.6913   3.7008   3.8002   3.8792   4.0109   4.0287   4.0741
  4.0829   4.1371   4.3432   4.8125   4.8247   9.7610   9.8019   9.8238
  9.8459  23.3955  23.5873  23.8443  23.8791  23.9065  23.9349  23.9659
 23.9959  24.0619  24.0865  24.1396  24.1712  25.7824  25.8376  25.8960
 25.9718  26.1076  26.1551  26.2291  26.3499  26.5088  26.6505  26.7471
 26.9424 215.7524 215.7987 215.8278 215.8491
 --------------------------------------------------------------

          Ground-State Mulliken Net Atomic Charges

     Atom                 Charge (a.u.)
  ----------------------------------------
      1 C                     0.372154
      2 C                    -1.123948
      3 Cl                    0.533604
      4 C                     0.390042
      5 Cl                    0.604847
      6 C                     0.038466
      7 Cl                    0.533976
      8 C                    -0.962972
      9 H                     0.211614
     10 C                    -0.559718
     11 H                     0.182005
     12 C                     0.676857
     13 C                    -0.978037
     14 Cl                    0.421621
     15 C                    -0.095813
     16 H                     0.204441
     17 C                    -0.289245
     18 H                     0.167046
     19 C                    -0.320433
     20 H                     0.173978
     21 C                    -0.365402
     22 H                     0.184918
  ----------------------------------------
  Sum of atomic charges =     0.000000

 -----------------------------------------------------------------
                    Cartesian Multipole Moments
 -----------------------------------------------------------------
    Charge (ESU x 10^10)
                -0.0000
    Dipole Moment (Debye)
         X       0.8881      Y       0.5305      Z      -3.4984
       Tot       3.6481
    Quadrupole Moments (Debye-Ang)
        XX    -113.3060     XY       1.8602     YY    -120.5426
        XZ      -2.5008     YZ      -1.7300     ZZ    -120.2270
    Octopole Moments (Debye-Ang^2)
       XXX     -23.7591    XXY       1.1416    XYY     -15.6225
       YYY      39.9180    XXZ    -115.8271    XYZ      -2.7861
       YYZ     -84.8672    XZZ      -3.1030    YZZ      16.0738
       ZZZ    -242.0809
    Hexadecapole Moments (Debye-Ang^3)
      XXXX   -3707.2669   XXXY     169.1839   XXYY    -803.0247
      XYYY     199.7160   YYYY    -980.5170   XXXZ     813.8911
      XXYZ     -47.4583   XYYZ     293.6185   YYYZ    -199.3962
      XXZZ   -1052.0230   XYZZ      83.3949   YYZZ    -622.6595
      XZZZ     898.8525   YZZZ    -179.2581   ZZZZ   -2819.6115
 -----------------------------------------------------------------
 Calculating analytic gradient of the SCF energy
 Gradient of SCF Energy
            1           2           3           4           5           6
    1  -0.0001423   0.0001850   0.0000208   0.0000113  -0.0000993  -0.0000085
    2   0.0000137  -0.0001618   0.0001024  -0.0000011   0.0000015  -0.0000218
    3  -0.0000541  -0.0000608  -0.0000496  -0.0000019   0.0000240  -0.0000639
            7           8           9          10          11          12
    1   0.0000331  -0.0000498   0.0000051   0.0001182  -0.0000003   0.0000124
    2   0.0000283  -0.0000005   0.0000197   0.0000333  -0.0000069   0.0002536
    3   0.0000674   0.0001287   0.0000144   0.0000376   0.0000128  -0.0000812
           13          14          15          16          17          18
    1   0.0000052  -0.0000343  -0.0000155   0.0000023  -0.0000235  -0.0000102
    2  -0.0001664   0.0000165  -0.0000051  -0.0000016   0.0000303  -0.0000146
    3   0.0000294   0.0000580   0.0000189  -0.0000070  -0.0000126  -0.0000155
           19          20          21          22
    1   0.0000440  -0.0000198  -0.0000423   0.0000084
    2  -0.0000537  -0.0000113  -0.0000531  -0.0000011
    3  -0.0000393  -0.0000235   0.0000384  -0.0000202
 Max gradient component =       2.536E-04
 RMS gradient           =       6.516E-05
 Gradient time:  CPU 201.39 s  wall 201.41 s
 Geometry Optimization Parameters
   NAtoms,    NIC,     NZ,  NCons,   NDum,   NFix, NCnnct, MaxDiis
       22     163      22       0       0       0       0       0

 Cartesian Hessian Update
 Hessian updated using BFGS update


** GEOMETRY OPTIMIZATION IN DELOCALIZED INTERNAL COORDINATES **
   Searching for a Minimum

   Optimization Cycle:  13

                       Coordinates (Angstroms)
     ATOM                X               Y               Z
      1  C         0.0298750163   -0.0178896149    0.0586819921
      2  C        -0.0280954491    0.3827122106    1.3996195752
      3  Cl        1.4432175763    0.8637421961    2.2073127323
      4  C        -1.2473760079    0.4078278409    2.0961558326
      5  Cl       -1.3092985607    0.9074787175    3.7602841413
      6  C        -2.4175368127    0.0260123053    1.4282591848
      7  Cl       -3.9639343115    0.0346982479    2.2423425100
      8  C        -2.3717581336   -0.3683114581    0.0960971650
      9  H        -3.2866990595   -0.6583423916   -0.4029404575
     10  C        -1.1579900224   -0.3868354140   -0.5757474053
     11  H        -1.1225457635   -0.7007112875   -1.6119155736
     12  C         1.3100093343   -0.0421869102   -0.7092745514
     13  C         2.1686364475   -1.1475469400   -0.6970466431
     14  Cl        1.7745779041   -2.5578404166    0.2778960217
     15  C         3.3405903015   -1.1693103115   -1.4481979857
     16  H         3.9799736401   -2.0421608260   -1.4146524478
     17  C         3.6715128061   -0.0693330040   -2.2339586916
     18  H         4.5834007130   -0.0857138750   -2.8195009308
     19  C         2.8332418363    1.0428070728   -2.2654264557
     20  H         3.0861404331    1.9014835705   -2.8761997464
     21  C         1.6648804225    1.0502550204   -1.5095816311
     22  H         1.0114791981    1.9150326880   -1.5283162364
   Point Group: c1    Number of degrees of freedom:    60


   Energy is  -2301.895070051

 Hessian updated using BFGS update

 60 Hessian modes will be used to form the next step
  Hessian Eigenvalues:
     0.000918    0.017039    0.017800    0.020334    0.020707    0.021058
     0.023172    0.023607    0.023655    0.023840    0.023862    0.024090
     0.024093    0.024111    0.024133    0.024134    0.024145    0.024157
     0.024236    0.066463    0.159917    0.159951    0.159993    0.159999
     0.160024    0.160067    0.209533    0.220159    0.224916    0.225962
     0.231701    0.244786    0.245846    0.248515    0.250005    0.250864
     0.286922    0.289865    0.298609    0.301395    0.301753    0.328791
     0.356659    0.356666    0.356667    0.356674    0.356681    0.356724
     0.412505    0.420272    0.429139    0.432485    0.461241    0.463554
     0.470940    0.472064    0.477427    0.478877    0.479724    0.497271

 Minimum search - taking simple RFO step
 Searching for Lamda that Minimizes Along All modes
 Value Taken    Lamda =  -0.00000357
 Step Taken.  Stepsize is  0.029864

                             Maximum     Tolerance    Cnvgd?
         Gradient           0.000267      0.000300     YES
         Displacement       0.019206      0.001200      NO
         Energy change     -0.000012      0.000001      NO


 New Cartesian Coordinates Obtained by Inverse Iteration

 Displacement from previous Coordinates is:  0.057927
 ----------------------------------------------------------------
             Standard Nuclear Orientation (Angstroms)
    I     Atom           X                Y                Z
 ----------------------------------------------------------------
    1      C       0.0308610988    -0.0206227489     0.0605439285
    2      C      -0.0287830773     0.3850106749     1.3999350608
    3      Cl      1.4417886247     0.8658747630     2.2090991021
    4      C      -1.2488126218     0.4131754806     2.0949706631
    5      Cl     -1.3115046655     0.9195500043     3.7570100964
    6      C      -2.4181989087     0.0286560261     1.4273900104
    7      Cl     -3.9658063822     0.0410077894     2.2390887344
    8      C      -2.3707608572    -0.3718060501     0.0969862198
    9      H      -3.2850775698    -0.6645241534    -0.4016483236
   10      C      -1.1564232286    -0.3928073654    -0.5734825154
   11      H      -1.1199840620    -0.7106235052    -1.6084263605
   12      C       1.3107829446    -0.0445442872    -0.7079413860
   13      C       2.1686886832    -1.1502365056    -0.7005439613
   14      Cl      1.7742847318    -2.5638362150     0.2691938968
   15      C       3.3399006292    -1.1704054193    -1.4529678026
   16      H       3.9784858518    -2.0439647786    -1.4229940633
   17      C       3.6710180475    -0.0680154152    -2.2351206389
   18      H       4.5822713128    -0.0830641059    -2.8216821674
   19      C       2.8336249278     1.0449817403    -2.2616092161
   20      H       3.0865554140     1.9056076832    -2.8696115022
   21      C       1.6660904463     1.0505676078    -1.5046244656
   22      H       1.0133001689     1.9158862005    -1.5196749107
 ----------------------------------------------------------------
 Nuclear Repulsion Energy =        1489.92859722 hartrees
 There are       73 alpha and       73 beta electrons
 Applying Cartesian multipole field
    Component          Value
    ---------          -----
     (2,0,0)        1.00000E-11
     (0,2,0)        2.00000E-11
     (0,0,2)       -3.00000E-11
 Nucleus-field energy     =    -0.0000000208 hartrees
 Requested basis set is 6-311++G(d,p)
 There are 154 shells and 426 basis functions
 A cutoff of  1.0D-15 yielded   9510 shell pairs
 There are     77875 function pairs (     83706 Cartesian)
 Smallest overlap matrix eigenvalue = 2.75E-07
 Linear dependence detected in AO basis
 Number of orthogonalized atomic orbitals = 422
 Maximum deviation from orthogonality = 1.600E-10
 Guess from superposition of atomic densities
 Warning:  Energy on first SCF cycle will be non-variational
 SAD guess density has 146.000000 electrons

 -----------------------------------------------------------------------
  General SCF calculation program by
  Eric Jon Sundstrom, Paul Horn, Yuezhi Mao, Dmitri Zuev, Alec White,
  David Stuck, Shaama M.S., Shane Yost, Joonho Lee, David Small,
  Daniel Levine, Susi Lehtola, Hugh Burton, Evgeny Epifanovsky,
  Bang C. Huynh
 -----------------------------------------------------------------------
 Exchange:     0.2000 Hartree-Fock + 0.0800 Slater + 0.7200 B88
 Correlation:  0.1900 VWN1RPA + 0.8100 LYP
 Using SG-1 standard quadrature grid
 A restricted SCF calculation will be
 performed using DIIS
 SCF converges when DIIS error is below 1.0e-08
 ---------------------------------------
  Cycle       Energy         DIIS error
 ---------------------------------------
    1   -2305.6492930158      3.02e-02  
    2   -2301.7309928256      2.61e-03  
    3   -2301.6084877725      3.37e-03  
    4   -2301.8818508837      7.14e-04  
    5   -2301.8927568808      3.12e-04  
    6   -2301.8948739545      9.54e-05  
    7   -2301.8950528621      2.88e-05  
    8   -2301.8950679193      1.34e-05  
    9   -2301.8950718359      3.48e-06  
   10   -2301.8950721043      1.09e-06  
   11   -2301.8950721306      3.15e-07  
   12   -2301.8950721328      1.35e-07  
   13   -2301.8950721332      3.37e-08  
   14   -2301.8950721332      8.22e-09  Convergence criterion met
 ---------------------------------------
 SCF time:   CPU 556.44s  wall 557.00s 
 SCF   energy in the final basis set =    -2301.8950721332
 Total energy in the final basis set =    -2301.8950721332

 --------------------------------------------------------------

                    Orbital Energies (a.u.)
 --------------------------------------------------------------

 Alpha MOs
 -- Occupied --
********-101.5702-101.5683-101.5615 -10.2698 -10.2680 -10.2661 -10.2538
-10.2230 -10.2168 -10.2095 -10.2083 -10.2010 -10.2010 -10.1996 -10.1964
 -9.4853  -9.4848  -9.4830  -9.4762  -7.2502  -7.2496  -7.2479  -7.2408
 -7.2401  -7.2397  -7.2394  -7.2390  -7.2380  -7.2371  -7.2310  -7.2306
 -0.9455  -0.9126  -0.8925  -0.8711  -0.8527  -0.8471  -0.7964  -0.7571
 -0.7557  -0.7377  -0.6512  -0.6346  -0.6277  -0.6055  -0.5492  -0.5264
 -0.5194  -0.4954  -0.4880  -0.4736  -0.4601  -0.4537  -0.4474  -0.4427
 -0.4189  -0.4152  -0.3995  -0.3848  -0.3798  -0.3773  -0.3572  -0.3490
 -0.3461  -0.3366  -0.3348  -0.3244  -0.3133  -0.2796  -0.2678  -0.2666
 -0.2632
 -- Virtual --
 -0.0510  -0.0485  -0.0388  -0.0345  -0.0323  -0.0139  -0.0046   0.0059
  0.0111   0.0161   0.0185   0.0229   0.0284   0.0385   0.0401   0.0478
  0.0532   0.0625   0.0636   0.0647   0.0713   0.0788   0.0789   0.0886
  0.0918   0.0935   0.0994   0.1004   0.1029   0.1051   0.1074   0.1095
  0.1135   0.1141   0.1181   0.1254   0.1269   0.1299   0.1308   0.1332
  0.1337   0.1367   0.1449   0.1480   0.1504   0.1575   0.1638   0.1669
  0.1706   0.1748   0.1788   0.1806   0.1914   0.1920   0.1990   0.1995
  0.2033   0.2085   0.2105   0.2157   0.2227   0.2253   0.2254   0.2328
  0.2451   0.2471   0.2499   0.2560   0.2585   0.2608   0.2644   0.2681
  0.2714   0.2736   0.2752   0.2789   0.2830   0.2872   0.2920   0.2958
  0.3011   0.3044   0.3109   0.3246   0.3286   0.3331   0.3390   0.3442
  0.3522   0.3660   0.3814   0.4262   0.4315   0.4413   0.4449   0.4535
  0.4608   0.4649   0.4704   0.4739   0.4862   0.4947   0.5025   0.5110
  0.5117   0.5194   0.5249   0.5353   0.5440   0.5521   0.5622   0.5700
  0.5741   0.5776   0.5832   0.5850   0.5935   0.6025   0.6139   0.6181
  0.6295   0.6358   0.6425   0.6450   0.6525   0.6569   0.6701   0.6797
  0.6885   0.6966   0.7018   0.7095   0.7156   0.7207   0.7372   0.7510
  0.7605   0.7842   0.7940   0.8023   0.8116   0.8274   0.8364   0.8430
  0.8437   0.8444   0.8527   0.8543   0.8575   0.8591   0.8688   0.8752
  0.8774   0.8853   0.8893   0.8965   0.9017   0.9086   0.9157   0.9289
  0.9377   0.9480   0.9509   0.9565   0.9599   0.9660   0.9735   0.9757
  0.9840   0.9929   1.0011   1.0091   1.0212   1.0292   1.0324   1.0453
  1.0599   1.0916   1.1189   1.1273   1.1415   1.1712   1.1777   1.2186
  1.2330   1.2437   1.2671   1.2740   1.2778   1.2840   1.3058   1.3170
  1.3268   1.3551   1.3723   1.3947   1.4096   1.4389   1.4827   1.4911
  1.4962   1.5226   1.5378   1.5550   1.5650   1.5764   1.5892   1.5973
  1.6321   1.6457   1.6590   1.6652   1.6778   1.6991   1.7187   1.7327
  1.7536   1.7677   1.8025   1.8131   1.8253   1.8354   1.8548   1.8585
  1.8611   1.8858   1.8953   1.9357   1.9376   1.9425   1.9454   1.9631
  1.9794   2.0117   2.0195   2.0387   2.0418   2.0646   2.1088   2.1335
  2.1562   2.2092   2.2196   2.2386   2.2651   2.2670   2.2786   2.2970
  2.3116   2.3242   2.3388   2.3647   2.3747   2.4135   2.4226   2.4318
  2.4488   2.4537   2.4777   2.5063   2.5151   2.5317   2.5349   2.5639
  2.5845   2.6015   2.6190   2.6686   2.6774   2.6819   2.6934   2.7074
  2.7142   2.7208   2.7367   2.7474   2.7631   2.7850   2.7906   2.7942
  2.8126   2.8397   2.8462   2.8509   2.8551   2.8897   2.9110   2.9888
  2.9978   3.0963   3.1011   3.1242   3.1326   3.1446   3.1762   3.2135
  3.2220   3.2742   3.3347   3.3713   3.3874   3.4355   3.5244   3.5620
  3.5891   3.6913   3.7010   3.8001   3.8794   4.0109   4.0288   4.0741
  4.0829   4.1370   4.3431   4.8125   4.8245   9.7610   9.8018   9.8244
  9.8456  23.3957  23.5872  23.8442  23.8791  23.9065  23.9351  23.9659
 23.9956  24.0621  24.0866  24.1395  24.1712  25.7822  25.8372  25.8957
 25.9711  26.1073  26.1553  26.2291  26.3488  26.5086  26.6504  26.7469
 26.9425 215.7524 215.7985 215.8286 215.8486
 --------------------------------------------------------------

          Ground-State Mulliken Net Atomic Charges

     Atom                 Charge (a.u.)
  ----------------------------------------
      1 C                     0.371729
      2 C                    -1.127000
      3 Cl                    0.534715
      4 C                     0.392335
      5 Cl                    0.604402
      6 C                     0.037786
      7 Cl                    0.534060
      8 C                    -0.962506
      9 H                     0.211679
     10 C                    -0.562617
     11 H                     0.181989
     12 C                     0.675662
     13 C                    -0.967886
     14 Cl                    0.422230
     15 C                    -0.095438
     16 H                     0.204437
     17 C                    -0.287634
     18 H                     0.167126
     19 C                    -0.321985
     20 H                     0.173928
     21 C                    -0.372034
     22 H                     0.185022
  ----------------------------------------
  Sum of atomic charges =     0.000000

 -----------------------------------------------------------------
                    Cartesian Multipole Moments
 -----------------------------------------------------------------
    Charge (ESU x 10^10)
                 0.0000
    Dipole Moment (Debye)
         X       0.8893      Y       0.5265      Z      -3.4936
       Tot       3.6432
    Quadrupole Moments (Debye-Ang)
        XX    -113.3217     XY       1.8934     YY    -120.5318
        XZ      -2.5117     YZ      -1.7186     ZZ    -120.2367
    Octopole Moments (Debye-Ang^2)
       XXX     -23.6237    XXY       0.9963    XYY     -15.5722
       YYY      39.4889    XXZ    -115.7099    XYZ      -2.7821
       YYZ     -84.7399    XZZ      -2.9908    YZZ      15.8662
       ZZZ    -241.6090
    Hexadecapole Moments (Debye-Ang^3)
      XXXX   -3708.7068   XXXY     171.3182   XXYY    -803.9713
      XYYY     201.6954   YYYY    -985.8314   XXXZ     814.3920
      XXYZ     -48.6705   XYYZ     293.7728   YYYZ    -203.2320
      XXZZ   -1051.5020   XYZZ      83.8514   YYZZ    -622.8836
      XZZZ     899.6814   YZZZ    -182.6699   ZZZZ   -2816.4999
 -----------------------------------------------------------------
 Calculating analytic gradient of the SCF energy
 Gradient of SCF Energy
            1           2           3           4           5           6
    1  -0.0000038   0.0000439  -0.0000456   0.0000245   0.0000285   0.0000093
    2   0.0000214  -0.0000203   0.0000629   0.0000123   0.0000175   0.0000066
    3   0.0000116   0.0000141   0.0000531  -0.0000047   0.0000113   0.0000055
            7           8           9          10          11          12
    1   0.0000078   0.0000026   0.0000036  -0.0000006  -0.0000108  -0.0000469
    2   0.0000138  -0.0000037   0.0000029  -0.0000053  -0.0000085   0.0000234
    3   0.0000174   0.0000340   0.0000147   0.0000163   0.0000062  -0.0000886
           13          14          15          16          17          18
    1   0.0000370  -0.0000042  -0.0000274  -0.0000002  -0.0000183  -0.0000107
    2  -0.0000572   0.0000766  -0.0000136  -0.0000020   0.0000065  -0.0000142
    3   0.0000218  -0.0000334   0.0000090  -0.0000032  -0.0000172  -0.0000163
           19          20          21          22
    1   0.0000232  -0.0000169   0.0000033   0.0000015
    2  -0.0000325  -0.0000184  -0.0000640  -0.0000042
    3  -0.0000159  -0.0000262   0.0000017  -0.0000112
 Max gradient component =       8.857E-05
 RMS gradient           =       2.727E-05
 Gradient time:  CPU 204.40 s  wall 204.43 s
 Geometry Optimization Parameters
   NAtoms,    NIC,     NZ,  NCons,   NDum,   NFix, NCnnct, MaxDiis
       22     163      22       0       0       0       0       0

 Cartesian Hessian Update
 Hessian updated using BFGS update


** GEOMETRY OPTIMIZATION IN DELOCALIZED INTERNAL COORDINATES **
   Searching for a Minimum

   Optimization Cycle:  14

                       Coordinates (Angstroms)
     ATOM                X               Y               Z
      1  C         0.0308610988   -0.0206227489    0.0605439285
      2  C        -0.0287830773    0.3850106749    1.3999350608
      3  Cl        1.4417886247    0.8658747630    2.2090991021
      4  C        -1.2488126218    0.4131754806    2.0949706631
      5  Cl       -1.3115046655    0.9195500043    3.7570100964
      6  C        -2.4181989087    0.0286560261    1.4273900104
      7  Cl       -3.9658063822    0.0410077894    2.2390887344
      8  C        -2.3707608572   -0.3718060501    0.0969862198
      9  H        -3.2850775698   -0.6645241534   -0.4016483236
     10  C        -1.1564232286   -0.3928073654   -0.5734825154
     11  H        -1.1199840620   -0.7106235052   -1.6084263605
     12  C         1.3107829446   -0.0445442872   -0.7079413860
     13  C         2.1686886832   -1.1502365056   -0.7005439613
     14  Cl        1.7742847318   -2.5638362150    0.2691938968
     15  C         3.3399006292   -1.1704054193   -1.4529678026
     16  H         3.9784858518   -2.0439647786   -1.4229940633
     17  C         3.6710180475   -0.0680154152   -2.2351206389
     18  H         4.5822713128   -0.0830641059   -2.8216821674
     19  C         2.8336249278    1.0449817403   -2.2616092161
     20  H         3.0865554140    1.9056076832   -2.8696115022
     21  C         1.6660904463    1.0505676078   -1.5046244656
     22  H         1.0133001689    1.9158862005   -1.5196749107
   Point Group: c1    Number of degrees of freedom:    60


   Energy is  -2301.895072133

 Hessian updated using BFGS update

 60 Hessian modes will be used to form the next step
  Hessian Eigenvalues:
     0.000952    0.014163    0.017775    0.019369    0.020719    0.021110
     0.023496    0.023612    0.023747    0.023834    0.023843    0.024091
     0.024093    0.024108    0.024123    0.024135    0.024141    0.024148
     0.024438    0.070911    0.159707    0.159931    0.159991    0.159999
     0.160039    0.160083    0.202122    0.220032    0.224202    0.225928
     0.230627    0.241274    0.246035    0.246556    0.250042    0.250853
     0.287734    0.289732    0.301048    0.301432    0.319704    0.328666
     0.356665    0.356666    0.356670    0.356675    0.356681    0.356727
     0.413398    0.419521    0.429091    0.433081    0.459845    0.463623
     0.470442    0.472964    0.477368    0.478956    0.479840    0.506046

 Minimum search - taking simple RFO step
 Searching for Lamda that Minimizes Along All modes
 Value Taken    Lamda =   0.00000000
 Step Taken.  Stepsize is  0.004625

                             Maximum     Tolerance    Cnvgd?
         Gradient           0.000142      0.000300     YES
         Displacement       0.002026      0.001200      NO
         Energy change     -0.000002      0.000001      NO


 New Cartesian Coordinates Obtained by Inverse Iteration

 Displacement from previous Coordinates is:  0.014235
 ----------------------------------------------------------------
             Standard Nuclear Orientation (Angstroms)
    I     Atom           X                Y                Z
 ----------------------------------------------------------------
    1      C       0.0310282134    -0.0221423255     0.0609073858
    2      C      -0.0287042682     0.3843709710     1.3999201822
    3      Cl      1.4424808345     0.8641144395     2.2086951920
    4      C      -1.2488934703     0.4140826492     2.0946187366
    5      Cl     -1.3116467086     0.9223594100     3.7560569197
    6      C      -2.4183354061     0.0297877869     1.4269832954
    7      Cl     -3.9662327303     0.0439305899     2.2380869408
    8      C      -2.3707613872    -0.3719157143     0.0969016067
    9      H      -3.2851341301    -0.6646007501    -0.4016608841
   10      C      -1.1562847561    -0.3940892363    -0.5732536584
   11      H      -1.1197278544    -0.7125177907    -1.6079981932
   12      C       1.3109987763    -0.0455647166    -0.7073467385
   13      C       2.1691587294    -1.1510471968    -0.7008945374
   14      Cl      1.7756635797    -2.5653955574     0.2684168046
   15      C       3.3402159089    -1.1703174602    -1.4536377016
   16      H       3.9790809399    -2.0436961654    -1.4243287954
   17      C       3.6707808361    -0.0673044691    -2.2351517704
   18      H       4.5819105729    -0.0816810354    -2.8219217326
   19      C       2.8330067029     1.0454899619    -2.2607652183
   20      H       3.0855650200     1.9065888311    -2.8682557901
   21      C       1.6656779036     1.0502043323    -1.5035182560
   22      H       1.0124542020     1.9152108665    -1.5179633891
 ----------------------------------------------------------------
 Nuclear Repulsion Energy =        1489.88801605 hartrees
 There are       73 alpha and       73 beta electrons
 Applying Cartesian multipole field
    Component          Value
    ---------          -----
     (2,0,0)        1.00000E-11
     (0,2,0)        2.00000E-11
     (0,0,2)       -3.00000E-11
 Nucleus-field energy     =    -0.0000000208 hartrees
 Requested basis set is 6-311++G(d,p)
 There are 154 shells and 426 basis functions
 A cutoff of  1.0D-15 yielded   9510 shell pairs
 There are     77875 function pairs (     83706 Cartesian)
 Smallest overlap matrix eigenvalue = 2.74E-07
 Linear dependence detected in AO basis
 Number of orthogonalized atomic orbitals = 422
 Maximum deviation from orthogonality = 2.933E-10
 Guess from superposition of atomic densities
 Warning:  Energy on first SCF cycle will be non-variational
 SAD guess density has 146.000000 electrons

 -----------------------------------------------------------------------
  General SCF calculation program by
  Eric Jon Sundstrom, Paul Horn, Yuezhi Mao, Dmitri Zuev, Alec White,
  David Stuck, Shaama M.S., Shane Yost, Joonho Lee, David Small,
  Daniel Levine, Susi Lehtola, Hugh Burton, Evgeny Epifanovsky,
  Bang C. Huynh
 -----------------------------------------------------------------------
 Exchange:     0.2000 Hartree-Fock + 0.0800 Slater + 0.7200 B88
 Correlation:  0.1900 VWN1RPA + 0.8100 LYP
 Using SG-1 standard quadrature grid
 A restricted SCF calculation will be
 performed using DIIS
 SCF converges when DIIS error is below 1.0e-08
 ---------------------------------------
  Cycle       Energy         DIIS error
 ---------------------------------------
    1   -2305.6491089978      3.02e-02  
    2   -2301.7309994799      2.61e-03  
    3   -2301.6084810712      3.37e-03  
    4   -2301.8818511791      7.14e-04  
    5   -2301.8927570857      3.12e-04  
    6   -2301.8948742075      9.54e-05  
    7   -2301.8950531504      2.88e-05  
    8   -2301.8950682553      1.35e-05  
    9   -2301.8950721820      3.48e-06  
   10   -2301.8950724507      1.09e-06  
   11   -2301.8950724774      3.15e-07  
   12   -2301.8950724792      1.35e-07  
   13   -2301.8950724794      3.37e-08  
   14   -2301.8950724797      8.22e-09  Convergence criterion met
 ---------------------------------------
 SCF time:   CPU 600.22s  wall 600.00s 
 SCF   energy in the final basis set =    -2301.8950724797
 Total energy in the final basis set =    -2301.8950724797

 --------------------------------------------------------------

                    Orbital Energies (a.u.)
 --------------------------------------------------------------

 Alpha MOs
 -- Occupied --
********-101.5702-101.5683-101.5615 -10.2698 -10.2680 -10.2661 -10.2538
-10.2229 -10.2168 -10.2095 -10.2083 -10.2010 -10.2010 -10.1996 -10.1965
 -9.4853  -9.4848  -9.4830  -9.4762  -7.2502  -7.2496  -7.2479  -7.2408
 -7.2401  -7.2397  -7.2394  -7.2390  -7.2379  -7.2371  -7.2310  -7.2306
 -0.9455  -0.9126  -0.8925  -0.8711  -0.8527  -0.8471  -0.7964  -0.7571
 -0.7557  -0.7377  -0.6512  -0.6346  -0.6277  -0.6055  -0.5492  -0.5264
 -0.5194  -0.4954  -0.4880  -0.4736  -0.4601  -0.4537  -0.4474  -0.4427
 -0.4189  -0.4152  -0.3995  -0.3848  -0.3798  -0.3773  -0.3572  -0.3490
 -0.3461  -0.3366  -0.3348  -0.3244  -0.3134  -0.2796  -0.2678  -0.2666
 -0.2632
 -- Virtual --
 -0.0510  -0.0485  -0.0388  -0.0345  -0.0324  -0.0139  -0.0046   0.0059
  0.0110   0.0161   0.0185   0.0229   0.0284   0.0385   0.0401   0.0478
  0.0532   0.0625   0.0636   0.0647   0.0713   0.0787   0.0789   0.0886
  0.0918   0.0935   0.0994   0.1004   0.1029   0.1051   0.1074   0.1095
  0.1135   0.1141   0.1181   0.1254   0.1269   0.1299   0.1308   0.1332
  0.1337   0.1367   0.1449   0.1480   0.1504   0.1575   0.1638   0.1669
  0.1706   0.1748   0.1788   0.1806   0.1914   0.1920   0.1990   0.1995
  0.2033   0.2085   0.2104   0.2157   0.2227   0.2253   0.2254   0.2328
  0.2451   0.2471   0.2499   0.2560   0.2585   0.2608   0.2644   0.2681
  0.2714   0.2736   0.2752   0.2789   0.2830   0.2873   0.2920   0.2958
  0.3011   0.3045   0.3109   0.3246   0.3286   0.3330   0.3390   0.3442
  0.3522   0.3659   0.3814   0.4262   0.4314   0.4413   0.4449   0.4535
  0.4608   0.4649   0.4704   0.4739   0.4862   0.4947   0.5025   0.5110
  0.5117   0.5194   0.5249   0.5353   0.5440   0.5520   0.5622   0.5701
  0.5741   0.5775   0.5832   0.5851   0.5935   0.6025   0.6139   0.6181
  0.6295   0.6358   0.6425   0.6450   0.6524   0.6569   0.6701   0.6797
  0.6885   0.6965   0.7018   0.7095   0.7157   0.7207   0.7372   0.7510
  0.7605   0.7842   0.7940   0.8023   0.8116   0.8274   0.8364   0.8430
  0.8437   0.8445   0.8526   0.8543   0.8575   0.8591   0.8688   0.8752
  0.8774   0.8853   0.8893   0.8964   0.9017   0.9086   0.9157   0.9289
  0.9377   0.9480   0.9509   0.9566   0.9599   0.9660   0.9734   0.9757
  0.9840   0.9930   1.0012   1.0091   1.0212   1.0292   1.0324   1.0452
  1.0598   1.0916   1.1189   1.1273   1.1415   1.1713   1.1778   1.2185
  1.2331   1.2437   1.2671   1.2740   1.2777   1.2840   1.3058   1.3169
  1.3267   1.3551   1.3724   1.3947   1.4097   1.4389   1.4827   1.4911
  1.4962   1.5226   1.5378   1.5550   1.5650   1.5764   1.5893   1.5974
  1.6321   1.6457   1.6590   1.6652   1.6778   1.6990   1.7187   1.7327
  1.7536   1.7677   1.8025   1.8130   1.8253   1.8354   1.8548   1.8585
  1.8610   1.8858   1.8953   1.9356   1.9376   1.9425   1.9455   1.9632
  1.9794   2.0116   2.0195   2.0386   2.0418   2.0647   2.1089   2.1335
  2.1562   2.2092   2.2196   2.2386   2.2651   2.2670   2.2786   2.2970
  2.3116   2.3242   2.3388   2.3647   2.3747   2.4135   2.4226   2.4318
  2.4488   2.4537   2.4777   2.5062   2.5152   2.5317   2.5349   2.5638
  2.5845   2.6014   2.6189   2.6686   2.6773   2.6819   2.6934   2.7074
  2.7142   2.7208   2.7367   2.7474   2.7630   2.7850   2.7906   2.7942
  2.8126   2.8397   2.8462   2.8508   2.8550   2.8897   2.9110   2.9889
  2.9979   3.0962   3.1011   3.1242   3.1327   3.1445   3.1762   3.2134
  3.2219   3.2743   3.3346   3.3713   3.3874   3.4356   3.5244   3.5620
  3.5891   3.6913   3.7011   3.8001   3.8795   4.0109   4.0288   4.0741
  4.0829   4.1370   4.3430   4.8125   4.8245   9.7611   9.8018   9.8244
  9.8456  23.3957  23.5873  23.8442  23.8791  23.9065  23.9351  23.9659
 23.9955  24.0621  24.0866  24.1395  24.1712  25.7822  25.8372  25.8958
 25.9710  26.1072  26.1553  26.2289  26.3488  26.5085  26.6504  26.7468
 26.9424 215.7525 215.7985 215.8286 215.8486
 --------------------------------------------------------------

          Ground-State Mulliken Net Atomic Charges

     Atom                 Charge (a.u.)
  ----------------------------------------
      1 C                     0.372089
      2 C                    -1.132092
      3 Cl                    0.535132
      4 C                     0.394024
      5 Cl                    0.604114
      6 C                     0.037973
      7 Cl                    0.534089
      8 C                    -0.962199
      9 H                     0.211707
     10 C                    -0.561400
     11 H                     0.181961
     12 C                     0.676002
     13 C                    -0.964682
     14 Cl                    0.422177
     15 C                    -0.095804
     16 H                     0.204412
     17 C                    -0.287094
     18 H                     0.167128
     19 C                    -0.322620
     20 H                     0.173930
     21 C                    -0.373885
     22 H                     0.185039
  ----------------------------------------
  Sum of atomic charges =     0.000000

 -----------------------------------------------------------------
                    Cartesian Multipole Moments
 -----------------------------------------------------------------
    Charge (ESU x 10^10)
                 0.0000
    Dipole Moment (Debye)
         X       0.8884      Y       0.5269      Z      -3.4929
       Tot       3.6425
    Quadrupole Moments (Debye-Ang)
        XX    -113.3240     XY       1.9011     YY    -120.5337
        XZ      -2.5136     YZ      -1.7184     ZZ    -120.2385
    Octopole Moments (Debye-Ang^2)
       XXX     -23.6860    XXY       0.9900    XYY     -15.6015
       YYY      39.4502    XXZ    -115.6762    XYZ      -2.7862
       YYZ     -84.7062    XZZ      -3.0143    YZZ      15.8431
       ZZZ    -241.5091
    Hexadecapole Moments (Debye-Ang^3)
      XXXX   -3709.4299   XXXY     172.3130   XXYY    -804.2771
      XYYY     202.6825   YYYY    -986.7580   XXXZ     814.1670
      XXYZ     -48.8718   XYYZ     293.6876   YYYZ    -203.8547
      XXZZ   -1051.4099   XYZZ      84.1277   YYZZ    -622.7790
      XZZZ     899.4772   YZZZ    -183.2130   ZZZZ   -2815.2628
 -----------------------------------------------------------------
 Calculating analytic gradient of the SCF energy
 Gradient of SCF Energy
            1           2           3           4           5           6
    1   0.0000408   0.0000190  -0.0000029   0.0000150   0.0000301  -0.0000008
    2  -0.0000042  -0.0000104   0.0000354   0.0000110   0.0000276   0.0000145
    3   0.0000431  -0.0000239  -0.0000044   0.0000027   0.0000073   0.0000279
            7           8           9          10          11          12
    1   0.0000041   0.0000006   0.0000001  -0.0000188  -0.0000077  -0.0000371
    2   0.0000116  -0.0000034  -0.0000039   0.0000034  -0.0000077   0.0000513
    3   0.0000075   0.0000003   0.0000172   0.0000062   0.0000105   0.0000074
           13          14          15          16          17          18
    1   0.0000220  -0.0000030  -0.0000129  -0.0000051  -0.0000028  -0.0000105
    2  -0.0000553   0.0000146  -0.0000115  -0.0000055  -0.0000058  -0.0000142
    3  -0.0000069   0.0000101  -0.0000019   0.0000014  -0.0000178  -0.0000159
           19          20          21          22
    1  -0.0000073  -0.0000150  -0.0000028  -0.0000050
    2  -0.0000077  -0.0000154  -0.0000209  -0.0000036
    3  -0.0000196  -0.0000230  -0.0000136  -0.0000146
 Max gradient component =       5.527E-05
 RMS gradient           =       1.813E-05
 Gradient time:  CPU 191.14 s  wall 191.16 s
 Geometry Optimization Parameters
   NAtoms,    NIC,     NZ,  NCons,   NDum,   NFix, NCnnct, MaxDiis
       22     163      22       0       0       0       0       0

 Cartesian Hessian Update
 Hessian updated using BFGS update


** GEOMETRY OPTIMIZATION IN DELOCALIZED INTERNAL COORDINATES **
   Searching for a Minimum

   Optimization Cycle:  15

                       Coordinates (Angstroms)
     ATOM                X               Y               Z
      1  C         0.0310282134   -0.0221423255    0.0609073858
      2  C        -0.0287042682    0.3843709710    1.3999201822
      3  Cl        1.4424808345    0.8641144395    2.2086951920
      4  C        -1.2488934703    0.4140826492    2.0946187366
      5  Cl       -1.3116467086    0.9223594100    3.7560569197
      6  C        -2.4183354061    0.0297877869    1.4269832954
      7  Cl       -3.9662327303    0.0439305899    2.2380869408
      8  C        -2.3707613872   -0.3719157143    0.0969016067
      9  H        -3.2851341301   -0.6646007501   -0.4016608841
     10  C        -1.1562847561   -0.3940892363   -0.5732536584
     11  H        -1.1197278544   -0.7125177907   -1.6079981932
     12  C         1.3109987763   -0.0455647166   -0.7073467385
     13  C         2.1691587294   -1.1510471968   -0.7008945374
     14  Cl        1.7756635797   -2.5653955574    0.2684168046
     15  C         3.3402159089   -1.1703174602   -1.4536377016
     16  H         3.9790809399   -2.0436961654   -1.4243287954
     17  C         3.6707808361   -0.0673044691   -2.2351517704
     18  H         4.5819105729   -0.0816810354   -2.8219217326
     19  C         2.8330067029    1.0454899619   -2.2607652183
     20  H         3.0855650200    1.9065888311   -2.8682557901
     21  C         1.6656779036    1.0502043323   -1.5035182560
     22  H         1.0124542020    1.9152108665   -1.5179633891
   Point Group: c1    Number of degrees of freedom:    60


   Energy is  -2301.895072480

 Hessian updated using BFGS update

 60 Hessian modes will be used to form the next step
  Hessian Eigenvalues:
     0.000969    0.012310    0.017890    0.018877    0.020829    0.021140
     0.023509    0.023604    0.023801    0.023821    0.023844    0.024055
     0.024093    0.024107    0.024118    0.024134    0.024142    0.024150
     0.025595    0.071808    0.159037    0.159958    0.159993    0.160009
     0.160041    0.160123    0.195654    0.217942    0.220420    0.225662
     0.227707    0.239847    0.246020    0.246872    0.250436    0.254118
     0.288024    0.291062    0.300545    0.301399    0.306778    0.331847
     0.356661    0.356666    0.356668    0.356677    0.356681    0.356772
     0.417442    0.423069    0.429120    0.433153    0.459501    0.466234
     0.472390    0.474446    0.477566    0.479136    0.481238    0.505141

 Minimum search - taking simple RFO step
 Searching for Lamda that Minimizes Along All modes
 Value Taken    Lamda =   0.00000000
 Step Taken.  Stepsize is  0.004765

                             Maximum     Tolerance    Cnvgd?
         Gradient           0.000046      0.000300     YES
         Displacement       0.003684      0.001200      NO
         Energy change     -0.000000      0.000001     YES

 Final energy is   -2301.8950724796923     


 ******************************
 **  OPTIMIZATION CONVERGED  **
 ******************************

                       Coordinates (Angstroms)
     ATOM                X               Y               Z
      1  C         0.0310282134   -0.0221423255    0.0609073858
      2  C        -0.0287042682    0.3843709710    1.3999201822
      3  Cl        1.4424808345    0.8641144395    2.2086951920
      4  C        -1.2488934703    0.4140826492    2.0946187366
      5  Cl       -1.3116467086    0.9223594100    3.7560569197
      6  C        -2.4183354061    0.0297877869    1.4269832954
      7  Cl       -3.9662327303    0.0439305899    2.2380869408
      8  C        -2.3707613872   -0.3719157143    0.0969016067
      9  H        -3.2851341301   -0.6646007501   -0.4016608841
     10  C        -1.1562847561   -0.3940892363   -0.5732536584
     11  H        -1.1197278544   -0.7125177907   -1.6079981932
     12  C         1.3109987763   -0.0455647166   -0.7073467385
     13  C         2.1691587294   -1.1510471968   -0.7008945374
     14  Cl        1.7756635797   -2.5653955574    0.2684168046
     15  C         3.3402159089   -1.1703174602   -1.4536377016
     16  H         3.9790809399   -2.0436961654   -1.4243287954
     17  C         3.6707808361   -0.0673044691   -2.2351517704
     18  H         4.5819105729   -0.0816810354   -2.8219217326
     19  C         2.8330067029    1.0454899619   -2.2607652183
     20  H         3.0855650200    1.9065888311   -2.8682557901
     21  C         1.6656779036    1.0502043323   -1.5035182560
     22  H         1.0124542020    1.9152108665   -1.5179633891

Z-matrix Print:
$molecule
0 1
Cl
C  1 1.746040
C  2 1.400634 1 119.119857
C  3 1.396502 2 118.370524 1 -179.583059 0
H  4 1.083249 3 118.905997 2 -179.835925 0
C  4 1.387283 3 121.377689 2 -0.294547 0
H  6 1.081807 4 120.863155 3 -179.817010 0
C  6 1.390232 4 119.784918 3 0.125101 0
C  8 1.400362 6 120.454134 4 0.090272 0
C  3 1.493013 2 122.211242 1 -0.696306 0
C  10 1.399490 3 122.392494 2 87.227770 0
C  11 1.392253 10 121.615307 3 178.134181 0
H  12 1.082496 11 119.534071 10 -179.940840 0
C  12 1.391645 11 119.501806 10 -0.080974 0
H  14 1.083819 12 119.551564 11 -179.963094 0
C  14 1.393138 12 120.038527 11 0.002065 0
H  16 1.083661 14 120.322819 12 -179.954476 0
C  16 1.391439 14 119.815029 12 -0.021803 0
H  18 1.084042 16 120.064828 14 179.804166 0
Cl 9 1.738580 8 120.377250 6 179.746806 0
Cl 8 1.747591 6 118.469683 4 -179.968671 0
Cl 11 1.759200 10 120.030065 3 -1.571352 0
$end


 --------------------------------------------------------------

                    Orbital Energies (a.u.)
 --------------------------------------------------------------

 Alpha MOs
 -- Occupied --
********-101.5702-101.5683-101.5615 -10.2698 -10.2680 -10.2661 -10.2538
-10.2229 -10.2168 -10.2095 -10.2083 -10.2010 -10.2010 -10.1996 -10.1965
 -9.4853  -9.4848  -9.4830  -9.4762  -7.2502  -7.2496  -7.2479  -7.2408
 -7.2401  -7.2397  -7.2394  -7.2390  -7.2379  -7.2371  -7.2310  -7.2306
 -0.9455  -0.9126  -0.8925  -0.8711  -0.8527  -0.8471  -0.7964  -0.7571
 -0.7557  -0.7377  -0.6512  -0.6346  -0.6277  -0.6055  -0.5492  -0.5264
 -0.5194  -0.4954  -0.4880  -0.4736  -0.4601  -0.4537  -0.4474  -0.4427
 -0.4189  -0.4152  -0.3995  -0.3848  -0.3798  -0.3773  -0.3572  -0.3490
 -0.3461  -0.3366  -0.3348  -0.3244  -0.3134  -0.2796  -0.2678  -0.2666
 -0.2632
 -- Virtual --
 -0.0510  -0.0485  -0.0388  -0.0345  -0.0324  -0.0139  -0.0046   0.0059
  0.0110   0.0161   0.0185   0.0229   0.0284   0.0385   0.0401   0.0478
  0.0532   0.0625   0.0636   0.0647   0.0713   0.0787   0.0789   0.0886
  0.0918   0.0935   0.0994   0.1004   0.1029   0.1051   0.1074   0.1095
  0.1135   0.1141   0.1181   0.1254   0.1269   0.1299   0.1308   0.1332
  0.1337   0.1367   0.1449   0.1480   0.1504   0.1575   0.1638   0.1669
  0.1706   0.1748   0.1788   0.1806   0.1914   0.1920   0.1990   0.1995
  0.2033   0.2085   0.2104   0.2157   0.2227   0.2253   0.2254   0.2328
  0.2451   0.2471   0.2499   0.2560   0.2585   0.2608   0.2644   0.2681
  0.2714   0.2736   0.2752   0.2789   0.2830   0.2873   0.2920   0.2958
  0.3011   0.3045   0.3109   0.3246   0.3286   0.3330   0.3390   0.3442
  0.3522   0.3659   0.3814   0.4262   0.4314   0.4413   0.4449   0.4535
  0.4608   0.4649   0.4704   0.4739   0.4862   0.4947   0.5025   0.5110
  0.5117   0.5194   0.5249   0.5353   0.5440   0.5520   0.5622   0.5701
  0.5741   0.5775   0.5832   0.5851   0.5935   0.6025   0.6139   0.6181
  0.6295   0.6358   0.6425   0.6450   0.6524   0.6569   0.6701   0.6797
  0.6885   0.6965   0.7018   0.7095   0.7157   0.7207   0.7372   0.7510
  0.7605   0.7842   0.7940   0.8023   0.8116   0.8274   0.8364   0.8430
  0.8437   0.8445   0.8526   0.8543   0.8575   0.8591   0.8688   0.8752
  0.8774   0.8853   0.8893   0.8964   0.9017   0.9086   0.9157   0.9289
  0.9377   0.9480   0.9509   0.9566   0.9599   0.9660   0.9734   0.9757
  0.9840   0.9930   1.0012   1.0091   1.0212   1.0292   1.0324   1.0452
  1.0598   1.0916   1.1189   1.1273   1.1415   1.1713   1.1778   1.2185
  1.2331   1.2437   1.2671   1.2740   1.2777   1.2840   1.3058   1.3169
  1.3267   1.3551   1.3724   1.3947   1.4097   1.4389   1.4827   1.4911
  1.4962   1.5226   1.5378   1.5550   1.5650   1.5764   1.5893   1.5974
  1.6321   1.6457   1.6590   1.6652   1.6778   1.6990   1.7187   1.7327
  1.7536   1.7677   1.8025   1.8130   1.8253   1.8354   1.8548   1.8585
  1.8610   1.8858   1.8953   1.9356   1.9376   1.9425   1.9455   1.9632
  1.9794   2.0116   2.0195   2.0386   2.0418   2.0647   2.1089   2.1335
  2.1562   2.2092   2.2196   2.2386   2.2651   2.2670   2.2786   2.2970
  2.3116   2.3242   2.3388   2.3647   2.3747   2.4135   2.4226   2.4318
  2.4488   2.4537   2.4777   2.5062   2.5152   2.5317   2.5349   2.5638
  2.5845   2.6014   2.6189   2.6686   2.6773   2.6819   2.6934   2.7074
  2.7142   2.7208   2.7367   2.7474   2.7630   2.7850   2.7906   2.7942
  2.8126   2.8397   2.8462   2.8508   2.8550   2.8897   2.9110   2.9889
  2.9979   3.0962   3.1011   3.1242   3.1327   3.1445   3.1762   3.2134
  3.2219   3.2743   3.3346   3.3713   3.3874   3.4356   3.5244   3.5620
  3.5891   3.6913   3.7011   3.8001   3.8795   4.0109   4.0288   4.0741
  4.0829   4.1370   4.3430   4.8125   4.8245   9.7611   9.8018   9.8244
  9.8456  23.3957  23.5873  23.8442  23.8791  23.9065  23.9351  23.9659
 23.9955  24.0621  24.0866  24.1395  24.1712  25.7822  25.8372  25.8958
 25.9710  26.1072  26.1553  26.2289  26.3488  26.5085  26.6504  26.7468
 26.9424 215.7525 215.7985 215.8286 215.8486
 --------------------------------------------------------------

          Ground-State Mulliken Net Atomic Charges

     Atom                 Charge (a.u.)
  ----------------------------------------
      1 C                     0.372089
      2 C                    -1.132092
      3 Cl                    0.535132
      4 C                     0.394024
      5 Cl                    0.604114
      6 C                     0.037973
      7 Cl                    0.534089
      8 C                    -0.962199
      9 H                     0.211707
     10 C                    -0.561400
     11 H                     0.181961
     12 C                     0.676002
     13 C                    -0.964682
     14 Cl                    0.422177
     15 C                    -0.095804
     16 H                     0.204412
     17 C                    -0.287094
     18 H                     0.167128
     19 C                    -0.322620
     20 H                     0.173930
     21 C                    -0.373885
     22 H                     0.185039
  ----------------------------------------
  Sum of atomic charges =     0.000000

 -----------------------------------------------------------------
                    Cartesian Multipole Moments
 -----------------------------------------------------------------
    Charge (ESU x 10^10)
                 0.0000
    Dipole Moment (Debye)
         X       0.8884      Y       0.5269      Z      -3.4929
       Tot       3.6425
    Quadrupole Moments (Debye-Ang)
        XX    -113.3240     XY       1.9011     YY    -120.5337
        XZ      -2.5136     YZ      -1.7184     ZZ    -120.2385
    Octopole Moments (Debye-Ang^2)
       XXX     -23.6860    XXY       0.9900    XYY     -15.6015
       YYY      39.4502    XXZ    -115.6762    XYZ      -2.7862
       YYZ     -84.7062    XZZ      -3.0143    YZZ      15.8431
       ZZZ    -241.5091
    Hexadecapole Moments (Debye-Ang^3)
      XXXX   -3709.4299   XXXY     172.3130   XXYY    -804.2771
      XYYY     202.6825   YYYY    -986.7580   XXXZ     814.1670
      XXYZ     -48.8718   XYYZ     293.6876   YYYZ    -203.8547
      XXZZ   -1051.4099   XYZZ      84.1277   YYZZ    -622.7790
      XZZZ     899.4772   YZZZ    -183.2130   ZZZZ   -2815.2628
 -----------------------------------------------------------------
Archival summary:
1\1\november\OPT\ProcedureUnspecified\BasisUnspecified\l4126\taweetha\SunJan1204:52:042020SunJan1204:52:042020\0\\#,OPT,ProcedureUnspecified,BasisUnspecified,\\0,1\Cl\C,1,1.74604\C,2,1.40063,1,119.12\C,3,1.3965,2,118.371,1,-179.583,0\H,4,1.08325,3,118.906,2,-179.836,0\C,4,1.38728,3,121.378,2,-0.294547,0\H,6,1.08181,4,120.863,3,-179.817,0\C,6,1.39023,4,119.785,3,0.125101,0\C,8,1.40036,6,120.454,4,0.0902716,0\C,3,1.49301,2,122.211,1,-0.696306,0\C,10,1.39949,3,122.392,2,87.2278,0\C,11,1.39225,10,121.615,3,178.134,0\H,12,1.0825,11,119.534,10,-179.941,0\C,12,1.39164,11,119.502,10,-0.0809739,0\H,14,1.08382,12,119.552,11,-179.963,0\C,14,1.39314,12,120.039,11,0.00206455,0\H,16,1.08366,14,120.323,12,-179.954,0\C,16,1.39144,14,119.815,12,-0.0218033,0\H,18,1.08404,16,120.065,14,179.804,0\Cl,9,1.73858,8,120.377,6,179.747,0\Cl,8,1.74759,6,118.47,4,-179.969,0\Cl,11,1.7592,10,120.03,3,-1.57135,0\\\@

 Total job time:  11252.73s(wall), 11251.66s(cpu) 
 Sun Jan 12 04:52:04 2020

        *************************************************************
        *                                                           *
        *  Thank you very much for using Q-Chem.  Have a nice day.  *
        *                                                           *
        *************************************************************


 
User input: 2 of 2 
 
                  Welcome to Q-Chem
     A Quantum Leap Into The Future Of Chemistry


 Q-Chem 5.2 (devel), Q-Chem, Inc., Pleasanton, CA (2019)

 Yihan Shao,  Zhengting Gan,  E. Epifanovsky,  A. T. B. Gilbert,  M. Wormit,  
 J. Kussmann,  A. W. Lange,  A. Behn,  Jia Deng,  Xintian Feng,  D. Ghosh,  
 M. Goldey,  P. R. Horn,  L. D. Jacobson,  I. Kaliman,  T. Kus,  A. Landau,  
 Jie Liu,  E. I. Proynov,  R. M. Richard,  R. P. Steele,  E. J. Sundstrom,  
 H. L. Woodcock III,  P. M. Zimmerman,  D. Zuev,  B. Albrecht,  E. Alguire,  
 S. A. Baeppler,  D. Barton,  Z. Benda,  Y. A. Bernard,  E. J. Berquist,  
 K. B. Bravaya,  H. Burton,  D. Casanova,  Chun-Min Chang,  Yunqing Chen,  
 A. Chien,  K. D. Closser,  M. P. Coons,  S. Coriani,  S. Dasgupta,  
 A. L. Dempwolff,  M. Diedenhofen,  Hainam Do,  R. G. Edgar,  Po-Tung Fang,  
 S. Faraji,  S. Fatehi,  Qingguo Feng,  K. D. Fenk,  J. Fosso-Tande,  
 J. Gayvert,  Qinghui Ge,  A. Ghysels,  G. Gidofalvi,  J. Gomes,  
 J. Gonthier,  A. Gunina,  D. Hait,  M. W. D. Hanson-Heine,  
 P. H. P. Harbach,  A. W. Hauser,  M. F. Herbst,  J. E. Herr,  
 E. G. Hohenstein,  Z. C. Holden,  Kerwin Hui,  B. C. Huynh,  T.-C. Jagau,  
 Hyunjun Ji,  B. Kaduk,  K. Khistyaev,  Jaehoon Kim,  P. Klunzinger,  K. Koh,  
 D. Kosenkov,  L. Koulias,  T. Kowalczyk,  C. M. Krauter,  A. Kunitsa,  
 Ka Un Lao,  A. Laurent,  K. V. Lawler,  Joonho Lee,  D. Lefrancois,  
 S. Lehtola,  D. S. Levine,  Yi-Pei Li,  You-Sheng Lin,  Fenglai Liu,  
 E. Livshits,  A. Luenser,  P. Manohar,  E. Mansoor,  S. F. Manzer,  
 Shan-Ping Mao,  Yuezhi Mao,  N. Mardirossian,  A. V. Marenich,  
 T. Markovich,  L. A. Martinez-Martinez,  S. A. Maurer,  N. J. Mayhall,  
 S. C. McKenzie,  J.-M. Mewes,  P. Morgante,  A. F. Morrison,  
 J. W. Mullinax,  K. Nanda,  T. S. Nguyen-Beck,  R. Olivares-Amaya,  
 J. A. Parkhill,  Zheng Pei,  T. M. Perrine,  F. Plasser,  P. Pokhilko,  
 S. Prager,  A. Prociuk,  E. Ramos,  D. R. Rehn,  F. Rob,  M. Scheurer,  
 M. Schneider,  N. Sergueev,  S. M. Sharada,  S. Sharma,  D. W. Small,  
 T. Stauch,  T. Stein,  Yu-Chuan Su,  A. J. W. Thom,  A. Tkatchenko,  
 T. Tsuchimochi,  N. M. Tubman,  L. Vogt,  M. L. Vidal,  O. Vydrov,  
 M. A. Watson,  J. Wenzel,  M. de Wergifosse,  T. A. Wesolowski,  A. White,  
 J. Witte,  A. Yamada,  Jun Yang,  K. Yao,  S. Yeganeh,  S. R. Yost,  
 Zhi-Qiang You,  A. Zech,  Igor Ying Zhang,  Xing Zhang,  Yan Zhao,  
 Ying Zhu,  B. R. Brooks,  G. K. L. Chan,  C. J. Cramer,  M. S. Gordon,  
 W. J. Hehre,  A. Klamt,  M. W. Schmidt,  C. D. Sherrill,  D. G. Truhlar,  
 A. Aspuru-Guzik,  R. Baer,  A. T. Bell,  N. A. Besley,  Jeng-Da Chai,  
 A. E. DePrince, III,  R. A. DiStasio Jr.,  A. Dreuw,  B. D. Dunietz,  
 T. R. Furlani,  Chao-Ping Hsu,  Yousung Jung,  Jing Kong,  D. S. Lambrecht,  
 WanZhen Liang,  C. Ochsenfeld,  V. A. Rassolov,  L. V. Slipchenko,  
 J. E. Subotnik,  T. Van Voorhis,  J. M. Herbert,  A. I. Krylov,  
 P. M. W. Gill,  M. Head-Gordon

 Contributors to earlier versions of Q-Chem not listed above: 
 R. D. Adamson,  B. Austin,  J. Baker,  G. J. O. Beran,  K. Brandhorst,  
 S. T. Brown,  E. F. C. Byrd,  A. K. Chakraborty,  C.-L. Cheng,  
 Siu Hung Chien,  D. M. Chipman,  D. L. Crittenden,  H. Dachsel,  
 R. J. Doerksen,  A. D. Dutoi,  L. Fusti-Molnar,  W. A. Goddard III,  
 A. Golubeva-Zadorozhnaya,  S. R. Gwaltney,  G. Hawkins,  A. Heyden,  
 S. Hirata,  G. Kedziora,  F. J. Keil,  C. Kelley,  Jihan Kim,  R. A. King,  
 R. Z. Khaliullin,  P. P. Korambath,  W. Kurlancheek,  A. M. Lee,  M. S. Lee,  
 S. V. Levchenko,  Ching Yeh Lin,  D. Liotard,  R. C. Lochan,  I. Lotan,  
 P. E. Maslen,  N. Nair,  D. P. O'Neill,  D. Neuhauser,  E. Neuscamman,  
 C. M. Oana,  R. Olson,  B. Peters,  R. Peverati,  P. A. Pieniazek,  
 Y. M. Rhee,  J. Ritchie,  M. A. Rohrdanz,  E. Rosta,  N. J. Russ,  
 H. F. Schaefer III,  N. E. Schultz,  N. Shenvi,  A. C. Simmonett,  A. Sodt,  
 D. Stuck,  K. S. Thanthiriwatte,  V. Vanovschi,  Tao Wang,  A. Warshel,  
 C. F. Williams,  Q. Wu,  X. Xu,  W. Zhang

 Please cite Q-Chem as follows:
 Y. Shao et al., Mol. Phys. 113, 184-215 (2015)
 DOI: 10.1080/00268976.2014.952696

 Q-Chem 5.2.1 for Intel X86 EM64T Linux

 Parts of Q-Chem use Armadillo 8.300.2 (Tropical Shenanigans).
 http://arma.sourceforge.net/

 Q-Chem begins on Sun Jan 12 04:52:04 2020  

Host: 
0

     Scratch files written to /scratch/taweetham/qchem7536//
NAlpha2: 146
NElect   146
Mult     1
The previous job contains 0 fragments, simply inherited here

 Q-Chem warning in module libgen/rem_setup.C, line 2168:

 Setting Thresh to 1e-14


Checking the input file for inconsistencies... 	...done.

--------------------------------------------------------------
User input:
--------------------------------------------------------------

$MOLECULE
READ
$END

$REM
   JOB_TYPE 	FREQUENCY
   BASIS 	6-311++G**
   METHOD	B3LYP
   SCF_GUESS_ALWAYS     TRUE
   S2THRESH     15
   THRESH       15
   MEM_TOTAL    10000
$END

--------------------------------------------------------------
 ----------------------------------------------------------------
             Standard Nuclear Orientation (Angstroms)
    I     Atom           X                Y                Z
 ----------------------------------------------------------------
    1      C       0.2912937832     0.5261894672     0.3296612468
    2      C      -0.5802285633    -0.5641510071     0.2139774194
    3      Cl      0.0794723249    -2.1806179954     0.1919403489
    4      C      -1.9686798270    -0.3753848551     0.1195264675
    5      Cl     -3.0413996987    -1.7362616548    -0.0217055529
    6      C      -2.4784719856     0.9286668127     0.1435111995
    7      Cl     -4.1963778833     1.2278989762     0.0280351950
    8      C      -1.6225413166     2.0177800810     0.2616690084
    9      H      -2.0356515294     3.0174548983     0.2788972434
   10      C      -0.2538057986     1.8116705422     0.3545946326
   11      H       0.4124948517     2.6613694215     0.4411085710
   12      C       1.7694313199     0.3541924279     0.4505500011
   13      C       2.6065139560     0.2548771448    -0.6665895537
   14      Cl      1.9209558830     0.2900803614    -2.2863287480
   15      C       3.9872216001     0.1331101798    -0.5354875334
   16      H       4.6030534599     0.0596296420    -1.4227020698
   17      C       4.5556896552     0.1106008427     0.7345567451
   18      H       5.6304883866     0.0164434741     0.8375380459
   19      C       3.7450996455     0.2094335745     1.8632767812
   20      H       4.1829377785     0.1931369441     2.8544144861
   21      C       2.3667612078     0.3310521068     1.7166691535
   22      H       1.7319143513     0.4050470310     2.5922491842
 ----------------------------------------------------------------
 Molecular Point Group                 C1    NOp =  1
 Largest Abelian Subgroup              C1    NOp =  1
 Nuclear Repulsion Energy =        1489.88801605 hartrees
 There are       73 alpha and       73 beta electrons
 Requested basis set is 6-311++G(d,p)
 There are 154 shells and 426 basis functions

 Total QAlloc Memory Limit  10000 MB
 Mega-Array Size       188 MB
 MEM_STATIC part       192 MB
 A cutoff of  1.0D-15 yielded   9510 shell pairs
 There are     77875 function pairs (     83706 Cartesian)
 Smallest overlap matrix eigenvalue = 2.74E-07
 Linear dependence detected in AO basis
 Number of orthogonalized atomic orbitals = 422
 Maximum deviation from orthogonality = 2.215E-10
 Guess from superposition of atomic densities
 Warning:  Energy on first SCF cycle will be non-variational
 SAD guess density has 146.000000 electrons

 -----------------------------------------------------------------------
  General SCF calculation program by
  Eric Jon Sundstrom, Paul Horn, Yuezhi Mao, Dmitri Zuev, Alec White,
  David Stuck, Shaama M.S., Shane Yost, Joonho Lee, David Small,
  Daniel Levine, Susi Lehtola, Hugh Burton, Evgeny Epifanovsky,
  Bang C. Huynh
 -----------------------------------------------------------------------
 Exchange:     0.2000 Hartree-Fock + 0.0800 Slater + 0.7200 B88
 Correlation:  0.1900 VWN1RPA + 0.8100 LYP
 Using SG-1 standard quadrature grid
 A restricted SCF calculation will be
 performed using DIIS
 SCF converges when DIIS error is below 1.0e-08
 ---------------------------------------
  Cycle       Energy         DIIS error
 ---------------------------------------
    1   -2305.6488649498      3.02e-02  
    2   -2301.7308508995      2.61e-03  
    3   -2301.6083308210      3.37e-03  
    4   -2301.8817169369      7.14e-04  
    5   -2301.8926267866      3.12e-04  
    6   -2301.8947440932      9.54e-05  
    7   -2301.8949230937      2.88e-05  
    8   -2301.8949382225      1.35e-05  
    9   -2301.8949421497      3.48e-06  
   10   -2301.8949424183      1.09e-06  
   11   -2301.8949424447      3.15e-07  
   12   -2301.8949424464      1.35e-07  
   13   -2301.8949424468      3.37e-08  
   14   -2301.8949424471      8.22e-09  Convergence criterion met
 ---------------------------------------
 SCF time:   CPU 548.58s  wall 548.00s 
 SCF   energy in the final basis set =    -2301.8949424471
 Total energy in the final basis set =    -2301.8949424471

 --------------------------------------------------------------

                    Orbital Energies (a.u.)
 --------------------------------------------------------------

 Alpha MOs
 -- Occupied --
********-101.5702-101.5683-101.5615 -10.2698 -10.2680 -10.2661 -10.2538
-10.2229 -10.2168 -10.2095 -10.2083 -10.2010 -10.2010 -10.1996 -10.1964
 -9.4853  -9.4848  -9.4830  -9.4762  -7.2503  -7.2495  -7.2479  -7.2408
 -7.2402  -7.2397  -7.2392  -7.2391  -7.2380  -7.2371  -7.2312  -7.2306
 -0.9455  -0.9126  -0.8925  -0.8711  -0.8527  -0.8471  -0.7963  -0.7571
 -0.7557  -0.7377  -0.6511  -0.6346  -0.6277  -0.6055  -0.5492  -0.5264
 -0.5194  -0.4954  -0.4880  -0.4736  -0.4601  -0.4537  -0.4474  -0.4427
 -0.4189  -0.4152  -0.3995  -0.3848  -0.3798  -0.3773  -0.3572  -0.3490
 -0.3461  -0.3366  -0.3348  -0.3244  -0.3133  -0.2796  -0.2678  -0.2666
 -0.2632
 -- Virtual --
 -0.0510  -0.0485  -0.0387  -0.0345  -0.0323  -0.0138  -0.0046   0.0060
  0.0111   0.0161   0.0185   0.0230   0.0284   0.0386   0.0402   0.0480
  0.0532   0.0625   0.0638   0.0647   0.0713   0.0787   0.0789   0.0886
  0.0917   0.0936   0.0994   0.1005   0.1030   0.1052   0.1074   0.1095
  0.1135   0.1140   0.1182   0.1255   0.1270   0.1299   0.1307   0.1335
  0.1337   0.1368   0.1450   0.1480   0.1505   0.1574   0.1640   0.1670
  0.1707   0.1750   0.1789   0.1808   0.1914   0.1920   0.1988   0.1995
  0.2036   0.2088   0.2107   0.2154   0.2227   0.2254   0.2255   0.2331
  0.2452   0.2470   0.2500   0.2560   0.2586   0.2608   0.2645   0.2679
  0.2718   0.2737   0.2752   0.2789   0.2830   0.2875   0.2922   0.2959
  0.3010   0.3046   0.3109   0.3247   0.3285   0.3331   0.3392   0.3440
  0.3523   0.3663   0.3814   0.4264   0.4314   0.4412   0.4449   0.4535
  0.4609   0.4651   0.4705   0.4740   0.4863   0.4948   0.5025   0.5111
  0.5118   0.5193   0.5250   0.5353   0.5441   0.5521   0.5623   0.5703
  0.5742   0.5777   0.5831   0.5852   0.5937   0.6024   0.6138   0.6182
  0.6296   0.6360   0.6425   0.6450   0.6526   0.6571   0.6703   0.6799
  0.6886   0.6966   0.7019   0.7095   0.7158   0.7210   0.7372   0.7509
  0.7606   0.7842   0.7940   0.8022   0.8116   0.8275   0.8364   0.8431
  0.8437   0.8445   0.8527   0.8543   0.8575   0.8591   0.8688   0.8751
  0.8775   0.8854   0.8893   0.8964   0.9017   0.9086   0.9157   0.9289
  0.9376   0.9480   0.9510   0.9564   0.9599   0.9660   0.9735   0.9756
  0.9841   0.9929   1.0011   1.0091   1.0211   1.0291   1.0324   1.0452
  1.0598   1.0916   1.1189   1.1273   1.1415   1.1712   1.1777   1.2184
  1.2331   1.2437   1.2670   1.2740   1.2776   1.2840   1.3058   1.3169
  1.3267   1.3550   1.3725   1.3947   1.4097   1.4390   1.4827   1.4912
  1.4962   1.5227   1.5378   1.5550   1.5650   1.5764   1.5892   1.5974
  1.6321   1.6457   1.6590   1.6652   1.6778   1.6990   1.7187   1.7327
  1.7536   1.7678   1.8025   1.8130   1.8253   1.8354   1.8548   1.8585
  1.8610   1.8858   1.8953   1.9356   1.9376   1.9425   1.9455   1.9632
  1.9794   2.0117   2.0195   2.0387   2.0418   2.0647   2.1089   2.1336
  2.1562   2.2092   2.2196   2.2386   2.2651   2.2670   2.2786   2.2971
  2.3116   2.3243   2.3389   2.3648   2.3747   2.4135   2.4229   2.4318
  2.4489   2.4538   2.4777   2.5063   2.5152   2.5317   2.5349   2.5639
  2.5845   2.6014   2.6189   2.6686   2.6774   2.6820   2.6934   2.7074
  2.7143   2.7208   2.7367   2.7474   2.7631   2.7850   2.7906   2.7942
  2.8126   2.8397   2.8463   2.8509   2.8550   2.8897   2.9110   2.9890
  2.9979   3.0963   3.1011   3.1243   3.1327   3.1445   3.1763   3.2135
  3.2219   3.2743   3.3346   3.3713   3.3874   3.4356   3.5245   3.5620
  3.5891   3.6913   3.7011   3.8001   3.8794   4.0109   4.0288   4.0741
  4.0829   4.1370   4.3430   4.8125   4.8245   9.7610   9.8018   9.8244
  9.8456  23.3957  23.5873  23.8442  23.8792  23.9065  23.9352  23.9660
 23.9956  24.0621  24.0866  24.1395  24.1712  25.7822  25.8373  25.8957
 25.9713  26.1070  26.1556  26.2291  26.3489  26.5084  26.6507  26.7469
 26.9426 215.7525 215.7985 215.8285 215.8486
 --------------------------------------------------------------

          Ground-State Mulliken Net Atomic Charges

     Atom                 Charge (a.u.)
  ----------------------------------------
      1 C                     0.358947
      2 C                    -1.121610
      3 Cl                    0.532400
      4 C                     0.393352
      5 Cl                    0.603838
      6 C                     0.036419
      7 Cl                    0.534533
      8 C                    -0.961502
      9 H                     0.211493
     10 C                    -0.555400
     11 H                     0.182049
     12 C                     0.677427
     13 C                    -0.964524
     14 Cl                    0.424402
     15 C                    -0.098285
     16 H                     0.204416
     17 C                    -0.287155
     18 H                     0.167188
     19 C                    -0.323874
     20 H                     0.173766
     21 C                    -0.373327
     22 H                     0.185447
  ----------------------------------------
  Sum of atomic charges =     0.000000

 -----------------------------------------------------------------
                    Cartesian Multipole Moments
 -----------------------------------------------------------------
    Charge (ESU x 10^10)
                -0.0000
    Dipole Moment (Debye)
         X       2.6552      Y       1.8432      Z       1.6841
       Tot       3.6447
    Quadrupole Moments (Debye-Ang)
        XX    -112.4953     XY      -1.4538     YY    -118.0507
        XZ       3.7732     YZ       1.4534     ZZ    -118.5581
    Octopole Moments (Debye-Ang^2)
       XXX      57.9455    XXY      -9.1286    XYY     -22.3935
       YYY      -2.1449    XXZ       4.7022    XYZ       0.8098
       YYZ      -4.0193    XZZ       3.5064    YZZ      -5.7311
       ZZZ       0.5604
    Hexadecapole Moments (Debye-Ang^3)
      XXXX   -4891.2004   XXXY      -5.0186   XXYY   -1110.6940
      XYYY     -14.0260   YYYY   -1132.6948   XXXZ      23.5958
      XXYZ       1.6579   XYYZ     -12.9143   YYYZ       2.1673
      XXZZ    -994.0671   XYZZ       3.3466   YYZZ    -366.0187
      XZZZ      25.1765   YZZZ      -2.6338   ZZZZ    -829.7254
 -----------------------------------------------------------------
 Calculating MO derivatives via CPSCF
    1     0    69    0.0205200  
    2     0    69    0.0058885  
    3     0    69    0.0005738  
    4     6    63    0.0000404  
    5    66     3    0.0000024  
    6    69     0    0.0000001  Converged
 Time for AOints: 886.1 s (CPU) 886.1 s (wall)
 ------------------------------------------------------------------------------
                     AOints        : Timing summary (seconds)
 ------------------------------------------------------------------------------
     job step          cpu (% of tot)      sys (% of tot)     wall (% of tot)
 ------------------------------------------------------------------------------
  AOints            0.8861E+03 ( 8.8)   0.6000E-05 ( 2.3)   0.8861E+03 ( 8.8)
 ------------------------------------------------------------------------------
   Grand Totals     0.1005E+05          0.2660E-03          0.1005E+05
 ------------------------------------------------------------------------------
 Polarizability Matrix (a.u.)
            1           2           3
    1-254.0276480   6.1846513 -12.2625773
    2   6.1846513-162.7920893  -2.9133173
    3 -12.2625773  -2.9133173-150.6370726
 Calculating analytic Hessian of the SCF energy

 Direct stationary perturbation theory relativistic correction:

 rels  =       3.208945691669
 relv  =     -12.321610142480
 rel2e =       3.359354030675
 E_rel =      -5.753310420137

 Hessian of the SCF Energy
            1           2           3           4           5           6
    1   0.6359268  -0.0115512   0.0355698  -0.1893700  -0.1213609  -0.0141030
    2  -0.0115512   0.6272256   0.0239335  -0.0608209  -0.2095071  -0.0111090
    3   0.0355698   0.0239335   0.1781758  -0.0122096  -0.0157727  -0.0621975
    4  -0.1893700  -0.0608209  -0.0122096   0.5855995   0.0388977   0.0360333
    5  -0.1213609  -0.2095071  -0.0157727   0.0388977   0.5101606   0.0209415
    6  -0.0141030  -0.0111090  -0.0621975   0.0360333   0.0209415   0.1185421
    7   0.0065087  -0.0060754  -0.0000903  -0.0544565   0.0383994  -0.0007546
    8   0.0150857  -0.0427698  -0.0010178   0.0416457  -0.1378290  -0.0020541
    9   0.0006056  -0.0026989   0.0043319  -0.0001852  -0.0026623  -0.0221105
   10  -0.0360804  -0.0665119  -0.0060581  -0.2833408   0.0564446  -0.0136740
   11  -0.0145436   0.0450129   0.0010484  -0.0067662  -0.0984691  -0.0026890
   12  -0.0037619  -0.0033431   0.0040751  -0.0172548   0.0023603  -0.0566208
   13  -0.0024686   0.0052626  -0.0002788  -0.0254327  -0.0319118  -0.0035483
   14   0.0009569   0.0025003  -0.0000218  -0.0104760  -0.0117575  -0.0015852
   15  -0.0004583   0.0003257   0.0039116  -0.0025333  -0.0029804   0.0025440
   16  -0.0001103  -0.0113531  -0.0004990  -0.0107225   0.0300081   0.0004979
   17  -0.0091293  -0.0692708  -0.0040371   0.0887145   0.0173910   0.0078928
   18  -0.0001410  -0.0041565  -0.0021988   0.0029560   0.0029611   0.0040455
   19  -0.0014887   0.0017954  -0.0001064   0.0025598   0.0010344  -0.0000479
   20   0.0003142   0.0009627   0.0001546  -0.0026821  -0.0034717  -0.0005722
   21  -0.0000280   0.0002561  -0.0009595  -0.0002347  -0.0002919   0.0039345
   22  -0.0120661   0.0811521   0.0026225  -0.0587702  -0.0243645  -0.0059880
   23   0.0355114   0.0166308   0.0030736  -0.0240453  -0.0092525  -0.0022230
   24   0.0004912   0.0066548   0.0070668  -0.0054421  -0.0023568  -0.0022399
   25  -0.0049799   0.0000533  -0.0008934  -0.0011004  -0.0008186  -0.0000647
   26   0.0000158   0.0019443  -0.0002140  -0.0006945   0.0002901   0.0000084
   27  -0.0008796  -0.0001678   0.0065436  -0.0001030  -0.0000195  -0.0008753
   28  -0.1471508   0.0351874  -0.0047110   0.0608096   0.0106630   0.0049698
   29   0.0999338  -0.2866337  -0.0043922  -0.0431459  -0.0589211  -0.0069400
   30  -0.0020299  -0.0091462  -0.0628459   0.0025461  -0.0017783   0.0083191
   31   0.0092923   0.0112448   0.0009080  -0.0000652   0.0020802  -0.0003424
   32  -0.0180750  -0.0188425  -0.0023829   0.0026958  -0.0026829  -0.0002265
   33  -0.0005844  -0.0004527   0.0037467  -0.0003131  -0.0002921   0.0057470
   34  -0.2155380   0.0179008  -0.0099811  -0.0239142  -0.0070322  -0.0042539
   35   0.0150240  -0.0796833  -0.0007582  -0.0232906   0.0072607  -0.0008110
   36  -0.0113903   0.0003013  -0.0790293  -0.0029480  -0.0012172   0.0028062
   37  -0.0235520   0.0026876   0.0240353  -0.0002867   0.0031595   0.0008754
   38   0.0049454   0.0025772  -0.0018619  -0.0009258  -0.0012360  -0.0019400
   39   0.0070157  -0.0014720   0.0074125  -0.0031526   0.0016811  -0.0013269
   40  -0.0015003   0.0000007   0.0024122   0.0001426  -0.0001895   0.0014101
   41  -0.0003353  -0.0021940  -0.0006711  -0.0005308  -0.0003284   0.0003101
   42  -0.0029849   0.0005105  -0.0007915   0.0013903  -0.0008788  -0.0005782
   43   0.0008072   0.0004569   0.0026190  -0.0004863   0.0004784  -0.0004312
   44   0.0009125   0.0060240  -0.0005032   0.0010369  -0.0004979   0.0001748
   45   0.0017956   0.0002581  -0.0040733   0.0001339  -0.0009951  -0.0002388
   46  -0.0001773  -0.0000349   0.0012190  -0.0001499   0.0003447  -0.0000047
   47  -0.0000614   0.0002670  -0.0001041   0.0001538   0.0001282   0.0001475
   48  -0.0002670   0.0000148   0.0003188  -0.0000126  -0.0000042   0.0000101
   49   0.0002822   0.0001845   0.0000259  -0.0000922   0.0003472  -0.0000672
   50  -0.0001922  -0.0010670   0.0000680  -0.0002163   0.0000588  -0.0001524
   51   0.0007073  -0.0001513  -0.0012496   0.0000188   0.0000674   0.0005130
   52  -0.0000041  -0.0000998  -0.0000400  -0.0000097   0.0000734   0.0000024
   53  -0.0001109  -0.0008150   0.0000344  -0.0001278   0.0000588  -0.0000234
   54  -0.0000007   0.0000238   0.0001377   0.0000021  -0.0000245   0.0000050
   55   0.0025672   0.0001314  -0.0020285  -0.0002996   0.0003985   0.0004107
   56   0.0008113   0.0068917  -0.0002929   0.0010448  -0.0003800   0.0004216
   57  -0.0013925  -0.0007267  -0.0043522  -0.0004991   0.0006717  -0.0000436
   58  -0.0000258  -0.0001616  -0.0012084  -0.0001988   0.0003338   0.0000056
   59  -0.0000544   0.0001188   0.0001007   0.0001181   0.0001262  -0.0000382
   60   0.0001008  -0.0000241  -0.0000298  -0.0000303   0.0001025  -0.0000172
   61  -0.0216789   0.0009834  -0.0304918  -0.0005512   0.0033201  -0.0008195
   62   0.0024072   0.0043174   0.0033564   0.0001012  -0.0016873   0.0006709
   63  -0.0100358   0.0013389   0.0011562   0.0023787   0.0007679  -0.0002237
   64   0.0008104  -0.0004288  -0.0008121   0.0001315  -0.0003059  -0.0001054
   65  -0.0005053  -0.0036909   0.0002589  -0.0006887   0.0005482  -0.0002028
   66   0.0017714  -0.0001697   0.0008491  -0.0005395  -0.0002749   0.0000056
            7           8           9          10          11          12
    1   0.0065087   0.0150857   0.0006056  -0.0360804  -0.0145436  -0.0037619
    2  -0.0060754  -0.0427698  -0.0026989  -0.0665119   0.0450129  -0.0033431
    3  -0.0000903  -0.0010178   0.0043319  -0.0060581   0.0010484   0.0040751
    4  -0.0544565   0.0416457  -0.0001852  -0.2833408  -0.0067662  -0.0172548
    5   0.0383994  -0.1378290  -0.0026623   0.0564446  -0.0984691   0.0023603
    6  -0.0007546  -0.0020541  -0.0221105  -0.0136740  -0.0026890  -0.0566208
    7   0.0751404  -0.0615794   0.0018420  -0.0141453   0.0327737   0.0002271
    8  -0.0615794   0.2025912   0.0041863   0.0102293  -0.0238175  -0.0004829
    9   0.0018420   0.0041863   0.0110000  -0.0009887   0.0013600   0.0030584
   10  -0.0141453   0.0102293  -0.0009887   0.5593143  -0.0425942   0.0312104
   11   0.0327737  -0.0238175   0.0013600  -0.0425942   0.5521627   0.0179175
   12   0.0002271  -0.0004829   0.0030584   0.0312104   0.0179175   0.1119399
   13  -0.0076012  -0.0020820  -0.0006319  -0.0867858  -0.0609045  -0.0070000
   14   0.0052377   0.0035029   0.0006221  -0.0607741  -0.1172366  -0.0091740
   15  -0.0002961   0.0000126  -0.0008777  -0.0071173  -0.0092151  -0.0229685
   16  -0.0028063  -0.0002052  -0.0005377  -0.1216953   0.0994804  -0.0004036
   17  -0.0038841   0.0030744  -0.0004795   0.0358314  -0.2706010  -0.0074031
   18  -0.0006881  -0.0000175   0.0038871  -0.0031883  -0.0029515  -0.0559524
   19  -0.0010263   0.0009472  -0.0000496  -0.0309805   0.0044753  -0.0023436
   20   0.0014159  -0.0005211   0.0000818   0.0279576  -0.0050218   0.0017343
   21  -0.0000234   0.0000435   0.0001283  -0.0011562  -0.0000277   0.0027310
   22   0.0001098   0.0017360   0.0002766   0.0578814  -0.0433362   0.0018047
   23   0.0011747  -0.0017234   0.0000888   0.0088369  -0.0514027  -0.0021436
   24   0.0001295   0.0000461  -0.0007833   0.0043710  -0.0059311   0.0056289
   25   0.0000960   0.0001134   0.0000384  -0.0017921  -0.0020990  -0.0006368
   26   0.0000167   0.0000670   0.0000198  -0.0030864  -0.0011193  -0.0005492
   27   0.0000270   0.0000577  -0.0003407  -0.0006994  -0.0004914   0.0051209
   28  -0.0012415  -0.0072786  -0.0008312  -0.0418477   0.0341781  -0.0012762
   29  -0.0016680   0.0008482  -0.0001386   0.0336928  -0.0261177   0.0013693
   30  -0.0004402  -0.0007607   0.0039622  -0.0018836   0.0015353  -0.0018798
   31   0.0002091   0.0010855   0.0000604  -0.0005876   0.0009223   0.0000554
   32  -0.0002740  -0.0014492  -0.0000925   0.0008998  -0.0001483   0.0001095
   33   0.0000035  -0.0000418   0.0001454   0.0001193   0.0000713  -0.0007002
   34  -0.0016841   0.0030010   0.0003471   0.0002983  -0.0021479  -0.0008253
   35  -0.0030480  -0.0013626  -0.0007300  -0.0016195  -0.0030638  -0.0006411
   36  -0.0001830   0.0004517  -0.0023480  -0.0005257  -0.0002772   0.0057504
   37   0.0000256  -0.0015397   0.0005976  -0.0004128   0.0001517  -0.0008693
   38  -0.0015396  -0.0005957   0.0004391   0.0004493  -0.0002988   0.0000587
   39   0.0001401  -0.0008872  -0.0002426  -0.0000782  -0.0001416  -0.0002248
   40  -0.0002106   0.0002385   0.0001400   0.0004777   0.0001038  -0.0000663
   41  -0.0001181   0.0002654   0.0003423   0.0001415  -0.0001455  -0.0000190
   42  -0.0001824   0.0001775   0.0002238  -0.0002078   0.0001570  -0.0001152
   43   0.0004950   0.0000505  -0.0001644   0.0000887   0.0000304  -0.0001053
   44  -0.0000212   0.0000220  -0.0000228   0.0000258   0.0001859   0.0000318
   45  -0.0000745   0.0005018  -0.0001419   0.0000219  -0.0001180   0.0001879
   46   0.0000480  -0.0001437   0.0000228   0.0000015   0.0000237  -0.0000559
   47   0.0000013  -0.0001070  -0.0000472  -0.0000481   0.0000375   0.0000268
   48   0.0000144   0.0000014   0.0000083   0.0000102   0.0000043  -0.0000330
   49  -0.0001328  -0.0002044  -0.0000068   0.0000650  -0.0000715  -0.0000029
   50   0.0001771   0.0001321   0.0001012   0.0000279  -0.0000412   0.0000369
   51  -0.0000934  -0.0001546   0.0001617  -0.0000677   0.0000322  -0.0000032
   52  -0.0000010  -0.0000256  -0.0000014   0.0000239   0.0000403   0.0000025
   53  -0.0000097  -0.0000256  -0.0000028  -0.0000026  -0.0000309   0.0000083
   54  -0.0000055   0.0000091   0.0000113   0.0000011  -0.0000055   0.0000009
   55   0.0002594  -0.0000928   0.0002816  -0.0001258   0.0000819   0.0000141
   56   0.0001093  -0.0000328  -0.0001379   0.0000471   0.0002375  -0.0001318
   57   0.0002298  -0.0002386  -0.0001689   0.0000412  -0.0000398   0.0002677
   58   0.0000543  -0.0001337  -0.0000303   0.0000169   0.0000409   0.0000717
   59  -0.0000098  -0.0001073  -0.0000077  -0.0000340   0.0000342  -0.0000260
   60  -0.0000041  -0.0000324  -0.0000059   0.0000142   0.0000255  -0.0000022
   61   0.0003989  -0.0009837  -0.0007509  -0.0002561   0.0002216   0.0011551
   62  -0.0012398   0.0000241  -0.0003017   0.0001665  -0.0000512   0.0002519
   63   0.0002466   0.0001732   0.0001011  -0.0001490  -0.0000210  -0.0001746
   64  -0.0000395   0.0001361  -0.0000343  -0.0001189  -0.0000613   0.0000602
   65   0.0001611  -0.0001864   0.0000801  -0.0000789  -0.0001052   0.0000078
   66  -0.0000242   0.0000264  -0.0000003   0.0000027  -0.0002449  -0.0000862
           13          14          15          16          17          18
    1  -0.0024686   0.0009569  -0.0004583  -0.0001103  -0.0091293  -0.0001410
    2   0.0052626   0.0025003   0.0003257  -0.0113531  -0.0692708  -0.0041565
    3  -0.0002788  -0.0000218   0.0039116  -0.0004990  -0.0040371  -0.0021988
    4  -0.0254327  -0.0104760  -0.0025333  -0.0107225   0.0887145   0.0029560
    5  -0.0319118  -0.0117575  -0.0029804   0.0300081   0.0173910   0.0029611
    6  -0.0035483  -0.0015852   0.0025440   0.0004979   0.0078928   0.0040455
    7  -0.0076012   0.0052377  -0.0002961  -0.0028063  -0.0038841  -0.0006881
    8  -0.0020820   0.0035029   0.0000126  -0.0002052   0.0030744  -0.0000175
    9  -0.0006319   0.0006221  -0.0008777  -0.0005377  -0.0004795   0.0038871
   10  -0.0867858  -0.0607741  -0.0071173  -0.1216953   0.0358314  -0.0031883
   11  -0.0609045  -0.1172366  -0.0092151   0.0994804  -0.2706010  -0.0029515
   12  -0.0070000  -0.0091740  -0.0229685  -0.0004036  -0.0074031  -0.0559524
   13   0.1236351   0.0891538   0.0118708  -0.0030281  -0.0053289  -0.0007327
   14   0.0891538   0.1672704   0.0141532  -0.0278312  -0.0348235  -0.0037821
   15   0.0118708   0.0141532   0.0123210  -0.0017083  -0.0022232   0.0028443
   16  -0.0030281  -0.0278312  -0.0017083   0.5104670   0.0279890   0.0317032
   17  -0.0053289  -0.0348235  -0.0022232   0.0279890   0.6212949   0.0268461
   18  -0.0007327  -0.0037821   0.0028443   0.0317032   0.0268461   0.1168392
   19   0.0018607   0.0002222   0.0002361  -0.1539873   0.0208090  -0.0087601
   20   0.0069842  -0.0055460   0.0003040   0.0170651  -0.0418779  -0.0000470
   21   0.0005446  -0.0002136  -0.0009020  -0.0089642   0.0003243  -0.0229263
   22   0.0010916   0.0064324   0.0001486  -0.1784242  -0.0661406  -0.0124225
   23   0.0016379  -0.0017236  -0.0001127  -0.1322135  -0.2545620  -0.0193555
   24  -0.0000851   0.0002633   0.0039206  -0.0159046  -0.0144214  -0.0606918
   25  -0.0000609  -0.0014327  -0.0000882   0.0083262  -0.0198508  -0.0005287
   26  -0.0000713  -0.0009021  -0.0000560   0.0110386  -0.0187993  -0.0001982
   27  -0.0000282  -0.0001798   0.0002464   0.0010103  -0.0026203   0.0026098
   28  -0.0007960  -0.0014239  -0.0001111  -0.0442067  -0.0700206  -0.0074795
   29  -0.0012415  -0.0010860  -0.0001009  -0.0153534   0.0473252   0.0008380
   30  -0.0001277  -0.0002252  -0.0008954  -0.0043954  -0.0038102   0.0058045
   31   0.0000730  -0.0000687   0.0000288  -0.0036883   0.0016828  -0.0006891
   32  -0.0000609   0.0000481   0.0000138   0.0014776   0.0013890  -0.0001276
   33   0.0000384   0.0000304  -0.0003648  -0.0007060  -0.0000195   0.0066150
   34   0.0002259   0.0006072   0.0000923  -0.0010327  -0.0003610  -0.0000051
   35  -0.0014856  -0.0003458  -0.0001236  -0.0002174  -0.0013268  -0.0001529
   36   0.0001104   0.0001360   0.0002125  -0.0002536  -0.0000915  -0.0010549
   37  -0.0002244  -0.0001254  -0.0001415   0.0003229  -0.0001061   0.0002710
   38  -0.0000091   0.0000118   0.0001032   0.0000955   0.0004867   0.0000876
   39  -0.0007696  -0.0004934  -0.0000544   0.0002493  -0.0001847   0.0001852
   40   0.0000325  -0.0000163   0.0000204   0.0000319   0.0000308  -0.0001633
   41  -0.0000367   0.0000224  -0.0000220  -0.0000283   0.0001340   0.0000519
   42   0.0002997   0.0002006   0.0000002  -0.0000670  -0.0000182   0.0000510
   43   0.0000043  -0.0000556   0.0000551   0.0000632   0.0000745   0.0000260
   44   0.0000992   0.0000250   0.0000305  -0.0000166   0.0000270  -0.0000005
   45   0.0001084   0.0000949   0.0000476  -0.0000288   0.0000843  -0.0000553
   46  -0.0000524  -0.0000436  -0.0000111   0.0000392  -0.0000182   0.0000176
   47   0.0000006   0.0000005  -0.0000128  -0.0000178  -0.0000747  -0.0000158
   48   0.0000082   0.0000022   0.0000035  -0.0000170   0.0000063  -0.0000009
   49  -0.0001271  -0.0000717  -0.0000108   0.0000999  -0.0000177   0.0000197
   50  -0.0000375   0.0000184  -0.0000051  -0.0000085   0.0000094   0.0000007
   51  -0.0000341  -0.0000166  -0.0000597   0.0000166  -0.0000849   0.0000205
   52  -0.0000276  -0.0000294  -0.0000021   0.0000469  -0.0000193   0.0000046
   53  -0.0000119  -0.0000133  -0.0000031  -0.0000051   0.0000051  -0.0000001
   54   0.0000052   0.0000046  -0.0000025   0.0000018   0.0000059  -0.0000120
   55  -0.0000087  -0.0000294  -0.0000544   0.0000642  -0.0000853  -0.0000170
   56   0.0001749   0.0000359   0.0000078   0.0000418   0.0000720  -0.0000326
   57   0.0000071  -0.0000014   0.0000245  -0.0000392   0.0000697  -0.0000973
   58  -0.0000624  -0.0000536  -0.0000022   0.0000525  -0.0000276  -0.0000136
   59  -0.0000050  -0.0000026   0.0000096  -0.0000267  -0.0000664  -0.0000042
   60  -0.0000316  -0.0000249  -0.0000000   0.0000476  -0.0000102   0.0000058
   61  -0.0002915  -0.0002244   0.0000735   0.0002687  -0.0001514  -0.0001339
   62  -0.0000331   0.0000726  -0.0001021   0.0000955   0.0002675   0.0000338
   63   0.0002349   0.0001373   0.0000434   0.0000739   0.0000178   0.0001156
   64   0.0000441   0.0000459   0.0000089  -0.0000793   0.0000091  -0.0000349
   65  -0.0000933  -0.0000713  -0.0000033  -0.0000121  -0.0000743   0.0000221
   66   0.0000403   0.0000732   0.0000054  -0.0000764   0.0001544  -0.0000343
           19          20          21          22          23          24
    1  -0.0014887   0.0003142  -0.0000280  -0.0120661   0.0355114   0.0004912
    2   0.0017954   0.0009627   0.0002561   0.0811521   0.0166308   0.0066548
    3  -0.0001064   0.0001546  -0.0009595   0.0026225   0.0030736   0.0070668
    4   0.0025598  -0.0026821  -0.0002347  -0.0587702  -0.0240453  -0.0054421
    5   0.0010344  -0.0034717  -0.0002919  -0.0243645  -0.0092525  -0.0023568
    6  -0.0000479  -0.0005722   0.0039345  -0.0059880  -0.0022230  -0.0022399
    7  -0.0010263   0.0014159  -0.0000234   0.0001098   0.0011747   0.0001295
    8   0.0009472  -0.0005211   0.0000435   0.0017360  -0.0017234   0.0000461
    9  -0.0000496   0.0000818   0.0001283   0.0002766   0.0000888  -0.0007833
   10  -0.0309805   0.0279576  -0.0011562   0.0578814   0.0088369   0.0043710
   11   0.0044753  -0.0050218  -0.0000277  -0.0433362  -0.0514027  -0.0059311
   12  -0.0023436   0.0017343   0.0027310   0.0018047  -0.0021436   0.0056289
   13   0.0018607   0.0069842   0.0005446   0.0010916   0.0016379  -0.0000851
   14   0.0002222  -0.0055460  -0.0002136   0.0064324  -0.0017236   0.0002633
   15   0.0002361   0.0003040  -0.0009020   0.0001486  -0.0001127   0.0039206
   16  -0.1539873   0.0170651  -0.0089642  -0.1784242  -0.1322135  -0.0159046
   17   0.0208090  -0.0418779   0.0003243  -0.0661406  -0.2545620  -0.0144214
   18  -0.0087601  -0.0000470  -0.0229263  -0.0124225  -0.0193555  -0.0606918
   19   0.2254395  -0.0297243   0.0145414  -0.0446473   0.0051235  -0.0034456
   20  -0.0297243   0.0496339  -0.0000260  -0.0193561   0.0067301  -0.0013427
   21   0.0145414  -0.0000260   0.0121991  -0.0047115   0.0004623   0.0040578
   22  -0.0446473  -0.0193561  -0.0047115   0.6829400  -0.0411251   0.0401943
   23   0.0051235   0.0067301   0.0004623  -0.0411251   0.7260547   0.0257436
   24  -0.0034456  -0.0013427   0.0040578   0.0401943   0.0257436   0.1291374
   25   0.0007410  -0.0011539   0.0002172  -0.0969107   0.1026171   0.0003210
   26   0.0008024   0.0013763   0.0002190   0.0994399  -0.3024998  -0.0056199
   27   0.0003025   0.0001127  -0.0025762   0.0002356  -0.0052978  -0.0347168
   28   0.0032852  -0.0002871  -0.0000518  -0.3384936   0.0662851  -0.0176948
   29  -0.0061316  -0.0025486  -0.0008400  -0.0007971  -0.1317016  -0.0031426
   30  -0.0003837  -0.0003509   0.0045540  -0.0204856   0.0019676  -0.0611183
   31  -0.0013535  -0.0006006  -0.0001453  -0.0143868  -0.0252260  -0.0024313
   32   0.0004510   0.0001192   0.0000416   0.0051805   0.0075254   0.0005454
   33  -0.0001169  -0.0000486   0.0000871  -0.0012488  -0.0017341   0.0034018
   34   0.0010495  -0.0001827   0.0001035   0.0023529   0.0008807  -0.0004621
   35   0.0000939   0.0001797   0.0000912   0.0019152  -0.0043323  -0.0005024
   36   0.0000700   0.0000251  -0.0002901   0.0000419  -0.0009355   0.0063319
   37  -0.0004134   0.0000706  -0.0000122  -0.0003561   0.0005373  -0.0009546
   38  -0.0000325   0.0000223  -0.0000754  -0.0003058  -0.0000725   0.0004672
   39  -0.0006636   0.0000986  -0.0000872  -0.0005384   0.0006543  -0.0003477
   40  -0.0000615   0.0000181   0.0000114   0.0002464  -0.0002119  -0.0000723
   41   0.0000276  -0.0000027   0.0000142  -0.0002640  -0.0001227  -0.0001287
   42   0.0002851  -0.0000391   0.0000339   0.0000916  -0.0002371  -0.0000250
   43  -0.0000931   0.0000045  -0.0000051  -0.0001112  -0.0000545  -0.0001613
   44   0.0000197  -0.0000141   0.0000190  -0.0000235   0.0002776  -0.0001438
   45   0.0002182  -0.0000400   0.0000113  -0.0000186  -0.0000841   0.0002833
   46  -0.0000818   0.0000124  -0.0000019  -0.0000357   0.0000401  -0.0000924
   47   0.0000115  -0.0000040   0.0000033   0.0000685   0.0000128  -0.0000077
   48  -0.0000008  -0.0000000   0.0000011   0.0000103  -0.0000066  -0.0000287
   49  -0.0000844   0.0000063  -0.0000103  -0.0000239   0.0001277   0.0000380
   50   0.0000152  -0.0000033   0.0000026  -0.0000034  -0.0000674  -0.0000198
   51  -0.0000277   0.0000103  -0.0000035   0.0000685   0.0000890   0.0000463
   52  -0.0000496   0.0000091  -0.0000022   0.0000008  -0.0000138  -0.0000069
   53   0.0000079  -0.0000039   0.0000004   0.0000058  -0.0000314  -0.0000216
   54   0.0000061  -0.0000009   0.0000003  -0.0000049   0.0000025   0.0000092
   55  -0.0000576   0.0000166  -0.0000046  -0.0000566   0.0000950   0.0001269
   56  -0.0000587   0.0000132  -0.0000240  -0.0001469   0.0001989   0.0003801
   57  -0.0000850   0.0000141   0.0000030  -0.0000692  -0.0001025   0.0001841
   58  -0.0001027   0.0000183  -0.0000076  -0.0000308   0.0000069   0.0000748
   59   0.0000130  -0.0000043   0.0000025   0.0000810   0.0000080   0.0000073
   60  -0.0000498   0.0000087  -0.0000050  -0.0000252   0.0000019   0.0000032
   61  -0.0005963   0.0001122  -0.0000694  -0.0002977   0.0000128   0.0009755
   62   0.0000903  -0.0000055   0.0000109  -0.0003250   0.0002399  -0.0002802
   63   0.0003031  -0.0000517  -0.0000041   0.0001842   0.0000322  -0.0001115
   64   0.0000882  -0.0000178   0.0000102  -0.0000131   0.0000045   0.0000304
   65   0.0000074  -0.0000127   0.0000075   0.0001757  -0.0001869  -0.0001883
   66   0.0001185  -0.0000252   0.0000124  -0.0001654   0.0001179  -0.0000090
           25          26          27          28          29          30
    1  -0.0049799   0.0000158  -0.0008796  -0.1471508   0.0999338  -0.0020299
    2   0.0000533   0.0019443  -0.0001678   0.0351874  -0.2866337  -0.0091462
    3  -0.0008934  -0.0002140   0.0065436  -0.0047110  -0.0043922  -0.0628459
    4  -0.0011004  -0.0006945  -0.0001030   0.0608096  -0.0431459   0.0025461
    5  -0.0008186   0.0002901  -0.0000195   0.0106630  -0.0589211  -0.0017783
    6  -0.0000647   0.0000084  -0.0008753   0.0049698  -0.0069400   0.0083191
    7   0.0000960   0.0000167   0.0000270  -0.0012415  -0.0016680  -0.0004402
    8   0.0001134   0.0000670   0.0000577  -0.0072786   0.0008482  -0.0007607
    9   0.0000384   0.0000198  -0.0003407  -0.0008312  -0.0001386   0.0039622
   10  -0.0017921  -0.0030864  -0.0006994  -0.0418477   0.0336928  -0.0018836
   11  -0.0020990  -0.0011193  -0.0004914   0.0341781  -0.0261177   0.0015353
   12  -0.0006368  -0.0005492   0.0051209  -0.0012762   0.0013693  -0.0018798
   13  -0.0000609  -0.0000713  -0.0000282  -0.0007960  -0.0012415  -0.0001277
   14  -0.0014327  -0.0009021  -0.0001798  -0.0014239  -0.0010860  -0.0002252
   15  -0.0000882  -0.0000560   0.0002464  -0.0001111  -0.0001009  -0.0008954
   16   0.0083262   0.0110386   0.0010103  -0.0442067  -0.0153534  -0.0043954
   17  -0.0198508  -0.0187993  -0.0026203  -0.0700206   0.0473252  -0.0038102
   18  -0.0005287  -0.0001982   0.0026098  -0.0074795   0.0008380   0.0058045
   19   0.0007410   0.0008024   0.0003025   0.0032852  -0.0061316  -0.0003837
   20  -0.0011539   0.0013763   0.0001127  -0.0002871  -0.0025486  -0.0003509
   21   0.0002172   0.0002190  -0.0025762  -0.0000518  -0.0008400   0.0045540
   22  -0.0969107   0.0994399   0.0002356  -0.3384936  -0.0007971  -0.0204856
   23   0.1026171  -0.3024998  -0.0052978   0.0662851  -0.1317016   0.0019676
   24   0.0003210  -0.0056199  -0.0347168  -0.0176948  -0.0031426  -0.0611183
   25   0.1015069  -0.1070915   0.0005290  -0.0063675   0.0289161   0.0006648
   26  -0.1070915   0.3181716   0.0063012  -0.0005664   0.0009033  -0.0001372
   27   0.0005290   0.0063012   0.0246047  -0.0007862   0.0020230   0.0034409
   28  -0.0063675  -0.0005664  -0.0007862   0.7015977   0.0366810   0.0432753
   29   0.0289161   0.0009033   0.0020230   0.0366810   0.6903079   0.0291424
   30   0.0006648  -0.0001372   0.0034409   0.0432753   0.0291424   0.1349055
   31   0.0008893   0.0001866   0.0003858  -0.1636653  -0.1369809  -0.0154734
   32  -0.0003223   0.0006438   0.0001915  -0.1358085  -0.2311885  -0.0184491
   33   0.0003883   0.0002424  -0.0041624  -0.0151623  -0.0184086  -0.0379917
   34   0.0000909  -0.0000763   0.0000516  -0.0200227   0.0110487  -0.0012906
   35   0.0011143  -0.0000260   0.0000774   0.0316530  -0.0006055   0.0024097
   36   0.0001863  -0.0000221   0.0000737   0.0004026   0.0010093   0.0051349
   37  -0.0002143   0.0000300  -0.0000756  -0.0007562  -0.0022079  -0.0002265
   38   0.0000149  -0.0000232  -0.0000439   0.0009147  -0.0003179   0.0008751
   39  -0.0003344   0.0000831   0.0001327  -0.0034283   0.0009236  -0.0015172
   40   0.0000573  -0.0000039   0.0000031   0.0005017  -0.0003332   0.0010565
   41   0.0000158  -0.0000021   0.0000041   0.0006277   0.0000865  -0.0003318
   42   0.0001317  -0.0000252  -0.0001023   0.0010581   0.0001464  -0.0000659
   43  -0.0000165   0.0000025   0.0000308  -0.0004119   0.0000530  -0.0001141
   44  -0.0000708   0.0000020  -0.0000264  -0.0011637  -0.0001016   0.0001412
   45   0.0000600  -0.0000230   0.0000058   0.0002238   0.0001598   0.0001528
   46  -0.0000271   0.0000064   0.0000016  -0.0002055  -0.0000676  -0.0000326
   47   0.0000024   0.0000022   0.0000087  -0.0001214   0.0000723  -0.0000858
   48   0.0000025   0.0000020   0.0000027   0.0000150   0.0000149   0.0000137
   49  -0.0000582  -0.0000030   0.0000091  -0.0004350  -0.0003556  -0.0002015
   50   0.0000156  -0.0000012   0.0000044   0.0002212   0.0000696   0.0000016
   51  -0.0000149   0.0000077  -0.0000501  -0.0000298  -0.0000879   0.0002244
   52  -0.0000035   0.0000012  -0.0000004   0.0000006  -0.0000221   0.0000063
   53   0.0000118  -0.0000017   0.0000032   0.0001249   0.0000016   0.0000084
   54   0.0000012  -0.0000004  -0.0000029  -0.0000003   0.0000040   0.0000126
   55  -0.0000251   0.0000144  -0.0000640  -0.0002719  -0.0001564   0.0003589
   56  -0.0000764   0.0000034  -0.0000047  -0.0010888  -0.0000626  -0.0001835
   57  -0.0000054   0.0000074   0.0000022  -0.0000276   0.0000646   0.0002337
   58  -0.0000225   0.0000072  -0.0000060  -0.0001620  -0.0000469   0.0000159
   59   0.0000050   0.0000029  -0.0000065  -0.0000891   0.0000467   0.0000353
   60  -0.0000103   0.0000007   0.0000008  -0.0000524  -0.0000543  -0.0000222
   61  -0.0001422   0.0000304   0.0000589  -0.0004089  -0.0019141  -0.0008329
   62  -0.0000095  -0.0000263   0.0000447   0.0008672  -0.0006044  -0.0009719
   63   0.0000536  -0.0000436   0.0000436   0.0019933  -0.0018246  -0.0006552
   64   0.0000134   0.0000013  -0.0000028   0.0002518   0.0000959  -0.0000067
   65   0.0000457  -0.0000057   0.0000293   0.0004451   0.0002270   0.0001108
   66  -0.0000173  -0.0000028  -0.0000014  -0.0002971   0.0002323   0.0002335
           31          32          33          34          35          36
    1   0.0092923  -0.0180750  -0.0005844  -0.2155380   0.0150240  -0.0113903
    2   0.0112448  -0.0188425  -0.0004527   0.0179008  -0.0796833   0.0003013
    3   0.0009080  -0.0023829   0.0037467  -0.0099811  -0.0007582  -0.0790293
    4  -0.0000652   0.0026958  -0.0003131  -0.0239142  -0.0232906  -0.0029480
    5   0.0020802  -0.0026829  -0.0002921  -0.0070322   0.0072607  -0.0012172
    6  -0.0003424  -0.0002265   0.0057470  -0.0042539  -0.0008110   0.0028062
    7   0.0002091  -0.0002740   0.0000035  -0.0016841  -0.0030480  -0.0001830
    8   0.0010855  -0.0014492  -0.0000418   0.0030010  -0.0013626   0.0004517
    9   0.0000604  -0.0000925   0.0001454   0.0003471  -0.0007300  -0.0023480
   10  -0.0005876   0.0008998   0.0001193   0.0002983  -0.0016195  -0.0005257
   11   0.0009223  -0.0001483   0.0000713  -0.0021479  -0.0030638  -0.0002772
   12   0.0000554   0.0001095  -0.0007002  -0.0008253  -0.0006411   0.0057504
   13   0.0000730  -0.0000609   0.0000384   0.0002259  -0.0014856   0.0001104
   14  -0.0000687   0.0000481   0.0000304   0.0006072  -0.0003458   0.0001360
   15   0.0000288   0.0000138  -0.0003648   0.0000923  -0.0001236   0.0002125
   16  -0.0036883   0.0014776  -0.0007060  -0.0010327  -0.0002174  -0.0002536
   17   0.0016828   0.0013890  -0.0000195  -0.0003610  -0.0013268  -0.0000915
   18  -0.0006891  -0.0001276   0.0066150  -0.0000051  -0.0001529  -0.0010549
   19  -0.0013535   0.0004510  -0.0001169   0.0010495   0.0000939   0.0000700
   20  -0.0006006   0.0001192  -0.0000486  -0.0001827   0.0001797   0.0000251
   21  -0.0001453   0.0000416   0.0000871   0.0001035   0.0000912  -0.0002901
   22  -0.0143868   0.0051805  -0.0012488   0.0023529   0.0019152   0.0000419
   23  -0.0252260   0.0075254  -0.0017341   0.0008807  -0.0043323  -0.0009355
   24  -0.0024313   0.0005454   0.0034018  -0.0004621  -0.0005024   0.0063319
   25   0.0008893  -0.0003223   0.0003883   0.0000909   0.0011143   0.0001863
   26   0.0001866   0.0006438   0.0002424  -0.0000763  -0.0000260  -0.0000221
   27   0.0003858   0.0001915  -0.0041624   0.0000516   0.0000774   0.0000737
   28  -0.1636653  -0.1358085  -0.0151623  -0.0200227   0.0316530   0.0004026
   29  -0.1369809  -0.2311885  -0.0184086   0.0110487  -0.0006055   0.0010093
   30  -0.0154734  -0.0184491  -0.0379917  -0.0012906   0.0024097   0.0051349
   31   0.1722165   0.1448116   0.0172168   0.0008122   0.0007568   0.0003561
   32   0.1448116   0.2436143   0.0202659  -0.0018662   0.0009412   0.0000005
   33   0.0172168   0.0202659   0.0272028   0.0002694   0.0003596  -0.0037046
   34   0.0008122  -0.0018662   0.0002694   0.6382793  -0.0471902   0.0034293
   35   0.0007568   0.0009412   0.0003596  -0.0471902   0.1831861   0.0121992
   36   0.0003561   0.0000005  -0.0037046   0.0034293   0.0121992   0.6196791
   37   0.0001891   0.0004647   0.0006970  -0.1866604   0.0125072   0.0620489
   38   0.0000816   0.0000456  -0.0003107   0.0124777  -0.0658708  -0.0083528
   39   0.0003157  -0.0003267   0.0005353   0.1226833  -0.0143809  -0.2163495
   40  -0.0000722   0.0000538  -0.0001363   0.0058726  -0.0000845   0.0064166
   41   0.0000510  -0.0000225   0.0000889  -0.0002631   0.0038990  -0.0013698
   42  -0.0001467   0.0000587  -0.0001735  -0.0174382   0.0008971  -0.0390487
   43  -0.0000942  -0.0000424   0.0001435  -0.0332145   0.0049816   0.0664512
   44  -0.0000479  -0.0000621   0.0000678   0.0041889   0.0073210  -0.0057125
   45  -0.0000327  -0.0001244  -0.0002356   0.0201658  -0.0010388   0.0414860
   46   0.0000075   0.0000090   0.0000560  -0.0048490   0.0009105  -0.0019497
   47  -0.0000062  -0.0000049  -0.0000172   0.0009773   0.0054924   0.0000576
   48   0.0000011   0.0000089   0.0000076  -0.0013569   0.0000172   0.0012085
   49   0.0000043  -0.0000811  -0.0000131  -0.0001969   0.0000184   0.0079934
   50  -0.0000106  -0.0000135   0.0000158  -0.0004412  -0.0049510  -0.0021888
   51   0.0000373   0.0000886  -0.0000343   0.0074606  -0.0020902  -0.0679192
   52   0.0000030  -0.0000105   0.0000033   0.0005930  -0.0001223   0.0001205
   53   0.0000099  -0.0000018   0.0000099  -0.0000938  -0.0009078   0.0000004
   54  -0.0000002   0.0000048  -0.0000154   0.0000854  -0.0000211  -0.0012708
   55  -0.0000244   0.0001796  -0.0001549  -0.0147667  -0.0000217  -0.0812196
   56  -0.0000452  -0.0000001  -0.0002056   0.0009565   0.0072815   0.0079262
   57  -0.0000044   0.0001192  -0.0001913  -0.0339781   0.0034537   0.0206416
   58   0.0000133   0.0000142  -0.0000465  -0.0050708   0.0011308   0.0001867
   59   0.0000032  -0.0000015   0.0000322   0.0011121   0.0067787  -0.0000563
   60   0.0000035  -0.0000129  -0.0000103   0.0000854  -0.0001140   0.0019807
   61   0.0002369   0.0002896  -0.0004378  -0.1519438   0.0077070  -0.0370869
   62   0.0000412   0.0002612   0.0001446   0.0064968  -0.0636353  -0.0021380
   63  -0.0001010   0.0002252   0.0002516  -0.1023616   0.0038739  -0.2749650
   64  -0.0000090   0.0000135  -0.0000158   0.0093279  -0.0007380  -0.0122676
   65   0.0000284  -0.0001702   0.0002021   0.0000022   0.0037687   0.0002532
   66  -0.0000026   0.0000692  -0.0001563   0.0171765  -0.0020111  -0.0193260
           37          38          39          40          41          42
    1  -0.0235520   0.0049454   0.0070157  -0.0015003  -0.0003353  -0.0029849
    2   0.0026876   0.0025772  -0.0014720   0.0000007  -0.0021940   0.0005105
    3   0.0240353  -0.0018619   0.0074125   0.0024122  -0.0006711  -0.0007915
    4  -0.0002867  -0.0009258  -0.0031526   0.0001426  -0.0005308   0.0013903
    5   0.0031595  -0.0012360   0.0016811  -0.0001895  -0.0003284  -0.0008788
    6   0.0008754  -0.0019400  -0.0013269   0.0014101   0.0003101  -0.0005782
    7   0.0000256  -0.0015396   0.0001401  -0.0002106  -0.0001181  -0.0001824
    8  -0.0015397  -0.0005957  -0.0008872   0.0002385   0.0002654   0.0001775
    9   0.0005976   0.0004391  -0.0002426   0.0001400   0.0003423   0.0002238
   10  -0.0004128   0.0004493  -0.0000782   0.0004777   0.0001415  -0.0002078
   11   0.0001517  -0.0002988  -0.0001416   0.0001038  -0.0001455   0.0001570
   12  -0.0008693   0.0000587  -0.0002248  -0.0000663  -0.0000190  -0.0001152
   13  -0.0002244  -0.0000091  -0.0007696   0.0000325  -0.0000367   0.0002997
   14  -0.0001254   0.0000118  -0.0004934  -0.0000163   0.0000224   0.0002006
   15  -0.0001415   0.0001032  -0.0000544   0.0000204  -0.0000220   0.0000002
   16   0.0003229   0.0000955   0.0002493   0.0000319  -0.0000283  -0.0000670
   17  -0.0001061   0.0004867  -0.0001847   0.0000308   0.0001340  -0.0000182
   18   0.0002710   0.0000876   0.0001852  -0.0001633   0.0000519   0.0000510
   19  -0.0004134  -0.0000325  -0.0006636  -0.0000615   0.0000276   0.0002851
   20   0.0000706   0.0000223   0.0000986   0.0000181  -0.0000027  -0.0000391
   21  -0.0000122  -0.0000754  -0.0000872   0.0000114   0.0000142   0.0000339
   22  -0.0003561  -0.0003058  -0.0005384   0.0002464  -0.0002640   0.0000916
   23   0.0005373  -0.0000725   0.0006543  -0.0002119  -0.0001227  -0.0002371
   24  -0.0009546   0.0004672  -0.0003477  -0.0000723  -0.0001287  -0.0000250
   25  -0.0002143   0.0000149  -0.0003344   0.0000573   0.0000158   0.0001317
   26   0.0000300  -0.0000232   0.0000831  -0.0000039  -0.0000021  -0.0000252
   27  -0.0000756  -0.0000439   0.0001327   0.0000031   0.0000041  -0.0001023
   28  -0.0007562   0.0009147  -0.0034283   0.0005017   0.0006277   0.0010581
   29  -0.0022079  -0.0003179   0.0009236  -0.0003332   0.0000865   0.0001464
   30  -0.0002265   0.0008751  -0.0015172   0.0010565  -0.0003318  -0.0000659
   31   0.0001891   0.0000816   0.0003157  -0.0000722   0.0000510  -0.0001467
   32   0.0004647   0.0000456  -0.0003267   0.0000538  -0.0000225   0.0000587
   33   0.0006970  -0.0003107   0.0005353  -0.0001363   0.0000889  -0.0001735
   34  -0.1866604   0.0124777   0.1226833   0.0058726  -0.0002631  -0.0174382
   35   0.0125072  -0.0658708  -0.0143809  -0.0000845   0.0038990   0.0008971
   36   0.0620489  -0.0083528  -0.2163495   0.0064166  -0.0013698  -0.0390487
   37   0.6135444  -0.0453524  -0.0468893  -0.0561971   0.0025862  -0.0380268
   38  -0.0453524   0.1273285   0.0115115   0.0029625  -0.0225165   0.0016291
   39  -0.0468893   0.0115115   0.5034064  -0.0387551   0.0014443  -0.1289093
   40  -0.0561971   0.0029625  -0.0387551   0.0691111  -0.0043792   0.0649277
   41   0.0025862  -0.0225165   0.0014443  -0.0043792   0.0116185  -0.0026775
   42  -0.0380268   0.0016291  -0.1289093   0.0649277  -0.0026775   0.1916000
   43  -0.3177772   0.0213645  -0.0374654  -0.0145057   0.0015813  -0.0125491
   44   0.0234037  -0.0650841   0.0027867   0.0009469   0.0040542   0.0006219
   45   0.0279105  -0.0035250  -0.1098514  -0.0387901   0.0031708  -0.0229270
   46  -0.0140123   0.0020753   0.0264476   0.0006887  -0.0002872   0.0005456
   47   0.0013624   0.0025634  -0.0022125  -0.0003250  -0.0025290   0.0000156
   48  -0.0046527   0.0004360   0.0037714  -0.0007748   0.0001458   0.0011478
   49  -0.0164342   0.0013010  -0.0322271  -0.0038903   0.0007856  -0.0018058
   50   0.0004104   0.0070393   0.0032267   0.0009470   0.0048150   0.0001957
   51  -0.0888479   0.0089298   0.0208556   0.0047721  -0.0005334   0.0043908
   52   0.0014784   0.0004921  -0.0017876  -0.0004428   0.0000433  -0.0002507
   53   0.0005061   0.0072956  -0.0001124   0.0000074   0.0000599   0.0000030
   54  -0.0014414  -0.0001103  -0.0036396  -0.0013326   0.0001096  -0.0009846
   55  -0.0610885   0.0061705   0.0273222   0.0013502  -0.0002738  -0.0008291
   56   0.0056438  -0.0070375  -0.0028059  -0.0002616  -0.0006954   0.0000368
   57   0.0279768  -0.0027337  -0.0112443  -0.0018756   0.0001759  -0.0019588
   58  -0.0012370   0.0000934   0.0009308   0.0001891  -0.0000930  -0.0000659
   59   0.0001091  -0.0006220  -0.0000756  -0.0000877  -0.0007880   0.0000470
   60   0.0009064  -0.0000661   0.0004174  -0.0001444   0.0000324  -0.0000270
   61   0.0642581  -0.0058217  -0.0168126  -0.0019915   0.0007829   0.0070057
   62  -0.0048023   0.0100345   0.0006819   0.0005870   0.0042044  -0.0008588
   63   0.0397391  -0.0055705  -0.0605870   0.0007216  -0.0000830  -0.0002266
   64  -0.0002011   0.0005475  -0.0021978   0.0001700  -0.0000333  -0.0011808
   65   0.0005089   0.0062735   0.0000060  -0.0000037   0.0001877   0.0000377
   66  -0.0029189   0.0000506  -0.0023293   0.0002188  -0.0000544  -0.0015143
           43          44          45          46          47          48
    1   0.0008072   0.0009125   0.0017956  -0.0001773  -0.0000614  -0.0002670
    2   0.0004569   0.0060240   0.0002581  -0.0000349   0.0002670   0.0000148
    3   0.0026190  -0.0005032  -0.0040733   0.0012190  -0.0001041   0.0003188
    4  -0.0004863   0.0010369   0.0001339  -0.0001499   0.0001538  -0.0000126
    5   0.0004784  -0.0004979  -0.0009951   0.0003447   0.0001282  -0.0000042
    6  -0.0004312   0.0001748  -0.0002388  -0.0000047   0.0001475   0.0000101
    7   0.0004950  -0.0000212  -0.0000745   0.0000480   0.0000013   0.0000144
    8   0.0000505   0.0000220   0.0005018  -0.0001437  -0.0001070   0.0000014
    9  -0.0001644  -0.0000228  -0.0001419   0.0000228  -0.0000472   0.0000083
   10   0.0000887   0.0000258   0.0000219   0.0000015  -0.0000481   0.0000102
   11   0.0000304   0.0001859  -0.0001180   0.0000237   0.0000375   0.0000043
   12  -0.0001053   0.0000318   0.0001879  -0.0000559   0.0000268  -0.0000330
   13   0.0000043   0.0000992   0.0001084  -0.0000524   0.0000006   0.0000082
   14  -0.0000556   0.0000250   0.0000949  -0.0000436   0.0000005   0.0000022
   15   0.0000551   0.0000305   0.0000476  -0.0000111  -0.0000128   0.0000035
   16   0.0000632  -0.0000166  -0.0000288   0.0000392  -0.0000178  -0.0000170
   17   0.0000745   0.0000270   0.0000843  -0.0000182  -0.0000747   0.0000063
   18   0.0000260  -0.0000005  -0.0000553   0.0000176  -0.0000158  -0.0000009
   19  -0.0000931   0.0000197   0.0002182  -0.0000818   0.0000115  -0.0000008
   20   0.0000045  -0.0000141  -0.0000400   0.0000124  -0.0000040  -0.0000000
   21  -0.0000051   0.0000190   0.0000113  -0.0000019   0.0000033   0.0000011
   22  -0.0001112  -0.0000235  -0.0000186  -0.0000357   0.0000685   0.0000103
   23  -0.0000545   0.0002776  -0.0000841   0.0000401   0.0000128  -0.0000066
   24  -0.0001613  -0.0001438   0.0002833  -0.0000924  -0.0000077  -0.0000287
   25  -0.0000165  -0.0000708   0.0000600  -0.0000271   0.0000024   0.0000025
   26   0.0000025   0.0000020  -0.0000230   0.0000064   0.0000022   0.0000020
   27   0.0000308  -0.0000264   0.0000058   0.0000016   0.0000087   0.0000027
   28  -0.0004119  -0.0011637   0.0002238  -0.0002055  -0.0001214   0.0000150
   29   0.0000530  -0.0001016   0.0001598  -0.0000676   0.0000723   0.0000149
   30  -0.0001141   0.0001412   0.0001528  -0.0000326  -0.0000858   0.0000137
   31  -0.0000942  -0.0000479  -0.0000327   0.0000075  -0.0000062   0.0000011
   32  -0.0000424  -0.0000621  -0.0001244   0.0000090  -0.0000049   0.0000089
   33   0.0001435   0.0000678  -0.0002356   0.0000560  -0.0000172   0.0000076
   34  -0.0332145   0.0041889   0.0201658  -0.0048490   0.0009773  -0.0013569
   35   0.0049816   0.0073210  -0.0010388   0.0009105   0.0054924   0.0000172
   36   0.0664512  -0.0057125   0.0414860  -0.0019497   0.0000576   0.0012085
   37  -0.3177772   0.0234037   0.0279105  -0.0140123   0.0013624  -0.0046527
   38   0.0213645  -0.0650841  -0.0035250   0.0020753   0.0025634   0.0004360
   39  -0.0374654   0.0027867  -0.1098514   0.0264476  -0.0022125   0.0037714
   40  -0.0145057   0.0009469  -0.0387901   0.0006887  -0.0003250  -0.0007748
   41   0.0015813   0.0040542   0.0031708  -0.0002872  -0.0025290   0.0001458
   42  -0.0125491   0.0006219  -0.0229270   0.0005456   0.0000156   0.0011478
   43   0.6710908  -0.0495833  -0.0401553  -0.1501615   0.0132380   0.1351193
   44  -0.0495833   0.1349758   0.0157849   0.0129950  -0.0370379  -0.0161317
   45  -0.0401553   0.0157849   0.7249796   0.1322285  -0.0158394  -0.2465011
   46  -0.1501615   0.0129950   0.1322285   0.1568532  -0.0148118  -0.1419631
   47   0.0132380  -0.0370379  -0.0158394  -0.0148118   0.0263414   0.0172456
   48   0.1351193  -0.0161317  -0.2465011  -0.1419631   0.0172456   0.2606085
   49  -0.1619554   0.0067797  -0.1102998   0.0117741  -0.0004046   0.0175656
   50   0.0079294  -0.0625770   0.0043655  -0.0009929   0.0036222  -0.0020129
   51  -0.0437536  -0.0013021  -0.3023254  -0.0122587   0.0005315  -0.0172901
   52  -0.0086076   0.0011087   0.0011425   0.0006909  -0.0004632  -0.0001811
   53   0.0003989   0.0034228  -0.0001605  -0.0004108  -0.0041708   0.0001475
   54  -0.0297114   0.0025786   0.0008908   0.0004781   0.0000669   0.0009787
   55   0.0628342  -0.0042113   0.0336802  -0.0002635   0.0005184  -0.0035600
   56  -0.0051927   0.0087399  -0.0044136   0.0005669   0.0070122   0.0001039
   57  -0.0116670  -0.0004466  -0.0569184  -0.0030475   0.0001004  -0.0033357
   58  -0.0014466   0.0008143   0.0033800   0.0004036   0.0000002   0.0008614
   59   0.0008566   0.0067466  -0.0005396  -0.0000353   0.0001637  -0.0001086
   60   0.0039758  -0.0005496  -0.0022293  -0.0006622   0.0000406  -0.0008745
   61  -0.0460391   0.0028721  -0.0307277  -0.0005227  -0.0000113  -0.0009102
   62   0.0035060  -0.0055033   0.0023564  -0.0000790  -0.0011009   0.0001050
   63  -0.0312864   0.0024947  -0.0225223  -0.0010128   0.0000870  -0.0000022
   64  -0.0004647  -0.0000647  -0.0009411   0.0000319  -0.0000637   0.0000880
   65  -0.0000773  -0.0009443   0.0001262  -0.0000589  -0.0006866   0.0000082
   66  -0.0008516   0.0001063  -0.0000263   0.0000756   0.0000111  -0.0000144
           49          50          51          52          53          54
    1   0.0002822  -0.0001922   0.0007073  -0.0000041  -0.0001109  -0.0000007
    2   0.0001845  -0.0010670  -0.0001513  -0.0000998  -0.0008150   0.0000238
    3   0.0000259   0.0000680  -0.0012496  -0.0000400   0.0000344   0.0001377
    4  -0.0000922  -0.0002163   0.0000188  -0.0000097  -0.0001278   0.0000021
    5   0.0003472   0.0000588   0.0000674   0.0000734   0.0000588  -0.0000245
    6  -0.0000672  -0.0001524   0.0005130   0.0000024  -0.0000234   0.0000050
    7  -0.0001328   0.0001771  -0.0000934  -0.0000010  -0.0000097  -0.0000055
    8  -0.0002044   0.0001321  -0.0001546  -0.0000256  -0.0000256   0.0000091
    9  -0.0000068   0.0001012   0.0001617  -0.0000014  -0.0000028   0.0000113
   10   0.0000650   0.0000279  -0.0000677   0.0000239  -0.0000026   0.0000011
   11  -0.0000715  -0.0000412   0.0000322   0.0000403  -0.0000309  -0.0000055
   12  -0.0000029   0.0000369  -0.0000032   0.0000025   0.0000083   0.0000009
   13  -0.0001271  -0.0000375  -0.0000341  -0.0000276  -0.0000119   0.0000052
   14  -0.0000717   0.0000184  -0.0000166  -0.0000294  -0.0000133   0.0000046
   15  -0.0000108  -0.0000051  -0.0000597  -0.0000021  -0.0000031  -0.0000025
   16   0.0000999  -0.0000085   0.0000166   0.0000469  -0.0000051   0.0000018
   17  -0.0000177   0.0000094  -0.0000849  -0.0000193   0.0000051   0.0000059
   18   0.0000197   0.0000007   0.0000205   0.0000046  -0.0000001  -0.0000120
   19  -0.0000844   0.0000152  -0.0000277  -0.0000496   0.0000079   0.0000061
   20   0.0000063  -0.0000033   0.0000103   0.0000091  -0.0000039  -0.0000009
   21  -0.0000103   0.0000026  -0.0000035  -0.0000022   0.0000004   0.0000003
   22  -0.0000239  -0.0000034   0.0000685   0.0000008   0.0000058  -0.0000049
   23   0.0001277  -0.0000674   0.0000890  -0.0000138  -0.0000314   0.0000025
   24   0.0000380  -0.0000198   0.0000463  -0.0000069  -0.0000216   0.0000092
   25  -0.0000582   0.0000156  -0.0000149  -0.0000035   0.0000118   0.0000012
   26  -0.0000030  -0.0000012   0.0000077   0.0000012  -0.0000017  -0.0000004
   27   0.0000091   0.0000044  -0.0000501  -0.0000004   0.0000032  -0.0000029
   28  -0.0004350   0.0002212  -0.0000298   0.0000006   0.0001249  -0.0000003
   29  -0.0003556   0.0000696  -0.0000879  -0.0000221   0.0000016   0.0000040
   30  -0.0002015   0.0000016   0.0002244   0.0000063   0.0000084   0.0000126
   31   0.0000043  -0.0000106   0.0000373   0.0000030   0.0000099  -0.0000002
   32  -0.0000811  -0.0000135   0.0000886  -0.0000105  -0.0000018   0.0000048
   33  -0.0000131   0.0000158  -0.0000343   0.0000033   0.0000099  -0.0000154
   34  -0.0001969  -0.0004412   0.0074606   0.0005930  -0.0000938   0.0000854
   35   0.0000184  -0.0049510  -0.0020902  -0.0001223  -0.0009078  -0.0000211
   36   0.0079934  -0.0021888  -0.0679192   0.0001205   0.0000004  -0.0012708
   37  -0.0164342   0.0004104  -0.0888479   0.0014784   0.0005061  -0.0014414
   38   0.0013010   0.0070393   0.0089298   0.0004921   0.0072956  -0.0001103
   39  -0.0322271   0.0032267   0.0208556  -0.0017876  -0.0001124  -0.0036396
   40  -0.0038903   0.0009470   0.0047721  -0.0004428   0.0000074  -0.0013326
   41   0.0007856   0.0048150  -0.0005334   0.0000433   0.0000599   0.0001096
   42  -0.0018058   0.0001957   0.0043908  -0.0002507   0.0000030  -0.0009846
   43  -0.1619554   0.0079294  -0.0437536  -0.0086076   0.0003989  -0.0297114
   44   0.0067797  -0.0625770  -0.0013021   0.0011087   0.0034228   0.0025786
   45  -0.1102998   0.0043655  -0.3023254   0.0011425  -0.0001605   0.0008908
   46   0.0117741  -0.0009929  -0.0122587   0.0006909  -0.0004108   0.0004781
   47  -0.0004046   0.0036222   0.0005315  -0.0004632  -0.0041708   0.0000669
   48   0.0175656  -0.0020129  -0.0172901  -0.0001811   0.0001475   0.0009787
   49   0.7334416  -0.0540738   0.0079709  -0.3329989   0.0258171  -0.0262322
   50  -0.0540738   0.1398601   0.0112083   0.0258407  -0.0390877   0.0018115
   51   0.0079709   0.0112083   0.6594980  -0.0263671   0.0017919  -0.0614344
   52  -0.3329989   0.0258407  -0.0263671   0.3523044  -0.0285605   0.0283902
   53   0.0258171  -0.0390877   0.0017919  -0.0285605   0.0278936  -0.0017031
   54  -0.0262322   0.0018115  -0.0614344   0.0283902  -0.0017031   0.0608963
   55  -0.1972418   0.0136690   0.0649072  -0.0130756   0.0020646   0.0261335
   56   0.0152836  -0.0652526  -0.0103177   0.0013864   0.0033065  -0.0022875
   57   0.1277267  -0.0160161  -0.2624431  -0.0045859   0.0004610   0.0072424
   58   0.0114343  -0.0003552   0.0181708   0.0007523  -0.0004170  -0.0005691
   59  -0.0010931   0.0030220  -0.0021423  -0.0004092  -0.0038680   0.0001584
   60  -0.0127068   0.0006659  -0.0179791   0.0002291   0.0000767   0.0008634
   61  -0.0381295   0.0060205   0.0692448   0.0000386   0.0006865   0.0029135
   62   0.0046162   0.0076496  -0.0059577   0.0007071   0.0068318  -0.0005070
   63   0.0234245  -0.0013053   0.0436300   0.0036142  -0.0005530  -0.0038643
   64  -0.0053013   0.0010580  -0.0018792  -0.0007123   0.0001092   0.0012801
   65   0.0011097   0.0067654   0.0000829   0.0000734   0.0000824  -0.0001196
   66  -0.0011886  -0.0000048   0.0014528  -0.0002903   0.0000348   0.0001780
           55          56          57          58          59          60
    1   0.0025672   0.0008113  -0.0013925  -0.0000258  -0.0000544   0.0001008
    2   0.0001314   0.0068917  -0.0007267  -0.0001616   0.0001188  -0.0000241
    3  -0.0020285  -0.0002929  -0.0043522  -0.0012084   0.0001007  -0.0000298
    4  -0.0002996   0.0010448  -0.0004991  -0.0001988   0.0001181  -0.0000303
    5   0.0003985  -0.0003800   0.0006717   0.0003338   0.0001262   0.0001025
    6   0.0004107   0.0004216  -0.0000436   0.0000056  -0.0000382  -0.0000172
    7   0.0002594   0.0001093   0.0002298   0.0000543  -0.0000098  -0.0000041
    8  -0.0000928  -0.0000328  -0.0002386  -0.0001337  -0.0001073  -0.0000324
    9   0.0002816  -0.0001379  -0.0001689  -0.0000303  -0.0000077  -0.0000059
   10  -0.0001258   0.0000471   0.0000412   0.0000169  -0.0000340   0.0000142
   11   0.0000819   0.0002375  -0.0000398   0.0000409   0.0000342   0.0000255
   12   0.0000141  -0.0001318   0.0002677   0.0000717  -0.0000260  -0.0000022
   13  -0.0000087   0.0001749   0.0000071  -0.0000624  -0.0000050  -0.0000316
   14  -0.0000294   0.0000359  -0.0000014  -0.0000536  -0.0000026  -0.0000249
   15  -0.0000544   0.0000078   0.0000245  -0.0000022   0.0000096  -0.0000000
   16   0.0000642   0.0000418  -0.0000392   0.0000525  -0.0000267   0.0000476
   17  -0.0000853   0.0000720   0.0000697  -0.0000276  -0.0000664  -0.0000102
   18  -0.0000170  -0.0000326  -0.0000973  -0.0000136  -0.0000042   0.0000058
   19  -0.0000576  -0.0000587  -0.0000850  -0.0001027   0.0000130  -0.0000498
   20   0.0000166   0.0000132   0.0000141   0.0000183  -0.0000043   0.0000087
   21  -0.0000046  -0.0000240   0.0000030  -0.0000076   0.0000025  -0.0000050
   22  -0.0000566  -0.0001469  -0.0000692  -0.0000308   0.0000810  -0.0000252
   23   0.0000950   0.0001989  -0.0001025   0.0000069   0.0000080   0.0000019
   24   0.0001269   0.0003801   0.0001841   0.0000748   0.0000073   0.0000032
   25  -0.0000251  -0.0000764  -0.0000054  -0.0000225   0.0000050  -0.0000103
   26   0.0000144   0.0000034   0.0000074   0.0000072   0.0000029   0.0000007
   27  -0.0000640  -0.0000047   0.0000022  -0.0000060  -0.0000065   0.0000008
   28  -0.0002719  -0.0010888  -0.0000276  -0.0001620  -0.0000891  -0.0000524
   29  -0.0001564  -0.0000626   0.0000646  -0.0000469   0.0000467  -0.0000543
   30   0.0003589  -0.0001835   0.0002337   0.0000159   0.0000353  -0.0000222
   31  -0.0000244  -0.0000452  -0.0000044   0.0000133   0.0000032   0.0000035
   32   0.0001796  -0.0000001   0.0001192   0.0000142  -0.0000015  -0.0000129
   33  -0.0001549  -0.0002056  -0.0001913  -0.0000465   0.0000322  -0.0000103
   34  -0.0147667   0.0009565  -0.0339781  -0.0050708   0.0011121   0.0000854
   35  -0.0000217   0.0072815   0.0034537   0.0011308   0.0067787  -0.0001140
   36  -0.0812196   0.0079262   0.0206416   0.0001867  -0.0000563   0.0019807
   37  -0.0610885   0.0056438   0.0279768  -0.0012370   0.0001091   0.0009064
   38   0.0061705  -0.0070375  -0.0027337   0.0000934  -0.0006220  -0.0000661
   39   0.0273222  -0.0028059  -0.0112443   0.0009308  -0.0000756   0.0004174
   40   0.0013502  -0.0002616  -0.0018756   0.0001891  -0.0000877  -0.0001444
   41  -0.0002738  -0.0006954   0.0001759  -0.0000930  -0.0007880   0.0000324
   42  -0.0008291   0.0000368  -0.0019588  -0.0000659   0.0000470  -0.0000270
   43   0.0628342  -0.0051927  -0.0116670  -0.0014466   0.0008566   0.0039758
   44  -0.0042113   0.0087399  -0.0004466   0.0008143   0.0067466  -0.0005496
   45   0.0336802  -0.0044136  -0.0569184   0.0033800  -0.0005396  -0.0022293
   46  -0.0002635   0.0005669  -0.0030475   0.0004036  -0.0000353  -0.0006622
   47   0.0005184   0.0070122   0.0001004   0.0000002   0.0001637   0.0000406
   48  -0.0035600   0.0001039  -0.0033357   0.0008614  -0.0001086  -0.0008745
   49  -0.1972418   0.0152836   0.1277267   0.0114343  -0.0010931  -0.0127068
   50   0.0136690  -0.0652526  -0.0160161  -0.0003552   0.0030220   0.0006659
   51   0.0649072  -0.0103177  -0.2624431   0.0181708  -0.0021423  -0.0179791
   52  -0.0130756   0.0013864  -0.0045859   0.0007523  -0.0004092   0.0002291
   53   0.0020646   0.0033065   0.0004610  -0.0004170  -0.0038680   0.0000767
   54   0.0261335  -0.0022875   0.0072424  -0.0005691   0.0001584   0.0008634
   55   0.6678848  -0.0475328   0.0314545  -0.1041684   0.0034366  -0.1034130
   56  -0.0475328   0.1375726   0.0103592   0.0036353  -0.0361401   0.0033483
   57   0.0314545   0.0103592   0.7272817  -0.1033497   0.0033230  -0.2921231
   58  -0.1041684   0.0036353  -0.1033497   0.1067709  -0.0045671   0.1109508
   59   0.0034366  -0.0361401   0.0033230  -0.0045671   0.0255927  -0.0034241
   60  -0.1034130   0.0033483  -0.2921231   0.1109508  -0.0034241   0.3085649
   61  -0.3310011   0.0227189  -0.0533496  -0.0080118   0.0011198   0.0011157
   62   0.0241896  -0.0653205   0.0038608   0.0002334   0.0029629  -0.0001245
   63   0.0107427  -0.0021640  -0.1296119  -0.0297194   0.0026585   0.0007873
   64  -0.0124849   0.0019825   0.0265406   0.0008524  -0.0004434  -0.0002992
   65   0.0014371   0.0035564  -0.0023748  -0.0004732  -0.0040032   0.0001338
   66  -0.0040872   0.0004176   0.0066076   0.0003701   0.0000546   0.0007020
           61          62          63          64          65          66
    1  -0.0216789   0.0024072  -0.0100358   0.0008104  -0.0005053   0.0017714
    2   0.0009834   0.0043174   0.0013389  -0.0004288  -0.0036909  -0.0001697
    3  -0.0304918   0.0033564   0.0011562  -0.0008121   0.0002589   0.0008491
    4  -0.0005512   0.0001012   0.0023787   0.0001315  -0.0006887  -0.0005395
    5   0.0033201  -0.0016873   0.0007679  -0.0003059   0.0005482  -0.0002749
    6  -0.0008195   0.0006709  -0.0002237  -0.0001054  -0.0002028   0.0000056
    7   0.0003989  -0.0012398   0.0002466  -0.0000395   0.0001611  -0.0000242
    8  -0.0009837   0.0000241   0.0001732   0.0001361  -0.0001864   0.0000264
    9  -0.0007509  -0.0003017   0.0001011  -0.0000343   0.0000801  -0.0000003
   10  -0.0002561   0.0001665  -0.0001490  -0.0001189  -0.0000789   0.0000027
   11   0.0002216  -0.0000512  -0.0000210  -0.0000613  -0.0001052  -0.0002449
   12   0.0011551   0.0002519  -0.0001746   0.0000602   0.0000078  -0.0000862
   13  -0.0002915  -0.0000331   0.0002349   0.0000441  -0.0000933   0.0000403
   14  -0.0002244   0.0000726   0.0001373   0.0000459  -0.0000713   0.0000732
   15   0.0000735  -0.0001021   0.0000434   0.0000089  -0.0000033   0.0000054
   16   0.0002687   0.0000955   0.0000739  -0.0000793  -0.0000121  -0.0000764
   17  -0.0001514   0.0002675   0.0000178   0.0000091  -0.0000743   0.0001544
   18  -0.0001339   0.0000338   0.0001156  -0.0000349   0.0000221  -0.0000343
   19  -0.0005963   0.0000903   0.0003031   0.0000882   0.0000074   0.0001185
   20   0.0001122  -0.0000055  -0.0000517  -0.0000178  -0.0000127  -0.0000252
   21  -0.0000694   0.0000109  -0.0000041   0.0000102   0.0000075   0.0000124
   22  -0.0002977  -0.0003250   0.0001842  -0.0000131   0.0001757  -0.0001654
   23   0.0000128   0.0002399   0.0000322   0.0000045  -0.0001869   0.0001179
   24   0.0009755  -0.0002802  -0.0001115   0.0000304  -0.0001883  -0.0000090
   25  -0.0001422  -0.0000095   0.0000536   0.0000134   0.0000457  -0.0000173
   26   0.0000304  -0.0000263  -0.0000436   0.0000013  -0.0000057  -0.0000028
   27   0.0000589   0.0000447   0.0000436  -0.0000028   0.0000293  -0.0000014
   28  -0.0004089   0.0008672   0.0019933   0.0002518   0.0004451  -0.0002971
   29  -0.0019141  -0.0006044  -0.0018246   0.0000959   0.0002270   0.0002323
   30  -0.0008329  -0.0009719  -0.0006552  -0.0000067   0.0001108   0.0002335
   31   0.0002369   0.0000412  -0.0001010  -0.0000090   0.0000284  -0.0000026
   32   0.0002896   0.0002612   0.0002252   0.0000135  -0.0001702   0.0000692
   33  -0.0004378   0.0001446   0.0002516  -0.0000158   0.0002021  -0.0001563
   34  -0.1519438   0.0064968  -0.1023616   0.0093279   0.0000022   0.0171765
   35   0.0077070  -0.0636353   0.0038739  -0.0007380   0.0037687  -0.0020111
   36  -0.0370869  -0.0021380  -0.2749650  -0.0122676   0.0002532  -0.0193260
   37   0.0642581  -0.0048023   0.0397391  -0.0002011   0.0005089  -0.0029189
   38  -0.0058217   0.0100345  -0.0055705   0.0005475   0.0062735   0.0000506
   39  -0.0168126   0.0006819  -0.0605870  -0.0021978   0.0000060  -0.0023293
   40  -0.0019915   0.0005870   0.0007216   0.0001700  -0.0000037   0.0002188
   41   0.0007829   0.0042044  -0.0000830  -0.0000333   0.0001877  -0.0000544
   42   0.0070057  -0.0008588  -0.0002266  -0.0011808   0.0000377  -0.0015143
   43  -0.0460391   0.0035060  -0.0312864  -0.0004647  -0.0000773  -0.0008516
   44   0.0028721  -0.0055033   0.0024947  -0.0000647  -0.0009443   0.0001063
   45  -0.0307277   0.0023564  -0.0225223  -0.0009411   0.0001262  -0.0000263
   46  -0.0005227  -0.0000790  -0.0010128   0.0000319  -0.0000589   0.0000756
   47  -0.0000113  -0.0011009   0.0000870  -0.0000637  -0.0006866   0.0000111
   48  -0.0009102   0.0001050  -0.0000022   0.0000880   0.0000082  -0.0000144
   49  -0.0381295   0.0046162   0.0234245  -0.0053013   0.0011097  -0.0011886
   50   0.0060205   0.0076496  -0.0013053   0.0010580   0.0067654  -0.0000048
   51   0.0692448  -0.0059577   0.0436300  -0.0018792   0.0000829   0.0014528
   52   0.0000386   0.0007071   0.0036142  -0.0007123   0.0000734  -0.0002903
   53   0.0006865   0.0068318  -0.0005530   0.0001092   0.0000824   0.0000348
   54   0.0029135  -0.0005070  -0.0038643   0.0012801  -0.0001196   0.0001780
   55  -0.3310011   0.0241896   0.0107427  -0.0124849   0.0014371  -0.0040872
   56   0.0227189  -0.0653205  -0.0021640   0.0019825   0.0035564   0.0004176
   57  -0.0533496   0.0038608  -0.1296119   0.0265406  -0.0023748   0.0066076
   58  -0.0080118   0.0002334  -0.0297194   0.0008524  -0.0004732   0.0003701
   59   0.0011198   0.0029629   0.0026585  -0.0004434  -0.0040032   0.0000546
   60   0.0011157  -0.0001245   0.0007873  -0.0002992   0.0001338   0.0007020
   61   0.6898895  -0.0506624  -0.0417349  -0.1532297   0.0128902   0.1316170
   62  -0.0506624   0.1391624   0.0151925   0.0130466  -0.0380951  -0.0154678
   63  -0.0417349   0.0151925   0.6867843   0.1326912  -0.0153848  -0.2399672
   64  -0.1532297   0.0130466   0.1326912   0.1609321  -0.0148933  -0.1409319
   65   0.0128902  -0.0380951  -0.0153848  -0.0148933   0.0268234   0.0169070
   66   0.1316170  -0.0154678  -0.2399672  -0.1409319   0.0169070   0.2534186
 **********************************************************************
 **                                                                  **
 **                       VIBRATIONAL ANALYSIS                       **
 **                       --------------------                       **
 **                                                                  **
 **        VIBRATIONAL FREQUENCIES (CM**-1) AND NORMAL MODES         **
 **     FORCE CONSTANTS (mDYN/ANGSTROM) AND REDUCED MASSES (AMU)     **
 **                  INFRARED INTENSITIES (KM/MOL)                   **
 **                                                                  **
 **********************************************************************


 Mode:                 1                      2                      3
 Frequency:        15.93                  42.87                  65.49
 Force Cnst:      0.0016                 0.0126                 0.0165
 Red. Mass:      10.6886                11.5991                 6.5457
 IR Active:          YES                    YES                    YES
 IR Intens:        0.231                  0.083                  0.319
 Raman Active:       YES                    YES                    YES
               X      Y      Z        X      Y      Z        X      Y      Z
 C          0.001 -0.030 -0.050   -0.020  0.013 -0.203    0.014 -0.149  0.007
 C         -0.011 -0.031  0.056   -0.025  0.009 -0.135   -0.036 -0.108  0.007
 Cl        -0.026 -0.040  0.190   -0.021  0.012 -0.187   -0.123 -0.144  0.000
 C         -0.010 -0.026  0.043   -0.035  0.003 -0.006   -0.030 -0.035  0.006
 Cl        -0.023 -0.030  0.182   -0.046 -0.007  0.166   -0.107  0.026 -0.000
 C          0.005 -0.018 -0.086   -0.038  0.001  0.012    0.034 -0.010  0.005
 Cl         0.009 -0.010 -0.112   -0.056 -0.013  0.243    0.052  0.088 -0.005
 C          0.019 -0.016 -0.198   -0.027  0.008 -0.132    0.086 -0.052  0.007
 H          0.029 -0.010 -0.296   -0.027  0.008 -0.134    0.136 -0.032  0.007
 C          0.016 -0.021 -0.180   -0.020  0.014 -0.230    0.072 -0.123  0.008
 H          0.026 -0.020 -0.263   -0.016  0.017 -0.296    0.116 -0.157  0.009
 C         -0.002 -0.048 -0.037   -0.026  0.012 -0.107    0.019 -0.127  0.001
 C          0.018  0.103 -0.035    0.094 -0.007 -0.013    0.035  0.037 -0.002
 Cl         0.048  0.330 -0.043    0.278 -0.029 -0.091    0.032 -0.021 -0.002
 C          0.015  0.067 -0.027    0.081 -0.009  0.143    0.057  0.278 -0.006
 H          0.030  0.183 -0.025    0.178 -0.022  0.211    0.070  0.421 -0.009
 C         -0.011 -0.124 -0.019   -0.056  0.007  0.204    0.064  0.340 -0.008
 H         -0.014 -0.152 -0.012   -0.068  0.006  0.321    0.082  0.543 -0.013
 C         -0.032 -0.278 -0.020   -0.179  0.025  0.114    0.044  0.135 -0.004
 H         -0.050 -0.426 -0.015   -0.289  0.039  0.163    0.046  0.171 -0.004
 C         -0.027 -0.241 -0.028   -0.161  0.026 -0.041    0.024 -0.096  0.000
 H         -0.043 -0.362 -0.030   -0.257  0.040 -0.113    0.013 -0.221  0.003
 TransDip  -0.001 -0.013 -0.009   -0.009  0.001  0.002    0.008  0.016 -0.000

 Mode:                 4                      5                      6
 Frequency:        79.47                 133.58                 148.30
 Force Cnst:      0.1010                 0.0900                 0.0733
 Red. Mass:      27.1416                 8.5608                 5.6546
 IR Active:          YES                    YES                    YES
 IR Intens:        0.022                  0.620                  0.216
 Raman Active:       YES                    YES                    YES
               X      Y      Z        X      Y      Z        X      Y      Z
 C          0.003 -0.008  0.117   -0.021 -0.002 -0.001    0.017 -0.067  0.008
 C          0.013 -0.002 -0.012   -0.032 -0.004  0.019    0.003 -0.063 -0.008
 Cl         0.050  0.021 -0.517   -0.065 -0.018  0.094   -0.066 -0.097 -0.030
 C          0.004 -0.006  0.116   -0.039 -0.008  0.067    0.004 -0.035 -0.022
 Cl        -0.024 -0.026  0.525   -0.047 -0.000  0.014   -0.042 -0.005 -0.005
 C          0.014  0.001 -0.002   -0.054 -0.016  0.155    0.027 -0.026 -0.046
 Cl         0.046  0.026 -0.402   -0.038 -0.014 -0.136    0.030  0.008  0.035
 C          0.008 -0.005  0.094   -0.069 -0.028  0.371    0.043 -0.036 -0.099
 H          0.013 -0.003  0.048   -0.078 -0.034  0.525    0.061 -0.028 -0.143
 C         -0.003 -0.013  0.235   -0.059 -0.021  0.273    0.033 -0.060 -0.064
 H         -0.010 -0.020  0.352   -0.075 -0.019  0.377    0.048 -0.069 -0.091
 C          0.004 -0.008  0.090    0.002  0.021 -0.106    0.021 -0.016  0.037
 C         -0.032 -0.007  0.065    0.039 -0.039 -0.084   -0.001 -0.121  0.031
 Cl        -0.104 -0.008  0.098    0.225  0.048 -0.167   -0.026  0.174  0.051
 C         -0.029 -0.003  0.018    0.032 -0.106 -0.025   -0.012 -0.256  0.009
 H         -0.057 -0.004 -0.001    0.049 -0.176 -0.008   -0.041 -0.416  0.003
 C          0.012  0.006  0.002    0.010 -0.051 -0.018    0.021 -0.077 -0.002
 H          0.015  0.011 -0.032    0.003 -0.097  0.009    0.016 -0.147 -0.014
 C          0.048  0.007  0.027   -0.012  0.091 -0.048    0.066  0.261  0.001
 H          0.081  0.013  0.013   -0.042  0.169 -0.034    0.101  0.493 -0.010
 C          0.041  0.000  0.073   -0.002  0.112 -0.099    0.060  0.243  0.023
 H          0.069  0.000  0.093   -0.017  0.190 -0.117    0.091  0.431  0.030
 TransDip   0.002 -0.001  0.004   -0.009 -0.001  0.024    0.010  0.006 -0.009

 Mode:                 7                      8                      9
 Frequency:       194.62                 220.84                 230.16
 Force Cnst:      0.2885                 0.8901                 0.3438
 Red. Mass:      12.9291                30.9773                11.0152
 IR Active:          YES                    YES                    YES
 IR Intens:        0.121                  0.074                  0.295
 Raman Active:       YES                    YES                    YES
               X      Y      Z        X      Y      Z        X      Y      Z
 C         -0.046 -0.079 -0.103    0.006  0.064  0.034   -0.055 -0.025  0.154
 C          0.005 -0.097 -0.075   -0.050  0.125  0.011   -0.092 -0.026  0.183
 Cl         0.262 -0.017  0.055   -0.489 -0.022 -0.040    0.178  0.083 -0.038
 C         -0.005 -0.108 -0.028   -0.046  0.067 -0.015   -0.143 -0.099  0.129
 Cl         0.050 -0.166  0.006    0.573 -0.419  0.020   -0.156 -0.127 -0.058
 C          0.054 -0.064  0.043   -0.125  0.040 -0.030   -0.163 -0.081  0.012
 Cl         0.132  0.324  0.001   -0.107  0.310  0.017   -0.163  0.212  0.006
 C          0.054 -0.076  0.123   -0.063  0.013 -0.034   -0.119 -0.096 -0.155
 H          0.032 -0.089  0.215   -0.054  0.018 -0.050   -0.110 -0.089 -0.334
 C          0.034 -0.070  0.035   -0.056  0.050  0.002   -0.114 -0.044 -0.064
 H          0.070 -0.104  0.078   -0.099  0.085  0.004   -0.164  0.008 -0.190
 C         -0.106 -0.071 -0.090    0.023  0.047  0.030    0.023  0.000  0.096
 C         -0.094 -0.065 -0.064    0.020  0.035  0.022    0.017  0.008  0.068
 Cl        -0.106  0.043 -0.075    0.040 -0.018  0.019    0.148 -0.015  0.031
 C         -0.108 -0.048  0.040    0.025  0.028 -0.014    0.030 -0.009 -0.040
 H         -0.024 -0.063  0.100   -0.006  0.033 -0.036   -0.069 -0.011 -0.109
 C         -0.209  0.038  0.095    0.060 -0.012 -0.034    0.156 -0.031 -0.111
 H         -0.212  0.078  0.165    0.060 -0.034 -0.059    0.162 -0.048 -0.193
 C         -0.258  0.088  0.056    0.076 -0.034 -0.021    0.215 -0.021 -0.071
 H         -0.304  0.175  0.077    0.091 -0.076 -0.028    0.271 -0.027 -0.095
 C         -0.240  0.015 -0.042    0.071  0.009  0.013    0.190 -0.010  0.037
 H         -0.332  0.038 -0.111    0.105  0.007  0.038    0.296 -0.016  0.116
 TransDip  -0.004  0.000  0.010    0.007 -0.005 -0.001    0.006  0.002 -0.016

 Mode:                10                     11                     12
 Frequency:       249.09                 275.63                 304.75
 Force Cnst:      0.2873                 0.2662                 0.4677
 Red. Mass:       7.8597                 5.9477                 8.5474
 IR Active:          YES                    YES                    YES
 IR Intens:        0.667                  0.418                  0.743
 Raman Active:       YES                    YES                    YES
               X      Y      Z        X      Y      Z        X      Y      Z
 C         -0.007  0.000  0.067    0.014  0.009 -0.049   -0.076 -0.004  0.312
 C         -0.006 -0.020  0.361    0.050 -0.057 -0.023   -0.002 -0.033  0.142
 Cl        -0.028 -0.024 -0.084   -0.024 -0.125 -0.003   -0.005 -0.047 -0.022
 C          0.002 -0.004  0.453    0.028 -0.065  0.002    0.035 -0.005 -0.066
 Cl         0.056  0.029 -0.099   -0.068 -0.014 -0.005    0.023  0.014  0.012
 C          0.027  0.002  0.316    0.017 -0.066  0.027    0.086  0.013 -0.244
 Cl         0.064 -0.035 -0.062    0.051  0.052 -0.002    0.108 -0.020  0.067
 C          0.039  0.030 -0.036   -0.026 -0.047  0.032    0.034  0.043 -0.213
 H          0.053  0.040 -0.295   -0.059 -0.063  0.057    0.013  0.036 -0.366
 C          0.044  0.025 -0.204   -0.033 -0.015 -0.028   -0.017  0.017  0.229
 H          0.092  0.023 -0.562   -0.048 -0.003 -0.041    0.010 -0.019  0.360
 C         -0.026  0.006 -0.027    0.044  0.258 -0.023   -0.108  0.048  0.136
 C         -0.037  0.007 -0.031    0.061  0.296 -0.010   -0.222  0.074  0.029
 Cl        -0.007  0.001 -0.061   -0.031 -0.052  0.028    0.119 -0.023 -0.174
 C         -0.043 -0.004  0.014    0.052  0.185  0.001   -0.236  0.057 -0.013
 H         -0.012 -0.019  0.036    0.065  0.186  0.010   -0.289  0.064 -0.049
 C         -0.076  0.003  0.031   -0.003 -0.207  0.021   -0.141 -0.029 -0.071
 H         -0.078 -0.004  0.047   -0.035 -0.547  0.047   -0.137 -0.100 -0.181
 C         -0.082  0.017  0.024   -0.011 -0.117  0.009   -0.021 -0.013  0.008
 H         -0.095  0.028  0.030   -0.043 -0.361  0.019    0.066 -0.062 -0.031
 C         -0.070  0.014 -0.012    0.025  0.269 -0.015   -0.015  0.056  0.101
 H         -0.105  0.029 -0.039    0.022  0.354 -0.025    0.031  0.070  0.134
 TransDip  -0.002  0.001 -0.026    0.004 -0.020  0.000   -0.026 -0.005  0.007

 Mode:                13                     14                     15
 Frequency:       346.48                 395.94                 429.90
 Force Cnst:      1.9177                 0.6893                 0.4642
 Red. Mass:      27.1134                 7.4626                 4.2628
 IR Active:          YES                    YES                    YES
 IR Intens:        0.149                  3.413                  0.747
 Raman Active:       YES                    YES                    YES
               X      Y      Z        X      Y      Z        X      Y      Z
 C         -0.017  0.137 -0.039   -0.090  0.045 -0.118    0.001 -0.146 -0.011
 C         -0.120  0.177 -0.034    0.006 -0.020 -0.158   -0.087 -0.026 -0.038
 Cl        -0.232  0.435  0.006    0.019 -0.078  0.008    0.012  0.088  0.007
 C         -0.127 -0.192 -0.019    0.020  0.003 -0.056   -0.064  0.053 -0.021
 Cl        -0.310 -0.365 -0.039    0.033  0.029  0.013    0.030 -0.007  0.004
 C          0.180 -0.140  0.043    0.012 -0.004  0.163    0.001  0.084  0.041
 Cl         0.455 -0.102  0.022    0.083  0.003 -0.021   -0.059 -0.032 -0.011
 C          0.104 -0.059  0.037   -0.071  0.050  0.125    0.137  0.004  0.033
 H         -0.093 -0.142  0.043   -0.131  0.023  0.220    0.261  0.056  0.054
 C          0.106  0.155 -0.024   -0.064  0.066 -0.198    0.134 -0.120 -0.039
 H          0.073  0.181 -0.040   -0.029  0.050 -0.307    0.219 -0.184 -0.079
 C         -0.015  0.009 -0.002   -0.144  0.041  0.107   -0.034 -0.188  0.035
 C          0.012  0.001  0.019   -0.172  0.000  0.130   -0.052 -0.085  0.021
 Cl         0.016 -0.001  0.046    0.159 -0.010  0.169    0.026  0.004  0.014
 C          0.015  0.003 -0.011   -0.198 -0.019 -0.109   -0.038  0.200 -0.024
 H         -0.008  0.008 -0.027   -0.375 -0.036 -0.227   -0.034  0.497 -0.046
 C          0.031  0.003 -0.023   -0.072  0.042 -0.220   -0.051 -0.130 -0.034
 H          0.031  0.010 -0.023   -0.062  0.094 -0.298   -0.060 -0.245 -0.052
 C          0.020 -0.005 -0.029   -0.007 -0.006 -0.163   -0.014 -0.041 -0.015
 H          0.020 -0.006 -0.029    0.116 -0.017 -0.217    0.022 -0.042 -0.031
 C          0.014  0.002 -0.013   -0.044 -0.036  0.059    0.004  0.191  0.024
 H          0.038  0.014  0.004    0.087 -0.083  0.158    0.046  0.499  0.029
 TransDip  -0.011 -0.006 -0.002   -0.047  0.007 -0.035    0.024  0.008 -0.011

 Mode:                16                     17                     18
 Frequency:       446.06                 479.75                 499.08
 Force Cnst:      0.9238                 0.5486                 1.5236
 Red. Mass:       7.8806                 4.0455                10.3822
 IR Active:          YES                    YES                    YES
 IR Intens:        3.720                  4.956                  9.182
 Raman Active:       YES                    YES                    YES
               X      Y      Z        X      Y      Z        X      Y      Z
 C         -0.051 -0.023  0.002    0.014 -0.090 -0.004   -0.018  0.136  0.004
 C         -0.050 -0.025  0.165   -0.046 -0.024 -0.008   -0.041  0.055  0.002
 Cl         0.011 -0.001 -0.008    0.005  0.035  0.002    0.077 -0.199 -0.004
 C         -0.031  0.009  0.143   -0.041  0.038 -0.014   -0.082  0.143  0.005
 Cl         0.023  0.008 -0.015   -0.002 -0.029 -0.000   -0.121 -0.232 -0.020
 C          0.019  0.036 -0.186    0.016  0.074  0.010    0.086  0.326  0.017
 Cl         0.021 -0.010  0.027   -0.049 -0.019 -0.006   -0.079 -0.046 -0.008
 C          0.010  0.037 -0.137    0.121  0.019  0.021    0.149  0.404  0.028
 H          0.025  0.045 -0.223    0.217  0.059  0.051    0.188  0.427  0.028
 C         -0.029 -0.019  0.244    0.112 -0.078 -0.010    0.166  0.266  0.032
 H         -0.009 -0.056  0.445    0.182 -0.134 -0.005    0.318  0.152  0.039
 C         -0.049 -0.024 -0.202    0.005  0.031  0.011   -0.001  0.055 -0.008
 C          0.112 -0.014 -0.057    0.011  0.352 -0.002    0.001 -0.088  0.001
 Cl         0.067 -0.002  0.236    0.012 -0.029  0.012   -0.007  0.008 -0.008
 C          0.118  0.008 -0.122   -0.035 -0.078 -0.018    0.014 -0.016  0.016
 H          0.107  0.036 -0.132   -0.077 -0.441 -0.017    0.020  0.031  0.016
 C         -0.020 -0.018 -0.088   -0.043 -0.081 -0.022    0.032  0.062  0.014
 H         -0.041 -0.032  0.098   -0.066 -0.341 -0.019    0.042  0.171  0.010
 C         -0.189  0.013 -0.210   -0.001  0.194 -0.013    0.009 -0.072  0.007
 H         -0.279  0.024 -0.172    0.033  0.304 -0.027   -0.015 -0.140  0.017
 C         -0.164  0.028 -0.233   -0.030 -0.150  0.021    0.016  0.034 -0.012
 H         -0.186  0.053 -0.255   -0.059 -0.461  0.026    0.024  0.076 -0.009
 TransDip  -0.040  0.000 -0.047    0.020 -0.068 -0.000    0.042  0.087  0.008

 Mode:                19                     20                     21
 Frequency:       522.50                 543.33                 590.24
 Force Cnst:      0.8182                 1.3422                 0.8907
 Red. Mass:       5.0870                 7.7171                 4.3392
 IR Active:          YES                    YES                    YES
 IR Intens:        0.139                 12.589                  5.436
 Raman Active:       YES                    YES                    YES
               X      Y      Z        X      Y      Z        X      Y      Z
 C         -0.023 -0.006  0.079   -0.232 -0.056 -0.011   -0.079 -0.157 -0.008
 C         -0.040 -0.020  0.376   -0.198 -0.054 -0.064   -0.128 -0.094 -0.016
 Cl         0.006 -0.002 -0.031    0.048 -0.038  0.006    0.009  0.042  0.003
 C          0.009  0.016 -0.247   -0.146  0.083 -0.001   -0.098  0.055 -0.009
 Cl         0.002  0.000  0.022    0.061  0.018  0.005    0.033  0.008  0.003
 C          0.013  0.016 -0.219   -0.069  0.115  0.038   -0.028  0.089  0.008
 Cl         0.011 -0.002  0.012    0.161 -0.026  0.008    0.039 -0.019  0.002
 C         -0.032  0.001  0.243   -0.187  0.184 -0.025    0.034  0.025  0.002
 H         -0.065 -0.020  0.635   -0.189  0.185 -0.075    0.183  0.086  0.001
 C         -0.002  0.013 -0.202   -0.226  0.002 -0.008   -0.019 -0.190 -0.009
 H          0.022  0.021 -0.465   -0.136 -0.069 -0.007    0.093 -0.281 -0.022
 C         -0.007 -0.013 -0.029   -0.129 -0.178 -0.035   -0.022  0.216 -0.015
 C          0.018 -0.005 -0.014    0.029  0.062  0.035   -0.009  0.021  0.016
 Cl         0.001  0.001  0.011   -0.042 -0.006 -0.040   -0.006  0.008 -0.007
 C          0.026  0.001  0.001    0.082  0.093  0.128   -0.014 -0.152  0.046
 H          0.034  0.007  0.006    0.055  0.175  0.101   -0.057 -0.387  0.035
 C          0.011 -0.005  0.009    0.199 -0.175  0.095    0.077  0.205  0.017
 H          0.009 -0.004  0.032    0.188 -0.354  0.070    0.091  0.344 -0.007
 C         -0.016  0.003 -0.014    0.125  0.127  0.003    0.013 -0.180  0.001
 H         -0.043  0.023 -0.002   -0.010  0.358  0.068   -0.064 -0.537  0.030
 C         -0.009  0.001 -0.039    0.081 -0.075 -0.103    0.032  0.118 -0.036
 H         -0.015  0.026 -0.046    0.160 -0.020 -0.048    0.041 -0.050 -0.014
 TransDip  -0.009  0.006  0.006   -0.109  0.023  0.022   -0.030 -0.068  0.004

 Mode:                22                     23                     24
 Frequency:       609.42                 666.86                 720.36
 Force Cnst:      1.1400                 1.7863                 2.2366
 Red. Mass:       5.2097                 6.8176                 7.3156
 IR Active:          YES                    YES                    YES
 IR Intens:        6.147                  4.588                 18.142
 Raman Active:       YES                    YES                    YES
               X      Y      Z        X      Y      Z        X      Y      Z
 C          0.018  0.006 -0.322    0.037 -0.048  0.001   -0.133  0.054  0.003
 C         -0.013 -0.006  0.021   -0.044  0.007  0.009   -0.042 -0.024 -0.017
 Cl         0.002  0.001 -0.005    0.015 -0.007  0.000   -0.006 -0.002 -0.000
 C         -0.034 -0.010  0.341   -0.056  0.091 -0.009   -0.012 -0.133  0.011
 Cl         0.004  0.001 -0.019   -0.004 -0.020 -0.001    0.026  0.040  0.003
 C          0.021  0.025 -0.341   -0.090  0.088  0.007    0.109 -0.110 -0.011
 Cl         0.004 -0.002  0.016    0.065 -0.011  0.004   -0.057  0.008 -0.004
 C         -0.010  0.001  0.077   -0.110  0.078 -0.007    0.119 -0.080  0.014
 H         -0.038 -0.019  0.593   -0.022  0.116 -0.001   -0.048 -0.151  0.028
 C         -0.005 -0.011 -0.034   -0.126 -0.085 -0.011    0.143  0.152  0.007
 H         -0.035 -0.037  0.450   -0.142 -0.072  0.003    0.186  0.114  0.027
 C         -0.006 -0.005  0.056    0.143 -0.014  0.170   -0.217 -0.041  0.135
 C         -0.049  0.003  0.053    0.210 -0.027  0.040    0.068  0.067  0.272
 Cl        -0.003  0.000 -0.024   -0.014  0.001 -0.056   -0.041  0.000 -0.094
 C         -0.065  0.011  0.025    0.254 -0.026 -0.278    0.172 -0.048  0.047
 H         -0.099  0.024  0.002    0.323 -0.025 -0.232   -0.079 -0.131 -0.122
 C          0.004 -0.006 -0.013   -0.139  0.008 -0.104    0.291  0.016 -0.008
 H          0.012 -0.009 -0.103   -0.166  0.014  0.197    0.264  0.023  0.287
 C          0.072 -0.002  0.045   -0.118  0.013 -0.027   -0.117 -0.036 -0.271
 H          0.136  0.003  0.019    0.213 -0.024 -0.173   -0.213 -0.041 -0.227
 C          0.041 -0.004  0.095   -0.146  0.020  0.350   -0.172  0.052  0.072
 H          0.079  0.002  0.124   -0.139  0.016  0.359    0.102  0.120  0.267
 TransDip   0.007  0.001  0.079    0.029  0.036  0.051    0.015 -0.065  0.119

 Mode:                25                     26                     27
 Frequency:       741.15                 751.86                 764.12
 Force Cnst:      1.9303                 1.0420                 0.6314
 Red. Mass:       5.9643                 3.1286                 1.8353
 IR Active:          YES                    YES                    YES
 IR Intens:        2.153                 24.544                 45.100
 Raman Active:       YES                    YES                    YES
               X      Y      Z        X      Y      Z        X      Y      Z
 C         -0.022 -0.027  0.399    0.010  0.034  0.023    0.002 -0.038 -0.004
 C          0.042  0.005 -0.330   -0.056  0.071 -0.024    0.090 -0.079  0.005
 Cl        -0.004  0.005  0.012    0.013 -0.028  0.001   -0.016  0.032  0.000
 C          0.000 -0.007  0.250   -0.070 -0.001  0.010    0.105  0.006  0.006
 Cl        -0.003 -0.004 -0.007    0.011  0.012  0.001   -0.018 -0.019 -0.002
 C          0.023  0.018 -0.233   -0.044 -0.020 -0.017    0.052  0.024  0.006
 Cl        -0.002  0.001  0.006    0.016 -0.004  0.001   -0.017  0.006 -0.001
 C         -0.023  0.007  0.180   -0.008 -0.049  0.007   -0.025  0.082  0.002
 H          0.000  0.020  0.018   -0.062 -0.070 -0.011    0.028  0.104 -0.005
 C         -0.004 -0.008 -0.123    0.024  0.071  0.000   -0.052 -0.072 -0.004
 H          0.046  0.013 -0.712   -0.041  0.127 -0.035    0.013 -0.124 -0.012
 C          0.011  0.023 -0.013    0.017 -0.225 -0.013   -0.014  0.067  0.007
 C          0.022 -0.025 -0.041    0.026  0.232 -0.055   -0.003  0.034  0.027
 Cl         0.002  0.000  0.010    0.005 -0.008  0.014   -0.003 -0.003 -0.007
 C          0.042  0.007 -0.021   -0.019 -0.118 -0.022   -0.004 -0.044  0.019
 H          0.076 -0.014  0.003    0.033 -0.124  0.014    0.006  0.409 -0.011
 C         -0.013 -0.002  0.013   -0.049  0.073 -0.003    0.025 -0.077  0.003
 H         -0.024 -0.055  0.081   -0.011  0.466 -0.045    0.080  0.550  0.005
 C         -0.042  0.019 -0.024    0.003 -0.154  0.053   -0.017 -0.051 -0.030
 H         -0.091 -0.039 -0.005    0.073  0.290  0.030    0.012  0.577 -0.033
 C         -0.014 -0.004 -0.058    0.031  0.052 -0.002   -0.020 -0.051 -0.005
 H         -0.049 -0.076 -0.079    0.041  0.673 -0.047    0.037  0.300  0.007
 TransDip   0.000 -0.011 -0.046   -0.072  0.137 -0.033    0.152  0.151  0.021

 Mode:                28                     29                     30
 Frequency:       779.08                 832.16                 840.20
 Force Cnst:      1.2177                 0.5917                 2.7096
 Red. Mass:       3.4051                 1.4502                 6.5147
 IR Active:          YES                    YES                    YES
 IR Intens:       40.669                 23.295                 29.548
 Raman Active:       YES                    YES                    YES
               X      Y      Z        X      Y      Z        X      Y      Z
 C         -0.006  0.041  0.011    0.010 -0.003  0.104    0.245  0.038 -0.012
 C         -0.162  0.100 -0.013    0.011  0.017 -0.020    0.135  0.225  0.027
 Cl         0.024 -0.044 -0.000    0.001 -0.003  0.001    0.016 -0.040 -0.001
 C         -0.190  0.008 -0.010    0.002  0.019  0.010    0.061  0.268  0.016
 Cl         0.029  0.028  0.003   -0.003 -0.004 -0.000   -0.046 -0.052 -0.006
 C         -0.095 -0.009 -0.014   -0.023  0.005  0.054   -0.259  0.113 -0.031
 Cl         0.028 -0.014  0.002    0.005 -0.001 -0.004    0.062 -0.014  0.005
 C          0.086 -0.162  0.005    0.007 -0.006 -0.107   -0.016 -0.158  0.024
 H          0.095 -0.159 -0.024   -0.034 -0.038  0.759    0.335 -0.011 -0.201
 C          0.098  0.032  0.011    0.005 -0.007 -0.106   -0.040 -0.168  0.019
 H          0.025  0.093 -0.037   -0.065 -0.025  0.609   -0.262  0.023 -0.196
 C          0.027  0.219 -0.006    0.002 -0.001  0.004   -0.007 -0.049  0.034
 C         -0.002 -0.074 -0.007    0.001  0.001 -0.009   -0.062  0.017  0.117
 Cl         0.001 -0.000  0.002    0.000 -0.000  0.001   -0.009  0.000 -0.024
 C          0.005 -0.005 -0.009    0.005 -0.004  0.004   -0.082  0.033  0.142
 H          0.067  0.549 -0.011    0.010  0.021  0.005   -0.291 -0.165  0.017
 C         -0.021 -0.117  0.001    0.005 -0.002  0.007    0.150  0.013  0.009
 H          0.031  0.456 -0.014    0.005  0.020  0.033    0.128 -0.152  0.062
 C          0.006  0.015  0.010   -0.018 -0.000 -0.020   -0.091 -0.006 -0.186
 H          0.058  0.474 -0.006   -0.048  0.004 -0.008   -0.254  0.035 -0.117
 C         -0.003 -0.072  0.010   -0.005  0.005 -0.026   -0.072 -0.010 -0.049
 H         -0.008 -0.062  0.005   -0.006 -0.011 -0.027    0.028  0.164  0.002
 TransDip  -0.136  0.151 -0.021   -0.034  0.026  0.149   -0.048  0.167  0.009

 Mode:                31                     32                     33
 Frequency:       880.93                 963.67                 965.33
 Force Cnst:      0.6554                 0.7496                 0.7343
 Red. Mass:       1.4333                 1.3700                 1.3374
 IR Active:          YES                    YES                    YES
 IR Intens:        0.625                  0.529                  0.112
 Raman Active:       YES                    YES                    YES
               X      Y      Z        X      Y      Z        X      Y      Z
 C          0.014 -0.001 -0.004   -0.004  0.004 -0.005   -0.002 -0.001  0.024
 C          0.015  0.015  0.004   -0.004 -0.006 -0.003   -0.003 -0.001  0.008
 Cl         0.000 -0.002 -0.000    0.000  0.000  0.000    0.000 -0.000 -0.000
 C          0.014  0.012  0.001   -0.004 -0.002  0.002   -0.002 -0.001 -0.009
 Cl        -0.003 -0.003 -0.000    0.001  0.000  0.000    0.000  0.000  0.000
 C         -0.009  0.000 -0.003    0.000  0.003  0.004    0.003  0.001 -0.012
 Cl         0.002  0.000  0.000   -0.000 -0.000 -0.000   -0.000 -0.000  0.002
 C         -0.011  0.002  0.006    0.007 -0.003 -0.030   -0.006 -0.005  0.108
 H         -0.011  0.003 -0.038    0.004 -0.008  0.174    0.051  0.031 -0.625
 C         -0.005  0.006  0.001   -0.001 -0.008  0.032    0.009  0.003 -0.122
 H         -0.018  0.018 -0.016    0.017 -0.001 -0.186   -0.053 -0.034  0.714
 C         -0.004 -0.073  0.003   -0.000  0.032 -0.002    0.001  0.011  0.004
 C          0.002  0.057  0.003    0.002  0.018  0.001    0.001  0.003 -0.006
 Cl        -0.001 -0.003 -0.001   -0.000 -0.001 -0.000    0.000 -0.000  0.001
 C         -0.016 -0.114  0.010   -0.007 -0.092  0.001    0.001 -0.023 -0.002
 H          0.046  0.628 -0.008    0.052  0.513 -0.007    0.025  0.128  0.003
 C          0.003 -0.037  0.001    0.005  0.069 -0.002   -0.001  0.019  0.003
 H          0.031  0.282 -0.006   -0.036 -0.396  0.006   -0.014 -0.106  0.018
 C          0.001  0.053 -0.010    0.008  0.066  0.001   -0.002  0.016 -0.004
 H         -0.044 -0.400  0.002   -0.024 -0.362  0.008   -0.020 -0.085  0.001
 C          0.006  0.105 -0.003   -0.009 -0.107  0.004    0.000 -0.029 -0.008
 H         -0.052 -0.563  0.010    0.056  0.586 -0.007    0.022  0.161 -0.008
 TransDip  -0.001  0.025 -0.006    0.003  0.023  0.004   -0.000  0.010 -0.005

 Mode:                34                     35                     36
 Frequency:       998.84                1037.79                1053.05
 Force Cnst:      0.7722                 4.8054                 2.5213
 Red. Mass:       1.3137                 7.5729                 3.8590
 IR Active:          YES                    YES                    YES
 IR Intens:        0.037                 14.152                 22.678
 Raman Active:       YES                    YES                    YES
               X      Y      Z        X      Y      Z        X      Y      Z
 C         -0.002  0.001  0.000   -0.204  0.046 -0.014   -0.020  0.002  0.021
 C          0.000 -0.001 -0.000    0.114 -0.124  0.003    0.010 -0.003 -0.002
 Cl         0.000  0.000  0.000   -0.006  0.010 -0.000   -0.000  0.000  0.000
 C          0.001  0.001  0.000    0.193  0.233  0.026    0.021  0.021  0.002
 Cl        -0.000 -0.000  0.000   -0.025 -0.031 -0.003   -0.002 -0.003 -0.000
 C         -0.001  0.001  0.000   -0.172  0.066 -0.010   -0.010  0.003 -0.000
 Cl         0.000 -0.000  0.000    0.015 -0.004  0.001    0.001 -0.000  0.000
 C          0.001 -0.002  0.000    0.088 -0.205 -0.000    0.008 -0.018  0.001
 H          0.005  0.000 -0.001    0.253 -0.144 -0.003    0.017 -0.015 -0.004
 C          0.000 -0.001 -0.000    0.046  0.065  0.003    0.003  0.004 -0.007
 H         -0.001 -0.001  0.004   -0.002  0.090  0.023    0.003 -0.000  0.031
 C         -0.003 -0.002 -0.000   -0.278  0.013 -0.010   -0.008 -0.002 -0.060
 C          0.001  0.003  0.003    0.042  0.002  0.213   -0.098  0.005 -0.201
 Cl        -0.000  0.001 -0.000   -0.004 -0.000 -0.016    0.013 -0.001  0.026
 C          0.006  0.052 -0.002    0.155 -0.021 -0.253   -0.024 -0.000 -0.098
 H         -0.031 -0.328  0.002   -0.005  0.005 -0.375   -0.293  0.021 -0.308
 C         -0.012 -0.106  0.003   -0.093  0.011 -0.014    0.303 -0.029 -0.025
 H          0.053  0.622 -0.012   -0.085 -0.011 -0.020    0.348 -0.033 -0.268
 C          0.010  0.104 -0.001    0.095 -0.007  0.279    0.035  0.003  0.167
 H         -0.051 -0.601  0.015   -0.022  0.033  0.341   -0.078 -0.001  0.241
 C         -0.003 -0.053 -0.002    0.064 -0.001 -0.149   -0.206  0.021  0.158
 H          0.032  0.331 -0.008   -0.036 -0.045 -0.210   -0.542  0.061 -0.067
 TransDip  -0.001 -0.004  0.004   -0.049  0.053  0.096   -0.049  0.013 -0.144

 Mode:                37                     38                     39
 Frequency:      1078.88                1112.10                1147.69
 Force Cnst:      2.5189                 2.5189                 1.2679
 Red. Mass:       3.6730                 3.4568                 1.6338
 IR Active:          YES                    YES                    YES
 IR Intens:       10.642                 15.846                  5.020
 Raman Active:       YES                    YES                    YES
               X      Y      Z        X      Y      Z        X      Y      Z
 C          0.098  0.022  0.009   -0.110  0.088 -0.009    0.024 -0.010 -0.024
 C         -0.047  0.220  0.007   -0.020  0.219  0.010    0.005 -0.015  0.003
 Cl         0.007 -0.022 -0.001    0.006 -0.025 -0.001   -0.001  0.002 -0.000
 C         -0.077 -0.125 -0.011    0.067  0.023  0.006   -0.009 -0.009 -0.001
 Cl         0.007  0.011  0.001   -0.009 -0.010 -0.001    0.001  0.002  0.000
 C          0.157 -0.040  0.010    0.171 -0.005  0.013   -0.026 -0.004 -0.003
 Cl        -0.017  0.003 -0.001   -0.022  0.002 -0.002    0.003 -0.000  0.000
 C         -0.008  0.090  0.003    0.090 -0.063  0.003   -0.017  0.016 -0.000
 H          0.102  0.132  0.019    0.422  0.055  0.036   -0.078 -0.006 -0.007
 C         -0.080 -0.139 -0.013   -0.125 -0.145 -0.014    0.021  0.010  0.008
 H         -0.063 -0.158 -0.013   -0.165 -0.135 -0.032    0.075 -0.025 -0.023
 C          0.004 -0.005  0.020   -0.165 -0.005 -0.014    0.007  0.004  0.060
 C          0.032  0.003  0.211   -0.060  0.005 -0.149   -0.101  0.007 -0.085
 Cl        -0.005 -0.000 -0.020    0.006 -0.000  0.017    0.008 -0.001  0.009
 C          0.004 -0.004 -0.123    0.076 -0.006 -0.009    0.013 -0.004 -0.109
 H         -0.426  0.042 -0.427    0.459 -0.045  0.251   -0.122  0.009 -0.219
 C          0.013 -0.001 -0.018   -0.019  0.002  0.026    0.036 -0.002  0.070
 H          0.022 -0.009 -0.064   -0.030  0.011  0.156   -0.008  0.015  0.589
 C         -0.009  0.004  0.134    0.042 -0.004 -0.013   -0.064  0.006 -0.004
 H         -0.312  0.033  0.273    0.223 -0.020 -0.091   -0.503  0.047  0.188
 C          0.015 -0.003 -0.123    0.008  0.005  0.059    0.096 -0.009 -0.006
 H         -0.244  0.012 -0.317    0.319 -0.044  0.298    0.422 -0.033  0.226
 TransDip   0.015  0.012  0.103    0.060  0.095 -0.059   -0.053 -0.007 -0.048

 Mode:                40                     41                     42
 Frequency:      1174.93                1185.39                1187.30
 Force Cnst:      1.1381                 0.9311                 1.9206
 Red. Mass:       1.3993                 1.1246                 2.3124
 IR Active:          YES                    YES                    YES
 IR Intens:        4.856                  0.529                 51.361
 Raman Active:       YES                    YES                    YES
               X      Y      Z        X      Y      Z        X      Y      Z
 C         -0.011 -0.018  0.000   -0.005 -0.004 -0.001   -0.004 -0.052 -0.003
 C          0.003  0.107  0.005   -0.011  0.006 -0.000   -0.096 -0.009 -0.008
 Cl         0.003 -0.009 -0.000    0.001 -0.001  0.000    0.006 -0.003  0.000
 C          0.045  0.023  0.004    0.009  0.024  0.002    0.036  0.194  0.012
 Cl        -0.005 -0.003 -0.000   -0.001 -0.002 -0.000   -0.009 -0.018 -0.002
 C         -0.048 -0.044 -0.006    0.023  0.003  0.002    0.215  0.042  0.018
 Cl         0.005  0.002  0.000   -0.002  0.000 -0.000   -0.021  0.002 -0.001
 C         -0.071  0.034 -0.003   -0.003 -0.012 -0.001   -0.006 -0.102 -0.006
 H         -0.503 -0.136 -0.044   -0.097 -0.052 -0.010   -0.732 -0.414 -0.074
 C          0.078 -0.031  0.004   -0.000 -0.003 -0.000   -0.021  0.001 -0.001
 H          0.655 -0.483  0.030    0.004 -0.007 -0.000   -0.241  0.169 -0.010
 C         -0.044  0.013 -0.009    0.005  0.001 -0.005    0.059  0.005  0.009
 C         -0.005 -0.001 -0.001   -0.001  0.000 -0.006    0.018 -0.003  0.012
 Cl        -0.000  0.000  0.001    0.001 -0.000  0.001   -0.001  0.000 -0.002
 C          0.020 -0.002  0.001   -0.027  0.002 -0.015   -0.017  0.001  0.009
 H          0.111 -0.008  0.065   -0.300  0.025 -0.208   -0.061  0.007 -0.020
 C         -0.006  0.001 -0.008   -0.005  0.002  0.063    0.003 -0.000 -0.013
 H          0.000 -0.002 -0.071   -0.058  0.019  0.631    0.013 -0.005 -0.133
 C          0.015 -0.001  0.011    0.052 -0.006 -0.025   -0.030  0.003 -0.005
 H          0.067 -0.005 -0.011    0.546 -0.051 -0.244   -0.229  0.021  0.082
 C         -0.011 -0.002  0.002   -0.019  0.001 -0.015    0.017 -0.004  0.001
 H          0.016  0.011  0.023   -0.228  0.018 -0.169    0.044  0.007  0.017
 TransDip  -0.030  0.064 -0.007    0.018  0.014  0.006    0.223  0.048  0.024

 Mode:                43                     44                     45
 Frequency:      1270.43                1277.33                1300.37
 Force Cnst:      2.3901                 3.1157                 4.6980
 Red. Mass:       2.5134                 3.2412                 4.7155
 IR Active:          YES                    YES                    YES
 IR Intens:        3.888                  2.550                  1.654
 Raman Active:       YES                    YES                    YES
               X      Y      Z        X      Y      Z        X      Y      Z
 C          0.097 -0.154 -0.017    0.072  0.172 -0.007   -0.145 -0.008 -0.044
 C          0.118  0.020  0.011   -0.156 -0.083 -0.012    0.024  0.035  0.008
 Cl        -0.000  0.003  0.000   -0.001  0.001 -0.000    0.001 -0.003 -0.000
 C         -0.143  0.058 -0.007    0.116 -0.122  0.004    0.014  0.070  0.006
 Cl         0.002  0.002  0.000    0.002  0.002  0.000   -0.003 -0.003 -0.000
 C          0.009 -0.085 -0.004    0.009  0.182  0.009   -0.003 -0.086 -0.005
 Cl        -0.001 -0.001 -0.000    0.002 -0.000  0.000   -0.002  0.001 -0.000
 C          0.057  0.065  0.008   -0.124 -0.055 -0.011    0.061 -0.017  0.006
 H         -0.243 -0.054 -0.021   -0.059 -0.029 -0.008    0.253  0.057  0.018
 C         -0.033  0.054  0.004    0.105 -0.098  0.006   -0.074  0.045  0.005
 H         -0.203  0.197 -0.020   -0.073  0.045 -0.020    0.266 -0.224 -0.027
 C         -0.082  0.025  0.075   -0.004 -0.010  0.129    0.096 -0.002  0.334
 C         -0.150  0.012  0.019   -0.111  0.013  0.005    0.187 -0.019 -0.116
 Cl         0.004 -0.000  0.002    0.004 -0.000  0.001    0.002 -0.000 -0.000
 C          0.064 -0.007 -0.051    0.023 -0.002 -0.048   -0.178  0.014 -0.090
 H          0.617 -0.050  0.328    0.547 -0.051  0.314    0.139 -0.013  0.135
 C          0.025 -0.003 -0.021    0.026 -0.003 -0.008   -0.009  0.004  0.153
 H          0.015  0.003  0.141    0.018  0.002  0.120    0.018 -0.005 -0.174
 C          0.028 -0.003  0.008    0.023 -0.001 -0.022    0.135 -0.014 -0.115
 H          0.093 -0.007 -0.019   -0.065  0.003  0.015   -0.451  0.041  0.137
 C         -0.002 -0.005 -0.042    0.007  0.003 -0.049   -0.094  0.004 -0.121
 H         -0.338  0.040 -0.291   -0.458  0.012 -0.393   -0.312  0.026 -0.289
 TransDip  -0.017 -0.047 -0.038   -0.033 -0.008 -0.038    0.016  0.026 -0.028

 Mode:                46                     47                     48
 Frequency:      1320.13                1377.55                1458.94
 Force Cnst:      2.9486                 4.7709                 2.8788
 Red. Mass:       2.8716                 4.2672                 2.2955
 IR Active:          YES                    YES                    YES
 IR Intens:        3.433                 57.465                 49.724
 Raman Active:       YES                    YES                    YES
               X      Y      Z        X      Y      Z        X      Y      Z
 C         -0.163  0.016 -0.015    0.004 -0.244 -0.012   -0.097 -0.044  0.003
 C         -0.019  0.027 -0.002   -0.240  0.137 -0.011    0.062  0.079  0.007
 Cl         0.001 -0.003 -0.000    0.007 -0.009  0.000   -0.002 -0.002 -0.000
 C          0.052  0.068  0.007    0.278  0.028  0.022    0.034 -0.107 -0.003
 Cl        -0.004 -0.004 -0.000   -0.011 -0.007 -0.001   -0.000  0.003  0.000
 C          0.004 -0.078 -0.003   -0.059 -0.173 -0.013   -0.078  0.087 -0.001
 Cl        -0.003  0.001 -0.000    0.001  0.007  0.000    0.004 -0.002  0.000
 C          0.040 -0.031  0.001   -0.101  0.104 -0.003    0.088  0.037  0.008
 H          0.335  0.084  0.029    0.355  0.315  0.042   -0.394 -0.155 -0.036
 C         -0.071  0.046 -0.004    0.139  0.064  0.014    0.025 -0.054 -0.002
 H          0.299 -0.252  0.016   -0.428  0.538 -0.006   -0.300  0.192 -0.005
 C          0.185 -0.022 -0.039   -0.010  0.046  0.002   -0.020  0.004 -0.081
 C         -0.122  0.011  0.059   -0.002 -0.004  0.004    0.092 -0.009  0.018
 Cl         0.000 -0.000 -0.002    0.000  0.000 -0.000   -0.003  0.000 -0.001
 C          0.051 -0.003  0.067   -0.003 -0.002 -0.011   -0.086  0.008  0.024
 H          0.054 -0.002  0.071    0.037  0.001  0.017    0.075 -0.004  0.156
 C          0.019 -0.004 -0.120    0.000  0.001  0.007   -0.022 -0.000 -0.098
 H         -0.020  0.008  0.268    0.001  0.001  0.003   -0.083  0.019  0.475
 C         -0.109  0.009 -0.018    0.011 -0.003  0.003    0.116 -0.011 -0.029
 H         -0.198  0.018  0.014    0.014  0.003  0.002   -0.466  0.045  0.236
 C          0.152 -0.012  0.077   -0.012 -0.006 -0.008    0.001  0.001  0.090
 H         -0.510  0.042 -0.418    0.033  0.028  0.022   -0.190  0.022 -0.034
 TransDip   0.027  0.052 -0.006   -0.022  0.242  0.010   -0.211  0.033  0.074

 Mode:                49                     50                     51
 Frequency:      1466.17                1507.29                1574.44
 Force Cnst:      3.1363                 3.8614                 9.9322
 Red. Mass:       2.4763                 2.8847                 6.8006
 IR Active:          YES                    YES                    YES
 IR Intens:       76.485                  9.269                  1.348
 Raman Active:       YES                    YES                    YES
               X      Y      Z        X      Y      Z        X      Y      Z
 C          0.110  0.042  0.029   -0.106 -0.018 -0.002   -0.004 -0.343 -0.018
 C         -0.053 -0.077 -0.009    0.011  0.040  0.001    0.117  0.158  0.016
 Cl         0.002  0.002  0.000   -0.001 -0.001 -0.000   -0.002  0.001 -0.000
 C         -0.043  0.102  0.001    0.043 -0.058  0.000   -0.002 -0.179 -0.009
 Cl         0.000 -0.003 -0.000   -0.001  0.001  0.000   -0.001 -0.000 -0.000
 C          0.080 -0.079  0.003   -0.046  0.050 -0.001    0.125  0.355  0.027
 Cl        -0.003  0.002 -0.000    0.001 -0.001  0.000   -0.002 -0.004 -0.000
 C         -0.096 -0.036 -0.010    0.076  0.005  0.006   -0.222 -0.260 -0.029
 H          0.375  0.152  0.037   -0.165 -0.095 -0.016    0.501  0.010  0.036
 C         -0.017  0.048 -0.002   -0.031 -0.003 -0.003   -0.072  0.265  0.008
 H          0.279 -0.176  0.025   -0.068  0.017 -0.000    0.449 -0.120  0.031
 C         -0.014 -0.006 -0.121    0.199 -0.019 -0.041   -0.009  0.027 -0.003
 C          0.049 -0.002  0.087   -0.055  0.007  0.129   -0.011 -0.002  0.000
 Cl        -0.002  0.000 -0.003    0.002 -0.000 -0.004    0.000  0.000  0.000
 C         -0.128  0.011 -0.044   -0.127  0.009 -0.131    0.014 -0.003  0.001
 H          0.332 -0.027  0.295    0.449 -0.037  0.270   -0.016  0.002 -0.022
 C          0.022 -0.004 -0.079    0.107 -0.009  0.041   -0.010  0.002  0.012
 H         -0.030  0.015  0.505    0.129 -0.010  0.028   -0.008  0.003 -0.024
 C          0.113 -0.009  0.021   -0.092  0.010  0.080    0.015 -0.003 -0.010
 H         -0.223  0.022  0.186    0.437 -0.041 -0.144   -0.026  0.004  0.007
 C         -0.086  0.009  0.028   -0.087  0.006 -0.100   -0.003 -0.004  0.004
 H          0.122 -0.010  0.197    0.450 -0.034  0.279   -0.014  0.024 -0.006
 TransDip   0.235 -0.043  0.146    0.018  0.024  0.093   -0.036  0.003 -0.007

 Mode:                52                     53                     54
 Frequency:      1603.69                1610.36                1633.63
 Force Cnst:      8.5198                10.2436                 9.9492
 Red. Mass:       5.6226                 6.7044                 6.3274
 IR Active:          YES                    YES                    YES
 IR Intens:        5.358                 12.531                  1.997
 Raman Active:       YES                    YES                    YES
               X      Y      Z        X      Y      Z        X      Y      Z
 C         -0.008  0.011  0.019   -0.262  0.039 -0.019    0.102 -0.020  0.005
 C          0.006 -0.002 -0.002    0.257  0.055  0.022   -0.044 -0.009 -0.003
 Cl        -0.000 -0.000  0.000   -0.002 -0.004 -0.000    0.001  0.000  0.000
 C         -0.006  0.007 -0.001   -0.206  0.103 -0.010    0.028 -0.015  0.001
 Cl         0.000 -0.000  0.000    0.001 -0.002 -0.000   -0.000  0.000 -0.000
 C          0.001 -0.009  0.000    0.131 -0.049  0.007   -0.014  0.010 -0.000
 Cl         0.000  0.000  0.000    0.002  0.001  0.000   -0.001 -0.000 -0.000
 C         -0.004  0.006 -0.001   -0.334 -0.009 -0.026    0.041 -0.002  0.003
 H         -0.006  0.006  0.001    0.266  0.256  0.032   -0.027 -0.033 -0.004
 C          0.010 -0.012 -0.003    0.368 -0.179  0.019   -0.059  0.036 -0.003
 H         -0.020  0.009  0.016   -0.372  0.416 -0.008    0.076 -0.071  0.004
 C          0.023 -0.010 -0.259    0.032 -0.000  0.010   -0.244  0.024 -0.019
 C         -0.120  0.014  0.145    0.057 -0.006 -0.004    0.273 -0.025 -0.044
 Cl         0.003 -0.000  0.001   -0.000  0.000  0.000   -0.002  0.000  0.003
 C         -0.009 -0.003 -0.199   -0.072  0.006 -0.030   -0.268  0.022 -0.127
 H          0.160 -0.018 -0.105    0.075 -0.005  0.075    0.253 -0.020  0.250
 C         -0.059  0.014  0.403    0.044 -0.004  0.000    0.149 -0.012  0.040
 H          0.028 -0.016 -0.582    0.050 -0.004  0.005    0.175 -0.016 -0.039
 C          0.122 -0.016 -0.229   -0.087  0.008  0.020   -0.310  0.029  0.040
 H         -0.288  0.023 -0.073    0.103 -0.010 -0.067    0.296 -0.030 -0.243
 C          0.073 -0.002  0.192    0.063 -0.005  0.013    0.313 -0.026  0.129
 H         -0.325  0.030 -0.088   -0.024 -0.001 -0.057   -0.296  0.021 -0.329
 TransDip   0.015 -0.007  0.072    0.077 -0.081  0.018   -0.004  0.004  0.045

 Mode:                55                     56                     57
 Frequency:      3173.71                3183.44                3190.47
 Force Cnst:      6.4459                 6.5105                 6.5326
 Red. Mass:       1.0862                 1.0904                 1.0892
 IR Active:          YES                    YES                    YES
 IR Intens:        0.280                  7.673                  1.501
 Raman Active:       YES                    YES                    YES
               X      Y      Z        X      Y      Z        X      Y      Z
 C         -0.000  0.000  0.000   -0.000  0.000  0.000   -0.002  0.002 -0.000
 C          0.000  0.000 -0.000    0.000 -0.000 -0.000    0.000  0.000  0.000
 Cl        -0.000  0.000  0.000   -0.000  0.000 -0.000    0.000 -0.000 -0.000
 C         -0.000  0.000  0.000   -0.000  0.000  0.000    0.000 -0.000  0.000
 Cl        -0.000 -0.000 -0.000    0.000 -0.000 -0.000    0.000  0.000  0.000
 C          0.000 -0.000  0.000    0.000 -0.000  0.000   -0.001 -0.000 -0.000
 Cl        -0.000  0.000 -0.000   -0.000  0.000  0.000    0.000 -0.000  0.000
 C         -0.000  0.000  0.000   -0.000  0.000  0.000   -0.009  0.030  0.001
 H          0.000 -0.001 -0.000    0.002 -0.004 -0.000    0.139 -0.346 -0.006
 C         -0.000 -0.000 -0.000   -0.001 -0.001 -0.000   -0.049 -0.063 -0.006
 H          0.003  0.003  0.001    0.009  0.012  0.002    0.567  0.725  0.074
 C         -0.001  0.000 -0.001   -0.001  0.000 -0.001   -0.000 -0.000 -0.000
 C          0.000 -0.000 -0.000    0.000 -0.000 -0.001    0.000  0.000  0.000
 Cl         0.000 -0.000  0.000    0.000  0.000  0.000   -0.000 -0.000 -0.000
 C         -0.007  0.001  0.009    0.012 -0.001 -0.014   -0.000  0.000  0.000
 H          0.079 -0.009 -0.111   -0.134  0.016  0.187    0.003 -0.000 -0.004
 C          0.042 -0.004  0.005   -0.059  0.005 -0.005    0.001 -0.000  0.000
 H         -0.500  0.044 -0.050    0.682 -0.059  0.065   -0.012  0.001 -0.001
 C         -0.022  0.001 -0.050    0.003 -0.000 -0.002    0.000 -0.000  0.001
 H          0.260 -0.010  0.589   -0.004  0.000  0.004   -0.004  0.000 -0.009
 C         -0.026  0.003  0.039   -0.035  0.004  0.048    0.001  0.000 -0.001
 H          0.322 -0.037 -0.447    0.399 -0.046 -0.552   -0.005  0.000  0.007
 TransDip  -0.011 -0.002 -0.012   -0.086  0.007  0.019   -0.032 -0.023 -0.002

 Mode:                58                     59                     60
 Frequency:      3195.28                3206.66                3210.86
 Force Cnst:      6.5882                 6.6357                 6.6511
 Red. Mass:       1.0952                 1.0953                 1.0950
 IR Active:          YES                    YES                    YES
 IR Intens:       10.293                  3.945                  0.317
 Raman Active:       YES                    YES                    YES
               X      Y      Z        X      Y      Z        X      Y      Z
 C         -0.000 -0.000 -0.000   -0.000  0.000 -0.000   -0.001  0.002  0.000
 C         -0.000  0.000  0.000    0.000 -0.000  0.000    0.000  0.000  0.000
 Cl         0.000 -0.000 -0.000    0.000  0.000 -0.000   -0.000  0.000  0.000
 C          0.000 -0.000  0.000   -0.000  0.000 -0.000   -0.000  0.000  0.000
 Cl        -0.000 -0.000  0.000    0.000  0.000  0.000   -0.000 -0.000  0.000
 C         -0.000 -0.000 -0.000    0.000  0.000  0.000    0.003  0.002  0.000
 Cl        -0.000  0.000  0.000    0.000 -0.000  0.000   -0.000  0.000 -0.000
 C         -0.000  0.000  0.000    0.000 -0.001 -0.000    0.032 -0.076 -0.001
 H          0.002 -0.006 -0.000   -0.003  0.007  0.000   -0.352  0.854  0.015
 C         -0.000 -0.000 -0.000   -0.000 -0.000 -0.000   -0.023 -0.025 -0.003
 H          0.004  0.005  0.000    0.001  0.001  0.000    0.231  0.289  0.030
 C          0.001 -0.000  0.002   -0.000  0.000  0.000   -0.000 -0.000 -0.000
 C         -0.001  0.000 -0.000   -0.003  0.000 -0.001    0.000 -0.000  0.000
 Cl         0.000 -0.000  0.000    0.000 -0.000  0.000   -0.000 -0.000 -0.000
 C          0.019 -0.002 -0.024    0.045 -0.005 -0.065   -0.000  0.000  0.000
 H         -0.204  0.024  0.288   -0.510  0.060  0.731    0.003 -0.000 -0.005
 C         -0.031  0.003  0.000    0.035 -0.003  0.005   -0.000  0.000 -0.000
 H          0.336 -0.029  0.028   -0.383  0.033 -0.039    0.003 -0.000  0.000
 C         -0.027  0.001 -0.060    0.006 -0.000  0.017   -0.000  0.000 -0.000
 H          0.298 -0.011  0.671   -0.076  0.003 -0.176    0.001 -0.000  0.003
 C          0.026 -0.003 -0.032   -0.006  0.001  0.006    0.000 -0.000 -0.000
 H         -0.273  0.031  0.371    0.054 -0.006 -0.073   -0.002  0.000  0.003
 TransDip  -0.046  0.000 -0.092    0.063 -0.003  0.005   -0.001 -0.018 -0.002

 STANDARD THERMODYNAMIC QUANTITIES AT   298.15 K  AND     1.00 ATM

   This Molecule has  0 Imaginary Frequencies
   Zero point vibrational energy:       89.013 kcal/mol

   Atom    1 Element C  Has Mass   12.00000
   Atom    2 Element C  Has Mass   12.00000
   Atom    3 Element Cl Has Mass   34.96885
   Atom    4 Element C  Has Mass   12.00000
   Atom    5 Element Cl Has Mass   34.96885
   Atom    6 Element C  Has Mass   12.00000
   Atom    7 Element Cl Has Mass   34.96885
   Atom    8 Element C  Has Mass   12.00000
   Atom    9 Element H  Has Mass    1.00783
   Atom   10 Element C  Has Mass   12.00000
   Atom   11 Element H  Has Mass    1.00783
   Atom   12 Element C  Has Mass   12.00000
   Atom   13 Element C  Has Mass   12.00000
   Atom   14 Element Cl Has Mass   34.96885
   Atom   15 Element C  Has Mass   12.00000
   Atom   16 Element H  Has Mass    1.00783
   Atom   17 Element C  Has Mass   12.00000
   Atom   18 Element H  Has Mass    1.00783
   Atom   19 Element C  Has Mass   12.00000
   Atom   20 Element H  Has Mass    1.00783
   Atom   21 Element C  Has Mass   12.00000
   Atom   22 Element H  Has Mass    1.00783
   Molecular Mass:   289.922380 amu
   Principal axes and moments of inertia in amu*Bohr^2:
                             1           2           3
    Eigenvalues --     2701.79258  8565.97367  9118.67404
          X               0.99994    -0.00221     0.01046
          Y               0.00189     0.99954     0.03031
          Z              -0.01052    -0.03029     0.99949
   Rotational Symmetry Number is   1
   The Molecule is an Asymmetric Top
   Translational Enthalpy:        0.889 kcal/mol
   Rotational Enthalpy:           0.889 kcal/mol
   Vibrational Enthalpy:         96.053 kcal/mol
   gas constant (RT):             0.592 kcal/mol
   Translational Entropy:        42.891  cal/mol.K
   Rotational Entropy:           33.711  cal/mol.K
   Vibrational Entropy:          47.041  cal/mol.K

   Total Enthalpy:               98.423 kcal/mol
   Total Entropy:               123.643  cal/mol.K

 ======================================================================

 STANDARD THERMODYNAMIC QUANTITIES FOR ANHARMONIC VIBRATION -- TOSH

   Zero point vibrational energy: ************ kcal/mol

   Vibrational Enthalpy:       Infinity kcal/mol
   Vibrational Entropy:             NaN  cal/mol.K

   Total Enthalpy:             Infinity kcal/mol
   Total Entropy:                   NaN  cal/mol.K

 ======================================================================

 STANDARD THERMODYNAMIC QUANTITIES FOR ANHARMONIC VIBRATION -- VPT2

   Zero point vibrational energy: ************ kcal/mol

   Vibrational Enthalpy:       Infinity kcal/mol
   Vibrational Entropy:             NaN  cal/mol.K

   Total Enthalpy:             Infinity kcal/mol
   Total Entropy:                   NaN  cal/mol.K

 ======================================================================

Archival summary:
1\1\november\FREQ\ProcedureUnspecified\BasisUnspecified\l4126\taweetha\SunJan1208:13:312020SunJan1208:13:312020\0\\#,FREQ,ProcedureUnspecified,BasisUnspecified,\\0,1\Cl\C,1,1.74604\C,2,1.40063,1,119.12\C,3,1.3965,2,118.371,1,-179.583,0\H,4,1.08325,3,118.906,2,-179.836,0\C,4,1.38728,3,121.378,2,-0.294547,0\H,6,1.08181,4,120.863,3,-179.817,0\C,6,1.39023,4,119.785,3,0.125101,0\C,8,1.40036,6,120.454,4,0.0902716,0\C,3,1.49301,2,122.211,1,-0.696306,0\C,10,1.39949,3,122.392,2,87.2278,0\C,11,1.39225,10,121.615,3,178.134,0\H,12,1.0825,11,119.534,10,-179.941,0\C,12,1.39164,11,119.502,10,-0.0809739,0\H,14,1.08382,12,119.552,11,-179.963,0\C,14,1.39314,12,120.039,11,0.00206455,0\H,16,1.08366,14,120.323,12,-179.954,0\C,16,1.39144,14,119.815,12,-0.0218033,0\H,18,1.08404,16,120.065,14,179.804,0\Cl,9,1.73858,8,120.377,6,179.747,0\Cl,8,1.74759,6,118.47,4,-179.969,0\Cl,11,1.7592,10,120.03,3,-1.57135,0\\\@

 Total job time:  12086.52s(wall), 12085.59s(cpu) 
 Sun Jan 12 08:13:31 2020

        *************************************************************
        *                                                           *
        *  Thank you very much for using Q-Chem.  Have a nice day.  *
        *                                                           *
        *************************************************************
