# Supplementary material for: Quantum Chemical Investigation of Polychlorinated Dibenzodioxins, Dibenzofurans and Biphenyls: Relative Stability and Planarity Analysis
Source: Molecules. 2020 Dec 3;25(23):5697. doi: 10.3390/molecules25235697 (PMC7730433; doi:10.3390/molecules25235697)
Supplement: Supplementary file 1 [file molecules-25-05697-s001.zip › PCB/B3LYP/ClClClHHHClClClH.out]

                  Welcome to Q-Chem
     A Quantum Leap Into The Future Of Chemistry


 Q-Chem 5.2 (devel), Q-Chem, Inc., Pleasanton, CA (2019)

 Yihan Shao,  Zhengting Gan,  E. Epifanovsky,  A. T. B. Gilbert,  M. Wormit,  
 J. Kussmann,  A. W. Lange,  A. Behn,  Jia Deng,  Xintian Feng,  D. Ghosh,  
 M. Goldey,  P. R. Horn,  L. D. Jacobson,  I. Kaliman,  T. Kus,  A. Landau,  
 Jie Liu,  E. I. Proynov,  R. M. Richard,  R. P. Steele,  E. J. Sundstrom,  
 H. L. Woodcock III,  P. M. Zimmerman,  D. Zuev,  B. Albrecht,  E. Alguire,  
 S. A. Baeppler,  D. Barton,  Z. Benda,  Y. A. Bernard,  E. J. Berquist,  
 K. B. Bravaya,  H. Burton,  D. Casanova,  Chun-Min Chang,  Yunqing Chen,  
 A. Chien,  K. D. Closser,  M. P. Coons,  S. Coriani,  S. Dasgupta,  
 A. L. Dempwolff,  M. Diedenhofen,  Hainam Do,  R. G. Edgar,  Po-Tung Fang,  
 S. Faraji,  S. Fatehi,  Qingguo Feng,  K. D. Fenk,  J. Fosso-Tande,  
 J. Gayvert,  Qinghui Ge,  A. Ghysels,  G. Gidofalvi,  J. Gomes,  
 J. Gonthier,  A. Gunina,  D. Hait,  M. W. D. Hanson-Heine,  
 P. H. P. Harbach,  A. W. Hauser,  M. F. Herbst,  J. E. Herr,  
 E. G. Hohenstein,  Z. C. Holden,  Kerwin Hui,  B. C. Huynh,  T.-C. Jagau,  
 Hyunjun Ji,  B. Kaduk,  K. Khistyaev,  Jaehoon Kim,  P. Klunzinger,  K. Koh,  
 D. Kosenkov,  L. Koulias,  T. Kowalczyk,  C. M. Krauter,  A. Kunitsa,  
 Ka Un Lao,  A. Laurent,  K. V. Lawler,  Joonho Lee,  D. Lefrancois,  
 S. Lehtola,  D. S. Levine,  Yi-Pei Li,  You-Sheng Lin,  Fenglai Liu,  
 E. Livshits,  A. Luenser,  P. Manohar,  E. Mansoor,  S. F. Manzer,  
 Shan-Ping Mao,  Yuezhi Mao,  N. Mardirossian,  A. V. Marenich,  
 T. Markovich,  L. A. Martinez-Martinez,  S. A. Maurer,  N. J. Mayhall,  
 S. C. McKenzie,  J.-M. Mewes,  P. Morgante,  A. F. Morrison,  
 J. W. Mullinax,  K. Nanda,  T. S. Nguyen-Beck,  R. Olivares-Amaya,  
 J. A. Parkhill,  Zheng Pei,  T. M. Perrine,  F. Plasser,  P. Pokhilko,  
 S. Prager,  A. Prociuk,  E. Ramos,  D. R. Rehn,  F. Rob,  M. Scheurer,  
 M. Schneider,  N. Sergueev,  S. M. Sharada,  S. Sharma,  D. W. Small,  
 T. Stauch,  T. Stein,  Yu-Chuan Su,  A. J. W. Thom,  A. Tkatchenko,  
 T. Tsuchimochi,  N. M. Tubman,  L. Vogt,  M. L. Vidal,  O. Vydrov,  
 M. A. Watson,  J. Wenzel,  M. de Wergifosse,  T. A. Wesolowski,  A. White,  
 J. Witte,  A. Yamada,  Jun Yang,  K. Yao,  S. Yeganeh,  S. R. Yost,  
 Zhi-Qiang You,  A. Zech,  Igor Ying Zhang,  Xing Zhang,  Yan Zhao,  
 Ying Zhu,  B. R. Brooks,  G. K. L. Chan,  C. J. Cramer,  M. S. Gordon,  
 W. J. Hehre,  A. Klamt,  M. W. Schmidt,  C. D. Sherrill,  D. G. Truhlar,  
 A. Aspuru-Guzik,  R. Baer,  A. T. Bell,  N. A. Besley,  Jeng-Da Chai,  
 A. E. DePrince, III,  R. A. DiStasio Jr.,  A. Dreuw,  B. D. Dunietz,  
 T. R. Furlani,  Chao-Ping Hsu,  Yousung Jung,  Jing Kong,  D. S. Lambrecht,  
 WanZhen Liang,  C. Ochsenfeld,  V. A. Rassolov,  L. V. Slipchenko,  
 J. E. Subotnik,  T. Van Voorhis,  J. M. Herbert,  A. I. Krylov,  
 P. M. W. Gill,  M. Head-Gordon

 Contributors to earlier versions of Q-Chem not listed above: 
 R. D. Adamson,  B. Austin,  J. Baker,  G. J. O. Beran,  K. Brandhorst,  
 S. T. Brown,  E. F. C. Byrd,  A. K. Chakraborty,  C.-L. Cheng,  
 Siu Hung Chien,  D. M. Chipman,  D. L. Crittenden,  H. Dachsel,  
 R. J. Doerksen,  A. D. Dutoi,  L. Fusti-Molnar,  W. A. Goddard III,  
 A. Golubeva-Zadorozhnaya,  S. R. Gwaltney,  G. Hawkins,  A. Heyden,  
 S. Hirata,  G. Kedziora,  F. J. Keil,  C. Kelley,  Jihan Kim,  R. A. King,  
 R. Z. Khaliullin,  P. P. Korambath,  W. Kurlancheek,  A. M. Lee,  M. S. Lee,  
 S. V. Levchenko,  Ching Yeh Lin,  D. Liotard,  R. C. Lochan,  I. Lotan,  
 P. E. Maslen,  N. Nair,  D. P. O'Neill,  D. Neuhauser,  E. Neuscamman,  
 C. M. Oana,  R. Olson,  B. Peters,  R. Peverati,  P. A. Pieniazek,  
 Y. M. Rhee,  J. Ritchie,  M. A. Rohrdanz,  E. Rosta,  N. J. Russ,  
 H. F. Schaefer III,  N. E. Schultz,  N. Shenvi,  A. C. Simmonett,  A. Sodt,  
 D. Stuck,  K. S. Thanthiriwatte,  V. Vanovschi,  Tao Wang,  A. Warshel,  
 C. F. Williams,  Q. Wu,  X. Xu,  W. Zhang

 Please cite Q-Chem as follows:
 Y. Shao et al., Mol. Phys. 113, 184-215 (2015)
 DOI: 10.1080/00268976.2014.952696

 Q-Chem 5.2.1 for Intel X86 EM64T Linux

 Parts of Q-Chem use Armadillo 8.300.2 (Tropical Shenanigans).
 http://arma.sourceforge.net/

 Q-Chem begins on Sun Jan 12 01:55:53 2020  

Host: 
0

     Scratch files written to /scratch/taweetham/qchem7714//
NAlpha2: 178
NElect   178
Mult     1

 Q-Chem warning in module libgen/rem_setup.C, line 2168:

 Setting Thresh to 1e-14


Checking the input file for inconsistencies... 	...done.

--------------------------------------------------------------
User input:
--------------------------------------------------------------
$MOLECULE
0 1
C 
C  1 1.394960
Cl  2 CCl 1 119.528007
C  2 1.386606 1 120.846377 3 178.766605 0
Cl  4 CCl 2 119.698148 1 -179.612229 0
C  4 1.387279 2 120.235871 1 -0.083363 0
Cl  6 CCl 4 120.254637 2 -179.958574 0
C  6 1.387279 4 119.490737 2 0.041992 0
H  8 CH 6 120.064298 4 179.568218 0
C  8 1.386606 6 120.235863 4 0.041336 0
H  10 CH 8 119.614146 6 178.681836 0
C  1 1.488550 2 120.827489 3 1.275929 0
C  12 1.394960 1 120.827496 2 44.635695 0
H  13 CH 12 119.528011 1 1.275194 0
C  13 1.386606 12 120.846392 1 -179.957497 0
Cl  15 CCl 13 119.698155 12 -179.612829 0
C  15 1.387278 13 120.235860 12 -0.083872 0
Cl  17 CCl 15 120.254633 13 -179.958492 0
C  17 1.387279 15 119.490737 13 0.041666 0
Cl  19 CCl 17 120.064293 15 179.568399 0
C  19 1.386606 17 120.235874 15 0.041790 0
H  21 CH 19 119.614152 17 178.681599 0

CH=1.08273
CCl=1.75400
$END

$REM
   JOB_TYPE	OPTIMIZATION
   BASIS	6-311++G**
   METHOD	B3LYP
   SYM_IGNORE	TRUE
   SCF_GUESS_ALWAYS     TRUE
   SYM_IGNORE   TRUE
   S2THRESH     15
   THRESH       15
$END

--------------------------------------------------------------
 ----------------------------------------------------------------
             Standard Nuclear Orientation (Angstroms)
    I     Atom           X                Y                Z
 ----------------------------------------------------------------
    1      C       0.0000000000     0.0000000000     0.0000000000
    2      C       0.0000000000     0.0000000000     1.3949600000
    3      Cl      1.5261815140     0.0000000000     2.2594170471
    4      C      -1.1901880373     0.0256249026     2.1059255403
    5      Cl     -1.1548436435     0.0351778398     3.8595433764
    6      C      -2.4041742747     0.0535064326     1.4351028665
    7      Cl     -3.9099833729     0.0870232313     2.3339530118
    8      C      -2.4180259722     0.0546630380     0.0478935036
    9      H      -3.3603520375     0.0692493833    -0.4851290834
   10      C      -1.2274122092     0.0272853135    -0.6622934626
   11      H      -1.2503451014     0.0068111236    -1.7445869269
   12      C       1.2779219872    -0.0284629571    -0.7628147595
   13      C       2.3095886281    -0.8932703637    -0.3971844912
   14      H       2.1704206894    -1.5663256744     0.4394355459
   15      C       3.5004827568    -0.9194878930    -1.1069450245
   16      Cl      4.7739092873    -2.0261183446    -0.6270805489
   17      C       3.6821124948    -0.0819958503    -2.1978886372
   18      Cl      5.1879324501    -0.1155248115    -3.0967201401
   19      C       2.6636000698     0.7822218600    -2.5724593424
   20      Cl      2.8813918386     1.8556545918    -3.9424319391
   21      C       1.4736782845     0.8090230106    -1.8610916159
   22      H       0.6936781770     1.5025559907    -2.1490431582
 ----------------------------------------------------------------
 Nuclear Repulsion Energy =        1977.09479079 hartrees
 There are       89 alpha and       89 beta electrons
 Requested basis set is 6-311++G(d,p)
 There are 170 shells and 472 basis functions

 Total QAlloc Memory Limit   2000 MB
 Mega-Array Size       188 MB
 MEM_STATIC part       192 MB
 A cutoff of  1.0D-15 yielded  10707 shell pairs
 There are     90605 function pairs (     97304 Cartesian)
 Smallest overlap matrix eigenvalue = 2.58E-07
 Linear dependence detected in AO basis
 Number of orthogonalized atomic orbitals = 467
 Maximum deviation from orthogonality = 4.420E-10

 Scale SEOQF with 1.000000e-02/1.000000e-01/1.000000e-01

 Standard Electronic Orientation quadrupole field applied
 Nucleus-field energy     =    -0.0000000935 hartrees
 Guess from superposition of atomic densities
 Warning:  Energy on first SCF cycle will be non-variational
 SAD guess density has 178.000000 electrons

 -----------------------------------------------------------------------
  General SCF calculation program by
  Eric Jon Sundstrom, Paul Horn, Yuezhi Mao, Dmitri Zuev, Alec White,
  David Stuck, Shaama M.S., Shane Yost, Joonho Lee, David Small,
  Daniel Levine, Susi Lehtola, Hugh Burton, Evgeny Epifanovsky,
  Bang C. Huynh
 -----------------------------------------------------------------------
 Exchange:     0.2000 Hartree-Fock + 0.0800 Slater + 0.7200 B88
 Correlation:  0.1900 VWN1RPA + 0.8100 LYP
 Using SG-1 standard quadrature grid
 A restricted SCF calculation will be
 performed using DIIS
 SCF converges when DIIS error is below 1.0e-08
 ---------------------------------------
  Cycle       Energy         DIIS error
 ---------------------------------------
    1   -3225.4275547376      2.84e-02  
    2   -3220.9857239172      2.21e-03  
    3   -3220.8375269444      3.02e-03  
    4   -3221.1040642323      7.81e-04  
    5   -3221.1210049244      3.09e-04  
    6   -3221.1233557676      1.08e-04  
    7   -3221.1236489675      3.32e-05  
    8   -3221.1236755430      1.21e-05  
    9   -3221.1236792432      3.48e-06  
   10   -3221.1236795812      9.65e-07  
   11   -3221.1236796045      2.96e-07  
   12   -3221.1236796065      1.12e-07  
   13   -3221.1236796070      4.13e-08  
   14   -3221.1236796070      9.53e-09  Convergence criterion met
 ---------------------------------------
 SCF time:   CPU 694.95s  wall 695.00s 
 SCF   energy in the final basis set =    -3221.1236796070
 Total energy in the final basis set =    -3221.1236796070

 --------------------------------------------------------------

                    Orbital Energies (a.u.)
 --------------------------------------------------------------

 Alpha MOs
 -- Occupied --
********-101.5790-101.5773-101.5761-101.5746-101.5741 -10.2787 -10.2776
-10.2760 -10.2735 -10.2724 -10.2714 -10.2359 -10.2303 -10.2213 -10.2205
-10.2183 -10.2154  -9.4942  -9.4936  -9.4918  -9.4905  -9.4890  -9.4886
 -7.2590  -7.2585  -7.2567  -7.2555  -7.2541  -7.2536  -7.2491  -7.2485
 -7.2481  -7.2477  -7.2467  -7.2459  -7.2452  -7.2447  -7.2438  -7.2435
 -7.2432  -7.2426  -0.9596  -0.9503  -0.9073  -0.8979  -0.8857  -0.8700
 -0.8603  -0.8516  -0.7933  -0.7702  -0.7656  -0.7471  -0.6629  -0.6532
 -0.6378  -0.6169  -0.5572  -0.5473  -0.5289  -0.5205  -0.4984  -0.4836
 -0.4705  -0.4684  -0.4673  -0.4578  -0.4518  -0.4343  -0.4184  -0.4123
 -0.4063  -0.3912  -0.3859  -0.3739  -0.3610  -0.3569  -0.3532  -0.3495
 -0.3465  -0.3418  -0.3381  -0.3189  -0.3156  -0.2915  -0.2813  -0.2742
 -0.2613
 -- Virtual --
 -0.0781  -0.0586  -0.0545  -0.0467  -0.0412  -0.0300  -0.0162   0.0013
  0.0072   0.0101   0.0126   0.0168   0.0197   0.0244   0.0326   0.0369
  0.0447   0.0474   0.0514   0.0573   0.0632   0.0682   0.0719   0.0760
  0.0771   0.0816   0.0822   0.0851   0.0888   0.0910   0.0980   0.0989
  0.1036   0.1057   0.1103   0.1129   0.1172   0.1175   0.1223   0.1233
  0.1265   0.1289   0.1331   0.1375   0.1383   0.1418   0.1480   0.1495
  0.1550   0.1593   0.1600   0.1613   0.1706   0.1746   0.1769   0.1808
  0.1832   0.1881   0.1912   0.1962   0.1990   0.2032   0.2054   0.2113
  0.2149   0.2211   0.2259   0.2280   0.2290   0.2359   0.2425   0.2489
  0.2505   0.2531   0.2572   0.2619   0.2639   0.2672   0.2707   0.2738
  0.2777   0.2797   0.2817   0.2864   0.2876   0.2956   0.2996   0.3072
  0.3159   0.3172   0.3186   0.3283   0.3314   0.3387   0.3464   0.3539
  0.4123   0.4168   0.4286   0.4293   0.4359   0.4382   0.4414   0.4471
  0.4510   0.4534   0.4602   0.4648   0.4714   0.4726   0.4823   0.4838
  0.4903   0.4982   0.4996   0.5051   0.5136   0.5191   0.5381   0.5448
  0.5468   0.5653   0.5707   0.5766   0.5809   0.5871   0.5916   0.6036
  0.6081   0.6134   0.6236   0.6248   0.6314   0.6331   0.6428   0.6458
  0.6539   0.6580   0.6687   0.6764   0.6854   0.6976   0.7032   0.7128
  0.7262   0.7332   0.7488   0.7811   0.7939   0.7959   0.8119   0.8242
  0.8265   0.8316   0.8352   0.8384   0.8410   0.8445   0.8468   0.8479
  0.8497   0.8532   0.8557   0.8592   0.8626   0.8665   0.8694   0.8760
  0.8794   0.8888   0.8975   0.9024   0.9090   0.9115   0.9190   0.9260
  0.9337   0.9353   0.9451   0.9486   0.9515   0.9593   0.9606   0.9663
  0.9686   0.9736   0.9957   0.9996   1.0078   1.0177   1.0235   1.0429
  1.0677   1.0710   1.0811   1.0998   1.1209   1.1292   1.1486   1.2064
  1.2169   1.2231   1.2263   1.2344   1.2391   1.2559   1.2620   1.2728
  1.2777   1.2849   1.2889   1.2917   1.3285   1.3409   1.3491   1.3576
  1.3956   1.4022   1.4487   1.4880   1.4948   1.5000   1.5163   1.5427
  1.5680   1.5927   1.5981   1.5991   1.6341   1.6441   1.6493   1.6697
  1.6998   1.7369   1.7419   1.7854   1.7872   1.7951   1.8168   1.8340
  1.8469   1.8517   1.8859   1.8930   1.8943   1.9003   1.9086   1.9366
  1.9480   1.9571   1.9725   1.9820   2.0033   2.0643   2.0814   2.0912
  2.1245   2.1560   2.1869   2.2200   2.2290   2.2374   2.2460   2.2562
  2.2640   2.2680   2.2824   2.2929   2.3029   2.3095   2.3127   2.3179
  2.3534   2.3742   2.3938   2.4159   2.4295   2.4403   2.4457   2.4610
  2.4909   2.5077   2.5130   2.5394   2.5413   2.5525   2.5961   2.6159
  2.6299   2.6400   2.6516   2.6688   2.7106   2.7237   2.7309   2.7403
  2.7585   2.7650   2.7767   2.7788   2.7979   2.8283   2.8350   2.8447
  2.8945   2.9142   2.9649   2.9684   3.0645   3.0742   3.0828   3.1293
  3.1392   3.1525   3.1575   3.1995   3.2196   3.2247   3.2312   3.3546
  3.3837   3.3876   3.4423   3.5727   3.6427   3.6994   3.7148   3.7159
  3.8292   3.9986   4.0111   4.0710   4.0960   4.3931   4.8031   4.8295
  9.7324   9.7438   9.7888   9.7917   9.8098   9.8227  23.3346  23.4866
 23.8570  23.8605  23.8831  23.8924  23.9788  23.9970  24.0251  24.0458
 24.1140  24.1397  25.7751  25.7803  25.8162  25.8476  25.8930  25.9376
 26.0902  26.1090  26.1164  26.1560  26.1791  26.3101  26.4714  26.5057
 26.6456  26.6884  26.8595  26.8938 215.7220 215.7326 215.7847 215.7887
215.8089 215.8273
 --------------------------------------------------------------

          Ground-State Mulliken Net Atomic Charges

     Atom                 Charge (a.u.)
  ----------------------------------------
      1 C                     0.035217
      2 C                    -1.165121
      3 Cl                    0.694640
      4 C                    -0.068509
      5 Cl                    0.577844
      6 C                     0.061519
      7 Cl                    0.541399
      8 C                    -0.695392
      9 H                     0.212080
     10 C                    -0.380607
     11 H                     0.174771
     12 C                     0.571978
     13 C                    -1.102312
     14 H                     0.215443
     15 C                    -0.412699
     16 Cl                    0.630316
     17 C                    -0.051038
     18 Cl                    0.616650
     19 C                    -0.485391
     20 Cl                    0.590671
     21 C                    -0.779663
     22 H                     0.218207
  ----------------------------------------
  Sum of atomic charges =     0.000000

 -----------------------------------------------------------------
                    Cartesian Multipole Moments
 -----------------------------------------------------------------
    Charge (ESU x 10^10)
                -0.0000
    Dipole Moment (Debye)
         X      -2.2324      Y      -0.0252      Z      -1.0033
       Tot       2.4476
    Quadrupole Moments (Debye-Ang)
        XX    -151.9594     XY      -0.4661     YY    -146.0369
        XZ       9.1502     YZ      -0.9899     ZZ    -150.0831
    Octopole Moments (Debye-Ang^2)
       XXX    -515.6683    XXY       3.0755    XYY    -159.8739
       YYY       8.9470    XXZ      28.7788    XYZ      -0.7218
       YYZ      18.9354    XZZ    -171.0517    YZZ       3.6163
       ZZZ      61.2889
    Hexadecapole Moments (Debye-Ang^3)
      XXXX   -7990.7322   XXXY     240.0236   XXYY   -1483.3953
      XYYY     245.2538   YYYY    -858.0849   XXXZ    2077.3085
      XXYZ      75.2268   XYYZ     684.3901   YYYZ     229.9214
      XXZZ   -2162.6615   XYZZ      84.1542   YYZZ    -963.9198
      XZZZ    2046.2737   YZZZ     230.3978   ZZZZ   -4901.0836
 -----------------------------------------------------------------
 Calculating analytic gradient of the SCF energy
 Gradient of SCF Energy
            1           2           3           4           5           6
    1  -0.0104090  -0.0097635   0.0054548  -0.0002333   0.0008875   0.0088775
    2   0.0009268   0.0004979  -0.0054082  -0.0002518   0.0000124  -0.0003654
    3   0.0076975  -0.0009674  -0.0093270  -0.0217293   0.0043646  -0.0001235
            7           8           9          10          11          12
    1  -0.0018127   0.0050139   0.0005622   0.0013731   0.0001092  -0.0003787
    2   0.0001981  -0.0002290   0.0000222  -0.0002614   0.0001240  -0.0005403
    3   0.0055911   0.0054079  -0.0015927  -0.0013066   0.0000770   0.0025012
           13          14          15          16          17          18
    1   0.0000438  -0.0034277   0.0002248   0.0046798  -0.0184303   0.0042762
    2   0.0094073   0.0006783   0.0065229  -0.0008325  -0.0006403  -0.0002248
    3  -0.0002184   0.0051429  -0.0061847  -0.0017473   0.0116719  -0.0026060
           19          20          21          22
    1   0.0030351   0.0039400   0.0072156  -0.0012383
    2  -0.0055940   0.0005124  -0.0039169  -0.0006379
    3   0.0048543  -0.0031095   0.0004267   0.0011773
 Max gradient component =       2.173E-02
 RMS gradient           =       5.477E-03
 Gradient time:  CPU 248.45 s  wall 248.46 s
 Geometry Optimization Parameters
   NAtoms,    NIC,     NZ,  NCons,   NDum,   NFix, NCnnct, MaxDiis
       22     155      22       0       0       0       0       0


** GEOMETRY OPTIMIZATION IN DELOCALIZED INTERNAL COORDINATES **
   Searching for a Minimum

   Optimization Cycle:   1

                       Coordinates (Angstroms)
     ATOM                X               Y               Z
      1  C         0.0000000000    0.0000000000    0.0000000000
      2  C         0.0000000000    0.0000000000    1.3949600000
      3  Cl        1.5261815140    0.0000000000    2.2594170471
      4  C        -1.1901880373    0.0256249026    2.1059255403
      5  Cl       -1.1548436435    0.0351778398    3.8595433764
      6  C        -2.4041742747    0.0535064326    1.4351028665
      7  Cl       -3.9099833729    0.0870232313    2.3339530118
      8  C        -2.4180259722    0.0546630380    0.0478935036
      9  H        -3.3603520375    0.0692493833   -0.4851290834
     10  C        -1.2274122092    0.0272853135   -0.6622934626
     11  H        -1.2503451014    0.0068111236   -1.7445869269
     12  C         1.2779219872   -0.0284629571   -0.7628147595
     13  C         2.3095886281   -0.8932703637   -0.3971844912
     14  H         2.1704206894   -1.5663256744    0.4394355459
     15  C         3.5004827568   -0.9194878930   -1.1069450245
     16  Cl        4.7739092873   -2.0261183446   -0.6270805489
     17  C         3.6821124948   -0.0819958503   -2.1978886372
     18  Cl        5.1879324501   -0.1155248115   -3.0967201401
     19  C         2.6636000698    0.7822218600   -2.5724593424
     20  Cl        2.8813918386    1.8556545918   -3.9424319391
     21  C         1.4736782845    0.8090230106   -1.8610916159
     22  H         0.6936781770    1.5025559907   -2.1490431582
   Point Group: c1    Number of degrees of freedom:    60


   Energy is  -3221.123679607


 Attempting to generate delocalized internal coordinates
 Initial Hessian constructed with Jon Baker's OPTIMIZE code

 60 Hessian modes will be used to form the next step
  Hessian Eigenvalues:
     0.010693    0.019215    0.019215    0.023207    0.023207    0.023578
     0.023580    0.023677    0.023679    0.023938    0.023938    0.024090
     0.024090    0.024114    0.024114    0.024135    0.024136    0.024143
     0.024143    0.159963    0.159965    0.159969    0.159995    0.224832
     0.234791    0.234835    0.244928    0.249942    0.249991    0.249992
     0.249992    0.250000    0.250000    0.250000    0.250000    0.250000
     0.250000    0.301033    0.301033    0.301033    0.301033    0.301033
     0.301033    0.336089    0.356665    0.356665    0.356665    0.356665
     0.430747    0.430778    0.431989    0.432123    0.467796    0.467799
     0.472166    0.472167    0.478203    0.478204    0.479142    0.479142

 Minimum search - taking simple RFO step
 Searching for Lamda that Minimizes Along All modes
 Value Taken    Lamda =  -0.02323752
 Calculated Step too Large.  Step scaled by  0.581015
 Step Taken.  Stepsize is  0.300000

                             Maximum     Tolerance    Cnvgd?
         Gradient           0.048222      0.000300      NO
         Displacement       0.228684      0.001200      NO
         Energy change     *********      0.000001      NO


 New Cartesian Coordinates Obtained by Inverse Iteration

 Displacement from previous Coordinates is:  1.413261
 ----------------------------------------------------------------
             Standard Nuclear Orientation (Angstroms)
    I     Atom           X                Y                Z
 ----------------------------------------------------------------
    1      C       0.0633370710    -0.0116867252     0.0864912298
    2      C      -0.0101502443     0.0679096265     1.4926930456
    3      Cl      1.4267492965     0.2330461297     2.4846985595
    4      C      -1.2476052746     0.0999264726     2.1401602556
    5      Cl     -1.3148050004     0.2208952228     3.8845273360
    6      C      -2.4285872953     0.0564471361     1.4009393018
    7      Cl     -3.9882086253     0.0953548134     2.1933296525
    8      C      -2.3698554249    -0.0067059211     0.0177044360
    9      H      -3.2847791933    -0.0404930117    -0.5598394150
   10      C      -1.1414264106    -0.0355359322    -0.6229849266
   11      H      -1.1133275083    -0.1078272048    -1.7029981255
   12      C       1.3336466827    -0.0468436303    -0.6988699873
   13      C       2.3537647961    -0.9687365533    -0.4430191062
   14      H       2.2416949200    -1.7008787851     0.3422994278
   15      C       3.5053083260    -0.9880241253    -1.2166012802
   16      Cl      4.7427942540    -2.1722873946    -0.8543612938
   17      C       3.6688554881    -0.0900126300    -2.2721598010
   18      Cl      5.1217178467    -0.1145031671    -3.2460503258
   19      C       2.6482220796     0.8203853260    -2.5427810695
   20      Cl      2.7982474962     1.9688285975    -3.8559250210
   21      C       1.4958924497     0.8355850488    -1.7693402436
   22      H       0.7240877992     1.5627675306    -1.9873508876
 ----------------------------------------------------------------
 Nuclear Repulsion Energy =        1961.81823314 hartrees
 There are       89 alpha and       89 beta electrons
 Applying Cartesian multipole field
    Component          Value
    ---------          -----
     (2,0,0)        1.00000E-12
     (0,2,0)        2.00000E-11
     (0,0,2)       -3.00000E-11
 Nucleus-field energy     =    -0.0000000943 hartrees
 Requested basis set is 6-311++G(d,p)
 There are 170 shells and 472 basis functions
 A cutoff of  1.0D-15 yielded  10665 shell pairs
 There are     90175 function pairs (     96821 Cartesian)
 Smallest overlap matrix eigenvalue = 2.78E-07
 Linear dependence detected in AO basis
 Number of orthogonalized atomic orbitals = 467
 Maximum deviation from orthogonality = 6.182E-10
 Guess from superposition of atomic densities
 Warning:  Energy on first SCF cycle will be non-variational
 SAD guess density has 178.000000 electrons

 -----------------------------------------------------------------------
  General SCF calculation program by
  Eric Jon Sundstrom, Paul Horn, Yuezhi Mao, Dmitri Zuev, Alec White,
  David Stuck, Shaama M.S., Shane Yost, Joonho Lee, David Small,
  Daniel Levine, Susi Lehtola, Hugh Burton, Evgeny Epifanovsky,
  Bang C. Huynh
 -----------------------------------------------------------------------
 Exchange:     0.2000 Hartree-Fock + 0.0800 Slater + 0.7200 B88
 Correlation:  0.1900 VWN1RPA + 0.8100 LYP
 Using SG-1 standard quadrature grid
 A restricted SCF calculation will be
 performed using DIIS
 SCF converges when DIIS error is below 1.0e-08
 ---------------------------------------
  Cycle       Energy         DIIS error
 ---------------------------------------
    1   -3225.3491604194      2.82e-02  
    2   -3220.9908218667      2.20e-03  
    3   -3220.8340256611      3.06e-03  
    4   -3221.1083180875      7.92e-04  
    5   -3221.1257999642      3.09e-04  
    6   -3221.1281413773      1.09e-04  
    7   -3221.1284365979      3.57e-05  
    8   -3221.1284688941      1.20e-05  
    9   -3221.1284725430      3.46e-06  
   10   -3221.1284728754      9.61e-07  
   11   -3221.1284728985      3.16e-07  
   12   -3221.1284729006      1.07e-07  
   13   -3221.1284729012      3.91e-08  
   14   -3221.1284729012      9.92e-09  Convergence criterion met
 ---------------------------------------
 SCF time:   CPU 687.49s  wall 687.00s 
 SCF   energy in the final basis set =    -3221.1284729012
 Total energy in the final basis set =    -3221.1284729012

 --------------------------------------------------------------

                    Orbital Energies (a.u.)
 --------------------------------------------------------------

 Alpha MOs
 -- Occupied --
********-101.5787-101.5773-101.5771-101.5763-101.5758 -10.2804 -10.2787
-10.2760 -10.2754 -10.2742 -10.2736 -10.2380 -10.2329 -10.2196 -10.2190
-10.2184 -10.2176  -9.4937  -9.4931  -9.4917  -9.4917  -9.4907  -9.4902
 -7.2586  -7.2580  -7.2567  -7.2566  -7.2558  -7.2552  -7.2486  -7.2480
 -7.2476  -7.2473  -7.2466  -7.2464  -7.2460  -7.2458  -7.2456  -7.2450
 -7.2447  -7.2444  -0.9566  -0.9501  -0.9044  -0.8997  -0.8866  -0.8718
 -0.8606  -0.8503  -0.7923  -0.7683  -0.7643  -0.7457  -0.6616  -0.6513
 -0.6363  -0.6167  -0.5570  -0.5442  -0.5283  -0.5215  -0.4991  -0.4833
 -0.4693  -0.4686  -0.4668  -0.4554  -0.4515  -0.4351  -0.4180  -0.4102
 -0.4068  -0.3900  -0.3870  -0.3726  -0.3612  -0.3576  -0.3529  -0.3499
 -0.3451  -0.3425  -0.3401  -0.3190  -0.3178  -0.2893  -0.2791  -0.2758
 -0.2630
 -- Virtual --
 -0.0769  -0.0592  -0.0552  -0.0444  -0.0404  -0.0350  -0.0157   0.0018
  0.0076   0.0109   0.0121   0.0153   0.0204   0.0231   0.0325   0.0355
  0.0448   0.0480   0.0506   0.0578   0.0635   0.0676   0.0714   0.0737
  0.0769   0.0823   0.0827   0.0842   0.0874   0.0902   0.0974   0.0982
  0.1045   0.1055   0.1104   0.1113   0.1149   0.1159   0.1203   0.1235
  0.1265   0.1288   0.1311   0.1344   0.1360   0.1417   0.1468   0.1505
  0.1542   0.1581   0.1610   0.1616   0.1684   0.1728   0.1749   0.1782
  0.1818   0.1850   0.1918   0.1953   0.1984   0.2033   0.2057   0.2086
  0.2141   0.2193   0.2259   0.2295   0.2318   0.2359   0.2431   0.2450
  0.2491   0.2529   0.2558   0.2586   0.2614   0.2670   0.2704   0.2726
  0.2756   0.2781   0.2799   0.2836   0.2881   0.2939   0.3000   0.3075
  0.3088   0.3121   0.3181   0.3281   0.3288   0.3388   0.3440   0.3518
  0.4082   0.4160   0.4286   0.4293   0.4369   0.4378   0.4383   0.4450
  0.4524   0.4533   0.4603   0.4633   0.4689   0.4744   0.4804   0.4844
  0.4889   0.4949   0.4972   0.5030   0.5068   0.5172   0.5445   0.5452
  0.5521   0.5659   0.5716   0.5779   0.5793   0.5861   0.5909   0.6023
  0.6074   0.6124   0.6190   0.6259   0.6290   0.6364   0.6417   0.6498
  0.6550   0.6658   0.6773   0.6790   0.6852   0.6976   0.6991   0.7146
  0.7297   0.7351   0.7412   0.7822   0.7931   0.7946   0.8066   0.8238
  0.8285   0.8288   0.8342   0.8392   0.8418   0.8449   0.8451   0.8465
  0.8495   0.8522   0.8536   0.8571   0.8595   0.8696   0.8735   0.8738
  0.8790   0.8821   0.8927   0.8974   0.9064   0.9110   0.9209   0.9213
  0.9284   0.9353   0.9360   0.9458   0.9510   0.9567   0.9579   0.9597
  0.9681   0.9713   0.9745   0.9903   1.0065   1.0175   1.0302   1.0358
  1.0561   1.0665   1.0889   1.1015   1.1197   1.1264   1.1441   1.2024
  1.2104   1.2238   1.2250   1.2319   1.2377   1.2519   1.2621   1.2693
  1.2731   1.2813   1.2890   1.2934   1.3288   1.3365   1.3417   1.3601
  1.3769   1.4047   1.4484   1.4907   1.4958   1.4963   1.5149   1.5445
  1.5577   1.5927   1.5959   1.6032   1.6390   1.6409   1.6453   1.6706
  1.7051   1.7307   1.7405   1.7764   1.7841   1.7915   1.8152   1.8330
  1.8433   1.8488   1.8793   1.8868   1.8915   1.8993   1.9111   1.9330
  1.9446   1.9509   1.9701   1.9773   1.9977   2.0644   2.0765   2.0870
  2.1174   2.1524   2.1714   2.2188   2.2291   2.2353   2.2453   2.2557
  2.2609   2.2659   2.2756   2.2859   2.2965   2.3036   2.3101   2.3223
  2.3400   2.3679   2.3971   2.4135   2.4246   2.4368   2.4432   2.4612
  2.4889   2.4966   2.5078   2.5326   2.5370   2.5501   2.5904   2.6087
  2.6313   2.6379   2.6538   2.6616   2.7098   2.7222   2.7294   2.7327
  2.7492   2.7644   2.7736   2.7756   2.7882   2.8056   2.8313   2.8371
  2.8937   2.9068   2.9532   2.9725   3.0574   3.0645   3.0775   3.1231
  3.1278   3.1430   3.1527   3.1882   3.2122   3.2185   3.2212   3.3388
  3.3733   3.3872   3.4414   3.5695   3.6402   3.6893   3.7086   3.7115
  3.8272   3.9942   4.0070   4.0701   4.0879   4.3729   4.7950   4.8209
  9.7342   9.7437   9.7871   9.7892   9.8072   9.8176  23.3420  23.4818
 23.8408  23.8435  23.8721  23.8792  23.9521  23.9720  24.0081  24.0399
 24.1087  24.1338  25.7727  25.7789  25.8151  25.8400  25.8922  25.9152
 26.0772  26.1024  26.1088  26.1554  26.1747  26.2596  26.4602  26.4919
 26.6359  26.6702  26.8384  26.8627 215.7248 215.7317 215.7825 215.7855
215.8058 215.8194
 --------------------------------------------------------------

          Ground-State Mulliken Net Atomic Charges

     Atom                 Charge (a.u.)
  ----------------------------------------
      1 C                     0.047393
      2 C                    -0.776171
      3 Cl                    0.636498
      4 C                     0.000606
      5 Cl                    0.589988
      6 C                    -0.200156
      7 Cl                    0.540815
      8 C                    -0.635935
      9 H                     0.215508
     10 C                    -0.621554
     11 H                     0.179201
     12 C                     0.513817
     13 C                    -1.203679
     14 H                     0.220139
     15 C                    -0.383307
     16 Cl                    0.618172
     17 C                    -0.106765
     18 Cl                    0.615514
     19 C                    -0.349650
     20 Cl                    0.587746
     21 C                    -0.718885
     22 H                     0.230704
  ----------------------------------------
  Sum of atomic charges =     0.000000

 -----------------------------------------------------------------
                    Cartesian Multipole Moments
 -----------------------------------------------------------------
    Charge (ESU x 10^10)
                -0.0000
    Dipole Moment (Debye)
         X      -1.9571      Y      -0.1757      Z      -1.0403
       Tot       2.2233
    Quadrupole Moments (Debye-Ang)
        XX    -151.8595     XY      -0.3244     YY    -145.8017
        XZ       8.7504     YZ      -0.9181     ZZ    -149.9818
    Octopole Moments (Debye-Ang^2)
       XXX    -496.0844    XXY      -1.9738    XYY    -153.8456
       YYY      -4.2274    XXZ      28.2857    XYZ      -0.9093
       YYZ      20.2430    XZZ    -164.3091    YZZ      -0.1443
       ZZZ      66.0916
    Hexadecapole Moments (Debye-Ang^3)
      XXXX   -7932.2728   XXXY     262.5801   XXYY   -1488.2073
      XYYY     260.9538   YYYY    -955.0105   XXXZ    2124.9056
      XXYZ      54.4339   XYYZ     703.3683   YYYZ     153.9728
      XXZZ   -2166.5572   XYZZ      93.2393   YYZZ    -997.0728
      XZZZ    2101.7995   YZZZ     164.9204   ZZZZ   -4996.3047
 -----------------------------------------------------------------
 Calculating analytic gradient of the SCF energy
 Gradient of SCF Energy
            1           2           3           4           5           6
    1  -0.0045719  -0.0049461  -0.0017690   0.0011600   0.0016658   0.0041574
    2   0.0004640  -0.0018345   0.0016943  -0.0006407   0.0005022  -0.0003309
    3  -0.0006977   0.0036519   0.0064872  -0.0117402   0.0033290  -0.0010423
            7           8           9          10          11          12
    1  -0.0013182   0.0027172   0.0002164   0.0012428  -0.0002290  -0.0019626
    2   0.0003728   0.0000546  -0.0000280   0.0016709   0.0001339   0.0001220
    3   0.0026091   0.0037984  -0.0009035  -0.0007638   0.0000874  -0.0013996
           13          14          15          16          17          18
    1   0.0037066  -0.0007535  -0.0005073   0.0024132  -0.0104507   0.0037324
    2   0.0015784  -0.0000044   0.0028875  -0.0009544   0.0001064  -0.0001900
    3  -0.0028305  -0.0019612  -0.0020997  -0.0004874   0.0074047  -0.0027623
           19          20          21          22
    1   0.0013634   0.0013051   0.0037659  -0.0009381
    2  -0.0023394   0.0009604  -0.0038053  -0.0004198
    3   0.0019800  -0.0018269  -0.0013329   0.0005003
 Max gradient component =       1.174E-02
 RMS gradient           =       3.036E-03
 Gradient time:  CPU 245.41 s  wall 245.43 s
 Geometry Optimization Parameters
   NAtoms,    NIC,     NZ,  NCons,   NDum,   NFix, NCnnct, MaxDiis
       22     155      22       0       0       0       0       0

 Cartesian Hessian Update
 Hessian updated using BFGS update


** GEOMETRY OPTIMIZATION IN DELOCALIZED INTERNAL COORDINATES **
   Searching for a Minimum

   Optimization Cycle:   2

                       Coordinates (Angstroms)
     ATOM                X               Y               Z
      1  C         0.0633370710   -0.0116867252    0.0864912298
      2  C        -0.0101502443    0.0679096265    1.4926930456
      3  Cl        1.4267492965    0.2330461297    2.4846985595
      4  C        -1.2476052746    0.0999264726    2.1401602556
      5  Cl       -1.3148050004    0.2208952228    3.8845273360
      6  C        -2.4285872953    0.0564471361    1.4009393018
      7  Cl       -3.9882086253    0.0953548134    2.1933296525
      8  C        -2.3698554249   -0.0067059211    0.0177044360
      9  H        -3.2847791933   -0.0404930117   -0.5598394150
     10  C        -1.1414264106   -0.0355359322   -0.6229849266
     11  H        -1.1133275083   -0.1078272048   -1.7029981255
     12  C         1.3336466827   -0.0468436303   -0.6988699873
     13  C         2.3537647961   -0.9687365533   -0.4430191062
     14  H         2.2416949200   -1.7008787851    0.3422994278
     15  C         3.5053083260   -0.9880241253   -1.2166012802
     16  Cl        4.7427942540   -2.1722873946   -0.8543612938
     17  C         3.6688554881   -0.0900126300   -2.2721598010
     18  Cl        5.1217178467   -0.1145031671   -3.2460503258
     19  C         2.6482220796    0.8203853260   -2.5427810695
     20  Cl        2.7982474962    1.9688285975   -3.8559250210
     21  C         1.4958924497    0.8355850488   -1.7693402436
     22  H         0.7240877992    1.5627675306   -1.9873508876
   Point Group: c1    Number of degrees of freedom:    60


   Energy is  -3221.128472901

 Hessian updated using BFGS update

 51 Hessian modes will be used to form the next step
  Hessian Eigenvalues:
     0.013165    0.019210    0.020172    0.023182    0.023307    0.023577
     0.023640    0.023676    0.023935    0.023938    0.024084    0.024090
     0.024114    0.024114    0.024134    0.024135    0.024140    0.024143
     0.027987    0.159204    0.159965    0.159983    0.160161    0.223489
     0.231615    0.234826    0.238195    0.245125    0.249970    0.249992
     0.249996    0.250000    0.250000    0.296214    0.300887    0.331746
     0.355323    0.356649    0.386118    0.420628    0.431080    0.432094
     0.455283    0.459488    0.467809    0.471946    0.477137    0.478085
     0.478212    0.479129    0.569530

 Minimum search - taking simple RFO step
 Searching for Lamda that Minimizes Along All modes
 Value Taken    Lamda =  -0.00239403
 Step Taken.  Stepsize is  0.184155

                             Maximum     Tolerance    Cnvgd?
         Gradient           0.011773      0.000300      NO
         Displacement       0.119187      0.001200      NO
         Energy change     -0.004793      0.000001      NO


 New Cartesian Coordinates Obtained by Inverse Iteration

 Displacement from previous Coordinates is:  0.573472
 ----------------------------------------------------------------
             Standard Nuclear Orientation (Angstroms)
    I     Atom           X                Y                Z
 ----------------------------------------------------------------
    1      C       0.0607975907     0.0066451272     0.0750568422
    2      C       0.0003332686     0.1225676658     1.4757453961
    3      Cl      1.4740423692     0.3164845756     2.3995628366
    4      C      -1.2369295711     0.1379078249     2.1462654024
    5      Cl     -1.3117323416     0.2809298598     3.8827586091
    6      C      -2.4237124384     0.0433078186     1.4067664928
    7      Cl     -3.9852211121     0.0433083342     2.1865263530
    8      C      -2.3753678482    -0.0573072725     0.0228489981
    9      H      -3.2960071585    -0.1361059697    -0.5402143750
   10      C      -1.1495371097    -0.0737679499    -0.6244042426
   11      H      -1.1248557037    -0.1823372951    -1.7016028693
   12      C       1.3304399489    -0.0287277326    -0.7023417525
   13      C       2.3228083012    -0.9814765010    -0.4564931483
   14      H       2.1980963459    -1.7184263485     0.3241061555
   15      C       3.4744459401    -1.0170291902    -1.2315502530
   16      Cl      4.6637205457    -2.2456244190    -0.8753044620
   17      C       3.6732077369    -0.0996622255    -2.2739581781
   18      Cl      5.1246216417    -0.1381920972    -3.2349587464
   19      C       2.6727492382     0.8499817477    -2.5190620456
   20      Cl      2.8426030388     2.0324549382    -3.7939293710
   21      C       1.5179048144     0.8821021808    -1.7461053054
   22      H       0.7731660319     1.6405777516    -1.9491505752
 ----------------------------------------------------------------
 Nuclear Repulsion Energy =        1962.76402218 hartrees
 There are       89 alpha and       89 beta electrons
 Applying Cartesian multipole field
    Component          Value
    ---------          -----
     (2,0,0)        1.00000E-12
     (0,2,0)        2.00000E-11
     (0,0,2)       -3.00000E-11
 Nucleus-field energy     =    -0.0000000916 hartrees
 Requested basis set is 6-311++G(d,p)
 There are 170 shells and 472 basis functions
 A cutoff of  1.0D-15 yielded  10671 shell pairs
 There are     90232 function pairs (     96879 Cartesian)
 Smallest overlap matrix eigenvalue = 2.83E-07
 Linear dependence detected in AO basis
 Number of orthogonalized atomic orbitals = 467
 Maximum deviation from orthogonality = 3.802E-10
 Guess from superposition of atomic densities
 Warning:  Energy on first SCF cycle will be non-variational
 SAD guess density has 178.000000 electrons

 -----------------------------------------------------------------------
  General SCF calculation program by
  Eric Jon Sundstrom, Paul Horn, Yuezhi Mao, Dmitri Zuev, Alec White,
  David Stuck, Shaama M.S., Shane Yost, Joonho Lee, David Small,
  Daniel Levine, Susi Lehtola, Hugh Burton, Evgeny Epifanovsky,
  Bang C. Huynh
 -----------------------------------------------------------------------
 Exchange:     0.2000 Hartree-Fock + 0.0800 Slater + 0.7200 B88
 Correlation:  0.1900 VWN1RPA + 0.8100 LYP
 Using SG-1 standard quadrature grid
 A restricted SCF calculation will be
 performed using DIIS
 SCF converges when DIIS error is below 1.0e-08
 ---------------------------------------
  Cycle       Energy         DIIS error
 ---------------------------------------
    1   -3225.3344087816      2.82e-02  
    2   -3220.9903904186      2.21e-03  
    3   -3220.8209402102      3.12e-03  
    4   -3221.1087205047      8.11e-04  
    5   -3221.1269977660      3.12e-04  
    6   -3221.1293891871      1.10e-04  
    7   -3221.1296887408      3.78e-05  
    8   -3221.1297258620      1.19e-05  
    9   -3221.1297293888      3.49e-06  
   10   -3221.1297297247      9.59e-07  
   11   -3221.1297297475      3.27e-07  
   12   -3221.1297297503      1.05e-07  
   13   -3221.1297297505      3.87e-08  
   14   -3221.1297297507      1.01e-08  
   15   -3221.1297297505      3.41e-09  Convergence criterion met
 ---------------------------------------
 SCF time:   CPU 729.28s  wall 729.00s 
 SCF   energy in the final basis set =    -3221.1297297505
 Total energy in the final basis set =    -3221.1297297505

 --------------------------------------------------------------

                    Orbital Energies (a.u.)
 --------------------------------------------------------------

 Alpha MOs
 -- Occupied --
********-101.5785-101.5785-101.5773-101.5770-101.5756 -10.2804 -10.2800
-10.2768 -10.2754 -10.2742 -10.2736 -10.2359 -10.2315 -10.2190 -10.2184
-10.2180 -10.2171  -9.4937  -9.4930  -9.4930  -9.4918  -9.4915  -9.4902
 -7.2586  -7.2579  -7.2579  -7.2568  -7.2564  -7.2551  -7.2486  -7.2479
 -7.2479  -7.2477  -7.2472  -7.2471  -7.2467  -7.2462  -7.2458  -7.2458
 -7.2450  -7.2443  -0.9554  -0.9491  -0.9056  -0.9003  -0.8866  -0.8738
 -0.8614  -0.8495  -0.7908  -0.7666  -0.7633  -0.7441  -0.6605  -0.6494
 -0.6359  -0.6153  -0.5558  -0.5428  -0.5283  -0.5222  -0.4994  -0.4840
 -0.4690  -0.4685  -0.4664  -0.4540  -0.4506  -0.4359  -0.4176  -0.4106
 -0.4071  -0.3900  -0.3873  -0.3718  -0.3627  -0.3553  -0.3519  -0.3503
 -0.3451  -0.3421  -0.3392  -0.3210  -0.3204  -0.2870  -0.2777  -0.2748
 -0.2628
 -- Virtual --
 -0.0749  -0.0603  -0.0538  -0.0425  -0.0383  -0.0365  -0.0155   0.0021
  0.0079   0.0122   0.0134   0.0149   0.0198   0.0229   0.0324   0.0356
  0.0454   0.0486   0.0507   0.0581   0.0636   0.0673   0.0714   0.0735
  0.0767   0.0819   0.0825   0.0841   0.0875   0.0902   0.0973   0.0977
  0.1053   0.1055   0.1104   0.1109   0.1144   0.1164   0.1203   0.1234
  0.1263   0.1285   0.1305   0.1333   0.1361   0.1423   0.1465   0.1517
  0.1539   0.1573   0.1614   0.1620   0.1673   0.1711   0.1745   0.1774
  0.1809   0.1851   0.1907   0.1946   0.1985   0.2025   0.2058   0.2087
  0.2144   0.2193   0.2264   0.2304   0.2321   0.2372   0.2437   0.2450
  0.2499   0.2524   0.2555   0.2584   0.2603   0.2668   0.2687   0.2710
  0.2750   0.2774   0.2807   0.2841   0.2876   0.2940   0.2974   0.3050
  0.3095   0.3112   0.3173   0.3270   0.3290   0.3387   0.3422   0.3514
  0.4084   0.4171   0.4284   0.4303   0.4360   0.4373   0.4385   0.4454
  0.4514   0.4542   0.4617   0.4623   0.4678   0.4734   0.4804   0.4862
  0.4883   0.4939   0.4959   0.5011   0.5050   0.5167   0.5447   0.5492
  0.5558   0.5629   0.5701   0.5773   0.5798   0.5897   0.5943   0.6033
  0.6080   0.6118   0.6160   0.6251   0.6295   0.6363   0.6423   0.6510
  0.6550   0.6666   0.6769   0.6787   0.6842   0.6957   0.7000   0.7147
  0.7268   0.7349   0.7391   0.7812   0.7910   0.7946   0.8048   0.8231
  0.8269   0.8286   0.8336   0.8393   0.8425   0.8437   0.8453   0.8459
  0.8496   0.8516   0.8542   0.8583   0.8591   0.8692   0.8704   0.8757
  0.8820   0.8829   0.8908   0.8974   0.9072   0.9087   0.9202   0.9211
  0.9319   0.9369   0.9377   0.9453   0.9535   0.9580   0.9595   0.9618
  0.9682   0.9712   0.9754   0.9938   1.0071   1.0203   1.0316   1.0319
  1.0525   1.0704   1.0891   1.1060   1.1209   1.1272   1.1400   1.2014
  1.2113   1.2246   1.2267   1.2322   1.2369   1.2542   1.2631   1.2699
  1.2722   1.2809   1.2902   1.2929   1.3295   1.3384   1.3418   1.3627
  1.3823   1.4101   1.4454   1.4908   1.4947   1.4990   1.5166   1.5488
  1.5584   1.5916   1.5974   1.6024   1.6394   1.6425   1.6489   1.6703
  1.7056   1.7301   1.7424   1.7745   1.7791   1.7912   1.8142   1.8289
  1.8409   1.8507   1.8764   1.8795   1.8914   1.9000   1.9160   1.9382
  1.9419   1.9513   1.9662   1.9714   1.9956   2.0651   2.0770   2.0847
  2.1158   2.1480   2.1712   2.2174   2.2287   2.2348   2.2473   2.2556
  2.2587   2.2667   2.2741   2.2839   2.2915   2.3034   2.3143   2.3241
  2.3406   2.3659   2.4048   2.4103   2.4219   2.4386   2.4434   2.4611
  2.4906   2.4980   2.5090   2.5264   2.5373   2.5498   2.5913   2.6086
  2.6310   2.6415   2.6553   2.6591   2.7095   2.7227   2.7259   2.7301
  2.7453   2.7632   2.7737   2.7777   2.7890   2.8011   2.8270   2.8315
  2.8898   2.9072   2.9611   2.9756   3.0564   3.0685   3.0783   3.1150
  3.1276   3.1388   3.1537   3.1868   3.2120   3.2144   3.2208   3.3365
  3.3705   3.3868   3.4392   3.5700   3.6418   3.6889   3.7056   3.7111
  3.8306   3.9908   4.0047   4.0706   4.0877   4.3614   4.7927   4.8173
  9.7399   9.7484   9.7889   9.7924   9.8067   9.8162  23.3462  23.4887
 23.8280  23.8329  23.8680  23.8729  23.9361  23.9540  24.0047  24.0357
 24.1059  24.1325  25.7717  25.7780  25.8147  25.8401  25.8923  25.9186
 26.0750  26.0969  26.1075  26.1487  26.1797  26.2703  26.4597  26.4916
 26.6318  26.6658  26.8372  26.8723 215.7310 215.7370 215.7842 215.7889
215.8051 215.8176
 --------------------------------------------------------------

          Ground-State Mulliken Net Atomic Charges

     Atom                 Charge (a.u.)
  ----------------------------------------
      1 C                     0.078364
      2 C                    -0.859363
      3 Cl                    0.626248
      4 C                     0.111944
      5 Cl                    0.576063
      6 C                    -0.214308
      7 Cl                    0.546215
      8 C                    -0.649186
      9 H                     0.215953
     10 C                    -0.636520
     11 H                     0.182340
     12 C                     0.475978
     13 C                    -1.169288
     14 H                     0.223620
     15 C                    -0.366190
     16 Cl                    0.618523
     17 C                    -0.129612
     18 Cl                    0.608988
     19 C                    -0.324686
     20 Cl                    0.588596
     21 C                    -0.734494
     22 H                     0.230816
  ----------------------------------------
  Sum of atomic charges =     0.000000

 -----------------------------------------------------------------
                    Cartesian Multipole Moments
 -----------------------------------------------------------------
    Charge (ESU x 10^10)
                 0.0000
    Dipole Moment (Debye)
         X      -1.9272      Y      -0.2138      Z      -1.0244
       Tot       2.1929
    Quadrupole Moments (Debye-Ang)
        XX    -151.5113     XY      -0.1140     YY    -145.7249
        XZ       8.4409     YZ      -0.9066     ZZ    -149.8646
    Octopole Moments (Debye-Ang^2)
       XXX    -495.5872    XXY      -3.3350    XYY    -154.1861
       YYY      -6.6934    XXZ      28.1129    XYZ      -1.1961
       YYZ      20.6486    XZZ    -164.5506    YZZ      -1.4595
       ZZZ      67.2171
    Hexadecapole Moments (Debye-Ang^3)
      XXXX   -7889.7384   XXXY     253.3732   XXYY   -1493.2889
      XYYY     245.4948   YYYY   -1011.0275   XXXZ    2118.8940
      XXYZ      50.0007   XYYZ     703.1240   YYYZ     135.5861
      XXZZ   -2145.6314   XYZZ      88.3561   YYZZ    -993.1671
      XZZZ    2094.8613   YZZZ     150.8870   ZZZZ   -4919.2693
 -----------------------------------------------------------------
 Calculating analytic gradient of the SCF energy
 Gradient of SCF Energy
            1           2           3           4           5           6
    1   0.0013403   0.0010055   0.0010244   0.0000293  -0.0013538  -0.0009478
    2   0.0008073  -0.0008459   0.0004918  -0.0000482   0.0000403   0.0000096
    3  -0.0009657   0.0007130   0.0002366  -0.0021997   0.0024117  -0.0004715
            7           8           9          10          11          12
    1  -0.0002323  -0.0006291   0.0000174   0.0002640  -0.0003436  -0.0015473
    2  -0.0001185   0.0001796  -0.0000882   0.0009299  -0.0002086  -0.0012728
    3  -0.0001735   0.0011638  -0.0002976   0.0001505   0.0002286   0.0006181
           13          14          15          16          17          18
    1   0.0020666  -0.0000983   0.0001325  -0.0001850  -0.0023997   0.0019877
    2   0.0002038  -0.0003883  -0.0002726  -0.0002205  -0.0001373   0.0000077
    3   0.0002236  -0.0007275   0.0001703   0.0004786   0.0015601  -0.0013169
           19          20          21          22
    1  -0.0003481  -0.0004873   0.0007468  -0.0000422
    2   0.0005402   0.0004160  -0.0001149   0.0000895
    3  -0.0003378  -0.0000302  -0.0015523   0.0001180
 Max gradient component =       2.412E-03
 RMS gradient           =       8.829E-04
 Gradient time:  CPU 248.34 s  wall 248.37 s
 Geometry Optimization Parameters
   NAtoms,    NIC,     NZ,  NCons,   NDum,   NFix, NCnnct, MaxDiis
       22     155      22       0       0       0       0       0

 Cartesian Hessian Update
 Hessian updated using BFGS update


** GEOMETRY OPTIMIZATION IN DELOCALIZED INTERNAL COORDINATES **
   Searching for a Minimum

   Optimization Cycle:   3

                       Coordinates (Angstroms)
     ATOM                X               Y               Z
      1  C         0.0607975907    0.0066451272    0.0750568422
      2  C         0.0003332686    0.1225676658    1.4757453961
      3  Cl        1.4740423692    0.3164845756    2.3995628366
      4  C        -1.2369295711    0.1379078249    2.1462654024
      5  Cl       -1.3117323416    0.2809298598    3.8827586091
      6  C        -2.4237124384    0.0433078186    1.4067664928
      7  Cl       -3.9852211121    0.0433083342    2.1865263530
      8  C        -2.3753678482   -0.0573072725    0.0228489981
      9  H        -3.2960071585   -0.1361059697   -0.5402143750
     10  C        -1.1495371097   -0.0737679499   -0.6244042426
     11  H        -1.1248557037   -0.1823372951   -1.7016028693
     12  C         1.3304399489   -0.0287277326   -0.7023417525
     13  C         2.3228083012   -0.9814765010   -0.4564931483
     14  H         2.1980963459   -1.7184263485    0.3241061555
     15  C         3.4744459401   -1.0170291902   -1.2315502530
     16  Cl        4.6637205457   -2.2456244190   -0.8753044620
     17  C         3.6732077369   -0.0996622255   -2.2739581781
     18  Cl        5.1246216417   -0.1381920972   -3.2349587464
     19  C         2.6727492382    0.8499817477   -2.5190620456
     20  Cl        2.8426030388    2.0324549382   -3.7939293710
     21  C         1.5179048144    0.8821021808   -1.7461053054
     22  H         0.7731660319    1.6405777516   -1.9491505752
   Point Group: c1    Number of degrees of freedom:    60


   Energy is  -3221.129729751

 Hessian updated using BFGS update

 53 Hessian modes will be used to form the next step
  Hessian Eigenvalues:
     0.011824    0.019208    0.020002    0.023093    0.023314    0.023552
     0.023663    0.023690    0.023924    0.023943    0.024088    0.024100
     0.024110    0.024114    0.024131    0.024136    0.024141    0.024317
     0.027988    0.158162    0.159977    0.160029    0.160378    0.224735
     0.225905    0.234852    0.239720    0.245449    0.249971    0.249992
     0.249993    0.249999    0.274017    0.286012    0.300904    0.303261
     0.331366    0.355416    0.356608    0.356675    0.386923    0.427861
     0.432093    0.436798    0.450673    0.467805    0.469979    0.473406
     0.477683    0.478113    0.478382    0.495091    0.543011

 Minimum search - taking simple RFO step
 Searching for Lamda that Minimizes Along All modes
 Value Taken    Lamda =  -0.00034982
 Step Taken.  Stepsize is  0.112665

                             Maximum     Tolerance    Cnvgd?
         Gradient           0.004530      0.000300      NO
         Displacement       0.080885      0.001200      NO
         Energy change     -0.001257      0.000001      NO


 New Cartesian Coordinates Obtained by Inverse Iteration

 Displacement from previous Coordinates is:  0.384097
 ----------------------------------------------------------------
             Standard Nuclear Orientation (Angstroms)
    I     Atom           X                Y                Z
 ----------------------------------------------------------------
    1      C       0.0497498674     0.0084633516     0.0600050753
    2      C      -0.0013508436     0.1491339503     1.4557467070
    3      Cl      1.4789685473     0.3649814426     2.3595978003
    4      C      -1.2278393769     0.1585416115     2.1402594169
    5      Cl     -1.2733097535     0.3346625132     3.8696353464
    6      C      -2.4185799385     0.0325698835     1.4126184216
    7      Cl     -3.9720059413     0.0287978229     2.2070852986
    8      C      -2.3816791642    -0.0961736373     0.0286277439
    9      H      -3.3076217299    -0.1976209660    -0.5214467528
   10      C      -1.1621919556    -0.1073556573    -0.6308180298
   11      H      -1.1414328615    -0.2325792557    -1.7066404309
   12      C       1.3220864985    -0.0199799105    -0.7113211526
   13      C       2.2961241195    -0.9911290808    -0.4726327521
   14      H       2.1577535931    -1.7310246101     0.3036271270
   15      C       3.4540325642    -1.0309168740    -1.2393508392
   16      Cl      4.6237324827    -2.2817919563    -0.8989537012
   17      C       3.6769971028    -0.0985203938    -2.2629973605
   18      Cl      5.1311778354    -0.1429234720    -3.2102209959
   19      C       2.6933361143     0.8708536989    -2.4971502489
   20      Cl      2.8975746199     2.0700970910    -3.7500719477
   21      C       1.5307638924     0.9084521690    -1.7339567928
   22      H       0.7992878565     1.6810731028    -1.9310801708
 ----------------------------------------------------------------
 Nuclear Repulsion Energy =        1965.55069505 hartrees
 There are       89 alpha and       89 beta electrons
 Applying Cartesian multipole field
    Component          Value
    ---------          -----
     (2,0,0)        1.00000E-12
     (0,2,0)        2.00000E-11
     (0,0,2)       -3.00000E-11
 Nucleus-field energy     =    -0.0000000897 hartrees
 Requested basis set is 6-311++G(d,p)
 There are 170 shells and 472 basis functions
 A cutoff of  1.0D-15 yielded  10678 shell pairs
 There are     90307 function pairs (     96968 Cartesian)
 Smallest overlap matrix eigenvalue = 2.83E-07
 Linear dependence detected in AO basis
 Number of orthogonalized atomic orbitals = 467
 Maximum deviation from orthogonality = 5.782E-10
 Guess from superposition of atomic densities
 Warning:  Energy on first SCF cycle will be non-variational
 SAD guess density has 178.000000 electrons

 -----------------------------------------------------------------------
  General SCF calculation program by
  Eric Jon Sundstrom, Paul Horn, Yuezhi Mao, Dmitri Zuev, Alec White,
  David Stuck, Shaama M.S., Shane Yost, Joonho Lee, David Small,
  Daniel Levine, Susi Lehtola, Hugh Burton, Evgeny Epifanovsky,
  Bang C. Huynh
 -----------------------------------------------------------------------
 Exchange:     0.2000 Hartree-Fock + 0.0800 Slater + 0.7200 B88
 Correlation:  0.1900 VWN1RPA + 0.8100 LYP
 Using SG-1 standard quadrature grid
 A restricted SCF calculation will be
 performed using DIIS
 SCF converges when DIIS error is below 1.0e-08
 ---------------------------------------
  Cycle       Energy         DIIS error
 ---------------------------------------
    1   -3225.3572615717      2.82e-02  
    2   -3220.9903019176      2.21e-03  
    3   -3220.8206638224      3.12e-03  
    4   -3221.1087178549      8.16e-04  
    5   -3221.1271754451      3.13e-04  
    6   -3221.1295840516      1.10e-04  
    7   -3221.1298832219      3.77e-05  
    8   -3221.1299200511      1.18e-05  
    9   -3221.1299235558      3.45e-06  
   10   -3221.1299238831      9.53e-07  
   11   -3221.1299239053      3.17e-07  
   12   -3221.1299239080      1.06e-07  
   13   -3221.1299239085      3.82e-08  
   14   -3221.1299239083      1.01e-08  
   15   -3221.1299239083      3.47e-09  Convergence criterion met
 ---------------------------------------
 SCF time:   CPU 729.23s  wall 729.00s 
 SCF   energy in the final basis set =    -3221.1299239083
 Total energy in the final basis set =    -3221.1299239083

 --------------------------------------------------------------

                    Orbital Energies (a.u.)
 --------------------------------------------------------------

 Alpha MOs
 -- Occupied --
********-101.5784-101.5783-101.5773-101.5766-101.5754 -10.2795 -10.2788
-10.2761 -10.2753 -10.2738 -10.2733 -10.2348 -10.2307 -10.2191 -10.2184
-10.2178 -10.2168  -9.4933  -9.4932  -9.4929  -9.4919  -9.4912  -9.4900
 -7.2581  -7.2581  -7.2577  -7.2569  -7.2561  -7.2549  -7.2482  -7.2481
 -7.2478  -7.2474  -7.2472  -7.2470  -7.2468  -7.2459  -7.2459  -7.2454
 -7.2448  -7.2441  -0.9560  -0.9495  -0.9058  -0.9002  -0.8873  -0.8745
 -0.8613  -0.8495  -0.7904  -0.7663  -0.7632  -0.7438  -0.6603  -0.6488
 -0.6363  -0.6151  -0.5556  -0.5424  -0.5285  -0.5232  -0.4991  -0.4840
 -0.4694  -0.4683  -0.4661  -0.4542  -0.4508  -0.4362  -0.4174  -0.4110
 -0.4069  -0.3898  -0.3870  -0.3715  -0.3632  -0.3554  -0.3519  -0.3500
 -0.3450  -0.3419  -0.3391  -0.3208  -0.3201  -0.2857  -0.2776  -0.2744
 -0.2632
 -- Virtual --
 -0.0732  -0.0605  -0.0527  -0.0418  -0.0386  -0.0364  -0.0154   0.0022
  0.0080   0.0124   0.0139   0.0147   0.0202   0.0234   0.0326   0.0359
  0.0456   0.0490   0.0511   0.0584   0.0638   0.0675   0.0714   0.0735
  0.0767   0.0819   0.0826   0.0842   0.0879   0.0901   0.0972   0.0978
  0.1054   0.1057   0.1101   0.1113   0.1143   0.1166   0.1206   0.1235
  0.1262   0.1284   0.1301   0.1326   0.1366   0.1426   0.1464   0.1520
  0.1541   0.1570   0.1616   0.1625   0.1677   0.1708   0.1746   0.1777
  0.1815   0.1854   0.1896   0.1942   0.1986   0.2025   0.2064   0.2090
  0.2147   0.2193   0.2272   0.2303   0.2325   0.2382   0.2436   0.2455
  0.2510   0.2521   0.2547   0.2590   0.2611   0.2672   0.2684   0.2707
  0.2748   0.2773   0.2810   0.2839   0.2876   0.2932   0.2963   0.3041
  0.3100   0.3111   0.3164   0.3270   0.3300   0.3386   0.3418   0.3515
  0.4092   0.4173   0.4291   0.4305   0.4359   0.4376   0.4389   0.4459
  0.4514   0.4550   0.4620   0.4624   0.4682   0.4725   0.4807   0.4869
  0.4893   0.4942   0.4958   0.5010   0.5046   0.5168   0.5448   0.5508
  0.5579   0.5591   0.5705   0.5763   0.5804   0.5925   0.5977   0.6034
  0.6094   0.6131   0.6158   0.6252   0.6304   0.6366   0.6430   0.6523
  0.6552   0.6684   0.6767   0.6796   0.6846   0.6944   0.7009   0.7150
  0.7261   0.7350   0.7388   0.7805   0.7899   0.7945   0.8057   0.8230
  0.8269   0.8294   0.8347   0.8397   0.8432   0.8436   0.8456   0.8462
  0.8507   0.8515   0.8539   0.8587   0.8596   0.8691   0.8709   0.8769
  0.8821   0.8854   0.8907   0.8989   0.9073   0.9093   0.9209   0.9219
  0.9340   0.9373   0.9388   0.9448   0.9536   0.9582   0.9601   0.9621
  0.9690   0.9712   0.9741   0.9968   1.0074   1.0224   1.0296   1.0332
  1.0516   1.0757   1.0897   1.1078   1.1247   1.1282   1.1405   1.2007
  1.2133   1.2265   1.2281   1.2325   1.2379   1.2586   1.2648   1.2707
  1.2733   1.2822   1.2915   1.2933   1.3294   1.3396   1.3444   1.3627
  1.3826   1.4123   1.4418   1.4916   1.4939   1.5011   1.5187   1.5517
  1.5621   1.5900   1.5993   1.6026   1.6402   1.6445   1.6504   1.6710
  1.7046   1.7303   1.7448   1.7751   1.7800   1.7931   1.8161   1.8287
  1.8421   1.8527   1.8761   1.8787   1.8910   1.9023   1.9197   1.9398
  1.9452   1.9525   1.9626   1.9732   1.9978   2.0668   2.0791   2.0841
  2.1157   2.1468   2.1718   2.2186   2.2290   2.2347   2.2493   2.2557
  2.2585   2.2669   2.2742   2.2831   2.2913   2.3038   2.3168   2.3255
  2.3416   2.3675   2.4104   2.4124   2.4236   2.4406   2.4449   2.4624
  2.4934   2.5007   2.5102   2.5271   2.5388   2.5507   2.5940   2.6086
  2.6318   2.6448   2.6575   2.6605   2.7112   2.7225   2.7254   2.7363
  2.7422   2.7632   2.7725   2.7779   2.7929   2.7961   2.8244   2.8327
  2.8867   2.9081   2.9671   2.9786   3.0583   3.0718   3.0810   3.1146
  3.1308   3.1412   3.1559   3.1889   3.2131   3.2161   3.2228   3.3385
  3.3717   3.3897   3.4391   3.5719   3.6460   3.6916   3.7051   3.7128
  3.8339   3.9922   4.0072   4.0708   4.0870   4.3542   4.7958   4.8187
  9.7410   9.7498   9.7895   9.7926   9.8087   9.8199  23.3470  23.4907
 23.8319  23.8347  23.8706  23.8736  23.9396  23.9560  24.0073  24.0350
 24.1067  24.1354  25.7722  25.7781  25.8145  25.8408  25.8920  25.9200
 26.0780  26.0963  26.1083  26.1547  26.1770  26.2742  26.4622  26.4931
 26.6347  26.6703  26.8367  26.8793 215.7319 215.7387 215.7849 215.7890
215.8073 215.8220
 --------------------------------------------------------------

          Ground-State Mulliken Net Atomic Charges

     Atom                 Charge (a.u.)
  ----------------------------------------
      1 C                     0.109009
      2 C                    -0.966977
      3 Cl                    0.630413
      4 C                     0.105953
      5 Cl                    0.572512
      6 C                    -0.151838
      7 Cl                    0.543467
      8 C                    -0.656037
      9 H                     0.215471
     10 C                    -0.603732
     11 H                     0.184012
     12 C                     0.460601
     13 C                    -1.162104
     14 H                     0.224791
     15 C                    -0.337364
     16 Cl                    0.614815
     17 C                    -0.191716
     18 Cl                    0.609397
     19 C                    -0.297204
     20 Cl                    0.587100
     21 C                    -0.721065
     22 H                     0.230498
  ----------------------------------------
  Sum of atomic charges =     0.000000

 -----------------------------------------------------------------
                    Cartesian Multipole Moments
 -----------------------------------------------------------------
    Charge (ESU x 10^10)
                 0.0000
    Dipole Moment (Debye)
         X      -1.9359      Y      -0.2410      Z      -1.0179
       Tot       2.2004
    Quadrupole Moments (Debye-Ang)
        XX    -151.4546     XY       0.0212     YY    -145.6781
        XZ       8.3521     YZ      -0.8407     ZZ    -149.7078
    Octopole Moments (Debye-Ang^2)
       XXX    -497.3135    XXY      -4.5501    XYY    -155.1077
       YYY      -9.5292    XXZ      27.4956    XYZ      -1.2714
       YYZ      20.6465    XZZ    -164.8941    YZZ      -2.5654
       ZZZ      67.2955
    Hexadecapole Moments (Debye-Ang^3)
      XXXX   -7868.7088   XXXY     243.2261   XXYY   -1496.4672
      XYYY     233.0153   YYYY   -1045.1952   XXXZ    2115.2726
      XXYZ      46.6830   XYYZ     702.4479   YYYZ     121.7402
      XXZZ   -2132.7640   XYZZ      84.5364   YYZZ    -989.2332
      XZZZ    2093.7836   YZZZ     140.3642   ZZZZ   -4861.0466
 -----------------------------------------------------------------
 Calculating analytic gradient of the SCF energy
 Gradient of SCF Energy
            1           2           3           4           5           6
    1   0.0013358  -0.0002518  -0.0002886   0.0008698   0.0002541  -0.0006930
    2   0.0004606  -0.0002307  -0.0001051  -0.0000925  -0.0000101   0.0000414
    3  -0.0001847   0.0001470  -0.0004492  -0.0006916   0.0004223   0.0005066
            7           8           9          10          11          12
    1   0.0000247  -0.0004539   0.0001166  -0.0001735  -0.0001049  -0.0007776
    2  -0.0000894   0.0000512   0.0000084   0.0002155  -0.0001588  -0.0008951
    3  -0.0003471  -0.0002400  -0.0000948   0.0000977   0.0000185   0.0012710
           13          14          15          16          17          18
    1   0.0000846  -0.0000065   0.0002989  -0.0001747  -0.0003380   0.0001543
    2   0.0005091  -0.0001717   0.0000222   0.0001380  -0.0001028   0.0000317
    3   0.0003544  -0.0000015  -0.0002948  -0.0000202   0.0002559  -0.0000702
           19          20          21          22
    1   0.0001030  -0.0000342  -0.0000649   0.0001198
    2   0.0001641  -0.0001284   0.0002554   0.0000869
    3  -0.0003604   0.0001573  -0.0005486   0.0000726
 Max gradient component =       1.336E-03
 RMS gradient           =       3.839E-04
 Gradient time:  CPU 247.21 s  wall 247.24 s
 Geometry Optimization Parameters
   NAtoms,    NIC,     NZ,  NCons,   NDum,   NFix, NCnnct, MaxDiis
       22     155      22       0       0       0       0       0

 Cartesian Hessian Update
 Hessian updated using BFGS update


** GEOMETRY OPTIMIZATION IN DELOCALIZED INTERNAL COORDINATES **
   Searching for a Minimum

   Optimization Cycle:   4

                       Coordinates (Angstroms)
     ATOM                X               Y               Z
      1  C         0.0497498674    0.0084633516    0.0600050753
      2  C        -0.0013508436    0.1491339503    1.4557467070
      3  Cl        1.4789685473    0.3649814426    2.3595978003
      4  C        -1.2278393769    0.1585416115    2.1402594169
      5  Cl       -1.2733097535    0.3346625132    3.8696353464
      6  C        -2.4185799385    0.0325698835    1.4126184216
      7  Cl       -3.9720059413    0.0287978229    2.2070852986
      8  C        -2.3816791642   -0.0961736373    0.0286277439
      9  H        -3.3076217299   -0.1976209660   -0.5214467528
     10  C        -1.1621919556   -0.1073556573   -0.6308180298
     11  H        -1.1414328615   -0.2325792557   -1.7066404309
     12  C         1.3220864985   -0.0199799105   -0.7113211526
     13  C         2.2961241195   -0.9911290808   -0.4726327521
     14  H         2.1577535931   -1.7310246101    0.3036271270
     15  C         3.4540325642   -1.0309168740   -1.2393508392
     16  Cl        4.6237324827   -2.2817919563   -0.8989537012
     17  C         3.6769971028   -0.0985203938   -2.2629973605
     18  Cl        5.1311778354   -0.1429234720   -3.2102209959
     19  C         2.6933361143    0.8708536989   -2.4971502489
     20  Cl        2.8975746199    2.0700970910   -3.7500719477
     21  C         1.5307638924    0.9084521690   -1.7339567928
     22  H         0.7992878565    1.6810731028   -1.9310801708
   Point Group: c1    Number of degrees of freedom:    60


   Energy is  -3221.129923908

 Hessian updated using BFGS update

 56 Hessian modes will be used to form the next step
  Hessian Eigenvalues:
     0.009505    0.019270    0.019800    0.023076    0.023340    0.023436
     0.023639    0.023672    0.023913    0.023972    0.024090    0.024105
     0.024113    0.024121    0.024132    0.024140    0.024152    0.024210
     0.028038    0.157509    0.159955    0.159999    0.160201    0.222701
     0.225778    0.234756    0.239542    0.246261    0.248538    0.249975
     0.249992    0.249993    0.250000    0.277752    0.287409    0.300583
     0.301024    0.305438    0.334411    0.355402    0.356662    0.356663
     0.356699    0.387103    0.427323    0.432037    0.438184    0.459073
     0.467293    0.468520    0.473555    0.477089    0.478143    0.478295
     0.524087    0.563223

 Minimum search - taking simple RFO step
 Searching for Lamda that Minimizes Along All modes
 Value Taken    Lamda =  -0.00004407
 Step Taken.  Stepsize is  0.051903

                             Maximum     Tolerance    Cnvgd?
         Gradient           0.000705      0.000300      NO
         Displacement       0.039740      0.001200      NO
         Energy change     -0.000194      0.000001      NO


 New Cartesian Coordinates Obtained by Inverse Iteration

 Displacement from previous Coordinates is:  0.169950
 ----------------------------------------------------------------
             Standard Nuclear Orientation (Angstroms)
    I     Atom           X                Y                Z
 ----------------------------------------------------------------
    1      C       0.0465453779     0.0054403317     0.0566624382
    2      C      -0.0013855405     0.1599361604     1.4510965479
    3      Cl      1.4815713556     0.3884409216     2.3486522912
    4      C      -1.2265444351     0.1706266309     2.1385830686
    5      Cl     -1.2723651949     0.3666314224     3.8643612951
    6      C      -2.4163679399     0.0298347141     1.4140337019
    7      Cl     -3.9668376115     0.0294609217     2.2149036778
    8      C      -2.3822089927    -0.1140813736     0.0315079415
    9      H      -3.3098936350    -0.2251681451    -0.5138437850
   10      C      -1.1648483961    -0.1240673783    -0.6314938495
   11      H      -1.1444560039    -0.2554899063    -1.7066267418
   12      C       1.3198664647    -0.0199559789    -0.7156025143
   13      C       2.2867563487    -0.9996255227    -0.4837080723
   14      H       2.1427146112    -1.7427735900     0.2884055942
   15      C       3.4472111839    -1.0384424845    -1.2464550238
   16      Cl      4.6099582428    -2.2987145886    -0.9152668568
   17      C       3.6790234862    -0.0966617347    -2.2597016628
   18      Cl      5.1344250226    -0.1402918350    -3.2032314631
   19      C       2.7013679005     0.8806044971    -2.4864906981
   20      Cl      2.9169129937     2.0905565126    -3.7276046870
   21      C       1.5360222348     0.9171464512    -1.7272919290
   22      H       0.8081060558     1.6942047972    -1.9203275113
 ----------------------------------------------------------------
 Nuclear Repulsion Energy =        1965.84851640 hartrees
 There are       89 alpha and       89 beta electrons
 Applying Cartesian multipole field
    Component          Value
    ---------          -----
     (2,0,0)        1.00000E-12
     (0,2,0)        2.00000E-11
     (0,0,2)       -3.00000E-11
 Nucleus-field energy     =    -0.0000000889 hartrees
 Requested basis set is 6-311++G(d,p)
 There are 170 shells and 472 basis functions
 A cutoff of  1.0D-15 yielded  10679 shell pairs
 There are     90312 function pairs (     96974 Cartesian)
 Smallest overlap matrix eigenvalue = 2.85E-07
 Linear dependence detected in AO basis
 Number of orthogonalized atomic orbitals = 467
 Maximum deviation from orthogonality = 3.977E-10
 Guess from superposition of atomic densities
 Warning:  Energy on first SCF cycle will be non-variational
 SAD guess density has 178.000000 electrons

 -----------------------------------------------------------------------
  General SCF calculation program by
  Eric Jon Sundstrom, Paul Horn, Yuezhi Mao, Dmitri Zuev, Alec White,
  David Stuck, Shaama M.S., Shane Yost, Joonho Lee, David Small,
  Daniel Levine, Susi Lehtola, Hugh Burton, Evgeny Epifanovsky,
  Bang C. Huynh
 -----------------------------------------------------------------------
 Exchange:     0.2000 Hartree-Fock + 0.0800 Slater + 0.7200 B88
 Correlation:  0.1900 VWN1RPA + 0.8100 LYP
 Using SG-1 standard quadrature grid
 A restricted SCF calculation will be
 performed using DIIS
 SCF converges when DIIS error is below 1.0e-08
 ---------------------------------------
  Cycle       Energy         DIIS error
 ---------------------------------------
    1   -3225.3591922777      2.82e-02  
    2   -3220.9901629501      2.21e-03  
    3   -3220.8203059459      3.13e-03  
    4   -3221.1087186202      8.16e-04  
    5   -3221.1272035868      3.13e-04  
    6   -3221.1296103900      1.10e-04  
    7   -3221.1299103593      3.78e-05  
    8   -3221.1299473044      1.18e-05  
    9   -3221.1299508015      3.44e-06  
   10   -3221.1299511284      9.50e-07  
   11   -3221.1299511508      3.14e-07  
   12   -3221.1299511531      1.06e-07  
   13   -3221.1299511536      3.80e-08  
   14   -3221.1299511536      1.01e-08  
   15   -3221.1299511535      3.49e-09  Convergence criterion met
 ---------------------------------------
 SCF time:   CPU 730.47s  wall 731.00s 
 SCF   energy in the final basis set =    -3221.1299511535
 Total energy in the final basis set =    -3221.1299511535

 --------------------------------------------------------------

                    Orbital Energies (a.u.)
 --------------------------------------------------------------

 Alpha MOs
 -- Occupied --
********-101.5784-101.5782-101.5773-101.5765-101.5754 -10.2794 -10.2788
-10.2760 -10.2751 -10.2738 -10.2732 -10.2347 -10.2305 -10.2190 -10.2184
-10.2177 -10.2167  -9.4934  -9.4931  -9.4928  -9.4919  -9.4911  -9.4899
 -7.2582  -7.2580  -7.2576  -7.2569  -7.2560  -7.2549  -7.2482  -7.2481
 -7.2476  -7.2474  -7.2471  -7.2469  -7.2468  -7.2460  -7.2458  -7.2453
 -7.2447  -7.2441  -0.9561  -0.9496  -0.9057  -0.9000  -0.8874  -0.8747
 -0.8612  -0.8495  -0.7903  -0.7663  -0.7633  -0.7438  -0.6601  -0.6486
 -0.6365  -0.6150  -0.5555  -0.5422  -0.5286  -0.5237  -0.4989  -0.4840
 -0.4696  -0.4682  -0.4660  -0.4542  -0.4509  -0.4363  -0.4173  -0.4111
 -0.4067  -0.3896  -0.3869  -0.3713  -0.3634  -0.3553  -0.3519  -0.3499
 -0.3451  -0.3418  -0.3390  -0.3208  -0.3201  -0.2853  -0.2776  -0.2744
 -0.2636
 -- Virtual --
 -0.0724  -0.0608  -0.0523  -0.0419  -0.0392  -0.0363  -0.0154   0.0022
  0.0080   0.0124   0.0138   0.0145   0.0203   0.0235   0.0325   0.0360
  0.0456   0.0491   0.0512   0.0584   0.0639   0.0676   0.0713   0.0734
  0.0767   0.0818   0.0826   0.0843   0.0879   0.0899   0.0970   0.0977
  0.1054   0.1057   0.1100   0.1114   0.1143   0.1166   0.1207   0.1234
  0.1261   0.1281   0.1298   0.1322   0.1368   0.1426   0.1463   0.1519
  0.1542   0.1568   0.1617   0.1625   0.1679   0.1705   0.1746   0.1778
  0.1817   0.1854   0.1893   0.1940   0.1988   0.2024   0.2065   0.2089
  0.2146   0.2192   0.2275   0.2302   0.2327   0.2386   0.2433   0.2456
  0.2514   0.2519   0.2542   0.2593   0.2618   0.2674   0.2684   0.2706
  0.2747   0.2772   0.2810   0.2839   0.2876   0.2921   0.2961   0.3038
  0.3102   0.3108   0.3160   0.3272   0.3304   0.3385   0.3414   0.3514
  0.4094   0.4173   0.4293   0.4306   0.4359   0.4376   0.4392   0.4460
  0.4515   0.4552   0.4621   0.4624   0.4683   0.4724   0.4808   0.4870
  0.4897   0.4943   0.4955   0.5008   0.5046   0.5167   0.5446   0.5512
  0.5575   0.5590   0.5704   0.5758   0.5805   0.5937   0.5988   0.6029
  0.6096   0.6141   0.6158   0.6249   0.6306   0.6366   0.6434   0.6526
  0.6552   0.6690   0.6768   0.6801   0.6851   0.6940   0.7009   0.7149
  0.7258   0.7350   0.7393   0.7805   0.7894   0.7947   0.8061   0.8229
  0.8270   0.8295   0.8350   0.8401   0.8434   0.8438   0.8457   0.8462
  0.8508   0.8515   0.8535   0.8588   0.8599   0.8687   0.8711   0.8772
  0.8817   0.8867   0.8906   0.8994   0.9080   0.9096   0.9205   0.9221
  0.9341   0.9372   0.9392   0.9444   0.9532   0.9582   0.9600   0.9618
  0.9693   0.9713   0.9739   0.9980   1.0068   1.0233   1.0292   1.0331
  1.0513   1.0775   1.0900   1.1083   1.1263   1.1283   1.1408   1.2001
  1.2136   1.2271   1.2283   1.2325   1.2380   1.2599   1.2651   1.2706
  1.2735   1.2825   1.2915   1.2932   1.3290   1.3402   1.3456   1.3628
  1.3821   1.4124   1.4397   1.4916   1.4936   1.5020   1.5198   1.5525
  1.5627   1.5891   1.5998   1.6030   1.6405   1.6449   1.6506   1.6713
  1.7040   1.7302   1.7455   1.7746   1.7800   1.7938   1.8162   1.8285
  1.8425   1.8529   1.8757   1.8776   1.8907   1.9031   1.9209   1.9402
  1.9466   1.9527   1.9613   1.9741   1.9990   2.0670   2.0798   2.0839
  2.1157   2.1462   2.1717   2.2187   2.2290   2.2344   2.2494   2.2554
  2.2585   2.2666   2.2735   2.2826   2.2913   2.3039   2.3176   2.3258
  2.3424   2.3679   2.4113   2.4134   2.4241   2.4408   2.4452   2.4628
  2.4942   2.5013   2.5106   2.5277   2.5384   2.5506   2.5949   2.6082
  2.6322   2.6461   2.6582   2.6608   2.7113   2.7222   2.7251   2.7391
  2.7402   2.7630   2.7711   2.7775   2.7916   2.7969   2.8239   2.8331
  2.8849   2.9084   2.9683   2.9793   3.0592   3.0725   3.0815   3.1144
  3.1312   3.1417   3.1562   3.1893   3.2129   3.2158   3.2232   3.3393
  3.3719   3.3910   3.4391   3.5726   3.6472   3.6924   3.7051   3.7134
  3.8346   3.9923   4.0073   4.0710   4.0867   4.3503   4.7970   4.8191
  9.7413   9.7497   9.7895   9.7933   9.8090   9.8200  23.3473  23.4907
 23.8326  23.8349  23.8705  23.8732  23.9392  23.9569  24.0084  24.0355
 24.1079  24.1374  25.7721  25.7782  25.8142  25.8403  25.8917  25.9199
 26.0784  26.0976  26.1089  26.1532  26.1761  26.2751  26.4629  26.4941
 26.6348  26.6698  26.8357  26.8805 215.7322 215.7386 215.7849 215.7899
215.8076 215.8221
 --------------------------------------------------------------

          Ground-State Mulliken Net Atomic Charges

     Atom                 Charge (a.u.)
  ----------------------------------------
      1 C                     0.112643
      2 C                    -0.989572
      3 Cl                    0.631040
      4 C                     0.099862
      5 Cl                    0.572077
      6 C                    -0.131424
      7 Cl                    0.542760
      8 C                    -0.659244
      9 H                     0.215289
     10 C                    -0.593488
     11 H                     0.184824
     12 C                     0.452430
     13 C                    -1.159958
     14 H                     0.225566
     15 C                    -0.327986
     16 Cl                    0.613117
     17 C                    -0.215354
     18 Cl                    0.609669
     19 C                    -0.281133
     20 Cl                    0.586835
     21 C                    -0.718399
     22 H                     0.230446
  ----------------------------------------
  Sum of atomic charges =     0.000000

 -----------------------------------------------------------------
                    Cartesian Multipole Moments
 -----------------------------------------------------------------
    Charge (ESU x 10^10)
                 0.0000
    Dipole Moment (Debye)
         X      -1.9399      Y      -0.2596      Z      -1.0176
       Tot       2.2059
    Quadrupole Moments (Debye-Ang)
        XX    -151.4769     XY       0.0700     YY    -145.6612
        XZ       8.3109     YZ      -0.8100     ZZ    -149.6706
    Octopole Moments (Debye-Ang^2)
       XXX    -497.6273    XXY      -5.3329    XYY    -155.3567
       YYY     -11.5465    XXZ      27.3826    XYZ      -1.3092
       YYZ      20.6458    XZZ    -165.1234    YZZ      -3.2505
       ZZZ      67.3261
    Hexadecapole Moments (Debye-Ang^3)
      XXXX   -7866.4514   XXXY     240.0566   XXYY   -1499.1502
      XYYY     228.9308   YYYY   -1063.0430   XXXZ    2117.5289
      XXYZ      44.5358   XYYZ     703.3046   YYYZ     113.2970
      XXZZ   -2128.5814   XYZZ      83.2822   YYZZ    -988.7004
      XZZZ    2095.9343   YZZZ     133.6379   ZZZZ   -4840.1072
 -----------------------------------------------------------------
 Calculating analytic gradient of the SCF energy
 Gradient of SCF Energy
            1           2           3           4           5           6
    1   0.0004107  -0.0002601   0.0000218   0.0000463  -0.0001329  -0.0000568
    2   0.0000167  -0.0000615  -0.0001384  -0.0000585  -0.0000530   0.0000231
    3  -0.0001286   0.0000466  -0.0002929  -0.0001876  -0.0001512   0.0004683
            7           8           9          10          11          12
    1   0.0002375   0.0001663   0.0000500  -0.0001837   0.0000097  -0.0002211
    2   0.0000177  -0.0000394   0.0000328   0.0000721  -0.0000292  -0.0001864
    3   0.0000428  -0.0002072  -0.0000019   0.0000257  -0.0000264   0.0004753
           13          14          15          16          17          18
    1  -0.0002721   0.0000291   0.0001276  -0.0000001   0.0001877  -0.0002147
    2   0.0003015   0.0000163   0.0001026   0.0000433  -0.0000897   0.0000222
    3   0.0000685   0.0001182  -0.0001745  -0.0000835  -0.0000210   0.0001385
           19          20          21          22
    1  -0.0000360   0.0000677  -0.0000105   0.0000337
    2   0.0000692  -0.0001006   0.0000059   0.0000334
    3  -0.0000478   0.0000631  -0.0001531   0.0000285
 Max gradient component =       4.753E-04
 RMS gradient           =       1.543E-04
 Gradient time:  CPU 247.90 s  wall 247.94 s
 Geometry Optimization Parameters
   NAtoms,    NIC,     NZ,  NCons,   NDum,   NFix, NCnnct, MaxDiis
       22     155      22       0       0       0       0       0

 Cartesian Hessian Update
 Hessian updated using BFGS update


** GEOMETRY OPTIMIZATION IN DELOCALIZED INTERNAL COORDINATES **
   Searching for a Minimum

   Optimization Cycle:   5

                       Coordinates (Angstroms)
     ATOM                X               Y               Z
      1  C         0.0465453779    0.0054403317    0.0566624382
      2  C        -0.0013855405    0.1599361604    1.4510965479
      3  Cl        1.4815713556    0.3884409216    2.3486522912
      4  C        -1.2265444351    0.1706266309    2.1385830686
      5  Cl       -1.2723651949    0.3666314224    3.8643612951
      6  C        -2.4163679399    0.0298347141    1.4140337019
      7  Cl       -3.9668376115    0.0294609217    2.2149036778
      8  C        -2.3822089927   -0.1140813736    0.0315079415
      9  H        -3.3098936350   -0.2251681451   -0.5138437850
     10  C        -1.1648483961   -0.1240673783   -0.6314938495
     11  H        -1.1444560039   -0.2554899063   -1.7066267418
     12  C         1.3198664647   -0.0199559789   -0.7156025143
     13  C         2.2867563487   -0.9996255227   -0.4837080723
     14  H         2.1427146112   -1.7427735900    0.2884055942
     15  C         3.4472111839   -1.0384424845   -1.2464550238
     16  Cl        4.6099582428   -2.2987145886   -0.9152668568
     17  C         3.6790234862   -0.0966617347   -2.2597016628
     18  Cl        5.1344250226   -0.1402918350   -3.2032314631
     19  C         2.7013679005    0.8806044971   -2.4864906981
     20  Cl        2.9169129937    2.0905565126   -3.7276046870
     21  C         1.5360222348    0.9171464512   -1.7272919290
     22  H         0.8081060558    1.6942047972   -1.9203275113
   Point Group: c1    Number of degrees of freedom:    60


   Energy is  -3221.129951154

 Hessian updated using BFGS update

 57 Hessian modes will be used to form the next step
  Hessian Eigenvalues:
     0.006251    0.019258    0.019907    0.023158    0.023216    0.023531
     0.023610    0.023750    0.023912    0.023934    0.024086    0.024102
     0.024113    0.024118    0.024131    0.024138    0.024142    0.024570
     0.027848    0.157604    0.159716    0.160054    0.160201    0.221680
     0.225962    0.234889    0.238868    0.244507    0.248796    0.249975
     0.249993    0.249996    0.266107    0.284172    0.295143    0.299132
     0.301023    0.302618    0.310077    0.332228    0.355970    0.356632
     0.356664    0.356720    0.395269    0.428350    0.431509    0.437859
     0.456104    0.465052    0.470653    0.473526    0.477578    0.478253
     0.505368    0.520034    0.541699

 Minimum search - taking simple RFO step
 Searching for Lamda that Minimizes Along All modes
 Value Taken    Lamda =  -0.00001578
 Step Taken.  Stepsize is  0.039840

                             Maximum     Tolerance    Cnvgd?
         Gradient           0.000812      0.000300      NO
         Displacement       0.033284      0.001200      NO
         Energy change     -0.000027      0.000001      NO


 New Cartesian Coordinates Obtained by Inverse Iteration

 Displacement from previous Coordinates is:  0.138725
 ----------------------------------------------------------------
             Standard Nuclear Orientation (Angstroms)
    I     Atom           X                Y                Z
 ----------------------------------------------------------------
    1      C       0.0450328727     0.0043811454     0.0554000238
    2      C      -0.0014277528     0.1702454101     1.4485321005
    3      Cl      1.4820764002     0.4108528731     2.3427146628
    4      C      -1.2260769051     0.1814885434     2.1375283377
    5      Cl     -1.2698697318     0.3924593803     3.8613334097
    6      C      -2.4156112591     0.0283170274     1.4145524944
    7      Cl     -3.9661862334     0.0269629302     2.2163754913
    8      C      -2.3824070689    -0.1274455492     0.0335493778
    9      H      -3.3106076929    -0.2478643883    -0.5091079774
   10      C      -1.1657851307    -0.1365031704    -0.6309028848
   11      H      -1.1453343379    -0.2746291061    -1.7051584556
   12      C       1.3190550497    -0.0202785475    -0.7177697737
   13      C       2.2805001095    -1.0069709993    -0.4921787645
   14      H       2.1313369239    -1.7546876954     0.2745376417
   15      C       3.4419911117    -1.0451175751    -1.2530332889
   16      Cl      4.5986441884    -2.3132483387    -0.9296452964
   17      C       3.6799249858    -0.0959056192    -2.2583449978
   18      Cl      5.1363271293    -0.1389808189    -3.2004776037
   19      C       2.7072686020     0.8880227980    -2.4782269572
   20      Cl      2.9298253098     2.1073209927    -3.7093757577
   21      C       1.5408336666     0.9240275266    -1.7206364674
   22      H       0.8160632919     1.7051640042    -1.9091035527
 ----------------------------------------------------------------
 Nuclear Repulsion Energy =        1965.66612657 hartrees
 There are       89 alpha and       89 beta electrons
 Applying Cartesian multipole field
    Component          Value
    ---------          -----
     (2,0,0)        1.00000E-12
     (0,2,0)        2.00000E-11
     (0,0,2)       -3.00000E-11
 Nucleus-field energy     =    -0.0000000883 hartrees
 Requested basis set is 6-311++G(d,p)
 There are 170 shells and 472 basis functions
 A cutoff of  1.0D-15 yielded  10680 shell pairs
 There are     90327 function pairs (     96992 Cartesian)
 Smallest overlap matrix eigenvalue = 2.86E-07
 Linear dependence detected in AO basis
 Number of orthogonalized atomic orbitals = 467
 Maximum deviation from orthogonality = 3.687E-10
 Guess from superposition of atomic densities
 Warning:  Energy on first SCF cycle will be non-variational
 SAD guess density has 178.000000 electrons

 -----------------------------------------------------------------------
  General SCF calculation program by
  Eric Jon Sundstrom, Paul Horn, Yuezhi Mao, Dmitri Zuev, Alec White,
  David Stuck, Shaama M.S., Shane Yost, Joonho Lee, David Small,
  Daniel Levine, Susi Lehtola, Hugh Burton, Evgeny Epifanovsky,
  Bang C. Huynh
 -----------------------------------------------------------------------
 Exchange:     0.2000 Hartree-Fock + 0.0800 Slater + 0.7200 B88
 Correlation:  0.1900 VWN1RPA + 0.8100 LYP
 Using SG-1 standard quadrature grid
 A restricted SCF calculation will be
 performed using DIIS
 SCF converges when DIIS error is below 1.0e-08
 ---------------------------------------
  Cycle       Energy         DIIS error
 ---------------------------------------
    1   -3225.3562561633      2.82e-02  
    2   -3220.9901022461      2.21e-03  
    3   -3220.8199092883      3.13e-03  
    4   -3221.1086865796      8.17e-04  
    5   -3221.1272155025      3.13e-04  
    6   -3221.1296199002      1.11e-04  
    7   -3221.1299206125      3.79e-05  
    8   -3221.1299577886      1.18e-05  
    9   -3221.1299612788      3.45e-06  
   10   -3221.1299616060      9.48e-07  
   11   -3221.1299616282      3.13e-07  
   12   -3221.1299616306      1.06e-07  
   13   -3221.1299616311      3.79e-08  
   14   -3221.1299616309      1.01e-08  
   15   -3221.1299616311      3.49e-09  Convergence criterion met
 ---------------------------------------
 SCF time:   CPU 731.31s  wall 731.00s 
 SCF   energy in the final basis set =    -3221.1299616311
 Total energy in the final basis set =    -3221.1299616311

 --------------------------------------------------------------

                    Orbital Energies (a.u.)
 --------------------------------------------------------------

 Alpha MOs
 -- Occupied --
********-101.5783-101.5781-101.5774-101.5765-101.5754 -10.2794 -10.2788
-10.2761 -10.2751 -10.2738 -10.2733 -10.2347 -10.2305 -10.2190 -10.2184
-10.2177 -10.2167  -9.4934  -9.4931  -9.4927  -9.4920  -9.4910  -9.4900
 -7.2582  -7.2580  -7.2575  -7.2569  -7.2559  -7.2549  -7.2483  -7.2480
 -7.2476  -7.2475  -7.2471  -7.2468  -7.2468  -7.2460  -7.2458  -7.2453
 -7.2448  -7.2441  -0.9560  -0.9496  -0.9056  -0.9000  -0.8875  -0.8747
 -0.8612  -0.8494  -0.7902  -0.7663  -0.7633  -0.7438  -0.6600  -0.6484
 -0.6367  -0.6150  -0.5554  -0.5419  -0.5287  -0.5240  -0.4987  -0.4840
 -0.4696  -0.4681  -0.4660  -0.4541  -0.4509  -0.4363  -0.4172  -0.4112
 -0.4065  -0.3895  -0.3869  -0.3711  -0.3634  -0.3553  -0.3519  -0.3497
 -0.3451  -0.3418  -0.3390  -0.3208  -0.3201  -0.2850  -0.2776  -0.2745
 -0.2640
 -- Virtual --
 -0.0719  -0.0610  -0.0520  -0.0420  -0.0398  -0.0364  -0.0154   0.0022
  0.0080   0.0123   0.0138   0.0143   0.0203   0.0234   0.0324   0.0360
  0.0456   0.0491   0.0513   0.0585   0.0639   0.0676   0.0711   0.0734
  0.0766   0.0817   0.0826   0.0844   0.0880   0.0898   0.0968   0.0976
  0.1054   0.1056   0.1099   0.1115   0.1142   0.1167   0.1207   0.1233
  0.1260   0.1279   0.1296   0.1319   0.1368   0.1426   0.1461   0.1518
  0.1543   0.1568   0.1618   0.1625   0.1680   0.1702   0.1745   0.1777
  0.1818   0.1853   0.1890   0.1938   0.1989   0.2023   0.2065   0.2088
  0.2145   0.2191   0.2278   0.2300   0.2328   0.2390   0.2430   0.2457
  0.2516   0.2516   0.2537   0.2596   0.2621   0.2675   0.2685   0.2704
  0.2745   0.2772   0.2810   0.2839   0.2875   0.2911   0.2960   0.3037
  0.3100   0.3107   0.3157   0.3272   0.3306   0.3386   0.3411   0.3512
  0.4096   0.4172   0.4292   0.4306   0.4358   0.4375   0.4394   0.4459
  0.4514   0.4553   0.4621   0.4625   0.4683   0.4722   0.4808   0.4868
  0.4899   0.4940   0.4954   0.5005   0.5045   0.5166   0.5445   0.5515
  0.5565   0.5596   0.5700   0.5754   0.5805   0.5946   0.5994   0.6023
  0.6098   0.6147   0.6160   0.6247   0.6307   0.6364   0.6437   0.6526
  0.6553   0.6695   0.6768   0.6804   0.6857   0.6937   0.7010   0.7145
  0.7253   0.7351   0.7399   0.7806   0.7891   0.7945   0.8062   0.8228
  0.8270   0.8297   0.8352   0.8403   0.8434   0.8442   0.8457   0.8462
  0.8509   0.8516   0.8535   0.8586   0.8602   0.8685   0.8713   0.8774
  0.8814   0.8876   0.8903   0.8997   0.9081   0.9098   0.9203   0.9222
  0.9335   0.9371   0.9394   0.9442   0.9527   0.9582   0.9598   0.9615
  0.9693   0.9715   0.9742   0.9989   1.0062   1.0240   1.0292   1.0329
  1.0507   1.0785   1.0902   1.1090   1.1273   1.1284   1.1407   1.1996
  1.2135   1.2273   1.2285   1.2325   1.2380   1.2605   1.2651   1.2704
  1.2734   1.2825   1.2917   1.2931   1.3286   1.3405   1.3461   1.3631
  1.3817   1.4124   1.4378   1.4915   1.4928   1.5025   1.5207   1.5534
  1.5630   1.5885   1.6000   1.6032   1.6404   1.6451   1.6507   1.6711
  1.7037   1.7299   1.7460   1.7737   1.7798   1.7941   1.8161   1.8281
  1.8424   1.8530   1.8752   1.8766   1.8904   1.9037   1.9218   1.9402
  1.9475   1.9525   1.9604   1.9749   2.0000   2.0670   2.0800   2.0839
  2.1153   2.1457   2.1714   2.2186   2.2289   2.2340   2.2497   2.2551
  2.2587   2.2661   2.2729   2.2819   2.2912   2.3040   2.3179   2.3261
  2.3426   2.3679   2.4119   2.4142   2.4242   2.4407   2.4450   2.4630
  2.4943   2.5015   2.5105   2.5278   2.5381   2.5504   2.5952   2.6077
  2.6324   2.6471   2.6586   2.6612   2.7111   2.7220   2.7248   2.7382
  2.7419   2.7627   2.7693   2.7771   2.7894   2.7985   2.8237   2.8335
  2.8835   2.9084   2.9690   2.9797   3.0599   3.0726   3.0818   3.1139
  3.1311   3.1416   3.1562   3.1889   3.2126   3.2154   3.2232   3.3394
  3.3717   3.3919   3.4389   3.5730   3.6477   3.6926   3.7050   3.7138
  3.8350   3.9922   4.0072   4.0710   4.0865   4.3471   4.7975   4.8192
  9.7416   9.7498   9.7893   9.7931   9.8090   9.8199  23.3475  23.4906
 23.8322  23.8347  23.8698  23.8729  23.9385  23.9566  24.0092  24.0358
 24.1083  24.1385  25.7719  25.7780  25.8140  25.8400  25.8915  25.9198
 26.0783  26.0969  26.1083  26.1534  26.1757  26.2759  26.4631  26.4939
 26.6344  26.6690  26.8342  26.8809 215.7326 215.7388 215.7847 215.7896
215.8075 215.8220
 --------------------------------------------------------------

          Ground-State Mulliken Net Atomic Charges

     Atom                 Charge (a.u.)
  ----------------------------------------
      1 C                     0.112499
      2 C                    -1.007177
      3 Cl                    0.632487
      4 C                     0.103834
      5 Cl                    0.571647
      6 C                    -0.119673
      7 Cl                    0.542043
      8 C                    -0.662236
      9 H                     0.215217
     10 C                    -0.587711
     11 H                     0.185549
     12 C                     0.445122
     13 C                    -1.151764
     14 H                     0.226433
     15 C                    -0.322557
     16 Cl                    0.612021
     17 C                    -0.230586
     18 Cl                    0.609605
     19 C                    -0.268975
     20 Cl                    0.586774
     21 C                    -0.722978
     22 H                     0.230425
  ----------------------------------------
  Sum of atomic charges =     0.000000

 -----------------------------------------------------------------
                    Cartesian Multipole Moments
 -----------------------------------------------------------------
    Charge (ESU x 10^10)
                -0.0000
    Dipole Moment (Debye)
         X      -1.9405      Y      -0.2776      Z      -1.0185
       Tot       2.2091
    Quadrupole Moments (Debye-Ang)
        XX    -151.5144     XY       0.1134     YY    -145.6375
        XZ       8.3077     YZ      -0.7873     ZZ    -149.6723
    Octopole Moments (Debye-Ang^2)
       XXX    -497.8227    XXY      -6.0065    XYY    -155.4551
       YYY     -13.2163    XXZ      27.3479    XYZ      -1.3381
       YYZ      20.6645    XZZ    -165.1602    YZZ      -3.8035
       ZZZ      67.4386
    Hexadecapole Moments (Debye-Ang^3)
      XXXX   -7864.8827   XXXY     237.7115   XXYY   -1501.4095
      XYYY     225.6548   YYYY   -1078.3114   XXXZ    2119.6361
      XXYZ      42.5219   XYYZ     703.9512   YYYZ     105.8617
      XXZZ   -2126.1316   XYZZ      82.4366   YYZZ    -988.7568
      XZZZ    2098.2465   YZZZ     127.5416   ZZZZ   -4825.5307
 -----------------------------------------------------------------
 Calculating analytic gradient of the SCF energy
 Gradient of SCF Energy
            1           2           3           4           5           6
    1  -0.0001459  -0.0001008   0.0001287  -0.0001033   0.0000400   0.0000412
    2  -0.0001178   0.0000044  -0.0001101   0.0000143  -0.0000415  -0.0000012
    3   0.0000384  -0.0000787  -0.0000105   0.0001855  -0.0001737   0.0000011
            7           8           9          10          11          12
    1   0.0000511   0.0002400  -0.0000316  -0.0001522   0.0000355   0.0000685
    2   0.0000045  -0.0000358   0.0000030   0.0000020   0.0000245   0.0001950
    3   0.0000298  -0.0000557   0.0000295   0.0000051   0.0000026  -0.0001291
           13          14          15          16          17          18
    1  -0.0001210   0.0000242  -0.0000628   0.0000486   0.0002927  -0.0001745
    2   0.0000397   0.0000687   0.0000590  -0.0000354  -0.0000586   0.0000180
    3  -0.0000335   0.0001079   0.0000288  -0.0000465  -0.0001347   0.0001012
           19          20          21          22
    1  -0.0001750   0.0000468   0.0000685  -0.0000188
    2   0.0000196   0.0000204  -0.0000776   0.0000049
    3   0.0001283  -0.0000166   0.0000292  -0.0000083
 Max gradient component =       2.927E-04
 RMS gradient           =       9.318E-05
 Gradient time:  CPU 246.98 s  wall 247.01 s
 Geometry Optimization Parameters
   NAtoms,    NIC,     NZ,  NCons,   NDum,   NFix, NCnnct, MaxDiis
       22     155      22       0       0       0       0       0

 Cartesian Hessian Update
 Hessian updated using BFGS update


** GEOMETRY OPTIMIZATION IN DELOCALIZED INTERNAL COORDINATES **
   Searching for a Minimum

   Optimization Cycle:   6

                       Coordinates (Angstroms)
     ATOM                X               Y               Z
      1  C         0.0450328727    0.0043811454    0.0554000238
      2  C        -0.0014277528    0.1702454101    1.4485321005
      3  Cl        1.4820764002    0.4108528731    2.3427146628
      4  C        -1.2260769051    0.1814885434    2.1375283377
      5  Cl       -1.2698697318    0.3924593803    3.8613334097
      6  C        -2.4156112591    0.0283170274    1.4145524944
      7  Cl       -3.9661862334    0.0269629302    2.2163754913
      8  C        -2.3824070689   -0.1274455492    0.0335493778
      9  H        -3.3106076929   -0.2478643883   -0.5091079774
     10  C        -1.1657851307   -0.1365031704   -0.6309028848
     11  H        -1.1453343379   -0.2746291061   -1.7051584556
     12  C         1.3190550497   -0.0202785475   -0.7177697737
     13  C         2.2805001095   -1.0069709993   -0.4921787645
     14  H         2.1313369239   -1.7546876954    0.2745376417
     15  C         3.4419911117   -1.0451175751   -1.2530332889
     16  Cl        4.5986441884   -2.3132483387   -0.9296452964
     17  C         3.6799249858   -0.0959056192   -2.2583449978
     18  Cl        5.1363271293   -0.1389808189   -3.2004776037
     19  C         2.7072686020    0.8880227980   -2.4782269572
     20  Cl        2.9298253098    2.1073209927   -3.7093757577
     21  C         1.5408336666    0.9240275266   -1.7206364674
     22  H         0.8160632919    1.7051640042   -1.9091035527
   Point Group: c1    Number of degrees of freedom:    60


   Energy is  -3221.129961631

 Hessian updated using BFGS update

 59 Hessian modes will be used to form the next step
  Hessian Eigenvalues:
     0.004191    0.019281    0.019927    0.023048    0.023221    0.023555
     0.023613    0.023754    0.023902    0.024018    0.024071    0.024097
     0.024114    0.024119    0.024130    0.024141    0.024265    0.024620
     0.027391    0.158350    0.160019    0.160072    0.160704    0.225833
     0.226868    0.235061    0.241163    0.243771    0.249679    0.249975
     0.249993    0.249998    0.252227    0.266313    0.284840    0.297538
     0.300665    0.301033    0.301493    0.308111    0.310800    0.337339
     0.355313    0.356662    0.356690    0.357003    0.375785    0.429093
     0.432206    0.440657    0.454401    0.466300    0.470616    0.473638
     0.477144    0.479351    0.494650    0.508124    0.526883

 Minimum search - taking simple RFO step
 Searching for Lamda that Minimizes Along All modes
 Value Taken    Lamda =  -0.00000759
 Step Taken.  Stepsize is  0.033181

                             Maximum     Tolerance    Cnvgd?
         Gradient           0.000604      0.000300      NO
         Displacement       0.028910      0.001200      NO
         Energy change     -0.000010      0.000001      NO


 New Cartesian Coordinates Obtained by Inverse Iteration

 Displacement from previous Coordinates is:  0.119595
 ----------------------------------------------------------------
             Standard Nuclear Orientation (Angstroms)
    I     Atom           X                Y                Z
 ----------------------------------------------------------------
    1      C       0.0446695334     0.0038913499     0.0552290682
    2      C      -0.0016733059     0.1793754658     1.4470033011
    3      Cl      1.4814440682     0.4338276431     2.3377982346
    4      C      -1.2262282987     0.1902138941     2.1364266958
    5      Cl     -1.2707066899     0.4137655331     3.8588108272
    6      C      -2.4152459647     0.0267218407     1.4147648021
    7      Cl     -3.9658377667     0.0239601771     2.2172989124
    8      C      -2.3821312771    -0.1380038357     0.0349247016
    9      H      -3.3100214039    -0.2660284551    -0.5065237089
   10      C      -1.1654778265    -0.1464939029    -0.6299205487
   11      H      -1.1447352811    -0.2910457669    -1.7033295112
   12      C       1.3191431690    -0.0208248749    -0.7179298813
   13      C       2.2761227039    -1.0134130698    -0.4986887597
   14      H       2.1224202307    -1.7665838491     0.2618038563
   15      C       3.4378124332    -1.0509082931    -1.2591623739
   16      Cl      4.5894153469    -2.3255969661    -0.9437149895
   17      C       3.6800037913    -0.0955649047    -2.2577443868
   18      Cl      5.1368270461    -0.1384024279    -3.1999601624
   19      C       2.7117921742     0.8938661459    -2.4712938922
   20      Cl      2.9393087104     2.1204824549    -3.6943825805
   21      C       1.5452052035     0.9296284302    -1.7137286537
   22      H       0.8234669325     1.7147442346    -1.8971191888
 ----------------------------------------------------------------
 Nuclear Repulsion Energy =        1965.50038227 hartrees
 There are       89 alpha and       89 beta electrons
 Applying Cartesian multipole field
    Component          Value
    ---------          -----
     (2,0,0)        1.00000E-12
     (0,2,0)        2.00000E-11
     (0,0,2)       -3.00000E-11
 Nucleus-field energy     =    -0.0000000878 hartrees
 Requested basis set is 6-311++G(d,p)
 There are 170 shells and 472 basis functions
 A cutoff of  1.0D-15 yielded  10681 shell pairs
 There are     90343 function pairs (     97012 Cartesian)
 Smallest overlap matrix eigenvalue = 2.86E-07
 Linear dependence detected in AO basis
 Number of orthogonalized atomic orbitals = 467
 Maximum deviation from orthogonality = 2.681E-10
 Guess from superposition of atomic densities
 Warning:  Energy on first SCF cycle will be non-variational
 SAD guess density has 178.000000 electrons

 -----------------------------------------------------------------------
  General SCF calculation program by
  Eric Jon Sundstrom, Paul Horn, Yuezhi Mao, Dmitri Zuev, Alec White,
  David Stuck, Shaama M.S., Shane Yost, Joonho Lee, David Small,
  Daniel Levine, Susi Lehtola, Hugh Burton, Evgeny Epifanovsky,
  Bang C. Huynh
 -----------------------------------------------------------------------
 Exchange:     0.2000 Hartree-Fock + 0.0800 Slater + 0.7200 B88
 Correlation:  0.1900 VWN1RPA + 0.8100 LYP
 Using SG-1 standard quadrature grid
 A restricted SCF calculation will be
 performed using DIIS
 SCF converges when DIIS error is below 1.0e-08
 ---------------------------------------
  Cycle       Energy         DIIS error
 ---------------------------------------
    1   -3225.3544516687      2.82e-02  
    2   -3220.9901163202      2.21e-03  
    3   -3220.8198411503      3.13e-03  
    4   -3221.1086637027      8.18e-04  
    5   -3221.1272206220      3.13e-04  
    6   -3221.1296241779      1.11e-04  
    7   -3221.1299253867      3.79e-05  
    8   -3221.1299626947      1.18e-05  
    9   -3221.1299661811      3.44e-06  
   10   -3221.1299665081      9.46e-07  
   11   -3221.1299665303      3.11e-07  
   12   -3221.1299665326      1.06e-07  
   13   -3221.1299665327      3.79e-08  
   14   -3221.1299665331      1.01e-08  
   15   -3221.1299665328      3.49e-09  Convergence criterion met
 ---------------------------------------
 SCF time:   CPU 730.64s  wall 731.00s 
 SCF   energy in the final basis set =    -3221.1299665328
 Total energy in the final basis set =    -3221.1299665328

 --------------------------------------------------------------

                    Orbital Energies (a.u.)
 --------------------------------------------------------------

 Alpha MOs
 -- Occupied --
********-101.5783-101.5781-101.5773-101.5765-101.5754 -10.2794 -10.2788
-10.2761 -10.2751 -10.2738 -10.2734 -10.2346 -10.2305 -10.2190 -10.2184
-10.2177 -10.2167  -9.4934  -9.4931  -9.4926  -9.4919  -9.4910  -9.4900
 -7.2582  -7.2580  -7.2575  -7.2569  -7.2559  -7.2549  -7.2483  -7.2480
 -7.2475  -7.2475  -7.2471  -7.2468  -7.2468  -7.2460  -7.2458  -7.2453
 -7.2448  -7.2442  -0.9560  -0.9495  -0.9055  -0.9000  -0.8874  -0.8746
 -0.8611  -0.8494  -0.7902  -0.7662  -0.7634  -0.7438  -0.6600  -0.6482
 -0.6369  -0.6149  -0.5554  -0.5417  -0.5288  -0.5243  -0.4986  -0.4840
 -0.4695  -0.4681  -0.4660  -0.4541  -0.4509  -0.4363  -0.4172  -0.4112
 -0.4064  -0.3894  -0.3869  -0.3708  -0.3635  -0.3553  -0.3520  -0.3497
 -0.3451  -0.3418  -0.3391  -0.3208  -0.3201  -0.2847  -0.2775  -0.2745
 -0.2643
 -- Virtual --
 -0.0714  -0.0613  -0.0518  -0.0420  -0.0403  -0.0365  -0.0154   0.0022
  0.0080   0.0122   0.0137   0.0142   0.0203   0.0234   0.0323   0.0360
  0.0456   0.0491   0.0514   0.0584   0.0639   0.0677   0.0710   0.0733
  0.0765   0.0817   0.0826   0.0845   0.0880   0.0897   0.0966   0.0974
  0.1054   0.1056   0.1099   0.1115   0.1141   0.1167   0.1206   0.1233
  0.1259   0.1277   0.1295   0.1316   0.1369   0.1427   0.1460   0.1518
  0.1544   0.1567   0.1618   0.1625   0.1681   0.1700   0.1744   0.1778
  0.1818   0.1853   0.1888   0.1937   0.1989   0.2022   0.2065   0.2087
  0.2144   0.2191   0.2280   0.2299   0.2329   0.2392   0.2427   0.2458
  0.2512   0.2519   0.2535   0.2597   0.2624   0.2675   0.2685   0.2702
  0.2743   0.2772   0.2809   0.2838   0.2875   0.2903   0.2960   0.3036
  0.3097   0.3108   0.3155   0.3272   0.3308   0.3386   0.3408   0.3512
  0.4097   0.4172   0.4291   0.4307   0.4357   0.4375   0.4396   0.4459
  0.4515   0.4553   0.4620   0.4626   0.4684   0.4720   0.4809   0.4865
  0.4901   0.4936   0.4955   0.5002   0.5045   0.5166   0.5444   0.5518
  0.5557   0.5602   0.5696   0.5750   0.5806   0.5955   0.5997   0.6019
  0.6100   0.6148   0.6167   0.6245   0.6307   0.6364   0.6441   0.6525
  0.6553   0.6699   0.6768   0.6805   0.6863   0.6936   0.7011   0.7141
  0.7248   0.7351   0.7405   0.7807   0.7889   0.7944   0.8062   0.8226
  0.8270   0.8297   0.8353   0.8404   0.8434   0.8446   0.8457   0.8463
  0.8510   0.8516   0.8535   0.8584   0.8604   0.8684   0.8714   0.8774
  0.8812   0.8885   0.8901   0.9000   0.9083   0.9099   0.9201   0.9222
  0.9327   0.9371   0.9395   0.9443   0.9522   0.9583   0.9595   0.9613
  0.9693   0.9717   0.9748   0.9997   1.0056   1.0246   1.0294   1.0327
  1.0501   1.0794   1.0904   1.1096   1.1278   1.1290   1.1407   1.1992
  1.2134   1.2275   1.2287   1.2326   1.2381   1.2609   1.2651   1.2701
  1.2734   1.2825   1.2917   1.2934   1.3282   1.3409   1.3464   1.3632
  1.3815   1.4122   1.4360   1.4913   1.4921   1.5029   1.5217   1.5541
  1.5632   1.5882   1.6003   1.6032   1.6403   1.6455   1.6507   1.6707
  1.7035   1.7296   1.7464   1.7729   1.7796   1.7945   1.8160   1.8278
  1.8423   1.8530   1.8746   1.8757   1.8901   1.9044   1.9226   1.9403
  1.9482   1.9523   1.9599   1.9756   2.0010   2.0672   2.0800   2.0841
  2.1151   2.1453   2.1711   2.2185   2.2289   2.2337   2.2499   2.2549
  2.2590   2.2656   2.2723   2.2812   2.2911   2.3041   2.3180   2.3263
  2.3431   2.3680   2.4122   2.4149   2.4245   2.4407   2.4450   2.4632
  2.4943   2.5015   2.5105   2.5277   2.5379   2.5503   2.5955   2.6073
  2.6326   2.6480   2.6588   2.6616   2.7109   2.7218   2.7245   2.7369
  2.7440   2.7625   2.7675   2.7768   2.7872   2.8001   2.8237   2.8339
  2.8822   2.9083   2.9696   2.9803   3.0606   3.0728   3.0821   3.1135
  3.1310   3.1417   3.1563   3.1886   3.2123   3.2150   3.2234   3.3394
  3.3713   3.3926   3.4387   3.5731   3.6481   3.6926   3.7049   3.7142
  3.8356   3.9922   4.0072   4.0710   4.0864   4.3446   4.7978   4.8192
  9.7419   9.7498   9.7892   9.7931   9.8089   9.8197  23.3477  23.4906
 23.8320  23.8347  23.8696  23.8730  23.9384  23.9566  24.0099  24.0357
 24.1082  24.1391  25.7717  25.7779  25.8138  25.8397  25.8913  25.9199
 26.0784  26.0966  26.1080  26.1530  26.1754  26.2771  26.4634  26.4938
 26.6342  26.6683  26.8328  26.8812 215.7328 215.7388 215.7846 215.7896
215.8075 215.8218
 --------------------------------------------------------------

          Ground-State Mulliken Net Atomic Charges

     Atom                 Charge (a.u.)
  ----------------------------------------
      1 C                     0.111883
      2 C                    -1.013472
      3 Cl                    0.632535
      4 C                     0.110860
      5 Cl                    0.571478
      6 C                    -0.116071
      7 Cl                    0.541558
      8 C                    -0.665624
      9 H                     0.215149
     10 C                    -0.586193
     11 H                     0.186133
     12 C                     0.442152
     13 C                    -1.143543
     14 H                     0.227310
     15 C                    -0.318812
     16 Cl                    0.610974
     17 C                    -0.243941
     18 Cl                    0.609523
     19 C                    -0.258048
     20 Cl                    0.586674
     21 C                    -0.730889
     22 H                     0.230363
  ----------------------------------------
  Sum of atomic charges =     0.000000

 -----------------------------------------------------------------
                    Cartesian Multipole Moments
 -----------------------------------------------------------------
    Charge (ESU x 10^10)
                 0.0000
    Dipole Moment (Debye)
         X      -1.9398      Y      -0.2938      Z      -1.0199
       Tot       2.2112
    Quadrupole Moments (Debye-Ang)
        XX    -151.5471     XY       0.1494     YY    -145.6057
        XZ       8.3038     YZ      -0.7705     ZZ    -149.6903
    Octopole Moments (Debye-Ang^2)
       XXX    -497.8410    XXY      -6.5700    XYY    -155.4421
       YYY     -14.6706    XXZ      27.4032    XYZ      -1.3681
       YYZ      20.7042    XZZ    -165.1665    YZZ      -4.2722
       ZZZ      67.5844
    Hexadecapole Moments (Debye-Ang^3)
      XXXX   -7863.0897   XXXY     235.8385   XXYY   -1503.1070
      XYYY     222.9993   YYYY   -1091.3203   XXXZ    2122.3796
      XXYZ      40.6167   XYYZ     704.7556   YYYZ      98.9440
      XXZZ   -2124.1264   XYZZ      81.8446   YYZZ    -989.0233
      XZZZ    2100.8919   YZZZ     121.6483   ZZZZ   -4814.6842
 -----------------------------------------------------------------
 Calculating analytic gradient of the SCF energy
 Gradient of SCF Energy
            1           2           3           4           5           6
    1  -0.0002273   0.0000112   0.0001179  -0.0001278  -0.0000037   0.0001389
    2  -0.0000820  -0.0000197  -0.0000533   0.0000040  -0.0000167  -0.0000235
    3   0.0001325  -0.0001806   0.0000462   0.0001786  -0.0000742  -0.0001619
            7           8           9          10          11          12
    1  -0.0000552   0.0000920  -0.0000344  -0.0000136   0.0000242   0.0000903
    2   0.0000024   0.0000165  -0.0000163  -0.0000056   0.0000247   0.0002498
    3   0.0000761   0.0000489   0.0000309  -0.0000104   0.0000119  -0.0002238
           13          14          15          16          17          18
    1   0.0000729  -0.0000077  -0.0001345   0.0000499   0.0000849  -0.0000483
    2  -0.0000786   0.0000371   0.0000491  -0.0000380   0.0000248   0.0000113
    3  -0.0000274   0.0000315   0.0000686  -0.0000341  -0.0000743   0.0000155
           19          20          21          22
    1  -0.0000791   0.0000323   0.0000421  -0.0000249
    2  -0.0000839   0.0000743  -0.0000702  -0.0000060
    3   0.0001359  -0.0000522   0.0000765  -0.0000142
 Max gradient component =       2.498E-04
 RMS gradient           =       8.601E-05
 Gradient time:  CPU 246.54 s  wall 246.56 s
 Geometry Optimization Parameters
   NAtoms,    NIC,     NZ,  NCons,   NDum,   NFix, NCnnct, MaxDiis
       22     155      22       0       0       0       0       0

 Cartesian Hessian Update
 Hessian updated using BFGS update


** GEOMETRY OPTIMIZATION IN DELOCALIZED INTERNAL COORDINATES **
   Searching for a Minimum

   Optimization Cycle:   7

                       Coordinates (Angstroms)
     ATOM                X               Y               Z
      1  C         0.0446695334    0.0038913499    0.0552290682
      2  C        -0.0016733059    0.1793754658    1.4470033011
      3  Cl        1.4814440682    0.4338276431    2.3377982346
      4  C        -1.2262282987    0.1902138941    2.1364266958
      5  Cl       -1.2707066899    0.4137655331    3.8588108272
      6  C        -2.4152459647    0.0267218407    1.4147648021
      7  Cl       -3.9658377667    0.0239601771    2.2172989124
      8  C        -2.3821312771   -0.1380038357    0.0349247016
      9  H        -3.3100214039   -0.2660284551   -0.5065237089
     10  C        -1.1654778265   -0.1464939029   -0.6299205487
     11  H        -1.1447352811   -0.2910457669   -1.7033295112
     12  C         1.3191431690   -0.0208248749   -0.7179298813
     13  C         2.2761227039   -1.0134130698   -0.4986887597
     14  H         2.1224202307   -1.7665838491    0.2618038563
     15  C         3.4378124332   -1.0509082931   -1.2591623739
     16  Cl        4.5894153469   -2.3255969661   -0.9437149895
     17  C         3.6800037913   -0.0955649047   -2.2577443868
     18  Cl        5.1368270461   -0.1384024279   -3.1999601624
     19  C         2.7117921742    0.8938661459   -2.4712938922
     20  Cl        2.9393087104    2.1204824549   -3.6943825805
     21  C         1.5452052035    0.9296284302   -1.7137286537
     22  H         0.8234669325    1.7147442346   -1.8971191888
   Point Group: c1    Number of degrees of freedom:    60


   Energy is  -3221.129966533

 Hessian updated using BFGS update

 60 Hessian modes will be used to form the next step
  Hessian Eigenvalues:
     0.003425    0.019287    0.019900    0.022758    0.023217    0.023538
     0.023644    0.023731    0.023840    0.024002    0.024029    0.024094
     0.024113    0.024119    0.024140    0.024172    0.024300    0.024366
     0.025925    0.157512    0.160038    0.160057    0.160283    0.224204
     0.225983    0.234928    0.239359    0.244620    0.249444    0.249976
     0.249997    0.250000    0.250084    0.251304    0.257876    0.281169
     0.297852    0.300630    0.301046    0.301205    0.303385    0.310450
     0.336938    0.354983    0.356658    0.356675    0.356868    0.373653
     0.429177    0.432497    0.439267    0.455605    0.469267    0.470729
     0.472426    0.473675    0.478989    0.493920    0.507729    0.528178

 Minimum search - taking simple RFO step
 Searching for Lamda that Minimizes Along All modes
 Value Taken    Lamda =  -0.00000208
 Step Taken.  Stepsize is  0.016808

                             Maximum     Tolerance    Cnvgd?
         Gradient           0.000229      0.000300     YES
         Displacement       0.013985      0.001200      NO
         Energy change     -0.000005      0.000001      NO


 New Cartesian Coordinates Obtained by Inverse Iteration

 Displacement from previous Coordinates is:  0.058584
 ----------------------------------------------------------------
             Standard Nuclear Orientation (Angstroms)
    I     Atom           X                Y                Z
 ----------------------------------------------------------------
    1      C       0.0446652866     0.0041556175     0.0551241520
    2      C      -0.0018650751     0.1844017870     1.4462715056
    3      Cl      1.4807280057     0.4467325737     2.3351651465
    4      C      -1.2262685613     0.1943218854     2.1358245893
    5      Cl     -1.2707902991     0.4228711053     3.8577197309
    6      C      -2.4151341671     0.0257096826     1.4149856654
    7      Cl     -3.9656023236     0.0212898522     2.2176112372
    8      C      -2.3819220082    -0.1429326140     0.0355692000
    9      H      -3.3094545998    -0.2743755114    -0.5056193502
   10      C      -1.1652235100    -0.1509699696    -0.6293990443
   11      H      -1.1444683359    -0.2988190877    -1.7023835680
   12      C       1.3191576935    -0.0211435180    -0.7178331875
   13      C       2.2738483673    -1.0165309059    -0.5017985094
   14      H       2.1180678748    -1.7724471568     0.2555822061
   15      C       3.4356714723    -1.0538791735    -1.2622207038
   16      Cl      4.5846404601    -2.3316373446    -0.9502038831
   17      C       3.6799136409    -0.0957090150    -2.2576020991
   18      Cl      5.1369924401    -0.1385234259    -3.1997628630
   19      C       2.7139593899     0.8965274593    -2.4681086829
   20      Cl      2.9436696707     2.1263769180    -3.6873274680
   21      C       1.5474271256     0.9323502838    -1.7103061018
   22      H       0.8275609816     1.7198413811    -1.8907262100
 ----------------------------------------------------------------
 Nuclear Repulsion Energy =        1965.44581280 hartrees
 There are       89 alpha and       89 beta electrons
 Applying Cartesian multipole field
    Component          Value
    ---------          -----
     (2,0,0)        1.00000E-12
     (0,2,0)        2.00000E-11
     (0,0,2)       -3.00000E-11
 Nucleus-field energy     =    -0.0000000876 hartrees
 Requested basis set is 6-311++G(d,p)
 There are 170 shells and 472 basis functions
 A cutoff of  1.0D-15 yielded  10677 shell pairs
 There are     90310 function pairs (     96979 Cartesian)
 Smallest overlap matrix eigenvalue = 2.86E-07
 Linear dependence detected in AO basis
 Number of orthogonalized atomic orbitals = 467
 Maximum deviation from orthogonality = 3.571E-10
 Guess from superposition of atomic densities
 Warning:  Energy on first SCF cycle will be non-variational
 SAD guess density has 178.000000 electrons

 -----------------------------------------------------------------------
  General SCF calculation program by
  Eric Jon Sundstrom, Paul Horn, Yuezhi Mao, Dmitri Zuev, Alec White,
  David Stuck, Shaama M.S., Shane Yost, Joonho Lee, David Small,
  Daniel Levine, Susi Lehtola, Hugh Burton, Evgeny Epifanovsky,
  Bang C. Huynh
 -----------------------------------------------------------------------
 Exchange:     0.2000 Hartree-Fock + 0.0800 Slater + 0.7200 B88
 Correlation:  0.1900 VWN1RPA + 0.8100 LYP
 Using SG-1 standard quadrature grid
 A restricted SCF calculation will be
 performed using DIIS
 SCF converges when DIIS error is below 1.0e-08
 ---------------------------------------
  Cycle       Energy         DIIS error
 ---------------------------------------
    1   -3225.3541089578      2.82e-02  
    2   -3220.9901070561      2.21e-03  
    3   -3220.8196963814      3.13e-03  
    4   -3221.1086447493      8.18e-04  
    5   -3221.1272199758      3.13e-04  
    6   -3221.1296251114      1.11e-04  
    7   -3221.1299265135      3.79e-05  
    8   -3221.1299639023      1.18e-05  
    9   -3221.1299673868      3.44e-06  
   10   -3221.1299677132      9.46e-07  
   11   -3221.1299677351      3.10e-07  
   12   -3221.1299677375      1.06e-07  
   13   -3221.1299677379      3.78e-08  
   14   -3221.1299677378      1.01e-08  
   15   -3221.1299677380      3.49e-09  Convergence criterion met
 ---------------------------------------
 SCF time:   CPU 730.94s  wall 731.00s 
 SCF   energy in the final basis set =    -3221.1299677380
 Total energy in the final basis set =    -3221.1299677380

 --------------------------------------------------------------

                    Orbital Energies (a.u.)
 --------------------------------------------------------------

 Alpha MOs
 -- Occupied --
********-101.5783-101.5781-101.5773-101.5765-101.5755 -10.2794 -10.2787
-10.2761 -10.2751 -10.2738 -10.2734 -10.2346 -10.2305 -10.2190 -10.2184
-10.2177 -10.2168  -9.4934  -9.4931  -9.4926  -9.4919  -9.4910  -9.4900
 -7.2582  -7.2580  -7.2575  -7.2569  -7.2559  -7.2550  -7.2483  -7.2480
 -7.2475  -7.2475  -7.2471  -7.2468  -7.2467  -7.2459  -7.2458  -7.2453
 -7.2448  -7.2442  -0.9560  -0.9495  -0.9055  -0.9000  -0.8874  -0.8746
 -0.8611  -0.8494  -0.7902  -0.7662  -0.7634  -0.7438  -0.6600  -0.6482
 -0.6370  -0.6149  -0.5553  -0.5416  -0.5288  -0.5244  -0.4986  -0.4840
 -0.4695  -0.4680  -0.4660  -0.4540  -0.4509  -0.4363  -0.4171  -0.4112
 -0.4063  -0.3894  -0.3869  -0.3707  -0.3635  -0.3552  -0.3520  -0.3496
 -0.3451  -0.3418  -0.3391  -0.3208  -0.3201  -0.2845  -0.2775  -0.2745
 -0.2645
 -- Virtual --
 -0.0712  -0.0614  -0.0517  -0.0420  -0.0406  -0.0365  -0.0154   0.0022
  0.0080   0.0122   0.0137   0.0141   0.0203   0.0234   0.0322   0.0360
  0.0456   0.0490   0.0515   0.0584   0.0640   0.0677   0.0709   0.0733
  0.0765   0.0816   0.0826   0.0845   0.0880   0.0896   0.0966   0.0973
  0.1054   0.1056   0.1099   0.1115   0.1141   0.1167   0.1206   0.1233
  0.1258   0.1277   0.1294   0.1315   0.1369   0.1427   0.1459   0.1517
  0.1545   0.1567   0.1618   0.1626   0.1682   0.1699   0.1744   0.1778
  0.1818   0.1853   0.1887   0.1936   0.1990   0.2022   0.2066   0.2087
  0.2144   0.2190   0.2282   0.2299   0.2330   0.2394   0.2426   0.2458
  0.2511   0.2520   0.2534   0.2598   0.2625   0.2675   0.2684   0.2701
  0.2742   0.2772   0.2809   0.2838   0.2874   0.2899   0.2959   0.3035
  0.3095   0.3108   0.3154   0.3272   0.3309   0.3386   0.3406   0.3512
  0.4098   0.4173   0.4290   0.4307   0.4357   0.4375   0.4398   0.4459
  0.4515   0.4554   0.4620   0.4626   0.4684   0.4719   0.4809   0.4864
  0.4902   0.4934   0.4956   0.5000   0.5046   0.5166   0.5443   0.5519
  0.5553   0.5605   0.5693   0.5749   0.5806   0.5959   0.5998   0.6017
  0.6101   0.6148   0.6172   0.6245   0.6308   0.6364   0.6443   0.6525
  0.6554   0.6701   0.6768   0.6805   0.6866   0.6936   0.7012   0.7139
  0.7246   0.7351   0.7408   0.7808   0.7888   0.7943   0.8062   0.8225
  0.8270   0.8298   0.8354   0.8405   0.8433   0.8449   0.8457   0.8463
  0.8510   0.8515   0.8536   0.8583   0.8606   0.8684   0.8715   0.8773
  0.8812   0.8888   0.8901   0.9001   0.9084   0.9100   0.9201   0.9222
  0.9323   0.9371   0.9396   0.9444   0.9520   0.9582   0.9594   0.9613
  0.9693   0.9718   0.9751   1.0001   1.0054   1.0251   1.0296   1.0326
  1.0498   1.0799   1.0906   1.1099   1.1279   1.1294   1.1407   1.1990
  1.2133   1.2275   1.2289   1.2326   1.2381   1.2611   1.2651   1.2701
  1.2734   1.2826   1.2918   1.2937   1.3279   1.3411   1.3466   1.3633
  1.3814   1.4122   1.4352   1.4910   1.4918   1.5031   1.5222   1.5545
  1.5633   1.5881   1.6004   1.6032   1.6402   1.6457   1.6508   1.6706
  1.7034   1.7295   1.7467   1.7725   1.7796   1.7947   1.8159   1.8275
  1.8423   1.8530   1.8742   1.8753   1.8900   1.9048   1.9230   1.9404
  1.9485   1.9522   1.9597   1.9760   2.0016   2.0673   2.0800   2.0843
  2.1150   2.1452   2.1709   2.2185   2.2288   2.2335   2.2500   2.2548
  2.2591   2.2653   2.2720   2.2809   2.2911   2.3041   2.3181   2.3265
  2.3433   2.3680   2.4125   2.4153   2.4247   2.4406   2.4449   2.4633
  2.4943   2.5016   2.5106   2.5275   2.5380   2.5503   2.5956   2.6071
  2.6327   2.6485   2.6589   2.6619   2.7108   2.7217   2.7244   2.7363
  2.7451   2.7624   2.7665   2.7767   2.7860   2.8010   2.8238   2.8341
  2.8816   2.9082   2.9700   2.9807   3.0610   3.0730   3.0823   3.1132
  3.1311   3.1418   3.1565   3.1885   3.2122   3.2149   3.2236   3.3394
  3.3710   3.3929   3.4387   3.5732   3.6483   3.6926   3.7048   3.7145
  3.8360   3.9922   4.0073   4.0710   4.0863   4.3436   4.7979   4.8192
  9.7420   9.7498   9.7892   9.7931   9.8088   9.8197  23.3478  23.4907
 23.8320  23.8346  23.8696  23.8731  23.9384  23.9565  24.0100  24.0355
 24.1080  24.1392  25.7717  25.7779  25.8137  25.8396  25.8912  25.9200
 26.0784  26.0964  26.1078  26.1529  26.1753  26.2778  26.4635  26.4938
 26.6342  26.6681  26.8321  26.8815 215.7330 215.7388 215.7845 215.7896
215.8074 215.8218
 --------------------------------------------------------------

          Ground-State Mulliken Net Atomic Charges

     Atom                 Charge (a.u.)
  ----------------------------------------
      1 C                     0.111227
      2 C                    -1.014955
      3 Cl                    0.632447
      4 C                     0.114885
      5 Cl                    0.571383
      6 C                    -0.115776
      7 Cl                    0.541296
      8 C                    -0.667245
      9 H                     0.215122
     10 C                    -0.586513
     11 H                     0.186366
     12 C                     0.442213
     13 C                    -1.139020
     14 H                     0.227749
     15 C                    -0.317065
     16 Cl                    0.610532
     17 C                    -0.249938
     18 Cl                    0.609337
     19 C                    -0.253045
     20 Cl                    0.586654
     21 C                    -0.735985
     22 H                     0.230331
  ----------------------------------------
  Sum of atomic charges =     0.000000

 -----------------------------------------------------------------
                    Cartesian Multipole Moments
 -----------------------------------------------------------------
    Charge (ESU x 10^10)
                 0.0000
    Dipole Moment (Debye)
         X      -1.9391      Y      -0.3009      Z      -1.0208
       Tot       2.2119
    Quadrupole Moments (Debye-Ang)
        XX    -151.5558     XY       0.1669     YY    -145.5860
        XZ       8.3003     YZ      -0.7652     ZZ    -149.7006
    Octopole Moments (Debye-Ang^2)
       XXX    -497.8464    XXY      -6.8211    XYY    -155.4159
       YYY     -15.3213    XXZ      27.4427    XYZ      -1.3847
       YYZ      20.7196    XZZ    -165.1537    YZZ      -4.4832
       ZZZ      67.6421
    Hexadecapole Moments (Debye-Ang^3)
      XXXX   -7861.4325   XXXY     234.7602   XXYY   -1503.7803
      XYYY     221.5381   YYYY   -1097.5975   XXXZ    2123.5948
      XXYZ      39.6690   XYYZ     705.1103   YYYZ      95.6004
      XXZZ   -2123.0678   XYZZ      81.5493   YYZZ    -989.1584
      XZZZ    2102.1114   YZZZ     118.7230   ZZZZ   -4809.5519
 -----------------------------------------------------------------
 Calculating analytic gradient of the SCF energy
 Gradient of SCF Energy
            1           2           3           4           5           6
    1  -0.0000729   0.0000208   0.0000312  -0.0000386   0.0000103   0.0000937
    2  -0.0000107  -0.0000128  -0.0000243   0.0000006  -0.0000154  -0.0000154
    3   0.0000723  -0.0000840   0.0000299   0.0000870  -0.0000107  -0.0000884
            7           8           9          10          11          12
    1  -0.0000501  -0.0000182  -0.0000057   0.0000187   0.0000016   0.0000175
    2  -0.0000098   0.0000129  -0.0000083  -0.0000018   0.0000117   0.0000929
    3   0.0000358   0.0000300   0.0000119  -0.0000133   0.0000045  -0.0001030
           13          14          15          16          17          18
    1   0.0000862  -0.0000122  -0.0000799   0.0000159  -0.0000193   0.0000089
    2  -0.0000583   0.0000056   0.0000027  -0.0000147   0.0000569   0.0000095
    3  -0.0000089  -0.0000085   0.0000427  -0.0000144  -0.0000422  -0.0000143
           19          20          21          22
    1   0.0000234  -0.0000023  -0.0000214  -0.0000076
    2  -0.0000607   0.0000505  -0.0000138   0.0000028
    3   0.0000433  -0.0000182   0.0000490  -0.0000003
 Max gradient component =       1.030E-04
 RMS gradient           =       4.098E-05
 Gradient time:  CPU 247.09 s  wall 247.12 s
 Geometry Optimization Parameters
   NAtoms,    NIC,     NZ,  NCons,   NDum,   NFix, NCnnct, MaxDiis
       22     155      22       0       0       0       0       0

 Cartesian Hessian Update
 Hessian updated using BFGS update


** GEOMETRY OPTIMIZATION IN DELOCALIZED INTERNAL COORDINATES **
   Searching for a Minimum

   Optimization Cycle:   8

                       Coordinates (Angstroms)
     ATOM                X               Y               Z
      1  C         0.0446652866    0.0041556175    0.0551241520
      2  C        -0.0018650751    0.1844017870    1.4462715056
      3  Cl        1.4807280057    0.4467325737    2.3351651465
      4  C        -1.2262685613    0.1943218854    2.1358245893
      5  Cl       -1.2707902991    0.4228711053    3.8577197309
      6  C        -2.4151341671    0.0257096826    1.4149856654
      7  Cl       -3.9656023236    0.0212898522    2.2176112372
      8  C        -2.3819220082   -0.1429326140    0.0355692000
      9  H        -3.3094545998   -0.2743755114   -0.5056193502
     10  C        -1.1652235100   -0.1509699696   -0.6293990443
     11  H        -1.1444683359   -0.2988190877   -1.7023835680
     12  C         1.3191576935   -0.0211435180   -0.7178331875
     13  C         2.2738483673   -1.0165309059   -0.5017985094
     14  H         2.1180678748   -1.7724471568    0.2555822061
     15  C         3.4356714723   -1.0538791735   -1.2622207038
     16  Cl        4.5846404601   -2.3316373446   -0.9502038831
     17  C         3.6799136409   -0.0957090150   -2.2576020991
     18  Cl        5.1369924401   -0.1385234259   -3.1997628630
     19  C         2.7139593899    0.8965274593   -2.4681086829
     20  Cl        2.9436696707    2.1263769180   -3.6873274680
     21  C         1.5474271256    0.9323502838   -1.7103061018
     22  H         0.8275609816    1.7198413811   -1.8907262100
   Point Group: c1    Number of degrees of freedom:    60


   Energy is  -3221.129967738

 Hessian updated using BFGS update

 60 Hessian modes will be used to form the next step
  Hessian Eigenvalues:
     0.003319    0.019242    0.019804    0.021736    0.023170    0.023356
     0.023617    0.023652    0.023802    0.023929    0.024031    0.024094
     0.024103    0.024116    0.024120    0.024154    0.024225    0.024472
     0.025617    0.156423    0.159471    0.160043    0.160157    0.216591
     0.226011    0.235107    0.237358    0.244741    0.248952    0.249889
     0.249989    0.249999    0.250153    0.251178    0.256115    0.282745
     0.295328    0.298634    0.300869    0.301066    0.301673    0.310562
     0.334178    0.355287    0.356649    0.356682    0.356827    0.376949
     0.428961    0.431525    0.439006    0.455616    0.461826    0.470761
     0.473528    0.473995    0.479883    0.495131    0.509280    0.524321

 Minimum search - taking simple RFO step
 Searching for Lamda that Minimizes Along All modes
 Value Taken    Lamda =   0.00000000
 Step Taken.  Stepsize is  0.003450

                             Maximum     Tolerance    Cnvgd?
         Gradient           0.000076      0.000300     YES
         Displacement       0.002474      0.001200      NO
         Energy change     -0.000001      0.000001      NO


 New Cartesian Coordinates Obtained by Inverse Iteration

 Displacement from previous Coordinates is:  0.010776
 ----------------------------------------------------------------
             Standard Nuclear Orientation (Angstroms)
    I     Atom           X                Y                Z
 ----------------------------------------------------------------
    1      C       0.0446932848     0.0042710163     0.0550981486
    2      C      -0.0019438471     0.1853458656     1.4461537609
    3      Cl      1.4805061059     0.4496812856     2.3345196414
    4      C      -1.2263050442     0.1948538026     2.1356880742
    5      Cl     -1.2708551518     0.4240638132     3.8575505045
    6      C      -2.4151878182     0.0253694358     1.4150796399
    7      Cl     -3.9655229486     0.0205877313     2.2177045082
    8      C      -2.3818749398    -0.1438105063     0.0356937257
    9      H      -3.3093190217    -0.2756575131    -0.5055403172
   10      C      -1.1651724528    -0.1517146207    -0.6292823091
   11      H      -1.1444369498    -0.3001042693    -1.7021996389
   12      C       1.3191922560    -0.0211282227    -0.7177027258
   13      C       2.2734215300    -1.0169904710    -0.5022928135
   14      H       2.1173543994    -1.7734082007     0.2545444554
   15      C       3.4353085932    -1.0543881963    -1.2627416335
   16      Cl      4.5836700454    -2.3327898686    -0.9514223776
   17      C       3.6799013719    -0.0957962046    -2.2575524664
   18      Cl      5.1369091686    -0.1387490980    -3.1998182426
   19      C       2.7143692419     0.8970012012    -2.4675578703
   20      Cl      2.9445116264     2.1271782201    -3.6862321074
   21      C       1.5479076005     0.9329013988    -1.7096576177
   22      H       0.8284464789     1.7208942242    -1.8894705772
 ----------------------------------------------------------------
 Nuclear Repulsion Energy =        1965.45191079 hartrees
 There are       89 alpha and       89 beta electrons
 Applying Cartesian multipole field
    Component          Value
    ---------          -----
     (2,0,0)        1.00000E-12
     (0,2,0)        2.00000E-11
     (0,0,2)       -3.00000E-11
 Nucleus-field energy     =    -0.0000000876 hartrees
 Requested basis set is 6-311++G(d,p)
 There are 170 shells and 472 basis functions
 A cutoff of  1.0D-15 yielded  10677 shell pairs
 There are     90310 function pairs (     96979 Cartesian)
 Smallest overlap matrix eigenvalue = 2.86E-07
 Linear dependence detected in AO basis
 Number of orthogonalized atomic orbitals = 467
 Maximum deviation from orthogonality = 3.064E-10
 Guess from superposition of atomic densities
 Warning:  Energy on first SCF cycle will be non-variational
 SAD guess density has 178.000000 electrons

 -----------------------------------------------------------------------
  General SCF calculation program by
  Eric Jon Sundstrom, Paul Horn, Yuezhi Mao, Dmitri Zuev, Alec White,
  David Stuck, Shaama M.S., Shane Yost, Joonho Lee, David Small,
  Daniel Levine, Susi Lehtola, Hugh Burton, Evgeny Epifanovsky,
  Bang C. Huynh
 -----------------------------------------------------------------------
 Exchange:     0.2000 Hartree-Fock + 0.0800 Slater + 0.7200 B88
 Correlation:  0.1900 VWN1RPA + 0.8100 LYP
 Using SG-1 standard quadrature grid
 A restricted SCF calculation will be
 performed using DIIS
 SCF converges when DIIS error is below 1.0e-08
 ---------------------------------------
  Cycle       Energy         DIIS error
 ---------------------------------------
    1   -3225.3543573977      2.82e-02  
    2   -3220.9900994114      2.21e-03  
    3   -3220.8196541308      3.13e-03  
    4   -3221.1086421982      8.18e-04  
    5   -3221.1272190337      3.13e-04  
    6   -3221.1296251987      1.11e-04  
    7   -3221.1299266090      3.79e-05  
    8   -3221.1299640135      1.18e-05  
    9   -3221.1299674975      3.44e-06  
   10   -3221.1299678234      9.46e-07  
   11   -3221.1299678455      3.10e-07  
   12   -3221.1299678479      1.06e-07  
   13   -3221.1299678483      3.78e-08  
   14   -3221.1299678484      1.01e-08  
   15   -3221.1299678482      3.49e-09  Convergence criterion met
 ---------------------------------------
 SCF time:   CPU 731.14s  wall 731.00s 
 SCF   energy in the final basis set =    -3221.1299678482
 Total energy in the final basis set =    -3221.1299678482

 --------------------------------------------------------------

                    Orbital Energies (a.u.)
 --------------------------------------------------------------

 Alpha MOs
 -- Occupied --
********-101.5783-101.5781-101.5773-101.5765-101.5755 -10.2794 -10.2787
-10.2761 -10.2751 -10.2738 -10.2734 -10.2345 -10.2305 -10.2190 -10.2184
-10.2177 -10.2168  -9.4934  -9.4931  -9.4926  -9.4919  -9.4910  -9.4900
 -7.2582  -7.2580  -7.2575  -7.2569  -7.2559  -7.2550  -7.2483  -7.2480
 -7.2475  -7.2475  -7.2471  -7.2468  -7.2467  -7.2459  -7.2458  -7.2453
 -7.2448  -7.2442  -0.9560  -0.9495  -0.9055  -0.9000  -0.8873  -0.8746
 -0.8611  -0.8494  -0.7902  -0.7662  -0.7633  -0.7438  -0.6600  -0.6481
 -0.6370  -0.6149  -0.5553  -0.5416  -0.5288  -0.5244  -0.4986  -0.4840
 -0.4695  -0.4681  -0.4660  -0.4540  -0.4509  -0.4364  -0.4171  -0.4112
 -0.4063  -0.3894  -0.3869  -0.3707  -0.3635  -0.3552  -0.3520  -0.3496
 -0.3451  -0.3418  -0.3391  -0.3208  -0.3201  -0.2845  -0.2775  -0.2745
 -0.2645
 -- Virtual --
 -0.0712  -0.0614  -0.0517  -0.0420  -0.0406  -0.0364  -0.0154   0.0022
  0.0080   0.0123   0.0137   0.0141   0.0203   0.0234   0.0322   0.0360
  0.0456   0.0490   0.0515   0.0584   0.0640   0.0677   0.0709   0.0733
  0.0765   0.0816   0.0826   0.0845   0.0881   0.0896   0.0966   0.0973
  0.1054   0.1056   0.1099   0.1115   0.1141   0.1167   0.1206   0.1233
  0.1258   0.1276   0.1294   0.1314   0.1369   0.1427   0.1459   0.1517
  0.1545   0.1567   0.1618   0.1626   0.1682   0.1699   0.1744   0.1778
  0.1818   0.1853   0.1887   0.1936   0.1990   0.2022   0.2066   0.2087
  0.2144   0.2190   0.2283   0.2299   0.2330   0.2394   0.2425   0.2458
  0.2510   0.2520   0.2534   0.2599   0.2626   0.2675   0.2684   0.2701
  0.2742   0.2772   0.2809   0.2838   0.2874   0.2898   0.2959   0.3035
  0.3095   0.3108   0.3154   0.3272   0.3309   0.3387   0.3406   0.3512
  0.4098   0.4173   0.4290   0.4307   0.4357   0.4375   0.4398   0.4459
  0.4515   0.4554   0.4620   0.4626   0.4684   0.4719   0.4809   0.4864
  0.4902   0.4934   0.4956   0.5000   0.5046   0.5166   0.5443   0.5519
  0.5552   0.5606   0.5692   0.5749   0.5806   0.5960   0.5998   0.6017
  0.6101   0.6148   0.6173   0.6245   0.6308   0.6364   0.6443   0.6525
  0.6554   0.6702   0.6768   0.6805   0.6866   0.6936   0.7012   0.7138
  0.7245   0.7351   0.7409   0.7808   0.7888   0.7942   0.8061   0.8225
  0.8270   0.8298   0.8354   0.8405   0.8433   0.8450   0.8457   0.8463
  0.8510   0.8515   0.8536   0.8582   0.8606   0.8684   0.8716   0.8773
  0.8812   0.8889   0.8902   0.9001   0.9084   0.9100   0.9201   0.9222
  0.9323   0.9372   0.9396   0.9445   0.9519   0.9582   0.9594   0.9613
  0.9693   0.9718   0.9752   1.0002   1.0053   1.0252   1.0296   1.0326
  1.0498   1.0800   1.0907   1.1099   1.1279   1.1295   1.1407   1.1990
  1.2132   1.2275   1.2289   1.2326   1.2381   1.2612   1.2651   1.2701
  1.2734   1.2826   1.2918   1.2938   1.3279   1.3411   1.3466   1.3633
  1.3814   1.4122   1.4350   1.4910   1.4918   1.5032   1.5223   1.5545
  1.5633   1.5881   1.6004   1.6032   1.6402   1.6457   1.6509   1.6705
  1.7034   1.7295   1.7467   1.7725   1.7796   1.7948   1.8159   1.8275
  1.8423   1.8530   1.8741   1.8753   1.8900   1.9049   1.9231   1.9404
  1.9485   1.9522   1.9597   1.9761   2.0017   2.0674   2.0800   2.0844
  2.1149   2.1452   2.1709   2.2185   2.2288   2.2335   2.2501   2.2548
  2.2592   2.2653   2.2720   2.2808   2.2912   2.3041   2.3181   2.3266
  2.3434   2.3681   2.4125   2.4154   2.4248   2.4406   2.4449   2.4633
  2.4943   2.5016   2.5106   2.5275   2.5381   2.5503   2.5956   2.6071
  2.6327   2.6486   2.6589   2.6620   2.7108   2.7217   2.7243   2.7362
  2.7454   2.7623   2.7663   2.7766   2.7858   2.8012   2.8239   2.8342
  2.8815   2.9082   2.9700   2.9808   3.0611   3.0731   3.0823   3.1132
  3.1311   3.1417   3.1566   3.1885   3.2122   3.2149   3.2237   3.3394
  3.3709   3.3930   3.4387   3.5733   3.6484   3.6926   3.7048   3.7146
  3.8362   3.9922   4.0073   4.0709   4.0863   4.3434   4.7979   4.8192
  9.7421   9.7498   9.7892   9.7931   9.8089   9.8197  23.3478  23.4907
 23.8320  23.8347  23.8696  23.8731  23.9384  23.9565  24.0099  24.0354
 24.1080  24.1392  25.7717  25.7779  25.8137  25.8396  25.8912  25.9200
 26.0784  26.0964  26.1078  26.1529  26.1753  26.2779  26.4635  26.4938
 26.6342  26.6681  26.8320  26.8815 215.7330 215.7388 215.7845 215.7896
215.8074 215.8218
 --------------------------------------------------------------

          Ground-State Mulliken Net Atomic Charges

     Atom                 Charge (a.u.)
  ----------------------------------------
      1 C                     0.111269
      2 C                    -1.014638
      3 Cl                    0.632293
      4 C                     0.115666
      5 Cl                    0.571345
      6 C                    -0.116123
      7 Cl                    0.541273
      8 C                    -0.667495
      9 H                     0.215122
     10 C                    -0.586811
     11 H                     0.186391
     12 C                     0.442697
     13 C                    -1.138603
     14 H                     0.227827
     15 C                    -0.316527
     16 Cl                    0.610422
     17 C                    -0.251316
     18 Cl                    0.609301
     19 C                    -0.252133
     20 Cl                    0.586632
     21 C                    -0.736909
     22 H                     0.230316
  ----------------------------------------
  Sum of atomic charges =     0.000000

 -----------------------------------------------------------------
                    Cartesian Multipole Moments
 -----------------------------------------------------------------
    Charge (ESU x 10^10)
                 0.0000
    Dipole Moment (Debye)
         X      -1.9391      Y      -0.3018      Z      -1.0211
       Tot       2.2122
    Quadrupole Moments (Debye-Ang)
        XX    -151.5528     XY       0.1698     YY    -145.5815
        XZ       8.2975     YZ      -0.7653     ZZ    -149.7029
    Octopole Moments (Debye-Ang^2)
       XXX    -497.8472    XXY      -6.8550    XYY    -155.4042
       YYY     -15.4176    XXZ      27.4580    XYZ      -1.3877
       YYZ      20.7242    XZZ    -165.1474    YZZ      -4.5136
       ZZZ      67.6487
    Hexadecapole Moments (Debye-Ang^3)
      XXXX   -7860.9301   XXXY     234.5204   XXYY   -1503.8498
      XYYY     221.2322   YYYY   -1098.6774   XXXZ    2123.8346
      XXYZ      39.4970   XYYZ     705.1881   YYYZ      94.9936
      XXZZ   -2122.8381   XYZZ      81.4975   YYZZ    -989.1893
      XZZZ    2102.3585   YZZZ     118.1586   ZZZZ   -4808.7331
 -----------------------------------------------------------------
 Calculating analytic gradient of the SCF energy
 Gradient of SCF Energy
            1           2           3           4           5           6
    1  -0.0000021   0.0000091   0.0000059  -0.0000080   0.0000063   0.0000383
    2   0.0000035  -0.0000132  -0.0000146  -0.0000092  -0.0000171  -0.0000087
    3   0.0000225  -0.0000227   0.0000042   0.0000258   0.0000005  -0.0000189
            7           8           9          10          11          12
    1  -0.0000166  -0.0000190   0.0000010   0.0000060  -0.0000028  -0.0000054
    2  -0.0000101   0.0000035   0.0000010   0.0000013   0.0000080   0.0000211
    3   0.0000154   0.0000121   0.0000052  -0.0000029   0.0000028  -0.0000187
           13          14          15          16          17          18
    1   0.0000364  -0.0000059  -0.0000260   0.0000020  -0.0000256   0.0000023
    2  -0.0000177  -0.0000032  -0.0000015  -0.0000022   0.0000398   0.0000095
    3  -0.0000107  -0.0000140   0.0000120  -0.0000178  -0.0000171  -0.0000112
           19          20          21          22
    1   0.0000322  -0.0000057  -0.0000224  -0.0000001
    2  -0.0000221   0.0000226   0.0000027   0.0000067
    3   0.0000040   0.0000010   0.0000222   0.0000063
 Max gradient component =       3.984E-05
 RMS gradient           =       1.546E-05
 Gradient time:  CPU 250.05 s  wall 250.07 s
 Geometry Optimization Parameters
   NAtoms,    NIC,     NZ,  NCons,   NDum,   NFix, NCnnct, MaxDiis
       22     155      22       0       0       0       0       0

 Cartesian Hessian Update
 Hessian updated using BFGS update


** GEOMETRY OPTIMIZATION IN DELOCALIZED INTERNAL COORDINATES **
   Searching for a Minimum

   Optimization Cycle:   9

                       Coordinates (Angstroms)
     ATOM                X               Y               Z
      1  C         0.0446932848    0.0042710163    0.0550981486
      2  C        -0.0019438471    0.1853458656    1.4461537609
      3  Cl        1.4805061059    0.4496812856    2.3345196414
      4  C        -1.2263050442    0.1948538026    2.1356880742
      5  Cl       -1.2708551518    0.4240638132    3.8575505045
      6  C        -2.4151878182    0.0253694358    1.4150796399
      7  Cl       -3.9655229486    0.0205877313    2.2177045082
      8  C        -2.3818749398   -0.1438105063    0.0356937257
      9  H        -3.3093190217   -0.2756575131   -0.5055403172
     10  C        -1.1651724528   -0.1517146207   -0.6292823091
     11  H        -1.1444369498   -0.3001042693   -1.7021996389
     12  C         1.3191922560   -0.0211282227   -0.7177027258
     13  C         2.2734215300   -1.0169904710   -0.5022928135
     14  H         2.1173543994   -1.7734082007    0.2545444554
     15  C         3.4353085932   -1.0543881963   -1.2627416335
     16  Cl        4.5836700454   -2.3327898686   -0.9514223776
     17  C         3.6799013719   -0.0957962046   -2.2575524664
     18  Cl        5.1369091686   -0.1387490980   -3.1998182426
     19  C         2.7143692419    0.8970012012   -2.4675578703
     20  Cl        2.9445116264    2.1271782201   -3.6862321074
     21  C         1.5479076005    0.9329013988   -1.7096576177
     22  H         0.8284464789    1.7208942242   -1.8894705772
   Point Group: c1    Number of degrees of freedom:    60


   Energy is  -3221.129967848

 Hessian updated using BFGS update

 60 Hessian modes will be used to form the next step
  Hessian Eigenvalues:
     0.003455    0.018934    0.019597    0.020870    0.023034    0.023364
     0.023606    0.023669    0.023805    0.023897    0.024026    0.024084
     0.024103    0.024115    0.024120    0.024179    0.024276    0.024488
     0.026070    0.154786    0.158575    0.160046    0.160268    0.207006
     0.225978    0.235091    0.235504    0.242651    0.248714    0.249848
     0.249994    0.250020    0.250202    0.252815    0.257929    0.281746
     0.283618    0.298642    0.300771    0.301085    0.301626    0.310520
     0.334029    0.355170    0.356645    0.356708    0.356862    0.374146
     0.426571    0.430033    0.439987    0.445490    0.455649    0.470900
     0.473622    0.473710    0.476483    0.496803    0.508189    0.523118

 Minimum search - taking simple RFO step
 Searching for Lamda that Minimizes Along All modes
 Value Taken    Lamda =   0.00000000
 Step Taken.  Stepsize is  0.000557

                             Maximum     Tolerance    Cnvgd?
         Gradient           0.000034      0.000300     YES
         Displacement       0.000320      0.001200     YES
         Energy change     -0.000000      0.000001     YES

 Final energy is   -3221.1299678482019     


 ******************************
 **  OPTIMIZATION CONVERGED  **
 ******************************

                       Coordinates (Angstroms)
     ATOM                X               Y               Z
      1  C         0.0446932848    0.0042710163    0.0550981486
      2  C        -0.0019438471    0.1853458656    1.4461537609
      3  Cl        1.4805061059    0.4496812856    2.3345196414
      4  C        -1.2263050442    0.1948538026    2.1356880742
      5  Cl       -1.2708551518    0.4240638132    3.8575505045
      6  C        -2.4151878182    0.0253694358    1.4150796399
      7  Cl       -3.9655229486    0.0205877313    2.2177045082
      8  C        -2.3818749398   -0.1438105063    0.0356937257
      9  H        -3.3093190217   -0.2756575131   -0.5055403172
     10  C        -1.1651724528   -0.1517146207   -0.6292823091
     11  H        -1.1444369498   -0.3001042693   -1.7021996389
     12  C         1.3191922560   -0.0211282227   -0.7177027258
     13  C         2.2734215300   -1.0169904710   -0.5022928135
     14  H         2.1173543994   -1.7734082007    0.2545444554
     15  C         3.4353085932   -1.0543881963   -1.2627416335
     16  Cl        4.5836700454   -2.3327898686   -0.9514223776
     17  C         3.6799013719   -0.0957962046   -2.2575524664
     18  Cl        5.1369091686   -0.1387490980   -3.1998182426
     19  C         2.7143692419    0.8970012012   -2.4675578703
     20  Cl        2.9445116264    2.1271782201   -3.6862321074
     21  C         1.5479076005    0.9329013988   -1.7096576177
     22  H         0.8284464789    1.7208942242   -1.8894705772

Z-matrix Print:
$molecule
0 1
Cl
C  1 1.748349
C  2 1.403566 1 119.664405
C  3 1.398743 2 118.071132 1 -177.511384 0
H  4 1.083329 3 118.901117 2 -179.527500 0
C  4 1.386586 3 121.581203 2 -0.664642 0
H  6 1.081883 4 120.770932 3 -179.373897 0
C  6 1.390121 4 119.841084 3 0.151786 0
C  8 1.400516 6 120.327525 4 0.333437 0
C  3 1.490709 2 122.983471 1 2.151070 0
C  10 1.395155 3 119.808180 2 -118.856491 0
H  11 1.082077 10 120.472268 3 3.020719 0
C  11 1.391522 10 120.466132 3 -177.998597 0
C  10 1.395957 3 121.103247 2 63.594752 0
H  14 1.081354 10 120.555199 3 -1.927903 0
C  14 1.389123 10 120.429565 3 177.743059 0
C  13 1.400715 11 120.960940 10 0.248038 0
Cl 17 1.735679 13 120.983358 11 -179.843230 0
Cl 9 1.737623 8 120.269171 6 179.311013 0
Cl 8 1.745786 6 118.499245 4 -179.655779 0
Cl 16 1.746415 14 118.171391 10 -179.563641 0
Cl 13 1.746845 11 118.180158 10 -179.586953 0
$end


 --------------------------------------------------------------

                    Orbital Energies (a.u.)
 --------------------------------------------------------------

 Alpha MOs
 -- Occupied --
********-101.5783-101.5781-101.5773-101.5765-101.5755 -10.2794 -10.2787
-10.2761 -10.2751 -10.2738 -10.2734 -10.2345 -10.2305 -10.2190 -10.2184
-10.2177 -10.2168  -9.4934  -9.4931  -9.4926  -9.4919  -9.4910  -9.4900
 -7.2582  -7.2580  -7.2575  -7.2569  -7.2559  -7.2550  -7.2483  -7.2480
 -7.2475  -7.2475  -7.2471  -7.2468  -7.2467  -7.2459  -7.2458  -7.2453
 -7.2448  -7.2442  -0.9560  -0.9495  -0.9055  -0.9000  -0.8873  -0.8746
 -0.8611  -0.8494  -0.7902  -0.7662  -0.7633  -0.7438  -0.6600  -0.6481
 -0.6370  -0.6149  -0.5553  -0.5416  -0.5288  -0.5244  -0.4986  -0.4840
 -0.4695  -0.4681  -0.4660  -0.4540  -0.4509  -0.4364  -0.4171  -0.4112
 -0.4063  -0.3894  -0.3869  -0.3707  -0.3635  -0.3552  -0.3520  -0.3496
 -0.3451  -0.3418  -0.3391  -0.3208  -0.3201  -0.2845  -0.2775  -0.2745
 -0.2645
 -- Virtual --
 -0.0712  -0.0614  -0.0517  -0.0420  -0.0406  -0.0364  -0.0154   0.0022
  0.0080   0.0123   0.0137   0.0141   0.0203   0.0234   0.0322   0.0360
  0.0456   0.0490   0.0515   0.0584   0.0640   0.0677   0.0709   0.0733
  0.0765   0.0816   0.0826   0.0845   0.0881   0.0896   0.0966   0.0973
  0.1054   0.1056   0.1099   0.1115   0.1141   0.1167   0.1206   0.1233
  0.1258   0.1276   0.1294   0.1314   0.1369   0.1427   0.1459   0.1517
  0.1545   0.1567   0.1618   0.1626   0.1682   0.1699   0.1744   0.1778
  0.1818   0.1853   0.1887   0.1936   0.1990   0.2022   0.2066   0.2087
  0.2144   0.2190   0.2283   0.2299   0.2330   0.2394   0.2425   0.2458
  0.2510   0.2520   0.2534   0.2599   0.2626   0.2675   0.2684   0.2701
  0.2742   0.2772   0.2809   0.2838   0.2874   0.2898   0.2959   0.3035
  0.3095   0.3108   0.3154   0.3272   0.3309   0.3387   0.3406   0.3512
  0.4098   0.4173   0.4290   0.4307   0.4357   0.4375   0.4398   0.4459
  0.4515   0.4554   0.4620   0.4626   0.4684   0.4719   0.4809   0.4864
  0.4902   0.4934   0.4956   0.5000   0.5046   0.5166   0.5443   0.5519
  0.5552   0.5606   0.5692   0.5749   0.5806   0.5960   0.5998   0.6017
  0.6101   0.6148   0.6173   0.6245   0.6308   0.6364   0.6443   0.6525
  0.6554   0.6702   0.6768   0.6805   0.6866   0.6936   0.7012   0.7138
  0.7245   0.7351   0.7409   0.7808   0.7888   0.7942   0.8061   0.8225
  0.8270   0.8298   0.8354   0.8405   0.8433   0.8450   0.8457   0.8463
  0.8510   0.8515   0.8536   0.8582   0.8606   0.8684   0.8716   0.8773
  0.8812   0.8889   0.8902   0.9001   0.9084   0.9100   0.9201   0.9222
  0.9323   0.9372   0.9396   0.9445   0.9519   0.9582   0.9594   0.9613
  0.9693   0.9718   0.9752   1.0002   1.0053   1.0252   1.0296   1.0326
  1.0498   1.0800   1.0907   1.1099   1.1279   1.1295   1.1407   1.1990
  1.2132   1.2275   1.2289   1.2326   1.2381   1.2612   1.2651   1.2701
  1.2734   1.2826   1.2918   1.2938   1.3279   1.3411   1.3466   1.3633
  1.3814   1.4122   1.4350   1.4910   1.4918   1.5032   1.5223   1.5545
  1.5633   1.5881   1.6004   1.6032   1.6402   1.6457   1.6509   1.6705
  1.7034   1.7295   1.7467   1.7725   1.7796   1.7948   1.8159   1.8275
  1.8423   1.8530   1.8741   1.8753   1.8900   1.9049   1.9231   1.9404
  1.9485   1.9522   1.9597   1.9761   2.0017   2.0674   2.0800   2.0844
  2.1149   2.1452   2.1709   2.2185   2.2288   2.2335   2.2501   2.2548
  2.2592   2.2653   2.2720   2.2808   2.2912   2.3041   2.3181   2.3266
  2.3434   2.3681   2.4125   2.4154   2.4248   2.4406   2.4449   2.4633
  2.4943   2.5016   2.5106   2.5275   2.5381   2.5503   2.5956   2.6071
  2.6327   2.6486   2.6589   2.6620   2.7108   2.7217   2.7243   2.7362
  2.7454   2.7623   2.7663   2.7766   2.7858   2.8012   2.8239   2.8342
  2.8815   2.9082   2.9700   2.9808   3.0611   3.0731   3.0823   3.1132
  3.1311   3.1417   3.1566   3.1885   3.2122   3.2149   3.2237   3.3394
  3.3709   3.3930   3.4387   3.5733   3.6484   3.6926   3.7048   3.7146
  3.8362   3.9922   4.0073   4.0709   4.0863   4.3434   4.7979   4.8192
  9.7421   9.7498   9.7892   9.7931   9.8089   9.8197  23.3478  23.4907
 23.8320  23.8347  23.8696  23.8731  23.9384  23.9565  24.0099  24.0354
 24.1080  24.1392  25.7717  25.7779  25.8137  25.8396  25.8912  25.9200
 26.0784  26.0964  26.1078  26.1529  26.1753  26.2779  26.4635  26.4938
 26.6342  26.6681  26.8320  26.8815 215.7330 215.7388 215.7845 215.7896
215.8074 215.8218
 --------------------------------------------------------------

          Ground-State Mulliken Net Atomic Charges

     Atom                 Charge (a.u.)
  ----------------------------------------
      1 C                     0.111269
      2 C                    -1.014638
      3 Cl                    0.632293
      4 C                     0.115666
      5 Cl                    0.571345
      6 C                    -0.116123
      7 Cl                    0.541273
      8 C                    -0.667495
      9 H                     0.215122
     10 C                    -0.586811
     11 H                     0.186391
     12 C                     0.442697
     13 C                    -1.138603
     14 H                     0.227827
     15 C                    -0.316527
     16 Cl                    0.610422
     17 C                    -0.251316
     18 Cl                    0.609301
     19 C                    -0.252133
     20 Cl                    0.586632
     21 C                    -0.736909
     22 H                     0.230316
  ----------------------------------------
  Sum of atomic charges =     0.000000

 -----------------------------------------------------------------
                    Cartesian Multipole Moments
 -----------------------------------------------------------------
    Charge (ESU x 10^10)
                 0.0000
    Dipole Moment (Debye)
         X      -1.9391      Y      -0.3018      Z      -1.0211
       Tot       2.2122
    Quadrupole Moments (Debye-Ang)
        XX    -151.5528     XY       0.1698     YY    -145.5815
        XZ       8.2975     YZ      -0.7653     ZZ    -149.7029
    Octopole Moments (Debye-Ang^2)
       XXX    -497.8472    XXY      -6.8550    XYY    -155.4042
       YYY     -15.4176    XXZ      27.4580    XYZ      -1.3877
       YYZ      20.7242    XZZ    -165.1474    YZZ      -4.5136
       ZZZ      67.6487
    Hexadecapole Moments (Debye-Ang^3)
      XXXX   -7860.9301   XXXY     234.5204   XXYY   -1503.8498
      XYYY     221.2322   YYYY   -1098.6774   XXXZ    2123.8346
      XXYZ      39.4970   XYYZ     705.1881   YYYZ      94.9936
      XXZZ   -2122.8381   XYZZ      81.4975   YYZZ    -989.1893
      XZZZ    2102.3585   YZZZ     118.1586   ZZZZ   -4808.7331
 -----------------------------------------------------------------
Archival summary:
1\1\november\OPT\ProcedureUnspecified\BasisUnspecified\l6124\taweetha\SunJan1204:21:272020SunJan1204:21:272020\0\\#,OPT,ProcedureUnspecified,BasisUnspecified,\\0,1\Cl\C,1,1.74835\C,2,1.40357,1,119.664\C,3,1.39874,2,118.071,1,-177.511,0\H,4,1.08333,3,118.901,2,-179.528,0\C,4,1.38659,3,121.581,2,-0.664642,0\H,6,1.08188,4,120.771,3,-179.374,0\C,6,1.39012,4,119.841,3,0.151786,0\C,8,1.40052,6,120.328,4,0.333437,0\C,3,1.49071,2,122.983,1,2.15107,0\C,10,1.39516,3,119.808,2,-118.856,0\H,11,1.08208,10,120.472,3,3.02072,0\C,11,1.39152,10,120.466,3,-177.999,0\C,10,1.39596,3,121.103,2,63.5948,0\H,14,1.08135,10,120.555,3,-1.9279,0\C,14,1.38912,10,120.43,3,177.743,0\C,13,1.40071,11,120.961,10,0.248038,0\Cl,17,1.73568,13,120.983,11,-179.843,0\Cl,9,1.73762,8,120.269,6,179.311,0\Cl,8,1.74579,6,118.499,4,-179.656,0\Cl,16,1.74641,14,118.171,10,-179.564,0\Cl,13,1.74685,11,118.18,10,-179.587,0\\\@

 Total job time:  8733.92s(wall), 8733.00s(cpu) 
 Sun Jan 12 04:21:27 2020

        *************************************************************
        *                                                           *
        *  Thank you very much for using Q-Chem.  Have a nice day.  *
        *                                                           *
        *************************************************************


 
User input: 2 of 2 
 
                  Welcome to Q-Chem
     A Quantum Leap Into The Future Of Chemistry


 Q-Chem 5.2 (devel), Q-Chem, Inc., Pleasanton, CA (2019)

 Yihan Shao,  Zhengting Gan,  E. Epifanovsky,  A. T. B. Gilbert,  M. Wormit,  
 J. Kussmann,  A. W. Lange,  A. Behn,  Jia Deng,  Xintian Feng,  D. Ghosh,  
 M. Goldey,  P. R. Horn,  L. D. Jacobson,  I. Kaliman,  T. Kus,  A. Landau,  
 Jie Liu,  E. I. Proynov,  R. M. Richard,  R. P. Steele,  E. J. Sundstrom,  
 H. L. Woodcock III,  P. M. Zimmerman,  D. Zuev,  B. Albrecht,  E. Alguire,  
 S. A. Baeppler,  D. Barton,  Z. Benda,  Y. A. Bernard,  E. J. Berquist,  
 K. B. Bravaya,  H. Burton,  D. Casanova,  Chun-Min Chang,  Yunqing Chen,  
 A. Chien,  K. D. Closser,  M. P. Coons,  S. Coriani,  S. Dasgupta,  
 A. L. Dempwolff,  M. Diedenhofen,  Hainam Do,  R. G. Edgar,  Po-Tung Fang,  
 S. Faraji,  S. Fatehi,  Qingguo Feng,  K. D. Fenk,  J. Fosso-Tande,  
 J. Gayvert,  Qinghui Ge,  A. Ghysels,  G. Gidofalvi,  J. Gomes,  
 J. Gonthier,  A. Gunina,  D. Hait,  M. W. D. Hanson-Heine,  
 P. H. P. Harbach,  A. W. Hauser,  M. F. Herbst,  J. E. Herr,  
 E. G. Hohenstein,  Z. C. Holden,  Kerwin Hui,  B. C. Huynh,  T.-C. Jagau,  
 Hyunjun Ji,  B. Kaduk,  K. Khistyaev,  Jaehoon Kim,  P. Klunzinger,  K. Koh,  
 D. Kosenkov,  L. Koulias,  T. Kowalczyk,  C. M. Krauter,  A. Kunitsa,  
 Ka Un Lao,  A. Laurent,  K. V. Lawler,  Joonho Lee,  D. Lefrancois,  
 S. Lehtola,  D. S. Levine,  Yi-Pei Li,  You-Sheng Lin,  Fenglai Liu,  
 E. Livshits,  A. Luenser,  P. Manohar,  E. Mansoor,  S. F. Manzer,  
 Shan-Ping Mao,  Yuezhi Mao,  N. Mardirossian,  A. V. Marenich,  
 T. Markovich,  L. A. Martinez-Martinez,  S. A. Maurer,  N. J. Mayhall,  
 S. C. McKenzie,  J.-M. Mewes,  P. Morgante,  A. F. Morrison,  
 J. W. Mullinax,  K. Nanda,  T. S. Nguyen-Beck,  R. Olivares-Amaya,  
 J. A. Parkhill,  Zheng Pei,  T. M. Perrine,  F. Plasser,  P. Pokhilko,  
 S. Prager,  A. Prociuk,  E. Ramos,  D. R. Rehn,  F. Rob,  M. Scheurer,  
 M. Schneider,  N. Sergueev,  S. M. Sharada,  S. Sharma,  D. W. Small,  
 T. Stauch,  T. Stein,  Yu-Chuan Su,  A. J. W. Thom,  A. Tkatchenko,  
 T. Tsuchimochi,  N. M. Tubman,  L. Vogt,  M. L. Vidal,  O. Vydrov,  
 M. A. Watson,  J. Wenzel,  M. de Wergifosse,  T. A. Wesolowski,  A. White,  
 J. Witte,  A. Yamada,  Jun Yang,  K. Yao,  S. Yeganeh,  S. R. Yost,  
 Zhi-Qiang You,  A. Zech,  Igor Ying Zhang,  Xing Zhang,  Yan Zhao,  
 Ying Zhu,  B. R. Brooks,  G. K. L. Chan,  C. J. Cramer,  M. S. Gordon,  
 W. J. Hehre,  A. Klamt,  M. W. Schmidt,  C. D. Sherrill,  D. G. Truhlar,  
 A. Aspuru-Guzik,  R. Baer,  A. T. Bell,  N. A. Besley,  Jeng-Da Chai,  
 A. E. DePrince, III,  R. A. DiStasio Jr.,  A. Dreuw,  B. D. Dunietz,  
 T. R. Furlani,  Chao-Ping Hsu,  Yousung Jung,  Jing Kong,  D. S. Lambrecht,  
 WanZhen Liang,  C. Ochsenfeld,  V. A. Rassolov,  L. V. Slipchenko,  
 J. E. Subotnik,  T. Van Voorhis,  J. M. Herbert,  A. I. Krylov,  
 P. M. W. Gill,  M. Head-Gordon

 Contributors to earlier versions of Q-Chem not listed above: 
 R. D. Adamson,  B. Austin,  J. Baker,  G. J. O. Beran,  K. Brandhorst,  
 S. T. Brown,  E. F. C. Byrd,  A. K. Chakraborty,  C.-L. Cheng,  
 Siu Hung Chien,  D. M. Chipman,  D. L. Crittenden,  H. Dachsel,  
 R. J. Doerksen,  A. D. Dutoi,  L. Fusti-Molnar,  W. A. Goddard III,  
 A. Golubeva-Zadorozhnaya,  S. R. Gwaltney,  G. Hawkins,  A. Heyden,  
 S. Hirata,  G. Kedziora,  F. J. Keil,  C. Kelley,  Jihan Kim,  R. A. King,  
 R. Z. Khaliullin,  P. P. Korambath,  W. Kurlancheek,  A. M. Lee,  M. S. Lee,  
 S. V. Levchenko,  Ching Yeh Lin,  D. Liotard,  R. C. Lochan,  I. Lotan,  
 P. E. Maslen,  N. Nair,  D. P. O'Neill,  D. Neuhauser,  E. Neuscamman,  
 C. M. Oana,  R. Olson,  B. Peters,  R. Peverati,  P. A. Pieniazek,  
 Y. M. Rhee,  J. Ritchie,  M. A. Rohrdanz,  E. Rosta,  N. J. Russ,  
 H. F. Schaefer III,  N. E. Schultz,  N. Shenvi,  A. C. Simmonett,  A. Sodt,  
 D. Stuck,  K. S. Thanthiriwatte,  V. Vanovschi,  Tao Wang,  A. Warshel,  
 C. F. Williams,  Q. Wu,  X. Xu,  W. Zhang

 Please cite Q-Chem as follows:
 Y. Shao et al., Mol. Phys. 113, 184-215 (2015)
 DOI: 10.1080/00268976.2014.952696

 Q-Chem 5.2.1 for Intel X86 EM64T Linux

 Parts of Q-Chem use Armadillo 8.300.2 (Tropical Shenanigans).
 http://arma.sourceforge.net/

 Q-Chem begins on Sun Jan 12 04:21:27 2020  

Host: 
0

     Scratch files written to /scratch/taweetham/qchem7714//
NAlpha2: 178
NElect   178
Mult     1
The previous job contains 0 fragments, simply inherited here

 Q-Chem warning in module libgen/rem_setup.C, line 2168:

 Setting Thresh to 1e-14


Checking the input file for inconsistencies... 	...done.

--------------------------------------------------------------
User input:
--------------------------------------------------------------

$MOLECULE
READ
$END

$REM
   JOB_TYPE 	FREQUENCY
   BASIS 	6-311++G**
   METHOD	B3LYP
   SCF_GUESS_ALWAYS     TRUE
   S2THRESH     15
   THRESH       15
   MEM_TOTAL    10000
$END

--------------------------------------------------------------
 ----------------------------------------------------------------
             Standard Nuclear Orientation (Angstroms)
    I     Atom           X                Y                Z
 ----------------------------------------------------------------
    1      C       0.9399229851    -0.4183397993    -0.3150509312
    2      C       1.8403571681     0.4272072752     0.3514828386
    3      Cl      1.2306499784     1.6844108424     1.4023973682
    4      C       3.2289032550     0.2577065589     0.2180003187
    5      Cl      4.3332555809     1.3086962092     1.0517621942
    6      C       3.7140703409    -0.7773993523    -0.5910808688
    7      Cl      5.4283095404    -1.0322944283    -0.8012737031
    8      C       2.8316614467    -1.6278038210    -1.2472850169
    9      H       3.2230545604    -2.4210337358    -1.8702362030
   10      C       1.4643403007    -1.4461574200    -1.1056587041
   11      H       0.7815636166    -2.1019410934    -1.6323130676
   12      C      -0.5398974853    -0.2721489295    -0.2102962383
   13      C      -1.1862740287     0.8733463364    -0.6779868574
   14      H      -0.6185026704     1.6919529220    -1.0985178614
   15      C      -2.5702733673     0.9751183137    -0.6159317130
   16      Cl     -3.3183345704     2.4295395670    -1.2283268420
   17      C      -3.3486309595    -0.0624221072    -0.0811026182
   18      Cl     -5.0770557408     0.0710581908     0.0044090742
   19      C      -2.6901207655    -1.2085711653     0.3822632347
   20      Cl     -3.5873644943    -2.5438643687     1.0630081672
   21      C      -1.3041408645    -1.3137490403     0.3164475338
   22      H      -0.8264486622    -2.2079813973     0.6946648660
 ----------------------------------------------------------------
 Molecular Point Group                 C1    NOp =  1
 Largest Abelian Subgroup              C1    NOp =  1
 Nuclear Repulsion Energy =        1965.45191079 hartrees
 There are       89 alpha and       89 beta electrons
 Requested basis set is 6-311++G(d,p)
 There are 170 shells and 472 basis functions

 Total QAlloc Memory Limit  10000 MB
 Mega-Array Size       188 MB
 MEM_STATIC part       192 MB
 A cutoff of  1.0D-15 yielded  10677 shell pairs
 There are     90310 function pairs (     96979 Cartesian)
 Smallest overlap matrix eigenvalue = 2.86E-07
 Linear dependence detected in AO basis
 Number of orthogonalized atomic orbitals = 467
 Maximum deviation from orthogonality = 2.233E-10
 Guess from superposition of atomic densities
 Warning:  Energy on first SCF cycle will be non-variational
 SAD guess density has 178.000000 electrons

 -----------------------------------------------------------------------
  General SCF calculation program by
  Eric Jon Sundstrom, Paul Horn, Yuezhi Mao, Dmitri Zuev, Alec White,
  David Stuck, Shaama M.S., Shane Yost, Joonho Lee, David Small,
  Daniel Levine, Susi Lehtola, Hugh Burton, Evgeny Epifanovsky,
  Bang C. Huynh
 -----------------------------------------------------------------------
 Exchange:     0.2000 Hartree-Fock + 0.0800 Slater + 0.7200 B88
 Correlation:  0.1900 VWN1RPA + 0.8100 LYP
 Using SG-1 standard quadrature grid
 A restricted SCF calculation will be
 performed using DIIS
 SCF converges when DIIS error is below 1.0e-08
 ---------------------------------------
  Cycle       Energy         DIIS error
 ---------------------------------------
    1   -3225.3545278789      2.82e-02  
    2   -3220.9899407963      2.21e-03  
    3   -3220.8195089468      3.13e-03  
    4   -3221.1084832635      8.18e-04  
    5   -3221.1270561602      3.13e-04  
    6   -3221.1294618635      1.11e-04  
    7   -3221.1297632846      3.79e-05  
    8   -3221.1298006765      1.18e-05  
    9   -3221.1298041595      3.44e-06  
   10   -3221.1298044853      9.45e-07  
   11   -3221.1298045072      3.10e-07  
   12   -3221.1298045098      1.06e-07  
   13   -3221.1298045101      3.78e-08  
   14   -3221.1298045099      1.01e-08  
   15   -3221.1298045102      3.49e-09  Convergence criterion met
 ---------------------------------------
 SCF time:   CPU 748.41s  wall 749.00s 
 SCF   energy in the final basis set =    -3221.1298045102
 Total energy in the final basis set =    -3221.1298045102

 --------------------------------------------------------------

                    Orbital Energies (a.u.)
 --------------------------------------------------------------

 Alpha MOs
 -- Occupied --
********-101.5782-101.5781-101.5773-101.5765-101.5755 -10.2794 -10.2787
-10.2762 -10.2751 -10.2739 -10.2734 -10.2345 -10.2305 -10.2190 -10.2184
-10.2177 -10.2168  -9.4934  -9.4930  -9.4926  -9.4919  -9.4910  -9.4900
 -7.2585  -7.2580  -7.2574  -7.2567  -7.2560  -7.2549  -7.2482  -7.2478
 -7.2475  -7.2473  -7.2471  -7.2469  -7.2468  -7.2460  -7.2458  -7.2452
 -7.2448  -7.2442  -0.9560  -0.9495  -0.9055  -0.9000  -0.8873  -0.8746
 -0.8611  -0.8494  -0.7902  -0.7662  -0.7633  -0.7438  -0.6600  -0.6481
 -0.6370  -0.6149  -0.5554  -0.5416  -0.5288  -0.5244  -0.4986  -0.4840
 -0.4695  -0.4680  -0.4660  -0.4540  -0.4509  -0.4363  -0.4171  -0.4113
 -0.4063  -0.3894  -0.3869  -0.3707  -0.3635  -0.3552  -0.3519  -0.3496
 -0.3451  -0.3418  -0.3391  -0.3207  -0.3201  -0.2845  -0.2775  -0.2745
 -0.2645
 -- Virtual --
 -0.0712  -0.0614  -0.0517  -0.0420  -0.0406  -0.0365  -0.0153   0.0022
  0.0081   0.0123   0.0138   0.0142   0.0203   0.0233   0.0322   0.0360
  0.0458   0.0491   0.0515   0.0585   0.0639   0.0677   0.0709   0.0733
  0.0764   0.0816   0.0826   0.0845   0.0880   0.0896   0.0966   0.0973
  0.1054   0.1056   0.1101   0.1115   0.1141   0.1167   0.1207   0.1233
  0.1258   0.1276   0.1294   0.1313   0.1369   0.1427   0.1459   0.1518
  0.1546   0.1567   0.1620   0.1627   0.1683   0.1700   0.1745   0.1777
  0.1820   0.1855   0.1889   0.1936   0.1990   0.2022   0.2067   0.2088
  0.2144   0.2189   0.2284   0.2300   0.2328   0.2394   0.2428   0.2459
  0.2510   0.2520   0.2536   0.2597   0.2624   0.2677   0.2685   0.2701
  0.2746   0.2773   0.2809   0.2837   0.2874   0.2898   0.2959   0.3038
  0.3095   0.3105   0.3158   0.3274   0.3309   0.3386   0.3409   0.3512
  0.4097   0.4174   0.4289   0.4307   0.4357   0.4376   0.4398   0.4460
  0.4516   0.4552   0.4619   0.4626   0.4683   0.4721   0.4807   0.4864
  0.4902   0.4934   0.4954   0.4999   0.5045   0.5166   0.5443   0.5520
  0.5553   0.5606   0.5691   0.5750   0.5806   0.5960   0.5999   0.6016
  0.6101   0.6149   0.6173   0.6244   0.6308   0.6364   0.6442   0.6524
  0.6557   0.6702   0.6767   0.6805   0.6866   0.6937   0.7012   0.7137
  0.7245   0.7351   0.7409   0.7808   0.7888   0.7942   0.8062   0.8225
  0.8270   0.8298   0.8354   0.8405   0.8433   0.8450   0.8457   0.8463
  0.8510   0.8516   0.8537   0.8583   0.8607   0.8684   0.8716   0.8773
  0.8813   0.8889   0.8902   0.9001   0.9084   0.9099   0.9201   0.9222
  0.9323   0.9371   0.9396   0.9445   0.9520   0.9582   0.9594   0.9613
  0.9695   0.9719   0.9752   1.0002   1.0054   1.0252   1.0297   1.0326
  1.0498   1.0800   1.0907   1.1100   1.1279   1.1296   1.1408   1.1989
  1.2133   1.2276   1.2289   1.2328   1.2381   1.2611   1.2650   1.2701
  1.2734   1.2827   1.2918   1.2938   1.3279   1.3411   1.3467   1.3634
  1.3814   1.4122   1.4350   1.4910   1.4918   1.5032   1.5221   1.5545
  1.5633   1.5881   1.6004   1.6032   1.6402   1.6457   1.6509   1.6705
  1.7034   1.7295   1.7467   1.7725   1.7796   1.7948   1.8159   1.8275
  1.8423   1.8530   1.8741   1.8753   1.8900   1.9049   1.9231   1.9404
  1.9485   1.9522   1.9598   1.9761   2.0017   2.0674   2.0800   2.0844
  2.1150   2.1452   2.1709   2.2186   2.2289   2.2336   2.2502   2.2548
  2.2592   2.2653   2.2720   2.2809   2.2912   2.3043   2.3182   2.3267
  2.3434   2.3680   2.4126   2.4155   2.4252   2.4408   2.4448   2.4632
  2.4943   2.5016   2.5106   2.5275   2.5381   2.5504   2.5956   2.6071
  2.6327   2.6486   2.6589   2.6620   2.7108   2.7217   2.7243   2.7362
  2.7453   2.7623   2.7663   2.7767   2.7858   2.8012   2.8239   2.8342
  2.8815   2.9082   2.9701   2.9808   3.0611   3.0731   3.0823   3.1132
  3.1311   3.1417   3.1565   3.1885   3.2122   3.2149   3.2237   3.3394
  3.3709   3.3930   3.4387   3.5732   3.6483   3.6926   3.7048   3.7146
  3.8362   3.9922   4.0073   4.0709   4.0863   4.3434   4.7979   4.8191
  9.7421   9.7498   9.7893   9.7930   9.8090   9.8196  23.3478  23.4907
 23.8321  23.8347  23.8696  23.8731  23.9384  23.9565  24.0100  24.0354
 24.1080  24.1392  25.7720  25.7779  25.8140  25.8396  25.8915  25.9198
 26.0788  26.0963  26.1080  26.1530  26.1758  26.2776  26.4638  26.4937
 26.6343  26.6681  26.8323  26.8814 215.7330 215.7388 215.7846 215.7896
215.8075 215.8218
 --------------------------------------------------------------

          Ground-State Mulliken Net Atomic Charges

     Atom                 Charge (a.u.)
  ----------------------------------------
      1 C                     0.115441
      2 C                    -1.018090
      3 Cl                    0.632575
      4 C                     0.114828
      5 Cl                    0.571748
      6 C                    -0.116836
      7 Cl                    0.541733
      8 C                    -0.666834
      9 H                     0.215093
     10 C                    -0.587346
     11 H                     0.186531
     12 C                     0.445409
     13 C                    -1.140951
     14 H                     0.227889
     15 C                    -0.318759
     16 Cl                    0.609843
     17 C                    -0.254762
     18 Cl                    0.611086
     19 C                    -0.250241
     20 Cl                    0.585300
     21 C                    -0.733697
     22 H                     0.230040
  ----------------------------------------
  Sum of atomic charges =     0.000000

 -----------------------------------------------------------------
                    Cartesian Multipole Moments
 -----------------------------------------------------------------
    Charge (ESU x 10^10)
                 0.0000
    Dipole Moment (Debye)
         X       0.8853      Y      -1.5693      Z      -1.2856
       Tot       2.2133
    Quadrupole Moments (Debye-Ang)
        XX    -157.2658     XY      -2.7345     YY    -141.2466
        XZ      -2.2622     YZ       2.3207     ZZ    -144.2510
    Octopole Moments (Debye-Ang^2)
       XXX      -8.6278    XXY       2.7441    XYY       6.6597
       YYY       5.6434    XXZ       2.1462    XYZ       6.7780
       YYZ      -3.0615    XZZ       2.8732    YZZ       0.1304
       ZZZ       8.2946
    Hexadecapole Moments (Debye-Ang^3)
      XXXX  -10022.5548   XXXY       8.9650   XXYY   -1972.7492
      XYYY       2.3790   YYYY   -1902.5512   XXXZ       4.6669
      XXYZ      22.7063   XYYZ     -10.5623   YYYZ       5.0618
      XXZZ   -1805.8549   XYZZ      -2.5399   YYZZ    -431.7607
      XZZZ       9.1276   YZZZ      12.3777   ZZZZ    -831.2741
 -----------------------------------------------------------------
 Calculating MO derivatives via CPSCF
    1     0    69    0.0194164  
    2     0    69    0.0061690  
    3     0    69    0.0006653  
    4     0    69    0.0000627  
    5    65     4    0.0000046  
    6    69     0    0.0000003  Converged
 Time for AOints: 1179.4 s (CPU) 1179.5 s (wall)
 ------------------------------------------------------------------------------
                     AOints        : Timing summary (seconds)
 ------------------------------------------------------------------------------
     job step          cpu (% of tot)      sys (% of tot)     wall (% of tot)
 ------------------------------------------------------------------------------
  AOints            0.1179E+04 ( 9.4)   0.1000E-04 ( 2.7)   0.1179E+04 ( 9.4)
 ------------------------------------------------------------------------------
   Grand Totals     0.1250E+05          0.3640E-03          0.1250E+05
 ------------------------------------------------------------------------------
 Polarizability Matrix (a.u.)
            1           2           3
    1-317.9397413   5.2603125   6.5964063
    2   5.2603125-205.5835006  -4.9646155
    3   6.5964063  -4.9646155-146.2370762
 Calculating analytic Hessian of the SCF energy

 Direct stationary perturbation theory relativistic correction:

 rels  =       4.761703431649
 relv  =     -18.281467485747
 rel2e =       4.975595632957
 E_rel =      -8.544168421141

 Hessian of the SCF Energy
            1           2           3           4           5           6
    1   0.6347896  -0.0049358  -0.0043576  -0.1917530  -0.0905584  -0.0765011
    2  -0.0049358   0.4690979   0.2201028  -0.0462259  -0.1496413  -0.0705422
    3  -0.0043576   0.2201028   0.3254344  -0.0387060  -0.0689670  -0.1137637
    4  -0.1917530  -0.0462259  -0.0387060   0.5873618   0.0285078   0.0233363
    5  -0.0905584  -0.1496413  -0.0689670   0.0285078   0.3536540   0.1915957
    6  -0.0765011  -0.0705422  -0.1137637   0.0233363   0.1915957   0.2668156
    7   0.0069645  -0.0056669  -0.0047559  -0.0529273   0.0279955   0.0229079
    8   0.0106954  -0.0233891  -0.0227712   0.0308030  -0.0927291  -0.0578206
    9   0.0086772  -0.0218221  -0.0144320   0.0254835  -0.0587174  -0.0709280
   10  -0.0385019  -0.0503882  -0.0391449  -0.2820107   0.0469364   0.0364700
   11  -0.0097465   0.0301094   0.0198109  -0.0024623  -0.0828622  -0.0215092
   12  -0.0075539   0.0208821   0.0198060  -0.0022533  -0.0216364  -0.0722106
   13  -0.0024072   0.0040269   0.0033477  -0.0268654  -0.0244665  -0.0196144
   14   0.0006421   0.0027151  -0.0008520  -0.0078444  -0.0051896  -0.0067117
   15   0.0007236  -0.0007542   0.0034328  -0.0065989  -0.0067314  -0.0026258
   16   0.0004531  -0.0100846  -0.0079639  -0.0083058   0.0234539   0.0190336
   17  -0.0083487  -0.0429915  -0.0316198   0.0701737   0.0105365   0.0053517
   18  -0.0065838  -0.0324466  -0.0266925   0.0549621   0.0052644   0.0080229
   19  -0.0016459   0.0014397   0.0011768   0.0026587   0.0007085   0.0005872
   20   0.0003823   0.0002845   0.0009173  -0.0023759  -0.0006499  -0.0036137
   21   0.0001688   0.0008527  -0.0002958  -0.0015955  -0.0035042   0.0011414
   22  -0.0107101   0.0640707   0.0492168  -0.0595523  -0.0180316  -0.0145442
   23   0.0279107   0.0113110   0.0032517  -0.0178580  -0.0057970  -0.0028994
   24   0.0220298   0.0045554   0.0096629  -0.0142288  -0.0031123  -0.0039420
   25  -0.0050547   0.0000438   0.0001319  -0.0011153  -0.0006197  -0.0004738
   26   0.0001853   0.0037767  -0.0022305  -0.0005799  -0.0001641   0.0005542
   27  -0.0001147  -0.0023881   0.0047967  -0.0003662   0.0006336  -0.0004077
   28  -0.1445838   0.0237582   0.0203323   0.0594186   0.0065773   0.0049985
   29   0.0723755  -0.2035899  -0.1071139  -0.0346877  -0.0321272  -0.0320372
   30   0.0607678  -0.1081997  -0.1449603  -0.0278199  -0.0320482  -0.0175768
   31   0.0091152   0.0082068   0.0064076  -0.0000756   0.0015046   0.0012660
   32  -0.0143610  -0.0102267  -0.0111644   0.0021043   0.0003135  -0.0040298
   33  -0.0117102  -0.0103987  -0.0046118   0.0016843  -0.0039578   0.0024815
   34  -0.2138753   0.0137128   0.0116566  -0.0254840  -0.0086243  -0.0023491
   35   0.0109971  -0.0905904  -0.0032527  -0.0190117   0.0061883   0.0022284
   36   0.0093232  -0.0032165  -0.0682469  -0.0137835   0.0027633   0.0037556
   37  -0.0214280   0.0275891  -0.0099379   0.0017488   0.0031706   0.0005380
   38   0.0116653   0.0010600   0.0001408  -0.0029647  -0.0017126   0.0003365
   39   0.0026270  -0.0021222   0.0047313   0.0000888  -0.0019929  -0.0007591
   40   0.0008942  -0.0000013  -0.0003319  -0.0000349   0.0000457  -0.0001822
   41  -0.0016923   0.0002242  -0.0015348   0.0001284   0.0002146   0.0000149
   42  -0.0005397  -0.0019595  -0.0030339  -0.0010935   0.0011429   0.0006518
   43   0.0029117   0.0018396  -0.0000856  -0.0013205  -0.0005377   0.0008238
   44   0.0028926  -0.0017206   0.0037184  -0.0001145  -0.0002868  -0.0000016
   45  -0.0002098   0.0038768   0.0045103   0.0012385  -0.0004441  -0.0004072
   46   0.0002843   0.0009664  -0.0005755  -0.0000330   0.0003509   0.0003288
   47  -0.0006868  -0.0004017   0.0004146   0.0001455  -0.0004717  -0.0004747
   48   0.0001660   0.0001441  -0.0000787   0.0000262   0.0002116   0.0001391
   49  -0.0016528   0.0001482   0.0001911   0.0005169   0.0002283  -0.0001309
   50  -0.0003872  -0.0013163  -0.0001505   0.0005994   0.0001677  -0.0004569
   51   0.0001203   0.0000183  -0.0008381  -0.0005052   0.0001296   0.0004599
   52   0.0012452  -0.0001515   0.0000324  -0.0003963   0.0004411   0.0003085
   53  -0.0000678   0.0000979  -0.0001476  -0.0000001  -0.0000725  -0.0000938
   54  -0.0000755  -0.0000905  -0.0002848  -0.0000660  -0.0000299  -0.0000118
   55   0.0012393  -0.0021353   0.0006532   0.0002497  -0.0003497  -0.0002869
   56  -0.0025542  -0.0013759   0.0031464  -0.0001640   0.0002428   0.0002941
   57   0.0014799   0.0036833   0.0045356   0.0013809   0.0001972  -0.0000931
   58   0.0002155  -0.0013033   0.0003118  -0.0003262   0.0003412   0.0003272
   59   0.0005442  -0.0005375   0.0000703  -0.0001032   0.0001899   0.0002153
   60  -0.0002653   0.0003659   0.0000385   0.0001239  -0.0001091  -0.0000990
   61  -0.0276751  -0.0242519   0.0125324  -0.0017319   0.0031729   0.0033437
   62  -0.0064788   0.0071705   0.0001647   0.0027552   0.0004005  -0.0001942
   63   0.0025924   0.0011660   0.0030661  -0.0007801  -0.0007637  -0.0009696
   64   0.0011733  -0.0006578  -0.0001307  -0.0000164  -0.0002501  -0.0001943
   65   0.0015268  -0.0000635  -0.0019348  -0.0008277  -0.0002051  -0.0002026
   66  -0.0007653  -0.0017046  -0.0027774  -0.0005294   0.0000741   0.0003249
            7           8           9          10          11          12
    1   0.0069645   0.0106954   0.0086772  -0.0385019  -0.0097465  -0.0075539
    2  -0.0056669  -0.0233891  -0.0218221  -0.0503882   0.0301094   0.0208821
    3  -0.0047559  -0.0227712  -0.0144320  -0.0391449   0.0198109   0.0198060
    4  -0.0529273   0.0308030   0.0254835  -0.2820107  -0.0024623  -0.0022533
    5   0.0279955  -0.0927291  -0.0587174   0.0469364  -0.0828622  -0.0216364
    6   0.0229079  -0.0578206  -0.0709280   0.0364700  -0.0215092  -0.0722106
    7   0.0753062  -0.0453353  -0.0353457  -0.0135064   0.0252955   0.0208859
    8  -0.0453353   0.1265898   0.0961305   0.0079416  -0.0138752  -0.0140170
    9  -0.0353457   0.0961305   0.0920432   0.0064917  -0.0139187  -0.0083262
   10  -0.0135064   0.0079416   0.0064917   0.5595073  -0.0320475  -0.0264666
   11   0.0252955  -0.0138752  -0.0139187  -0.0320475   0.3850856   0.2170064
   12   0.0208859  -0.0140170  -0.0083262  -0.0264666   0.2170064   0.2805971
   13  -0.0080171  -0.0015438  -0.0011850  -0.0902807  -0.0491976  -0.0384718
   14   0.0043987   0.0016986   0.0019616  -0.0492868  -0.0794545  -0.0451753
   15   0.0036550   0.0020481   0.0008762  -0.0382517  -0.0457211  -0.0587990
   16  -0.0029855   0.0000058  -0.0000809  -0.1201068   0.0757579   0.0596808
   17  -0.0031397   0.0034755  -0.0004284   0.0256415  -0.1902799  -0.1057367
   18  -0.0023267  -0.0004518   0.0035484   0.0201723  -0.1046290  -0.1380555
   19  -0.0009217   0.0007292   0.0005569  -0.0302402   0.0040950   0.0034021
   20   0.0011423  -0.0003125  -0.0003166   0.0225585  -0.0024891  -0.0042887
   21   0.0008503  -0.0003555  -0.0001637   0.0175923  -0.0041881  -0.0005052
   22   0.0003449   0.0013247   0.0010481   0.0574144  -0.0360581  -0.0277321
   23   0.0009257  -0.0013767  -0.0005119   0.0051633  -0.0296720  -0.0273666
   24   0.0007249  -0.0003951  -0.0011529   0.0041069  -0.0274921  -0.0155388
   25   0.0001002   0.0000876   0.0000662  -0.0019934  -0.0016994  -0.0012550
   26  -0.0000153  -0.0000812   0.0001959  -0.0025022   0.0013283  -0.0030370
   27   0.0000414   0.0001947  -0.0001740  -0.0017443  -0.0031447   0.0028120
   28  -0.0016738  -0.0057281  -0.0044271  -0.0404555   0.0268029   0.0207836
   29  -0.0010674   0.0023257  -0.0013175   0.0259500  -0.0173476  -0.0121760
   30  -0.0011426  -0.0016844   0.0025445   0.0206823  -0.0124352  -0.0112475
   31   0.0002417   0.0008298   0.0006917  -0.0005380   0.0007599   0.0005302
   32  -0.0002738  -0.0008795  -0.0008494   0.0008028  -0.0004725   0.0002052
   33  -0.0001753  -0.0007312  -0.0003748   0.0004015   0.0003423  -0.0004647
   34  -0.0021689   0.0022510   0.0012518   0.0015217  -0.0020009  -0.0017143
   35  -0.0027987  -0.0020139   0.0000812  -0.0016700   0.0003132  -0.0043500
   36  -0.0018990   0.0006114  -0.0015866  -0.0006743  -0.0042521   0.0023843
   37  -0.0023270  -0.0015315  -0.0027104  -0.0002599   0.0001811   0.0009988
   38  -0.0012219  -0.0005018  -0.0008046   0.0008515  -0.0003742  -0.0002720
   39  -0.0030941  -0.0001774  -0.0014539   0.0006134  -0.0001047  -0.0002395
   40  -0.0004199   0.0000213  -0.0006952  -0.0002344  -0.0000233   0.0000761
   41  -0.0003084   0.0003137  -0.0002404   0.0002109  -0.0000192   0.0001019
   42   0.0002987  -0.0002922  -0.0002748  -0.0000389  -0.0002017  -0.0000770
   43   0.0014771   0.0005833   0.0006966   0.0002574  -0.0005145  -0.0001834
   44  -0.0001161   0.0001828   0.0000624   0.0003724   0.0002420   0.0000274
   45  -0.0005103  -0.0001905  -0.0002361  -0.0002875   0.0001012  -0.0002199
   46  -0.0000104  -0.0001708  -0.0002004   0.0000844   0.0001344   0.0001014
   47   0.0000950   0.0002643   0.0003023  -0.0001682  -0.0001697  -0.0001214
   48  -0.0000464  -0.0000941  -0.0001407   0.0000377   0.0001167   0.0000613
   49  -0.0000058  -0.0000650  -0.0000147  -0.0002145  -0.0001538  -0.0001746
   50  -0.0008972  -0.0004076  -0.0005133  -0.0002943   0.0002058   0.0001335
   51   0.0006103   0.0001465   0.0001795   0.0001156  -0.0001594   0.0000421
   52  -0.0000083  -0.0001691  -0.0001431   0.0002070   0.0002206   0.0002707
   53   0.0000088   0.0000558   0.0000610   0.0000202  -0.0000337  -0.0000372
   54   0.0000153   0.0000084   0.0000460   0.0000257  -0.0000359  -0.0000335
   55  -0.0008422  -0.0003386  -0.0004694  -0.0003809   0.0000433  -0.0000092
   56   0.0006723   0.0000908   0.0002594  -0.0000037  -0.0001124  -0.0004980
   57   0.0000390  -0.0002060  -0.0002042  -0.0001313   0.0006238   0.0004239
   58   0.0000113  -0.0000863  -0.0000820   0.0001059   0.0001644   0.0000082
   59  -0.0000855  -0.0000278  -0.0000956   0.0000923   0.0001701   0.0001389
   60   0.0000370  -0.0000125   0.0000291  -0.0000628  -0.0000931  -0.0000363
   61   0.0013988  -0.0003954   0.0002594  -0.0003938   0.0005883  -0.0008581
   62   0.0004133   0.0004967   0.0004490  -0.0004132   0.0000489   0.0003751
   63  -0.0008116   0.0001223   0.0003240   0.0000518  -0.0000253  -0.0003157
   64  -0.0000305   0.0000913   0.0001312   0.0000200  -0.0001383  -0.0000671
   65  -0.0000206   0.0001005   0.0000327   0.0002359  -0.0003455  -0.0001600
   66   0.0000422  -0.0000630  -0.0001431   0.0000431  -0.0000944  -0.0000585
           13          14          15          16          17          18
    1  -0.0024072   0.0006421   0.0007236   0.0004531  -0.0083487  -0.0065838
    2   0.0040269   0.0027151  -0.0007542  -0.0100846  -0.0429915  -0.0324466
    3   0.0033477  -0.0008520   0.0034328  -0.0079639  -0.0316198  -0.0266925
    4  -0.0268654  -0.0078444  -0.0065989  -0.0083058   0.0701737   0.0549621
    5  -0.0244665  -0.0051896  -0.0067314   0.0234539   0.0105365   0.0052644
    6  -0.0196144  -0.0067117  -0.0026258   0.0190336   0.0053517   0.0080229
    7  -0.0080171   0.0043987   0.0036550  -0.0029855  -0.0031397  -0.0023267
    8  -0.0015438   0.0016986   0.0020481   0.0000058   0.0034755  -0.0004518
    9  -0.0011850   0.0019616   0.0008762  -0.0000809  -0.0004284   0.0035484
   10  -0.0902807  -0.0492868  -0.0382517  -0.1201068   0.0256415   0.0201723
   11  -0.0491976  -0.0794545  -0.0457211   0.0757579  -0.1902799  -0.1046290
   12  -0.0384718  -0.0451753  -0.0587990   0.0596808  -0.1057367  -0.1380555
   13   0.1291198   0.0715469   0.0560971  -0.0037252  -0.0048006  -0.0038578
   14   0.0715469   0.1055368   0.0750743  -0.0224140  -0.0203458  -0.0187610
   15   0.0560971   0.0750743   0.0705635  -0.0176592  -0.0180635  -0.0112002
   16  -0.0037252  -0.0224140  -0.0176592   0.5139067   0.0266834   0.0183539
   17  -0.0048006  -0.0203458  -0.0180635   0.0266834   0.4292132   0.2462794
   18  -0.0038578  -0.0187610  -0.0112002   0.0183539   0.2462794   0.3034495
   19   0.0022607  -0.0000098  -0.0000107  -0.1528452   0.0174403   0.0144811
   20   0.0053942  -0.0038751  -0.0022377   0.0143520  -0.0344197  -0.0099316
   21   0.0043535  -0.0022626  -0.0025920   0.0121001  -0.0100045  -0.0294857
   22   0.0013876   0.0053157   0.0038327  -0.1836222  -0.0548088  -0.0412292
   23   0.0013600   0.0005126  -0.0028058  -0.1069775  -0.1795949  -0.0931789
   24   0.0009739  -0.0028515   0.0015801  -0.0823988  -0.0935878  -0.1305471
   25  -0.0000799  -0.0011332  -0.0008988   0.0082471  -0.0160277  -0.0126978
   26  -0.0000533  -0.0004826  -0.0005537   0.0084060  -0.0107495  -0.0107281
   27  -0.0000332  -0.0004875  -0.0001586   0.0064664  -0.0100517  -0.0051616
   28  -0.0009931  -0.0013478  -0.0008238  -0.0465299  -0.0539100  -0.0420879
   29  -0.0010249  -0.0010063  -0.0001926  -0.0103264   0.0321589   0.0207172
   30  -0.0006476   0.0001471  -0.0008609  -0.0086526   0.0202873   0.0222482
   31   0.0000657  -0.0000618  -0.0000388  -0.0036983   0.0013583   0.0011119
   32  -0.0000166  -0.0000572   0.0002184   0.0012544   0.0035704  -0.0025538
   33  -0.0000584   0.0001654  -0.0002228   0.0009763  -0.0027947   0.0045282
   34   0.0002535   0.0005826   0.0003693  -0.0017765   0.0000663  -0.0000189
   35  -0.0012773  -0.0001492  -0.0003176  -0.0002097  -0.0013506  -0.0001984
   36  -0.0008743  -0.0002712  -0.0000126   0.0000967   0.0000596  -0.0009048
   37  -0.0003097  -0.0002202  -0.0000650   0.0005928  -0.0001954  -0.0003243
   38  -0.0001474   0.0000280  -0.0000862  -0.0003567   0.0004018   0.0001860
   39   0.0000637   0.0001496   0.0000443  -0.0001263   0.0004087   0.0001475
   40   0.0000390   0.0000368   0.0000176  -0.0001089  -0.0000870  -0.0000608
   41  -0.0000540  -0.0000602  -0.0000273   0.0001068   0.0000672   0.0000757
   42  -0.0000056  -0.0000288  -0.0000264  -0.0000542  -0.0000249   0.0000256
   43   0.0002281   0.0000873  -0.0000074  -0.0002305   0.0004478   0.0002837
   44  -0.0002790  -0.0002053  -0.0001681   0.0003919  -0.0000293   0.0000588
   45   0.0001868   0.0001061   0.0000940  -0.0001331  -0.0001131   0.0000815
   46  -0.0001579  -0.0001157  -0.0000765   0.0001988  -0.0000832  -0.0000452
   47   0.0002464   0.0001785   0.0001297  -0.0002914   0.0000685   0.0000779
   48  -0.0001103  -0.0000714  -0.0000462   0.0001194  -0.0000634  -0.0000614
   49   0.0002205   0.0001455   0.0001301  -0.0002408   0.0001086   0.0000378
   50  -0.0000812   0.0000000   0.0000436  -0.0000204  -0.0003149  -0.0003039
   51  -0.0000272  -0.0000273  -0.0000406   0.0000196   0.0002084  -0.0000913
   52  -0.0003422  -0.0002184  -0.0001739   0.0004092  -0.0001421  -0.0001289
   53   0.0000283   0.0000228   0.0000172  -0.0000276   0.0000274   0.0000602
   54   0.0000119   0.0000125   0.0000028  -0.0000163   0.0000282   0.0000460
   55   0.0001150   0.0001362   0.0001164  -0.0003759  -0.0003666  -0.0001638
   56   0.0003306   0.0001525   0.0001277  -0.0002909   0.0002706   0.0003758
   57   0.0000215  -0.0001040  -0.0000391   0.0001529  -0.0004065  -0.0001446
   58  -0.0001741  -0.0001079  -0.0000861   0.0002324  -0.0000524  -0.0000321
   59  -0.0001866  -0.0001018  -0.0000949   0.0002562  -0.0000797  -0.0000977
   60   0.0001026   0.0000715   0.0000483  -0.0001565   0.0000226   0.0000108
   61  -0.0003848  -0.0001965  -0.0002764   0.0005802  -0.0000717   0.0000252
   62   0.0001943   0.0000506   0.0000623   0.0003519   0.0000924  -0.0000729
   63  -0.0001588  -0.0000034   0.0000570   0.0002100   0.0002215   0.0002412
   64   0.0000476   0.0000648   0.0000255  -0.0000724   0.0001163   0.0001322
   65   0.0000014   0.0000323   0.0000329  -0.0000202   0.0002756   0.0002582
   66  -0.0001145  -0.0000801  -0.0000745   0.0000329   0.0000309  -0.0000026
           19          20          21          22          23          24
    1  -0.0016459   0.0003823   0.0001688  -0.0107101   0.0279107   0.0220298
    2   0.0014397   0.0002845   0.0008527   0.0640707   0.0113110   0.0045554
    3   0.0011768   0.0009173  -0.0002958   0.0492168   0.0032517   0.0096629
    4   0.0026587  -0.0023759  -0.0015955  -0.0595523  -0.0178580  -0.0142288
    5   0.0007085  -0.0006499  -0.0035042  -0.0180316  -0.0057970  -0.0031123
    6   0.0005872  -0.0036137   0.0011414  -0.0145442  -0.0028994  -0.0039420
    7  -0.0009217   0.0011423   0.0008503   0.0003449   0.0009257   0.0007249
    8   0.0007292  -0.0003125  -0.0003555   0.0013247  -0.0013767  -0.0003951
    9   0.0005569  -0.0003166  -0.0001637   0.0010481  -0.0005119  -0.0011529
   10  -0.0302402   0.0225585   0.0175923   0.0574144   0.0051633   0.0041069
   11   0.0040950  -0.0024891  -0.0041881  -0.0360581  -0.0296720  -0.0274921
   12   0.0034021  -0.0042887  -0.0005052  -0.0277321  -0.0273666  -0.0155388
   13   0.0022607   0.0053942   0.0043535   0.0013876   0.0013600   0.0009739
   14  -0.0000098  -0.0038751  -0.0022626   0.0053157   0.0005126  -0.0028515
   15  -0.0000107  -0.0022377  -0.0025920   0.0038327  -0.0028058   0.0015801
   16  -0.1528452   0.0143520   0.0121001  -0.1836222  -0.1069775  -0.0823988
   17   0.0174403  -0.0344197  -0.0100045  -0.0548088  -0.1795949  -0.0935878
   18   0.0144811  -0.0099316  -0.0294857  -0.0412292  -0.0931789  -0.1305471
   19   0.2238314  -0.0249729  -0.0209566  -0.0454656   0.0044960   0.0037241
   20  -0.0249729   0.0354808   0.0196142  -0.0149283   0.0060048   0.0013219
   21  -0.0209566   0.0196142   0.0258335  -0.0111900   0.0012337   0.0053968
   22  -0.0454656  -0.0149283  -0.0111900   0.6857680  -0.0288931  -0.0243287
   23   0.0044960   0.0060048   0.0012337  -0.0288931   0.5013549   0.2930278
   24   0.0037241   0.0013219   0.0053968  -0.0243287   0.2930278   0.3538799
   25   0.0007440  -0.0007937  -0.0006806  -0.0926346   0.0770100   0.0603113
   26   0.0005530  -0.0002928   0.0017642   0.0747548  -0.2032275  -0.1320047
   27   0.0004284   0.0017400  -0.0012746   0.0584880  -0.1324375  -0.1387516
   28   0.0032898  -0.0003053  -0.0003635  -0.3401519   0.0553810   0.0439666
   29  -0.0049765   0.0001714  -0.0033890   0.0025157  -0.1052726  -0.0358822
   30  -0.0038020  -0.0034451   0.0020271   0.0024141  -0.0356266  -0.0880733
   31  -0.0013529  -0.0004504  -0.0003593  -0.0150707  -0.0195197  -0.0155588
   32   0.0003370   0.0001160   0.0000090   0.0041284   0.0061564   0.0020815
   33   0.0003420   0.0000246   0.0000856   0.0037199   0.0020966   0.0053208
   34   0.0009899  -0.0002080  -0.0000429   0.0031945   0.0006377   0.0000071
   35   0.0000334   0.0000624   0.0002048   0.0014277  -0.0006341  -0.0054687
   36   0.0000112   0.0002682  -0.0001775   0.0004405  -0.0050240   0.0021293
   37  -0.0006336   0.0001367   0.0000323  -0.0002929  -0.0001436   0.0015282
   38  -0.0001025  -0.0000627   0.0000729   0.0000704   0.0001065  -0.0001707
   39   0.0000880  -0.0000416   0.0000639   0.0000609   0.0001667  -0.0002917
   40   0.0000652  -0.0000089  -0.0000127   0.0001360   0.0000078  -0.0000157
   41  -0.0000974   0.0000214   0.0000017  -0.0001402  -0.0001685  -0.0000498
   42   0.0000275  -0.0000186  -0.0000244   0.0001082  -0.0001760  -0.0001515
   43   0.0002182  -0.0000781  -0.0000475  -0.0003328  -0.0000836  -0.0002075
   44  -0.0003947   0.0000348   0.0000616  -0.0002022   0.0002238  -0.0003606
   45   0.0002850  -0.0000244  -0.0000703   0.0001913   0.0003319   0.0004287
   46  -0.0002409   0.0000365   0.0000256  -0.0000390  -0.0000228   0.0000930
   47   0.0003536  -0.0000426  -0.0000454   0.0000595   0.0000476  -0.0000199
   48  -0.0001516   0.0000249   0.0000196  -0.0000276  -0.0000404   0.0000263
   49   0.0003412  -0.0000583  -0.0000400   0.0000160  -0.0000300   0.0000338
   50  -0.0000158   0.0000502   0.0000027   0.0004340   0.0000816   0.0003464
   51  -0.0000153  -0.0000346   0.0000196  -0.0001435  -0.0001358  -0.0000517
   52  -0.0005205   0.0000692   0.0000803  -0.0000797   0.0001169  -0.0001029
   53   0.0000401  -0.0000083  -0.0000009  -0.0000425   0.0000128  -0.0000314
   54   0.0000249  -0.0000039  -0.0000064  -0.0000301  -0.0000323  -0.0000089
   55   0.0002845   0.0000118  -0.0000380   0.0006512   0.0003009   0.0003596
   56   0.0003483  -0.0000696  -0.0000615  -0.0003097   0.0000155  -0.0002821
   57  -0.0003444   0.0000674   0.0000498   0.0002858   0.0003378  -0.0002618
   58  -0.0002792   0.0000460   0.0000365  -0.0001045  -0.0000059  -0.0000247
   59  -0.0003197   0.0000545   0.0000505  -0.0000659   0.0000149  -0.0000102
   60   0.0001739  -0.0000279  -0.0000237   0.0000827   0.0000034   0.0000356
   61  -0.0006113   0.0000586   0.0001013  -0.0006214   0.0001602  -0.0009137
   62   0.0002250  -0.0000343  -0.0000433  -0.0002485  -0.0000899   0.0004102
   63   0.0000082   0.0000163   0.0000005  -0.0006667   0.0001598   0.0003745
   64   0.0000735  -0.0000085  -0.0000144  -0.0002365   0.0000629  -0.0000794
   65   0.0000903  -0.0000244  -0.0000132  -0.0003728  -0.0000076  -0.0000219
   66  -0.0000368  -0.0000105  -0.0000185   0.0000044  -0.0003740  -0.0000626
           25          26          27          28          29          30
    1  -0.0050547   0.0001853  -0.0001147  -0.1445838   0.0723755   0.0607678
    2   0.0000438   0.0037767  -0.0023881   0.0237582  -0.2035899  -0.1081997
    3   0.0001319  -0.0022305   0.0047967   0.0203323  -0.1071139  -0.1449603
    4  -0.0011153  -0.0005799  -0.0003662   0.0594186  -0.0346877  -0.0278199
    5  -0.0006197  -0.0001641   0.0006336   0.0065773  -0.0321272  -0.0320482
    6  -0.0004738   0.0005542  -0.0004077   0.0049985  -0.0320372  -0.0175768
    7   0.0001002  -0.0000153   0.0000414  -0.0016738  -0.0010674  -0.0011426
    8   0.0000876  -0.0000812   0.0001947  -0.0057281   0.0023257  -0.0016844
    9   0.0000662   0.0001959  -0.0001740  -0.0044271  -0.0013175   0.0025445
   10  -0.0019934  -0.0025022  -0.0017443  -0.0404555   0.0259500   0.0206823
   11  -0.0016994   0.0013283  -0.0031447   0.0268029  -0.0173476  -0.0124352
   12  -0.0012550  -0.0030370   0.0028120   0.0207836  -0.0121760  -0.0112475
   13  -0.0000799  -0.0000533  -0.0000332  -0.0009931  -0.0010249  -0.0006476
   14  -0.0011332  -0.0004826  -0.0004875  -0.0013478  -0.0010063   0.0001471
   15  -0.0008988  -0.0005537  -0.0001586  -0.0008238  -0.0001926  -0.0008609
   16   0.0082471   0.0084060   0.0064664  -0.0465299  -0.0103264  -0.0086526
   17  -0.0160277  -0.0107495  -0.0100517  -0.0539100   0.0321589   0.0202873
   18  -0.0126978  -0.0107281  -0.0051616  -0.0420879   0.0207172   0.0222482
   19   0.0007440   0.0005530   0.0004284   0.0032898  -0.0049765  -0.0038020
   20  -0.0007937  -0.0002928   0.0017400  -0.0003053   0.0001714  -0.0034451
   21  -0.0006806   0.0017642  -0.0012746  -0.0003635  -0.0033890   0.0020271
   22  -0.0926346   0.0747548   0.0584880  -0.3401519   0.0025157   0.0024141
   23   0.0770100  -0.2032275  -0.1324375   0.0553810  -0.1052726  -0.0356266
   24   0.0603113  -0.1320047  -0.1387516   0.0439666  -0.0358822  -0.0880733
   25   0.0971750  -0.0805922  -0.0630466  -0.0060395   0.0229949   0.0180928
   26  -0.0805922   0.2094082   0.1452517  -0.0002039   0.0016589  -0.0014849
   27  -0.0630466   0.1452517   0.1383296  -0.0004062  -0.0015259   0.0023049
   28  -0.0060395  -0.0002039  -0.0004062   0.7105043   0.0274425   0.0242578
   29   0.0229949   0.0016589  -0.0015259   0.0274425   0.4757789   0.2708086
   30   0.0180928  -0.0014849   0.0023049   0.0242578   0.2708086   0.3428584
   31   0.0009521   0.0001464   0.0001380  -0.1689729  -0.1078583  -0.0871032
   32  -0.0002518  -0.0012017   0.0023817  -0.1065466  -0.1524905  -0.0934643
   33  -0.0001468   0.0023485  -0.0023250  -0.0866698  -0.0942834  -0.1114742
   34   0.0001700  -0.0001210   0.0000371  -0.0205578   0.0136035   0.0050793
   35   0.0010010   0.0000032  -0.0001035   0.0268319   0.0001256  -0.0026213
   36   0.0006287  -0.0000882   0.0000965   0.0194446  -0.0032988   0.0023456
   37  -0.0003023  -0.0000046   0.0000596  -0.0020012  -0.0023882  -0.0016879
   38  -0.0000543   0.0000284   0.0000036  -0.0019428   0.0018597   0.0009500
   39   0.0000519  -0.0000431  -0.0000215   0.0015025  -0.0003394  -0.0003087
   40   0.0000092  -0.0000037   0.0000057   0.0000364   0.0000685   0.0001206
   41   0.0000196  -0.0000020   0.0000010   0.0005737  -0.0002351  -0.0002558
   42   0.0000331   0.0000029  -0.0000072   0.0003891  -0.0000433   0.0001106
   43   0.0000147   0.0000031  -0.0000064  -0.0004921   0.0007869   0.0002598
   44  -0.0000582   0.0000121  -0.0000028  -0.0005100   0.0001494  -0.0000057
   45  -0.0000751  -0.0000163   0.0000209  -0.0011646   0.0000527  -0.0001778
   46  -0.0000481   0.0000107   0.0000025  -0.0003720  -0.0001166  -0.0000672
   47   0.0000532  -0.0000133   0.0000005   0.0003124   0.0001089   0.0000652
   48  -0.0000204   0.0000112  -0.0000048  -0.0001830  -0.0000269   0.0000074
   49   0.0000347  -0.0000023  -0.0000246   0.0003743  -0.0004661   0.0000390
   50   0.0000003  -0.0000293   0.0000379   0.0000473  -0.0000245  -0.0005066
   51   0.0000199   0.0000067  -0.0000102   0.0000212   0.0000696   0.0002757
   52  -0.0000852   0.0000116   0.0000144  -0.0006487  -0.0001480  -0.0000849
   53   0.0000048  -0.0000025   0.0000003   0.0000790   0.0000030  -0.0000102
   54   0.0000056   0.0000041  -0.0000086   0.0000894   0.0000091  -0.0000061
   55   0.0000243  -0.0000368   0.0000551  -0.0001756   0.0003463  -0.0008112
   56   0.0000520   0.0000237  -0.0000412   0.0004485   0.0000421   0.0001760
   57  -0.0000703  -0.0000120   0.0000447  -0.0012021  -0.0002389   0.0001123
   58  -0.0000442   0.0000047   0.0000067  -0.0001354  -0.0000338  -0.0001198
   59  -0.0000564  -0.0000042   0.0000213  -0.0002403  -0.0000534  -0.0001174
   60   0.0000239  -0.0000003  -0.0000085   0.0000721   0.0000482  -0.0000047
   61  -0.0000764   0.0000594  -0.0000319   0.0001515  -0.0029793   0.0000210
   62   0.0000107  -0.0000019  -0.0000543   0.0023639  -0.0026297  -0.0005205
   63  -0.0000530   0.0000438  -0.0000749   0.0007762  -0.0002750  -0.0004334
   64   0.0000024  -0.0000197   0.0000309   0.0000084  -0.0000063   0.0002087
   65   0.0000089   0.0000133  -0.0000291   0.0001141   0.0003936  -0.0000113
   66   0.0000530   0.0000158  -0.0000164   0.0006915   0.0004340   0.0002901
           31          32          33          34          35          36
    1   0.0091152  -0.0143610  -0.0117102  -0.2138753   0.0109971   0.0093232
    2   0.0082068  -0.0102267  -0.0103987   0.0137128  -0.0905904  -0.0032165
    3   0.0064076  -0.0111644  -0.0046118   0.0116566  -0.0032527  -0.0682469
    4  -0.0000756   0.0021043   0.0016843  -0.0254840  -0.0190117  -0.0137835
    5   0.0015046   0.0003135  -0.0039578  -0.0086243   0.0061883   0.0027633
    6   0.0012660  -0.0040298   0.0024815  -0.0023491   0.0022284   0.0037556
    7   0.0002417  -0.0002738  -0.0001753  -0.0021689  -0.0027987  -0.0018990
    8   0.0008298  -0.0008795  -0.0007312   0.0022510  -0.0020139   0.0006114
    9   0.0006917  -0.0008494  -0.0003748   0.0012518   0.0000812  -0.0015866
   10  -0.0005380   0.0008028   0.0004015   0.0015217  -0.0016700  -0.0006743
   11   0.0007599  -0.0004725   0.0003423  -0.0020009   0.0003132  -0.0042521
   12   0.0005302   0.0002052  -0.0004647  -0.0017143  -0.0043500   0.0023843
   13   0.0000657  -0.0000166  -0.0000584   0.0002535  -0.0012773  -0.0008743
   14  -0.0000618  -0.0000572   0.0001654   0.0005826  -0.0001492  -0.0002712
   15  -0.0000388   0.0002184  -0.0002228   0.0003693  -0.0003176  -0.0000126
   16  -0.0036983   0.0012544   0.0009763  -0.0017765  -0.0002097   0.0000967
   17   0.0013583   0.0035704  -0.0027947   0.0000663  -0.0013506   0.0000596
   18   0.0011119  -0.0025538   0.0045282  -0.0000189  -0.0001984  -0.0009048
   19  -0.0013529   0.0003370   0.0003420   0.0009899   0.0000334   0.0000112
   20  -0.0004504   0.0001160   0.0000246  -0.0002080   0.0000624   0.0002682
   21  -0.0003593   0.0000090   0.0000856  -0.0000429   0.0002048  -0.0001775
   22  -0.0150707   0.0041284   0.0037199   0.0031945   0.0014277   0.0004405
   23  -0.0195197   0.0061564   0.0020966   0.0006377  -0.0006341  -0.0050240
   24  -0.0155588   0.0020815   0.0053208   0.0000071  -0.0054687   0.0021293
   25   0.0009521  -0.0002518  -0.0001468   0.0001700   0.0010010   0.0006287
   26   0.0001464  -0.0012017   0.0023485  -0.0001210   0.0000032  -0.0000882
   27   0.0001380   0.0023817  -0.0023250   0.0000371  -0.0001035   0.0000965
   28  -0.1689729  -0.1065466  -0.0866698  -0.0205578   0.0268319   0.0194446
   29  -0.1078583  -0.1524905  -0.0942834   0.0136035   0.0001256  -0.0032988
   30  -0.0871032  -0.0934643  -0.1114742   0.0050793  -0.0026213   0.0023456
   31   0.1785546   0.1141164   0.0918867   0.0007235   0.0008348   0.0005407
   32   0.1141164   0.1559312   0.1049113  -0.0019965  -0.0007622   0.0022404
   33   0.0918867   0.1049113   0.1092015  -0.0007249   0.0021836  -0.0017756
   34   0.0007235  -0.0019965  -0.0007249   0.6316707  -0.0151191  -0.0358391
   35   0.0008348  -0.0007622   0.0021836  -0.0151191   0.5857002  -0.1666561
   36   0.0005407   0.0022404  -0.0017756  -0.0358391  -0.1666561   0.2424809
   37   0.0002104   0.0008654  -0.0002297  -0.1582089   0.0444630  -0.0120632
   38   0.0000113  -0.0004361  -0.0000091   0.0989606  -0.2466411   0.0749756
   39   0.0000746   0.0000919   0.0001919  -0.0413016   0.0815933  -0.0947431
   40   0.0000074   0.0000060  -0.0000501   0.0111344   0.0119952  -0.0061089
   41  -0.0000173   0.0000095   0.0000508  -0.0135432  -0.0138846   0.0088915
   42   0.0000174  -0.0000358  -0.0000087   0.0063022   0.0068542  -0.0002841
   43  -0.0000366  -0.0002844  -0.0000999  -0.0245650   0.0767502  -0.0332534
   44   0.0000805  -0.0003471  -0.0000499   0.0270435   0.0188979  -0.0082104
   45  -0.0000245   0.0001382   0.0000119  -0.0102301  -0.0131482   0.0130667
   46   0.0000356   0.0000172  -0.0000824  -0.0031005  -0.0038654   0.0024312
   47  -0.0000818   0.0000357   0.0001392   0.0006477   0.0046734  -0.0001053
   48   0.0000032  -0.0000094  -0.0000690   0.0004230   0.0002510   0.0045325
   49  -0.0000742   0.0000778   0.0000497   0.0024253  -0.0031314   0.0011727
   50  -0.0000387   0.0003128   0.0000951  -0.0030128  -0.0572704   0.0256924
   51   0.0000104  -0.0001652  -0.0001250   0.0008633   0.0253181  -0.0143516
   52   0.0000639  -0.0001191  -0.0000600  -0.0016043   0.0002547  -0.0000855
   53  -0.0000065  -0.0000014   0.0000224   0.0001140   0.0002581  -0.0005182
   54  -0.0000037  -0.0000004  -0.0000114  -0.0000033  -0.0004165  -0.0006272
   55  -0.0001762   0.0005815   0.0003087  -0.0338388  -0.0696316   0.0352599
   56  -0.0000403  -0.0000293   0.0003056  -0.0198655   0.0339356  -0.0110030
   57  -0.0000102  -0.0000636   0.0001425   0.0121926  -0.0074681   0.0082043
   58   0.0000407  -0.0000835  -0.0000060  -0.0027500   0.0049180  -0.0015266
   59   0.0000509  -0.0001092  -0.0000238   0.0003140   0.0037170   0.0003630
   60  -0.0000127   0.0000682  -0.0000088   0.0004059  -0.0000111   0.0044798
   61   0.0000157  -0.0003417   0.0005007  -0.1745930  -0.0482121   0.0306428
   62   0.0000650   0.0005426  -0.0004558  -0.1044038  -0.2264413   0.0795195
   63   0.0002659   0.0001726   0.0001297   0.0595995   0.0765881  -0.1008710
   64  -0.0000310  -0.0000161   0.0001436   0.0104368  -0.0145854   0.0061192
   65   0.0001101   0.0000253   0.0000189   0.0109614  -0.0141428   0.0072628
   66   0.0001670  -0.0001824  -0.0006216  -0.0059556   0.0087064   0.0001051
           37          38          39          40          41          42
    1  -0.0214280   0.0116653   0.0026270   0.0008942  -0.0016923  -0.0005397
    2   0.0275891   0.0010600  -0.0021222  -0.0000013   0.0002242  -0.0019595
    3  -0.0099379   0.0001408   0.0047313  -0.0003319  -0.0015348  -0.0030339
    4   0.0017488  -0.0029647   0.0000888  -0.0000349   0.0001284  -0.0010935
    5   0.0031706  -0.0017126  -0.0019929   0.0000457   0.0002146   0.0011429
    6   0.0005380   0.0003365  -0.0007591  -0.0001822   0.0000149   0.0006518
    7  -0.0023270  -0.0012219  -0.0030941  -0.0004199  -0.0003084   0.0002987
    8  -0.0015315  -0.0005018  -0.0001774   0.0000213   0.0003137  -0.0002922
    9  -0.0027104  -0.0008046  -0.0014539  -0.0006952  -0.0002404  -0.0002748
   10  -0.0002599   0.0008515   0.0006134  -0.0002344   0.0002109  -0.0000389
   11   0.0001811  -0.0003742  -0.0001047  -0.0000233  -0.0000192  -0.0002017
   12   0.0009988  -0.0002720  -0.0002395   0.0000761   0.0001019  -0.0000770
   13  -0.0003097  -0.0001474   0.0000637   0.0000390  -0.0000540  -0.0000056
   14  -0.0002202   0.0000280   0.0001496   0.0000368  -0.0000602  -0.0000288
   15  -0.0000650  -0.0000862   0.0000443   0.0000176  -0.0000273  -0.0000264
   16   0.0005928  -0.0003567  -0.0001263  -0.0001089   0.0001068  -0.0000542
   17  -0.0001954   0.0004018   0.0004087  -0.0000870   0.0000672  -0.0000249
   18  -0.0003243   0.0001860   0.0001475  -0.0000608   0.0000757   0.0000256
   19  -0.0006336  -0.0001025   0.0000880   0.0000652  -0.0000974   0.0000275
   20   0.0001367  -0.0000627  -0.0000416  -0.0000089   0.0000214  -0.0000186
   21   0.0000323   0.0000729   0.0000639  -0.0000127   0.0000017  -0.0000244
   22  -0.0002929   0.0000704   0.0000609   0.0001360  -0.0001402   0.0001082
   23  -0.0001436   0.0001065   0.0001667   0.0000078  -0.0001685  -0.0001760
   24   0.0015282  -0.0001707  -0.0002917  -0.0000157  -0.0000498  -0.0001515
   25  -0.0003023  -0.0000543   0.0000519   0.0000092   0.0000196   0.0000331
   26  -0.0000046   0.0000284  -0.0000431  -0.0000037  -0.0000020   0.0000029
   27   0.0000596   0.0000036  -0.0000215   0.0000057   0.0000010  -0.0000072
   28  -0.0020012  -0.0019428   0.0015025   0.0000364   0.0005737   0.0003891
   29  -0.0023882   0.0018597  -0.0003394   0.0000685  -0.0002351  -0.0000433
   30  -0.0016879   0.0009500  -0.0003087   0.0001206  -0.0002558   0.0001106
   31   0.0002104   0.0000113   0.0000746   0.0000074  -0.0000173   0.0000174
   32   0.0008654  -0.0004361   0.0000919   0.0000060   0.0000095  -0.0000358
   33  -0.0002297  -0.0000091   0.0001919  -0.0000501   0.0000508  -0.0000087
   34  -0.1582089   0.0989606  -0.0413016   0.0111344  -0.0135432   0.0063022
   35   0.0444630  -0.2466411   0.0815933   0.0119952  -0.0138846   0.0068542
   36  -0.0120632   0.0749756  -0.0947431  -0.0061089   0.0088915  -0.0002841
   37   0.6792550   0.0208436  -0.0510083  -0.1361228  -0.1157953   0.0608784
   38   0.0208436   0.6176185  -0.2253841  -0.1136199  -0.2175156   0.0925096
   39  -0.0510083  -0.2253841   0.2345291   0.0604549   0.0931752  -0.0821245
   40  -0.1361228  -0.1136199   0.0604549   0.1438554   0.1206766  -0.0641271
   41  -0.1157953  -0.2175156   0.0931752   0.1206766   0.2273941  -0.1025463
   42   0.0608784   0.0925096  -0.0821245  -0.0641271  -0.1025463   0.0762890
   43  -0.3247939  -0.0261896   0.0304298  -0.0138778   0.0041464  -0.0005014
   44   0.0349567  -0.1016954   0.0166860  -0.0239360   0.0039801   0.0013740
   45   0.0044795   0.0220198  -0.0694436   0.0122098  -0.0008562   0.0022966
   46  -0.0183784   0.0359363  -0.0147402   0.0005974   0.0009800  -0.0007941
   47   0.0146095  -0.0178812   0.0089487  -0.0007340   0.0003033  -0.0012557
   48  -0.0050138   0.0076101   0.0016275   0.0000883  -0.0014648  -0.0019898
   49  -0.0304671  -0.0168330   0.0110235  -0.0037506   0.0010235   0.0002930
   50  -0.0642997   0.0356476  -0.0069914   0.0018079   0.0013810   0.0016648
   51   0.0323652  -0.0120139   0.0089728  -0.0001666   0.0017860   0.0046721
   52   0.0028406  -0.0042750   0.0020025  -0.0012328   0.0004782  -0.0001391
   53  -0.0000729  -0.0022488   0.0027625  -0.0007097   0.0003543  -0.0000175
   54   0.0002532   0.0030460   0.0024047   0.0004490  -0.0001337   0.0002129
   55  -0.0490052   0.0310638  -0.0098863  -0.0007957   0.0007395  -0.0004438
   56   0.0296199  -0.0186573   0.0048301   0.0006918  -0.0000441  -0.0004071
   57  -0.0098097   0.0047425  -0.0036644  -0.0003175  -0.0004512  -0.0006665
   58   0.0005681  -0.0019314   0.0007762   0.0001625  -0.0001182   0.0000270
   59  -0.0009746  -0.0016558   0.0004254   0.0000036  -0.0000128  -0.0001198
   60   0.0003491   0.0004780  -0.0012018  -0.0000328  -0.0001190  -0.0002622
   61   0.0608540  -0.0268904   0.0084237  -0.0009312   0.0034124  -0.0009455
   62   0.0123190  -0.0464404   0.0246963   0.0031370  -0.0017279   0.0032285
   63  -0.0105952   0.0284586  -0.0027069  -0.0010290   0.0031397   0.0045401
   64  -0.0015430  -0.0028688   0.0018701   0.0005720  -0.0007297   0.0003083
   65  -0.0031291  -0.0009285   0.0032639   0.0006253  -0.0005934   0.0003503
   66   0.0019601   0.0032078   0.0042487  -0.0002914   0.0004409   0.0001324
           43          44          45          46          47          48
    1   0.0029117   0.0028926  -0.0002098   0.0002843  -0.0006868   0.0001660
    2   0.0018396  -0.0017206   0.0038768   0.0009664  -0.0004017   0.0001441
    3  -0.0000856   0.0037184   0.0045103  -0.0005755   0.0004146  -0.0000787
    4  -0.0013205  -0.0001145   0.0012385  -0.0000330   0.0001455   0.0000262
    5  -0.0005377  -0.0002868  -0.0004441   0.0003509  -0.0004717   0.0002116
    6   0.0008238  -0.0000016  -0.0004072   0.0003288  -0.0004747   0.0001391
    7   0.0014771  -0.0001161  -0.0005103  -0.0000104   0.0000950  -0.0000464
    8   0.0005833   0.0001828  -0.0001905  -0.0001708   0.0002643  -0.0000941
    9   0.0006966   0.0000624  -0.0002361  -0.0002004   0.0003023  -0.0001407
   10   0.0002574   0.0003724  -0.0002875   0.0000844  -0.0001682   0.0000377
   11  -0.0005145   0.0002420   0.0001012   0.0001344  -0.0001697   0.0001167
   12  -0.0001834   0.0000274  -0.0002199   0.0001014  -0.0001214   0.0000613
   13   0.0002281  -0.0002790   0.0001868  -0.0001579   0.0002464  -0.0001103
   14   0.0000873  -0.0002053   0.0001061  -0.0001157   0.0001785  -0.0000714
   15  -0.0000074  -0.0001681   0.0000940  -0.0000765   0.0001297  -0.0000462
   16  -0.0002305   0.0003919  -0.0001331   0.0001988  -0.0002914   0.0001194
   17   0.0004478  -0.0000293  -0.0001131  -0.0000832   0.0000685  -0.0000634
   18   0.0002837   0.0000588   0.0000815  -0.0000452   0.0000779  -0.0000614
   19   0.0002182  -0.0003947   0.0002850  -0.0002409   0.0003536  -0.0001516
   20  -0.0000781   0.0000348  -0.0000244   0.0000365  -0.0000426   0.0000249
   21  -0.0000475   0.0000616  -0.0000703   0.0000256  -0.0000454   0.0000196
   22  -0.0003328  -0.0002022   0.0001913  -0.0000390   0.0000595  -0.0000276
   23  -0.0000836   0.0002238   0.0003319  -0.0000228   0.0000476  -0.0000404
   24  -0.0002075  -0.0003606   0.0004287   0.0000930  -0.0000199   0.0000263
   25   0.0000147  -0.0000582  -0.0000751  -0.0000481   0.0000532  -0.0000204
   26   0.0000031   0.0000121  -0.0000163   0.0000107  -0.0000133   0.0000112
   27  -0.0000064  -0.0000028   0.0000209   0.0000025   0.0000005  -0.0000048
   28  -0.0004921  -0.0005100  -0.0011646  -0.0003720   0.0003124  -0.0001830
   29   0.0007869   0.0001494   0.0000527  -0.0001166   0.0001089  -0.0000269
   30   0.0002598  -0.0000057  -0.0001778  -0.0000672   0.0000652   0.0000074
   31  -0.0000366   0.0000805  -0.0000245   0.0000356  -0.0000818   0.0000032
   32  -0.0002844  -0.0003471   0.0001382   0.0000172   0.0000357  -0.0000094
   33  -0.0000999  -0.0000499   0.0000119  -0.0000824   0.0001392  -0.0000690
   34  -0.0245650   0.0270435  -0.0102301  -0.0031005   0.0006477   0.0004230
   35   0.0767502   0.0188979  -0.0131482  -0.0038654   0.0046734   0.0002510
   36  -0.0332534  -0.0082104   0.0130667   0.0024312  -0.0001053   0.0045325
   37  -0.3247939   0.0349567   0.0044795  -0.0183784   0.0146095  -0.0050138
   38  -0.0261896  -0.1016954   0.0220198   0.0359363  -0.0178812   0.0076101
   39   0.0304298   0.0166860  -0.0694436  -0.0147402   0.0089487   0.0016275
   40  -0.0138778  -0.0239360   0.0122098   0.0005974  -0.0007340   0.0000883
   41   0.0041464   0.0039801  -0.0008562   0.0009800   0.0003033  -0.0014648
   42  -0.0005014   0.0013740   0.0022966  -0.0007941  -0.0012557  -0.0019898
   43   0.6108918   0.0221214  -0.0489245  -0.0615985   0.0424951  -0.0162148
   44   0.0221214   0.4484516  -0.1526940   0.0461821  -0.1196809   0.0404539
   45  -0.0489245  -0.1526940   0.1900984  -0.0180230   0.0406961  -0.0403373
   46  -0.0615985   0.0461821  -0.0180230   0.0810643  -0.0691714   0.0262736
   47   0.0424951  -0.1196809   0.0406961  -0.0691714   0.1690207  -0.0666712
   48  -0.0162148   0.0404539  -0.0403373   0.0262736  -0.0666712   0.0400120
   49  -0.1570992  -0.1082874   0.0574771   0.0019346   0.0167930  -0.0076421
   50  -0.0498969  -0.1955694   0.0664244  -0.0045451  -0.0313243   0.0160321
   51   0.0309573   0.0711384  -0.0929171   0.0021259   0.0146061  -0.0035069
   52  -0.0388242   0.0028946   0.0022866   0.0005428  -0.0011882   0.0004303
   53  -0.0175078   0.0026499   0.0016684  -0.0073133  -0.0028440   0.0015438
   54   0.0112767  -0.0000234   0.0022227   0.0032592   0.0010043  -0.0017055
   55   0.0644831   0.0197850  -0.0137781  -0.0021106  -0.0042834   0.0023045
   56  -0.0346831  -0.0468004   0.0263290  -0.0005361   0.0019530   0.0009189
   57   0.0109713   0.0219647  -0.0054088   0.0007103   0.0013546   0.0029634
   58  -0.0015490   0.0011350  -0.0001060   0.0003926   0.0001697  -0.0000841
   59   0.0049179   0.0011126   0.0008665  -0.0004004  -0.0015264   0.0007998
   60  -0.0017050   0.0011208   0.0033863   0.0001485   0.0007148  -0.0002047
   61  -0.0548120  -0.0233373   0.0148233   0.0007968   0.0006528  -0.0003537
   62  -0.0236295  -0.0097529   0.0052668   0.0016366  -0.0022693   0.0004440
   63   0.0152325   0.0052660  -0.0062890  -0.0008059   0.0003248  -0.0009899
   64  -0.0009510  -0.0006185   0.0002904   0.0001581  -0.0000280  -0.0000246
   65  -0.0007790   0.0001491  -0.0003904   0.0000896  -0.0000281  -0.0001202
   66   0.0003007  -0.0004194  -0.0007088  -0.0000898  -0.0000849  -0.0002540
           49          50          51          52          53          54
    1  -0.0016528  -0.0003872   0.0001203   0.0012452  -0.0000678  -0.0000755
    2   0.0001482  -0.0013163   0.0000183  -0.0001515   0.0000979  -0.0000905
    3   0.0001911  -0.0001505  -0.0008381   0.0000324  -0.0001476  -0.0002848
    4   0.0005169   0.0005994  -0.0005052  -0.0003963  -0.0000001  -0.0000660
    5   0.0002283   0.0001677   0.0001296   0.0004411  -0.0000725  -0.0000299
    6  -0.0001309  -0.0004569   0.0004599   0.0003085  -0.0000938  -0.0000118
    7  -0.0000058  -0.0008972   0.0006103  -0.0000083   0.0000088   0.0000153
    8  -0.0000650  -0.0004076   0.0001465  -0.0001691   0.0000558   0.0000084
    9  -0.0000147  -0.0005133   0.0001795  -0.0001431   0.0000610   0.0000460
   10  -0.0002145  -0.0002943   0.0001156   0.0002070   0.0000202   0.0000257
   11  -0.0001538   0.0002058  -0.0001594   0.0002206  -0.0000337  -0.0000359
   12  -0.0001746   0.0001335   0.0000421   0.0002707  -0.0000372  -0.0000335
   13   0.0002205  -0.0000812  -0.0000272  -0.0003422   0.0000283   0.0000119
   14   0.0001455   0.0000000  -0.0000273  -0.0002184   0.0000228   0.0000125
   15   0.0001301   0.0000436  -0.0000406  -0.0001739   0.0000172   0.0000028
   16  -0.0002408  -0.0000204   0.0000196   0.0004092  -0.0000276  -0.0000163
   17   0.0001086  -0.0003149   0.0002084  -0.0001421   0.0000274   0.0000282
   18   0.0000378  -0.0003039  -0.0000913  -0.0001289   0.0000602   0.0000460
   19   0.0003412  -0.0000158  -0.0000153  -0.0005205   0.0000401   0.0000249
   20  -0.0000583   0.0000502  -0.0000346   0.0000692  -0.0000083  -0.0000039
   21  -0.0000400   0.0000027   0.0000196   0.0000803  -0.0000009  -0.0000064
   22   0.0000160   0.0004340  -0.0001435  -0.0000797  -0.0000425  -0.0000301
   23  -0.0000300   0.0000816  -0.0001358   0.0001169   0.0000128  -0.0000323
   24   0.0000338   0.0003464  -0.0000517  -0.0001029  -0.0000314  -0.0000089
   25   0.0000347   0.0000003   0.0000199  -0.0000852   0.0000048   0.0000056
   26  -0.0000023  -0.0000293   0.0000067   0.0000116  -0.0000025   0.0000041
   27  -0.0000246   0.0000379  -0.0000102   0.0000144   0.0000003  -0.0000086
   28   0.0003743   0.0000473   0.0000212  -0.0006487   0.0000790   0.0000894
   29  -0.0004661  -0.0000245   0.0000696  -0.0001480   0.0000030   0.0000091
   30   0.0000390  -0.0005066   0.0002757  -0.0000849  -0.0000102  -0.0000061
   31  -0.0000742  -0.0000387   0.0000104   0.0000639  -0.0000065  -0.0000037
   32   0.0000778   0.0003128  -0.0001652  -0.0001191  -0.0000014  -0.0000004
   33   0.0000497   0.0000951  -0.0001250  -0.0000600   0.0000224  -0.0000114
   34   0.0024253  -0.0030128   0.0008633  -0.0016043   0.0001140  -0.0000033
   35  -0.0031314  -0.0572704   0.0253181   0.0002547   0.0002581  -0.0004165
   36   0.0011727   0.0256924  -0.0143516  -0.0000855  -0.0005182  -0.0006272
   37  -0.0304671  -0.0642997   0.0323652   0.0028406  -0.0000729   0.0002532
   38  -0.0168330   0.0356476  -0.0120139  -0.0042750  -0.0022488   0.0030460
   39   0.0110235  -0.0069914   0.0089728   0.0020025   0.0027625   0.0024047
   40  -0.0037506   0.0018079  -0.0001666  -0.0012328  -0.0007097   0.0004490
   41   0.0010235   0.0013810   0.0017860   0.0004782   0.0003543  -0.0001337
   42   0.0002930   0.0016648   0.0046721  -0.0001391  -0.0000175   0.0002129
   43  -0.1570992  -0.0498969   0.0309573  -0.0388242  -0.0175078   0.0112767
   44  -0.1082874  -0.1955694   0.0711384   0.0028946   0.0026499  -0.0000234
   45   0.0574771   0.0664244  -0.0929171   0.0022866   0.0016684   0.0022227
   46   0.0019346  -0.0045451   0.0021259   0.0005428  -0.0073133   0.0032592
   47   0.0167930  -0.0313243   0.0146061  -0.0011882  -0.0028440   0.0010043
   48  -0.0076421   0.0160321  -0.0035069   0.0004303   0.0015438  -0.0017055
   49   0.5204047  -0.0111127  -0.0293296  -0.1670018   0.0104667   0.0074473
   50  -0.0111127   0.5147969  -0.1815427   0.0104516  -0.0371802   0.0054410
   51  -0.0293296  -0.1815427   0.1957314   0.0072822   0.0054218  -0.0257022
   52  -0.1670018   0.0104516   0.0072822   0.2386260  -0.0158536  -0.0119956
   53   0.0104667  -0.0371802   0.0054218  -0.0158536   0.0461905  -0.0142848
   54   0.0074473   0.0054410  -0.0257022  -0.0119956  -0.0142848   0.0186901
   55  -0.1412731   0.0492276  -0.0151596  -0.0367346   0.0237730  -0.0072543
   56   0.1075066  -0.2226996   0.0657547   0.0033713  -0.0007008   0.0014397
   57  -0.0416184   0.0704558  -0.0859300   0.0018549  -0.0002219   0.0031649
   58   0.0002449   0.0011816  -0.0001342   0.0014587   0.0066575  -0.0032814
   59  -0.0202706  -0.0291386   0.0164592   0.0005691  -0.0041080   0.0013465
   60   0.0094073   0.0145013  -0.0040731  -0.0004124   0.0008247  -0.0013514
   61  -0.0207909   0.0716584  -0.0302112   0.0032817  -0.0005232   0.0001823
   62   0.0239114   0.0208290  -0.0086004   0.0036201  -0.0027750   0.0027034
   63  -0.0091407  -0.0122375   0.0128960  -0.0015195   0.0031028   0.0027012
   64  -0.0039390  -0.0008086   0.0011834  -0.0011972   0.0009327  -0.0003143
   65   0.0000074   0.0018098   0.0016115  -0.0002341   0.0003026   0.0000079
   66   0.0008148   0.0018364   0.0043850   0.0002832  -0.0001220   0.0002664
           55          56          57          58          59          60
    1   0.0012393  -0.0025542   0.0014799   0.0002155   0.0005442  -0.0002653
    2  -0.0021353  -0.0013759   0.0036833  -0.0013033  -0.0005375   0.0003659
    3   0.0006532   0.0031464   0.0045356   0.0003118   0.0000703   0.0000385
    4   0.0002497  -0.0001640   0.0013809  -0.0003262  -0.0001032   0.0001239
    5  -0.0003497   0.0002428   0.0001972   0.0003412   0.0001899  -0.0001091
    6  -0.0002869   0.0002941  -0.0000931   0.0003272   0.0002153  -0.0000990
    7  -0.0008422   0.0006723   0.0000390   0.0000113  -0.0000855   0.0000370
    8  -0.0003386   0.0000908  -0.0002060  -0.0000863  -0.0000278  -0.0000125
    9  -0.0004694   0.0002594  -0.0002042  -0.0000820  -0.0000956   0.0000291
   10  -0.0003809  -0.0000037  -0.0001313   0.0001059   0.0000923  -0.0000628
   11   0.0000433  -0.0001124   0.0006238   0.0001644   0.0001701  -0.0000931
   12  -0.0000092  -0.0004980   0.0004239   0.0000082   0.0001389  -0.0000363
   13   0.0001150   0.0003306   0.0000215  -0.0001741  -0.0001866   0.0001026
   14   0.0001362   0.0001525  -0.0001040  -0.0001079  -0.0001018   0.0000715
   15   0.0001164   0.0001277  -0.0000391  -0.0000861  -0.0000949   0.0000483
   16  -0.0003759  -0.0002909   0.0001529   0.0002324   0.0002562  -0.0001565
   17  -0.0003666   0.0002706  -0.0004065  -0.0000524  -0.0000797   0.0000226
   18  -0.0001638   0.0003758  -0.0001446  -0.0000321  -0.0000977   0.0000108
   19   0.0002845   0.0003483  -0.0003444  -0.0002792  -0.0003197   0.0001739
   20   0.0000118  -0.0000696   0.0000674   0.0000460   0.0000545  -0.0000279
   21  -0.0000380  -0.0000615   0.0000498   0.0000365   0.0000505  -0.0000237
   22   0.0006512  -0.0003097   0.0002858  -0.0001045  -0.0000659   0.0000827
   23   0.0003009   0.0000155   0.0003378  -0.0000059   0.0000149   0.0000034
   24   0.0003596  -0.0002821  -0.0002618  -0.0000247  -0.0000102   0.0000356
   25   0.0000243   0.0000520  -0.0000703  -0.0000442  -0.0000564   0.0000239
   26  -0.0000368   0.0000237  -0.0000120   0.0000047  -0.0000042  -0.0000003
   27   0.0000551  -0.0000412   0.0000447   0.0000067   0.0000213  -0.0000085
   28  -0.0001756   0.0004485  -0.0012021  -0.0001354  -0.0002403   0.0000721
   29   0.0003463   0.0000421  -0.0002389  -0.0000338  -0.0000534   0.0000482
   30  -0.0008112   0.0001760   0.0001123  -0.0001198  -0.0001174  -0.0000047
   31  -0.0001762  -0.0000403  -0.0000102   0.0000407   0.0000509  -0.0000127
   32   0.0005815  -0.0000293  -0.0000636  -0.0000835  -0.0001092   0.0000682
   33   0.0003087   0.0003056   0.0001425  -0.0000060  -0.0000238  -0.0000088
   34  -0.0338388  -0.0198655   0.0121926  -0.0027500   0.0003140   0.0004059
   35  -0.0696316   0.0339356  -0.0074681   0.0049180   0.0037170  -0.0000111
   36   0.0352599  -0.0110030   0.0082043  -0.0015266   0.0003630   0.0044798
   37  -0.0490052   0.0296199  -0.0098097   0.0005681  -0.0009746   0.0003491
   38   0.0310638  -0.0186573   0.0047425  -0.0019314  -0.0016558   0.0004780
   39  -0.0098863   0.0048301  -0.0036644   0.0007762   0.0004254  -0.0012018
   40  -0.0007957   0.0006918  -0.0003175   0.0001625   0.0000036  -0.0000328
   41   0.0007395  -0.0000441  -0.0004512  -0.0001182  -0.0000128  -0.0001190
   42  -0.0004438  -0.0004071  -0.0006665   0.0000270  -0.0001198  -0.0002622
   43   0.0644831  -0.0346831   0.0109713  -0.0015490   0.0049179  -0.0017050
   44   0.0197850  -0.0468004   0.0219647   0.0011350   0.0011126   0.0011208
   45  -0.0137781   0.0263290  -0.0054088  -0.0001060   0.0008665   0.0033863
   46  -0.0021106  -0.0005361   0.0007103   0.0003926  -0.0004004   0.0001485
   47  -0.0042834   0.0019530   0.0013546   0.0001697  -0.0015264   0.0007148
   48   0.0023045   0.0009189   0.0029634  -0.0000841   0.0007998  -0.0002047
   49  -0.1412731   0.1075066  -0.0416184   0.0002449  -0.0202706   0.0094073
   50   0.0492276  -0.2226996   0.0704558   0.0011816  -0.0291386   0.0145013
   51  -0.0151596   0.0657547  -0.0859300  -0.0001342   0.0164592  -0.0040731
   52  -0.0367346   0.0033713   0.0018549   0.0014587   0.0005691  -0.0004124
   53   0.0237730  -0.0007008  -0.0002219   0.0066575  -0.0041080   0.0008247
   54  -0.0072543   0.0014397   0.0031649  -0.0032814   0.0013465  -0.0013514
   55   0.5991245  -0.0610348  -0.0120586  -0.0723101  -0.0453526   0.0240807
   56  -0.0610348   0.4634096  -0.1529972  -0.0489853  -0.1052724   0.0419150
   57  -0.0120586  -0.1529972   0.1853904   0.0257129   0.0413458  -0.0433146
   58  -0.0723101  -0.0489853   0.0257129   0.0966961   0.0733902  -0.0398285
   59  -0.0453526  -0.1052724   0.0413458   0.0733902   0.1471364  -0.0680453
   60   0.0240807   0.0419150  -0.0433146  -0.0398285  -0.0680453   0.0450892
   61  -0.3168635  -0.0004983   0.0216467  -0.0231797  -0.0125492   0.0079529
   62   0.0593191  -0.1049033   0.0163131  -0.0339816  -0.0103537   0.0095543
   63  -0.0049460   0.0207444  -0.0683818   0.0177991   0.0079322  -0.0005853
   64  -0.0112902   0.0259256  -0.0108887   0.0007237   0.0004662  -0.0004848
   65  -0.0017976   0.0005279   0.0010856  -0.0013189   0.0005862  -0.0012704
   66   0.0021699  -0.0013262   0.0030783   0.0003056  -0.0014297  -0.0019435
           61          62          63          64          65          66
    1  -0.0276751  -0.0064788   0.0025924   0.0011733   0.0015268  -0.0007653
    2  -0.0242519   0.0071705   0.0011660  -0.0006578  -0.0000635  -0.0017046
    3   0.0125324   0.0001647   0.0030661  -0.0001307  -0.0019348  -0.0027774
    4  -0.0017319   0.0027552  -0.0007801  -0.0000164  -0.0008277  -0.0005294
    5   0.0031729   0.0004005  -0.0007637  -0.0002501  -0.0002051   0.0000741
    6   0.0033437  -0.0001942  -0.0009696  -0.0001943  -0.0002026   0.0003249
    7   0.0013988   0.0004133  -0.0008116  -0.0000305  -0.0000206   0.0000422
    8  -0.0003954   0.0004967   0.0001223   0.0000913   0.0001005  -0.0000630
    9   0.0002594   0.0004490   0.0003240   0.0001312   0.0000327  -0.0001431
   10  -0.0003938  -0.0004132   0.0000518   0.0000200   0.0002359   0.0000431
   11   0.0005883   0.0000489  -0.0000253  -0.0001383  -0.0003455  -0.0000944
   12  -0.0008581   0.0003751  -0.0003157  -0.0000671  -0.0001600  -0.0000585
   13  -0.0003848   0.0001943  -0.0001588   0.0000476   0.0000014  -0.0001145
   14  -0.0001965   0.0000506  -0.0000034   0.0000648   0.0000323  -0.0000801
   15  -0.0002764   0.0000623   0.0000570   0.0000255   0.0000329  -0.0000745
   16   0.0005802   0.0003519   0.0002100  -0.0000724  -0.0000202   0.0000329
   17  -0.0000717   0.0000924   0.0002215   0.0001163   0.0002756   0.0000309
   18   0.0000252  -0.0000729   0.0002412   0.0001322   0.0002582  -0.0000026
   19  -0.0006113   0.0002250   0.0000082   0.0000735   0.0000903  -0.0000368
   20   0.0000586  -0.0000343   0.0000163  -0.0000085  -0.0000244  -0.0000105
   21   0.0001013  -0.0000433   0.0000005  -0.0000144  -0.0000132  -0.0000185
   22  -0.0006214  -0.0002485  -0.0006667  -0.0002365  -0.0003728   0.0000044
   23   0.0001602  -0.0000899   0.0001598   0.0000629  -0.0000076  -0.0003740
   24  -0.0009137   0.0004102   0.0003745  -0.0000794  -0.0000219  -0.0000626
   25  -0.0000764   0.0000107  -0.0000530   0.0000024   0.0000089   0.0000530
   26   0.0000594  -0.0000019   0.0000438  -0.0000197   0.0000133   0.0000158
   27  -0.0000319  -0.0000543  -0.0000749   0.0000309  -0.0000291  -0.0000164
   28   0.0001515   0.0023639   0.0007762   0.0000084   0.0001141   0.0006915
   29  -0.0029793  -0.0026297  -0.0002750  -0.0000063   0.0003936   0.0004340
   30   0.0000210  -0.0005205  -0.0004334   0.0002087  -0.0000113   0.0002901
   31   0.0000157   0.0000650   0.0002659  -0.0000310   0.0001101   0.0001670
   32  -0.0003417   0.0005426   0.0001726  -0.0000161   0.0000253  -0.0001824
   33   0.0005007  -0.0004558   0.0001297   0.0001436   0.0000189  -0.0006216
   34  -0.1745930  -0.1044038   0.0595995   0.0104368   0.0109614  -0.0059556
   35  -0.0482121  -0.2264413   0.0765881  -0.0145854  -0.0141428   0.0087064
   36   0.0306428   0.0795195  -0.1008710   0.0061192   0.0072628   0.0001051
   37   0.0608540   0.0123190  -0.0105952  -0.0015430  -0.0031291   0.0019601
   38  -0.0268904  -0.0464404   0.0284586  -0.0028688  -0.0009285   0.0032078
   39   0.0084237   0.0246963  -0.0027069   0.0018701   0.0032639   0.0042487
   40  -0.0009312   0.0031370  -0.0010290   0.0005720   0.0006253  -0.0002914
   41   0.0034124  -0.0017279   0.0031397  -0.0007297  -0.0005934   0.0004409
   42  -0.0009455   0.0032285   0.0045401   0.0003083   0.0003503   0.0001324
   43  -0.0548120  -0.0236295   0.0152325  -0.0009510  -0.0007790   0.0003007
   44  -0.0233373  -0.0097529   0.0052660  -0.0006185   0.0001491  -0.0004194
   45   0.0148233   0.0052668  -0.0062890   0.0002904  -0.0003904  -0.0007088
   46   0.0007968   0.0016366  -0.0008059   0.0001581   0.0000896  -0.0000898
   47   0.0006528  -0.0022693   0.0003248  -0.0000280  -0.0000281  -0.0000849
   48  -0.0003537   0.0004440  -0.0009899  -0.0000246  -0.0001202  -0.0002540
   49  -0.0207909   0.0239114  -0.0091407  -0.0039390   0.0000074   0.0008148
   50   0.0716584   0.0208290  -0.0122375  -0.0008086   0.0018098   0.0018364
   51  -0.0302112  -0.0086004   0.0128960   0.0011834   0.0016115   0.0043850
   52   0.0032817   0.0036201  -0.0015195  -0.0011972  -0.0002341   0.0002832
   53  -0.0005232  -0.0027750   0.0031028   0.0009327   0.0003026  -0.0001220
   54   0.0001823   0.0027034   0.0027012  -0.0003143   0.0000079   0.0002664
   55  -0.3168635   0.0593191  -0.0049460  -0.0112902  -0.0017976   0.0021699
   56  -0.0004983  -0.1049033   0.0207444   0.0259256   0.0005279  -0.0013262
   57   0.0216467   0.0163131  -0.0683818  -0.0108887   0.0010856   0.0030783
   58  -0.0231797  -0.0339816   0.0177991   0.0007237  -0.0013189   0.0003056
   59  -0.0125492  -0.0103537   0.0079322   0.0004662   0.0005862  -0.0014297
   60   0.0079529   0.0095543  -0.0005853  -0.0004848  -0.0012704  -0.0019435
   61   0.6671412  -0.0465691  -0.0229201  -0.1115495   0.1070526  -0.0439473
   62  -0.0465691   0.6250302  -0.2244365   0.1053995  -0.2472398   0.0911953
   63  -0.0229201  -0.2244365   0.2304859  -0.0431070   0.0902797  -0.0732017
   64  -0.1115495   0.1053995  -0.0431070   0.1176409  -0.1123235   0.0448618
   65   0.1070526  -0.2472398   0.0902797  -0.1123235   0.2593625  -0.1000505
   66  -0.0439473   0.0911953  -0.0732017   0.0448618  -0.1000505   0.0670524
 **********************************************************************
 **                                                                  **
 **                       VIBRATIONAL ANALYSIS                       **
 **                       --------------------                       **
 **                                                                  **
 **        VIBRATIONAL FREQUENCIES (CM**-1) AND NORMAL MODES         **
 **     FORCE CONSTANTS (mDYN/ANGSTROM) AND REDUCED MASSES (AMU)     **
 **                  INFRARED INTENSITIES (KM/MOL)                   **
 **                                                                  **
 **********************************************************************


 Mode:                 1                      2                      3
 Frequency:        20.47                  35.21                  45.75
 Force Cnst:      0.0041                 0.0111                 0.0201
 Red. Mass:      16.6086                15.1504                16.2749
 IR Active:          YES                    YES                    YES
 IR Intens:        0.153                  0.303                  0.217
 Raman Active:       YES                    YES                    YES
               X      Y      Z        X      Y      Z        X      Y      Z
 C         -0.007 -0.001  0.064    0.005  0.126 -0.241    0.017 -0.187 -0.102
 C          0.013  0.077 -0.058   -0.012  0.065 -0.143   -0.069 -0.111 -0.076
 Cl         0.056  0.223 -0.206   -0.043  0.084 -0.184   -0.202 -0.162 -0.093
 C          0.010  0.037 -0.045   -0.009 -0.018 -0.002   -0.054  0.002 -0.027
 Cl         0.030  0.140 -0.201   -0.029 -0.137  0.174   -0.175  0.144 -0.048
 C         -0.007 -0.087  0.105    0.010 -0.020  0.011    0.056  0.010  0.028
 Cl        -0.012 -0.155  0.151    0.017 -0.168  0.243    0.087  0.153  0.101
 C         -0.024 -0.162  0.226    0.025  0.082 -0.142    0.145 -0.085  0.031
 H         -0.042 -0.257  0.336    0.042  0.090 -0.142    0.230 -0.080  0.077
 C         -0.019 -0.117  0.202    0.022  0.150 -0.261    0.123 -0.178 -0.041
 H         -0.028 -0.177  0.289    0.034  0.205 -0.345    0.194 -0.243 -0.054
 C         -0.005  0.006  0.051    0.002  0.095 -0.221    0.014 -0.202 -0.163
 C         -0.005  0.047  0.147   -0.070  0.075 -0.171    0.068 -0.160 -0.137
 H         -0.006  0.089  0.230   -0.129  0.096 -0.209    0.107 -0.198 -0.158
 C         -0.006  0.035  0.135   -0.069  0.031 -0.048    0.085 -0.041 -0.033
 Cl         0.000  0.097  0.275   -0.175  0.008  0.025    0.172  0.036  0.048
 C         -0.014 -0.022  0.013    0.009  0.011  0.027    0.041  0.028  0.037
 Cl        -0.016 -0.040 -0.009    0.015 -0.031  0.217    0.068  0.224  0.268
 C         -0.017 -0.066 -0.092    0.082  0.024 -0.044   -0.022 -0.048 -0.059
 Cl        -0.023 -0.151 -0.265    0.187 -0.007  0.033   -0.092  0.015 -0.028
 C         -0.015 -0.047 -0.065    0.077  0.067 -0.167   -0.033 -0.161 -0.153
 H         -0.020 -0.079 -0.136    0.139  0.083 -0.208   -0.080 -0.200 -0.184
 TransDip  -0.000 -0.005  0.011    0.000  0.009 -0.015    0.008 -0.012 -0.004

 Mode:                 4                      5                      6
 Frequency:        79.43                  80.75                 135.81
 Force Cnst:      0.0996                 0.1050                 0.0913
 Red. Mass:      26.7911                27.3239                 8.4008
 IR Active:          YES                    YES                    YES
 IR Intens:        0.054                  0.077                  0.154
 Raman Active:       YES                    YES                    YES
               X      Y      Z        X      Y      Z        X      Y      Z
 C         -0.006  0.024  0.172   -0.002  0.117 -0.005    0.001  0.011 -0.026
 C          0.031  0.051  0.093    0.025  0.023  0.071   -0.001 -0.020  0.011
 Cl         0.104  0.224 -0.070    0.060 -0.253  0.424   -0.027 -0.083  0.070
 C          0.026 -0.017  0.095    0.021  0.072 -0.058   -0.001 -0.054  0.055
 Cl         0.087 -0.153  0.189    0.065  0.269 -0.363   -0.004 -0.009  0.000
 C         -0.019  0.002  0.044   -0.019  0.006  0.002   -0.001 -0.114  0.131
 Cl        -0.035  0.109 -0.210   -0.030 -0.249  0.226   -0.005  0.066 -0.118
 C         -0.055 -0.029  0.134   -0.051  0.077 -0.047   -0.001 -0.248  0.305
 H         -0.092 -0.034  0.117   -0.080  0.051 -0.031   -0.004 -0.354  0.438
 C         -0.044 -0.038  0.227   -0.042  0.175 -0.106    0.000 -0.169  0.205
 H         -0.072 -0.067  0.300   -0.068  0.258 -0.177    0.002 -0.225  0.272
 C         -0.009  0.032  0.138   -0.002  0.120  0.015    0.004  0.097 -0.153
 C         -0.011 -0.006  0.047   -0.034  0.093 -0.012   -0.026  0.094 -0.145
 H         -0.012 -0.032 -0.006   -0.057  0.097 -0.037   -0.052  0.119 -0.135
 C         -0.016 -0.029 -0.015   -0.043  0.038 -0.039   -0.036  0.062 -0.100
 Cl        -0.037 -0.181 -0.354   -0.120 -0.082 -0.235   -0.147  0.067  0.023
 C         -0.016  0.026  0.091   -0.007  0.043  0.027    0.004  0.036 -0.083
 Cl         0.012  0.180  0.412    0.003  0.062  0.208    0.005 -0.019  0.017
 C         -0.031 -0.025 -0.013    0.023  0.038 -0.030    0.044  0.055 -0.105
 Cl        -0.065 -0.172 -0.345    0.064 -0.064 -0.180    0.169  0.044  0.014
 C         -0.026 -0.002  0.050    0.024  0.083 -0.025    0.033  0.087 -0.153
 H         -0.037 -0.026  0.007    0.048  0.079 -0.066    0.064  0.109 -0.144
 TransDip  -0.002 -0.001  0.007   -0.004  0.007 -0.004   -0.002 -0.006  0.011

 Mode:                 7                      8                      9
 Frequency:       160.08                 194.34                 207.42
 Force Cnst:      0.3245                 0.2409                 0.1733
 Red. Mass:      21.4965                10.8265                 6.8366
 IR Active:          YES                    YES                    YES
 IR Intens:        0.040                  0.033                  0.014
 Raman Active:       YES                    YES                    YES
               X      Y      Z        X      Y      Z        X      Y      Z
 C         -0.057  0.029  0.030    0.029 -0.053 -0.073   -0.027 -0.029 -0.050
 C         -0.114  0.043  0.022    0.036 -0.069 -0.090   -0.016 -0.035 -0.067
 Cl        -0.279  0.012 -0.020   -0.075 -0.139 -0.108    0.074 -0.038 -0.030
 C         -0.135  0.025  0.013    0.035 -0.045 -0.054   -0.032 -0.044 -0.060
 Cl        -0.188  0.039  0.034   -0.038 -0.020 -0.003   -0.065 -0.056 -0.033
 C         -0.200 -0.000 -0.007    0.069 -0.047 -0.029   -0.008 -0.044 -0.030
 Cl        -0.254 -0.137 -0.103    0.105  0.051  0.030    0.024  0.108  0.080
 C         -0.195  0.000 -0.011    0.067 -0.073 -0.007   -0.004 -0.067 -0.012
 H         -0.186  0.006 -0.012    0.073 -0.096  0.024   -0.008 -0.085  0.008
 C         -0.171  0.010  0.010    0.045 -0.081 -0.036   -0.015 -0.053 -0.024
 H         -0.227  0.042  0.044    0.066 -0.120 -0.015   -0.007 -0.066 -0.020
 C          0.038  0.072  0.108    0.034  0.074  0.092   -0.013  0.021  0.025
 C          0.098  0.056  0.070    0.016  0.046 -0.004    0.004  0.173  0.364
 H          0.121  0.011  0.019   -0.004 -0.044 -0.207    0.008  0.257  0.535
 C          0.122  0.063  0.073    0.020  0.102  0.146   -0.004  0.117  0.239
 Cl         0.316  0.089 -0.094   -0.166 -0.047  0.004    0.005 -0.018 -0.116
 C          0.131  0.049  0.092    0.042  0.142  0.246   -0.028  0.059  0.108
 Cl         0.137 -0.015 -0.032    0.018  0.018 -0.086   -0.044  0.028 -0.041
 C          0.135  0.056  0.130    0.046  0.190  0.330   -0.025 -0.004 -0.038
 Cl         0.351 -0.164 -0.035   -0.018 -0.002 -0.157    0.080 -0.029  0.057
 C          0.116  0.095  0.175    0.053  0.215  0.389   -0.040 -0.074 -0.216
 H          0.154  0.121  0.180    0.056  0.244  0.455   -0.062 -0.183 -0.447
 TransDip   0.003  0.004  0.004    0.004 -0.003  0.003    0.003  0.001  0.002

 Mode:                10                     11                     12
 Frequency:       212.04                 215.42                 225.60
 Force Cnst:      0.3774                 0.8296                 0.7345
 Red. Mass:      14.2464                30.3424                24.4961
 IR Active:          YES                    YES                    YES
 IR Intens:        0.072                  0.124                  0.021
 Raman Active:       YES                    YES                    YES
               X      Y      Z        X      Y      Z        X      Y      Z
 C         -0.061 -0.013 -0.005    0.003 -0.038  0.084   -0.027 -0.041 -0.047
 C         -0.053 -0.015  0.001   -0.002 -0.025  0.083    0.032 -0.100 -0.071
 Cl         0.105  0.023  0.037    0.014  0.054  0.011    0.482 -0.002  0.022
 C         -0.077 -0.057 -0.041    0.005 -0.001  0.052    0.023 -0.077 -0.048
 Cl         0.113 -0.197 -0.158    0.000  0.043  0.016   -0.470  0.234  0.189
 C         -0.080 -0.036 -0.033   -0.002  0.032  0.000    0.095 -0.052 -0.030
 Cl        -0.027  0.262  0.207   -0.020 -0.059 -0.028    0.096 -0.126 -0.104
 C         -0.057 -0.048 -0.042   -0.002  0.080 -0.059    0.042 -0.032 -0.016
 H         -0.072 -0.054 -0.044    0.002  0.139 -0.130    0.024 -0.041 -0.018
 C         -0.062 -0.018 -0.012    0.004  0.033 -0.004    0.028 -0.038 -0.036
 H         -0.081 -0.011  0.003    0.002  0.064 -0.038    0.058 -0.059 -0.051
 C         -0.070 -0.011 -0.025   -0.004 -0.075  0.019   -0.046 -0.008 -0.033
 C         -0.098 -0.135 -0.261    0.025 -0.088 -0.056   -0.084 -0.081 -0.159
 H         -0.115 -0.207 -0.426    0.026 -0.083 -0.042   -0.106 -0.127 -0.280
 C         -0.092 -0.066 -0.145    0.039 -0.152 -0.051   -0.090 -0.025 -0.073
 Cl         0.140  0.133  0.007   -0.253 -0.242  0.167    0.079  0.105 -0.018
 C         -0.123 -0.007 -0.029   -0.004 -0.110 -0.063   -0.123  0.020  0.008
 Cl        -0.144  0.030  0.008    0.047  0.666 -0.279   -0.157 -0.012  0.016
 C         -0.076  0.042  0.086   -0.055 -0.138 -0.028   -0.074  0.058  0.078
 Cl         0.136 -0.161  0.007    0.220 -0.275  0.131    0.072 -0.099 -0.001
 C         -0.065  0.111  0.199   -0.032 -0.070 -0.016   -0.065  0.091  0.133
 H         -0.062  0.188  0.375   -0.025 -0.051  0.023   -0.078  0.128  0.237
 TransDip   0.008 -0.003 -0.003   -0.000  0.010 -0.006   -0.004  0.001  0.001

 Mode:                13                     14                     15
 Frequency:       234.54                 248.17                 305.93
 Force Cnst:      0.6467                 0.2714                 0.4721
 Red. Mass:      19.9532                 7.4803                 8.5617
 IR Active:          YES                    YES                    YES
 IR Intens:        0.023                  1.016                  0.447
 Raman Active:       YES                    YES                    YES
               X      Y      Z        X      Y      Z        X      Y      Z
 C         -0.045 -0.015 -0.006    0.005 -0.071  0.080   -0.002  0.161 -0.258
 C         -0.095 -0.014  0.002    0.005 -0.250  0.295   -0.040  0.117 -0.094
 Cl         0.239  0.087  0.077   -0.009  0.048 -0.079    0.033  0.052  0.075
 C         -0.165 -0.085 -0.056    0.004 -0.293  0.347   -0.025  0.010  0.076
 Cl        -0.229 -0.095 -0.077   -0.008  0.061 -0.089    0.053  0.020  0.006
 C         -0.203 -0.073 -0.050    0.006 -0.192  0.222   -0.025 -0.103  0.223
 Cl        -0.211  0.176  0.137    0.012  0.043 -0.038   -0.064  0.014 -0.059
 C         -0.162 -0.093 -0.074    0.003  0.039 -0.078    0.024 -0.109  0.185
 H         -0.162 -0.088 -0.079    0.004  0.221 -0.309    0.068 -0.187  0.313
 C         -0.141 -0.041 -0.033    0.001  0.116 -0.170    0.031  0.123 -0.180
 H         -0.215  0.016 -0.005   -0.000  0.342 -0.450    0.050  0.190 -0.288
 C          0.048 -0.008 -0.014    0.000  0.009  0.006   -0.016 -0.032 -0.222
 C          0.153  0.006 -0.092    0.008  0.023  0.011   -0.050 -0.051 -0.128
 H          0.210 -0.044 -0.111    0.013  0.028  0.028   -0.108 -0.086 -0.273
 C          0.175 -0.013 -0.077    0.001  0.028  0.001   -0.015 -0.006  0.166
 Cl        -0.116 -0.133  0.089   -0.023  0.022 -0.010    0.088 -0.070  0.001
 C          0.274 -0.037 -0.056   -0.001  0.024 -0.003    0.020  0.054  0.308
 Cl         0.358 -0.030 -0.006   -0.006 -0.026  0.010   -0.001  0.014 -0.071
 C          0.173 -0.042 -0.014   -0.001  0.024 -0.010    0.028 -0.005  0.183
 Cl        -0.096  0.157 -0.066    0.026  0.017 -0.009   -0.098 -0.063  0.009
 C          0.146 -0.046  0.032   -0.008  0.014 -0.013    0.031 -0.049 -0.107
 H          0.212 -0.000  0.054   -0.014  0.004 -0.030    0.082 -0.078 -0.236
 TransDip  -0.004  0.003  0.001   -0.001  0.021 -0.024   -0.008 -0.004 -0.019

 Mode:                16                     17                     18
 Frequency:       343.16                 346.08                 351.32
 Force Cnst:      0.5425                 1.7432                 1.9191
 Red. Mass:       7.8187                24.7033                26.3903
 IR Active:          YES                    YES                    YES
 IR Intens:        0.901                  0.373                  0.096
 Raman Active:       YES                    YES                    YES
               X      Y      Z        X      Y      Z        X      Y      Z
 C          0.003 -0.166  0.140   -0.052  0.166  0.008   -0.064 -0.097  0.028
 C         -0.066 -0.065  0.147   -0.098  0.152  0.034    0.015 -0.104 -0.002
 Cl        -0.011  0.122  0.082   -0.190  0.259  0.223    0.092 -0.124 -0.110
 C         -0.052  0.017  0.007   -0.101 -0.127 -0.113    0.048  0.064  0.053
 Cl        -0.008 -0.033 -0.028   -0.265 -0.238 -0.186    0.155  0.116  0.090
 C          0.007  0.146 -0.137    0.176 -0.144 -0.021   -0.029  0.104 -0.007
 Cl         0.006 -0.056  0.006    0.441 -0.065 -0.073   -0.103  0.006  0.023
 C          0.066  0.100 -0.129    0.075 -0.070  0.040   -0.024  0.087 -0.008
 H          0.099  0.189 -0.221   -0.121 -0.177  0.050    0.040  0.140 -0.035
 C          0.073 -0.145  0.145    0.065  0.176  0.028   -0.038 -0.080  0.034
 H          0.093 -0.220  0.211    0.049  0.213  0.001    0.019 -0.138  0.032
 C         -0.012 -0.148 -0.146   -0.065  0.061  0.032   -0.120 -0.046 -0.035
 C          0.030 -0.115 -0.170   -0.041  0.078  0.028   -0.030  0.053 -0.086
 H          0.066 -0.207 -0.305   -0.004  0.077  0.075    0.115 -0.052 -0.102
 C          0.039  0.088  0.102   -0.032  0.041 -0.053   -0.023  0.221 -0.051
 Cl        -0.052  0.015 -0.018   -0.034  0.139 -0.057   -0.203  0.424 -0.184
 C          0.020  0.192  0.284    0.071 -0.067 -0.064    0.169  0.052  0.081
 Cl        -0.024 -0.047 -0.041    0.162  0.007 -0.001    0.333 -0.043 -0.028
 C         -0.011  0.107  0.090   -0.008 -0.108  0.026   -0.067 -0.146  0.108
 Cl         0.073  0.043 -0.038   -0.114 -0.160  0.084   -0.197 -0.370  0.181
 C         -0.058 -0.102 -0.173    0.006 -0.003  0.068   -0.077 -0.122 -0.017
 H         -0.130 -0.187 -0.287    0.103  0.055  0.082    0.030 -0.101 -0.099
 TransDip   0.004 -0.022 -0.021   -0.020 -0.001 -0.000    0.009 -0.003 -0.003

 Mode:                19                     20                     21
 Frequency:       438.25                 467.91                 497.89
 Force Cnst:      0.8381                 0.9826                 1.3849
 Red. Mass:       7.4066                 7.6175                 9.4818
 IR Active:          YES                    YES                    YES
 IR Intens:        4.793                 14.603                  5.112
 Raman Active:       YES                    YES                    YES
               X      Y      Z        X      Y      Z        X      Y      Z
 C         -0.045  0.102  0.106   -0.134  0.092  0.112   -0.109  0.037  0.013
 C          0.065 -0.057  0.097    0.006  0.049 -0.046   -0.135  0.003  0.000
 Cl        -0.002 -0.073 -0.067    0.016 -0.077 -0.058    0.083 -0.126 -0.102
 C          0.054 -0.082  0.033    0.022  0.022 -0.067   -0.135  0.106  0.136
 Cl        -0.011  0.019  0.003    0.026  0.025  0.029   -0.075 -0.151 -0.125
 C         -0.003  0.022 -0.142   -0.014 -0.092  0.039    0.084  0.280  0.220
 Cl         0.082  0.009  0.028    0.136  0.017 -0.000   -0.038 -0.048 -0.036
 C         -0.156  0.074 -0.050   -0.218  0.029  0.087    0.162  0.339  0.228
 H         -0.293  0.066 -0.128   -0.378 -0.031  0.061    0.252  0.395  0.224
 C         -0.150  0.017  0.205   -0.219  0.186  0.024    0.148  0.120  0.132
 H         -0.208 -0.008  0.313   -0.255  0.271 -0.034    0.358 -0.034  0.055
 C         -0.026  0.257 -0.101   -0.120 -0.120  0.148   -0.096  0.012 -0.027
 C         -0.022  0.179 -0.187   -0.134 -0.215 -0.032   -0.078  0.028  0.024
 H         -0.159  0.233 -0.266   -0.053 -0.322 -0.125   -0.086  0.048  0.056
 C         -0.006 -0.021  0.015   -0.091 -0.036 -0.007   -0.056 -0.009  0.008
 Cl         0.106 -0.121  0.049   -0.012  0.033 -0.007    0.032 -0.034  0.012
 C          0.009  0.021  0.117    0.003  0.030  0.147   -0.019 -0.019 -0.021
 Cl         0.026 -0.012 -0.013    0.078  0.005 -0.027    0.070 -0.002 -0.002
 C         -0.013 -0.017  0.002    0.006 -0.021 -0.008   -0.034  0.014  0.017
 Cl        -0.084 -0.067  0.041    0.100  0.113 -0.054    0.026  0.027 -0.017
 C         -0.008  0.175 -0.187   -0.043 -0.229 -0.034   -0.057  0.026  0.021
 H          0.142  0.218 -0.279   -0.116 -0.307 -0.128   -0.034  0.045  0.035
 TransDip  -0.043  0.054 -0.013   -0.120 -0.017  0.014   -0.017  0.054  0.045

 Mode:                22                     23                     24
 Frequency:       505.76                 513.39                 524.84
 Force Cnst:      1.3031                 0.9999                 0.9661
 Red. Mass:       8.6464                 6.4389                 5.9531
 IR Active:          YES                    YES                    YES
 IR Intens:       13.701                  9.929                  3.242
 Raman Active:       YES                    YES                    YES
               X      Y      Z        X      Y      Z        X      Y      Z
 C          0.160  0.155  0.028    0.116  0.022  0.192   -0.030 -0.029 -0.041
 C          0.147  0.084  0.025    0.118 -0.026  0.148   -0.037 -0.256  0.277
 Cl        -0.014 -0.043 -0.029   -0.008 -0.041 -0.053    0.003  0.033 -0.011
 C          0.085 -0.116  0.092    0.065  0.142 -0.201   -0.021  0.079 -0.092
 Cl        -0.082 -0.039 -0.048   -0.073 -0.065 -0.022    0.020  0.006  0.019
 C          0.027 -0.011 -0.044    0.029  0.004 -0.008   -0.006  0.175 -0.215
 Cl        -0.089  0.012  0.016   -0.064  0.012  0.004    0.009 -0.014  0.011
 C          0.039  0.047 -0.083    0.023 -0.078  0.161    0.012 -0.125  0.141
 H         -0.021  0.082 -0.164   -0.035 -0.211  0.296    0.039 -0.356  0.451
 C          0.087  0.019  0.187    0.059  0.244 -0.082   -0.001  0.027 -0.121
 H          0.003 -0.037  0.371    0.003  0.472 -0.287    0.027  0.070 -0.212
 C          0.146  0.041  0.030    0.112  0.011  0.126   -0.039  0.028 -0.081
 C         -0.118 -0.097 -0.008    0.183 -0.023 -0.090   -0.140  0.038  0.087
 H         -0.227 -0.064 -0.091    0.238 -0.094 -0.158   -0.208  0.174  0.266
 C         -0.132 -0.093  0.064    0.153  0.036 -0.077   -0.142 -0.111 -0.077
 Cl        -0.034  0.123 -0.053   -0.036  0.006  0.007    0.022  0.021 -0.003
 C          0.024 -0.165  0.146    0.041  0.131  0.060   -0.022 -0.123  0.001
 Cl        -0.104  0.062 -0.026   -0.087 -0.022  0.005    0.034  0.026 -0.009
 C          0.262 -0.172  0.006   -0.030  0.034 -0.045    0.087  0.005  0.178
 Cl        -0.042  0.039 -0.010   -0.029 -0.057  0.034    0.004  0.036 -0.031
 C          0.321 -0.129 -0.014   -0.015 -0.018 -0.085    0.074 -0.013 -0.016
 H          0.425 -0.097 -0.057   -0.083 -0.095 -0.176    0.152 -0.018 -0.126
 TransDip   0.115 -0.013  0.027    0.095  0.035  0.002   -0.048 -0.024  0.022

 Mode:                25                     26                     27
 Frequency:       529.43                 596.90                 612.91
 Force Cnst:      0.8906                 1.8337                 1.1973
 Red. Mass:       5.3927                 8.7353                 5.4096
 IR Active:          YES                    YES                    YES
 IR Intens:        0.161                  2.315                  2.356
 Raman Active:       YES                    YES                    YES
               X      Y      Z        X      Y      Z        X      Y      Z
 C         -0.017 -0.012 -0.016    0.110 -0.027  0.130   -0.045 -0.233  0.171
 C         -0.021 -0.089  0.098    0.157  0.039 -0.013   -0.083 -0.036 -0.027
 Cl         0.004  0.010 -0.005   -0.035  0.019  0.021    0.010  0.008  0.011
 C         -0.014  0.035 -0.034    0.131 -0.009 -0.152   -0.067  0.225 -0.217
 Cl         0.008  0.001  0.006   -0.029 -0.001  0.009    0.018 -0.009  0.016
 C         -0.003  0.062 -0.067    0.099 -0.171  0.023   -0.032 -0.131  0.265
 Cl         0.008 -0.006  0.002   -0.128  0.022  0.010    0.037 -0.001 -0.018
 C          0.004 -0.043  0.058    0.185 -0.109 -0.119   -0.012  0.060 -0.035
 H          0.017 -0.133  0.180    0.148 -0.020 -0.258    0.079  0.369 -0.373
 C         -0.003  0.019 -0.055    0.212  0.027  0.022   -0.045 -0.106 -0.040
 H          0.007  0.032 -0.082    0.175  0.142 -0.074    0.007  0.139 -0.414
 C         -0.020  0.006 -0.024   -0.040  0.089  0.088    0.007  0.100 -0.026
 C         -0.051 -0.049 -0.107   -0.260 -0.041  0.009   -0.027  0.097 -0.046
 H         -0.093 -0.193 -0.444   -0.427  0.033 -0.069   -0.119  0.152 -0.063
 C         -0.009  0.150  0.371   -0.235 -0.085  0.011   -0.042 -0.045  0.016
 Cl         0.005 -0.010 -0.027    0.039 -0.022  0.011    0.008  0.019 -0.009
 C         -0.008 -0.031 -0.002   -0.166  0.009  0.093    0.033 -0.098  0.060
 Cl         0.015  0.006 -0.002    0.191 -0.011 -0.017   -0.036  0.017 -0.006
 C         -0.016 -0.175 -0.348   -0.169  0.038 -0.057    0.112 -0.089  0.017
 Cl         0.006  0.023  0.018    0.029  0.028 -0.010   -0.016  0.015 -0.005
 C          0.023  0.061  0.137   -0.190  0.122 -0.060    0.120  0.048 -0.030
 H          0.070  0.236  0.494   -0.276  0.061 -0.102    0.280  0.116 -0.074
 TransDip  -0.006 -0.008  0.008   -0.033 -0.013 -0.034   -0.001  0.021 -0.044

 Mode:                28                     29                     30
 Frequency:       643.71                 715.29                 735.66
 Force Cnst:      1.6038                 1.1538                 1.8901
 Red. Mass:       6.5691                 3.8275                 5.9277
 IR Active:          YES                    YES                    YES
 IR Intens:        1.760                  5.455                  0.563
 Raman Active:       YES                    YES                    YES
               X      Y      Z        X      Y      Z        X      Y      Z
 C         -0.029 -0.057 -0.135   -0.016  0.045 -0.009   -0.013 -0.224  0.302
 C         -0.074 -0.049 -0.072   -0.015 -0.009  0.047   -0.022  0.207 -0.247
 Cl         0.002  0.028  0.023    0.003 -0.008 -0.009    0.003 -0.011  0.005
 C         -0.060 -0.027  0.122   -0.013  0.007 -0.049   -0.021 -0.161  0.194
 Cl         0.011 -0.001 -0.008    0.007  0.007  0.007    0.006  0.009 -0.002
 C         -0.020  0.124 -0.021    0.006 -0.046  0.008   -0.004  0.136 -0.189
 Cl         0.019 -0.012 -0.006   -0.004  0.002  0.000    0.000 -0.004  0.004
 C          0.047 -0.007  0.032    0.002 -0.001 -0.030    0.013 -0.120  0.123
 H          0.216 -0.064  0.209   -0.064 -0.008 -0.062    0.003 -0.060  0.040
 C         -0.014 -0.137 -0.144    0.024  0.041  0.058    0.016  0.086 -0.094
 H          0.078 -0.308 -0.058   -0.002  0.047  0.086    0.014  0.419 -0.505
 C          0.033  0.199  0.389   -0.038 -0.099 -0.198   -0.016 -0.006 -0.091
 C         -0.009  0.023 -0.019    0.017  0.048  0.106    0.016  0.063 -0.024
 H         -0.049 -0.120 -0.353    0.078  0.232  0.549   -0.034  0.187  0.150
 C         -0.023 -0.099 -0.212   -0.002 -0.070 -0.199   -0.002 -0.057  0.015
 Cl         0.005  0.006  0.015    0.001 -0.002  0.005   -0.003  0.018 -0.009
 C          0.026  0.103  0.267    0.037  0.124  0.239    0.006 -0.066  0.061
 Cl        -0.006 -0.005 -0.015   -0.009 -0.004 -0.007   -0.003  0.004 -0.002
 C         -0.001 -0.102 -0.205   -0.014 -0.086 -0.186   -0.001 -0.069  0.018
 Cl        -0.003  0.006  0.014    0.003  0.001  0.003    0.007  0.020 -0.010
 C          0.019  0.019 -0.020    0.007  0.019  0.118   -0.007  0.049 -0.012
 H          0.019 -0.131 -0.377    0.040  0.223  0.561    0.091  0.172  0.152
 TransDip  -0.001 -0.033 -0.027   -0.008  0.034  0.066   -0.000 -0.021  0.012

 Mode:                31                     32                     33
 Frequency:       753.87                 777.91                 802.99
 Force Cnst:      2.6122                 3.4902                 2.4796
 Red. Mass:       7.8012                 9.7893                 6.5270
 IR Active:          YES                    YES                    YES
 IR Intens:       15.183                 54.465                103.139
 Raman Active:       YES                    YES                    YES
               X      Y      Z        X      Y      Z        X      Y      Z
 C          0.227 -0.071 -0.035   -0.155 -0.081 -0.054   -0.010 -0.043  0.047
 C          0.212  0.014 -0.005    0.258 -0.259 -0.218    0.003  0.010 -0.044
 Cl        -0.008  0.018  0.016   -0.058  0.091  0.076   -0.002  0.003  0.005
 C          0.174  0.145  0.123    0.362 -0.112 -0.086    0.009 -0.016  0.014
 Cl        -0.066 -0.059 -0.047   -0.034 -0.022 -0.017   -0.000 -0.000 -0.001
 C         -0.105  0.126  0.083    0.325 -0.023 -0.023    0.010  0.040 -0.044
 Cl         0.050 -0.001 -0.001   -0.102  0.027  0.022   -0.003 -0.002  0.003
 C         -0.191  0.125  0.114   -0.052  0.248  0.197    0.006 -0.047  0.068
 H          0.063  0.233  0.140   -0.123  0.234  0.172    0.027  0.275 -0.330
 C         -0.233 -0.177 -0.138   -0.117 -0.040 -0.034   -0.004 -0.049  0.024
 H         -0.291 -0.095 -0.161    0.180 -0.221 -0.195    0.021  0.295 -0.438
 C          0.234 -0.071 -0.114   -0.190  0.003 -0.019   -0.015 -0.009  0.009
 C         -0.017 -0.152  0.081    0.013  0.113 -0.062   -0.216 -0.067  0.044
 H         -0.167  0.050  0.276    0.146  0.087  0.066   -0.127 -0.111  0.079
 C         -0.048 -0.117  0.035    0.031  0.065 -0.030   -0.170  0.279 -0.112
 Cl        -0.019  0.026 -0.011    0.011 -0.013  0.004    0.041 -0.089  0.038
 C         -0.156  0.031  0.041    0.114 -0.026  0.010    0.023  0.250 -0.114
 Cl         0.062 -0.006 -0.004   -0.039  0.003  0.002   -0.003 -0.001  0.001
 C         -0.042  0.104 -0.066   -0.001 -0.109  0.042    0.198  0.237 -0.125
 Cl        -0.018 -0.021  0.010    0.021  0.025 -0.013   -0.047 -0.080  0.040
 C         -0.010  0.139 -0.051   -0.027 -0.107  0.054    0.203 -0.118  0.039
 H         -0.195  0.160  0.233    0.118 -0.021  0.076    0.131 -0.149  0.056
 TransDip   0.071  0.076  0.069    0.197 -0.108 -0.074    0.022  0.279 -0.165

 Mode:                34                     35                     36
 Frequency:       835.31                 889.10                 900.02
 Force Cnst:      0.6280                 2.0028                 0.8730
 Red. Mass:       1.5277                 4.3002                 1.8291
 IR Active:          YES                    YES                    YES
 IR Intens:       11.161                 32.814                  2.791
 Raman Active:       YES                    YES                    YES
               X      Y      Z        X      Y      Z        X      Y      Z
 C          0.001 -0.067  0.085   -0.082 -0.052  0.007   -0.035  0.014 -0.030
 C         -0.001  0.011 -0.021   -0.112 -0.080 -0.074   -0.051 -0.043 -0.023
 Cl         0.000  0.000  0.001   -0.004  0.014  0.012   -0.001  0.005  0.004
 C          0.000 -0.003  0.008   -0.085 -0.135 -0.103   -0.046 -0.045 -0.037
 Cl        -0.000 -0.000 -0.000    0.030  0.025  0.020    0.012  0.009  0.007
 C         -0.001 -0.030  0.045    0.144 -0.058 -0.039    0.047 -0.009 -0.014
 Cl         0.001  0.003 -0.004   -0.025  0.006  0.004   -0.008  0.001  0.001
 C          0.000  0.064 -0.083   -0.039  0.115  0.066    0.007  0.012  0.032
 H          0.008 -0.459  0.588   -0.292 -0.051  0.125   -0.045  0.084 -0.092
 C         -0.001  0.056 -0.089    0.004  0.092  0.060    0.007  0.007  0.012
 H         -0.004 -0.386  0.466    0.117  0.014  0.021    0.045  0.000 -0.026
 C         -0.004  0.001 -0.006    0.138 -0.040 -0.075    0.049  0.040  0.095
 C         -0.035  0.000 -0.014    0.051 -0.094  0.152    0.015 -0.065 -0.040
 H         -0.032  0.055  0.096   -0.075 -0.331 -0.469    0.015  0.101  0.288
 C         -0.032  0.039 -0.006    0.030 -0.134  0.020    0.019 -0.034  0.035
 Cl         0.006 -0.011  0.004   -0.018  0.025 -0.007   -0.006  0.008 -0.004
 C          0.004  0.023 -0.011   -0.115  0.011  0.003   -0.035  0.002  0.006
 Cl        -0.001  0.001 -0.000    0.021 -0.001 -0.001    0.006 -0.001 -0.001
 C          0.037  0.032 -0.006    0.065  0.112 -0.090    0.021  0.056  0.026
 Cl        -0.007 -0.010  0.004   -0.024 -0.023  0.015   -0.007 -0.008  0.000
 C          0.032 -0.012 -0.021    0.083  0.172  0.018    0.008 -0.028 -0.166
 H          0.049  0.052  0.108   -0.033 -0.102 -0.498    0.055  0.407  0.803
 TransDip   0.012 -0.011  0.106    0.050 -0.113 -0.136    0.024 -0.010  0.047

 Mode:                37                     38                     39
 Frequency:       903.54                 966.87                1047.59
 Force Cnst:      0.6829                 0.7381                 4.4138
 Red. Mass:       1.4198                 1.3402                 6.8262
 IR Active:          YES                    YES                    YES
 IR Intens:        1.104                  0.201                 18.226
 Raman Active:       YES                    YES                    YES
               X      Y      Z        X      Y      Z        X      Y      Z
 C         -0.010  0.005 -0.010   -0.000 -0.017  0.022    0.047 -0.007 -0.005
 C         -0.021 -0.016 -0.011    0.000 -0.006  0.005   -0.024  0.037  0.028
 Cl         0.000  0.002  0.002   -0.000  0.000  0.000    0.002 -0.003 -0.002
 C         -0.020 -0.017 -0.014    0.001  0.005 -0.008   -0.040 -0.041 -0.031
 Cl         0.005  0.004  0.003   -0.000 -0.000  0.000    0.005  0.005  0.004
 C          0.014 -0.004 -0.004   -0.001  0.008 -0.010    0.048 -0.013 -0.011
 Cl        -0.002  0.000  0.000    0.000 -0.001  0.001   -0.004  0.001  0.001
 C         -0.000  0.008  0.008   -0.002 -0.069  0.089   -0.015  0.036  0.027
 H         -0.024  0.012 -0.012   -0.002  0.403 -0.513   -0.038  0.026  0.026
 C          0.003  0.005  0.008    0.001  0.080 -0.098   -0.016 -0.021 -0.014
 H          0.022 -0.002 -0.006   -0.005 -0.456  0.578   -0.005 -0.018 -0.031
 C          0.018  0.012  0.031   -0.002 -0.006 -0.010    0.064 -0.005 -0.003
 C         -0.002 -0.080 -0.131   -0.002  0.004  0.004   -0.147 -0.285  0.139
 H          0.054  0.351  0.790   -0.005 -0.006 -0.019    0.085 -0.427  0.207
 C          0.011  0.002  0.049   -0.004  0.002 -0.001   -0.040  0.203 -0.088
 Cl        -0.003  0.002 -0.005    0.000 -0.000  0.000    0.004 -0.016  0.007
 C         -0.014  0.002  0.002    0.000 -0.001 -0.000    0.392 -0.028 -0.020
 Cl         0.002 -0.000 -0.000   -0.000  0.000 -0.000   -0.050  0.004  0.002
 C          0.005  0.005 -0.028    0.006  0.002 -0.003   -0.057 -0.195  0.094
 Cl        -0.002 -0.002  0.003   -0.001 -0.001  0.000    0.006  0.015 -0.007
 C          0.013  0.048  0.061    0.005  0.009  0.003   -0.119  0.302 -0.130
 H         -0.032 -0.179 -0.422    0.006 -0.010 -0.044    0.141  0.433 -0.182
 TransDip   0.018 -0.021  0.019   -0.007  0.009 -0.009    0.136 -0.014 -0.009

 Mode:                40                     41                     42
 Frequency:      1069.93                1117.36                1168.51
 Force Cnst:      4.9573                 3.2998                 1.6717
 Red. Mass:       7.3501                 4.4859                 2.0780
 IR Active:          YES                    YES                    YES
 IR Intens:        0.234                 30.605                 62.516
 Raman Active:       YES                    YES                    YES
               X      Y      Z        X      Y      Z        X      Y      Z
 C          0.226  0.006  0.003   -0.163  0.091  0.068   -0.023  0.006  0.004
 C         -0.095  0.280  0.224   -0.021  0.184  0.147   -0.012 -0.006 -0.004
 Cl         0.011 -0.028 -0.023    0.006 -0.022 -0.018    0.001 -0.000  0.000
 C         -0.187 -0.202 -0.159    0.097  0.039  0.031    0.012  0.021  0.016
 Cl         0.019  0.020  0.016   -0.013 -0.011 -0.008   -0.001 -0.002 -0.002
 C          0.274 -0.068 -0.054    0.196 -0.001 -0.002    0.036  0.008  0.006
 Cl        -0.028  0.004  0.004   -0.026  0.002  0.002   -0.004 -0.000  0.000
 C         -0.045  0.161  0.129    0.110 -0.078 -0.061    0.017 -0.022 -0.017
 H          0.027  0.194  0.130    0.500  0.022  0.022    0.030 -0.020 -0.017
 C         -0.126 -0.167 -0.134   -0.148 -0.123 -0.094   -0.020  0.001 -0.000
 H         -0.078 -0.219 -0.138   -0.202 -0.114 -0.082   -0.108  0.055  0.041
 C          0.113 -0.009 -0.007   -0.193  0.014 -0.013    0.009  0.003 -0.004
 C         -0.008  0.143 -0.065    0.025 -0.091  0.040   -0.063  0.016 -0.002
 H         -0.225  0.290 -0.108    0.311 -0.274  0.105   -0.529  0.284 -0.099
 C         -0.072  0.073 -0.026    0.090 -0.109  0.043    0.054 -0.111  0.046
 Cl         0.011 -0.013  0.005   -0.010  0.013 -0.005   -0.005  0.013 -0.006
 C         -0.020  0.001  0.001   -0.036  0.011 -0.002    0.206 -0.020 -0.009
 Cl         0.007 -0.001 -0.000   -0.000 -0.000  0.000   -0.025  0.002  0.001
 C         -0.085 -0.061  0.035    0.092  0.086 -0.046    0.084  0.100 -0.052
 Cl         0.012  0.011 -0.006   -0.010 -0.011  0.006   -0.007 -0.012  0.006
 C         -0.024 -0.140  0.067    0.024  0.072 -0.030   -0.072 -0.001  0.008
 H         -0.267 -0.263  0.126    0.354  0.214 -0.151   -0.657 -0.246  0.156
 TransDip  -0.013 -0.008  0.003    0.149  0.067  0.069    0.253 -0.007 -0.008

 Mode:                43                     44                     45
 Frequency:      1179.26                1189.23                1223.78
 Force Cnst:      1.1314                 2.1702                 1.4281
 Red. Mass:       1.3809                 2.6044                 1.6185
 IR Active:          YES                    YES                    YES
 IR Intens:       11.590                 26.881                 18.656
 Raman Active:       YES                    YES                    YES
               X      Y      Z        X      Y      Z        X      Y      Z
 C          0.016  0.024  0.019    0.011 -0.042 -0.032   -0.002  0.003 -0.002
 C          0.013 -0.079 -0.063   -0.101 -0.034 -0.026   -0.000  0.005  0.004
 Cl        -0.004  0.007  0.006    0.005 -0.000 -0.000   -0.000 -0.001 -0.001
 C         -0.053 -0.047 -0.037    0.022  0.149  0.118    0.003 -0.003 -0.002
 Cl         0.007  0.005  0.004   -0.008 -0.014 -0.011   -0.000  0.000  0.000
 C          0.007  0.028  0.021    0.235  0.043  0.032   -0.003 -0.001 -0.001
 Cl        -0.001 -0.002 -0.001   -0.022  0.001  0.001    0.000  0.000  0.000
 C          0.067 -0.012 -0.009    0.008 -0.090 -0.068   -0.001  0.001  0.001
 H          0.634  0.155  0.127   -0.627 -0.292 -0.234    0.009  0.004  0.004
 C         -0.071  0.022  0.018   -0.043  0.010  0.007    0.002 -0.002 -0.000
 H         -0.577  0.342  0.272   -0.453  0.268  0.211    0.015 -0.004 -0.014
 C          0.032 -0.002 -0.013    0.078 -0.009  0.005   -0.004  0.006 -0.002
 C          0.007  0.002  0.001    0.013  0.015 -0.010    0.049  0.036 -0.020
 H          0.008 -0.004 -0.013    0.001  0.033 -0.005    0.642 -0.305  0.100
 C         -0.015  0.023 -0.009   -0.037  0.057 -0.023   -0.110  0.056 -0.017
 Cl         0.001 -0.002  0.001    0.004 -0.006  0.002    0.006 -0.005  0.002
 C         -0.014  0.002 -0.000   -0.035 -0.004  0.005   -0.020 -0.119  0.055
 Cl         0.002 -0.000 -0.000    0.005 -0.000 -0.000    0.001  0.004 -0.002
 C         -0.020 -0.022  0.012   -0.039 -0.044  0.023    0.113  0.025 -0.020
 Cl         0.002  0.002 -0.001    0.003  0.005 -0.002   -0.006 -0.003  0.002
 C          0.006 -0.007  0.005    0.016 -0.010  0.002   -0.035  0.049 -0.019
 H         -0.021 -0.029 -0.006   -0.015 -0.029  0.013   -0.613 -0.188  0.133
 TransDip  -0.079 -0.056 -0.049    0.163  0.030  0.012   -0.016  0.126 -0.054

 Mode:                46                     47                     48
 Frequency:      1271.27                1285.65                1306.31
 Force Cnst:      8.4754                10.6233                 3.2276
 Red. Mass:       8.9009                10.9085                 3.2102
 IR Active:          YES                    YES                    YES
 IR Intens:        5.715                  5.349                 11.335
 Raman Active:       YES                    YES                    YES
               X      Y      Z        X      Y      Z        X      Y      Z
 C          0.040 -0.307 -0.247    0.040 -0.124 -0.061    0.244  0.003  0.001
 C          0.314  0.096  0.077    0.146  0.011  0.001   -0.019 -0.043 -0.037
 Cl         0.002  0.002  0.001   -0.002  0.002  0.002   -0.001  0.004  0.003
 C         -0.284  0.155  0.123   -0.167  0.069  0.053   -0.050 -0.082 -0.064
 Cl         0.001  0.001  0.000    0.003  0.001  0.001    0.006  0.004  0.004
 C         -0.007 -0.238 -0.185    0.009 -0.081 -0.061    0.009  0.104  0.080
 Cl        -0.003 -0.000 -0.000   -0.001 -0.001 -0.001    0.003 -0.001 -0.001
 C          0.201  0.113  0.087    0.095  0.037  0.027   -0.080  0.022  0.018
 H         -0.181  0.005 -0.003   -0.213 -0.057 -0.044   -0.434 -0.079 -0.063
 C         -0.147  0.141  0.112   -0.064  0.052  0.030    0.103 -0.057 -0.040
 H         -0.253  0.224  0.161   -0.034  0.010  0.043   -0.405  0.283  0.209
 C         -0.134 -0.123  0.096   -0.032  0.355 -0.135   -0.214  0.011  0.017
 C         -0.094  0.068 -0.032    0.246 -0.160  0.054   -0.052  0.024 -0.003
 H          0.084 -0.022  0.041    0.170 -0.118  0.045    0.330 -0.219  0.064
 C          0.093  0.013 -0.014   -0.278 -0.216  0.118    0.036 -0.101  0.043
 Cl         0.001  0.002 -0.001   -0.005  0.006 -0.002   -0.003  0.007 -0.003
 C          0.020 -0.141  0.063    0.026  0.399 -0.182    0.057 -0.012  0.000
 Cl        -0.004  0.002 -0.000   -0.001 -0.002  0.001   -0.007  0.001  0.000
 C         -0.015  0.140 -0.063    0.269 -0.215  0.075    0.042  0.102 -0.050
 Cl        -0.006 -0.007  0.004    0.004  0.002 -0.001   -0.004 -0.007  0.004
 C          0.050  0.058 -0.039   -0.280 -0.138  0.080   -0.049 -0.008  0.006
 H          0.258  0.172 -0.065    0.032 -0.001  0.009    0.340  0.166 -0.102
 TransDip   0.069  0.025 -0.024    0.006 -0.074 -0.003    0.084 -0.052 -0.042

 Mode:                49                     50                     51
 Frequency:      1370.84                1407.93                1444.65
 Force Cnst:      4.3625                 3.7208                 3.7065
 Red. Mass:       3.9401                 3.1859                 3.0143
 IR Active:          YES                    YES                    YES
 IR Intens:       67.971                 36.180                158.212
 Raman Active:       YES                    YES                    YES
               X      Y      Z        X      Y      Z        X      Y      Z
 C          0.002 -0.154 -0.134    0.013 -0.091 -0.030    0.054  0.045  0.032
 C         -0.217  0.096  0.077   -0.085  0.029  0.020   -0.062 -0.059 -0.047
 Cl         0.006 -0.006 -0.005    0.003 -0.002 -0.001    0.001  0.001  0.001
 C          0.258  0.006  0.005    0.077  0.028  0.020   -0.024  0.082  0.065
 Cl        -0.010 -0.004 -0.003   -0.003 -0.002 -0.001   -0.000 -0.003 -0.002
 C         -0.052 -0.104 -0.081   -0.018 -0.072 -0.056    0.070 -0.065 -0.051
 Cl         0.001  0.005  0.004    0.000  0.002  0.002   -0.004  0.001  0.001
 C         -0.096  0.064  0.051   -0.026  0.037  0.027   -0.066 -0.034 -0.026
 H          0.361  0.218  0.172    0.113  0.084  0.069    0.398  0.102  0.079
 C          0.120  0.045  0.037    0.047  0.018  0.009   -0.047  0.046  0.036
 H         -0.361  0.380  0.281   -0.118  0.119  0.116    0.344 -0.201 -0.153
 C         -0.008 -0.065  0.066   -0.002  0.193 -0.068    0.108 -0.020 -0.006
 C          0.080  0.018 -0.019   -0.167 -0.017  0.018   -0.003  0.076 -0.033
 H         -0.173  0.193 -0.047    0.469 -0.409  0.168    0.434 -0.174  0.044
 C         -0.093  0.007  0.002    0.137 -0.081  0.025   -0.156 -0.104  0.060
 Cl         0.002 -0.002  0.001   -0.005  0.005 -0.002    0.003  0.004 -0.002
 C          0.005  0.002 -0.000    0.012  0.078 -0.036    0.164 -0.023 -0.003
 Cl        -0.000  0.002 -0.001   -0.001 -0.004  0.002   -0.007  0.001  0.000
 C          0.093  0.008 -0.013   -0.152 -0.043  0.032   -0.132  0.138 -0.052
 Cl        -0.003 -0.002  0.001    0.005  0.004 -0.002    0.002 -0.005  0.002
 C         -0.087  0.020 -0.007    0.162 -0.045  0.004   -0.028 -0.071  0.035
 H          0.252  0.183 -0.078   -0.434 -0.314  0.182    0.464  0.128 -0.096
 TransDip  -0.006  0.239  0.113    0.019 -0.126  0.145    0.401 -0.020 -0.031

 Mode:                52                     53                     54
 Frequency:      1476.14                1562.78                1578.11
 Force Cnst:      5.1510                10.5137                10.9253
 Red. Mass:       4.0122                 7.3065                 7.4457
 IR Active:          YES                    YES                    YES
 IR Intens:       20.875                 52.712                 20.616
 Raman Active:       YES                    YES                    YES
               X      Y      Z        X      Y      Z        X      Y      Z
 C          0.221  0.051  0.038    0.004  0.128  0.121    0.012  0.258  0.171
 C         -0.080 -0.095 -0.077   -0.088 -0.064 -0.052   -0.089 -0.107 -0.082
 Cl         0.003  0.003  0.002    0.001 -0.001 -0.000    0.002 -0.001 -0.001
 C         -0.078  0.133  0.105    0.020  0.083  0.064   -0.004  0.118  0.094
 Cl         0.001 -0.004 -0.003   -0.000  0.000  0.000    0.001  0.000  0.000
 C          0.126 -0.107 -0.085   -0.092 -0.175 -0.135   -0.108 -0.231 -0.179
 Cl        -0.005  0.002  0.002    0.002  0.002  0.001    0.002  0.002  0.002
 C         -0.167 -0.034 -0.027    0.146  0.132  0.101    0.190  0.168  0.133
 H          0.571  0.187  0.145   -0.330  0.002 -0.003   -0.426  0.002 -0.007
 C         -0.003  0.048  0.039    0.050 -0.123 -0.099    0.053 -0.183 -0.137
 H          0.400 -0.192 -0.156   -0.309  0.080  0.092   -0.383  0.088  0.055
 C         -0.156  0.005  0.006    0.026  0.291 -0.139   -0.020 -0.257  0.089
 C         -0.019 -0.042  0.024    0.103 -0.189  0.079   -0.040  0.135 -0.055
 H         -0.265  0.085 -0.035   -0.315  0.042 -0.008    0.171  0.011 -0.039
 C          0.138  0.071 -0.043    0.068  0.167 -0.081   -0.073 -0.111  0.058
 Cl        -0.002 -0.002  0.001   -0.002 -0.001  0.000    0.002  0.000 -0.000
 C         -0.121  0.000  0.010   -0.012 -0.271  0.123    0.014  0.181 -0.084
 Cl         0.004 -0.000 -0.000    0.000  0.003 -0.002    0.000 -0.002  0.001
 C          0.134 -0.079  0.025   -0.048  0.180 -0.077    0.035 -0.119  0.053
 Cl        -0.002  0.002 -0.001    0.002 -0.001  0.000   -0.002  0.000 -0.000
 C         -0.032  0.043 -0.017   -0.133 -0.176  0.092    0.087  0.137 -0.065
 H         -0.208 -0.019  0.028    0.323 -0.002 -0.045   -0.209  0.014 -0.010
 TransDip   0.137 -0.031 -0.041    0.021  0.213 -0.090    0.016 -0.132  0.058

 Mode:                55                     56                     57
 Frequency:      1609.01                1619.10                3190.00
 Force Cnst:     10.0084                 9.5708                 6.5319
 Red. Mass:       6.5614                 6.1966                 1.0895
 IR Active:          YES                    YES                    YES
 IR Intens:        6.218                 18.542                  1.678
 Raman Active:       YES                    YES                    YES
               X      Y      Z        X      Y      Z        X      Y      Z
 C         -0.225  0.029  0.022    0.147 -0.022 -0.016   -0.002  0.002  0.001
 C          0.242  0.034  0.028   -0.077 -0.010 -0.011    0.000  0.000  0.000
 Cl        -0.002 -0.003 -0.002    0.001  0.001  0.001    0.000 -0.000 -0.000
 C         -0.196  0.083  0.065    0.052 -0.023 -0.018    0.000 -0.000 -0.000
 Cl         0.001 -0.002 -0.002   -0.000  0.000  0.000    0.000  0.000  0.000
 C          0.128 -0.040 -0.032   -0.029  0.013  0.010   -0.001 -0.000 -0.000
 Cl         0.002  0.001  0.001   -0.001 -0.000 -0.000    0.000 -0.000 -0.000
 C         -0.331 -0.002 -0.000    0.085 -0.003 -0.002   -0.007  0.020  0.016
 H          0.269  0.195  0.153   -0.063 -0.052 -0.041    0.114 -0.241 -0.189
 C          0.357 -0.138 -0.108   -0.110  0.047  0.040   -0.051 -0.050 -0.040
 H         -0.356  0.328  0.256    0.134 -0.105 -0.090    0.592  0.570  0.458
 C         -0.038  0.014  0.000   -0.288  0.029  0.012   -0.000 -0.000 -0.000
 C          0.124 -0.053  0.013    0.309 -0.136  0.041    0.000 -0.000  0.000
 H         -0.146  0.111 -0.038   -0.409  0.291 -0.109   -0.000  0.000 -0.000
 C         -0.100 -0.001  0.008   -0.223 -0.000  0.018   -0.000 -0.000  0.000
 Cl         0.001  0.000 -0.000    0.001  0.001 -0.000    0.000  0.000 -0.000
 C          0.046 -0.010  0.001    0.095 -0.017 -0.000    0.000  0.000 -0.000
 Cl         0.000  0.000 -0.000    0.002 -0.000 -0.000   -0.000  0.000 -0.000
 C         -0.098  0.025 -0.003   -0.220  0.046 -0.003    0.000  0.000 -0.000
 Cl         0.001 -0.001  0.000    0.001 -0.001  0.000   -0.000 -0.000  0.000
 C          0.117  0.024 -0.019    0.308  0.080 -0.064   -0.002  0.003 -0.001
 H         -0.129 -0.085  0.042   -0.393 -0.216  0.134    0.018 -0.033  0.013
 TransDip   0.028 -0.050 -0.055   -0.135  0.027  0.008   -0.036 -0.014 -0.014

 Mode:                58                     59                     60
 Frequency:      3205.58                3212.60                3215.35
 Force Cnst:      6.6108                 6.6554                 6.6525
 Red. Mass:       1.0919                 1.0945                 1.0921
 IR Active:          YES                    YES                    YES
 IR Intens:        0.206                  0.096                  0.307
 Raman Active:       YES                    YES                    YES
               X      Y      Z        X      Y      Z        X      Y      Z
 C         -0.000 -0.000  0.000   -0.001  0.001  0.001    0.000 -0.000  0.000
 C         -0.000  0.000 -0.000    0.000  0.000  0.000    0.000 -0.000 -0.000
 Cl        -0.000 -0.000  0.000   -0.000  0.000  0.000   -0.000  0.000 -0.000
 C          0.000 -0.000 -0.000   -0.000  0.000  0.000   -0.000  0.000  0.000
 Cl        -0.000  0.000  0.000   -0.000 -0.000 -0.000    0.000 -0.000  0.000
 C         -0.000  0.000  0.000    0.003  0.002  0.001   -0.000 -0.000 -0.000
 Cl         0.000  0.000 -0.000   -0.000  0.000  0.000    0.000 -0.000 -0.000
 C         -0.001  0.002  0.002    0.031 -0.061 -0.048   -0.001  0.001  0.001
 H          0.013 -0.026 -0.021   -0.339  0.691  0.542    0.007 -0.014 -0.011
 C         -0.002 -0.002 -0.001   -0.021 -0.017 -0.013    0.001  0.000  0.000
 H          0.019  0.018  0.015    0.207  0.195  0.157   -0.005 -0.004 -0.003
 C          0.002  0.002 -0.001   -0.000  0.000 -0.000   -0.002  0.002 -0.001
 C         -0.002 -0.001  0.001   -0.001 -0.001  0.001   -0.046 -0.066  0.034
 H          0.013  0.018 -0.009    0.011  0.016 -0.008    0.525  0.753 -0.385
 C          0.000  0.000 -0.000    0.000 -0.000  0.000    0.003 -0.001  0.000
 Cl        -0.000  0.000 -0.000    0.000 -0.000 -0.000   -0.000  0.000 -0.000
 C         -0.000  0.000 -0.000   -0.000  0.000 -0.000    0.000  0.000 -0.000
 Cl         0.000  0.000 -0.000    0.000 -0.000 -0.000   -0.000  0.000 -0.000
 C         -0.003 -0.001  0.001   -0.000 -0.000  0.000    0.000  0.000 -0.000
 Cl         0.000  0.000 -0.000    0.000  0.000 -0.000    0.000  0.000 -0.000
 C          0.039 -0.072  0.030    0.001 -0.002  0.001   -0.001  0.002 -0.001
 H         -0.441  0.822 -0.346   -0.010  0.019 -0.008    0.010 -0.020  0.008
 TransDip   0.007  0.012 -0.005    0.003 -0.007 -0.006   -0.002  0.016 -0.006

 STANDARD THERMODYNAMIC QUANTITIES AT   298.15 K  AND     1.00 ATM

   This Molecule has  0 Imaginary Frequencies
   Zero point vibrational energy:       76.917 kcal/mol

   Atom    1 Element C  Has Mass   12.00000
   Atom    2 Element C  Has Mass   12.00000
   Atom    3 Element Cl Has Mass   34.96885
   Atom    4 Element C  Has Mass   12.00000
   Atom    5 Element Cl Has Mass   34.96885
   Atom    6 Element C  Has Mass   12.00000
   Atom    7 Element Cl Has Mass   34.96885
   Atom    8 Element C  Has Mass   12.00000
   Atom    9 Element H  Has Mass    1.00783
   Atom   10 Element C  Has Mass   12.00000
   Atom   11 Element H  Has Mass    1.00783
   Atom   12 Element C  Has Mass   12.00000
   Atom   13 Element C  Has Mass   12.00000
   Atom   14 Element H  Has Mass    1.00783
   Atom   15 Element C  Has Mass   12.00000
   Atom   16 Element Cl Has Mass   34.96885
   Atom   17 Element C  Has Mass   12.00000
   Atom   18 Element Cl Has Mass   34.96885
   Atom   19 Element C  Has Mass   12.00000
   Atom   20 Element Cl Has Mass   34.96885
   Atom   21 Element C  Has Mass   12.00000
   Atom   22 Element H  Has Mass    1.00783
   Molecular Mass:   357.844420 amu
   Principal axes and moments of inertia in amu*Bohr^2:
                             1           2           3
    Eigenvalues --     3787.51331 16349.27138 18106.01518
          X               0.99999    -0.00322    -0.00235
          Y               0.00324     0.99993     0.01168
          Z               0.00231    -0.01169     0.99993
   Rotational Symmetry Number is   1
   The Molecule is an Asymmetric Top
   Translational Enthalpy:        0.889 kcal/mol
   Rotational Enthalpy:           0.889 kcal/mol
   Vibrational Enthalpy:         85.502 kcal/mol
   gas constant (RT):             0.592 kcal/mol
   Translational Entropy:        43.518  cal/mol.K
   Rotational Entropy:           35.371  cal/mol.K
   Vibrational Entropy:          57.450  cal/mol.K

   Total Enthalpy:               87.872 kcal/mol
   Total Entropy:               136.338  cal/mol.K

 ======================================================================

 STANDARD THERMODYNAMIC QUANTITIES FOR ANHARMONIC VIBRATION -- TOSH

   Zero point vibrational energy: ************ kcal/mol

   Vibrational Enthalpy:       Infinity kcal/mol
   Vibrational Entropy:             NaN  cal/mol.K

   Total Enthalpy:             Infinity kcal/mol
   Total Entropy:                   NaN  cal/mol.K

 ======================================================================

 STANDARD THERMODYNAMIC QUANTITIES FOR ANHARMONIC VIBRATION -- VPT2

   Zero point vibrational energy: ************ kcal/mol

   Vibrational Enthalpy:       Infinity kcal/mol
   Vibrational Entropy:             NaN  cal/mol.K

   Total Enthalpy:             Infinity kcal/mol
   Total Entropy:                   NaN  cal/mol.K

 ======================================================================

Archival summary:
1\1\november\FREQ\ProcedureUnspecified\BasisUnspecified\l6124\taweetha\SunJan1208:32:062020SunJan1208:32:062020\0\\#,FREQ,ProcedureUnspecified,BasisUnspecified,\\0,1\Cl\C,1,1.74835\C,2,1.40357,1,119.664\C,3,1.39874,2,118.071,1,-177.511,0\H,4,1.08333,3,118.901,2,-179.528,0\C,4,1.38659,3,121.581,2,-0.664642,0\H,6,1.08188,4,120.771,3,-179.374,0\C,6,1.39012,4,119.841,3,0.151786,0\C,8,1.40052,6,120.328,4,0.333437,0\C,3,1.49071,2,122.983,1,2.15107,0\C,10,1.39516,3,119.808,2,-118.856,0\H,11,1.08208,10,120.472,3,3.02072,0\C,11,1.39152,10,120.466,3,-177.999,0\C,10,1.39596,3,121.103,2,63.5948,0\H,14,1.08135,10,120.555,3,-1.9279,0\C,14,1.38912,10,120.43,3,177.743,0\C,13,1.40071,11,120.961,10,0.248038,0\Cl,17,1.73568,13,120.983,11,-179.843,0\Cl,9,1.73762,8,120.269,6,179.311,0\Cl,8,1.74579,6,118.499,4,-179.656,0\Cl,16,1.74641,14,118.171,10,-179.564,0\Cl,13,1.74685,11,118.18,10,-179.587,0\\\@

 Total job time:  15039.54s(wall), 15037.85s(cpu) 
 Sun Jan 12 08:32:06 2020

        *************************************************************
        *                                                           *
        *  Thank you very much for using Q-Chem.  Have a nice day.  *
        *                                                           *
        *************************************************************
