# Supplementary material for: Quantum Chemical Investigation of Polychlorinated Dibenzodioxins, Dibenzofurans and Biphenyls: Relative Stability and Planarity Analysis
Source: Molecules. 2020 Dec 3;25(23):5697. doi: 10.3390/molecules25235697 (PMC7730433; doi:10.3390/molecules25235697)
Supplement: Supplementary file 1 [file molecules-25-05697-s001.zip › PCB/B3LYP/ClClClHHHClClHH.out]

                  Welcome to Q-Chem
     A Quantum Leap Into The Future Of Chemistry


 Q-Chem 5.2 (devel), Q-Chem, Inc., Pleasanton, CA (2019)

 Yihan Shao,  Zhengting Gan,  E. Epifanovsky,  A. T. B. Gilbert,  M. Wormit,  
 J. Kussmann,  A. W. Lange,  A. Behn,  Jia Deng,  Xintian Feng,  D. Ghosh,  
 M. Goldey,  P. R. Horn,  L. D. Jacobson,  I. Kaliman,  T. Kus,  A. Landau,  
 Jie Liu,  E. I. Proynov,  R. M. Richard,  R. P. Steele,  E. J. Sundstrom,  
 H. L. Woodcock III,  P. M. Zimmerman,  D. Zuev,  B. Albrecht,  E. Alguire,  
 S. A. Baeppler,  D. Barton,  Z. Benda,  Y. A. Bernard,  E. J. Berquist,  
 K. B. Bravaya,  H. Burton,  D. Casanova,  Chun-Min Chang,  Yunqing Chen,  
 A. Chien,  K. D. Closser,  M. P. Coons,  S. Coriani,  S. Dasgupta,  
 A. L. Dempwolff,  M. Diedenhofen,  Hainam Do,  R. G. Edgar,  Po-Tung Fang,  
 S. Faraji,  S. Fatehi,  Qingguo Feng,  K. D. Fenk,  J. Fosso-Tande,  
 J. Gayvert,  Qinghui Ge,  A. Ghysels,  G. Gidofalvi,  J. Gomes,  
 J. Gonthier,  A. Gunina,  D. Hait,  M. W. D. Hanson-Heine,  
 P. H. P. Harbach,  A. W. Hauser,  M. F. Herbst,  J. E. Herr,  
 E. G. Hohenstein,  Z. C. Holden,  Kerwin Hui,  B. C. Huynh,  T.-C. Jagau,  
 Hyunjun Ji,  B. Kaduk,  K. Khistyaev,  Jaehoon Kim,  P. Klunzinger,  K. Koh,  
 D. Kosenkov,  L. Koulias,  T. Kowalczyk,  C. M. Krauter,  A. Kunitsa,  
 Ka Un Lao,  A. Laurent,  K. V. Lawler,  Joonho Lee,  D. Lefrancois,  
 S. Lehtola,  D. S. Levine,  Yi-Pei Li,  You-Sheng Lin,  Fenglai Liu,  
 E. Livshits,  A. Luenser,  P. Manohar,  E. Mansoor,  S. F. Manzer,  
 Shan-Ping Mao,  Yuezhi Mao,  N. Mardirossian,  A. V. Marenich,  
 T. Markovich,  L. A. Martinez-Martinez,  S. A. Maurer,  N. J. Mayhall,  
 S. C. McKenzie,  J.-M. Mewes,  P. Morgante,  A. F. Morrison,  
 J. W. Mullinax,  K. Nanda,  T. S. Nguyen-Beck,  R. Olivares-Amaya,  
 J. A. Parkhill,  Zheng Pei,  T. M. Perrine,  F. Plasser,  P. Pokhilko,  
 S. Prager,  A. Prociuk,  E. Ramos,  D. R. Rehn,  F. Rob,  M. Scheurer,  
 M. Schneider,  N. Sergueev,  S. M. Sharada,  S. Sharma,  D. W. Small,  
 T. Stauch,  T. Stein,  Yu-Chuan Su,  A. J. W. Thom,  A. Tkatchenko,  
 T. Tsuchimochi,  N. M. Tubman,  L. Vogt,  M. L. Vidal,  O. Vydrov,  
 M. A. Watson,  J. Wenzel,  M. de Wergifosse,  T. A. Wesolowski,  A. White,  
 J. Witte,  A. Yamada,  Jun Yang,  K. Yao,  S. Yeganeh,  S. R. Yost,  
 Zhi-Qiang You,  A. Zech,  Igor Ying Zhang,  Xing Zhang,  Yan Zhao,  
 Ying Zhu,  B. R. Brooks,  G. K. L. Chan,  C. J. Cramer,  M. S. Gordon,  
 W. J. Hehre,  A. Klamt,  M. W. Schmidt,  C. D. Sherrill,  D. G. Truhlar,  
 A. Aspuru-Guzik,  R. Baer,  A. T. Bell,  N. A. Besley,  Jeng-Da Chai,  
 A. E. DePrince, III,  R. A. DiStasio Jr.,  A. Dreuw,  B. D. Dunietz,  
 T. R. Furlani,  Chao-Ping Hsu,  Yousung Jung,  Jing Kong,  D. S. Lambrecht,  
 WanZhen Liang,  C. Ochsenfeld,  V. A. Rassolov,  L. V. Slipchenko,  
 J. E. Subotnik,  T. Van Voorhis,  J. M. Herbert,  A. I. Krylov,  
 P. M. W. Gill,  M. Head-Gordon

 Contributors to earlier versions of Q-Chem not listed above: 
 R. D. Adamson,  B. Austin,  J. Baker,  G. J. O. Beran,  K. Brandhorst,  
 S. T. Brown,  E. F. C. Byrd,  A. K. Chakraborty,  C.-L. Cheng,  
 Siu Hung Chien,  D. M. Chipman,  D. L. Crittenden,  H. Dachsel,  
 R. J. Doerksen,  A. D. Dutoi,  L. Fusti-Molnar,  W. A. Goddard III,  
 A. Golubeva-Zadorozhnaya,  S. R. Gwaltney,  G. Hawkins,  A. Heyden,  
 S. Hirata,  G. Kedziora,  F. J. Keil,  C. Kelley,  Jihan Kim,  R. A. King,  
 R. Z. Khaliullin,  P. P. Korambath,  W. Kurlancheek,  A. M. Lee,  M. S. Lee,  
 S. V. Levchenko,  Ching Yeh Lin,  D. Liotard,  R. C. Lochan,  I. Lotan,  
 P. E. Maslen,  N. Nair,  D. P. O'Neill,  D. Neuhauser,  E. Neuscamman,  
 C. M. Oana,  R. Olson,  B. Peters,  R. Peverati,  P. A. Pieniazek,  
 Y. M. Rhee,  J. Ritchie,  M. A. Rohrdanz,  E. Rosta,  N. J. Russ,  
 H. F. Schaefer III,  N. E. Schultz,  N. Shenvi,  A. C. Simmonett,  A. Sodt,  
 D. Stuck,  K. S. Thanthiriwatte,  V. Vanovschi,  Tao Wang,  A. Warshel,  
 C. F. Williams,  Q. Wu,  X. Xu,  W. Zhang

 Please cite Q-Chem as follows:
 Y. Shao et al., Mol. Phys. 113, 184-215 (2015)
 DOI: 10.1080/00268976.2014.952696

 Q-Chem 5.2.1 for Intel X86 EM64T Linux

 Parts of Q-Chem use Armadillo 8.300.2 (Tropical Shenanigans).
 http://arma.sourceforge.net/

 Q-Chem begins on Sun Jan 12 02:40:00 2020  

Host: 
0

     Scratch files written to /scratch/taweetham/qchem7898//
NAlpha2: 162
NElect   162
Mult     1

 Q-Chem warning in module libgen/rem_setup.C, line 2168:

 Setting Thresh to 1e-14


Checking the input file for inconsistencies... 	...done.

--------------------------------------------------------------
User input:
--------------------------------------------------------------
$MOLECULE
0 1
C 
C  1 1.394960
Cl  2 CCl 1 119.528007
C  2 1.386606 1 120.846377 3 178.766605 0
Cl  4 CCl 2 119.698148 1 -179.612229 0
C  4 1.387279 2 120.235871 1 -0.083363 0
Cl  6 CCl 4 120.254637 2 -179.958574 0
C  6 1.387279 4 119.490737 2 0.041992 0
H  8 CH 6 120.064298 4 179.568218 0
C  8 1.386606 6 120.235863 4 0.041336 0
H  10 CH 8 119.614146 6 178.681836 0
C  1 1.488550 2 120.827489 3 1.275929 0
C  12 1.394960 1 120.827496 2 44.635695 0
H  13 CH 12 119.528011 1 1.275194 0
C  13 1.386606 12 120.846392 1 -179.957497 0
Cl  15 CCl 13 119.698155 12 -179.612829 0
C  15 1.387278 13 120.235860 12 -0.083872 0
Cl  17 CCl 15 120.254633 13 -179.958492 0
C  17 1.387279 15 119.490737 13 0.041666 0
H  19 CH 17 120.064293 15 179.568399 0
C  19 1.386606 17 120.235874 15 0.041790 0
H  21 CH 19 119.614152 17 178.681599 0

CH=1.08273
CCl=1.75400
$END

$REM
   JOB_TYPE	OPTIMIZATION
   BASIS	6-311++G**
   METHOD	B3LYP
   SYM_IGNORE	TRUE
   SCF_GUESS_ALWAYS     TRUE
   SYM_IGNORE   TRUE
   S2THRESH     15
   THRESH       15
$END

--------------------------------------------------------------
 ----------------------------------------------------------------
             Standard Nuclear Orientation (Angstroms)
    I     Atom           X                Y                Z
 ----------------------------------------------------------------
    1      C       0.0000000000     0.0000000000     0.0000000000
    2      C       0.0000000000     0.0000000000     1.3949600000
    3      Cl      1.5261815140     0.0000000000     2.2594170471
    4      C      -1.1901880373     0.0256249026     2.1059255403
    5      Cl     -1.1548436435     0.0351778398     3.8595433764
    6      C      -2.4041742747     0.0535064326     1.4351028665
    7      Cl     -3.9099833729     0.0870232313     2.3339530118
    8      C      -2.4180259722     0.0546630380     0.0478935036
    9      H      -3.3603520375     0.0692493833    -0.4851290834
   10      C      -1.2274122092     0.0272853135    -0.6622934626
   11      H      -1.2503451014     0.0068111236    -1.7445869269
   12      C       1.2779219872    -0.0284629571    -0.7628147595
   13      C       2.3095886281    -0.8932703637    -0.3971844912
   14      H       2.1704206894    -1.5663256744     0.4394355459
   15      C       3.5004827568    -0.9194878930    -1.1069450245
   16      Cl      4.7739092873    -2.0261183446    -0.6270805489
   17      C       3.6821124948    -0.0819958503    -2.1978886372
   18      Cl      5.1879324501    -0.1155248115    -3.0967201401
   19      C       2.6636000698     0.7822218600    -2.5724593424
   20      H       2.7980411655     1.4448431951    -3.4181323354
   21      C       1.4736782845     0.8090230106    -1.8610916159
   22      H       0.6936781770     1.5025559907    -2.1490431582
 ----------------------------------------------------------------
 Nuclear Repulsion Energy =        1697.47742852 hartrees
 There are       81 alpha and       81 beta electrons
 Requested basis set is 6-311++G(d,p)
 There are 162 shells and 449 basis functions

 Total QAlloc Memory Limit   2000 MB
 Mega-Array Size       188 MB
 MEM_STATIC part       192 MB
 A cutoff of  1.0D-15 yielded  10030 shell pairs
 There are     83513 function pairs (     89690 Cartesian)
 Smallest overlap matrix eigenvalue = 2.68E-07
 Linear dependence detected in AO basis
 Number of orthogonalized atomic orbitals = 445
 Maximum deviation from orthogonality = 2.705E-10

 Scale SEOQF with 1.000000e-02/1.000000e-01/1.000000e-01

 Standard Electronic Orientation quadrupole field applied
 Nucleus-field energy     =    -0.0000000710 hartrees
 Guess from superposition of atomic densities
 Warning:  Energy on first SCF cycle will be non-variational
 SAD guess density has 162.000000 electrons

 -----------------------------------------------------------------------
  General SCF calculation program by
  Eric Jon Sundstrom, Paul Horn, Yuezhi Mao, Dmitri Zuev, Alec White,
  David Stuck, Shaama M.S., Shane Yost, Joonho Lee, David Small,
  Daniel Levine, Susi Lehtola, Hugh Burton, Evgeny Epifanovsky,
  Bang C. Huynh
 -----------------------------------------------------------------------
 Exchange:     0.2000 Hartree-Fock + 0.0800 Slater + 0.7200 B88
 Correlation:  0.1900 VWN1RPA + 0.8100 LYP
 Using SG-1 standard quadrature grid
 A restricted SCF calculation will be
 performed using DIIS
 SCF converges when DIIS error is below 1.0e-08
 ---------------------------------------
  Cycle       Energy         DIIS error
 ---------------------------------------
    1   -2765.5891652336      2.94e-02  
    2   -2761.3563699459      2.41e-03  
    3   -2761.2133936914      3.22e-03  
    4   -2761.4890086028      8.05e-04  
    5   -2761.5054088101      3.26e-04  
    6   -2761.5078351885      1.08e-04  
    7   -2761.5080906091      3.58e-05  
    8   -2761.5081191450      1.39e-05  
    9   -2761.5081238835      3.14e-06  
   10   -2761.5081241291      1.04e-06  
   11   -2761.5081241554      2.21e-07  
   12   -2761.5081241563      1.24e-07  
   13   -2761.5081241566      3.88e-08  
   14   -2761.5081241568      1.06e-08  
   15   -2761.5081241565      4.84e-09  Convergence criterion met
 ---------------------------------------
 SCF time:   CPU 644.15s  wall 644.00s 
 SCF   energy in the final basis set =    -2761.5081241565
 Total energy in the final basis set =    -2761.5081241565

 --------------------------------------------------------------

                    Orbital Energies (a.u.)
 --------------------------------------------------------------

 Alpha MOs
 -- Occupied --
********-101.5752-101.5743-101.5692-101.5678 -10.2751 -10.2735 -10.2724
-10.2630 -10.2621 -10.2309 -10.2207 -10.2179 -10.2166 -10.2106 -10.2098
-10.2079  -9.4908  -9.4905  -9.4889  -9.4837  -9.4824  -7.2557  -7.2553
 -7.2537  -7.2485  -7.2473  -7.2457  -7.2454  -7.2449  -7.2444  -7.2438
 -7.2430  -7.2386  -7.2379  -7.2371  -7.2366  -0.9550  -0.9342  -0.9032
 -0.8812  -0.8698  -0.8614  -0.8528  -0.7927  -0.7698  -0.7661  -0.7399
 -0.6555  -0.6536  -0.6374  -0.6086  -0.5556  -0.5389  -0.5239  -0.5072
 -0.4950  -0.4808  -0.4670  -0.4629  -0.4603  -0.4522  -0.4371  -0.4271
 -0.4131  -0.3995  -0.3961  -0.3874  -0.3690  -0.3600  -0.3541  -0.3533
 -0.3446  -0.3438  -0.3379  -0.3183  -0.3165  -0.2898  -0.2779  -0.2740
 -0.2560
 -- Virtual --
 -0.0725  -0.0546  -0.0474  -0.0423  -0.0249  -0.0232  -0.0140   0.0001
  0.0058   0.0135   0.0181   0.0203   0.0241   0.0303   0.0388   0.0421
  0.0478   0.0521   0.0559   0.0611   0.0665   0.0722   0.0761   0.0791
  0.0804   0.0875   0.0881   0.0912   0.0946   0.0994   0.1016   0.1067
  0.1102   0.1119   0.1194   0.1202   0.1208   0.1222   0.1260   0.1273
  0.1319   0.1340   0.1364   0.1415   0.1432   0.1459   0.1532   0.1590
  0.1610   0.1667   0.1704   0.1719   0.1811   0.1819   0.1848   0.1881
  0.1954   0.1960   0.2030   0.2068   0.2101   0.2160   0.2177   0.2223
  0.2246   0.2291   0.2314   0.2377   0.2415   0.2444   0.2513   0.2546
  0.2584   0.2612   0.2651   0.2689   0.2722   0.2749   0.2780   0.2827
  0.2865   0.2876   0.2954   0.3027   0.3088   0.3121   0.3192   0.3229
  0.3260   0.3334   0.3421   0.3470   0.3504   0.3643   0.4178   0.4209
  0.4315   0.4373   0.4416   0.4479   0.4512   0.4552   0.4572   0.4648
  0.4773   0.4798   0.4818   0.4876   0.4932   0.5017   0.5111   0.5129
  0.5167   0.5372   0.5453   0.5488   0.5592   0.5667   0.5714   0.5812
  0.5846   0.5935   0.5960   0.6094   0.6137   0.6178   0.6262   0.6310
  0.6354   0.6429   0.6511   0.6564   0.6676   0.6696   0.6783   0.6808
  0.6994   0.7061   0.7180   0.7210   0.7335   0.7471   0.7627   0.7968
  0.8008   0.8077   0.8198   0.8246   0.8335   0.8364   0.8422   0.8450
  0.8460   0.8492   0.8516   0.8541   0.8588   0.8625   0.8660   0.8688
  0.8746   0.8783   0.8904   0.8923   0.8999   0.9050   0.9114   0.9203
  0.9232   0.9314   0.9367   0.9425   0.9488   0.9537   0.9562   0.9608
  0.9676   0.9760   0.9945   1.0020   1.0054   1.0192   1.0235   1.0330
  1.0703   1.0758   1.0782   1.0923   1.1166   1.1230   1.1518   1.1767
  1.2189   1.2251   1.2341   1.2491   1.2593   1.2689   1.2739   1.2776
  1.2843   1.2903   1.3041   1.3344   1.3436   1.3492   1.3861   1.3966
  1.4529   1.4870   1.4937   1.5043   1.5080   1.5405   1.5491   1.5668
  1.5776   1.6037   1.6145   1.6358   1.6485   1.6699   1.6891   1.7029
  1.7176   1.7389   1.7477   1.7803   1.8093   1.8145   1.8398   1.8471
  1.8509   1.8799   1.8919   1.9030   1.9129   1.9154   1.9302   1.9407
  1.9590   1.9629   1.9863   1.9996   2.0430   2.0572   2.0691   2.1162
  2.1272   2.1556   2.1800   2.2093   2.2392   2.2448   2.2487   2.2632
  2.2798   2.2803   2.2986   2.3095   2.3157   2.3212   2.3586   2.3788
  2.4007   2.4146   2.4290   2.4399   2.4526   2.4633   2.4973   2.5071
  2.5234   2.5399   2.5638   2.5788   2.6040   2.6238   2.6365   2.6523
  2.6691   2.6806   2.7110   2.7165   2.7327   2.7429   2.7640   2.7676
  2.7856   2.7928   2.7997   2.8263   2.8366   2.8473   2.8598   2.8944
  2.9198   2.9667   2.9798   3.0703   3.0834   3.0855   3.1346   3.1488
  3.1658   3.1839   3.2155   3.2309   3.2394   3.3525   3.3819   3.3912
  3.4428   3.5303   3.5786   3.6508   3.7013   3.7301   3.8329   3.8720
  4.0125   4.0576   4.0927   4.1292   4.4023   4.8078   4.8359   9.7419
  9.7566   9.7947   9.8053   9.8257  23.3616  23.5316  23.8615  23.8886
 23.8971  23.9187  23.9920  24.0010  24.0389  24.0737  24.1285  24.1584
 25.7824  25.7917  25.8485  25.8719  25.9399  26.1022  26.1314  26.1552
 26.1689  26.3119  26.5062  26.5239  26.6906  26.7837  26.8958 215.7323
215.7462 215.7918 215.8026 215.8302
 --------------------------------------------------------------

          Ground-State Mulliken Net Atomic Charges

     Atom                 Charge (a.u.)
  ----------------------------------------
      1 C                     0.057051
      2 C                    -1.114916
      3 Cl                    0.682506
      4 C                    -0.107448
      5 Cl                    0.581068
      6 C                    -0.007740
      7 Cl                    0.535722
      8 C                    -0.673933
      9 H                     0.210578
     10 C                    -0.442781
     11 H                     0.170624
     12 C                     0.894234
     13 C                    -1.494369
     14 H                     0.215289
     15 C                    -0.006371
     16 Cl                    0.616562
     17 C                     0.451605
     18 Cl                    0.486466
     19 C                    -0.938684
     20 H                     0.202526
     21 C                    -0.491109
     22 H                     0.173119
  ----------------------------------------
  Sum of atomic charges =     0.000000

 -----------------------------------------------------------------
                    Cartesian Multipole Moments
 -----------------------------------------------------------------
    Charge (ESU x 10^10)
                 0.0000
    Dipole Moment (Debye)
         X      -2.1099      Y       0.8977      Z      -2.1869
       Tot       3.1686
    Quadrupole Moments (Debye-Ang)
        XX    -142.4756     XY       2.3678     YY    -133.0220
        XZ       7.0462     YZ      -4.4600     ZZ    -133.4624
    Octopole Moments (Debye-Ang^2)
       XXX    -427.2163    XXY      34.1645    XYY    -123.1840
       YYY      79.4328    XXZ     -20.4162    XYZ      -9.5702
       YYZ     -33.0980    XZZ    -125.7545    YZZ      37.4174
       ZZZ    -101.6150
    Hexadecapole Moments (Debye-Ang^3)
      XXXX   -7501.1271   XXXY     464.5845   XXYY   -1337.1214
      XYYY     448.8176   YYYY    -592.2453   XXXZ    1697.2428
      XXYZ     -36.9468   XYYZ     538.8997   YYYZ     -41.2668
      XXZZ   -1865.8840   XYZZ     175.1703   YYZZ    -721.8550
      XZZZ    1604.9898   YZZZ     -64.4707   ZZZZ   -3709.2010
 -----------------------------------------------------------------
 Calculating analytic gradient of the SCF energy
 Gradient of SCF Energy
            1           2           3           4           5           6
    1  -0.0112629  -0.0091773   0.0053809  -0.0001826   0.0009437   0.0085986
    2   0.0015960   0.0005038  -0.0053893  -0.0003190   0.0000140  -0.0003428
    3   0.0072027  -0.0009148  -0.0093971  -0.0215095   0.0041039  -0.0000539
            7           8           9          10          11          12
    1  -0.0015003   0.0050587   0.0006185   0.0015297   0.0000248   0.0030002
    2   0.0001975  -0.0002994   0.0000334  -0.0002692   0.0001611  -0.0006607
    3   0.0054226   0.0053721  -0.0016219  -0.0015448   0.0000266   0.0006452
           13          14          15          16          17          18
    1   0.0009697  -0.0034479  -0.0030979   0.0037046  -0.0072301   0.0038509
    2   0.0078927   0.0007968   0.0070174   0.0004204  -0.0021421  -0.0033239
    3   0.0008884   0.0050330  -0.0045580  -0.0026390   0.0065190   0.0011985
           19          20          21          22
    1   0.0009867  -0.0015523   0.0029874  -0.0002032
    2  -0.0043077   0.0006509  -0.0014178  -0.0008122
    3   0.0045080   0.0000803   0.0003568   0.0008819
 Max gradient component =       2.151E-02
 RMS gradient           =       4.696E-03
 Gradient time:  CPU 217.71 s  wall 217.72 s
 Geometry Optimization Parameters
   NAtoms,    NIC,     NZ,  NCons,   NDum,   NFix, NCnnct, MaxDiis
       22     155      22       0       0       0       0       0


** GEOMETRY OPTIMIZATION IN DELOCALIZED INTERNAL COORDINATES **
   Searching for a Minimum

   Optimization Cycle:   1

                       Coordinates (Angstroms)
     ATOM                X               Y               Z
      1  C         0.0000000000    0.0000000000    0.0000000000
      2  C         0.0000000000    0.0000000000    1.3949600000
      3  Cl        1.5261815140    0.0000000000    2.2594170471
      4  C        -1.1901880373    0.0256249026    2.1059255403
      5  Cl       -1.1548436435    0.0351778398    3.8595433764
      6  C        -2.4041742747    0.0535064326    1.4351028665
      7  Cl       -3.9099833729    0.0870232313    2.3339530118
      8  C        -2.4180259722    0.0546630380    0.0478935036
      9  H        -3.3603520375    0.0692493833   -0.4851290834
     10  C        -1.2274122092    0.0272853135   -0.6622934626
     11  H        -1.2503451014    0.0068111236   -1.7445869269
     12  C         1.2779219872   -0.0284629571   -0.7628147595
     13  C         2.3095886281   -0.8932703637   -0.3971844912
     14  H         2.1704206894   -1.5663256744    0.4394355459
     15  C         3.5004827568   -0.9194878930   -1.1069450245
     16  Cl        4.7739092873   -2.0261183446   -0.6270805489
     17  C         3.6821124948   -0.0819958503   -2.1978886372
     18  Cl        5.1879324501   -0.1155248115   -3.0967201401
     19  C         2.6636000698    0.7822218600   -2.5724593424
     20  H         2.7980411655    1.4448431951   -3.4181323354
     21  C         1.4736782845    0.8090230106   -1.8610916159
     22  H         0.6936781770    1.5025559907   -2.1490431582
   Point Group: c1    Number of degrees of freedom:    60


   Energy is  -2761.508124157


 Attempting to generate delocalized internal coordinates
 Initial Hessian constructed with Jon Baker's OPTIMIZE code

 60 Hessian modes will be used to form the next step
  Hessian Eigenvalues:
     0.010693    0.019215    0.019215    0.023207    0.023207    0.023578
     0.023580    0.023676    0.023679    0.023938    0.023938    0.024090
     0.024090    0.024114    0.024114    0.024135    0.024135    0.024143
     0.024143    0.159962    0.159965    0.159969    0.159995    0.159995
     0.223726    0.224832    0.234830    0.244928    0.246104    0.249942
     0.249992    0.249992    0.250000    0.250000    0.250000    0.250000
     0.250000    0.301033    0.301033    0.301033    0.301033    0.301033
     0.336089    0.356665    0.356665    0.356665    0.356665    0.356665
     0.429778    0.430778    0.431281    0.431989    0.467773    0.467796
     0.472159    0.472166    0.478203    0.478204    0.479142    0.479142

 Minimum search - taking simple RFO step
 Searching for Lamda that Minimizes Along All modes
 Value Taken    Lamda =  -0.02288296
 Calculated Step too Large.  Step scaled by  0.580099
 Step Taken.  Stepsize is  0.300000

                             Maximum     Tolerance    Cnvgd?
         Gradient           0.048301      0.000300      NO
         Displacement       0.227848      0.001200      NO
         Energy change     *********      0.000001      NO


 New Cartesian Coordinates Obtained by Inverse Iteration

 Displacement from previous Coordinates is:  1.396009
 ----------------------------------------------------------------
             Standard Nuclear Orientation (Angstroms)
    I     Atom           X                Y                Z
 ----------------------------------------------------------------
    1      C       0.0612555325    -0.0114806371     0.0886383886
    2      C      -0.0125363897     0.0650206520     1.4951495807
    3      Cl      1.4244203721     0.2284206312     2.4875258943
    4      C      -1.2498242025     0.0954693760     2.1432019282
    5      Cl     -1.3166780673     0.2123941945     3.8881071455
    6      C      -2.4310561270     0.0534708677     1.4044898130
    7      Cl     -3.9907663575     0.0902832541     2.1975515490
    8      C      -2.3725618334    -0.0065357954     0.0211680995
    9      H      -3.2877190684    -0.0391865513    -0.5561230069
   10      C      -1.1441816008    -0.0339162585    -0.6198852938
   11      H      -1.1163630598    -0.1038532389    -1.7000185788
   12      C       1.3311334334    -0.0440425953    -0.6983052573
   13      C       2.3515205151    -0.9671932233    -0.4447625011
   14      H       2.2382598102    -1.7008581548     0.3391385820
   15      C       3.5050966646    -0.9875635219    -1.2170540667
   16      Cl      4.7429235621    -2.1742867271    -0.8560421021
   17      C       3.6630603853    -0.0847328981    -2.2683406725
   18      Cl      5.1085262363    -0.0864877032    -3.2572731911
   19      C       2.6505851605     0.8255146521    -2.5412939482
   20      H       2.7653639163     1.5285056346    -3.3565757977
   21      C       1.4971690477     0.8400406048    -1.7690024160
   22      H       0.7245949262     1.5678168644    -1.9854327831
 ----------------------------------------------------------------
 Nuclear Repulsion Energy =        1681.54728949 hartrees
 There are       81 alpha and       81 beta electrons
 Applying Cartesian multipole field
    Component          Value
    ---------          -----
     (2,0,0)        1.00000E-12
     (0,2,0)        2.00000E-11
     (0,0,2)       -3.00000E-11
 Nucleus-field energy     =    -0.0000000737 hartrees
 Requested basis set is 6-311++G(d,p)
 There are 162 shells and 449 basis functions
 A cutoff of  1.0D-15 yielded   9982 shell pairs
 There are     83061 function pairs (     89185 Cartesian)
 Smallest overlap matrix eigenvalue = 2.89E-07
 Linear dependence detected in AO basis
 Number of orthogonalized atomic orbitals = 445
 Maximum deviation from orthogonality = 5.951E-10
 Guess from superposition of atomic densities
 Warning:  Energy on first SCF cycle will be non-variational
 SAD guess density has 162.000000 electrons

 -----------------------------------------------------------------------
  General SCF calculation program by
  Eric Jon Sundstrom, Paul Horn, Yuezhi Mao, Dmitri Zuev, Alec White,
  David Stuck, Shaama M.S., Shane Yost, Joonho Lee, David Small,
  Daniel Levine, Susi Lehtola, Hugh Burton, Evgeny Epifanovsky,
  Bang C. Huynh
 -----------------------------------------------------------------------
 Exchange:     0.2000 Hartree-Fock + 0.0800 Slater + 0.7200 B88
 Correlation:  0.1900 VWN1RPA + 0.8100 LYP
 Using SG-1 standard quadrature grid
 A restricted SCF calculation will be
 performed using DIIS
 SCF converges when DIIS error is below 1.0e-08
 ---------------------------------------
  Cycle       Energy         DIIS error
 ---------------------------------------
    1   -2765.5054323393      2.92e-02  
    2   -2761.3621718841      2.40e-03  
    3   -2761.2132722593      3.24e-03  
    4   -2761.4930060628      8.18e-04  
    5   -2761.5100292094      3.23e-04  
    6   -2761.5123982728      1.09e-04  
    7   -2761.5126543669      3.84e-05  
    8   -2761.5126888520      1.37e-05  
    9   -2761.5126934015      3.13e-06  
   10   -2761.5126936455      1.03e-06  
   11   -2761.5126936719      2.35e-07  
   12   -2761.5126936727      1.30e-07  
   13   -2761.5126936730      3.63e-08  
   14   -2761.5126936731      1.10e-08  
   15   -2761.5126936733      4.85e-09  Convergence criterion met
 ---------------------------------------
 SCF time:   CPU 639.25s  wall 639.00s 
 SCF   energy in the final basis set =    -2761.5126936733
 Total energy in the final basis set =    -2761.5126936733

 --------------------------------------------------------------

                    Orbital Energies (a.u.)
 --------------------------------------------------------------

 Alpha MOs
 -- Occupied --
********-101.5755-101.5744-101.5707-101.5695 -10.2766 -10.2754 -10.2720
-10.2651 -10.2646 -10.2335 -10.2240 -10.2164 -10.2153 -10.2125 -10.2120
-10.2088  -9.4906  -9.4902  -9.4890  -9.4852  -9.4840  -7.2554  -7.2552
 -7.2538  -7.2500  -7.2489  -7.2455  -7.2451  -7.2447  -7.2442  -7.2439
 -7.2431  -7.2400  -7.2394  -7.2388  -7.2382  -0.9521  -0.9342  -0.9008
 -0.8817  -0.8727  -0.8620  -0.8506  -0.7920  -0.7702  -0.7633  -0.7387
 -0.6563  -0.6501  -0.6358  -0.6093  -0.5555  -0.5360  -0.5230  -0.5085
 -0.4957  -0.4803  -0.4658  -0.4628  -0.4599  -0.4506  -0.4366  -0.4274
 -0.4125  -0.3983  -0.3964  -0.3864  -0.3677  -0.3614  -0.3545  -0.3537
 -0.3436  -0.3427  -0.3401  -0.3212  -0.3154  -0.2888  -0.2761  -0.2758
 -0.2577
 -- Virtual --
 -0.0715  -0.0552  -0.0479  -0.0408  -0.0300  -0.0232  -0.0135   0.0003
  0.0057   0.0136   0.0166   0.0208   0.0238   0.0301   0.0375   0.0411
  0.0479   0.0515   0.0563   0.0610   0.0664   0.0716   0.0729   0.0799
  0.0804   0.0857   0.0893   0.0899   0.0949   0.0992   0.1005   0.1068
  0.1102   0.1122   0.1167   0.1177   0.1202   0.1204   0.1248   0.1270
  0.1305   0.1331   0.1351   0.1385   0.1417   0.1459   0.1509   0.1579
  0.1612   0.1667   0.1681   0.1709   0.1769   0.1806   0.1840   0.1873
  0.1937   0.1966   0.2042   0.2073   0.2115   0.2134   0.2175   0.2192
  0.2245   0.2264   0.2322   0.2364   0.2396   0.2437   0.2501   0.2553
  0.2561   0.2607   0.2656   0.2671   0.2691   0.2751   0.2784   0.2803
  0.2841   0.2867   0.2961   0.3021   0.3066   0.3094   0.3127   0.3198
  0.3222   0.3341   0.3422   0.3446   0.3493   0.3609   0.4144   0.4194
  0.4320   0.4360   0.4395   0.4459   0.4466   0.4557   0.4585   0.4647
  0.4767   0.4790   0.4803   0.4869   0.4909   0.4987   0.5024   0.5135
  0.5175   0.5359   0.5475   0.5516   0.5613   0.5658   0.5771   0.5799
  0.5844   0.5928   0.5945   0.6066   0.6121   0.6166   0.6211   0.6315
  0.6371   0.6473   0.6531   0.6609   0.6684   0.6729   0.6826   0.6894
  0.6946   0.7039   0.7170   0.7198   0.7381   0.7494   0.7592   0.7929
  0.8012   0.8067   0.8157   0.8237   0.8320   0.8362   0.8427   0.8445
  0.8481   0.8494   0.8511   0.8516   0.8563   0.8594   0.8623   0.8689
  0.8779   0.8800   0.8832   0.8904   0.8949   0.9037   0.9105   0.9160
  0.9251   0.9264   0.9320   0.9385   0.9394   0.9507   0.9557   0.9593
  0.9672   0.9693   0.9796   0.9838   1.0026   1.0188   1.0267   1.0376
  1.0458   1.0693   1.0789   1.1062   1.1128   1.1254   1.1505   1.1623
  1.2199   1.2238   1.2310   1.2494   1.2553   1.2612   1.2705   1.2773
  1.2822   1.2923   1.3047   1.3286   1.3411   1.3434   1.3702   1.3958
  1.4505   1.4849   1.4989   1.5016   1.5065   1.5382   1.5463   1.5665
  1.5682   1.6044   1.6121   1.6388   1.6458   1.6702   1.6887   1.7051
  1.7157   1.7338   1.7435   1.7794   1.8051   1.8121   1.8355   1.8462
  1.8467   1.8680   1.8866   1.8981   1.9139   1.9190   1.9288   1.9389
  1.9546   1.9586   1.9770   1.9936   2.0372   2.0544   2.0688   2.1105
  2.1254   2.1507   2.1707   2.2057   2.2374   2.2416   2.2461   2.2614
  2.2731   2.2749   2.2954   2.3026   2.3089   2.3195   2.3465   2.3706
  2.3998   2.4137   2.4284   2.4391   2.4488   2.4637   2.4904   2.5045
  2.5147   2.5349   2.5580   2.5695   2.5982   2.6173   2.6392   2.6540
  2.6628   2.6772   2.7097   2.7182   2.7288   2.7409   2.7588   2.7672
  2.7751   2.7849   2.7929   2.8060   2.8346   2.8392   2.8528   2.8928
  2.9120   2.9596   2.9767   3.0636   3.0733   3.0802   3.1284   3.1342
  3.1565   3.1737   3.2078   3.2212   3.2264   3.3365   3.3715   3.3933
  3.4408   3.5238   3.5742   3.6483   3.6900   3.7249   3.8307   3.8643
  4.0096   4.0626   4.0809   4.1243   4.3824   4.7984   4.8274   9.7401
  9.7594   9.7907   9.8007   9.8198  23.3675  23.5255  23.8443  23.8740
 23.8892  23.9005  23.9661  23.9822  24.0251  24.0651  24.1255  24.1483
 25.7816  25.7865  25.8428  25.8688  25.9178  26.0919  26.1102  26.1503
 26.1784  26.2605  26.4939  26.5069  26.6722  26.7680  26.8626 215.7299
215.7497 215.7867 215.7974 215.8215
 --------------------------------------------------------------

          Ground-State Mulliken Net Atomic Charges

     Atom                 Charge (a.u.)
  ----------------------------------------
      1 C                     0.087971
      2 C                    -0.702340
      3 Cl                    0.630771
      4 C                    -0.050626
      5 Cl                    0.595600
      6 C                    -0.272179
      7 Cl                    0.536225
      8 C                    -0.637080
      9 H                     0.214122
     10 C                    -0.663117
     11 H                     0.177125
     12 C                     0.816676
     13 C                    -1.567660
     14 H                     0.218815
     15 C                     0.115643
     16 Cl                    0.598128
     17 C                     0.295050
     18 Cl                    0.489236
     19 C                    -0.844213
     20 H                     0.206344
     21 C                    -0.429016
     22 H                     0.184524
  ----------------------------------------
  Sum of atomic charges =     0.000000

 -----------------------------------------------------------------
                    Cartesian Multipole Moments
 -----------------------------------------------------------------
    Charge (ESU x 10^10)
                -0.0000
    Dipole Moment (Debye)
         X      -1.8874      Y       0.7908      Z      -2.1313
       Tot       2.9547
    Quadrupole Moments (Debye-Ang)
        XX    -142.5664     XY       2.6043     YY    -132.6548
        XZ       7.0627     YZ      -4.5124     ZZ    -133.9007
    Octopole Moments (Debye-Ang^2)
       XXX    -410.6616    XXY      30.7652    XYY    -117.4971
       YYY      70.0849    XXZ     -18.1758    XYZ     -10.2270
       YYZ     -30.9617    XZZ    -121.4919    YZZ      34.8424
       ZZZ     -91.3848
    Hexadecapole Moments (Debye-Ang^3)
      XXXX   -7473.8451   XXXY     488.2423   XXYY   -1340.1300
      XYYY     463.9060   YYYY    -658.7649   XXXZ    1776.2409
      XXYZ     -62.0478   XYYZ     565.4240   YYYZ    -120.4292
      XXZZ   -1890.0933   XYZZ     185.3807   YYZZ    -760.5901
      XZZZ    1690.4606   YZZZ    -134.0436   ZZZZ   -3873.1590
 -----------------------------------------------------------------
 Calculating analytic gradient of the SCF energy
 Gradient of SCF Energy
            1           2           3           4           5           6
    1  -0.0052004  -0.0046109  -0.0018702   0.0011629   0.0016967   0.0039744
    2   0.0008224  -0.0018294   0.0016914  -0.0006428   0.0004848  -0.0003149
    3  -0.0008832   0.0037761   0.0064178  -0.0116032   0.0031893  -0.0010364
            7           8           9          10          11          12
    1  -0.0011569   0.0027269   0.0002353   0.0013775  -0.0002836  -0.0002402
    2   0.0003689  -0.0000102  -0.0000157   0.0016592   0.0001604  -0.0000599
    3   0.0025438   0.0038311  -0.0009110  -0.0008947   0.0000731  -0.0022994
           13          14          15          16          17          18
    1   0.0042313  -0.0007660  -0.0030231   0.0020715  -0.0043225   0.0021772
    2   0.0004995   0.0001103   0.0032722  -0.0006509   0.0003749  -0.0011421
    3  -0.0020719  -0.0020854  -0.0008298  -0.0005447   0.0028978  -0.0006606
           19          20          21          22
    1   0.0018333  -0.0008978   0.0011803  -0.0002956
    2  -0.0021505   0.0004808  -0.0026836  -0.0004247
    3   0.0015580   0.0000870  -0.0007420   0.0001883
 Max gradient component =       1.160E-02
 RMS gradient           =       2.555E-03
 Gradient time:  CPU 215.29 s  wall 215.31 s
 Geometry Optimization Parameters
   NAtoms,    NIC,     NZ,  NCons,   NDum,   NFix, NCnnct, MaxDiis
       22     155      22       0       0       0       0       0

 Cartesian Hessian Update
 Hessian updated using BFGS update


** GEOMETRY OPTIMIZATION IN DELOCALIZED INTERNAL COORDINATES **
   Searching for a Minimum

   Optimization Cycle:   2

                       Coordinates (Angstroms)
     ATOM                X               Y               Z
      1  C         0.0612555325   -0.0114806371    0.0886383886
      2  C        -0.0125363897    0.0650206520    1.4951495807
      3  Cl        1.4244203721    0.2284206312    2.4875258943
      4  C        -1.2498242025    0.0954693760    2.1432019282
      5  Cl       -1.3166780673    0.2123941945    3.8881071455
      6  C        -2.4310561270    0.0534708677    1.4044898130
      7  Cl       -3.9907663575    0.0902832541    2.1975515490
      8  C        -2.3725618334   -0.0065357954    0.0211680995
      9  H        -3.2877190684   -0.0391865513   -0.5561230069
     10  C        -1.1441816008   -0.0339162585   -0.6198852938
     11  H        -1.1163630598   -0.1038532389   -1.7000185788
     12  C         1.3311334334   -0.0440425953   -0.6983052573
     13  C         2.3515205151   -0.9671932233   -0.4447625011
     14  H         2.2382598102   -1.7008581548    0.3391385820
     15  C         3.5050966646   -0.9875635219   -1.2170540667
     16  Cl        4.7429235621   -2.1742867271   -0.8560421021
     17  C         3.6630603853   -0.0847328981   -2.2683406725
     18  Cl        5.1085262363   -0.0864877032   -3.2572731911
     19  C         2.6505851605    0.8255146521   -2.5412939482
     20  H         2.7653639163    1.5285056346   -3.3565757977
     21  C         1.4971690477    0.8400406048   -1.7690024160
     22  H         0.7245949262    1.5678168644   -1.9854327831
   Point Group: c1    Number of degrees of freedom:    60


   Energy is  -2761.512693673

 Hessian updated using BFGS update

 52 Hessian modes will be used to form the next step
  Hessian Eigenvalues:
     0.013165    0.019212    0.020167    0.023187    0.023308    0.023577
     0.023641    0.023676    0.023934    0.023938    0.024084    0.024090
     0.024114    0.024114    0.024133    0.024135    0.024140    0.024143
     0.027994    0.159160    0.159966    0.159971    0.159995    0.160165
     0.223372    0.224154    0.234545    0.237084    0.245087    0.246133
     0.249971    0.249992    0.249995    0.250000    0.298447    0.300910
     0.331204    0.355239    0.356649    0.385200    0.424321    0.429908
     0.431298    0.454120    0.460939    0.467816    0.472026    0.476760
     0.477747    0.478215    0.479142    0.568033

 Minimum search - taking simple RFO step
 Searching for Lamda that Minimizes Along All modes
 Value Taken    Lamda =  -0.00212214
 Step Taken.  Stepsize is  0.181688

                             Maximum     Tolerance    Cnvgd?
         Gradient           0.014535      0.000300      NO
         Displacement       0.120356      0.001200      NO
         Energy change     -0.004570      0.000001      NO


 New Cartesian Coordinates Obtained by Inverse Iteration

 Displacement from previous Coordinates is:  0.560382
 ----------------------------------------------------------------
             Standard Nuclear Orientation (Angstroms)
    I     Atom           X                Y                Z
 ----------------------------------------------------------------
    1      C       0.0578433233     0.0044795006     0.0779794346
    2      C      -0.0035706047     0.1161020181     1.4789683298
    3      Cl      1.4705396071     0.3055526998     2.4037305591
    4      C      -1.2405292203     0.1315350423     2.1497029888
    5      Cl     -1.3148733307     0.2694709358     3.8872836088
    6      C      -2.4275299969     0.0412996336     1.4107713683
    7      Cl     -3.9893987796     0.0418342562     2.1915795121
    8      C      -2.3792425274    -0.0550671396     0.0266725064
    9      H      -3.3000975080    -0.1304782475    -0.5366205747
   10      C      -1.1533128857    -0.0719900537    -0.6206084861
   11      H      -1.1286222479    -0.1769688275    -1.6980988707
   12      C       1.3269173345    -0.0257766286    -0.7011982715
   13      C       2.3196809096    -0.9808876096    -0.4594228052
   14      H       2.1917116914    -1.7207358485     0.3184664017
   15      C       3.4759698506    -1.0187890003    -1.2307822260
   16      Cl      4.6670690664    -2.2510474432    -0.8799305363
   17      C       3.6636713290    -0.0919287985    -2.2631183742
   18      Cl      5.1069368266    -0.0909421754    -3.2486131214
   19      C       2.6783211351     0.8583519323    -2.5142242021
   20      H       2.8250967640     1.5776700005    -3.3096055867
   21      C       1.5216773964     0.8883592355    -1.7445207573
   22      H       0.7739647230     1.6467559443    -1.9435495321
 ----------------------------------------------------------------
 Nuclear Repulsion Energy =        1681.89844344 hartrees
 There are       81 alpha and       81 beta electrons
 Applying Cartesian multipole field
    Component          Value
    ---------          -----
     (2,0,0)        1.00000E-12
     (0,2,0)        2.00000E-11
     (0,0,2)       -3.00000E-11
 Nucleus-field energy     =    -0.0000000721 hartrees
 Requested basis set is 6-311++G(d,p)
 There are 162 shells and 449 basis functions
 A cutoff of  1.0D-15 yielded   9985 shell pairs
 There are     83114 function pairs (     89239 Cartesian)
 Smallest overlap matrix eigenvalue = 2.98E-07
 Linear dependence detected in AO basis
 Number of orthogonalized atomic orbitals = 445
 Maximum deviation from orthogonality = 7.699E-10
 Guess from superposition of atomic densities
 Warning:  Energy on first SCF cycle will be non-variational
 SAD guess density has 162.000000 electrons

 -----------------------------------------------------------------------
  General SCF calculation program by
  Eric Jon Sundstrom, Paul Horn, Yuezhi Mao, Dmitri Zuev, Alec White,
  David Stuck, Shaama M.S., Shane Yost, Joonho Lee, David Small,
  Daniel Levine, Susi Lehtola, Hugh Burton, Evgeny Epifanovsky,
  Bang C. Huynh
 -----------------------------------------------------------------------
 Exchange:     0.2000 Hartree-Fock + 0.0800 Slater + 0.7200 B88
 Correlation:  0.1900 VWN1RPA + 0.8100 LYP
 Using SG-1 standard quadrature grid
 A restricted SCF calculation will be
 performed using DIIS
 SCF converges when DIIS error is below 1.0e-08
 ---------------------------------------
  Cycle       Energy         DIIS error
 ---------------------------------------
    1   -2765.4850157643      2.91e-02  
    2   -2761.3622814319      2.40e-03  
    3   -2761.2042871046      3.29e-03  
    4   -2761.4933641138      8.35e-04  
    5   -2761.5110977265      3.25e-04  
    6   -2761.5134952790      1.10e-04  
    7   -2761.5137545352      4.05e-05  
    8   -2761.5137940648      1.34e-05  
    9   -2761.5137983915      3.13e-06  
   10   -2761.5137986351      1.03e-06  
   11   -2761.5137986612      2.42e-07  
   12   -2761.5137986623      1.31e-07  
   13   -2761.5137986627      3.59e-08  
   14   -2761.5137986627      1.10e-08  
   15   -2761.5137986628      4.94e-09  Convergence criterion met
 ---------------------------------------
 SCF time:   CPU 639.72s  wall 640.00s 
 SCF   energy in the final basis set =    -2761.5137986628
 Total energy in the final basis set =    -2761.5137986628

 --------------------------------------------------------------

                    Orbital Energies (a.u.)
 --------------------------------------------------------------

 Alpha MOs
 -- Occupied --
********-101.5758-101.5756-101.5709-101.5698 -10.2772 -10.2765 -10.2722
-10.2655 -10.2650 -10.2316 -10.2231 -10.2159 -10.2149 -10.2124 -10.2119
-10.2089  -9.4906  -9.4904  -9.4903  -9.4854  -9.4844  -7.2554  -7.2552
 -7.2552  -7.2502  -7.2492  -7.2455  -7.2453  -7.2452  -7.2447  -7.2445
 -7.2443  -7.2403  -7.2397  -7.2391  -7.2386  -0.9509  -0.9334  -0.9019
 -0.8817  -0.8740  -0.8628  -0.8498  -0.7911  -0.7690  -0.7619  -0.7373
 -0.6548  -0.6492  -0.6357  -0.6084  -0.5543  -0.5349  -0.5227  -0.5092
 -0.4958  -0.4811  -0.4657  -0.4623  -0.4597  -0.4494  -0.4360  -0.4277
 -0.4123  -0.3977  -0.3973  -0.3865  -0.3669  -0.3622  -0.3543  -0.3523
 -0.3435  -0.3419  -0.3394  -0.3225  -0.3186  -0.2869  -0.2751  -0.2745
 -0.2579
 -- Virtual --
 -0.0695  -0.0562  -0.0470  -0.0390  -0.0320  -0.0221  -0.0130   0.0003
  0.0062   0.0145   0.0162   0.0205   0.0233   0.0301   0.0372   0.0417
  0.0485   0.0515   0.0561   0.0613   0.0662   0.0719   0.0723   0.0801
  0.0806   0.0846   0.0890   0.0903   0.0952   0.0989   0.1012   0.1069
  0.1100   0.1121   0.1152   0.1178   0.1195   0.1203   0.1247   0.1264
  0.1299   0.1324   0.1348   0.1387   0.1418   0.1464   0.1505   0.1576
  0.1615   0.1662   0.1681   0.1696   0.1759   0.1810   0.1842   0.1862
  0.1929   0.1953   0.2040   0.2062   0.2113   0.2131   0.2183   0.2195
  0.2250   0.2264   0.2331   0.2358   0.2396   0.2431   0.2506   0.2542
  0.2575   0.2604   0.2661   0.2662   0.2705   0.2749   0.2769   0.2808
  0.2843   0.2867   0.2956   0.3000   0.3060   0.3085   0.3129   0.3192
  0.3214   0.3340   0.3416   0.3442   0.3468   0.3604   0.4143   0.4203
  0.4322   0.4358   0.4393   0.4457   0.4468   0.4547   0.4596   0.4652
  0.4754   0.4770   0.4793   0.4877   0.4923   0.4983   0.4995   0.5124
  0.5178   0.5362   0.5484   0.5538   0.5638   0.5641   0.5743   0.5807
  0.5823   0.5955   0.5979   0.6061   0.6123   0.6159   0.6185   0.6307
  0.6365   0.6476   0.6557   0.6613   0.6682   0.6713   0.6837   0.6893
  0.6914   0.7037   0.7175   0.7205   0.7352   0.7489   0.7610   0.7905
  0.7986   0.8042   0.8143   0.8245   0.8318   0.8359   0.8420   0.8456
  0.8483   0.8488   0.8504   0.8534   0.8559   0.8602   0.8608   0.8685
  0.8752   0.8813   0.8839   0.8917   0.8945   0.9052   0.9077   0.9167
  0.9254   0.9269   0.9366   0.9391   0.9414   0.9518   0.9561   0.9624
  0.9657   0.9707   0.9801   0.9873   1.0038   1.0195   1.0251   1.0365
  1.0496   1.0725   1.0737   1.1023   1.1131   1.1288   1.1519   1.1608
  1.2200   1.2241   1.2313   1.2496   1.2539   1.2630   1.2709   1.2755
  1.2843   1.2930   1.3058   1.3272   1.3415   1.3475   1.3760   1.3992
  1.4473   1.4872   1.4987   1.5023   1.5083   1.5390   1.5489   1.5654
  1.5709   1.6040   1.6125   1.6391   1.6473   1.6699   1.6885   1.7058
  1.7154   1.7357   1.7386   1.7775   1.7985   1.8141   1.8337   1.8443
  1.8501   1.8638   1.8807   1.8965   1.9130   1.9210   1.9315   1.9408
  1.9511   1.9573   1.9741   1.9934   2.0337   2.0549   2.0685   2.1100
  2.1248   2.1479   2.1691   2.2041   2.2367   2.2409   2.2473   2.2612
  2.2706   2.2753   2.2938   2.2978   2.3111   2.3225   2.3465   2.3690
  2.4044   2.4158   2.4246   2.4431   2.4474   2.4631   2.4883   2.5052
  2.5150   2.5358   2.5549   2.5677   2.5972   2.6152   2.6412   2.6566
  2.6620   2.6738   2.7101   2.7181   2.7331   2.7394   2.7531   2.7654
  2.7785   2.7842   2.7923   2.7991   2.8294   2.8350   2.8499   2.8894
  2.9119   2.9657   2.9811   3.0630   3.0749   3.0835   3.1216   3.1331
  3.1520   3.1748   3.2046   3.2189   3.2252   3.3341   3.3696   3.3924
  3.4381   3.5198   3.5739   3.6495   3.6904   3.7239   3.8332   3.8632
  4.0061   4.0619   4.0799   4.1248   4.3705   4.7957   4.8246   9.7460
  9.7629   9.7945   9.7991   9.8177  23.3709  23.5308  23.8316  23.8703
 23.8862  23.8917  23.9506  23.9712  24.0206  24.0632  24.1205  24.1444
 25.7806  25.7855  25.8426  25.8693  25.9211  26.0808  26.1046  26.1453
 26.1898  26.2718  26.4935  26.5025  26.6675  26.7695  26.8717 215.7364
215.7537 215.7907 215.7954 215.8188
 --------------------------------------------------------------

          Ground-State Mulliken Net Atomic Charges

     Atom                 Charge (a.u.)
  ----------------------------------------
      1 C                     0.119726
      2 C                    -0.770365
      3 Cl                    0.619311
      4 C                     0.046760
      5 Cl                    0.582646
      6 C                    -0.280989
      7 Cl                    0.542161
      8 C                    -0.649141
      9 H                     0.214823
     10 C                    -0.680928
     11 H                     0.180442
     12 C                     0.790526
     13 C                    -1.588944
     14 H                     0.223014
     15 C                     0.129833
     16 Cl                    0.595927
     17 C                     0.286795
     18 Cl                    0.489825
     19 C                    -0.816096
     20 H                     0.207979
     21 C                    -0.427061
     22 H                     0.183759
  ----------------------------------------
  Sum of atomic charges =     0.000000

 -----------------------------------------------------------------
                    Cartesian Multipole Moments
 -----------------------------------------------------------------
    Charge (ESU x 10^10)
                -0.0000
    Dipole Moment (Debye)
         X      -1.8544      Y       0.7742      Z      -2.0643
       Tot       2.8809
    Quadrupole Moments (Debye-Ang)
        XX    -142.1752     XY       2.9450     YY    -132.4693
        XZ       6.8104     YZ      -4.5663     ZZ    -134.0602
    Octopole Moments (Debye-Ang^2)
       XXX    -408.7141    XXY      30.7034    XYY    -116.7353
       YYY      69.6704    XXZ     -17.3999    XYZ     -11.0930
       YYZ     -30.0922    XZZ    -121.5141    YZZ      34.3475
       ZZZ     -87.0362
    Hexadecapole Moments (Debye-Ang^3)
      XXXX   -7418.3682   XXXY     488.7567   XXYY   -1337.4425
      XYYY     456.2515   YYYY    -697.2014   XXXZ    1773.6030
      XXYZ     -69.9658   XYYZ     564.5182   YYYZ    -140.1146
      XXZZ   -1873.0190   XYZZ     185.0211   YYZZ    -759.3143
      XZZZ    1685.6014   YZZZ    -150.7275   ZZZZ   -3834.4135
 -----------------------------------------------------------------
 Calculating analytic gradient of the SCF energy
 Gradient of SCF Energy
            1           2           3           4           5           6
    1   0.0008899   0.0008857   0.0010122   0.0000326  -0.0013443  -0.0008699
    2   0.0008030  -0.0008779   0.0005136  -0.0000583   0.0000423   0.0000091
    3  -0.0008262   0.0007236   0.0001789  -0.0024471   0.0024206  -0.0004809
            7           8           9          10          11          12
    1  -0.0002571  -0.0005284   0.0000135   0.0003777  -0.0003346  -0.0013526
    2  -0.0001054   0.0001966  -0.0000756   0.0008862  -0.0001766  -0.0010910
    3  -0.0000837   0.0012795  -0.0003164   0.0001149   0.0002482   0.0005412
           13          14          15          16          17          18
    1   0.0023317  -0.0001137  -0.0012693   0.0002174  -0.0009304   0.0004706
    2  -0.0001823  -0.0003378   0.0001418  -0.0006634   0.0006372   0.0004834
    3   0.0003436  -0.0007837   0.0007374   0.0006019  -0.0002741  -0.0006622
           19          20          21          22
    1   0.0009106  -0.0003391   0.0000235   0.0001740
    2  -0.0000716   0.0001781  -0.0003674   0.0001160
    3  -0.0005394   0.0000528  -0.0007962  -0.0000326
 Max gradient component =       2.447E-03
 RMS gradient           =       7.829E-04
 Gradient time:  CPU 214.76 s  wall 214.77 s
 Geometry Optimization Parameters
   NAtoms,    NIC,     NZ,  NCons,   NDum,   NFix, NCnnct, MaxDiis
       22     155      22       0       0       0       0       0

 Cartesian Hessian Update
 Hessian updated using BFGS update


** GEOMETRY OPTIMIZATION IN DELOCALIZED INTERNAL COORDINATES **
   Searching for a Minimum

   Optimization Cycle:   3

                       Coordinates (Angstroms)
     ATOM                X               Y               Z
      1  C         0.0578433233    0.0044795006    0.0779794346
      2  C        -0.0035706047    0.1161020181    1.4789683298
      3  Cl        1.4705396071    0.3055526998    2.4037305591
      4  C        -1.2405292203    0.1315350423    2.1497029888
      5  Cl       -1.3148733307    0.2694709358    3.8872836088
      6  C        -2.4275299969    0.0412996336    1.4107713683
      7  Cl       -3.9893987796    0.0418342562    2.1915795121
      8  C        -2.3792425274   -0.0550671396    0.0266725064
      9  H        -3.3000975080   -0.1304782475   -0.5366205747
     10  C        -1.1533128857   -0.0719900537   -0.6206084861
     11  H        -1.1286222479   -0.1769688275   -1.6980988707
     12  C         1.3269173345   -0.0257766286   -0.7011982715
     13  C         2.3196809096   -0.9808876096   -0.4594228052
     14  H         2.1917116914   -1.7207358485    0.3184664017
     15  C         3.4759698506   -1.0187890003   -1.2307822260
     16  Cl        4.6670690664   -2.2510474432   -0.8799305363
     17  C         3.6636713290   -0.0919287985   -2.2631183742
     18  Cl        5.1069368266   -0.0909421754   -3.2486131214
     19  C         2.6783211351    0.8583519323   -2.5142242021
     20  H         2.8250967640    1.5776700005   -3.3096055867
     21  C         1.5216773964    0.8883592355   -1.7445207573
     22  H         0.7739647230    1.6467559443   -1.9435495321
   Point Group: c1    Number of degrees of freedom:    60


   Energy is  -2761.513798663

 Hessian updated using BFGS update

 54 Hessian modes will be used to form the next step
  Hessian Eigenvalues:
     0.011700    0.019206    0.019959    0.023083    0.023315    0.023542
     0.023664    0.023680    0.023918    0.023943    0.024090    0.024104
     0.024110    0.024115    0.024128    0.024136    0.024142    0.024337
     0.027972    0.157464    0.159968    0.159995    0.160028    0.160448
     0.222330    0.225767    0.232597    0.238268    0.245328    0.246383
     0.249971    0.249993    0.249999    0.276382    0.290940    0.300904
     0.302287    0.331331    0.355424    0.356587    0.356680    0.386472
     0.429080    0.431005    0.436704    0.450532    0.467263    0.468568
     0.473090    0.477281    0.478194    0.478628    0.495706    0.542254

 Minimum search - taking simple RFO step
 Searching for Lamda that Minimizes Along All modes
 Value Taken    Lamda =  -0.00031228
 Step Taken.  Stepsize is  0.107818

                             Maximum     Tolerance    Cnvgd?
         Gradient           0.004288      0.000300      NO
         Displacement       0.076213      0.001200      NO
         Energy change     -0.001105      0.000001      NO


 New Cartesian Coordinates Obtained by Inverse Iteration

 Displacement from previous Coordinates is:  0.348928
 ----------------------------------------------------------------
             Standard Nuclear Orientation (Angstroms)
    I     Atom           X                Y                Z
 ----------------------------------------------------------------
    1      C       0.0486407138     0.0068895149     0.0640177330
    2      C      -0.0046887419     0.1402097383     1.4606266971
    3      Cl      1.4752582928     0.3461070671     2.3682679630
    4      C      -1.2319450298     0.1497551300     2.1440207818
    5      Cl     -1.2790890185     0.3161626717     3.8750058412
    6      C      -2.4223699349     0.0315181862     1.4149168812
    7      Cl     -3.9774345468     0.0282236757     2.2077244819
    8      C      -2.3842724992    -0.0901228760     0.0304508670
    9      H      -3.3099560085    -0.1860370269    -0.5211474192
   10      C      -1.1638753830    -0.1019686663    -0.6273834883
   11      H      -1.1421639484    -0.2218045556    -1.7037724507
   12      C       1.3198985241    -0.0160598156    -0.7090671704
   13      C       2.2946804605    -0.9891179908    -0.4745707286
   14      H       2.1533102031    -1.7315718826     0.2994544177
   15      C       3.4572475702    -1.0324879294    -1.2378453190
   16      Cl      4.6286004691    -2.2859028457    -0.9039565355
   17      C       3.6666155756    -0.0908780094    -2.2505797139
   18      Cl      5.1164983861    -0.1003502376    -3.2231856453
   19      C       2.6979600925     0.8806042352    -2.4913398051
   20      H       2.8658403838     1.6100947037    -3.2730755952
   21      C       1.5348910810     0.9160044350    -1.7312109523
   22      H       0.7985762140     1.6875319045    -1.9224894751
 ----------------------------------------------------------------
 Nuclear Repulsion Energy =        1684.25761768 hartrees
 There are       81 alpha and       81 beta electrons
 Applying Cartesian multipole field
    Component          Value
    ---------          -----
     (2,0,0)        1.00000E-12
     (0,2,0)        2.00000E-11
     (0,0,2)       -3.00000E-11
 Nucleus-field energy     =    -0.0000000710 hartrees
 Requested basis set is 6-311++G(d,p)
 There are 162 shells and 449 basis functions
 A cutoff of  1.0D-15 yielded   9995 shell pairs
 There are     83198 function pairs (     89337 Cartesian)
 Smallest overlap matrix eigenvalue = 3.00E-07
 Linear dependence detected in AO basis
 Number of orthogonalized atomic orbitals = 445
 Maximum deviation from orthogonality = 5.380E-10
 Guess from superposition of atomic densities
 Warning:  Energy on first SCF cycle will be non-variational
 SAD guess density has 162.000000 electrons

 -----------------------------------------------------------------------
  General SCF calculation program by
  Eric Jon Sundstrom, Paul Horn, Yuezhi Mao, Dmitri Zuev, Alec White,
  David Stuck, Shaama M.S., Shane Yost, Joonho Lee, David Small,
  Daniel Levine, Susi Lehtola, Hugh Burton, Evgeny Epifanovsky,
  Bang C. Huynh
 -----------------------------------------------------------------------
 Exchange:     0.2000 Hartree-Fock + 0.0800 Slater + 0.7200 B88
 Correlation:  0.1900 VWN1RPA + 0.8100 LYP
 Using SG-1 standard quadrature grid
 A restricted SCF calculation will be
 performed using DIIS
 SCF converges when DIIS error is below 1.0e-08
 ---------------------------------------
  Cycle       Energy         DIIS error
 ---------------------------------------
    1   -2765.5041658283      2.92e-02  
    2   -2761.3622892487      2.40e-03  
    3   -2761.2047305177      3.29e-03  
    4   -2761.4934835043      8.37e-04  
    5   -2761.5112481181      3.27e-04  
    6   -2761.5136679291      1.10e-04  
    7   -2761.5139279442      4.05e-05  
    8   -2761.5139676125      1.33e-05  
    9   -2761.5139718862      3.10e-06  
   10   -2761.5139721228      1.03e-06  
   11   -2761.5139721488      2.38e-07  
   12   -2761.5139721497      1.31e-07  
   13   -2761.5139721501      3.57e-08  
   14   -2761.5139721504      1.08e-08  
   15   -2761.5139721505      4.94e-09  Convergence criterion met
 ---------------------------------------
 SCF time:   CPU 640.78s  wall 640.00s 
 SCF   energy in the final basis set =    -2761.5139721505
 Total energy in the final basis set =    -2761.5139721505

 --------------------------------------------------------------

                    Orbital Energies (a.u.)
 --------------------------------------------------------------

 Alpha MOs
 -- Occupied --
********-101.5759-101.5750-101.5707-101.5697 -10.2765 -10.2753 -10.2722
-10.2650 -10.2645 -10.2306 -10.2223 -10.2160 -10.2149 -10.2121 -10.2118
-10.2088  -9.4907  -9.4905  -9.4899  -9.4853  -9.4843  -7.2555  -7.2553
 -7.2548  -7.2501  -7.2492  -7.2456  -7.2454  -7.2448  -7.2448  -7.2446
 -7.2439  -7.2401  -7.2395  -7.2391  -7.2385  -0.9516  -0.9336  -0.9021
 -0.8824  -0.8740  -0.8630  -0.8499  -0.7909  -0.7686  -0.7620  -0.7371
 -0.6544  -0.6490  -0.6361  -0.6082  -0.5541  -0.5347  -0.5227  -0.5100
 -0.4955  -0.4812  -0.4661  -0.4620  -0.4597  -0.4497  -0.4360  -0.4279
 -0.4123  -0.3978  -0.3971  -0.3863  -0.3666  -0.3621  -0.3544  -0.3523
 -0.3435  -0.3420  -0.3394  -0.3221  -0.3186  -0.2858  -0.2749  -0.2742
 -0.2584
 -- Virtual --
 -0.0680  -0.0562  -0.0462  -0.0383  -0.0331  -0.0217  -0.0127   0.0002
  0.0066   0.0147   0.0161   0.0207   0.0237   0.0305   0.0371   0.0423
  0.0489   0.0517   0.0560   0.0616   0.0662   0.0716   0.0727   0.0802
  0.0807   0.0845   0.0891   0.0906   0.0953   0.0988   0.1015   0.1070
  0.1098   0.1122   0.1148   0.1177   0.1192   0.1206   0.1248   0.1264
  0.1296   0.1322   0.1345   0.1390   0.1420   0.1466   0.1508   0.1577
  0.1617   0.1660   0.1686   0.1693   0.1757   0.1818   0.1844   0.1864
  0.1927   0.1941   0.2047   0.2061   0.2118   0.2132   0.2190   0.2196
  0.2246   0.2271   0.2335   0.2356   0.2401   0.2431   0.2514   0.2539
  0.2581   0.2606   0.2656   0.2671   0.2715   0.2744   0.2770   0.2806
  0.2847   0.2870   0.2956   0.2984   0.3047   0.3082   0.3131   0.3197
  0.3212   0.3345   0.3417   0.3448   0.3465   0.3606   0.4149   0.4206
  0.4326   0.4362   0.4397   0.4458   0.4474   0.4547   0.4599   0.4653
  0.4749   0.4769   0.4791   0.4888   0.4936   0.4979   0.4987   0.5120
  0.5186   0.5370   0.5485   0.5544   0.5615   0.5657   0.5734   0.5806
  0.5819   0.5976   0.6009   0.6056   0.6132   0.6172   0.6191   0.6309
  0.6369   0.6479   0.6573   0.6628   0.6685   0.6728   0.6843   0.6897
  0.6903   0.7039   0.7177   0.7216   0.7336   0.7488   0.7621   0.7882
  0.7979   0.8034   0.8144   0.8252   0.8322   0.8369   0.8425   0.8458
  0.8484   0.8489   0.8505   0.8546   0.8558   0.8611   0.8614   0.8688
  0.8755   0.8823   0.8846   0.8920   0.8962   0.9059   0.9077   0.9168
  0.9261   0.9279   0.9383   0.9400   0.9425   0.9519   0.9560   0.9623
  0.9665   0.9714   0.9786   0.9897   1.0045   1.0202   1.0221   1.0379
  1.0514   1.0724   1.0792   1.1007   1.1146   1.1305   1.1542   1.1629
  1.2205   1.2260   1.2322   1.2501   1.2560   1.2660   1.2724   1.2762
  1.2847   1.2934   1.3063   1.3265   1.3416   1.3526   1.3766   1.4004
  1.4436   1.4885   1.4989   1.5030   1.5108   1.5407   1.5511   1.5662
  1.5732   1.6042   1.6135   1.6400   1.6485   1.6708   1.6896   1.7054
  1.7151   1.7318   1.7425   1.7781   1.7991   1.8165   1.8336   1.8454
  1.8537   1.8627   1.8802   1.8969   1.9129   1.9228   1.9329   1.9442
  1.9513   1.9579   1.9773   1.9933   2.0323   2.0569   2.0700   2.1103
  2.1260   2.1482   2.1677   2.2047   2.2365   2.2414   2.2499   2.2614
  2.2713   2.2756   2.2922   2.2977   2.3125   2.3250   2.3473   2.3705
  2.4095   2.4158   2.4267   2.4469   2.4484   2.4642   2.4903   2.5061
  2.5167   2.5367   2.5554   2.5685   2.5991   2.6146   2.6436   2.6593
  2.6641   2.6734   2.7138   2.7180   2.7371   2.7409   2.7487   2.7652
  2.7790   2.7829   2.7899   2.7988   2.8279   2.8355   2.8512   2.8871
  2.9127   2.9705   2.9850   3.0650   3.0774   3.0869   3.1215   3.1362
  3.1533   3.1766   3.2054   3.2217   3.2273   3.3360   3.3710   3.3947
  3.4381   3.5195   3.5754   3.6532   3.6934   3.7253   3.8357   3.8649
  4.0080   4.0621   4.0799   4.1247   4.3636   4.7985   4.8260   9.7478
  9.7633   9.7944   9.8006   9.8211  23.3715  23.5327  23.8351  23.8727
 23.8874  23.8945  23.9554  23.9700  24.0223  24.0648  24.1197  24.1467
 25.7807  25.7861  25.8434  25.8694  25.9225  26.0851  26.1044  26.1514
 26.1849  26.2758  26.4944  26.5060  26.6718  26.7702  26.8781 215.7385
215.7541 215.7905 215.7971 215.8228
 --------------------------------------------------------------

          Ground-State Mulliken Net Atomic Charges

     Atom                 Charge (a.u.)
  ----------------------------------------
      1 C                     0.152280
      2 C                    -0.865458
      3 Cl                    0.623035
      4 C                     0.042698
      5 Cl                    0.579625
      6 C                    -0.222777
      7 Cl                    0.539034
      8 C                    -0.659905
      9 H                     0.214423
     10 C                    -0.650734
     11 H                     0.182087
     12 C                     0.768734
     13 C                    -1.589110
     14 H                     0.224389
     15 C                     0.109430
     16 Cl                    0.594966
     17 C                     0.291566
     18 Cl                    0.489635
     19 C                    -0.796373
     20 H                     0.208156
     21 C                    -0.418914
     22 H                     0.183216
  ----------------------------------------
  Sum of atomic charges =     0.000000

 -----------------------------------------------------------------
                    Cartesian Multipole Moments
 -----------------------------------------------------------------
    Charge (ESU x 10^10)
                 0.0000
    Dipole Moment (Debye)
         X      -1.8479      Y       0.7647      Z      -2.0283
       Tot       2.8484
    Quadrupole Moments (Debye-Ang)
        XX    -142.0351     XY       3.1325     YY    -132.3359
        XZ       6.7454     YZ      -4.5362     ZZ    -134.0784
    Octopole Moments (Debye-Ang^2)
       XXX    -408.3998    XXY      30.3045    XYY    -116.7172
       YYY      68.8497    XXZ     -17.4941    XYZ     -11.3491
       YYZ     -29.8278    XZZ    -121.5902    YZZ      33.8491
       ZZZ     -84.6169
    Hexadecapole Moments (Debye-Ang^3)
      XXXX   -7378.5326   XXXY     487.7387   XXYY   -1334.3649
      XYYY     453.3401   YYYY    -718.4668   XXXZ    1767.0062
      XXYZ     -74.1374   XYYZ     562.1711   YYYZ    -154.8957
      XXZZ   -1861.9115   XYZZ     184.3873   YYZZ    -756.7591
      XZZZ    1683.0141   YZZZ    -162.3287   ZZZZ   -3802.6358
 -----------------------------------------------------------------
 Calculating analytic gradient of the SCF energy
 Gradient of SCF Energy
            1           2           3           4           5           6
    1   0.0012506  -0.0002446  -0.0002462   0.0008708   0.0002451  -0.0007014
    2   0.0004214  -0.0001993  -0.0000899  -0.0000905  -0.0000145   0.0000470
    3  -0.0002123   0.0001949  -0.0004600  -0.0007494   0.0004851   0.0004577
            7           8           9          10          11          12
    1   0.0000040  -0.0004600   0.0001088  -0.0001017  -0.0001000  -0.0009025
    2  -0.0000921   0.0000696   0.0000167   0.0001811  -0.0001363  -0.0005300
    3  -0.0003571  -0.0001848  -0.0001072   0.0000778   0.0000224   0.0010674
           13          14          15          16          17          18
    1   0.0004629   0.0000076  -0.0003368   0.0000762   0.0001440   0.0000091
    2   0.0003166  -0.0001828   0.0002206  -0.0000517  -0.0001358   0.0000153
    3   0.0002035  -0.0000029  -0.0000328  -0.0000328  -0.0000423   0.0000871
           19          20          21          22
    1   0.0001232  -0.0000938  -0.0002310   0.0001156
    2   0.0000644  -0.0000247   0.0000708   0.0001240
    3  -0.0002511   0.0000471  -0.0002238   0.0000135
 Max gradient component =       1.251E-03
 RMS gradient           =       3.503E-04
 Gradient time:  CPU 214.09 s  wall 214.10 s
 Geometry Optimization Parameters
   NAtoms,    NIC,     NZ,  NCons,   NDum,   NFix, NCnnct, MaxDiis
       22     155      22       0       0       0       0       0

 Cartesian Hessian Update
 Hessian updated using BFGS update


** GEOMETRY OPTIMIZATION IN DELOCALIZED INTERNAL COORDINATES **
   Searching for a Minimum

   Optimization Cycle:   4

                       Coordinates (Angstroms)
     ATOM                X               Y               Z
      1  C         0.0486407138    0.0068895149    0.0640177330
      2  C        -0.0046887419    0.1402097383    1.4606266971
      3  Cl        1.4752582928    0.3461070671    2.3682679630
      4  C        -1.2319450298    0.1497551300    2.1440207818
      5  Cl       -1.2790890185    0.3161626717    3.8750058412
      6  C        -2.4223699349    0.0315181862    1.4149168812
      7  Cl       -3.9774345468    0.0282236757    2.2077244819
      8  C        -2.3842724992   -0.0901228760    0.0304508670
      9  H        -3.3099560085   -0.1860370269   -0.5211474192
     10  C        -1.1638753830   -0.1019686663   -0.6273834883
     11  H        -1.1421639484   -0.2218045556   -1.7037724507
     12  C         1.3198985241   -0.0160598156   -0.7090671704
     13  C         2.2946804605   -0.9891179908   -0.4745707286
     14  H         2.1533102031   -1.7315718826    0.2994544177
     15  C         3.4572475702   -1.0324879294   -1.2378453190
     16  Cl        4.6286004691   -2.2859028457   -0.9039565355
     17  C         3.6666155756   -0.0908780094   -2.2505797139
     18  Cl        5.1164983861   -0.1003502376   -3.2231856453
     19  C         2.6979600925    0.8806042352   -2.4913398051
     20  H         2.8658403838    1.6100947037   -3.2730755952
     21  C         1.5348910810    0.9160044350   -1.7312109523
     22  H         0.7985762140    1.6875319045   -1.9224894751
   Point Group: c1    Number of degrees of freedom:    60


   Energy is  -2761.513972150

 Hessian updated using BFGS update

 57 Hessian modes will be used to form the next step
  Hessian Eigenvalues:
     0.009280    0.019252    0.019790    0.023057    0.023329    0.023425
     0.023640    0.023667    0.023904    0.023978    0.024090    0.024104
     0.024114    0.024123    0.024127    0.024140    0.024172    0.024211
     0.028072    0.156191    0.159957    0.159974    0.160032    0.160182
     0.220903    0.225146    0.231660    0.237236    0.245641    0.246855
     0.248512    0.249977    0.249993    0.249999    0.282128    0.290659
     0.300827    0.301021    0.306205    0.336948    0.355391    0.356637
     0.356662    0.356771    0.386658    0.428508    0.430796    0.437571
     0.461357    0.466755    0.468051    0.472982    0.476267    0.478018
     0.478674    0.526599    0.558987

 Minimum search - taking simple RFO step
 Searching for Lamda that Minimizes Along All modes
 Value Taken    Lamda =  -0.00004232
 Step Taken.  Stepsize is  0.051584

                             Maximum     Tolerance    Cnvgd?
         Gradient           0.000863      0.000300      NO
         Displacement       0.039994      0.001200      NO
         Energy change     -0.000173      0.000001      NO


 New Cartesian Coordinates Obtained by Inverse Iteration

 Displacement from previous Coordinates is:  0.164333
 ----------------------------------------------------------------
             Standard Nuclear Orientation (Angstroms)
    I     Atom           X                Y                Z
 ----------------------------------------------------------------
    1      C       0.0458566736     0.0048470860     0.0607064196
    2      C      -0.0047183867     0.1504887687     1.4562124541
    3      Cl      1.4773823821     0.3674785375     2.3587621248
    4      C      -1.2307638110     0.1607717747     2.1423579310
    5      Cl     -1.2784124701     0.3458560895     3.8697958233
    6      C      -2.4201342303     0.0281786069     1.4159186135
    7      Cl     -3.9723331400     0.0276510603     2.2148602451
    8      C      -2.3845416189    -0.1077174340     0.0326941057
    9      H      -3.3118697655    -0.2133071036    -0.5144053138
   10      C      -1.1661252490    -0.1174254509    -0.6284059359
   11      H      -1.1445574936    -0.2431680935    -1.7041902034
   12      C       1.3181944040    -0.0149849355    -0.7130264330
   13      C       2.2851518967    -0.9966712878    -0.4852422230
   14      H       2.1375392410    -1.7422054570     0.2846686248
   15      C       3.4504317823    -1.0400574751    -1.2448809079
   16      Cl      4.6131272952    -2.3033120126    -0.9201374982
   17      C       3.6683243879    -0.0890750051    -2.2468384875
   18      Cl      5.1196615790    -0.0993492982    -3.2169590413
   19      C       2.7068721231     0.8916219272    -2.4797981344
   20      H       2.8829933352     1.6278038293    -3.2535526809
   21      C       1.5413198345     0.9264789784    -1.7238103882
   22      H       0.8088240865     1.7028963211    -1.9098677289
 ----------------------------------------------------------------
 Nuclear Repulsion Energy =        1684.51179165 hartrees
 There are       81 alpha and       81 beta electrons
 Applying Cartesian multipole field
    Component          Value
    ---------          -----
     (2,0,0)        1.00000E-12
     (0,2,0)        2.00000E-11
     (0,0,2)       -3.00000E-11
 Nucleus-field energy     =    -0.0000000707 hartrees
 Requested basis set is 6-311++G(d,p)
 There are 162 shells and 449 basis functions
 A cutoff of  1.0D-15 yielded   9998 shell pairs
 There are     83208 function pairs (     89348 Cartesian)
 Smallest overlap matrix eigenvalue = 3.01E-07
 Linear dependence detected in AO basis
 Number of orthogonalized atomic orbitals = 445
 Maximum deviation from orthogonality = 6.082E-10
 Guess from superposition of atomic densities
 Warning:  Energy on first SCF cycle will be non-variational
 SAD guess density has 162.000000 electrons

 -----------------------------------------------------------------------
  General SCF calculation program by
  Eric Jon Sundstrom, Paul Horn, Yuezhi Mao, Dmitri Zuev, Alec White,
  David Stuck, Shaama M.S., Shane Yost, Joonho Lee, David Small,
  Daniel Levine, Susi Lehtola, Hugh Burton, Evgeny Epifanovsky,
  Bang C. Huynh
 -----------------------------------------------------------------------
 Exchange:     0.2000 Hartree-Fock + 0.0800 Slater + 0.7200 B88
 Correlation:  0.1900 VWN1RPA + 0.8100 LYP
 Using SG-1 standard quadrature grid
 A restricted SCF calculation will be
 performed using DIIS
 SCF converges when DIIS error is below 1.0e-08
 ---------------------------------------
  Cycle       Energy         DIIS error
 ---------------------------------------
    1   -2765.5067403610      2.92e-02  
    2   -2761.3621559263      2.40e-03  
    3   -2761.2045107204      3.29e-03  
    4   -2761.4935267339      8.37e-04  
    5   -2761.5112722296      3.27e-04  
    6   -2761.5136935040      1.10e-04  
    7   -2761.5139540498      4.06e-05  
    8   -2761.5139938337      1.33e-05  
    9   -2761.5139980901      3.09e-06  
   10   -2761.5139983258      1.03e-06  
   11   -2761.5139983517      2.39e-07  
   12   -2761.5139983527      1.31e-07  
   13   -2761.5139983533      3.55e-08  
   14   -2761.5139983532      1.09e-08  
   15   -2761.5139983534      4.96e-09  Convergence criterion met
 ---------------------------------------
 SCF time:   CPU 641.79s  wall 642.00s 
 SCF   energy in the final basis set =    -2761.5139983534
 Total energy in the final basis set =    -2761.5139983534

 --------------------------------------------------------------

                    Orbital Energies (a.u.)
 --------------------------------------------------------------

 Alpha MOs
 -- Occupied --
********-101.5757-101.5750-101.5706-101.5698 -10.2763 -10.2753 -10.2720
-10.2650 -10.2644 -10.2305 -10.2221 -10.2159 -10.2149 -10.2120 -10.2117
-10.2087  -9.4908  -9.4903  -9.4898  -9.4852  -9.4843  -7.2556  -7.2551
 -7.2547  -7.2500  -7.2492  -7.2457  -7.2452  -7.2449  -7.2447  -7.2445
 -7.2438  -7.2400  -7.2395  -7.2392  -7.2386  -0.9517  -0.9337  -0.9020
 -0.8826  -0.8740  -0.8630  -0.8499  -0.7908  -0.7685  -0.7620  -0.7372
 -0.6542  -0.6488  -0.6364  -0.6081  -0.5540  -0.5346  -0.5228  -0.5103
 -0.4953  -0.4812  -0.4662  -0.4618  -0.4597  -0.4497  -0.4360  -0.4280
 -0.4123  -0.3979  -0.3968  -0.3861  -0.3665  -0.3621  -0.3545  -0.3523
 -0.3436  -0.3420  -0.3393  -0.3221  -0.3185  -0.2854  -0.2749  -0.2741
 -0.2588
 -- Virtual --
 -0.0672  -0.0564  -0.0459  -0.0383  -0.0337  -0.0216  -0.0127   0.0002
  0.0066   0.0146   0.0160   0.0207   0.0238   0.0305   0.0370   0.0425
  0.0490   0.0517   0.0560   0.0617   0.0662   0.0714   0.0728   0.0801
  0.0808   0.0844   0.0892   0.0906   0.0953   0.0987   0.1016   0.1069
  0.1097   0.1123   0.1146   0.1176   0.1190   0.1208   0.1248   0.1264
  0.1295   0.1319   0.1344   0.1390   0.1421   0.1467   0.1509   0.1576
  0.1619   0.1657   0.1687   0.1690   0.1754   0.1821   0.1847   0.1864
  0.1926   0.1937   0.2048   0.2059   0.2121   0.2131   0.2192   0.2196
  0.2243   0.2272   0.2336   0.2355   0.2404   0.2432   0.2517   0.2538
  0.2582   0.2606   0.2656   0.2675   0.2718   0.2744   0.2770   0.2804
  0.2847   0.2871   0.2953   0.2978   0.3039   0.3081   0.3129   0.3200
  0.3211   0.3349   0.3416   0.3451   0.3463   0.3604   0.4151   0.4205
  0.4328   0.4362   0.4397   0.4458   0.4475   0.4548   0.4601   0.4655
  0.4747   0.4768   0.4790   0.4892   0.4942   0.4972   0.4983   0.5120
  0.5189   0.5373   0.5483   0.5544   0.5606   0.5662   0.5732   0.5802
  0.5817   0.5986   0.6020   0.6050   0.6134   0.6177   0.6197   0.6310
  0.6370   0.6478   0.6578   0.6633   0.6685   0.6737   0.6843   0.6893
  0.6907   0.7041   0.7175   0.7221   0.7330   0.7490   0.7626   0.7874
  0.7979   0.8033   0.8143   0.8256   0.8322   0.8371   0.8428   0.8458
  0.8485   0.8489   0.8505   0.8547   0.8559   0.8612   0.8617   0.8688
  0.8754   0.8824   0.8855   0.8923   0.8968   0.9065   0.9076   0.9169
  0.9262   0.9283   0.9380   0.9397   0.9431   0.9519   0.9559   0.9623
  0.9669   0.9714   0.9783   0.9901   1.0043   1.0199   1.0215   1.0381
  1.0515   1.0727   1.0818   1.1002   1.1152   1.1310   1.1555   1.1636
  1.2203   1.2269   1.2322   1.2501   1.2559   1.2674   1.2726   1.2763
  1.2844   1.2932   1.3068   1.3258   1.3419   1.3545   1.3763   1.4003
  1.4415   1.4887   1.4991   1.5032   1.5120   1.5414   1.5520   1.5660
  1.5739   1.6041   1.6137   1.6403   1.6489   1.6712   1.6900   1.7049
  1.7150   1.7305   1.7436   1.7779   1.7988   1.8169   1.8333   1.8455
  1.8546   1.8623   1.8796   1.8968   1.9127   1.9234   1.9333   1.9453
  1.9516   1.9582   1.9794   1.9931   2.0316   2.0579   2.0703   2.1102
  2.1267   2.1481   2.1671   2.2044   2.2364   2.2414   2.2503   2.2616
  2.2711   2.2750   2.2914   2.2976   2.3125   2.3263   2.3480   2.3709
  2.4106   2.4161   2.4270   2.4478   2.4493   2.4645   2.4910   2.5064
  2.5170   2.5361   2.5552   2.5689   2.5996   2.6144   2.6448   2.6604
  2.6645   2.6736   2.7150   2.7180   2.7377   2.7425   2.7462   2.7651
  2.7771   2.7816   2.7887   2.7998   2.8276   2.8360   2.8517   2.8857
  2.9129   2.9715   2.9860   3.0659   3.0782   3.0875   3.1217   3.1366
  3.1535   3.1771   3.2055   3.2214   3.2279   3.3367   3.3713   3.3960
  3.4381   3.5197   3.5760   3.6544   3.6947   3.7258   3.8364   3.8652
  4.0082   4.0622   4.0798   4.1246   4.3596   4.7997   4.8265   9.7479
  9.7635   9.7952   9.8008   9.8211  23.3717  23.5326  23.8358  23.8728
 23.8869  23.8949  23.9557  23.9705  24.0231  24.0657  24.1205  24.1484
 25.7808  25.7861  25.8430  25.8694  25.9225  26.0858  26.1063  26.1505
 26.1835  26.2769  26.4952  26.5064  26.6715  26.7703  26.8791 215.7385
215.7543 215.7914 215.7973 215.8228
 --------------------------------------------------------------

          Ground-State Mulliken Net Atomic Charges

     Atom                 Charge (a.u.)
  ----------------------------------------
      1 C                     0.157856
      2 C                    -0.885107
      3 Cl                    0.624374
      4 C                     0.036594
      5 Cl                    0.579189
      6 C                    -0.200421
      7 Cl                    0.538023
      8 C                    -0.665755
      9 H                     0.214199
     10 C                    -0.640211
     11 H                     0.182928
     12 C                     0.759408
     13 C                    -1.582572
     14 H                     0.225180
     15 C                     0.101214
     16 Cl                    0.593968
     17 C                     0.286645
     18 Cl                    0.489790
     19 C                    -0.783651
     20 H                     0.208474
     21 C                    -0.423047
     22 H                     0.182922
  ----------------------------------------
  Sum of atomic charges =     0.000000

 -----------------------------------------------------------------
                    Cartesian Multipole Moments
 -----------------------------------------------------------------
    Charge (ESU x 10^10)
                -0.0000
    Dipole Moment (Debye)
         X      -1.8442      Y       0.7559      Z      -2.0140
       Tot       2.8334
    Quadrupole Moments (Debye-Ang)
        XX    -142.0158     XY       3.2187     YY    -132.2663
        XZ       6.7153     YZ      -4.5244     ZZ    -134.1247
    Octopole Moments (Debye-Ang^2)
       XXX    -407.8664    XXY      29.9528    XYY    -116.5403
       YYY      67.8656    XXZ     -17.3350    XYZ     -11.4924
       YYZ     -29.6805    XZZ    -121.7278    YZZ      33.4650
       ZZZ     -83.3837
    Hexadecapole Moments (Debye-Ang^3)
      XXXX   -7367.0053   XXXY     488.3075   XXYY   -1333.8768
      XYYY     452.9047   YYYY    -729.8825   XXXZ    1769.0750
      XXYZ     -76.8508   XYYZ     562.6062   YYYZ    -164.0165
      XXZZ   -1858.5932   XYZZ     184.4017   YYZZ    -757.0527
      XZZZ    1685.5930   YZZZ    -169.6993   ZZZZ   -3795.3804
 -----------------------------------------------------------------
 Calculating analytic gradient of the SCF energy
 Gradient of SCF Energy
            1           2           3           4           5           6
    1   0.0004471  -0.0002633  -0.0000029   0.0000681  -0.0001154  -0.0000623
    2   0.0000096  -0.0000469  -0.0001381  -0.0000542  -0.0000545   0.0000268
    3  -0.0001550   0.0000874  -0.0002895  -0.0001667  -0.0001706   0.0004615
            7           8           9          10          11          12
    1   0.0002389   0.0001403   0.0000514  -0.0001754   0.0000126  -0.0002841
    2   0.0000155  -0.0000436   0.0000371   0.0000630  -0.0000304  -0.0000696
    3   0.0000289  -0.0002185   0.0000001   0.0000149  -0.0000295   0.0003941
           13          14          15          16          17          18
    1  -0.0001138   0.0000224  -0.0000257   0.0000283   0.0002394  -0.0000966
    2   0.0002361   0.0000131   0.0001357   0.0000329  -0.0001411  -0.0000474
    3   0.0000089   0.0001365  -0.0000870  -0.0000961  -0.0000184   0.0001376
           19          20          21          22
    1  -0.0001385  -0.0000019   0.0000081   0.0000234
    2   0.0000426  -0.0000134  -0.0000053   0.0000320
    3   0.0000742   0.0000012  -0.0001330   0.0000191
 Max gradient component =       4.615E-04
 RMS gradient           =       1.453E-04
 Gradient time:  CPU 215.19 s  wall 215.21 s
 Geometry Optimization Parameters
   NAtoms,    NIC,     NZ,  NCons,   NDum,   NFix, NCnnct, MaxDiis
       22     155      22       0       0       0       0       0

 Cartesian Hessian Update
 Hessian updated using BFGS update


** GEOMETRY OPTIMIZATION IN DELOCALIZED INTERNAL COORDINATES **
   Searching for a Minimum

   Optimization Cycle:   5

                       Coordinates (Angstroms)
     ATOM                X               Y               Z
      1  C         0.0458566736    0.0048470860    0.0607064196
      2  C        -0.0047183867    0.1504887687    1.4562124541
      3  Cl        1.4773823821    0.3674785375    2.3587621248
      4  C        -1.2307638110    0.1607717747    2.1423579310
      5  Cl       -1.2784124701    0.3458560895    3.8697958233
      6  C        -2.4201342303    0.0281786069    1.4159186135
      7  Cl       -3.9723331400    0.0276510603    2.2148602451
      8  C        -2.3845416189   -0.1077174340    0.0326941057
      9  H        -3.3118697655   -0.2133071036   -0.5144053138
     10  C        -1.1661252490   -0.1174254509   -0.6284059359
     11  H        -1.1445574936   -0.2431680935   -1.7041902034
     12  C         1.3181944040   -0.0149849355   -0.7130264330
     13  C         2.2851518967   -0.9966712878   -0.4852422230
     14  H         2.1375392410   -1.7422054570    0.2846686248
     15  C         3.4504317823   -1.0400574751   -1.2448809079
     16  Cl        4.6131272952   -2.3033120126   -0.9201374982
     17  C         3.6683243879   -0.0890750051   -2.2468384875
     18  Cl        5.1196615790   -0.0993492982   -3.2169590413
     19  C         2.7068721231    0.8916219272   -2.4797981344
     20  H         2.8829933352    1.6278038293   -3.2535526809
     21  C         1.5413198345    0.9264789784   -1.7238103882
     22  H         0.8088240865    1.7028963211   -1.9098677289
   Point Group: c1    Number of degrees of freedom:    60


   Energy is  -2761.513998353

 Hessian updated using BFGS update

 60 Hessian modes will be used to form the next step
  Hessian Eigenvalues:
     0.005907    0.019244    0.019896    0.023143    0.023248    0.023564
     0.023610    0.023741    0.023877    0.023933    0.024065    0.024102
     0.024113    0.024117    0.024126    0.024138    0.024141    0.024608
     0.028017    0.156560    0.159746    0.159983    0.160030    0.160309
     0.220496    0.225554    0.229553    0.236387    0.245554    0.246229
     0.249020    0.249978    0.249995    0.250000    0.268322    0.286683
     0.298752    0.299075    0.301032    0.302566    0.309413    0.333310
     0.355870    0.356627    0.356655    0.356696    0.356758    0.393841
     0.430205    0.430653    0.437554    0.456480    0.466841    0.469897
     0.473000    0.477194    0.478614    0.506474    0.524472    0.539920

 Minimum search - taking simple RFO step
 Searching for Lamda that Minimizes Along All modes
 Value Taken    Lamda =  -0.00001648
 Step Taken.  Stepsize is  0.042908

                             Maximum     Tolerance    Cnvgd?
         Gradient           0.000813      0.000300      NO
         Displacement       0.036496      0.001200      NO
         Energy change     -0.000026      0.000001      NO


 New Cartesian Coordinates Obtained by Inverse Iteration

 Displacement from previous Coordinates is:  0.146546
 ----------------------------------------------------------------
             Standard Nuclear Orientation (Angstroms)
    I     Atom           X                Y                Z
 ----------------------------------------------------------------
    1      C       0.0443652124     0.0042130068     0.0594099141
    2      C      -0.0048464936     0.1611075503     1.4536328754
    3      Cl      1.4778314433     0.3902974715     2.3529598517
    4      C      -1.2304484145     0.1716771867     2.1412839117
    5      Cl     -1.2763743072     0.3722312179     3.8666931431
    6      C      -2.4193973008     0.0260439735     1.4162793897
    7      Cl     -3.9716944591     0.0241391384     2.2162059943
    8      C      -2.3846525161    -0.1218743864     0.0345103333
    9      H      -3.3124635442    -0.2374617707    -0.5099125377
   10      C      -1.1669808544    -0.1299380317    -0.6279984495
   11      H      -1.1452282026    -0.2625101816    -1.7029317215
   12      C       1.3176299447    -0.0147233730    -0.7149822870
   13      C       2.2781976018    -1.0041435225    -0.4942368647
   14      H       2.1247415852    -1.7547032881     0.2696119827
   15      C       3.4448012269    -1.0473218344    -1.2520651472
   16      Cl      4.5999558627    -2.3194071200    -0.9360025927
   17      C       3.6691869600    -0.0880850630    -2.2449199790
   18      Cl      5.1212745787    -0.0978391886    -3.2143320637
   19      C       2.7140485240     0.9005587211    -2.4699974845
   20      H       2.8962316684     1.6429570810    -3.2364551904
   21      C       1.5473618826     0.9351131487    -1.7158264938
   22      H       0.8186824576     1.7164686906    -1.8960652189
 ----------------------------------------------------------------
 Nuclear Repulsion Energy =        1684.30027727 hartrees
 There are       81 alpha and       81 beta electrons
 Applying Cartesian multipole field
    Component          Value
    ---------          -----
     (2,0,0)        1.00000E-12
     (0,2,0)        2.00000E-11
     (0,0,2)       -3.00000E-11
 Nucleus-field energy     =    -0.0000000704 hartrees
 Requested basis set is 6-311++G(d,p)
 There are 162 shells and 449 basis functions
 A cutoff of  1.0D-15 yielded   9998 shell pairs
 There are     83208 function pairs (     89348 Cartesian)
 Smallest overlap matrix eigenvalue = 3.03E-07
 Linear dependence detected in AO basis
 Number of orthogonalized atomic orbitals = 445
 Maximum deviation from orthogonality = 2.777E-10
 Guess from superposition of atomic densities
 Warning:  Energy on first SCF cycle will be non-variational
 SAD guess density has 162.000000 electrons

 -----------------------------------------------------------------------
  General SCF calculation program by
  Eric Jon Sundstrom, Paul Horn, Yuezhi Mao, Dmitri Zuev, Alec White,
  David Stuck, Shaama M.S., Shane Yost, Joonho Lee, David Small,
  Daniel Levine, Susi Lehtola, Hugh Burton, Evgeny Epifanovsky,
  Bang C. Huynh
 -----------------------------------------------------------------------
 Exchange:     0.2000 Hartree-Fock + 0.0800 Slater + 0.7200 B88
 Correlation:  0.1900 VWN1RPA + 0.8100 LYP
 Using SG-1 standard quadrature grid
 A restricted SCF calculation will be
 performed using DIIS
 SCF converges when DIIS error is below 1.0e-08
 ---------------------------------------
  Cycle       Energy         DIIS error
 ---------------------------------------
    1   -2765.5044426634      2.92e-02  
    2   -2761.3620893666      2.40e-03  
    3   -2761.2041656301      3.29e-03  
    4   -2761.4935203533      8.37e-04  
    5   -2761.5112832887      3.27e-04  
    6   -2761.5137037072      1.10e-04  
    7   -2761.5139649620      4.07e-05  
    8   -2761.5140050206      1.33e-05  
    9   -2761.5140092583      3.09e-06  
   10   -2761.5140094938      1.03e-06  
   11   -2761.5140095198      2.40e-07  
   12   -2761.5140095209      1.31e-07  
   13   -2761.5140095213      3.55e-08  
   14   -2761.5140095212      1.09e-08  
   15   -2761.5140095213      4.96e-09  Convergence criterion met
 ---------------------------------------
 SCF time:   CPU 642.23s  wall 643.00s 
 SCF   energy in the final basis set =    -2761.5140095213
 Total energy in the final basis set =    -2761.5140095213

 --------------------------------------------------------------

                    Orbital Energies (a.u.)
 --------------------------------------------------------------

 Alpha MOs
 -- Occupied --
********-101.5757-101.5750-101.5706-101.5698 -10.2764 -10.2753 -10.2720
-10.2650 -10.2644 -10.2305 -10.2220 -10.2159 -10.2149 -10.2120 -10.2117
-10.2087  -9.4908  -9.4902  -9.4898  -9.4852  -9.4844  -7.2557  -7.2551
 -7.2547  -7.2499  -7.2493  -7.2457  -7.2451  -7.2449  -7.2447  -7.2444
 -7.2438  -7.2400  -7.2394  -7.2392  -7.2386  -0.9516  -0.9336  -0.9018
 -0.8826  -0.8741  -0.8630  -0.8498  -0.7907  -0.7685  -0.7620  -0.7372
 -0.6541  -0.6485  -0.6366  -0.6081  -0.5539  -0.5344  -0.5227  -0.5107
 -0.4951  -0.4812  -0.4662  -0.4616  -0.4597  -0.4497  -0.4360  -0.4280
 -0.4123  -0.3981  -0.3965  -0.3860  -0.3663  -0.3622  -0.3545  -0.3523
 -0.3436  -0.3419  -0.3393  -0.3221  -0.3185  -0.2851  -0.2749  -0.2740
 -0.2592
 -- Virtual --
 -0.0666  -0.0567  -0.0456  -0.0384  -0.0343  -0.0216  -0.0127   0.0002
  0.0067   0.0145   0.0159   0.0206   0.0238   0.0305   0.0368   0.0425
  0.0491   0.0517   0.0560   0.0618   0.0662   0.0712   0.0728   0.0801
  0.0808   0.0842   0.0892   0.0906   0.0953   0.0984   0.1017   0.1069
  0.1096   0.1123   0.1144   0.1175   0.1188   0.1208   0.1248   0.1263
  0.1294   0.1317   0.1342   0.1389   0.1422   0.1467   0.1508   0.1575
  0.1620   0.1655   0.1687   0.1689   0.1752   0.1822   0.1848   0.1863
  0.1924   0.1935   0.2048   0.2058   0.2123   0.2130   0.2192   0.2197
  0.2240   0.2273   0.2337   0.2355   0.2405   0.2431   0.2519   0.2537
  0.2581   0.2605   0.2658   0.2678   0.2721   0.2743   0.2770   0.2801
  0.2847   0.2872   0.2946   0.2974   0.3033   0.3079   0.3125   0.3201
  0.3210   0.3352   0.3414   0.3451   0.3464   0.3602   0.4153   0.4204
  0.4329   0.4361   0.4398   0.4457   0.4476   0.4548   0.4602   0.4656
  0.4745   0.4767   0.4789   0.4895   0.4944   0.4963   0.4981   0.5118
  0.5191   0.5374   0.5481   0.5544   0.5598   0.5665   0.5731   0.5796
  0.5816   0.5993   0.6028   0.6043   0.6135   0.6180   0.6206   0.6310
  0.6371   0.6476   0.6581   0.6636   0.6685   0.6747   0.6844   0.6889
  0.6914   0.7045   0.7172   0.7223   0.7323   0.7491   0.7633   0.7868
  0.7978   0.8030   0.8140   0.8259   0.8323   0.8372   0.8430   0.8459
  0.8484   0.8488   0.8505   0.8547   0.8562   0.8608   0.8621   0.8689
  0.8753   0.8823   0.8866   0.8923   0.8975   0.9069   0.9074   0.9167
  0.9262   0.9285   0.9371   0.9394   0.9433   0.9519   0.9559   0.9622
  0.9670   0.9712   0.9784   0.9906   1.0041   1.0193   1.0213   1.0381
  1.0512   1.0730   1.0834   1.0999   1.1157   1.1315   1.1558   1.1642
  1.2203   1.2272   1.2321   1.2500   1.2557   1.2682   1.2725   1.2761
  1.2842   1.2931   1.3072   1.3250   1.3421   1.3555   1.3763   1.4002
  1.4394   1.4886   1.4990   1.5033   1.5130   1.5419   1.5528   1.5657
  1.5742   1.6039   1.6137   1.6404   1.6491   1.6709   1.6902   1.7045
  1.7148   1.7294   1.7444   1.7773   1.7984   1.8170   1.8328   1.8453
  1.8553   1.8618   1.8788   1.8965   1.9126   1.9239   1.9334   1.9458
  1.9517   1.9584   1.9813   1.9929   2.0310   2.0587   2.0705   2.1099
  2.1271   2.1478   2.1665   2.2039   2.2361   2.2414   2.2507   2.2619
  2.2706   2.2744   2.2905   2.2975   2.3123   2.3272   2.3481   2.3708
  2.4117   2.4162   2.4271   2.4476   2.4502   2.4647   2.4913   2.5063
  2.5170   2.5354   2.5547   2.5688   2.5997   2.6142   2.6456   2.6614
  2.6647   2.6739   2.7158   2.7179   2.7375   2.7428   2.7461   2.7648
  2.7743   2.7802   2.7880   2.8006   2.8275   2.8364   2.8518   2.8844
  2.9129   2.9722   2.9866   3.0667   3.0786   3.0877   3.1212   3.1365
  3.1532   3.1770   3.2051   3.2208   3.2281   3.3368   3.3713   3.3968
  3.4378   3.5198   3.5763   3.6551   3.6951   3.7261   3.8368   3.8652
  4.0080   4.0623   4.0796   4.1245   4.3562   4.8002   4.8265   9.7481
  9.7637   9.7949   9.8007   9.8209  23.3719  23.5325  23.8353  23.8722
 23.8866  23.8946  23.9551  23.9708  24.0238  24.0660  24.1209  24.1493
 25.7806  25.7859  25.8427  25.8693  25.9225  26.0855  26.1055  26.1509
 26.1829  26.2779  26.4948  26.5064  26.6705  26.7698  26.8795 215.7388
215.7545 215.7911 215.7972 215.8226
 --------------------------------------------------------------

          Ground-State Mulliken Net Atomic Charges

     Atom                 Charge (a.u.)
  ----------------------------------------
      1 C                     0.158592
      2 C                    -0.902072
      3 Cl                    0.626265
      4 C                     0.041089
      5 Cl                    0.578655
      6 C                    -0.185946
      7 Cl                    0.537193
      8 C                    -0.670913
      9 H                     0.214128
     10 C                    -0.632913
     11 H                     0.183718
     12 C                     0.751698
     13 C                    -1.570512
     14 H                     0.226075
     15 C                     0.096439
     16 Cl                    0.592952
     17 C                     0.279741
     18 Cl                    0.489999
     19 C                    -0.771538
     20 H                     0.208816
     21 C                    -0.434228
     22 H                     0.182763
  ----------------------------------------
  Sum of atomic charges =     0.000000

 -----------------------------------------------------------------
                    Cartesian Multipole Moments
 -----------------------------------------------------------------
    Charge (ESU x 10^10)
                 0.0000
    Dipole Moment (Debye)
         X      -1.8386      Y       0.7454      Z      -2.0039
       Tot       2.8199
    Quadrupole Moments (Debye-Ang)
        XX    -142.0159     XY       3.3008     YY    -132.1992
        XZ       6.7167     YZ      -4.5150     ZZ    -134.1993
    Octopole Moments (Debye-Ang^2)
       XXX    -407.3919    XXY      29.6097    XYY    -116.3197
       YYY      66.8934    XXZ     -17.1572    XYZ     -11.6159
       YYZ     -29.5158    XZZ    -121.7144    YZZ      33.0975
       ZZZ     -82.2363
    Hexadecapole Moments (Debye-Ang^3)
      XXXX   -7358.4772   XXXY     488.8504   XXYY   -1333.8305
      XYYY     452.2160   YYYY    -740.7012   XXXZ    1771.5446
      XXYZ     -79.5637   XYYZ     563.1423   YYYZ    -172.6020
      XXZZ   -1856.7900   XYZZ     184.4847   YYZZ    -757.8482
      XZZZ    1688.8702   YZZZ    -176.8053   ZZZZ   -3791.4238
 -----------------------------------------------------------------
 Calculating analytic gradient of the SCF energy
 Gradient of SCF Energy
            1           2           3           4           5           6
    1  -0.0001141  -0.0000963   0.0001146  -0.0001205   0.0000311   0.0000536
    2  -0.0001216   0.0000008  -0.0001151   0.0000204  -0.0000421  -0.0000041
    3   0.0000419  -0.0000927  -0.0000154   0.0002484  -0.0002274   0.0000055
            7           8           9          10          11          12
    1   0.0000613   0.0002491  -0.0000305  -0.0001792   0.0000413   0.0000815
    2   0.0000098  -0.0000481   0.0000014   0.0000125   0.0000168   0.0001501
    3   0.0000341  -0.0000849   0.0000366   0.0000090  -0.0000006  -0.0001096
           13          14          15          16          17          18
    1  -0.0001806   0.0000143   0.0000999  -0.0000187   0.0001402  -0.0000787
    2   0.0000669   0.0000817  -0.0000026   0.0000305  -0.0000542  -0.0000077
    3  -0.0000038   0.0001224  -0.0000206  -0.0000511  -0.0000323   0.0000591
           19          20          21          22
    1  -0.0002083   0.0000334   0.0001332  -0.0000265
    2   0.0000197   0.0000143  -0.0000151  -0.0000141
    3   0.0001594  -0.0000108  -0.0000739   0.0000067
 Max gradient component =       2.491E-04
 RMS gradient           =       9.246E-05
 Gradient time:  CPU 214.47 s  wall 214.49 s
 Geometry Optimization Parameters
   NAtoms,    NIC,     NZ,  NCons,   NDum,   NFix, NCnnct, MaxDiis
       22     155      22       0       0       0       0       0

 Cartesian Hessian Update
 Hessian updated using BFGS update


** GEOMETRY OPTIMIZATION IN DELOCALIZED INTERNAL COORDINATES **
   Searching for a Minimum

   Optimization Cycle:   6

                       Coordinates (Angstroms)
     ATOM                X               Y               Z
      1  C         0.0443652124    0.0042130068    0.0594099141
      2  C        -0.0048464936    0.1611075503    1.4536328754
      3  Cl        1.4778314433    0.3902974715    2.3529598517
      4  C        -1.2304484145    0.1716771867    2.1412839117
      5  Cl       -1.2763743072    0.3722312179    3.8666931431
      6  C        -2.4193973008    0.0260439735    1.4162793897
      7  Cl       -3.9716944591    0.0241391384    2.2162059943
      8  C        -2.3846525161   -0.1218743864    0.0345103333
      9  H        -3.3124635442   -0.2374617707   -0.5099125377
     10  C        -1.1669808544   -0.1299380317   -0.6279984495
     11  H        -1.1452282026   -0.2625101816   -1.7029317215
     12  C         1.3176299447   -0.0147233730   -0.7149822870
     13  C         2.2781976018   -1.0041435225   -0.4942368647
     14  H         2.1247415852   -1.7547032881    0.2696119827
     15  C         3.4448012269   -1.0473218344   -1.2520651472
     16  Cl        4.5999558627   -2.3194071200   -0.9360025927
     17  C         3.6691869600   -0.0880850630   -2.2449199790
     18  Cl        5.1212745787   -0.0978391886   -3.2143320637
     19  C         2.7140485240    0.9005587211   -2.4699974845
     20  H         2.8962316684    1.6429570810   -3.2364551904
     21  C         1.5473618826    0.9351131487   -1.7158264938
     22  H         0.8186824576    1.7164686906   -1.8960652189
   Point Group: c1    Number of degrees of freedom:    60


   Energy is  -2761.514009521

 Hessian updated using BFGS update

 60 Hessian modes will be used to form the next step
  Hessian Eigenvalues:
     0.003599    0.019258    0.019910    0.023057    0.023221    0.023552
     0.023628    0.023728    0.023876    0.024009    0.024055    0.024098
     0.024112    0.024120    0.024130    0.024141    0.024253    0.024687
     0.027545    0.157782    0.159950    0.160010    0.160086    0.161267
     0.222944    0.226088    0.232865    0.241200    0.244787    0.245862
     0.249976    0.249987    0.249999    0.254192    0.268378    0.289501
     0.297624    0.300768    0.301438    0.306538    0.309665    0.339118
     0.355246    0.356644    0.356670    0.356735    0.357125    0.375371
     0.429685    0.432326    0.440539    0.456484    0.466697    0.470000
     0.473035    0.476516    0.479279    0.491994    0.509278    0.528632

 Minimum search - taking simple RFO step
 Searching for Lamda that Minimizes Along All modes
 Value Taken    Lamda =  -0.00001028
 Step Taken.  Stepsize is  0.043831

                             Maximum     Tolerance    Cnvgd?
         Gradient           0.000634      0.000300      NO
         Displacement       0.038776      0.001200      NO
         Energy change     -0.000011      0.000001      NO


 New Cartesian Coordinates Obtained by Inverse Iteration

 Displacement from previous Coordinates is:  0.154885
 ----------------------------------------------------------------
             Standard Nuclear Orientation (Angstroms)
    I     Atom           X                Y                Z
 ----------------------------------------------------------------
    1      C       0.0436596371     0.0038212959     0.0589162672
    2      C      -0.0052352169     0.1726677637     1.4514859402
    3      Cl      1.4772725609     0.4186455428     2.3465745252
    4      C      -1.2306278275     0.1826229101     2.1398417441
    5      Cl     -1.2770777969     0.3990426757     3.8635033889
    6      C      -2.4189429490     0.0237096364     1.4165094515
    7      Cl     -3.9711753202     0.0196225045     2.2174752480
    8      C      -2.3843974283    -0.1355629203     0.0361372590
    9      H      -3.3118982464    -0.2610604999    -0.5066467174
   10      C      -1.1668360364    -0.1424976868    -0.6270581426
   11      H      -1.1447636683    -0.2829941671    -1.7009858602
   12      C       1.3176719445    -0.0149949848    -0.7152871911
   13      C       2.2719288350    -1.0123715630    -0.5030872283
   14      H       2.1123836357    -1.7700077246     0.2525328900
   15      C       3.4390709284    -1.0548892059    -1.2601682581
   16      Cl      4.5870792284    -2.3359313861    -0.9547736724
   17      C       3.6696386354    -0.0873099304    -2.2435163011
   18      Cl      5.1224278527    -0.0966646227    -3.2124957866
   19      C       2.7208311432     0.9091715659    -2.4598611217
   20      H       2.9081026965     1.6579281526    -3.2188668731
   21      C       1.5536725075     0.9434001248    -1.7061227435
   22      H       0.8294377403     1.7304519457    -1.8792454528
 ----------------------------------------------------------------
 Nuclear Repulsion Energy =        1684.05423448 hartrees
 There are       81 alpha and       81 beta electrons
 Applying Cartesian multipole field
    Component          Value
    ---------          -----
     (2,0,0)        1.00000E-12
     (0,2,0)        2.00000E-11
     (0,0,2)       -3.00000E-11
 Nucleus-field energy     =    -0.0000000701 hartrees
 Requested basis set is 6-311++G(d,p)
 There are 162 shells and 449 basis functions
 A cutoff of  1.0D-15 yielded   9994 shell pairs
 There are     83200 function pairs (     89346 Cartesian)
 Smallest overlap matrix eigenvalue = 3.03E-07
 Linear dependence detected in AO basis
 Number of orthogonalized atomic orbitals = 445
 Maximum deviation from orthogonality = 5.610E-10
 Guess from superposition of atomic densities
 Warning:  Energy on first SCF cycle will be non-variational
 SAD guess density has 162.000000 electrons

 -----------------------------------------------------------------------
  General SCF calculation program by
  Eric Jon Sundstrom, Paul Horn, Yuezhi Mao, Dmitri Zuev, Alec White,
  David Stuck, Shaama M.S., Shane Yost, Joonho Lee, David Small,
  Daniel Levine, Susi Lehtola, Hugh Burton, Evgeny Epifanovsky,
  Bang C. Huynh
 -----------------------------------------------------------------------
 Exchange:     0.2000 Hartree-Fock + 0.0800 Slater + 0.7200 B88
 Correlation:  0.1900 VWN1RPA + 0.8100 LYP
 Using SG-1 standard quadrature grid
 A restricted SCF calculation will be
 performed using DIIS
 SCF converges when DIIS error is below 1.0e-08
 ---------------------------------------
  Cycle       Energy         DIIS error
 ---------------------------------------
    1   -2765.5025116958      2.92e-02  
    2   -2761.3621006834      2.40e-03  
    3   -2761.2041185556      3.29e-03  
    4   -2761.4935126490      8.38e-04  
    5   -2761.5112894429      3.27e-04  
    6   -2761.5137092522      1.10e-04  
    7   -2761.5139713952      4.08e-05  
    8   -2761.5140117198      1.33e-05  
    9   -2761.5140159388      3.09e-06  
   10   -2761.5140161738      1.03e-06  
   11   -2761.5140162000      2.41e-07  
   12   -2761.5140162009      1.31e-07  
   13   -2761.5140162015      3.54e-08  
   14   -2761.5140162015      1.09e-08  
   15   -2761.5140162014      4.96e-09  Convergence criterion met
 ---------------------------------------
 SCF time:   CPU 642.39s  wall 642.00s 
 SCF   energy in the final basis set =    -2761.5140162014
 Total energy in the final basis set =    -2761.5140162014

 --------------------------------------------------------------

                    Orbital Energies (a.u.)
 --------------------------------------------------------------

 Alpha MOs
 -- Occupied --
********-101.5756-101.5750-101.5705-101.5699 -10.2764 -10.2753 -10.2720
-10.2650 -10.2645 -10.2304 -10.2220 -10.2159 -10.2149 -10.2120 -10.2117
-10.2086  -9.4908  -9.4902  -9.4897  -9.4851  -9.4845  -7.2557  -7.2550
 -7.2546  -7.2499  -7.2493  -7.2457  -7.2451  -7.2449  -7.2447  -7.2444
 -7.2437  -7.2399  -7.2394  -7.2393  -7.2387  -0.9516  -0.9336  -0.9018
 -0.8825  -0.8740  -0.8630  -0.8498  -0.7907  -0.7684  -0.7620  -0.7372
 -0.6540  -0.6483  -0.6368  -0.6081  -0.5539  -0.5342  -0.5228  -0.5110
 -0.4950  -0.4813  -0.4662  -0.4616  -0.4597  -0.4496  -0.4360  -0.4280
 -0.4123  -0.3982  -0.3963  -0.3859  -0.3661  -0.3622  -0.3545  -0.3522
 -0.3437  -0.3419  -0.3393  -0.3221  -0.3185  -0.2848  -0.2749  -0.2739
 -0.2597
 -- Virtual --
 -0.0660  -0.0569  -0.0454  -0.0384  -0.0350  -0.0217  -0.0127   0.0002
  0.0067   0.0144   0.0158   0.0205   0.0238   0.0305   0.0367   0.0426
  0.0491   0.0518   0.0559   0.0618   0.0662   0.0709   0.0729   0.0800
  0.0809   0.0840   0.0893   0.0906   0.0952   0.0982   0.1017   0.1069
  0.1094   0.1123   0.1143   0.1174   0.1186   0.1209   0.1247   0.1262
  0.1292   0.1315   0.1341   0.1388   0.1423   0.1467   0.1508   0.1574
  0.1620   0.1652   0.1686   0.1689   0.1749   0.1823   0.1850   0.1863
  0.1922   0.1933   0.2049   0.2057   0.2125   0.2128   0.2192   0.2198
  0.2236   0.2274   0.2338   0.2354   0.2406   0.2430   0.2520   0.2537
  0.2580   0.2605   0.2660   0.2681   0.2723   0.2742   0.2769   0.2797
  0.2847   0.2872   0.2937   0.2973   0.3028   0.3077   0.3121   0.3201
  0.3211   0.3355   0.3411   0.3449   0.3469   0.3602   0.4154   0.4204
  0.4330   0.4362   0.4398   0.4456   0.4477   0.4548   0.4602   0.4657
  0.4743   0.4766   0.4788   0.4898   0.4946   0.4953   0.4979   0.5116
  0.5194   0.5375   0.5478   0.5542   0.5591   0.5666   0.5730   0.5788
  0.5816   0.6001   0.6034   0.6037   0.6136   0.6181   0.6216   0.6311
  0.6372   0.6474   0.6583   0.6638   0.6686   0.6758   0.6845   0.6883
  0.6922   0.7050   0.7169   0.7225   0.7316   0.7492   0.7641   0.7861
  0.7977   0.8027   0.8137   0.8262   0.8324   0.8373   0.8431   0.8461
  0.8483   0.8487   0.8504   0.8549   0.8562   0.8603   0.8626   0.8689
  0.8751   0.8823   0.8880   0.8922   0.8982   0.9067   0.9077   0.9165
  0.9262   0.9287   0.9360   0.9393   0.9436   0.9519   0.9561   0.9622
  0.9672   0.9711   0.9787   0.9914   1.0038   1.0188   1.0214   1.0379
  1.0507   1.0734   1.0849   1.1000   1.1163   1.1321   1.1560   1.1652
  1.2204   1.2273   1.2321   1.2498   1.2555   1.2690   1.2723   1.2760
  1.2839   1.2932   1.3077   1.3241   1.3425   1.3563   1.3763   1.4001
  1.4372   1.4884   1.4988   1.5033   1.5140   1.5425   1.5536   1.5655
  1.5745   1.6038   1.6136   1.6407   1.6495   1.6703   1.6904   1.7041
  1.7146   1.7284   1.7451   1.7766   1.7979   1.8171   1.8323   1.8450
  1.8559   1.8612   1.8780   1.8961   1.9128   1.9246   1.9334   1.9461
  1.9520   1.9587   1.9834   1.9929   2.0306   2.0596   2.0709   2.1097
  2.1273   2.1475   2.1659   2.2035   2.2357   2.2413   2.2512   2.2622
  2.2698   2.2737   2.2897   2.2974   2.3119   2.3282   2.3486   2.3708
  2.4127   2.4164   2.4272   2.4474   2.4513   2.4648   2.4915   2.5062
  2.5170   2.5348   2.5542   2.5685   2.5998   2.6140   2.6466   2.6623
  2.6651   2.6744   2.7163   2.7179   2.7370   2.7415   2.7485   2.7644
  2.7708   2.7788   2.7875   2.8016   2.8276   2.8372   2.8517   2.8829
  2.9128   2.9730   2.9874   3.0677   3.0791   3.0881   3.1207   3.1365
  3.1530   3.1769   3.2046   3.2202   3.2286   3.3368   3.3710   3.3976
  3.4375   3.5199   3.5765   3.6556   3.6955   3.7265   3.8373   3.8653
  4.0079   4.0625   4.0793   4.1245   4.3530   4.8007   4.8265   9.7483
  9.7637   9.7948   9.8007   9.8206  23.3721  23.5326  23.8351  23.8721
 23.8865  23.8944  23.9549  23.9711  24.0245  24.0662  24.1207  24.1499
 25.7804  25.7858  25.8424  25.8692  25.9225  26.0858  26.1051  26.1508
 26.1817  26.2796  26.4943  26.5065  26.6695  26.7690  26.8799 215.7390
215.7545 215.7910 215.7972 215.8223
 --------------------------------------------------------------

          Ground-State Mulliken Net Atomic Charges

     Atom                 Charge (a.u.)
  ----------------------------------------
      1 C                     0.158182
      2 C                    -0.910838
      3 Cl                    0.627091
      4 C                     0.050226
      5 Cl                    0.578272
      6 C                    -0.177565
      7 Cl                    0.536573
      8 C                    -0.677645
      9 H                     0.214066
     10 C                    -0.627814
     11 H                     0.184505
     12 C                     0.745272
     13 C                    -1.556965
     14 H                     0.227095
     15 C                     0.090785
     16 Cl                    0.591798
     17 C                     0.271857
     18 Cl                    0.490253
     19 C                    -0.757742
     20 H                     0.209136
     21 C                    -0.449217
     22 H                     0.182675
  ----------------------------------------
  Sum of atomic charges =     0.000000

 -----------------------------------------------------------------
                    Cartesian Multipole Moments
 -----------------------------------------------------------------
    Charge (ESU x 10^10)
                 0.0000
    Dipole Moment (Debye)
         X      -1.8329      Y       0.7332      Z      -1.9952
       Tot       2.8067
    Quadrupole Moments (Debye-Ang)
        XX    -142.0158     XY       3.3847     YY    -132.1245
        XZ       6.7167     YZ      -4.5039     ZZ    -134.2950
    Octopole Moments (Debye-Ang^2)
       XXX    -406.8215    XXY      29.2444    XYY    -116.0530
       YYY      65.7794    XXZ     -16.9089    XYZ     -11.7272
       YYZ     -29.3127    XZZ    -121.7062    YZZ      32.6721
       ZZZ     -81.0248
    Hexadecapole Moments (Debye-Ang^3)
      XXXX   -7350.0420   XXXY     489.3324   XXYY   -1333.9531
      XYYY     451.4336   YYYY    -752.3844   XXXZ    1775.0104
      XXYZ     -82.5023   XYYZ     564.0578   YYYZ    -182.1060
      XXZZ   -1855.0547   XYZZ     184.5519   YYZZ    -758.8720
      XZZZ    1693.1806   YZZZ    -184.8225   ZZZZ   -3788.2099
 -----------------------------------------------------------------
 Calculating analytic gradient of the SCF energy
 Gradient of SCF Energy
            1           2           3           4           5           6
    1  -0.0002728   0.0000259   0.0001343  -0.0001789  -0.0000097   0.0001801
    2  -0.0000879  -0.0000248  -0.0000546   0.0000127  -0.0000115  -0.0000291
    3   0.0001757  -0.0002482   0.0000616   0.0002552  -0.0001173  -0.0001957
            7           8           9          10          11          12
    1  -0.0000682   0.0001245  -0.0000404  -0.0000361   0.0000317   0.0001739
    2   0.0000057   0.0000123  -0.0000277  -0.0000025   0.0000216   0.0001927
    3   0.0000928   0.0000405   0.0000371  -0.0000103   0.0000115  -0.0002287
           13          14          15          16          17          18
    1  -0.0000541  -0.0000079   0.0000921  -0.0000171  -0.0000329   0.0000046
    2  -0.0000218   0.0000531  -0.0000291   0.0000403   0.0000023  -0.0000080
    3   0.0000176   0.0000400  -0.0000154  -0.0000391   0.0000392  -0.0000060
           19          20          21          22
    1  -0.0001087   0.0000272   0.0000680  -0.0000353
    2  -0.0000257   0.0000215  -0.0000175  -0.0000220
    3   0.0000840   0.0000022   0.0000040  -0.0000008
 Max gradient component =       2.728E-04
 RMS gradient           =       9.471E-05
 Gradient time:  CPU 214.34 s  wall 214.36 s
 Geometry Optimization Parameters
   NAtoms,    NIC,     NZ,  NCons,   NDum,   NFix, NCnnct, MaxDiis
       22     155      22       0       0       0       0       0

 Cartesian Hessian Update
 Hessian updated using BFGS update


** GEOMETRY OPTIMIZATION IN DELOCALIZED INTERNAL COORDINATES **
   Searching for a Minimum

   Optimization Cycle:   7

                       Coordinates (Angstroms)
     ATOM                X               Y               Z
      1  C         0.0436596371    0.0038212959    0.0589162672
      2  C        -0.0052352169    0.1726677637    1.4514859402
      3  Cl        1.4772725609    0.4186455428    2.3465745252
      4  C        -1.2306278275    0.1826229101    2.1398417441
      5  Cl       -1.2770777969    0.3990426757    3.8635033889
      6  C        -2.4189429490    0.0237096364    1.4165094515
      7  Cl       -3.9711753202    0.0196225045    2.2174752480
      8  C        -2.3843974283   -0.1355629203    0.0361372590
      9  H        -3.3118982464   -0.2610604999   -0.5066467174
     10  C        -1.1668360364   -0.1424976868   -0.6270581426
     11  H        -1.1447636683   -0.2829941671   -1.7009858602
     12  C         1.3176719445   -0.0149949848   -0.7152871911
     13  C         2.2719288350   -1.0123715630   -0.5030872283
     14  H         2.1123836357   -1.7700077246    0.2525328900
     15  C         3.4390709284   -1.0548892059   -1.2601682581
     16  Cl        4.5870792284   -2.3359313861   -0.9547736724
     17  C         3.6696386354   -0.0873099304   -2.2435163011
     18  Cl        5.1224278527   -0.0966646227   -3.2124957866
     19  C         2.7208311432    0.9091715659   -2.4598611217
     20  H         2.9081026965    1.6579281526   -3.2188668731
     21  C         1.5536725075    0.9434001248   -1.7061227435
     22  H         0.8294377403    1.7304519457   -1.8792454528
   Point Group: c1    Number of degrees of freedom:    60


   Energy is  -2761.514016201

 Hessian updated using BFGS update

 60 Hessian modes will be used to form the next step
  Hessian Eigenvalues:
     0.002692    0.019267    0.019886    0.022894    0.023194    0.023545
     0.023656    0.023723    0.023832    0.024000    0.024047    0.024097
     0.024112    0.024119    0.024141    0.024212    0.024395    0.024438
     0.025897    0.156798    0.159953    0.160014    0.160106    0.160496
     0.221853    0.225683    0.232859    0.239443    0.245546    0.246459
     0.249973    0.249993    0.250034    0.253373    0.261300    0.284703
     0.298095    0.300881    0.301189    0.304643    0.309670    0.340265
     0.354826    0.356645    0.356669    0.356724    0.356993    0.374081
     0.430181    0.431486    0.439255    0.460527    0.467959    0.470016
     0.472344    0.473888    0.478379    0.486190    0.508591    0.530557

 Minimum search - taking simple RFO step
 Searching for Lamda that Minimizes Along All modes
 Value Taken    Lamda =  -0.00000349
 Step Taken.  Stepsize is  0.027130

                             Maximum     Tolerance    Cnvgd?
         Gradient           0.000259      0.000300     YES
         Displacement       0.023433      0.001200      NO
         Energy change     -0.000007      0.000001      NO


 New Cartesian Coordinates Obtained by Inverse Iteration

 Displacement from previous Coordinates is:  0.094467
 ----------------------------------------------------------------
             Standard Nuclear Orientation (Angstroms)
    I     Atom           X                Y                Z
 ----------------------------------------------------------------
    1      C       0.0433838755     0.0041488198     0.0585456505
    2      C      -0.0056103239     0.1803774011     1.4501462046
    3      Cl      1.4764069445     0.4379563026     2.3422133985
    4      C      -1.2306951255     0.1890839719     2.1388419429
    5      Cl     -1.2770409313     0.4137141601     3.8616866591
    6      C      -2.4187819514     0.0220434418     1.4168414147
    7      Cl     -3.9707580236     0.0155233603     2.2181765093
    8      C      -2.3842159083    -0.1436281306     0.0371691399
    9      H      -3.3112824993    -0.2747168767    -0.5049809660
   10      C      -1.1666876442    -0.1497544916    -0.6264027397
   11      H      -1.1446123238    -0.2953249976    -1.6996845295
   12      C       1.3175958338    -0.0151818636    -0.7152567401
   13      C       2.2679662251    -1.0172970961    -0.5083540755
   14      H       2.1048929998    -1.7792873706     0.2421957211
   15      C       3.4353486772    -1.0595425729    -1.2650934763
   16      Cl      4.5788271882    -2.3461317119    -0.9657957402
   17      C       3.6698935712    -0.0871679789    -2.2428702578
   18      Cl      5.1230966285    -0.0962307187    -3.2114206466
   19      C       2.7250302217     0.9141179883    -2.4538411522
   20      H       2.9151432094     1.6665217546    -3.2085012420
   21      C       1.5576790242     0.9483076757    -1.7001318424
   22      H       0.8366431879     1.7392683594    -1.8686218668
 ----------------------------------------------------------------
 Nuclear Repulsion Energy =        1683.92510864 hartrees
 There are       81 alpha and       81 beta electrons
 Applying Cartesian multipole field
    Component          Value
    ---------          -----
     (2,0,0)        1.00000E-12
     (0,2,0)        2.00000E-11
     (0,0,2)       -3.00000E-11
 Nucleus-field energy     =    -0.0000000699 hartrees
 Requested basis set is 6-311++G(d,p)
 There are 162 shells and 449 basis functions
 A cutoff of  1.0D-15 yielded   9993 shell pairs
 There are     83195 function pairs (     89340 Cartesian)
 Smallest overlap matrix eigenvalue = 3.03E-07
 Linear dependence detected in AO basis
 Number of orthogonalized atomic orbitals = 445
 Maximum deviation from orthogonality = 5.913E-10
 Guess from superposition of atomic densities
 Warning:  Energy on first SCF cycle will be non-variational
 SAD guess density has 162.000000 electrons

 -----------------------------------------------------------------------
  General SCF calculation program by
  Eric Jon Sundstrom, Paul Horn, Yuezhi Mao, Dmitri Zuev, Alec White,
  David Stuck, Shaama M.S., Shane Yost, Joonho Lee, David Small,
  Daniel Levine, Susi Lehtola, Hugh Burton, Evgeny Epifanovsky,
  Bang C. Huynh
 -----------------------------------------------------------------------
 Exchange:     0.2000 Hartree-Fock + 0.0800 Slater + 0.7200 B88
 Correlation:  0.1900 VWN1RPA + 0.8100 LYP
 Using SG-1 standard quadrature grid
 A restricted SCF calculation will be
 performed using DIIS
 SCF converges when DIIS error is below 1.0e-08
 ---------------------------------------
  Cycle       Energy         DIIS error
 ---------------------------------------
    1   -2765.5017605866      2.92e-02  
    2   -2761.3621029105      2.40e-03  
    3   -2761.2040497552      3.29e-03  
    4   -2761.4934991693      8.38e-04  
    5   -2761.5112891681      3.27e-04  
    6   -2761.5137104631      1.10e-04  
    7   -2761.5139731860      4.09e-05  
    8   -2761.5140137326      1.33e-05  
    9   -2761.5140179365      3.09e-06  
   10   -2761.5140181717      1.03e-06  
   11   -2761.5140181975      2.42e-07  
   12   -2761.5140181986      1.31e-07  
   13   -2761.5140181991      3.54e-08  
   14   -2761.5140181989      1.09e-08  
   15   -2761.5140181991      4.96e-09  Convergence criterion met
 ---------------------------------------
 SCF time:   CPU 665.70s  wall 666.00s 
 SCF   energy in the final basis set =    -2761.5140181991
 Total energy in the final basis set =    -2761.5140181991

 --------------------------------------------------------------

                    Orbital Energies (a.u.)
 --------------------------------------------------------------

 Alpha MOs
 -- Occupied --
********-101.5756-101.5750-101.5705-101.5699 -10.2764 -10.2752 -10.2721
-10.2651 -10.2645 -10.2303 -10.2220 -10.2159 -10.2149 -10.2120 -10.2118
-10.2086  -9.4908  -9.4902  -9.4897  -9.4851  -9.4845  -7.2556  -7.2550
 -7.2546  -7.2499  -7.2493  -7.2457  -7.2451  -7.2449  -7.2446  -7.2444
 -7.2437  -7.2399  -7.2394  -7.2393  -7.2387  -0.9515  -0.9336  -0.9018
 -0.8825  -0.8740  -0.8629  -0.8498  -0.7907  -0.7684  -0.7620  -0.7372
 -0.6540  -0.6482  -0.6369  -0.6081  -0.5538  -0.5341  -0.5228  -0.5112
 -0.4950  -0.4813  -0.4662  -0.4616  -0.4597  -0.4496  -0.4360  -0.4280
 -0.4122  -0.3982  -0.3962  -0.3858  -0.3659  -0.3622  -0.3545  -0.3522
 -0.3437  -0.3419  -0.3393  -0.3222  -0.3185  -0.2846  -0.2749  -0.2739
 -0.2599
 -- Virtual --
 -0.0657  -0.0571  -0.0452  -0.0384  -0.0354  -0.0217  -0.0127   0.0001
  0.0067   0.0143   0.0157   0.0205   0.0238   0.0305   0.0366   0.0426
  0.0491   0.0519   0.0559   0.0619   0.0662   0.0707   0.0729   0.0800
  0.0809   0.0839   0.0894   0.0906   0.0952   0.0980   0.1017   0.1068
  0.1094   0.1123   0.1142   0.1174   0.1185   0.1209   0.1247   0.1261
  0.1292   0.1313   0.1340   0.1387   0.1423   0.1468   0.1507   0.1573
  0.1620   0.1651   0.1686   0.1689   0.1747   0.1824   0.1851   0.1863
  0.1921   0.1932   0.2049   0.2056   0.2126   0.2127   0.2191   0.2199
  0.2235   0.2275   0.2338   0.2353   0.2407   0.2430   0.2520   0.2537
  0.2579   0.2606   0.2662   0.2682   0.2724   0.2740   0.2767   0.2796
  0.2847   0.2873   0.2931   0.2973   0.3026   0.3076   0.3118   0.3200
  0.3212   0.3357   0.3410   0.3447   0.3472   0.3602   0.4155   0.4204
  0.4331   0.4362   0.4398   0.4455   0.4477   0.4548   0.4602   0.4657
  0.4742   0.4765   0.4788   0.4900   0.4942   0.4952   0.4978   0.5115
  0.5196   0.5376   0.5477   0.5541   0.5587   0.5666   0.5730   0.5784
  0.5815   0.6005   0.6030   0.6042   0.6137   0.6182   0.6222   0.6312
  0.6372   0.6472   0.6585   0.6639   0.6686   0.6764   0.6846   0.6880
  0.6927   0.7054   0.7168   0.7226   0.7311   0.7493   0.7646   0.7858
  0.7977   0.8025   0.8135   0.8263   0.8325   0.8374   0.8432   0.8462
  0.8482   0.8487   0.8503   0.8549   0.8563   0.8600   0.8629   0.8691
  0.8750   0.8823   0.8888   0.8920   0.8986   0.9064   0.9079   0.9165
  0.9262   0.9288   0.9354   0.9392   0.9437   0.9519   0.9562   0.9621
  0.9674   0.9710   0.9789   0.9919   1.0036   1.0184   1.0217   1.0378
  1.0505   1.0736   1.0860   1.1001   1.1166   1.1325   1.1561   1.1659
  1.2205   1.2272   1.2322   1.2498   1.2554   1.2694   1.2721   1.2760
  1.2838   1.2934   1.3080   1.3235   1.3427   1.3568   1.3763   1.4001
  1.4357   1.4882   1.4986   1.5033   1.5147   1.5429   1.5542   1.5653
  1.5746   1.6037   1.6135   1.6408   1.6498   1.6699   1.6906   1.7038
  1.7145   1.7279   1.7456   1.7762   1.7976   1.8170   1.8321   1.8449
  1.8562   1.8610   1.8776   1.8958   1.9128   1.9249   1.9334   1.9461
  1.9523   1.9589   1.9848   1.9930   2.0305   2.0602   2.0713   2.1096
  2.1274   2.1474   2.1655   2.2033   2.2355   2.2413   2.2515   2.2625
  2.2692   2.2733   2.2892   2.2974   2.3116   2.3289   2.3489   2.3708
  2.4133   2.4165   2.4274   2.4473   2.4519   2.4649   2.4916   2.5062
  2.5171   2.5346   2.5540   2.5682   2.5998   2.6139   2.6472   2.6629
  2.6653   2.6747   2.7166   2.7179   2.7364   2.7407   2.7501   2.7642
  2.7685   2.7780   2.7872   2.8025   2.8278   2.8378   2.8516   2.8821
  2.9127   2.9735   2.9880   3.0685   3.0795   3.0885   3.1204   3.1366
  3.1528   3.1769   3.2042   3.2198   3.2291   3.3367   3.3707   3.3981
  3.4374   3.5199   3.5766   3.6560   3.6956   3.7268   3.8377   3.8654
  4.0079   4.0626   4.0791   4.1245   4.3513   4.8009   4.8265   9.7484
  9.7638   9.7947   9.8006   9.8205  23.3723  23.5327  23.8352  23.8721
 23.8866  23.8942  23.9549  23.9711  24.0247  24.0663  24.1204  24.1501
 25.7803  25.7857  25.8422  25.8691  25.9227  26.0858  26.1048  26.1509
 26.1811  26.2808  26.4941  26.5066  26.6691  26.7685  26.8802 215.7391
215.7546 215.7909 215.7971 215.8222
 --------------------------------------------------------------

          Ground-State Mulliken Net Atomic Charges

     Atom                 Charge (a.u.)
  ----------------------------------------
      1 C                     0.157131
      2 C                    -0.914368
      3 Cl                    0.627459
      4 C                     0.056849
      5 Cl                    0.578008
      6 C                    -0.174203
      7 Cl                    0.536223
      8 C                    -0.681999
      9 H                     0.214040
     10 C                    -0.625499
     11 H                     0.184925
     12 C                     0.743143
     13 C                    -1.548436
     14 H                     0.227663
     15 C                     0.087537
     16 Cl                    0.591168
     17 C                     0.267025
     18 Cl                    0.490381
     19 C                    -0.749910
     20 H                     0.209316
     21 C                    -0.459106
     22 H                     0.182654
  ----------------------------------------
  Sum of atomic charges =     0.000000

 -----------------------------------------------------------------
                    Cartesian Multipole Moments
 -----------------------------------------------------------------
    Charge (ESU x 10^10)
                 0.0000
    Dipole Moment (Debye)
         X      -1.8297      Y       0.7266      Z      -1.9901
       Tot       2.7993
    Quadrupole Moments (Debye-Ang)
        XX    -142.0064     XY       3.4378     YY    -132.0802
        XZ       6.7122     YZ      -4.4984     ZZ    -134.3530
    Octopole Moments (Debye-Ang^2)
       XXX    -406.4884    XXY      29.0610    XYY    -115.8921
       YYY      65.1459    XXZ     -16.7616    XYZ     -11.7936
       YYZ     -29.1840    XZZ    -121.6723    YZZ      32.4169
       ZZZ     -80.3212
    Hexadecapole Moments (Debye-Ang^3)
      XXXX   -7344.0539   XXXY     489.4122   XXYY   -1333.9871
      XYYY     450.6523   YYYY    -759.7207   XXXZ    1776.8620
      XXYZ     -84.2873   XYYZ     564.6130   YYYZ    -187.7466
      XXZZ   -1853.7900   XYZZ     184.5278   YYZZ    -759.5372
      XZZZ    1695.6968   YZZZ    -189.6448   ZZZZ   -3786.1862
 -----------------------------------------------------------------
 Calculating analytic gradient of the SCF energy
 Gradient of SCF Energy
            1           2           3           4           5           6
    1  -0.0001123   0.0000285   0.0000428  -0.0000730   0.0000110   0.0001348
    2  -0.0000081  -0.0000159  -0.0000197   0.0000078  -0.0000063  -0.0000181
    3   0.0001156  -0.0001376   0.0000429   0.0001248  -0.0000264  -0.0001194
            7           8           9          10          11          12
    1  -0.0000712  -0.0000117  -0.0000089   0.0000141   0.0000048   0.0000770
    2  -0.0000110   0.0000129  -0.0000209  -0.0000073   0.0000069   0.0000558
    3   0.0000473   0.0000337   0.0000141  -0.0000206   0.0000056  -0.0001123
           13          14          15          16          17          18
    1   0.0000176  -0.0000098   0.0000310  -0.0000143  -0.0000819   0.0000282
    2  -0.0000205   0.0000104  -0.0000391   0.0000208   0.0000454   0.0000167
    3   0.0000168  -0.0000020   0.0000135  -0.0000072   0.0000155  -0.0000320
           19          20          21          22
    1   0.0000166   0.0000052  -0.0000168  -0.0000117
    2  -0.0000120   0.0000148  -0.0000060  -0.0000068
    3  -0.0000111   0.0000046   0.0000333   0.0000008
 Max gradient component =       1.376E-04
 RMS gradient           =       4.843E-05
 Gradient time:  CPU 215.44 s  wall 215.45 s
 Geometry Optimization Parameters
   NAtoms,    NIC,     NZ,  NCons,   NDum,   NFix, NCnnct, MaxDiis
       22     155      22       0       0       0       0       0

 Cartesian Hessian Update
 Hessian updated using BFGS update


** GEOMETRY OPTIMIZATION IN DELOCALIZED INTERNAL COORDINATES **
   Searching for a Minimum

   Optimization Cycle:   8

                       Coordinates (Angstroms)
     ATOM                X               Y               Z
      1  C         0.0433838755    0.0041488198    0.0585456505
      2  C        -0.0056103239    0.1803774011    1.4501462046
      3  Cl        1.4764069445    0.4379563026    2.3422133985
      4  C        -1.2306951255    0.1890839719    2.1388419429
      5  Cl       -1.2770409313    0.4137141601    3.8616866591
      6  C        -2.4187819514    0.0220434418    1.4168414147
      7  Cl       -3.9707580236    0.0155233603    2.2181765093
      8  C        -2.3842159083   -0.1436281306    0.0371691399
      9  H        -3.3112824993   -0.2747168767   -0.5049809660
     10  C        -1.1666876442   -0.1497544916   -0.6264027397
     11  H        -1.1446123238   -0.2953249976   -1.6996845295
     12  C         1.3175958338   -0.0151818636   -0.7152567401
     13  C         2.2679662251   -1.0172970961   -0.5083540755
     14  H         2.1048929998   -1.7792873706    0.2421957211
     15  C         3.4353486772   -1.0595425729   -1.2650934763
     16  Cl        4.5788271882   -2.3461317119   -0.9657957402
     17  C         3.6698935712   -0.0871679789   -2.2428702578
     18  Cl        5.1230966285   -0.0962307187   -3.2114206466
     19  C         2.7250302217    0.9141179883   -2.4538411522
     20  H         2.9151432094    1.6665217546   -3.2085012420
     21  C         1.5576790242    0.9483076757   -1.7001318424
     22  H         0.8366431879    1.7392683594   -1.8686218668
   Point Group: c1    Number of degrees of freedom:    60


   Energy is  -2761.514018199

 Hessian updated using BFGS update

 60 Hessian modes will be used to form the next step
  Hessian Eigenvalues:
     0.002449    0.019239    0.019849    0.022210    0.023165    0.023428
     0.023621    0.023664    0.023767    0.023927    0.024033    0.024085
     0.024104    0.024114    0.024120    0.024142    0.024220    0.024539
     0.025451    0.155692    0.159709    0.159956    0.160049    0.160114
     0.219352    0.225216    0.229280    0.236506    0.245589    0.246405
     0.249797    0.249994    0.250437    0.252908    0.260272    0.284837
     0.298095    0.299540    0.301072    0.301942    0.309877    0.336396
     0.355311    0.356649    0.356671    0.356720    0.356884    0.377876
     0.430292    0.430666    0.439190    0.458957    0.467360    0.469951
     0.472618    0.473775    0.479972    0.486678    0.509483    0.527344

 Minimum search - taking simple RFO step
 Searching for Lamda that Minimizes Along All modes
 Value Taken    Lamda =   0.00000000
 Step Taken.  Stepsize is  0.007277

                             Maximum     Tolerance    Cnvgd?
         Gradient           0.000099      0.000300     YES
         Displacement       0.005992      0.001200      NO
         Energy change     -0.000002      0.000001      NO


 New Cartesian Coordinates Obtained by Inverse Iteration

 Displacement from previous Coordinates is:  0.024551
 ----------------------------------------------------------------
             Standard Nuclear Orientation (Angstroms)
    I     Atom           X                Y                Z
 ----------------------------------------------------------------
    1      C       0.0433429641     0.0043446408     0.0584322952
    2      C      -0.0057613522     0.1824424923     1.4498203103
    3      Cl      1.4760802674     0.4437532776     2.3408342141
    4      C      -1.2307427891     0.1904794018     2.1385513562
    5      Cl     -1.2771308947     0.4169041248     3.8612505844
    6      C      -2.4188296740     0.0213880062     1.4170023617
    7      Cl     -3.9705844372     0.0141752510     2.2184202535
    8      C      -2.3841539543    -0.1457233029     0.0374602499
    9      H      -3.3110798784    -0.2779863724    -0.5046318400
   10      C      -1.1666419210    -0.1515453747    -0.6261958642
   11      H      -1.1445874042    -0.2983529045    -1.6993204774
   12      C       1.3175897365    -0.0150643487    -0.7151167661
   13      C       2.2669274741    -1.0184070508    -0.5096379812
   14      H       2.1030515076    -1.7814615845     0.2396792715
   15      C       3.4343461944    -1.0606949436    -1.2663411121
   16      Cl      4.5765675327    -2.3488671793    -0.9687824547
   17      C       3.6700193134    -0.0872302776    -2.2427086181
   18      Cl      5.1232139192    -0.0965694645    -3.2111667973
   19      C       2.7261700260     0.9153370346    -2.4522768263
   20      H       2.9169302010     1.6685468466    -3.2059615653
   21      C       1.5588107852     0.9496476209    -1.6985602569
   22      H       0.8386852392     1.7416835336    -1.8658889720
 ----------------------------------------------------------------
 Nuclear Repulsion Energy =        1683.90839140 hartrees
 There are       81 alpha and       81 beta electrons
 Applying Cartesian multipole field
    Component          Value
    ---------          -----
     (2,0,0)        1.00000E-12
     (0,2,0)        2.00000E-11
     (0,0,2)       -3.00000E-11
 Nucleus-field energy     =    -0.0000000698 hartrees
 Requested basis set is 6-311++G(d,p)
 There are 162 shells and 449 basis functions
 A cutoff of  1.0D-15 yielded   9991 shell pairs
 There are     83193 function pairs (     89338 Cartesian)
 Smallest overlap matrix eigenvalue = 3.03E-07
 Linear dependence detected in AO basis
 Number of orthogonalized atomic orbitals = 445
 Maximum deviation from orthogonality = 6.302E-10
 Guess from superposition of atomic densities
 Warning:  Energy on first SCF cycle will be non-variational
 SAD guess density has 162.000000 electrons

 -----------------------------------------------------------------------
  General SCF calculation program by
  Eric Jon Sundstrom, Paul Horn, Yuezhi Mao, Dmitri Zuev, Alec White,
  David Stuck, Shaama M.S., Shane Yost, Joonho Lee, David Small,
  Daniel Levine, Susi Lehtola, Hugh Burton, Evgeny Epifanovsky,
  Bang C. Huynh
 -----------------------------------------------------------------------
 Exchange:     0.2000 Hartree-Fock + 0.0800 Slater + 0.7200 B88
 Correlation:  0.1900 VWN1RPA + 0.8100 LYP
 Using SG-1 standard quadrature grid
 A restricted SCF calculation will be
 performed using DIIS
 SCF converges when DIIS error is below 1.0e-08
 ---------------------------------------
  Cycle       Energy         DIIS error
 ---------------------------------------
    1   -2765.5019039939      2.92e-02  
    2   -2761.3620986734      2.40e-03  
    3   -2761.2040325793      3.29e-03  
    4   -2761.4934977195      8.38e-04  
    5   -2761.5112879577      3.27e-04  
    6   -2761.5137104425      1.10e-04  
    7   -2761.5139733143      4.09e-05  
    8   -2761.5140139309      1.33e-05  
    9   -2761.5140181308      3.09e-06  
   10   -2761.5140183657      1.03e-06  
   11   -2761.5140183918      2.42e-07  
   12   -2761.5140183926      1.31e-07  
   13   -2761.5140183930      3.54e-08  
   14   -2761.5140183931      1.09e-08  
   15   -2761.5140183933      4.96e-09  Convergence criterion met
 ---------------------------------------
 SCF time:   CPU 702.50s  wall 703.00s 
 SCF   energy in the final basis set =    -2761.5140183933
 Total energy in the final basis set =    -2761.5140183933

 --------------------------------------------------------------

                    Orbital Energies (a.u.)
 --------------------------------------------------------------

 Alpha MOs
 -- Occupied --
********-101.5756-101.5749-101.5705-101.5699 -10.2764 -10.2752 -10.2721
-10.2651 -10.2645 -10.2303 -10.2220 -10.2159 -10.2149 -10.2120 -10.2118
-10.2086  -9.4908  -9.4902  -9.4897  -9.4851  -9.4845  -7.2556  -7.2550
 -7.2546  -7.2499  -7.2493  -7.2457  -7.2451  -7.2449  -7.2446  -7.2444
 -7.2437  -7.2399  -7.2394  -7.2393  -7.2387  -0.9515  -0.9336  -0.9018
 -0.8825  -0.8740  -0.8629  -0.8498  -0.7907  -0.7684  -0.7620  -0.7372
 -0.6540  -0.6481  -0.6369  -0.6081  -0.5538  -0.5341  -0.5228  -0.5112
 -0.4949  -0.4813  -0.4662  -0.4616  -0.4597  -0.4496  -0.4360  -0.4280
 -0.4122  -0.3983  -0.3961  -0.3858  -0.3659  -0.3622  -0.3545  -0.3522
 -0.3437  -0.3419  -0.3393  -0.3221  -0.3185  -0.2845  -0.2749  -0.2739
 -0.2600
 -- Virtual --
 -0.0656  -0.0571  -0.0452  -0.0384  -0.0355  -0.0217  -0.0127   0.0001
  0.0067   0.0143   0.0157   0.0205   0.0238   0.0305   0.0366   0.0426
  0.0491   0.0519   0.0559   0.0619   0.0662   0.0707   0.0730   0.0800
  0.0809   0.0838   0.0894   0.0906   0.0952   0.0980   0.1017   0.1068
  0.1093   0.1123   0.1142   0.1174   0.1185   0.1210   0.1247   0.1261
  0.1291   0.1313   0.1340   0.1387   0.1424   0.1468   0.1507   0.1573
  0.1620   0.1651   0.1686   0.1690   0.1747   0.1824   0.1851   0.1863
  0.1921   0.1932   0.2049   0.2056   0.2126   0.2127   0.2191   0.2199
  0.2234   0.2275   0.2338   0.2353   0.2407   0.2430   0.2520   0.2537
  0.2579   0.2606   0.2663   0.2683   0.2724   0.2740   0.2767   0.2795
  0.2847   0.2873   0.2930   0.2973   0.3025   0.3076   0.3118   0.3200
  0.3212   0.3357   0.3410   0.3447   0.3474   0.3602   0.4155   0.4204
  0.4332   0.4362   0.4398   0.4455   0.4477   0.4549   0.4602   0.4657
  0.4741   0.4765   0.4787   0.4900   0.4940   0.4952   0.4978   0.5115
  0.5197   0.5376   0.5476   0.5541   0.5586   0.5666   0.5731   0.5783
  0.5815   0.6006   0.6029   0.6043   0.6137   0.6182   0.6223   0.6313
  0.6372   0.6472   0.6586   0.6640   0.6686   0.6766   0.6846   0.6879
  0.6928   0.7056   0.7167   0.7227   0.7310   0.7493   0.7647   0.7857
  0.7976   0.8025   0.8134   0.8263   0.8325   0.8374   0.8432   0.8463
  0.8482   0.8486   0.8503   0.8550   0.8563   0.8600   0.8630   0.8691
  0.8750   0.8823   0.8891   0.8920   0.8987   0.9063   0.9080   0.9165
  0.9262   0.9288   0.9352   0.9393   0.9438   0.9519   0.9562   0.9621
  0.9674   0.9710   0.9790   0.9921   1.0036   1.0183   1.0218   1.0378
  1.0504   1.0736   1.0863   1.1002   1.1167   1.1326   1.1561   1.1661
  1.2205   1.2272   1.2322   1.2498   1.2554   1.2696   1.2720   1.2760
  1.2837   1.2935   1.3081   1.3234   1.3428   1.3569   1.3763   1.4001
  1.4354   1.4882   1.4985   1.5034   1.5149   1.5431   1.5543   1.5653
  1.5747   1.6037   1.6135   1.6409   1.6500   1.6698   1.6906   1.7037
  1.7145   1.7278   1.7458   1.7761   1.7975   1.8170   1.8320   1.8449
  1.8562   1.8610   1.8775   1.8957   1.9128   1.9250   1.9334   1.9461
  1.9523   1.9589   1.9852   1.9930   2.0304   2.0604   2.0714   2.1096
  2.1274   2.1473   2.1654   2.2033   2.2355   2.2413   2.2516   2.2625
  2.2690   2.2732   2.2891   2.2974   2.3116   2.3291   2.3491   2.3708
  2.4134   2.4166   2.4274   2.4473   2.4521   2.4649   2.4917   2.5062
  2.5171   2.5346   2.5539   2.5682   2.5999   2.6138   2.6474   2.6631
  2.6654   2.6749   2.7167   2.7179   2.7363   2.7405   2.7505   2.7642
  2.7679   2.7778   2.7872   2.8027   2.8279   2.8380   2.8515   2.8818
  2.9126   2.9737   2.9882   3.0687   3.0796   3.0887   3.1203   3.1367
  3.1528   3.1769   3.2042   3.2197   3.2292   3.3367   3.3705   3.3983
  3.4374   3.5199   3.5767   3.6561   3.6957   3.7269   3.8379   3.8655
  4.0079   4.0627   4.0790   4.1245   4.3509   4.8009   4.8265   9.7485
  9.7638   9.7948   9.8006   9.8205  23.3723  23.5328  23.8352  23.8721
 23.8867  23.8943  23.9549  23.9710  24.0247  24.0663  24.1204  24.1502
 25.7803  25.7857  25.8422  25.8691  25.9227  26.0859  26.1047  26.1509
 26.1809  26.2812  26.4940  26.5067  26.6690  26.7684  26.8804 215.7392
215.7546 215.7909 215.7971 215.8222
 --------------------------------------------------------------

          Ground-State Mulliken Net Atomic Charges

     Atom                 Charge (a.u.)
  ----------------------------------------
      1 C                     0.157026
      2 C                    -0.914325
      3 Cl                    0.627343
      4 C                     0.058533
      5 Cl                    0.577912
      6 C                    -0.173934
      7 Cl                    0.536183
      8 C                    -0.683171
      9 H                     0.214039
     10 C                    -0.625114
     11 H                     0.185010
     12 C                     0.742987
     13 C                    -1.547210
     14 H                     0.227792
     15 C                     0.086563
     16 Cl                    0.591013
     17 C                     0.265988
     18 Cl                    0.490411
     19 C                    -0.747986
     20 H                     0.209347
     21 C                    -0.461055
     22 H                     0.182649
  ----------------------------------------
  Sum of atomic charges =     0.000000

 -----------------------------------------------------------------
                    Cartesian Multipole Moments
 -----------------------------------------------------------------
    Charge (ESU x 10^10)
                -0.0000
    Dipole Moment (Debye)
         X      -1.8292      Y       0.7254      Z      -1.9890
       Tot       2.7979
    Quadrupole Moments (Debye-Ang)
        XX    -141.9969     XY       3.4516     YY    -132.0703
        XZ       6.7069     YZ      -4.4974     ZZ    -134.3674
    Octopole Moments (Debye-Ang^2)
       XXX    -406.3916    XXY      29.0298    XYY    -115.8515
       YYY      65.0071    XXZ     -16.7246    XYZ     -11.8071
       YYZ     -29.1469    XZZ    -121.6555    YZZ      32.3551
       ZZZ     -80.1516
    Hexadecapole Moments (Debye-Ang^3)
      XXXX   -7342.1738   XXXY     489.3896   XXYY   -1333.9910
      XYYY     450.4134   YYYY    -761.6839   XXXZ    1777.2710
      XXYZ     -84.7312   XYYZ     564.7804   YYYZ    -189.2094
      XXZZ   -1853.3611   XYZZ     184.5044   YYZZ    -759.7207
      XZZZ    1696.3530   YZZZ    -190.9172   ZZZZ   -3785.6577
 -----------------------------------------------------------------
 Calculating analytic gradient of the SCF energy
 Gradient of SCF Energy
            1           2           3           4           5           6
    1  -0.0000127   0.0000127   0.0000090  -0.0000232   0.0000034   0.0000577
    2   0.0000077  -0.0000120  -0.0000061  -0.0000049  -0.0000079  -0.0000102
    3   0.0000377  -0.0000438   0.0000063   0.0000361  -0.0000039  -0.0000294
            7           8           9          10          11          12
    1  -0.0000272  -0.0000217   0.0000012   0.0000058  -0.0000016   0.0000136
    2  -0.0000118   0.0000005  -0.0000085  -0.0000040   0.0000014   0.0000097
    3   0.0000183   0.0000134   0.0000051  -0.0000065   0.0000037  -0.0000199
           13          14          15          16          17          18
    1   0.0000180  -0.0000018   0.0000083  -0.0000005  -0.0000448   0.0000148
    2  -0.0000014  -0.0000000  -0.0000084   0.0000134   0.0000261   0.0000085
    3  -0.0000025  -0.0000098   0.0000010  -0.0000121   0.0000120  -0.0000158
           19          20          21          22
    1   0.0000245  -0.0000065  -0.0000247  -0.0000042
    2  -0.0000020   0.0000085  -0.0000005   0.0000019
    3  -0.0000162   0.0000029   0.0000207   0.0000026
 Max gradient component =       5.765E-05
 RMS gradient           =       1.712E-05
 Gradient time:  CPU 221.83 s  wall 221.84 s
 Geometry Optimization Parameters
   NAtoms,    NIC,     NZ,  NCons,   NDum,   NFix, NCnnct, MaxDiis
       22     155      22       0       0       0       0       0

 Cartesian Hessian Update
 Hessian updated using BFGS update


** GEOMETRY OPTIMIZATION IN DELOCALIZED INTERNAL COORDINATES **
   Searching for a Minimum

   Optimization Cycle:   9

                       Coordinates (Angstroms)
     ATOM                X               Y               Z
      1  C         0.0433429641    0.0043446408    0.0584322952
      2  C        -0.0057613522    0.1824424923    1.4498203103
      3  Cl        1.4760802674    0.4437532776    2.3408342141
      4  C        -1.2307427891    0.1904794018    2.1385513562
      5  Cl       -1.2771308947    0.4169041248    3.8612505844
      6  C        -2.4188296740    0.0213880062    1.4170023617
      7  Cl       -3.9705844372    0.0141752510    2.2184202535
      8  C        -2.3841539543   -0.1457233029    0.0374602499
      9  H        -3.3110798784   -0.2779863724   -0.5046318400
     10  C        -1.1666419210   -0.1515453747   -0.6261958642
     11  H        -1.1445874042   -0.2983529045   -1.6993204774
     12  C         1.3175897365   -0.0150643487   -0.7151167661
     13  C         2.2669274741   -1.0184070508   -0.5096379812
     14  H         2.1030515076   -1.7814615845    0.2396792715
     15  C         3.4343461944   -1.0606949436   -1.2663411121
     16  Cl        4.5765675327   -2.3488671793   -0.9687824547
     17  C         3.6700193134   -0.0872302776   -2.2427086181
     18  Cl        5.1232139192   -0.0965694645   -3.2111667973
     19  C         2.7261700260    0.9153370346   -2.4522768263
     20  H         2.9169302010    1.6685468466   -3.2059615653
     21  C         1.5588107852    0.9496476209   -1.6985602569
     22  H         0.8386852392    1.7416835336   -1.8658889720
   Point Group: c1    Number of degrees of freedom:    60


   Energy is  -2761.514018393

 Hessian updated using BFGS update

 60 Hessian modes will be used to form the next step
  Hessian Eigenvalues:
     0.002550    0.018987    0.019698    0.021012    0.023067    0.023379
     0.023603    0.023677    0.023764    0.023874    0.024019    0.024071
     0.024104    0.024113    0.024120    0.024154    0.024266    0.024513
     0.025792    0.155539    0.159028    0.159965    0.160059    0.160113
     0.209800    0.223440    0.226033    0.235631    0.244789    0.245827
     0.249822    0.249994    0.250486    0.257977    0.260265    0.284048
     0.289084    0.298758    0.301007    0.301877    0.309765    0.335999
     0.355119    0.356632    0.356671    0.356748    0.356954    0.374347
     0.429676    0.431757    0.440035    0.456160    0.465889    0.470363
     0.473129    0.473724    0.479595    0.487017    0.509372    0.522565

 Minimum search - taking simple RFO step
 Searching for Lamda that Minimizes Along All modes
 Value Taken    Lamda =   0.00000000
 Step Taken.  Stepsize is  0.000812

                             Maximum     Tolerance    Cnvgd?
         Gradient           0.000034      0.000300     YES
         Displacement       0.000482      0.001200     YES
         Energy change     -0.000000      0.000001     YES

 Final energy is   -2761.5140183933177     


 ******************************
 **  OPTIMIZATION CONVERGED  **
 ******************************

                       Coordinates (Angstroms)
     ATOM                X               Y               Z
      1  C         0.0433429641    0.0043446408    0.0584322952
      2  C        -0.0057613522    0.1824424923    1.4498203103
      3  Cl        1.4760802674    0.4437532776    2.3408342141
      4  C        -1.2307427891    0.1904794018    2.1385513562
      5  Cl       -1.2771308947    0.4169041248    3.8612505844
      6  C        -2.4188296740    0.0213880062    1.4170023617
      7  Cl       -3.9705844372    0.0141752510    2.2184202535
      8  C        -2.3841539543   -0.1457233029    0.0374602499
      9  H        -3.3110798784   -0.2779863724   -0.5046318400
     10  C        -1.1666419210   -0.1515453747   -0.6261958642
     11  H        -1.1445874042   -0.2983529045   -1.6993204774
     12  C         1.3175897365   -0.0150643487   -0.7151167661
     13  C         2.2669274741   -1.0184070508   -0.5096379812
     14  H         2.1030515076   -1.7814615845    0.2396792715
     15  C         3.4343461944   -1.0606949436   -1.2663411121
     16  Cl        4.5765675327   -2.3488671793   -0.9687824547
     17  C         3.6700193134   -0.0872302776   -2.2427086181
     18  Cl        5.1232139192   -0.0965694645   -3.2111667973
     19  C         2.7261700260    0.9153370346   -2.4522768263
     20  H         2.9169302010    1.6685468466   -3.2059615653
     21  C         1.5588107852    0.9496476209   -1.6985602569
     22  H         0.8386852392    1.7416835336   -1.8658889720

Z-matrix Print:
$molecule
0 1
Cl
C  1 1.748726
C  2 1.403599 1 119.630462
C  3 1.398957 2 117.969898 1 -177.626893 0
H  4 1.083344 3 118.833163 2 -179.487531 0
C  4 1.386654 3 121.650011 2 -0.628846 0
H  6 1.081919 4 120.791986 3 -179.344939 0
C  6 1.390059 4 119.827401 3 0.154901 0
C  8 1.400277 6 120.314309 4 0.318426 0
C  3 1.490792 2 123.087923 1 1.889823 0
C  10 1.396481 3 120.935098 2 64.308470 0
H  11 1.081935 10 120.375061 3 -1.932514 0
C  11 1.391853 10 120.798678 3 177.720824 0
C  10 1.398577 3 120.219168 2 -118.081663 0
H  14 1.083467 10 119.881288 3 2.950867 0
C  14 1.389962 10 120.605785 3 -178.053065 0
H  16 1.082476 14 120.555909 10 -179.342525 0
C  16 1.392807 14 120.351958 10 0.365213 0
Cl 9 1.738135 8 120.251769 6 179.321490 0
Cl 18 1.746360 16 118.967115 14 179.945023 0
Cl 8 1.746501 6 118.493964 4 -179.660466 0
Cl 13 1.747169 11 118.564514 10 -179.537981 0
$end


 --------------------------------------------------------------

                    Orbital Energies (a.u.)
 --------------------------------------------------------------

 Alpha MOs
 -- Occupied --
********-101.5756-101.5749-101.5705-101.5699 -10.2764 -10.2752 -10.2721
-10.2651 -10.2645 -10.2303 -10.2220 -10.2159 -10.2149 -10.2120 -10.2118
-10.2086  -9.4908  -9.4902  -9.4897  -9.4851  -9.4845  -7.2556  -7.2550
 -7.2546  -7.2499  -7.2493  -7.2457  -7.2451  -7.2449  -7.2446  -7.2444
 -7.2437  -7.2399  -7.2394  -7.2393  -7.2387  -0.9515  -0.9336  -0.9018
 -0.8825  -0.8740  -0.8629  -0.8498  -0.7907  -0.7684  -0.7620  -0.7372
 -0.6540  -0.6481  -0.6369  -0.6081  -0.5538  -0.5341  -0.5228  -0.5112
 -0.4949  -0.4813  -0.4662  -0.4616  -0.4597  -0.4496  -0.4360  -0.4280
 -0.4122  -0.3983  -0.3961  -0.3858  -0.3659  -0.3622  -0.3545  -0.3522
 -0.3437  -0.3419  -0.3393  -0.3221  -0.3185  -0.2845  -0.2749  -0.2739
 -0.2600
 -- Virtual --
 -0.0656  -0.0571  -0.0452  -0.0384  -0.0355  -0.0217  -0.0127   0.0001
  0.0067   0.0143   0.0157   0.0205   0.0238   0.0305   0.0366   0.0426
  0.0491   0.0519   0.0559   0.0619   0.0662   0.0707   0.0730   0.0800
  0.0809   0.0838   0.0894   0.0906   0.0952   0.0980   0.1017   0.1068
  0.1093   0.1123   0.1142   0.1174   0.1185   0.1210   0.1247   0.1261
  0.1291   0.1313   0.1340   0.1387   0.1424   0.1468   0.1507   0.1573
  0.1620   0.1651   0.1686   0.1690   0.1747   0.1824   0.1851   0.1863
  0.1921   0.1932   0.2049   0.2056   0.2126   0.2127   0.2191   0.2199
  0.2234   0.2275   0.2338   0.2353   0.2407   0.2430   0.2520   0.2537
  0.2579   0.2606   0.2663   0.2683   0.2724   0.2740   0.2767   0.2795
  0.2847   0.2873   0.2930   0.2973   0.3025   0.3076   0.3118   0.3200
  0.3212   0.3357   0.3410   0.3447   0.3474   0.3602   0.4155   0.4204
  0.4332   0.4362   0.4398   0.4455   0.4477   0.4549   0.4602   0.4657
  0.4741   0.4765   0.4787   0.4900   0.4940   0.4952   0.4978   0.5115
  0.5197   0.5376   0.5476   0.5541   0.5586   0.5666   0.5731   0.5783
  0.5815   0.6006   0.6029   0.6043   0.6137   0.6182   0.6223   0.6313
  0.6372   0.6472   0.6586   0.6640   0.6686   0.6766   0.6846   0.6879
  0.6928   0.7056   0.7167   0.7227   0.7310   0.7493   0.7647   0.7857
  0.7976   0.8025   0.8134   0.8263   0.8325   0.8374   0.8432   0.8463
  0.8482   0.8486   0.8503   0.8550   0.8563   0.8600   0.8630   0.8691
  0.8750   0.8823   0.8891   0.8920   0.8987   0.9063   0.9080   0.9165
  0.9262   0.9288   0.9352   0.9393   0.9438   0.9519   0.9562   0.9621
  0.9674   0.9710   0.9790   0.9921   1.0036   1.0183   1.0218   1.0378
  1.0504   1.0736   1.0863   1.1002   1.1167   1.1326   1.1561   1.1661
  1.2205   1.2272   1.2322   1.2498   1.2554   1.2696   1.2720   1.2760
  1.2837   1.2935   1.3081   1.3234   1.3428   1.3569   1.3763   1.4001
  1.4354   1.4882   1.4985   1.5034   1.5149   1.5431   1.5543   1.5653
  1.5747   1.6037   1.6135   1.6409   1.6500   1.6698   1.6906   1.7037
  1.7145   1.7278   1.7458   1.7761   1.7975   1.8170   1.8320   1.8449
  1.8562   1.8610   1.8775   1.8957   1.9128   1.9250   1.9334   1.9461
  1.9523   1.9589   1.9852   1.9930   2.0304   2.0604   2.0714   2.1096
  2.1274   2.1473   2.1654   2.2033   2.2355   2.2413   2.2516   2.2625
  2.2690   2.2732   2.2891   2.2974   2.3116   2.3291   2.3491   2.3708
  2.4134   2.4166   2.4274   2.4473   2.4521   2.4649   2.4917   2.5062
  2.5171   2.5346   2.5539   2.5682   2.5999   2.6138   2.6474   2.6631
  2.6654   2.6749   2.7167   2.7179   2.7363   2.7405   2.7505   2.7642
  2.7679   2.7778   2.7872   2.8027   2.8279   2.8380   2.8515   2.8818
  2.9126   2.9737   2.9882   3.0687   3.0796   3.0887   3.1203   3.1367
  3.1528   3.1769   3.2042   3.2197   3.2292   3.3367   3.3705   3.3983
  3.4374   3.5199   3.5767   3.6561   3.6957   3.7269   3.8379   3.8655
  4.0079   4.0627   4.0790   4.1245   4.3509   4.8009   4.8265   9.7485
  9.7638   9.7948   9.8006   9.8205  23.3723  23.5328  23.8352  23.8721
 23.8867  23.8943  23.9549  23.9710  24.0247  24.0663  24.1204  24.1502
 25.7803  25.7857  25.8422  25.8691  25.9227  26.0859  26.1047  26.1509
 26.1809  26.2812  26.4940  26.5067  26.6690  26.7684  26.8804 215.7392
215.7546 215.7909 215.7971 215.8222
 --------------------------------------------------------------

          Ground-State Mulliken Net Atomic Charges

     Atom                 Charge (a.u.)
  ----------------------------------------
      1 C                     0.157026
      2 C                    -0.914325
      3 Cl                    0.627343
      4 C                     0.058533
      5 Cl                    0.577912
      6 C                    -0.173934
      7 Cl                    0.536183
      8 C                    -0.683171
      9 H                     0.214039
     10 C                    -0.625114
     11 H                     0.185010
     12 C                     0.742987
     13 C                    -1.547210
     14 H                     0.227792
     15 C                     0.086563
     16 Cl                    0.591013
     17 C                     0.265988
     18 Cl                    0.490411
     19 C                    -0.747986
     20 H                     0.209347
     21 C                    -0.461055
     22 H                     0.182649
  ----------------------------------------
  Sum of atomic charges =     0.000000

 -----------------------------------------------------------------
                    Cartesian Multipole Moments
 -----------------------------------------------------------------
    Charge (ESU x 10^10)
                -0.0000
    Dipole Moment (Debye)
         X      -1.8292      Y       0.7254      Z      -1.9890
       Tot       2.7979
    Quadrupole Moments (Debye-Ang)
        XX    -141.9969     XY       3.4516     YY    -132.0703
        XZ       6.7069     YZ      -4.4974     ZZ    -134.3674
    Octopole Moments (Debye-Ang^2)
       XXX    -406.3916    XXY      29.0298    XYY    -115.8515
       YYY      65.0071    XXZ     -16.7246    XYZ     -11.8071
       YYZ     -29.1469    XZZ    -121.6555    YZZ      32.3551
       ZZZ     -80.1516
    Hexadecapole Moments (Debye-Ang^3)
      XXXX   -7342.1738   XXXY     489.3896   XXYY   -1333.9910
      XYYY     450.4134   YYYY    -761.6839   XXXZ    1777.2710
      XXYZ     -84.7312   XYYZ     564.7804   YYYZ    -189.2094
      XXZZ   -1853.3611   XYZZ     184.5044   YYZZ    -759.7207
      XZZZ    1696.3530   YZZZ    -190.9172   ZZZZ   -3785.6577
 -----------------------------------------------------------------
Archival summary:
1\1\november\OPT\ProcedureUnspecified\BasisUnspecified\l5125\taweetha\SunJan1204:50:112020SunJan1204:50:112020\0\\#,OPT,ProcedureUnspecified,BasisUnspecified,\\0,1\Cl\C,1,1.74873\C,2,1.4036,1,119.63\C,3,1.39896,2,117.97,1,-177.627,0\H,4,1.08334,3,118.833,2,-179.488,0\C,4,1.38665,3,121.65,2,-0.628846,0\H,6,1.08192,4,120.792,3,-179.345,0\C,6,1.39006,4,119.827,3,0.154901,0\C,8,1.40028,6,120.314,4,0.318426,0\C,3,1.49079,2,123.088,1,1.88982,0\C,10,1.39648,3,120.935,2,64.3085,0\H,11,1.08194,10,120.375,3,-1.93251,0\C,11,1.39185,10,120.799,3,177.721,0\C,10,1.39858,3,120.219,2,-118.082,0\H,14,1.08347,10,119.881,3,2.95087,0\C,14,1.38996,10,120.606,3,-178.053,0\H,16,1.08248,14,120.556,10,-179.343,0\C,16,1.39281,14,120.352,10,0.365213,0\Cl,9,1.73813,8,120.252,6,179.321,0\Cl,18,1.74636,16,118.967,14,179.945,0\Cl,8,1.7465,6,118.494,4,-179.66,0\Cl,13,1.74717,11,118.565,10,-179.538,0\\\@

 Total job time:  7810.75s(wall), 7810.12s(cpu) 
 Sun Jan 12 04:50:11 2020

        *************************************************************
        *                                                           *
        *  Thank you very much for using Q-Chem.  Have a nice day.  *
        *                                                           *
        *************************************************************


 
User input: 2 of 2 
 
                  Welcome to Q-Chem
     A Quantum Leap Into The Future Of Chemistry


 Q-Chem 5.2 (devel), Q-Chem, Inc., Pleasanton, CA (2019)

 Yihan Shao,  Zhengting Gan,  E. Epifanovsky,  A. T. B. Gilbert,  M. Wormit,  
 J. Kussmann,  A. W. Lange,  A. Behn,  Jia Deng,  Xintian Feng,  D. Ghosh,  
 M. Goldey,  P. R. Horn,  L. D. Jacobson,  I. Kaliman,  T. Kus,  A. Landau,  
 Jie Liu,  E. I. Proynov,  R. M. Richard,  R. P. Steele,  E. J. Sundstrom,  
 H. L. Woodcock III,  P. M. Zimmerman,  D. Zuev,  B. Albrecht,  E. Alguire,  
 S. A. Baeppler,  D. Barton,  Z. Benda,  Y. A. Bernard,  E. J. Berquist,  
 K. B. Bravaya,  H. Burton,  D. Casanova,  Chun-Min Chang,  Yunqing Chen,  
 A. Chien,  K. D. Closser,  M. P. Coons,  S. Coriani,  S. Dasgupta,  
 A. L. Dempwolff,  M. Diedenhofen,  Hainam Do,  R. G. Edgar,  Po-Tung Fang,  
 S. Faraji,  S. Fatehi,  Qingguo Feng,  K. D. Fenk,  J. Fosso-Tande,  
 J. Gayvert,  Qinghui Ge,  A. Ghysels,  G. Gidofalvi,  J. Gomes,  
 J. Gonthier,  A. Gunina,  D. Hait,  M. W. D. Hanson-Heine,  
 P. H. P. Harbach,  A. W. Hauser,  M. F. Herbst,  J. E. Herr,  
 E. G. Hohenstein,  Z. C. Holden,  Kerwin Hui,  B. C. Huynh,  T.-C. Jagau,  
 Hyunjun Ji,  B. Kaduk,  K. Khistyaev,  Jaehoon Kim,  P. Klunzinger,  K. Koh,  
 D. Kosenkov,  L. Koulias,  T. Kowalczyk,  C. M. Krauter,  A. Kunitsa,  
 Ka Un Lao,  A. Laurent,  K. V. Lawler,  Joonho Lee,  D. Lefrancois,  
 S. Lehtola,  D. S. Levine,  Yi-Pei Li,  You-Sheng Lin,  Fenglai Liu,  
 E. Livshits,  A. Luenser,  P. Manohar,  E. Mansoor,  S. F. Manzer,  
 Shan-Ping Mao,  Yuezhi Mao,  N. Mardirossian,  A. V. Marenich,  
 T. Markovich,  L. A. Martinez-Martinez,  S. A. Maurer,  N. J. Mayhall,  
 S. C. McKenzie,  J.-M. Mewes,  P. Morgante,  A. F. Morrison,  
 J. W. Mullinax,  K. Nanda,  T. S. Nguyen-Beck,  R. Olivares-Amaya,  
 J. A. Parkhill,  Zheng Pei,  T. M. Perrine,  F. Plasser,  P. Pokhilko,  
 S. Prager,  A. Prociuk,  E. Ramos,  D. R. Rehn,  F. Rob,  M. Scheurer,  
 M. Schneider,  N. Sergueev,  S. M. Sharada,  S. Sharma,  D. W. Small,  
 T. Stauch,  T. Stein,  Yu-Chuan Su,  A. J. W. Thom,  A. Tkatchenko,  
 T. Tsuchimochi,  N. M. Tubman,  L. Vogt,  M. L. Vidal,  O. Vydrov,  
 M. A. Watson,  J. Wenzel,  M. de Wergifosse,  T. A. Wesolowski,  A. White,  
 J. Witte,  A. Yamada,  Jun Yang,  K. Yao,  S. Yeganeh,  S. R. Yost,  
 Zhi-Qiang You,  A. Zech,  Igor Ying Zhang,  Xing Zhang,  Yan Zhao,  
 Ying Zhu,  B. R. Brooks,  G. K. L. Chan,  C. J. Cramer,  M. S. Gordon,  
 W. J. Hehre,  A. Klamt,  M. W. Schmidt,  C. D. Sherrill,  D. G. Truhlar,  
 A. Aspuru-Guzik,  R. Baer,  A. T. Bell,  N. A. Besley,  Jeng-Da Chai,  
 A. E. DePrince, III,  R. A. DiStasio Jr.,  A. Dreuw,  B. D. Dunietz,  
 T. R. Furlani,  Chao-Ping Hsu,  Yousung Jung,  Jing Kong,  D. S. Lambrecht,  
 WanZhen Liang,  C. Ochsenfeld,  V. A. Rassolov,  L. V. Slipchenko,  
 J. E. Subotnik,  T. Van Voorhis,  J. M. Herbert,  A. I. Krylov,  
 P. M. W. Gill,  M. Head-Gordon

 Contributors to earlier versions of Q-Chem not listed above: 
 R. D. Adamson,  B. Austin,  J. Baker,  G. J. O. Beran,  K. Brandhorst,  
 S. T. Brown,  E. F. C. Byrd,  A. K. Chakraborty,  C.-L. Cheng,  
 Siu Hung Chien,  D. M. Chipman,  D. L. Crittenden,  H. Dachsel,  
 R. J. Doerksen,  A. D. Dutoi,  L. Fusti-Molnar,  W. A. Goddard III,  
 A. Golubeva-Zadorozhnaya,  S. R. Gwaltney,  G. Hawkins,  A. Heyden,  
 S. Hirata,  G. Kedziora,  F. J. Keil,  C. Kelley,  Jihan Kim,  R. A. King,  
 R. Z. Khaliullin,  P. P. Korambath,  W. Kurlancheek,  A. M. Lee,  M. S. Lee,  
 S. V. Levchenko,  Ching Yeh Lin,  D. Liotard,  R. C. Lochan,  I. Lotan,  
 P. E. Maslen,  N. Nair,  D. P. O'Neill,  D. Neuhauser,  E. Neuscamman,  
 C. M. Oana,  R. Olson,  B. Peters,  R. Peverati,  P. A. Pieniazek,  
 Y. M. Rhee,  J. Ritchie,  M. A. Rohrdanz,  E. Rosta,  N. J. Russ,  
 H. F. Schaefer III,  N. E. Schultz,  N. Shenvi,  A. C. Simmonett,  A. Sodt,  
 D. Stuck,  K. S. Thanthiriwatte,  V. Vanovschi,  Tao Wang,  A. Warshel,  
 C. F. Williams,  Q. Wu,  X. Xu,  W. Zhang

 Please cite Q-Chem as follows:
 Y. Shao et al., Mol. Phys. 113, 184-215 (2015)
 DOI: 10.1080/00268976.2014.952696

 Q-Chem 5.2.1 for Intel X86 EM64T Linux

 Parts of Q-Chem use Armadillo 8.300.2 (Tropical Shenanigans).
 http://arma.sourceforge.net/

 Q-Chem begins on Sun Jan 12 04:50:11 2020  

Host: 
0

     Scratch files written to /scratch/taweetham/qchem7898//
NAlpha2: 162
NElect   162
Mult     1
The previous job contains 0 fragments, simply inherited here

 Q-Chem warning in module libgen/rem_setup.C, line 2168:

 Setting Thresh to 1e-14


Checking the input file for inconsistencies... 	...done.

--------------------------------------------------------------
User input:
--------------------------------------------------------------

$MOLECULE
READ
$END

$REM
   JOB_TYPE 	FREQUENCY
   BASIS 	6-311++G**
   METHOD	B3LYP
   SCF_GUESS_ALWAYS     TRUE
   S2THRESH     15
   THRESH       15
   MEM_TOTAL    10000
$END

--------------------------------------------------------------
 ----------------------------------------------------------------
             Standard Nuclear Orientation (Angstroms)
    I     Atom           X                Y                Z
 ----------------------------------------------------------------
    1      C      -0.6377283509    -0.6504759422     0.0156324161
    2      C      -1.4763969885     0.4364667182    -0.2763971311
    3      Cl     -0.7859854901     1.9197205501    -0.8939193752
    4      C      -2.8693600555     0.3432646478    -0.1152703670
    5      Cl     -3.8965235155     1.6957023277    -0.4853516968
    6      C      -3.4232070576    -0.8591774030     0.3409772747
    7      Cl     -5.1461091066    -1.0325803833     0.5685853634
    8      C      -2.6041993385    -1.9461169892     0.6239149457
    9      H      -3.0479426829    -2.8670148720     0.9782988561
   10      C      -1.2316534501    -1.8366876104     0.4597446663
   11      H      -0.5968064931    -2.6818006968     0.6972072961
   12      C       0.8444276647    -0.5985536768    -0.1359503002
   13      C       1.6163281996     0.2629762373     0.6464153560
   14      H       1.1434505481     0.9300399390     1.3549325706
   15      C       3.0037294544     0.2754592501     0.5358880042
   16      Cl      3.9129143581     1.3681428061     1.5517737782
   17      C       3.6403032755    -0.5780543535    -0.3711715751
   18      Cl      5.3775625628    -0.5921953028    -0.5486630675
   19      C       2.8752848617    -1.4398590648    -1.1534445409
   20      H       3.3737454052    -2.0942763496    -1.8570284059
   21      C       1.4904566992    -1.4533238940    -1.0348564359
   22      H       0.9080439907    -2.1218854977    -1.6575292289
 ----------------------------------------------------------------
 Molecular Point Group                 C1    NOp =  1
 Largest Abelian Subgroup              C1    NOp =  1
 Nuclear Repulsion Energy =        1683.90839140 hartrees
 There are       81 alpha and       81 beta electrons
 Requested basis set is 6-311++G(d,p)
 There are 162 shells and 449 basis functions

 Total QAlloc Memory Limit  10000 MB
 Mega-Array Size       188 MB
 MEM_STATIC part       192 MB
 A cutoff of  1.0D-15 yielded   9991 shell pairs
 There are     83193 function pairs (     89338 Cartesian)
 Smallest overlap matrix eigenvalue = 3.03E-07
 Linear dependence detected in AO basis
 Number of orthogonalized atomic orbitals = 445
 Maximum deviation from orthogonality = 1.309E-09
 Guess from superposition of atomic densities
 Warning:  Energy on first SCF cycle will be non-variational
 SAD guess density has 162.000000 electrons

 -----------------------------------------------------------------------
  General SCF calculation program by
  Eric Jon Sundstrom, Paul Horn, Yuezhi Mao, Dmitri Zuev, Alec White,
  David Stuck, Shaama M.S., Shane Yost, Joonho Lee, David Small,
  Daniel Levine, Susi Lehtola, Hugh Burton, Evgeny Epifanovsky,
  Bang C. Huynh
 -----------------------------------------------------------------------
 Exchange:     0.2000 Hartree-Fock + 0.0800 Slater + 0.7200 B88
 Correlation:  0.1900 VWN1RPA + 0.8100 LYP
 Using SG-1 standard quadrature grid
 A restricted SCF calculation will be
 performed using DIIS
 SCF converges when DIIS error is below 1.0e-08
 ---------------------------------------
  Cycle       Energy         DIIS error
 ---------------------------------------
    1   -2765.5023245577      2.92e-02  
    2   -2761.3621053262      2.40e-03  
    3   -2761.2040322899      3.29e-03  
    4   -2761.4934920580      8.38e-04  
    5   -2761.5112826581      3.27e-04  
    6   -2761.5137044966      1.10e-04  
    7   -2761.5139674096      4.09e-05  
    8   -2761.5140080142      1.33e-05  
    9   -2761.5140122141      3.09e-06  
   10   -2761.5140124489      1.03e-06  
   11   -2761.5140124747      2.41e-07  
   12   -2761.5140124756      1.31e-07  
   13   -2761.5140124762      3.54e-08  
   14   -2761.5140124762      1.09e-08  
   15   -2761.5140124762      4.96e-09  Convergence criterion met
 ---------------------------------------
 SCF time:   CPU 640.63s  wall 640.00s 
 SCF   energy in the final basis set =    -2761.5140124762
 Total energy in the final basis set =    -2761.5140124762

 --------------------------------------------------------------

                    Orbital Energies (a.u.)
 --------------------------------------------------------------

 Alpha MOs
 -- Occupied --
********-101.5756-101.5749-101.5706-101.5699 -10.2764 -10.2752 -10.2720
-10.2651 -10.2645 -10.2303 -10.2220 -10.2159 -10.2149 -10.2121 -10.2118
-10.2086  -9.4909  -9.4902  -9.4897  -9.4851  -9.4844  -7.2559  -7.2549
 -7.2546  -7.2498  -7.2494  -7.2458  -7.2451  -7.2448  -7.2446  -7.2445
 -7.2437  -7.2401  -7.2395  -7.2392  -7.2386  -0.9515  -0.9336  -0.9018
 -0.8825  -0.8740  -0.8630  -0.8498  -0.7907  -0.7684  -0.7620  -0.7372
 -0.6540  -0.6481  -0.6369  -0.6081  -0.5538  -0.5341  -0.5228  -0.5113
 -0.4950  -0.4813  -0.4662  -0.4616  -0.4597  -0.4496  -0.4360  -0.4280
 -0.4122  -0.3983  -0.3961  -0.3858  -0.3659  -0.3621  -0.3545  -0.3522
 -0.3437  -0.3419  -0.3394  -0.3221  -0.3185  -0.2845  -0.2749  -0.2739
 -0.2600
 -- Virtual --
 -0.0656  -0.0571  -0.0452  -0.0384  -0.0354  -0.0217  -0.0126   0.0002
  0.0067   0.0143   0.0157   0.0206   0.0238   0.0305   0.0366   0.0426
  0.0491   0.0519   0.0559   0.0620   0.0660   0.0707   0.0729   0.0800
  0.0810   0.0838   0.0894   0.0906   0.0952   0.0981   0.1017   0.1069
  0.1094   0.1123   0.1142   0.1174   0.1186   0.1209   0.1247   0.1261
  0.1290   0.1314   0.1340   0.1386   0.1424   0.1468   0.1507   0.1574
  0.1621   0.1651   0.1687   0.1689   0.1747   0.1825   0.1850   0.1862
  0.1921   0.1936   0.2048   0.2057   0.2126   0.2127   0.2190   0.2202
  0.2233   0.2276   0.2337   0.2353   0.2407   0.2430   0.2521   0.2537
  0.2580   0.2610   0.2664   0.2683   0.2723   0.2739   0.2768   0.2796
  0.2849   0.2873   0.2931   0.2974   0.3026   0.3076   0.3117   0.3200
  0.3213   0.3356   0.3409   0.3446   0.3476   0.3601   0.4156   0.4205
  0.4332   0.4362   0.4399   0.4455   0.4479   0.4549   0.4601   0.4657
  0.4744   0.4765   0.4786   0.4899   0.4941   0.4953   0.4976   0.5115
  0.5196   0.5376   0.5477   0.5541   0.5587   0.5667   0.5731   0.5783
  0.5815   0.6006   0.6028   0.6043   0.6138   0.6183   0.6223   0.6313
  0.6372   0.6471   0.6586   0.6639   0.6686   0.6766   0.6846   0.6877
  0.6927   0.7055   0.7167   0.7225   0.7310   0.7493   0.7647   0.7856
  0.7976   0.8025   0.8134   0.8263   0.8325   0.8374   0.8432   0.8463
  0.8482   0.8486   0.8503   0.8550   0.8562   0.8600   0.8630   0.8692
  0.8749   0.8822   0.8891   0.8920   0.8986   0.9063   0.9080   0.9164
  0.9262   0.9288   0.9352   0.9393   0.9438   0.9519   0.9562   0.9621
  0.9676   0.9710   0.9789   0.9921   1.0036   1.0184   1.0218   1.0378
  1.0503   1.0737   1.0863   1.1002   1.1167   1.1327   1.1561   1.1660
  1.2205   1.2272   1.2322   1.2499   1.2554   1.2696   1.2718   1.2760
  1.2837   1.2935   1.3081   1.3233   1.3427   1.3569   1.3763   1.4001
  1.4353   1.4882   1.4985   1.5034   1.5147   1.5431   1.5543   1.5653
  1.5747   1.6037   1.6135   1.6408   1.6500   1.6698   1.6906   1.7037
  1.7145   1.7278   1.7458   1.7761   1.7975   1.8170   1.8320   1.8449
  1.8562   1.8609   1.8775   1.8957   1.9128   1.9250   1.9334   1.9461
  1.9523   1.9590   1.9851   1.9930   2.0305   2.0604   2.0714   2.1096
  2.1274   2.1473   2.1653   2.2033   2.2356   2.2415   2.2517   2.2625
  2.2690   2.2732   2.2891   2.2976   2.3116   2.3291   2.3491   2.3708
  2.4136   2.4166   2.4277   2.4471   2.4521   2.4648   2.4917   2.5061
  2.5171   2.5346   2.5539   2.5682   2.5998   2.6138   2.6474   2.6631
  2.6654   2.6748   2.7167   2.7179   2.7362   2.7405   2.7504   2.7642
  2.7679   2.7778   2.7872   2.8027   2.8279   2.8380   2.8515   2.8818
  2.9126   2.9737   2.9882   3.0686   3.0796   3.0887   3.1203   3.1368
  3.1528   3.1769   3.2041   3.2197   3.2292   3.3366   3.3705   3.3983
  3.4374   3.5199   3.5767   3.6561   3.6956   3.7268   3.8379   3.8655
  4.0079   4.0626   4.0790   4.1245   4.3509   4.8009   4.8265   9.7484
  9.7639   9.7947   9.8007   9.8205  23.3723  23.5328  23.8352  23.8721
 23.8867  23.8943  23.9549  23.9710  24.0247  24.0663  24.1204  24.1502
 25.7803  25.7860  25.8422  25.8695  25.9225  26.0861  26.1046  26.1513
 26.1813  26.2810  26.4940  26.5069  26.6690  26.7686  26.8802 215.7392
215.7546 215.7908 215.7971 215.8222
 --------------------------------------------------------------

          Ground-State Mulliken Net Atomic Charges

     Atom                 Charge (a.u.)
  ----------------------------------------
      1 C                     0.158049
      2 C                    -0.917842
      3 Cl                    0.626996
      4 C                     0.057770
      5 Cl                    0.579015
      6 C                    -0.172949
      7 Cl                    0.535893
      8 C                    -0.683518
      9 H                     0.213964
     10 C                    -0.627340
     11 H                     0.185144
     12 C                     0.748200
     13 C                    -1.550096
     14 H                     0.228051
     15 C                     0.083390
     16 Cl                    0.590432
     17 C                     0.269710
     18 Cl                    0.490809
     19 C                    -0.749482
     20 H                     0.209265
     21 C                    -0.457913
     22 H                     0.182453
  ----------------------------------------
  Sum of atomic charges =     0.000000

 -----------------------------------------------------------------
                    Cartesian Multipole Moments
 -----------------------------------------------------------------
    Charge (ESU x 10^10)
                -0.0000
    Dipole Moment (Debye)
         X      -0.4664      Y      -2.7548      Z      -0.1797
       Tot       2.7998
    Quadrupole Moments (Debye-Ang)
        XX    -146.2077     XY       0.5173     YY    -125.9190
        XZ      -3.4817     YZ       1.6977     ZZ    -131.7503
    Octopole Moments (Debye-Ang^2)
       XXX     -20.7648    XXY      -1.4071    XYY      -6.2582
       YYY       4.0224    XXZ      -6.9381    XYZ      11.0487
       YYZ      -0.9635    XZZ       3.2290    YZZ       2.5093
       ZZZ      -2.4885
    Hexadecapole Moments (Debye-Ang^3)
      XXXX   -9192.8784   XXXY     -17.6849   XXYY   -1706.0042
      XYYY      11.2548   YYYY   -1363.8614   XXXZ     -16.4473
      XXYZ       8.1688   XYYZ     -15.4855   YYYZ     -15.7001
      XXZZ   -1615.3599   XYZZ      -7.5901   YYZZ    -322.1550
      XZZZ      12.7366   YZZZ      14.2558   ZZZZ    -634.7539
 -----------------------------------------------------------------
 Calculating MO derivatives via CPSCF
    1     0    69    0.0203518  
    2     0    69    0.0058346  
    3     0    69    0.0006241  
    4     0    69    0.0000505  
    5    66     3    0.0000033  
    6    69     0    0.0000002  Converged
 Time for AOints: 1003.7 s (CPU) 1003.7 s (wall)
 ------------------------------------------------------------------------------
                     AOints        : Timing summary (seconds)
 ------------------------------------------------------------------------------
     job step          cpu (% of tot)      sys (% of tot)     wall (% of tot)
 ------------------------------------------------------------------------------
  AOints            0.1004E+04 ( 9.1)   0.8000E-05 ( 2.7)   0.1004E+04 ( 9.1)
 ------------------------------------------------------------------------------
   Grand Totals     0.1102E+05          0.2910E-03          0.1102E+05
 ------------------------------------------------------------------------------
 Polarizability Matrix (a.u.)
            1           2           3
    1-306.3001124  -6.1804262   6.8790125
    2  -6.1804262-185.5679670  -4.5904748
    3   6.8790125  -4.5904748-135.3323034
 Calculating analytic Hessian of the SCF energy

 Direct stationary perturbation theory relativistic correction:

 rels  =       3.985337482758
 relv  =     -15.245657836201
 rel2e =       4.111591200458
 E_rel =      -7.148729152985

 Hessian of the SCF Energy
            1           2           3           4           5           6
    1   0.6318533  -0.0052126  -0.0412939  -0.1815413   0.1123646  -0.0308170
    2  -0.0052126   0.5891636  -0.1254413   0.0584573  -0.2026321   0.0429439
    3  -0.0412939  -0.1254413   0.2090139  -0.0102847   0.0364437  -0.0715320
    4  -0.1815413   0.0584573  -0.0102847   0.5790729  -0.0520362  -0.0259597
    5   0.1123646  -0.2026321   0.0364437  -0.0520362   0.4712258  -0.1193057
    6  -0.0308170   0.0429439  -0.0715320  -0.0259597  -0.1193057   0.1583627
    7   0.0063443   0.0042472  -0.0017605  -0.0573238  -0.0363911   0.0171797
    8  -0.0153936  -0.0357204   0.0161282  -0.0399005  -0.1215441   0.0397431
    9   0.0052810   0.0135327  -0.0016227   0.0188481   0.0399571  -0.0389779
   10  -0.0337833   0.0655667  -0.0184195  -0.2825261  -0.0406801   0.0341772
   11   0.0170403   0.0356105  -0.0115662   0.0186111  -0.0920840   0.0104178
   12  -0.0022120  -0.0168993   0.0100433   0.0141944   0.0161946  -0.0626160
   13  -0.0026711  -0.0045430   0.0022858  -0.0242649   0.0310165  -0.0082694
   14  -0.0004105   0.0027563   0.0003042   0.0110685  -0.0124572   0.0045841
   15   0.0009101   0.0005747   0.0036232  -0.0015349   0.0027416   0.0021726
   16   0.0013614   0.0083343  -0.0031940  -0.0143662  -0.0261644   0.0111455
   17   0.0062138  -0.0628331   0.0192810  -0.0820750   0.0225073   0.0014433
   18  -0.0024686   0.0197675  -0.0083311   0.0293658  -0.0037576   0.0027030
   19  -0.0016138  -0.0015792   0.0006265   0.0026663  -0.0011132   0.0005347
   20  -0.0002306   0.0009324  -0.0005771   0.0024657  -0.0028074   0.0020550
   21   0.0000399  -0.0003564  -0.0008060  -0.0005061   0.0022530   0.0031087
   22  -0.0165402  -0.0741622   0.0265241  -0.0565385   0.0257363  -0.0039903
   23  -0.0312406   0.0223296  -0.0018993   0.0257372  -0.0112479   0.0004884
   24   0.0129331   0.0008777   0.0051016  -0.0038153   0.0007308  -0.0016666
   25  -0.0049771   0.0006177   0.0009477  -0.0010333   0.0008210  -0.0002458
   26   0.0005349   0.0024130   0.0013679   0.0007330   0.0000791  -0.0003687
   27   0.0006944   0.0015110   0.0060681  -0.0001738  -0.0004652  -0.0006939
   28  -0.1510805  -0.0339029   0.0205484   0.0606665  -0.0153698   0.0002673
   29  -0.0930651  -0.2535761   0.0703728   0.0340473  -0.0524990   0.0179978
   30   0.0425203   0.0651945  -0.0885378  -0.0167352   0.0226003   0.0019509
   31   0.0094274  -0.0115928   0.0032714  -0.0002733  -0.0018076   0.0012217
   32   0.0158449  -0.0170235   0.0056565  -0.0024806  -0.0016131   0.0025992
   33  -0.0062640   0.0079123   0.0016304   0.0013829   0.0024495   0.0046054
   34  -0.2138921  -0.0071415   0.0160240  -0.0228025   0.0115358   0.0021394
   35  -0.0035329  -0.0882465  -0.0051270   0.0247968   0.0045621  -0.0024983
   36   0.0146892  -0.0047194  -0.0707965  -0.0051545  -0.0013424   0.0029287
   37  -0.0257749  -0.0204974  -0.0169930   0.0017682  -0.0032844  -0.0007695
   38  -0.0099029   0.0030705   0.0006788   0.0025354  -0.0019913  -0.0008893
   39   0.0005172   0.0021875   0.0058760   0.0011022   0.0016029  -0.0003826
   40   0.0009963   0.0000520  -0.0004070  -0.0000109   0.0000033  -0.0001276
   41   0.0017469  -0.0014680   0.0020610   0.0003087   0.0006050  -0.0000520
   42   0.0001156   0.0026074  -0.0016148  -0.0011021  -0.0011175   0.0003736
   43   0.0026461  -0.0020681  -0.0011572  -0.0011836   0.0002430   0.0010485
   44  -0.0031481   0.0020020  -0.0047851  -0.0002831  -0.0004631  -0.0001711
   45  -0.0017298  -0.0049154   0.0017777   0.0013794   0.0003557  -0.0004000
   46   0.0002157  -0.0007637  -0.0009304  -0.0000770  -0.0004885   0.0002395
   47   0.0005437  -0.0001506  -0.0004191  -0.0001802  -0.0004250   0.0002659
   48   0.0003389  -0.0001727  -0.0002543  -0.0000523  -0.0004041   0.0001500
   49  -0.0016613  -0.0003683   0.0000904   0.0004850  -0.0001428  -0.0002176
   50   0.0005412  -0.0013274  -0.0001085  -0.0003975   0.0001400   0.0004293
   51   0.0005066  -0.0003851  -0.0009854  -0.0007351  -0.0002519   0.0006095
   52   0.0013640   0.0001401   0.0000513  -0.0004658  -0.0004811   0.0001874
   53  -0.0000315  -0.0000914   0.0003695   0.0000747  -0.0000730   0.0000283
   54  -0.0001981   0.0003356  -0.0002087  -0.0000349   0.0000497  -0.0000052
   55   0.0023489   0.0018882   0.0012757   0.0000438   0.0000892  -0.0001025
   56   0.0011370   0.0005632  -0.0048559  -0.0001261   0.0005464  -0.0001479
   57   0.0014548  -0.0056500   0.0010494   0.0015375   0.0002070  -0.0004462
   58  -0.0000553   0.0010336   0.0007263  -0.0003046  -0.0002807   0.0001446
   59  -0.0000803   0.0001310  -0.0000107  -0.0000524   0.0000828  -0.0000714
   60  -0.0000759  -0.0000716   0.0001252   0.0000443  -0.0000387   0.0000060
   61  -0.0238985   0.0208910   0.0217991  -0.0020528  -0.0038205   0.0023053
   62   0.0075203   0.0054245  -0.0001991  -0.0021975   0.0003546   0.0005290
   63   0.0062072  -0.0008880   0.0015959  -0.0016276   0.0013794  -0.0005594
   64   0.0009323   0.0006051   0.0002727   0.0000611   0.0002487  -0.0000876
   65  -0.0012376  -0.0013262   0.0023218   0.0008956  -0.0002703  -0.0000167
   66  -0.0011514   0.0020541  -0.0012177  -0.0001343  -0.0002827   0.0003125
            7           8           9          10          11          12
    1   0.0063443  -0.0153936   0.0052810  -0.0337833   0.0170403  -0.0022120
    2   0.0042472  -0.0357204   0.0135327   0.0655667   0.0356105  -0.0168993
    3  -0.0017605   0.0161282  -0.0016227  -0.0184195  -0.0115662   0.0100433
    4  -0.0573238  -0.0399005   0.0188481  -0.2825261   0.0186111   0.0141944
    5  -0.0363911  -0.1215441   0.0399571  -0.0406801  -0.0920840   0.0161946
    6   0.0171797   0.0397431  -0.0389779   0.0341772   0.0104178  -0.0626160
    7   0.0816613   0.0576621  -0.0269866  -0.0155742  -0.0305564   0.0129447
    8   0.0576621   0.1747394  -0.0659868  -0.0094767  -0.0188520   0.0088289
    9  -0.0269866  -0.0659868   0.0386813   0.0051438   0.0108278  -0.0011619
   10  -0.0155742  -0.0094767   0.0051438   0.5595521   0.0271868  -0.0501417
   11  -0.0305564  -0.0188520   0.0108278   0.0271868   0.5029901  -0.1365235
   12   0.0129447   0.0088289  -0.0011619  -0.0501417  -0.1365235   0.1609810
   13  -0.0081747   0.0026571  -0.0001606  -0.0825613   0.0581797  -0.0150337
   14  -0.0045264   0.0029692  -0.0009473   0.0582258  -0.1141579   0.0259197
   15   0.0024021  -0.0016431  -0.0004490  -0.0147670   0.0262493  -0.0299567
   16  -0.0026911   0.0005127   0.0003721  -0.1269827  -0.0969981   0.0389387
   17   0.0041474   0.0028043   0.0000383  -0.0366691  -0.2400366   0.0661156
   18  -0.0006724   0.0003935   0.0037751   0.0186504   0.0708082  -0.0819136
   19  -0.0010529  -0.0008260   0.0003764  -0.0317099  -0.0024315   0.0042007
   20  -0.0012980  -0.0003323   0.0002659  -0.0246228  -0.0024271   0.0041905
   21   0.0005113   0.0002636  -0.0000016   0.0113873   0.0020684   0.0010911
   22   0.0001156  -0.0017948   0.0005522   0.0587448   0.0359457  -0.0166318
   23  -0.0012107  -0.0013870   0.0003826  -0.0136002  -0.0476547   0.0189571
   24   0.0003172   0.0003032  -0.0009025  -0.0003087   0.0146827   0.0011779
   25   0.0000918  -0.0001228  -0.0000003  -0.0016173   0.0022379  -0.0000659
   26  -0.0000129   0.0000380  -0.0001271   0.0031904  -0.0008422   0.0017147
   27   0.0000084  -0.0001176  -0.0002956  -0.0002404   0.0018883   0.0045802
   28  -0.0010846   0.0072312  -0.0019286  -0.0437821  -0.0300223   0.0139329
   29   0.0017148   0.0007906   0.0009468  -0.0289402  -0.0195685   0.0085292
   30  -0.0003164   0.0008568   0.0036262   0.0139461   0.0089295  -0.0060358
   31   0.0002025  -0.0011040   0.0004034  -0.0006486  -0.0008815   0.0002411
   32   0.0002256  -0.0012678   0.0004699  -0.0008827  -0.0001657  -0.0000976
   33  -0.0000576   0.0004823   0.0000229   0.0001075  -0.0002230  -0.0006399
   34  -0.0021022  -0.0025864   0.0004012   0.0017874   0.0021609  -0.0004086
   35   0.0033774  -0.0016732  -0.0005014   0.0016171  -0.0024302   0.0028257
   36  -0.0009094  -0.0005580  -0.0017498   0.0004154   0.0025807   0.0047727
   37  -0.0019531   0.0023479  -0.0017872  -0.0003060  -0.0004244   0.0009294
   38   0.0022671  -0.0012807   0.0009742  -0.0010144  -0.0003557   0.0001318
   39  -0.0022844   0.0003965  -0.0006694   0.0003085   0.0000174  -0.0002105
   40  -0.0004333   0.0002294  -0.0006714  -0.0002496   0.0000333   0.0000905
   41   0.0003003   0.0000232   0.0004117  -0.0001707  -0.0000361  -0.0000942
   42   0.0003435   0.0002985  -0.0001550  -0.0000794   0.0002117  -0.0000413
   43   0.0013654  -0.0007908   0.0003257   0.0002658   0.0004744  -0.0000072
   44   0.0002119   0.0001456   0.0000745  -0.0002811   0.0002241   0.0000533
   45  -0.0005458   0.0003481  -0.0001878  -0.0004393   0.0000976  -0.0000884
   46  -0.0000078   0.0002651  -0.0001561   0.0000999  -0.0001974   0.0000506
   47  -0.0000651   0.0002556  -0.0001516   0.0001455  -0.0001505   0.0000533
   48  -0.0000487   0.0002383  -0.0001356   0.0000755  -0.0002034   0.0000068
   49   0.0000872  -0.0000124   0.0000402  -0.0002002   0.0003106  -0.0000983
   50   0.0005480  -0.0005023   0.0001807   0.0003094   0.0001171   0.0000308
   51   0.0008568  -0.0004184   0.0001987   0.0002788   0.0000695  -0.0000186
   52  -0.0000118   0.0002164  -0.0000829   0.0002076  -0.0003340   0.0001596
   53  -0.0000069   0.0000798  -0.0000365  -0.0000592  -0.0000370  -0.0000095
   54  -0.0000003  -0.0000227   0.0000294  -0.0000045   0.0000741  -0.0000183
   55  -0.0008325   0.0005925  -0.0003406  -0.0002390  -0.0002468   0.0000505
   56  -0.0004486   0.0000119  -0.0000309   0.0000119   0.0002262   0.0002850
   57  -0.0000366   0.0001773  -0.0000811  -0.0002305  -0.0004735   0.0003420
   58   0.0000402   0.0001067  -0.0000162   0.0000128  -0.0000214  -0.0000677
   59  -0.0000172  -0.0000652   0.0000199   0.0000007   0.0000133  -0.0000266
   60  -0.0000003   0.0000657  -0.0000177  -0.0000002  -0.0000082   0.0000114
   61   0.0013694   0.0002926   0.0003049  -0.0005073  -0.0001906  -0.0010432
   62  -0.0002069   0.0007080  -0.0003463   0.0003985  -0.0000144  -0.0002260
   63  -0.0009972   0.0000657   0.0001839   0.0002012   0.0001235  -0.0003106
   64  -0.0000356  -0.0001061   0.0000815   0.0000168   0.0001229  -0.0000239
   65   0.0000385   0.0000595   0.0000456  -0.0002558  -0.0003689   0.0000460
   66   0.0000526   0.0001572  -0.0001100  -0.0000607  -0.0000488   0.0000032
           13          14          15          16          17          18
    1  -0.0026711  -0.0004105   0.0009101   0.0013614   0.0062138  -0.0024686
    2  -0.0045430   0.0027563   0.0005747   0.0083343  -0.0628331   0.0197675
    3   0.0022858   0.0003042   0.0036232  -0.0031940   0.0192810  -0.0083311
    4  -0.0242649   0.0110685  -0.0015349  -0.0143662  -0.0820750   0.0293658
    5   0.0310165  -0.0124572   0.0027416  -0.0261644   0.0225073  -0.0037576
    6  -0.0082694   0.0045841   0.0021726   0.0111455   0.0014433   0.0027030
    7  -0.0081747  -0.0045264   0.0024021  -0.0026911   0.0041474  -0.0006724
    8   0.0026571   0.0029692  -0.0016431   0.0005127   0.0028043   0.0003935
    9  -0.0001606  -0.0009473  -0.0004490   0.0003721   0.0000383   0.0037751
   10  -0.0825613   0.0582258  -0.0147670  -0.1269827  -0.0366691   0.0186504
   11   0.0581797  -0.1141579   0.0262493  -0.0969981  -0.2400366   0.0708082
   12  -0.0150337   0.0259197  -0.0299567   0.0389387   0.0661156  -0.0819136
   13   0.1182916  -0.0858292   0.0200555  -0.0020219   0.0042173  -0.0010194
   14  -0.0858292   0.1618044  -0.0436682   0.0254594  -0.0333221   0.0102500
   15   0.0200555  -0.0436682   0.0239074  -0.0081967   0.0116035   0.0000105
   16  -0.0020219   0.0254594  -0.0081967   0.5071528  -0.0359837  -0.0262550
   17   0.0042173  -0.0333221   0.0116035  -0.0359837   0.5748017  -0.1510430
   18  -0.0010194   0.0102500   0.0000105  -0.0262550  -0.1510430   0.1654578
   19   0.0016343  -0.0004721  -0.0001579  -0.1534788  -0.0117148   0.0167826
   20  -0.0068466  -0.0046524   0.0018807  -0.0082672  -0.0380993   0.0061463
   21   0.0021343   0.0012036  -0.0015657   0.0156467   0.0066312  -0.0253960
   22   0.0008798  -0.0062550   0.0021283  -0.1714882   0.0642029  -0.0097058
   23  -0.0016007  -0.0005501   0.0017997   0.1269540  -0.2477550   0.0506141
   24   0.0007570   0.0022656   0.0030180  -0.0310002   0.0565036  -0.0747180
   25  -0.0000062   0.0013299  -0.0004303   0.0086584   0.0176855  -0.0065062
   26   0.0000391  -0.0008855   0.0003780  -0.0114968  -0.0171256   0.0078922
   27   0.0000145   0.0001955   0.0001737   0.0033691   0.0047233   0.0008298
   28  -0.0007756   0.0014555  -0.0003083  -0.0416422   0.0706399  -0.0192995
   29   0.0011806  -0.0012254   0.0000938   0.0184979   0.0371445  -0.0124388
   30  -0.0002860  -0.0002461  -0.0007982  -0.0022920  -0.0168464   0.0124792
   31   0.0000658   0.0000666  -0.0000531  -0.0037652  -0.0010713   0.0013706
   32   0.0000284   0.0000297  -0.0001258  -0.0009092   0.0022244   0.0016650
   33  -0.0000838  -0.0000722  -0.0003225   0.0013021   0.0019178   0.0059273
   34   0.0003235  -0.0006995   0.0001594  -0.0017304  -0.0000355   0.0000140
   35   0.0014598  -0.0003743   0.0000933   0.0001855  -0.0013039  -0.0000285
   36  -0.0004012   0.0002347   0.0001672   0.0001931  -0.0002960  -0.0008223
   37  -0.0002179   0.0001982   0.0000461   0.0005548   0.0002475  -0.0002729
   38   0.0001694   0.0000031   0.0000830   0.0003596   0.0004659  -0.0001115
   39   0.0001241  -0.0001682   0.0000179  -0.0000441  -0.0002602   0.0000857
   40   0.0000442  -0.0000471   0.0000019  -0.0001098   0.0001213  -0.0000317
   41   0.0000515  -0.0000707   0.0000080  -0.0000711   0.0000723  -0.0000493
   42   0.0000058   0.0000188  -0.0000143  -0.0000756   0.0000480   0.0000192
   43   0.0001934  -0.0000841  -0.0000530  -0.0002251  -0.0004593   0.0000985
   44   0.0001936  -0.0002168   0.0000756  -0.0003342   0.0000909   0.0001561
   45   0.0002872  -0.0002604   0.0000649  -0.0002752   0.0000506  -0.0001428
   46  -0.0001781   0.0001778  -0.0000310   0.0002382   0.0000818  -0.0000407
   47  -0.0001781   0.0001812  -0.0000411   0.0002213   0.0000238  -0.0000852
   48  -0.0001760   0.0001613  -0.0000269   0.0002133   0.0000990  -0.0000200
   49   0.0002713  -0.0002413   0.0000630  -0.0003289  -0.0001574   0.0000773
   50  -0.0000025   0.0000482  -0.0000616   0.0000986  -0.0003366  -0.0000029
   51  -0.0000599   0.0001190  -0.0000508   0.0001059  -0.0002329   0.0001087
   52  -0.0003486   0.0003110  -0.0000750   0.0004325   0.0001604  -0.0001100
   53   0.0000135   0.0000008   0.0000027  -0.0000167   0.0000476  -0.0000212
   54   0.0000277  -0.0000376   0.0000054  -0.0000534  -0.0000337   0.0000040
   55  -0.0001002   0.0000197   0.0000240  -0.0000111   0.0004838  -0.0000788
   56  -0.0001029   0.0000125  -0.0000085  -0.0000429   0.0000751  -0.0001164
   57   0.0001308  -0.0000113   0.0000143  -0.0000160   0.0003508  -0.0001211
   58  -0.0000638   0.0000472  -0.0000152   0.0000513   0.0000212  -0.0000022
   59  -0.0000012  -0.0000011   0.0000120   0.0000132  -0.0000300   0.0000126
   60   0.0000088  -0.0000045  -0.0000069  -0.0000335   0.0000279  -0.0000047
   61  -0.0003575   0.0002622  -0.0001663   0.0004593   0.0000613   0.0000226
   62  -0.0001376   0.0000986  -0.0000441  -0.0003785   0.0002502   0.0000940
   63  -0.0002463   0.0000442   0.0000592   0.0000987  -0.0002301   0.0001464
   64   0.0000381  -0.0000564  -0.0000015  -0.0000653  -0.0001174   0.0000797
   65   0.0000351   0.0000095  -0.0000032   0.0000239   0.0003356  -0.0001464
   66  -0.0000952   0.0001151  -0.0000432   0.0000467   0.0001117  -0.0000784
           19          20          21          22          23          24
    1  -0.0016138  -0.0002306   0.0000399  -0.0165402  -0.0312406   0.0129331
    2  -0.0015792   0.0009324  -0.0003564  -0.0741622   0.0223296   0.0008777
    3   0.0006265  -0.0005771  -0.0008060   0.0265241  -0.0018993   0.0051016
    4   0.0026663   0.0024657  -0.0005061  -0.0565385   0.0257372  -0.0038153
    5  -0.0011132  -0.0028074   0.0022530   0.0257363  -0.0112479   0.0007308
    6   0.0005347   0.0020550   0.0031087  -0.0039903   0.0004884  -0.0016666
    7  -0.0010529  -0.0012980   0.0005113   0.0001156  -0.0012107   0.0003172
    8  -0.0008260  -0.0003323   0.0002636  -0.0017948  -0.0013870   0.0003032
    9   0.0003764   0.0002659  -0.0000016   0.0005522   0.0003826  -0.0009025
   10  -0.0317099  -0.0246228   0.0113873   0.0587448  -0.0136002  -0.0003087
   11  -0.0024315  -0.0024271   0.0020684   0.0359457  -0.0476547   0.0146827
   12   0.0042007   0.0041905   0.0010911  -0.0166318   0.0189571   0.0011779
   13   0.0016343  -0.0068466   0.0021343   0.0008798  -0.0016007   0.0007570
   14  -0.0004721  -0.0046524   0.0012036  -0.0062550  -0.0005501   0.0022656
   15  -0.0001579   0.0018807  -0.0015657   0.0021283   0.0017997   0.0030180
   16  -0.1534788  -0.0082672   0.0156467  -0.1714882   0.1269540  -0.0310002
   17  -0.0117148  -0.0380993   0.0066312   0.0642029  -0.2477550   0.0565036
   18   0.0167826   0.0061463  -0.0253960  -0.0097058   0.0506141  -0.0747180
   19   0.2251294   0.0154016  -0.0261043  -0.0440805  -0.0015751   0.0052393
   20   0.0154016   0.0430942  -0.0123856   0.0216429   0.0054460  -0.0024538
   21  -0.0261043  -0.0123856   0.0171245  -0.0024035  -0.0002260   0.0047535
   22  -0.0440805   0.0216429  -0.0024035   0.6849001   0.0215293  -0.0610807
   23  -0.0015751   0.0054460  -0.0002260   0.0215293   0.6629870  -0.1823280
   24   0.0052393  -0.0024538   0.0047535  -0.0610807  -0.1823280   0.1926466
   25   0.0006890   0.0010209  -0.0006408  -0.1032375  -0.1006583   0.0406170
   26  -0.0008566   0.0008623  -0.0010473  -0.0977821  -0.2631943   0.0864757
   27  -0.0000661  -0.0011785  -0.0021248   0.0397532   0.0869942  -0.0680230
   28   0.0035626   0.0000873  -0.0000527  -0.3411092  -0.0480458   0.0427266
   29   0.0056269  -0.0022420   0.0016762   0.0153029  -0.1214682   0.0197546
   30  -0.0017542   0.0022432   0.0040269   0.0212384   0.0255232  -0.0708312
   31  -0.0013389   0.0006562  -0.0000926  -0.0138142   0.0250534  -0.0071200
   32  -0.0003139   0.0001045   0.0000475  -0.0035319   0.0056989  -0.0005017
   33   0.0003009  -0.0000662   0.0000882   0.0031986  -0.0032109   0.0043954
   34   0.0009136   0.0001278  -0.0000495   0.0029237  -0.0007975   0.0001312
   35  -0.0000917   0.0001815  -0.0000716  -0.0017516  -0.0034071   0.0035716
   36  -0.0000528  -0.0001408  -0.0002943   0.0002667   0.0029982   0.0050242
   37  -0.0005357  -0.0000872   0.0000036  -0.0001845  -0.0003301   0.0015421
   38   0.0001336  -0.0000326  -0.0001030  -0.0000456   0.0000721   0.0002318
   39   0.0001524  -0.0000021   0.0000142   0.0000129   0.0000132  -0.0003640
   40   0.0000779   0.0000100  -0.0000138   0.0001566  -0.0000255  -0.0000280
   41   0.0000801   0.0000039   0.0000057   0.0000656  -0.0002424   0.0000255
   42   0.0000540   0.0000269  -0.0000167   0.0001517   0.0001287  -0.0000971
   43   0.0001815   0.0000642  -0.0000137  -0.0003277   0.0001466  -0.0001313
   44   0.0003096   0.0000147  -0.0000811   0.0002098   0.0002044   0.0001538
   45   0.0004325   0.0000252  -0.0000722   0.0002765  -0.0003743   0.0005724
   46  -0.0002908  -0.0000299   0.0000298  -0.0000391   0.0000090   0.0001203
   47  -0.0002776  -0.0000200   0.0000473  -0.0000439   0.0000446   0.0000329
   48  -0.0002595  -0.0000247   0.0000344  -0.0000390   0.0000319   0.0000065
   49   0.0004295   0.0000594  -0.0000622  -0.0000080   0.0000258   0.0000099
   50  -0.0000978   0.0000162   0.0000412  -0.0003956   0.0001612  -0.0001154
   51  -0.0001417   0.0000266   0.0000213  -0.0003329   0.0002036  -0.0002337
   52  -0.0005498  -0.0000541   0.0000946  -0.0000776  -0.0000810  -0.0001363
   53   0.0000087   0.0000012  -0.0000030   0.0000659  -0.0000178  -0.0000024
   54   0.0000706   0.0000074  -0.0000113   0.0000036   0.0000395   0.0000414
   55  -0.0000831  -0.0000610  -0.0000072   0.0005234  -0.0004028   0.0001916
   56   0.0001255   0.0000140  -0.0000367   0.0002332   0.0000906   0.0003474
   57  -0.0000688  -0.0000155   0.0000315   0.0004030  -0.0002599  -0.0001993
   58  -0.0000862  -0.0000111   0.0000127  -0.0000278  -0.0000226  -0.0000311
   59   0.0000018  -0.0000014   0.0000025  -0.0000452   0.0000024  -0.0000147
   60   0.0000143   0.0000011  -0.0000073   0.0000566   0.0000027   0.0000143
   61  -0.0005367  -0.0000353   0.0001048  -0.0005745   0.0001217  -0.0008797
   62  -0.0002764  -0.0000355   0.0000588   0.0005029   0.0000419  -0.0005264
   63  -0.0001175  -0.0000345   0.0000080  -0.0005821  -0.0002031   0.0002247
   64   0.0000731   0.0000079  -0.0000184  -0.0001955   0.0000148  -0.0000531
   65  -0.0000617  -0.0000210   0.0000118   0.0003725  -0.0001521  -0.0000139
   66  -0.0000620   0.0000096  -0.0000063   0.0002002   0.0003248   0.0000629
           25          26          27          28          29          30
    1  -0.0049771   0.0005349   0.0006944  -0.1510805  -0.0930651   0.0425203
    2   0.0006177   0.0024130   0.0015110  -0.0339029  -0.2535761   0.0651945
    3   0.0009477   0.0013679   0.0060681   0.0205484   0.0703728  -0.0885378
    4  -0.0010333   0.0007330  -0.0001738   0.0606665   0.0340473  -0.0167352
    5   0.0008210   0.0000791  -0.0004652  -0.0153698  -0.0524990   0.0226003
    6  -0.0002458  -0.0003687  -0.0006939   0.0002673   0.0179978   0.0019509
    7   0.0000918  -0.0000129   0.0000084  -0.0010846   0.0017148  -0.0003164
    8  -0.0001228   0.0000380  -0.0001176   0.0072312   0.0007906   0.0008568
    9  -0.0000003  -0.0001271  -0.0002956  -0.0019286   0.0009468   0.0036262
   10  -0.0016173   0.0031904  -0.0002404  -0.0437821  -0.0289402   0.0139461
   11   0.0022379  -0.0008422   0.0018883  -0.0300223  -0.0195685   0.0089295
   12  -0.0000659   0.0017147   0.0045802   0.0139329   0.0085292  -0.0060358
   13  -0.0000062   0.0000391   0.0000145  -0.0007756   0.0011806  -0.0002860
   14   0.0013299  -0.0008855   0.0001955   0.0014555  -0.0012254  -0.0002461
   15  -0.0004303   0.0003780   0.0001737  -0.0003083   0.0000938  -0.0007982
   16   0.0086584  -0.0114968   0.0033691  -0.0416422   0.0184979  -0.0022920
   17   0.0176855  -0.0171256   0.0047233   0.0706399   0.0371445  -0.0168464
   18  -0.0065062   0.0078922   0.0008298  -0.0192995  -0.0124388   0.0124792
   19   0.0006890  -0.0008566  -0.0000661   0.0035626   0.0056269  -0.0017542
   20   0.0010209   0.0008623  -0.0011785   0.0000873  -0.0022420   0.0022432
   21  -0.0006408  -0.0010473  -0.0021248  -0.0000527   0.0016762   0.0040269
   22  -0.1032375  -0.0977821   0.0397532  -0.3411092   0.0153029   0.0212384
   23  -0.1006583  -0.2631943   0.0869942  -0.0480458  -0.1214682   0.0255232
   24   0.0406170   0.0864757  -0.0680230   0.0427266   0.0197546  -0.0708312
   25   0.1083198   0.1048835  -0.0436772  -0.0074387  -0.0268582   0.0102413
   26   0.1048835   0.2756320  -0.0950039   0.0010166   0.0028387   0.0001410
   27  -0.0436772  -0.0950039   0.0606626   0.0004607   0.0027736   0.0024790
   28  -0.0074387   0.0010166   0.0004607   0.7022686  -0.0505862  -0.0330403
   29  -0.0268582   0.0028387   0.0027736  -0.0505862   0.6351101  -0.1669017
   30   0.0102413   0.0001410   0.0024790  -0.0330403  -0.1669017   0.1900438
   31   0.0009035  -0.0003181  -0.0003548  -0.1536235   0.1301294  -0.0354728
   32   0.0001230   0.0001582  -0.0015202   0.1285912  -0.2264996   0.0548819
   33  -0.0005090  -0.0014466  -0.0036911  -0.0354620   0.0552611  -0.0518419
   34   0.0001249   0.0000920   0.0000718  -0.0231122  -0.0125204   0.0022708
   35  -0.0011560   0.0000269   0.0001187  -0.0298810   0.0020504   0.0033423
   36   0.0002539   0.0000072   0.0001001   0.0114466   0.0021042   0.0034562
   37  -0.0002766   0.0000099   0.0000721  -0.0014639   0.0030732  -0.0007050
   38   0.0000545   0.0000110  -0.0000022   0.0015412   0.0014873  -0.0002312
   39   0.0000981   0.0000481  -0.0000086   0.0023248   0.0007256  -0.0004098
   40   0.0000107   0.0000020   0.0000067  -0.0000163  -0.0001445   0.0001022
   41  -0.0000297   0.0000014   0.0000034  -0.0006998  -0.0002407   0.0001557
   42   0.0000232  -0.0000030  -0.0000103   0.0001644  -0.0001112   0.0001436
   43   0.0000008   0.0000011  -0.0000020  -0.0006156  -0.0006905   0.0000412
   44   0.0000925  -0.0000000  -0.0000047   0.0010371   0.0001048   0.0001388
   45  -0.0000407   0.0000186   0.0000175  -0.0008544   0.0001523  -0.0001605
   46  -0.0000544  -0.0000093   0.0000015  -0.0003918   0.0001634  -0.0000181
   47  -0.0000406  -0.0000056   0.0000008  -0.0001987   0.0000949  -0.0000313
   48  -0.0000378  -0.0000095  -0.0000028  -0.0002594   0.0000807   0.0000363
   49   0.0000462   0.0000054  -0.0000333   0.0004341   0.0003556   0.0002293
   50  -0.0000351  -0.0000081  -0.0000357  -0.0001737  -0.0000881   0.0002609
   51  -0.0000026  -0.0000157  -0.0000206  -0.0001180  -0.0001775   0.0004501
   52  -0.0000881  -0.0000101   0.0000188  -0.0006690   0.0001985  -0.0000069
   53   0.0000032  -0.0000006   0.0000042  -0.0000484  -0.0000128   0.0000327
   54   0.0000117  -0.0000005  -0.0000107   0.0001369  -0.0000348  -0.0000194
   55  -0.0000229   0.0000139   0.0000725  -0.0004219   0.0000084  -0.0008921
   56   0.0000459   0.0000001  -0.0000120   0.0003029  -0.0001253  -0.0000630
   57  -0.0000245   0.0000125   0.0000299  -0.0009418   0.0001990   0.0003194
   58  -0.0000201  -0.0000025   0.0000075  -0.0000745   0.0000331  -0.0000664
   59  -0.0000019   0.0000010  -0.0000021   0.0000619   0.0000155   0.0000514
   60   0.0000078  -0.0000008   0.0000056  -0.0000180  -0.0000552  -0.0000793
   61  -0.0000828  -0.0000402  -0.0000336   0.0002554   0.0025425   0.0008458
   62   0.0000036  -0.0000057   0.0000963  -0.0027519  -0.0025922  -0.0002034
   63  -0.0000667  -0.0000212  -0.0000462  -0.0002834  -0.0006178  -0.0004888
   64   0.0000099   0.0000070   0.0000302   0.0001143  -0.0000688   0.0001453
   65  -0.0000165   0.0000060   0.0000328  -0.0002883   0.0005010   0.0001694
   66   0.0000472  -0.0000115  -0.0000187   0.0005596  -0.0003329   0.0001888
           31          32          33          34          35          36
    1   0.0094274   0.0158449  -0.0062640  -0.2138921  -0.0035329   0.0146892
    2  -0.0115928  -0.0170235   0.0079123  -0.0071415  -0.0882465  -0.0047194
    3   0.0032714   0.0056565   0.0016304   0.0160240  -0.0051270  -0.0707965
    4  -0.0002733  -0.0024806   0.0013829  -0.0228025   0.0247968  -0.0051545
    5  -0.0018076  -0.0016131   0.0024495   0.0115358   0.0045621  -0.0013424
    6   0.0012217   0.0025992   0.0046054   0.0021394  -0.0024983   0.0029287
    7   0.0002025   0.0002256  -0.0000576  -0.0021022   0.0033774  -0.0009094
    8  -0.0011040  -0.0012678   0.0004823  -0.0025864  -0.0016732  -0.0005580
    9   0.0004034   0.0004699   0.0000229   0.0004012  -0.0005014  -0.0017498
   10  -0.0006486  -0.0008827   0.0001075   0.0017874   0.0016171   0.0004154
   11  -0.0008815  -0.0001657  -0.0002230   0.0021609  -0.0024302   0.0025807
   12   0.0002411  -0.0000976  -0.0006399  -0.0004086   0.0028257   0.0047727
   13   0.0000658   0.0000284  -0.0000838   0.0003235   0.0014598  -0.0004012
   14   0.0000666   0.0000297  -0.0000722  -0.0006995  -0.0003743   0.0002347
   15  -0.0000531  -0.0001258  -0.0003225   0.0001594   0.0000933   0.0001672
   16  -0.0037652  -0.0009092   0.0013021  -0.0017304   0.0001855   0.0001931
   17  -0.0010713   0.0022244   0.0019178  -0.0000355  -0.0013039  -0.0002960
   18   0.0013706   0.0016650   0.0059273   0.0000140  -0.0000285  -0.0008223
   19  -0.0013389  -0.0003139   0.0003009   0.0009136  -0.0000917  -0.0000528
   20   0.0006562   0.0001045  -0.0000662   0.0001278   0.0001815  -0.0001408
   21  -0.0000926   0.0000475   0.0000882  -0.0000495  -0.0000716  -0.0002943
   22  -0.0138142  -0.0035319   0.0031986   0.0029237  -0.0017516   0.0002667
   23   0.0250534   0.0056989  -0.0032109  -0.0007975  -0.0034071   0.0029982
   24  -0.0071200  -0.0005017   0.0043954   0.0001312   0.0035716   0.0050242
   25   0.0009035   0.0001230  -0.0005090   0.0001249  -0.0011560   0.0002539
   26  -0.0003181   0.0001582  -0.0014466   0.0000920   0.0000269   0.0000072
   27  -0.0003548  -0.0015202  -0.0036911   0.0000718   0.0001187   0.0001001
   28  -0.1536235   0.1285912  -0.0354620  -0.0231122  -0.0298810   0.0114466
   29   0.1301294  -0.2264996   0.0552611  -0.0125204   0.0020504   0.0021042
   30  -0.0354728   0.0548819  -0.0518419   0.0022708   0.0033423   0.0034562
   31   0.1621113  -0.1378223   0.0362070   0.0008051  -0.0010191  -0.0000343
   32  -0.1378223   0.2377447  -0.0616910   0.0019561   0.0004856  -0.0014910
   33   0.0362070  -0.0616910   0.0432027  -0.0003605  -0.0012618  -0.0030544
   34   0.0008051   0.0019561  -0.0003605   0.6336247   0.0268747  -0.0258471
   35  -0.0010191   0.0004856  -0.0012618   0.0268747   0.4321318   0.2351227
   36  -0.0000343  -0.0014910  -0.0030544  -0.0258471   0.2351227   0.3919408
   37   0.0001045  -0.0008258  -0.0005142  -0.1754622  -0.0449825  -0.0335401
   38  -0.0000904  -0.0002594  -0.0001279  -0.0856589  -0.1691577  -0.0971324
   39   0.0000331  -0.0002445   0.0001229  -0.0799188  -0.1027183  -0.1560485
   40   0.0000051   0.0000248  -0.0000402   0.0107982  -0.0108709  -0.0117038
   41  -0.0000125  -0.0000055  -0.0000444   0.0084269  -0.0070547  -0.0111609
   42   0.0000452   0.0000650   0.0000085   0.0085646  -0.0094033  -0.0068010
   43  -0.0000206   0.0002735  -0.0000107  -0.0348939  -0.0562328  -0.0530417
   44  -0.0000837  -0.0003004  -0.0000587  -0.0173925   0.0181632   0.0139533
   45  -0.0000931  -0.0002675  -0.0000492  -0.0138558   0.0184308   0.0258818
   46   0.0000392   0.0000171  -0.0000976  -0.0023907   0.0033922   0.0040764
   47   0.0000712   0.0000633  -0.0000840  -0.0000911   0.0045020  -0.0003903
   48   0.0000321   0.0000565  -0.0000977   0.0007462  -0.0007080   0.0041794
   49  -0.0000949  -0.0000669   0.0000360   0.0023949  -0.0021375  -0.0026849
   50   0.0000589   0.0002540   0.0000185  -0.0016163  -0.0386626  -0.0339701
   51   0.0000610   0.0003475  -0.0000299  -0.0023078  -0.0334698  -0.0383999
   52   0.0000783   0.0001270  -0.0000262  -0.0018545   0.0005031   0.0005998
   53  -0.0000001  -0.0000109  -0.0000106  -0.0000922   0.0003865   0.0011089
   54  -0.0000091  -0.0000123  -0.0000164  -0.0000279   0.0008957   0.0002573
   55  -0.0001543  -0.0004744   0.0000649  -0.0231709   0.0537036   0.0567477
   56  -0.0000000   0.0000190  -0.0003315   0.0209509   0.0209219   0.0108933
   57  -0.0000670  -0.0000516  -0.0000407   0.0237094   0.0084786   0.0136499
   58   0.0000118  -0.0000013   0.0000466  -0.0051066  -0.0011609   0.0001828
   59  -0.0000257   0.0000082   0.0000279  -0.0009314   0.0041937  -0.0023547
   60   0.0000331  -0.0000208  -0.0000185   0.0000736  -0.0023658   0.0042677
   61   0.0000295   0.0001411   0.0006212  -0.1571909   0.0274931   0.0356719
   62  -0.0000623   0.0004057   0.0004343   0.0686791  -0.1672766  -0.1050498
   63   0.0002718  -0.0000896   0.0002783   0.0807293  -0.1029735  -0.1714901
   64  -0.0000505  -0.0000437   0.0001579   0.0100091   0.0094124   0.0088273
   65  -0.0001443  -0.0000503   0.0001252  -0.0112384  -0.0080169  -0.0103943
   66   0.0001054   0.0003246  -0.0004796  -0.0122581  -0.0117502  -0.0071672
           37          38          39          40          41          42
    1  -0.0257749  -0.0099029   0.0005172   0.0009963   0.0017469   0.0001156
    2  -0.0204974   0.0030705   0.0021875   0.0000520  -0.0014680   0.0026074
    3  -0.0169930   0.0006788   0.0058760  -0.0004070   0.0020610  -0.0016148
    4   0.0017682   0.0025354   0.0011022  -0.0000109   0.0003087  -0.0011021
    5  -0.0032844  -0.0019913   0.0016029   0.0000033   0.0006050  -0.0011175
    6  -0.0007695  -0.0008893  -0.0003826  -0.0001276  -0.0000520   0.0003736
    7  -0.0019531   0.0022671  -0.0022844  -0.0004333   0.0003003   0.0003435
    8   0.0023479  -0.0012807   0.0003965   0.0002294   0.0000232   0.0002985
    9  -0.0017872   0.0009742  -0.0006694  -0.0006714   0.0004117  -0.0001550
   10  -0.0003060  -0.0010144   0.0003085  -0.0002496  -0.0001707  -0.0000794
   11  -0.0004244  -0.0003557   0.0000174   0.0000333  -0.0000361   0.0002117
   12   0.0009294   0.0001318  -0.0002105   0.0000905  -0.0000942  -0.0000413
   13  -0.0002179   0.0001694   0.0001241   0.0000442   0.0000515   0.0000058
   14   0.0001982   0.0000031  -0.0001682  -0.0000471  -0.0000707   0.0000188
   15   0.0000461   0.0000830   0.0000179   0.0000019   0.0000080  -0.0000143
   16   0.0005548   0.0003596  -0.0000441  -0.0001098  -0.0000711  -0.0000756
   17   0.0002475   0.0004659  -0.0002602   0.0001213   0.0000723   0.0000480
   18  -0.0002729  -0.0001115   0.0000857  -0.0000317  -0.0000493   0.0000192
   19  -0.0005357   0.0001336   0.0001524   0.0000779   0.0000801   0.0000540
   20  -0.0000872  -0.0000326  -0.0000021   0.0000100   0.0000039   0.0000269
   21   0.0000036  -0.0001030   0.0000142  -0.0000138   0.0000057  -0.0000167
   22  -0.0001845  -0.0000456   0.0000129   0.0001566   0.0000656   0.0001517
   23  -0.0003301   0.0000721   0.0000132  -0.0000255  -0.0002424   0.0001287
   24   0.0015421   0.0002318  -0.0003640  -0.0000280   0.0000255  -0.0000971
   25  -0.0002766   0.0000545   0.0000981   0.0000107  -0.0000297   0.0000232
   26   0.0000099   0.0000110   0.0000481   0.0000020   0.0000014  -0.0000030
   27   0.0000721  -0.0000022  -0.0000086   0.0000067   0.0000034  -0.0000103
   28  -0.0014639   0.0015412   0.0023248  -0.0000163  -0.0006998   0.0001644
   29   0.0030732   0.0014873   0.0007256  -0.0001445  -0.0002407  -0.0001112
   30  -0.0007050  -0.0002312  -0.0004098   0.0001022   0.0001557   0.0001436
   31   0.0001045  -0.0000904   0.0000331   0.0000051  -0.0000125   0.0000452
   32  -0.0008258  -0.0002594  -0.0002445   0.0000248  -0.0000055   0.0000650
   33  -0.0005142  -0.0001279   0.0001229  -0.0000402  -0.0000444   0.0000085
   34  -0.1754622  -0.0856589  -0.0799188   0.0107982   0.0084269   0.0085646
   35  -0.0449825  -0.1691577  -0.1027183  -0.0108709  -0.0070547  -0.0094033
   36  -0.0335401  -0.0971324  -0.1560485  -0.0117038  -0.0111609  -0.0068010
   37   0.6671235  -0.0013873  -0.0469562  -0.1115537   0.0775027   0.0840662
   38  -0.0013873   0.4287807   0.2971148   0.0754706  -0.1550360  -0.1259642
   39  -0.0469562   0.2971148   0.4307859   0.0826893  -0.1266541  -0.1690488
   40  -0.1115537   0.0754706   0.0826893   0.1179740  -0.0805605  -0.0880252
   41   0.0775027  -0.1550360  -0.1266541  -0.0805605   0.1572080   0.1396134
   42   0.0840662  -0.1259642  -0.1690488  -0.0880252   0.1396134   0.1719834
   43  -0.3170256   0.0306267   0.0501839  -0.0114165  -0.0023665  -0.0010113
   44  -0.0182730  -0.0856516  -0.0239281   0.0194286   0.0027660  -0.0021517
   45   0.0038014  -0.0289923  -0.0890030   0.0206915  -0.0001501   0.0011286
   46  -0.0233207  -0.0281378  -0.0257549   0.0008179  -0.0007436  -0.0009918
   47  -0.0113494  -0.0070856  -0.0101003   0.0006014  -0.0006553   0.0017937
   48  -0.0090126  -0.0089066  -0.0036183   0.0003685   0.0019069  -0.0007516
   49  -0.0214639   0.0168011   0.0196506  -0.0040859  -0.0006128   0.0002875
   50   0.0556563   0.0225651   0.0085767  -0.0012329   0.0032279  -0.0022152
   51   0.0581112   0.0132920   0.0145594  -0.0004515  -0.0022942   0.0033585
   52   0.0023946   0.0028990   0.0029556  -0.0012172  -0.0003026  -0.0002094
   53  -0.0010858  -0.0003437  -0.0039498   0.0006521   0.0002403   0.0000298
   54  -0.0007602  -0.0042656  -0.0004347   0.0007934   0.0001305   0.0002163
   55  -0.0519502  -0.0210575  -0.0156732  -0.0007397  -0.0004293  -0.0005588
   56  -0.0205515  -0.0111846  -0.0057071  -0.0004472  -0.0003484   0.0007285
   57  -0.0159263  -0.0055140  -0.0074999  -0.0004698   0.0007611  -0.0003220
   58  -0.0007662  -0.0005688  -0.0006006   0.0000442   0.0000763   0.0000373
   59  -0.0005561  -0.0005046   0.0006880   0.0000455  -0.0001849   0.0001707
   60  -0.0005309   0.0006928  -0.0003476   0.0000202   0.0001590  -0.0002059
   61   0.0609589   0.0130512   0.0085482  -0.0016443  -0.0030381  -0.0022503
   62  -0.0177288  -0.0248053  -0.0329314  -0.0027212   0.0015087  -0.0042525
   63  -0.0236572  -0.0363186  -0.0244386  -0.0021623  -0.0041327   0.0021093
   64  -0.0006498   0.0019585   0.0025296   0.0005519   0.0004781   0.0004448
   65   0.0023277   0.0012323  -0.0047044  -0.0006247  -0.0003142  -0.0005224
   66   0.0028480  -0.0046497   0.0010164  -0.0006318  -0.0006100  -0.0002622
           43          44          45          46          47          48
    1   0.0026461  -0.0031481  -0.0017298   0.0002157   0.0005437   0.0003389
    2  -0.0020681   0.0020020  -0.0049154  -0.0007637  -0.0001506  -0.0001727
    3  -0.0011572  -0.0047851   0.0017777  -0.0009304  -0.0004191  -0.0002543
    4  -0.0011836  -0.0002831   0.0013794  -0.0000770  -0.0001802  -0.0000523
    5   0.0002430  -0.0004631   0.0003557  -0.0004885  -0.0004250  -0.0004041
    6   0.0010485  -0.0001711  -0.0004000   0.0002395   0.0002659   0.0001500
    7   0.0013654   0.0002119  -0.0005458  -0.0000078  -0.0000651  -0.0000487
    8  -0.0007908   0.0001456   0.0003481   0.0002651   0.0002556   0.0002383
    9   0.0003257   0.0000745  -0.0001878  -0.0001561  -0.0001516  -0.0001356
   10   0.0002658  -0.0002811  -0.0004393   0.0000999   0.0001455   0.0000755
   11   0.0004744   0.0002241   0.0000976  -0.0001974  -0.0001505  -0.0002034
   12  -0.0000072   0.0000533  -0.0000884   0.0000506   0.0000533   0.0000068
   13   0.0001934   0.0001936   0.0002872  -0.0001781  -0.0001781  -0.0001760
   14  -0.0000841  -0.0002168  -0.0002604   0.0001778   0.0001812   0.0001613
   15  -0.0000530   0.0000756   0.0000649  -0.0000310  -0.0000411  -0.0000269
   16  -0.0002251  -0.0003342  -0.0002752   0.0002382   0.0002213   0.0002133
   17  -0.0004593   0.0000909   0.0000506   0.0000818   0.0000238   0.0000990
   18   0.0000985   0.0001561  -0.0001428  -0.0000407  -0.0000852  -0.0000200
   19   0.0001815   0.0003096   0.0004325  -0.0002908  -0.0002776  -0.0002595
   20   0.0000642   0.0000147   0.0000252  -0.0000299  -0.0000200  -0.0000247
   21  -0.0000137  -0.0000811  -0.0000722   0.0000298   0.0000473   0.0000344
   22  -0.0003277   0.0002098   0.0002765  -0.0000391  -0.0000439  -0.0000390
   23   0.0001466   0.0002044  -0.0003743   0.0000090   0.0000446   0.0000319
   24  -0.0001313   0.0001538   0.0005724   0.0001203   0.0000329   0.0000065
   25   0.0000008   0.0000925  -0.0000407  -0.0000544  -0.0000406  -0.0000378
   26   0.0000011  -0.0000000   0.0000186  -0.0000093  -0.0000056  -0.0000095
   27  -0.0000020  -0.0000047   0.0000175   0.0000015   0.0000008  -0.0000028
   28  -0.0006156   0.0010371  -0.0008544  -0.0003918  -0.0001987  -0.0002594
   29  -0.0006905   0.0001048   0.0001523   0.0001634   0.0000949   0.0000807
   30   0.0000412   0.0001388  -0.0001605  -0.0000181  -0.0000313   0.0000363
   31  -0.0000206  -0.0000837  -0.0000931   0.0000392   0.0000712   0.0000321
   32   0.0002735  -0.0003004  -0.0002675   0.0000171   0.0000633   0.0000565
   33  -0.0000107  -0.0000587  -0.0000492  -0.0000976  -0.0000840  -0.0000977
   34  -0.0348939  -0.0173925  -0.0138558  -0.0023907  -0.0000911   0.0007462
   35  -0.0562328   0.0181632   0.0184308   0.0033922   0.0045020  -0.0007080
   36  -0.0530417   0.0139533   0.0258818   0.0040764  -0.0003903   0.0041794
   37  -0.3170256  -0.0182730   0.0038014  -0.0233207  -0.0113494  -0.0090126
   38   0.0306267  -0.0856516  -0.0289923  -0.0281378  -0.0070856  -0.0089066
   39   0.0501839  -0.0239281  -0.0890030  -0.0257549  -0.0101003  -0.0036183
   40  -0.0114165   0.0194286   0.0206915   0.0008179   0.0006014   0.0003685
   41  -0.0023665   0.0027660  -0.0001501  -0.0007436  -0.0006553   0.0019069
   42  -0.0010113  -0.0021517   0.0011286  -0.0009918   0.0017937  -0.0007516
   43   0.5937060  -0.0158835  -0.0569808  -0.0712761  -0.0376736  -0.0335625
   44  -0.0158835   0.3266502   0.2098284  -0.0405451  -0.0775467  -0.0514950
   45  -0.0569808   0.2098284   0.3312079  -0.0365578  -0.0517740  -0.0705151
   46  -0.0712761  -0.0405451  -0.0365578   0.0952792   0.0625948   0.0554957
   47  -0.0376736  -0.0775467  -0.0517740   0.0625948   0.1004441   0.0840428
   48  -0.0335625  -0.0514950  -0.0705151   0.0554957   0.0840428   0.0895601
   49  -0.1379616   0.0783212   0.0848535  -0.0002636  -0.0175886  -0.0173126
   50   0.0319950  -0.1548900  -0.0953829   0.0004189  -0.0169298  -0.0200229
   51   0.0387875  -0.0996018  -0.1643551   0.0006176  -0.0186661  -0.0153067
   52  -0.0344164  -0.0016209   0.0019847   0.0017405   0.0008105   0.0005973
   53   0.0164097   0.0019044  -0.0028083   0.0047721  -0.0020291  -0.0015258
   54   0.0195882  -0.0011321   0.0002508   0.0045961  -0.0010899  -0.0024917
   55   0.0618290  -0.0222845  -0.0272639  -0.0006389   0.0045942   0.0048672
   56   0.0165556  -0.0241068  -0.0332762   0.0005851   0.0015636  -0.0022969
   57   0.0113535  -0.0297374  -0.0223936   0.0009090  -0.0028024   0.0008039
   58  -0.0013078  -0.0018752  -0.0012363   0.0000597  -0.0009739  -0.0009498
   59  -0.0026308   0.0016096  -0.0034961   0.0000308  -0.0004958  -0.0007024
   60  -0.0018471  -0.0035408   0.0019426   0.0000460  -0.0005673  -0.0003628
   61  -0.0486907   0.0215949   0.0255805   0.0003118  -0.0009025  -0.0009423
   62   0.0213707  -0.0105508  -0.0079786  -0.0015281  -0.0013986  -0.0004576
   63   0.0257056  -0.0081469  -0.0151955  -0.0014523  -0.0003158  -0.0008866
   64  -0.0008279   0.0006013   0.0005845   0.0001273  -0.0000190  -0.0000822
   65   0.0007186  -0.0001510   0.0003687  -0.0000648  -0.0002805   0.0003120
   66   0.0006867   0.0004024  -0.0002782  -0.0001521   0.0002822  -0.0003070
           49          50          51          52          53          54
    1  -0.0016613   0.0005412   0.0005066   0.0013640  -0.0000315  -0.0001981
    2  -0.0003683  -0.0013274  -0.0003851   0.0001401  -0.0000914   0.0003356
    3   0.0000904  -0.0001085  -0.0009854   0.0000513   0.0003695  -0.0002087
    4   0.0004850  -0.0003975  -0.0007351  -0.0004658   0.0000747  -0.0000349
    5  -0.0001428   0.0001400  -0.0002519  -0.0004811  -0.0000730   0.0000497
    6  -0.0002176   0.0004293   0.0006095   0.0001874   0.0000283  -0.0000052
    7   0.0000872   0.0005480   0.0008568  -0.0000118  -0.0000069  -0.0000003
    8  -0.0000124  -0.0005023  -0.0004184   0.0002164   0.0000798  -0.0000227
    9   0.0000402   0.0001807   0.0001987  -0.0000829  -0.0000365   0.0000294
   10  -0.0002002   0.0003094   0.0002788   0.0002076  -0.0000592  -0.0000045
   11   0.0003106   0.0001171   0.0000695  -0.0003340  -0.0000370   0.0000741
   12  -0.0000983   0.0000308  -0.0000186   0.0001596  -0.0000095  -0.0000183
   13   0.0002713  -0.0000025  -0.0000599  -0.0003486   0.0000135   0.0000277
   14  -0.0002413   0.0000482   0.0001190   0.0003110   0.0000008  -0.0000376
   15   0.0000630  -0.0000616  -0.0000508  -0.0000750   0.0000027   0.0000054
   16  -0.0003289   0.0000986   0.0001059   0.0004325  -0.0000167  -0.0000534
   17  -0.0001574  -0.0003366  -0.0002329   0.0001604   0.0000476  -0.0000337
   18   0.0000773  -0.0000029   0.0001087  -0.0001100  -0.0000212   0.0000040
   19   0.0004295  -0.0000978  -0.0001417  -0.0005498   0.0000087   0.0000706
   20   0.0000594   0.0000162   0.0000266  -0.0000541   0.0000012   0.0000074
   21  -0.0000622   0.0000412   0.0000213   0.0000946  -0.0000030  -0.0000113
   22  -0.0000080  -0.0003956  -0.0003329  -0.0000776   0.0000659   0.0000036
   23   0.0000258   0.0001612   0.0002036  -0.0000810  -0.0000178   0.0000395
   24   0.0000099  -0.0001154  -0.0002337  -0.0001363  -0.0000024   0.0000414
   25   0.0000462  -0.0000351  -0.0000026  -0.0000881   0.0000032   0.0000117
   26   0.0000054  -0.0000081  -0.0000157  -0.0000101  -0.0000006  -0.0000005
   27  -0.0000333  -0.0000357  -0.0000206   0.0000188   0.0000042  -0.0000107
   28   0.0004341  -0.0001737  -0.0001180  -0.0006690  -0.0000484   0.0001369
   29   0.0003556  -0.0000881  -0.0001775   0.0001985  -0.0000128  -0.0000348
   30   0.0002293   0.0002609   0.0004501  -0.0000069   0.0000327  -0.0000194
   31  -0.0000949   0.0000589   0.0000610   0.0000783  -0.0000001  -0.0000091
   32  -0.0000669   0.0002540   0.0003475   0.0001270  -0.0000109  -0.0000123
   33   0.0000360   0.0000185  -0.0000299  -0.0000262  -0.0000106  -0.0000164
   34   0.0023949  -0.0016163  -0.0023078  -0.0018545  -0.0000922  -0.0000279
   35  -0.0021375  -0.0386626  -0.0334698   0.0005031   0.0003865   0.0008957
   36  -0.0026849  -0.0339701  -0.0383999   0.0005998   0.0011089   0.0002573
   37  -0.0214639   0.0556563   0.0581112   0.0023946  -0.0010858  -0.0007602
   38   0.0168011   0.0225651   0.0132920   0.0028990  -0.0003437  -0.0042656
   39   0.0196506   0.0085767   0.0145594   0.0029556  -0.0039498  -0.0004347
   40  -0.0040859  -0.0012329  -0.0004515  -0.0012172   0.0006521   0.0007934
   41  -0.0006128   0.0032279  -0.0022942  -0.0003026   0.0002403   0.0001305
   42   0.0002875  -0.0022152   0.0033585  -0.0002094   0.0000298   0.0002163
   43  -0.1379616   0.0319950   0.0387875  -0.0344164   0.0164097   0.0195882
   44   0.0783212  -0.1548900  -0.0996018  -0.0016209   0.0019044  -0.0011321
   45   0.0848535  -0.0953829  -0.1643551   0.0019847  -0.0028083   0.0002508
   46  -0.0002636   0.0004189   0.0006176   0.0017405   0.0047721   0.0045961
   47  -0.0175886  -0.0169298  -0.0186661   0.0008105  -0.0020291  -0.0010899
   48  -0.0173126  -0.0200229  -0.0153067   0.0005973  -0.0015258  -0.0024917
   49   0.5128692   0.0262543  -0.0114479  -0.1588836  -0.0016512   0.0113772
   50   0.0262543   0.3740319   0.2519553   0.0012167  -0.0312982  -0.0088790
   51  -0.0114479   0.2519553   0.3692749   0.0141363  -0.0085158  -0.0324705
   52  -0.1588836   0.0012167   0.0141363   0.2311418   0.0010618  -0.0198259
   53  -0.0016512  -0.0312982  -0.0085158   0.0010618   0.0274374   0.0161683
   54   0.0113772  -0.0088790  -0.0324705  -0.0198259   0.0161683   0.0290944
   55  -0.1623499  -0.0441766  -0.0340626  -0.0421540  -0.0193303  -0.0146854
   56  -0.0917929  -0.1717595  -0.1008486  -0.0017771   0.0037356  -0.0003308
   57  -0.0812818  -0.1051685  -0.1587613   0.0026109   0.0012471   0.0053433
   58   0.0087949  -0.0118971  -0.0123686   0.0008923  -0.0005176  -0.0008749
   59   0.0099130  -0.0085655  -0.0124628   0.0006364  -0.0006215   0.0018941
   60   0.0093804  -0.0101476  -0.0080688   0.0002473   0.0019926  -0.0006920
   61  -0.0347244  -0.0574114  -0.0528687   0.0038292   0.0003646   0.0003319
   62  -0.0175008   0.0194057   0.0139501  -0.0036827   0.0006185  -0.0037228
   63  -0.0142516   0.0173439   0.0260667  -0.0034522  -0.0041512   0.0010130
   64  -0.0037825   0.0003387   0.0014333  -0.0013447  -0.0005867  -0.0004626
   65   0.0002221   0.0043990  -0.0026221   0.0000630   0.0000844  -0.0000329
   66   0.0012982  -0.0027232   0.0040537   0.0002813   0.0000495   0.0001233
           55          56          57          58          59          60
    1   0.0023489   0.0011370   0.0014548  -0.0000553  -0.0000803  -0.0000759
    2   0.0018882   0.0005632  -0.0056500   0.0010336   0.0001310  -0.0000716
    3   0.0012757  -0.0048559   0.0010494   0.0007263  -0.0000107   0.0001252
    4   0.0000438  -0.0001261   0.0015375  -0.0003046  -0.0000524   0.0000443
    5   0.0000892   0.0005464   0.0002070  -0.0002807   0.0000828  -0.0000387
    6  -0.0001025  -0.0001479  -0.0004462   0.0001446  -0.0000714   0.0000060
    7  -0.0008325  -0.0004486  -0.0000366   0.0000402  -0.0000172  -0.0000003
    8   0.0005925   0.0000119   0.0001773   0.0001067  -0.0000652   0.0000657
    9  -0.0003406  -0.0000309  -0.0000811  -0.0000162   0.0000199  -0.0000177
   10  -0.0002390   0.0000119  -0.0002305   0.0000128   0.0000007  -0.0000002
   11  -0.0002468   0.0002262  -0.0004735  -0.0000214   0.0000133  -0.0000082
   12   0.0000505   0.0002850   0.0003420  -0.0000677  -0.0000266   0.0000114
   13  -0.0001002  -0.0001029   0.0001308  -0.0000638  -0.0000012   0.0000088
   14   0.0000197   0.0000125  -0.0000113   0.0000472  -0.0000011  -0.0000045
   15   0.0000240  -0.0000085   0.0000143  -0.0000152   0.0000120  -0.0000069
   16  -0.0000111  -0.0000429  -0.0000160   0.0000513   0.0000132  -0.0000335
   17   0.0004838   0.0000751   0.0003508   0.0000212  -0.0000300   0.0000279
   18  -0.0000788  -0.0001164  -0.0001211  -0.0000022   0.0000126  -0.0000047
   19  -0.0000831   0.0001255  -0.0000688  -0.0000862   0.0000018   0.0000143
   20  -0.0000610   0.0000140  -0.0000155  -0.0000111  -0.0000014   0.0000011
   21  -0.0000072  -0.0000367   0.0000315   0.0000127   0.0000025  -0.0000073
   22   0.0005234   0.0002332   0.0004030  -0.0000278  -0.0000452   0.0000566
   23  -0.0004028   0.0000906  -0.0002599  -0.0000226   0.0000024   0.0000027
   24   0.0001916   0.0003474  -0.0001993  -0.0000311  -0.0000147   0.0000143
   25  -0.0000229   0.0000459  -0.0000245  -0.0000201  -0.0000019   0.0000078
   26   0.0000139   0.0000001   0.0000125  -0.0000025   0.0000010  -0.0000008
   27   0.0000725  -0.0000120   0.0000299   0.0000075  -0.0000021   0.0000056
   28  -0.0004219   0.0003029  -0.0009418  -0.0000745   0.0000619  -0.0000180
   29   0.0000084  -0.0001253   0.0001990   0.0000331   0.0000155  -0.0000552
   30  -0.0008921  -0.0000630   0.0003194  -0.0000664   0.0000514  -0.0000793
   31  -0.0001543  -0.0000000  -0.0000670   0.0000118  -0.0000257   0.0000331
   32  -0.0004744   0.0000190  -0.0000516  -0.0000013   0.0000082  -0.0000208
   33   0.0000649  -0.0003315  -0.0000407   0.0000466   0.0000279  -0.0000185
   34  -0.0231709   0.0209509   0.0237094  -0.0051066  -0.0009314   0.0000736
   35   0.0537036   0.0209219   0.0084786  -0.0011609   0.0041937  -0.0023658
   36   0.0567477   0.0108933   0.0136499   0.0001828  -0.0023547   0.0042677
   37  -0.0519502  -0.0205515  -0.0159263  -0.0007662  -0.0005561  -0.0005309
   38  -0.0210575  -0.0111846  -0.0055140  -0.0005688  -0.0005046   0.0006928
   39  -0.0156732  -0.0057071  -0.0074999  -0.0006006   0.0006880  -0.0003476
   40  -0.0007397  -0.0004472  -0.0004698   0.0000442   0.0000455   0.0000202
   41  -0.0004293  -0.0003484   0.0007611   0.0000763  -0.0001849   0.0001590
   42  -0.0005588   0.0007285  -0.0003220   0.0000373   0.0001707  -0.0002059
   43   0.0618290   0.0165556   0.0113535  -0.0013078  -0.0026308  -0.0018471
   44  -0.0222845  -0.0241068  -0.0297374  -0.0018752   0.0016096  -0.0035408
   45  -0.0272639  -0.0332762  -0.0223936  -0.0012363  -0.0034961   0.0019426
   46  -0.0006389   0.0005851   0.0009090   0.0000597   0.0000308   0.0000460
   47   0.0045942   0.0015636  -0.0028024  -0.0009739  -0.0004958  -0.0005673
   48   0.0048672  -0.0022969   0.0008039  -0.0009498  -0.0007024  -0.0003628
   49  -0.1623499  -0.0917929  -0.0812818   0.0087949   0.0099130   0.0093804
   50  -0.0441766  -0.1717595  -0.1051685  -0.0118971  -0.0085655  -0.0101476
   51  -0.0340626  -0.1008486  -0.1587613  -0.0123686  -0.0124628  -0.0080688
   52  -0.0421540  -0.0017771   0.0026109   0.0008923   0.0006364   0.0002473
   53  -0.0193303   0.0037356   0.0012471  -0.0005176  -0.0006215   0.0019926
   54  -0.0146854  -0.0003308   0.0053433  -0.0008749   0.0018941  -0.0006920
   55   0.6829703  -0.0027585  -0.0565689  -0.1152670   0.0771391   0.0849667
   56  -0.0027585   0.4213228   0.2918483   0.0789850  -0.1509551  -0.1235688
   57  -0.0565689   0.2918483   0.4266118   0.0868625  -0.1231904  -0.1673529
   58  -0.1152670   0.0789850   0.0868625   0.1212634  -0.0822444  -0.0918957
   59   0.0771391  -0.1509551  -0.1231904  -0.0822444   0.1526987   0.1361922
   60   0.0849667  -0.1235688  -0.1673529  -0.0918957   0.1361922   0.1699868
   61  -0.3368989   0.0190653   0.0452670  -0.0089983  -0.0016165  -0.0004005
   62  -0.0288042  -0.0939083  -0.0303514   0.0192495   0.0044174  -0.0011854
   63  -0.0012618  -0.0345812  -0.0960591   0.0205427   0.0008682   0.0025310
   64  -0.0126821  -0.0199473  -0.0186038   0.0009074   0.0003609  -0.0000969
   65   0.0014954   0.0032832  -0.0000568   0.0000246  -0.0017484   0.0024414
   66   0.0032340   0.0021090   0.0050829  -0.0004380   0.0023921  -0.0017262
           61          62          63          64          65          66
    1  -0.0238985   0.0075203   0.0062072   0.0009323  -0.0012376  -0.0011514
    2   0.0208910   0.0054245  -0.0008880   0.0006051  -0.0013262   0.0020541
    3   0.0217991  -0.0001991   0.0015959   0.0002727   0.0023218  -0.0012177
    4  -0.0020528  -0.0021975  -0.0016276   0.0000611   0.0008956  -0.0001343
    5  -0.0038205   0.0003546   0.0013794   0.0002487  -0.0002703  -0.0002827
    6   0.0023053   0.0005290  -0.0005594  -0.0000876  -0.0000167   0.0003125
    7   0.0013694  -0.0002069  -0.0009972  -0.0000356   0.0000385   0.0000526
    8   0.0002926   0.0007080   0.0000657  -0.0001061   0.0000595   0.0001572
    9   0.0003049  -0.0003463   0.0001839   0.0000815   0.0000456  -0.0001100
   10  -0.0005073   0.0003985   0.0002012   0.0000168  -0.0002558  -0.0000607
   11  -0.0001906  -0.0000144   0.0001235   0.0001229  -0.0003689  -0.0000488
   12  -0.0010432  -0.0002260  -0.0003106  -0.0000239   0.0000460   0.0000032
   13  -0.0003575  -0.0001376  -0.0002463   0.0000381   0.0000351  -0.0000952
   14   0.0002622   0.0000986   0.0000442  -0.0000564   0.0000095   0.0001151
   15  -0.0001663  -0.0000441   0.0000592  -0.0000015  -0.0000032  -0.0000432
   16   0.0004593  -0.0003785   0.0000987  -0.0000653   0.0000239   0.0000467
   17   0.0000613   0.0002502  -0.0002301  -0.0001174   0.0003356   0.0001117
   18   0.0000226   0.0000940   0.0001464   0.0000797  -0.0001464  -0.0000784
   19  -0.0005367  -0.0002764  -0.0001175   0.0000731  -0.0000617  -0.0000620
   20  -0.0000353  -0.0000355  -0.0000345   0.0000079  -0.0000210   0.0000096
   21   0.0001048   0.0000588   0.0000080  -0.0000184   0.0000118  -0.0000063
   22  -0.0005745   0.0005029  -0.0005821  -0.0001955   0.0003725   0.0002002
   23   0.0001217   0.0000419  -0.0002031   0.0000148  -0.0001521   0.0003248
   24  -0.0008797  -0.0005264   0.0002247  -0.0000531  -0.0000139   0.0000629
   25  -0.0000828   0.0000036  -0.0000667   0.0000099  -0.0000165   0.0000472
   26  -0.0000402  -0.0000057  -0.0000212   0.0000070   0.0000060  -0.0000115
   27  -0.0000336   0.0000963  -0.0000462   0.0000302   0.0000328  -0.0000187
   28   0.0002554  -0.0027519  -0.0002834   0.0001143  -0.0002883   0.0005596
   29   0.0025425  -0.0025922  -0.0006178  -0.0000688   0.0005010  -0.0003329
   30   0.0008458  -0.0002034  -0.0004888   0.0001453   0.0001694   0.0001888
   31   0.0000295  -0.0000623   0.0002718  -0.0000505  -0.0001443   0.0001054
   32   0.0001411   0.0004057  -0.0000896  -0.0000437  -0.0000503   0.0003246
   33   0.0006212   0.0004343   0.0002783   0.0001579   0.0001252  -0.0004796
   34  -0.1571909   0.0686791   0.0807293   0.0100091  -0.0112384  -0.0122581
   35   0.0274931  -0.1672766  -0.1029735   0.0094124  -0.0080169  -0.0117502
   36   0.0356719  -0.1050498  -0.1714901   0.0088273  -0.0103943  -0.0071672
   37   0.0609589  -0.0177288  -0.0236572  -0.0006498   0.0023277   0.0028480
   38   0.0130512  -0.0248053  -0.0363186   0.0019585   0.0012323  -0.0046497
   39   0.0085482  -0.0329314  -0.0244386   0.0025296  -0.0047044   0.0010164
   40  -0.0016443  -0.0027212  -0.0021623   0.0005519  -0.0006247  -0.0006318
   41  -0.0030381   0.0015087  -0.0041327   0.0004781  -0.0003142  -0.0006100
   42  -0.0022503  -0.0042525   0.0021093   0.0004448  -0.0005224  -0.0002622
   43  -0.0486907   0.0213707   0.0257056  -0.0008279   0.0007186   0.0006867
   44   0.0215949  -0.0105508  -0.0081469   0.0006013  -0.0001510   0.0004024
   45   0.0255805  -0.0079786  -0.0151955   0.0005845   0.0003687  -0.0002782
   46   0.0003118  -0.0015281  -0.0014523   0.0001273  -0.0000648  -0.0001521
   47  -0.0009025  -0.0013986  -0.0003158  -0.0000190  -0.0002805   0.0002822
   48  -0.0009423  -0.0004576  -0.0008866  -0.0000822   0.0003120  -0.0003070
   49  -0.0347244  -0.0175008  -0.0142516  -0.0037825   0.0002221   0.0012982
   50  -0.0574114   0.0194057   0.0173439   0.0003387   0.0043990  -0.0027232
   51  -0.0528687   0.0139501   0.0260667   0.0014333  -0.0026221   0.0040537
   52   0.0038292  -0.0036827  -0.0034522  -0.0013447   0.0000630   0.0002813
   53   0.0003646   0.0006185  -0.0041512  -0.0005867   0.0000844   0.0000495
   54   0.0003319  -0.0037228   0.0010130  -0.0004626  -0.0000329   0.0001233
   55  -0.3368989  -0.0288042  -0.0012618  -0.0126821   0.0014954   0.0032340
   56   0.0190653  -0.0939083  -0.0345812  -0.0199473   0.0032832   0.0021090
   57   0.0452670  -0.0303514  -0.0960591  -0.0186038  -0.0000568   0.0050829
   58  -0.0089983   0.0192495   0.0205427   0.0009074   0.0000246  -0.0004380
   59  -0.0016165   0.0044174   0.0008682   0.0003609  -0.0017484   0.0023921
   60  -0.0004005  -0.0011854   0.0025310  -0.0000969   0.0024414  -0.0017262
   61   0.6869145   0.0547363   0.0026967  -0.1379700  -0.0935612  -0.0855134
   62   0.0547363   0.4207096   0.2830128  -0.0944873  -0.1533565  -0.1106983
   63   0.0026967   0.2830128   0.4150882  -0.0862936  -0.1101365  -0.1398302
   64  -0.1379700  -0.0944873  -0.0862936   0.1447624   0.1012763   0.0911372
   65  -0.0935612  -0.1533565  -0.1101365   0.1012763   0.1561459   0.1227748
   66  -0.0855134  -0.1106983  -0.1398302   0.0911372   0.1227748   0.1406811
 **********************************************************************
 **                                                                  **
 **                       VIBRATIONAL ANALYSIS                       **
 **                       --------------------                       **
 **                                                                  **
 **        VIBRATIONAL FREQUENCIES (CM**-1) AND NORMAL MODES         **
 **     FORCE CONSTANTS (mDYN/ANGSTROM) AND REDUCED MASSES (AMU)     **
 **                  INFRARED INTENSITIES (KM/MOL)                   **
 **                                                                  **
 **********************************************************************


 Mode:                 1                      2                      3
 Frequency:        25.74                  36.05                  46.44
 Force Cnst:      0.0050                 0.0110                 0.0192
 Red. Mass:      12.8762                14.4089                15.1323
 IR Active:          YES                    YES                    YES
 IR Intens:        0.058                  0.300                  0.219
 Raman Active:       YES                    YES                    YES
               X      Y      Z        X      Y      Z        X      Y      Z
 C         -0.001  0.003  0.017    0.009 -0.007 -0.269   -0.019 -0.214 -0.028
 C         -0.003 -0.026 -0.075   -0.015  0.002 -0.165    0.069 -0.138 -0.006
 Cl         0.004 -0.084 -0.204   -0.071  0.006 -0.220    0.183 -0.192 -0.009
 C         -0.001 -0.010 -0.046    0.003  0.010 -0.009    0.066 -0.015  0.014
 Cl        -0.005 -0.048 -0.172   -0.025  0.043  0.189    0.190  0.103  0.101
 C          0.010  0.037  0.092    0.042 -0.001  0.008   -0.036  0.016 -0.025
 Cl         0.015  0.065  0.157    0.073  0.029  0.270   -0.046  0.186  0.024
 C          0.015  0.064  0.184    0.059 -0.032 -0.160   -0.130 -0.075 -0.099
 H          0.021  0.100  0.286    0.088 -0.046 -0.160   -0.210 -0.053 -0.142
 C          0.013  0.046  0.143    0.043 -0.032 -0.289   -0.118 -0.187 -0.092
 H          0.020  0.069  0.208    0.062 -0.044 -0.381   -0.191 -0.251 -0.122
 C         -0.002  0.015 -0.006    0.009  0.026 -0.242   -0.015 -0.240  0.039
 C         -0.001 -0.090  0.107   -0.055  0.031 -0.183   -0.084 -0.179  0.040
 H         -0.003 -0.197  0.207   -0.113  0.036 -0.227   -0.140 -0.212  0.034
 C         -0.002 -0.063  0.091   -0.045  0.011 -0.042   -0.090 -0.035  0.020
 Cl         0.004 -0.237  0.272   -0.138  0.003  0.048   -0.200  0.092 -0.020
 C         -0.011  0.088 -0.058    0.036 -0.017  0.041   -0.019  0.033  0.006
 Cl        -0.015  0.150 -0.107    0.059 -0.085  0.266   -0.027  0.288 -0.086
 C         -0.015  0.193 -0.170    0.099  0.000 -0.041    0.056 -0.075  0.050
 H         -0.019  0.304 -0.276    0.160 -0.015  0.016    0.112 -0.034  0.051
 C         -0.013  0.152 -0.141    0.086  0.021 -0.181    0.057 -0.209  0.063
 H         -0.017  0.230 -0.221    0.141  0.020 -0.231    0.117 -0.267  0.069
 TransDip   0.000  0.007  0.002    0.005 -0.002 -0.017   -0.004 -0.014 -0.003

 Mode:                 4                      5                      6
 Frequency:        81.11                 118.48                 147.88
 Force Cnst:      0.0929                 0.0622                 0.0962
 Red. Mass:      23.9787                 7.5157                 7.4658
 IR Active:          YES                    YES                    YES
 IR Intens:        0.112                  0.123                  0.249
 Raman Active:       YES                    YES                    YES
               X      Y      Z        X      Y      Z        X      Y      Z
 C          0.003  0.054  0.117    0.001  0.063 -0.049   -0.023 -0.016  0.089
 C         -0.012  0.005 -0.009   -0.025  0.051 -0.048   -0.024 -0.037  0.028
 Cl        -0.055 -0.158 -0.448   -0.087  0.076 -0.067    0.008 -0.098 -0.068
 C         -0.002  0.039  0.111   -0.027  0.017 -0.048   -0.032 -0.036 -0.035
 Cl         0.020  0.151  0.457   -0.074  0.001  0.005   -0.008 -0.009 -0.002
 C         -0.002  0.008  0.025   -0.009 -0.003 -0.078   -0.058 -0.057 -0.121
 Cl        -0.040 -0.134 -0.364    0.011 -0.003  0.069   -0.046  0.047  0.089
 C          0.015  0.050  0.142    0.003 -0.017 -0.175   -0.080 -0.117 -0.284
 H          0.017  0.043  0.126    0.019 -0.044 -0.227   -0.101 -0.164 -0.432
 C          0.025  0.096  0.257   -0.000  0.021 -0.152   -0.062 -0.090 -0.152
 H          0.041  0.142  0.380    0.008  0.018 -0.185   -0.084 -0.125 -0.216
 C          0.002  0.053  0.083    0.016  0.025  0.050   -0.005  0.045  0.184
 C          0.027  0.053  0.061    0.030  0.085 -0.020    0.038 -0.018  0.235
 H          0.047  0.066  0.062    0.039  0.184 -0.107    0.074 -0.068  0.307
 C          0.028  0.024  0.038    0.040 -0.009  0.041    0.041  0.022  0.117
 Cl         0.083 -0.023  0.042    0.096 -0.088  0.083    0.187  0.077 -0.053
 C         -0.007  0.017  0.019    0.031 -0.076  0.098   -0.017  0.065  0.034
 Cl        -0.012 -0.004 -0.036    0.009  0.113 -0.143   -0.020 -0.061  0.016
 C         -0.035  0.025  0.039    0.030 -0.222  0.263   -0.059  0.171 -0.032
 H         -0.059  0.018  0.029    0.023 -0.326  0.354   -0.100  0.241 -0.125
 C         -0.031  0.038  0.076    0.031 -0.185  0.257   -0.048  0.180  0.030
 H         -0.055  0.037  0.100    0.033 -0.288  0.367   -0.087  0.280 -0.040
 TransDip   0.001  0.003  0.010    0.005 -0.009  0.005   -0.006  0.004 -0.014

 Mode:                 7                      8                      9
 Frequency:       179.63                 205.15                 206.89
 Force Cnst:      0.3453                 0.2538                 0.3654
 Red. Mass:      18.1645                10.2362                14.4884
 IR Active:          YES                    YES                    YES
 IR Intens:        0.033                  0.015                  0.072
 Raman Active:       YES                    YES                    YES
               X      Y      Z        X      Y      Z        X      Y      Z
 C         -0.016 -0.103 -0.050   -0.028 -0.030  0.043    0.041 -0.061  0.087
 C         -0.071 -0.100 -0.011   -0.022 -0.040  0.063    0.015 -0.081  0.100
 Cl        -0.238 -0.016  0.056    0.080 -0.110  0.037   -0.110 -0.082  0.023
 C         -0.077 -0.064  0.027   -0.019 -0.011  0.038    0.033 -0.098  0.073
 Cl        -0.120 -0.084  0.042    0.112  0.062 -0.041    0.031 -0.139  0.029
 C         -0.143 -0.001  0.073   -0.036 -0.021  0.008   -0.008 -0.083  0.015
 Cl        -0.209  0.236 -0.092   -0.036 -0.074  0.031   -0.050  0.247 -0.068
 C         -0.137  0.017  0.143   -0.031 -0.035 -0.029   -0.020 -0.114 -0.047
 H         -0.122  0.039  0.222   -0.044 -0.043 -0.065   -0.018 -0.144 -0.119
 C         -0.114 -0.032  0.067   -0.024 -0.049 -0.003    0.006 -0.092 -0.002
 H         -0.168 -0.062  0.109   -0.037 -0.065 -0.024   -0.012 -0.117 -0.037
 C          0.064 -0.115 -0.078   -0.055  0.091 -0.047    0.040  0.064  0.005
 C          0.091 -0.116 -0.062   -0.079  0.328 -0.264    0.050  0.264 -0.217
 H          0.097 -0.129 -0.045   -0.079  0.417 -0.349    0.055  0.330 -0.275
 C          0.106 -0.074 -0.062   -0.083  0.237 -0.227    0.068  0.262 -0.160
 Cl         0.220 -0.102 -0.135    0.157 -0.172 -0.011   -0.110  0.082  0.240
 C          0.189 -0.015 -0.048   -0.103  0.141 -0.138    0.080  0.187 -0.106
 Cl         0.244  0.195  0.187   -0.094  0.092  0.158    0.092 -0.228 -0.168
 C          0.208 -0.006 -0.081   -0.072  0.025 -0.028    0.046  0.114  0.002
 H          0.209  0.014 -0.100   -0.069 -0.071  0.064    0.048  0.053  0.060
 C          0.177 -0.047 -0.094   -0.062 -0.047  0.085    0.063 -0.011  0.097
 H          0.246 -0.064 -0.143   -0.068 -0.218  0.275    0.095 -0.173  0.242
 TransDip   0.002 -0.005  0.001    0.004  0.001  0.001   -0.007 -0.004 -0.003

 Mode:                10                     11                     12
 Frequency:       223.37                 231.37                 247.84
 Force Cnst:      0.8107                 0.6366                 0.2766
 Red. Mass:      27.5801                20.1846                 7.6430
 IR Active:          YES                    YES                    YES
 IR Intens:        0.046                  0.043                  1.142
 Raman Active:       YES                    YES                    YES
               X      Y      Z        X      Y      Z        X      Y      Z
 C         -0.015 -0.042  0.012   -0.072  0.016 -0.055    0.010  0.041  0.087
 C         -0.086 -0.083  0.056   -0.105  0.013 -0.094    0.034  0.142  0.352
 Cl        -0.375  0.008  0.017    0.381 -0.145  0.053    0.021 -0.027 -0.087
 C         -0.105  0.002  0.047   -0.175  0.109 -0.116    0.033  0.172  0.420
 Cl         0.439  0.375 -0.177   -0.319  0.115  0.017   -0.059 -0.029 -0.098
 C         -0.187  0.022  0.038   -0.193  0.104 -0.059    0.022  0.118  0.275
 Cl        -0.187 -0.333  0.123   -0.207 -0.204  0.093   -0.008 -0.037 -0.050
 C         -0.116  0.046  0.001   -0.154  0.153  0.013   -0.013  0.002 -0.079
 H         -0.107  0.037 -0.009   -0.154  0.182  0.088   -0.042 -0.088 -0.349
 C         -0.104 -0.014 -0.000   -0.141  0.084  0.025   -0.026 -0.047 -0.201
 H         -0.170 -0.065 -0.003   -0.207  0.058  0.111   -0.062 -0.169 -0.540
 C          0.036 -0.045  0.009    0.016  0.016 -0.050    0.003 -0.015 -0.008
 C          0.079 -0.073  0.012    0.085  0.040 -0.111    0.021 -0.035 -0.013
 H          0.094 -0.082  0.032    0.115  0.082 -0.130    0.033 -0.040 -0.000
 C          0.100 -0.024  0.021    0.113  0.061 -0.066    0.015 -0.039 -0.018
 Cl        -0.046  0.082  0.067   -0.021  0.062  0.096   -0.040 -0.014 -0.014
 C          0.150  0.010  0.008    0.184  0.056 -0.033    0.027 -0.031 -0.016
 Cl         0.180 -0.080 -0.092    0.234 -0.075 -0.086    0.039  0.022  0.014
 C          0.112  0.042 -0.001    0.134  0.041  0.021    0.012 -0.023 -0.018
 H          0.100  0.063 -0.030    0.115  0.001  0.044   -0.000 -0.020 -0.029
 C          0.101  0.009 -0.013    0.113  0.005  0.012    0.004 -0.011 -0.018
 H          0.148  0.009 -0.059    0.184 -0.066  0.019    0.006  0.002 -0.035
 TransDip   0.005  0.000 -0.005   -0.002 -0.005  0.003   -0.003 -0.014 -0.031

 Mode:                13                     14                     15
 Frequency:       298.78                 335.10                 346.95
 Force Cnst:      0.4546                 0.4941                 1.8727
 Red. Mass:       8.6428                 7.4680                26.4051
 IR Active:          YES                    YES                    YES
 IR Intens:        0.132                  0.591                  0.350
 Raman Active:       YES                    YES                    YES
               X      Y      Z        X      Y      Z        X      Y      Z
 C          0.024  0.064  0.271   -0.007 -0.110 -0.138   -0.036 -0.148 -0.000
 C          0.052  0.072  0.100    0.060 -0.012 -0.118   -0.125 -0.165  0.033
 Cl        -0.027  0.081 -0.051   -0.004  0.123 -0.033   -0.236 -0.374  0.164
 C          0.023  0.027 -0.082    0.049  0.044 -0.003   -0.116  0.187 -0.061
 Cl        -0.047  0.022  0.007   -0.036 -0.005  0.004   -0.295  0.360 -0.096
 C          0.009 -0.024 -0.233    0.019  0.102  0.128    0.189  0.131 -0.030
 Cl         0.067 -0.013  0.054    0.021 -0.051 -0.018    0.463  0.060 -0.073
 C         -0.035 -0.036 -0.193   -0.051  0.063  0.117    0.101  0.057  0.014
 H         -0.087 -0.058 -0.317   -0.092  0.117  0.203   -0.093  0.163  0.041
 C         -0.012  0.056  0.190   -0.083 -0.074 -0.126    0.080 -0.169  0.009
 H         -0.018  0.085  0.308   -0.125 -0.121 -0.179    0.045 -0.197 -0.000
 C          0.015 -0.110  0.201    0.027 -0.231  0.089   -0.022 -0.041 -0.005
 C          0.075 -0.075  0.036   -0.047 -0.138  0.098   -0.029 -0.029  0.010
 H          0.169 -0.081  0.102   -0.134 -0.244  0.142   -0.047 -0.055  0.023
 C          0.037 -0.016 -0.181   -0.044  0.140 -0.021   -0.018  0.030  0.006
 Cl        -0.148 -0.085 -0.047    0.096  0.037  0.047    0.035  0.011  0.011
 C          0.040  0.075 -0.255   -0.054  0.275 -0.156    0.003  0.050 -0.002
 Cl         0.109  0.019  0.084   -0.074 -0.075  0.017    0.008 -0.017 -0.009
 C         -0.042  0.035 -0.157    0.045  0.127 -0.075    0.023  0.023  0.014
 H         -0.136  0.034 -0.226    0.133  0.192 -0.072    0.045  0.025  0.028
 C         -0.035 -0.118  0.151    0.082 -0.232  0.129    0.024 -0.030  0.012
 H         -0.078 -0.200  0.278    0.151 -0.385  0.230    0.061 -0.067  0.017
 TransDip   0.006 -0.008  0.006    0.003 -0.022  0.011   -0.019  0.004  0.000

 Mode:                16                     17                     18
 Frequency:       399.50                 442.07                 454.15
 Force Cnst:      0.8215                 0.6404                 0.4842
 Red. Mass:       8.7365                 5.5618                 3.9846
 IR Active:          YES                    YES                    YES
 IR Intens:        3.422                  4.986                  3.106
 Raman Active:       YES                    YES                    YES
               X      Y      Z        X      Y      Z        X      Y      Z
 C         -0.093  0.004 -0.122   -0.091 -0.116  0.056   -0.023 -0.007  0.004
 C         -0.073 -0.035 -0.179    0.038  0.004  0.041   -0.001  0.028  0.062
 Cl         0.020 -0.003  0.013    0.016  0.092 -0.035    0.006  0.013 -0.010
 C         -0.033 -0.051 -0.056    0.042  0.038  0.023    0.002  0.016  0.053
 Cl         0.047 -0.018  0.014    0.003 -0.022  0.002    0.005 -0.005 -0.006
 C          0.033  0.017  0.200   -0.000  0.031 -0.058   -0.005 -0.030 -0.070
 Cl         0.039  0.006 -0.039    0.099 -0.022  0.005    0.011  0.003  0.008
 C          0.025 -0.003  0.156   -0.162 -0.049 -0.006   -0.019 -0.031 -0.040
 H          0.051  0.027  0.265   -0.294  0.002 -0.042   -0.033 -0.036 -0.072
 C         -0.023 -0.066 -0.222   -0.158 -0.098  0.119   -0.007  0.017  0.094
 H          0.025 -0.069 -0.364   -0.190 -0.106  0.180    0.008  0.046  0.156
 C         -0.102  0.159  0.187   -0.089 -0.091 -0.001   -0.033  0.016 -0.090
 C         -0.062  0.101  0.174   -0.155  0.126 -0.151   -0.101 -0.110  0.109
 H          0.099  0.147  0.237   -0.222  0.308 -0.365   -0.144 -0.379  0.335
 C         -0.063 -0.012 -0.034   -0.105 -0.037  0.135   -0.109  0.183 -0.090
 Cl        -0.119 -0.135 -0.122    0.022 -0.032 -0.043   -0.002 -0.064 -0.041
 C          0.047  0.063 -0.035    0.026 -0.051  0.237   -0.001  0.175  0.005
 Cl         0.185 -0.010 -0.014    0.072 -0.014 -0.048    0.019 -0.032 -0.026
 C         -0.077  0.089  0.088    0.043  0.174  0.006    0.097 -0.066  0.223
 H         -0.244  0.007  0.047    0.074  0.376 -0.158    0.189 -0.287  0.495
 C         -0.068  0.172  0.240    0.036  0.014 -0.013    0.070  0.104 -0.106
 H         -0.110  0.176  0.277    0.146  0.010 -0.113    0.161  0.102 -0.189
 TransDip  -0.046  0.027  0.026   -0.069  0.014 -0.011   -0.011 -0.025  0.050

 Mode:                19                     20                     21
 Frequency:       464.24                 495.96                 507.71
 Force Cnst:      0.9076                 1.1649                 1.1881
 Red. Mass:       7.1473                 8.0375                 7.8231
 IR Active:          YES                    YES                    YES
 IR Intens:       19.109                  3.855                  9.443
 Raman Active:       YES                    YES                    YES
               X      Y      Z        X      Y      Z        X      Y      Z
 C          0.136  0.052 -0.042    0.094 -0.012  0.033   -0.105  0.178 -0.160
 C          0.030 -0.001  0.038    0.134 -0.027 -0.012   -0.123  0.098 -0.043
 Cl        -0.017 -0.057  0.021   -0.077 -0.102  0.044   -0.015 -0.122  0.050
 C          0.005  0.011  0.044    0.131  0.110 -0.126   -0.047  0.063  0.143
 Cl        -0.035  0.034 -0.014    0.049 -0.160  0.057    0.098 -0.120  0.017
 C          0.003 -0.028 -0.036   -0.056  0.318 -0.073   -0.043  0.036 -0.063
 Cl        -0.113  0.013  0.012    0.045 -0.059  0.011    0.064  0.005 -0.001
 C          0.150  0.046 -0.064   -0.162  0.347 -0.054   -0.004  0.101 -0.133
 H          0.244 -0.002 -0.068   -0.274  0.415 -0.030    0.084  0.044 -0.181
 C          0.172  0.095  0.017   -0.164  0.087 -0.080   -0.026  0.286  0.050
 H          0.175  0.117  0.088   -0.384 -0.077 -0.085    0.042  0.391  0.222
 C          0.127  0.002  0.018    0.096  0.021  0.077   -0.128  0.024 -0.155
 C         -0.047  0.086  0.031    0.075  0.067  0.026   -0.113 -0.104 -0.007
 H         -0.108  0.197 -0.117    0.118  0.065  0.055   -0.181 -0.113 -0.043
 C         -0.065 -0.069  0.168    0.043  0.053 -0.074   -0.072 -0.103  0.150
 Cl        -0.083 -0.113 -0.127   -0.045 -0.037 -0.021    0.052  0.040  0.012
 C          0.019  0.105  0.118    0.021 -0.045  0.026   -0.040  0.118 -0.066
 Cl        -0.107 -0.043 -0.026   -0.076  0.003  0.001    0.106 -0.011 -0.001
 C          0.190  0.199 -0.038    0.060 -0.048  0.025   -0.083  0.091 -0.034
 H          0.274  0.392 -0.152    0.053 -0.077  0.049   -0.064  0.110 -0.039
 C          0.241 -0.060  0.139    0.070  0.115 -0.030   -0.092 -0.184  0.076
 H          0.301 -0.161  0.194    0.012  0.218 -0.084   -0.006 -0.390  0.215
 TransDip   0.133  0.043  0.009    0.011  0.060 -0.013   -0.086  0.047 -0.012

 Mode:                22                     23                     24
 Frequency:       522.82                 589.31                 603.19
 Force Cnst:      0.8304                 1.8439                 1.1229
 Red. Mass:       5.1563                 9.0116                 5.2383
 IR Active:          YES                    YES                    YES
 IR Intens:        0.868                  1.425                  3.843
 Raman Active:       YES                    YES                    YES
               X      Y      Z        X      Y      Z        X      Y      Z
 C         -0.012  0.055  0.041    0.153 -0.080  0.054   -0.012  0.179  0.264
 C          0.009  0.146  0.353    0.198 -0.066 -0.031   -0.074  0.040 -0.049
 Cl        -0.001 -0.024 -0.025   -0.045 -0.022  0.016    0.006 -0.017  0.012
 C         -0.034 -0.075 -0.206    0.169  0.088 -0.079   -0.083 -0.125 -0.275
 Cl         0.014 -0.003  0.021   -0.042  0.004  0.004    0.020  0.001  0.018
 C         -0.024 -0.083 -0.220    0.123  0.146 -0.005    0.007  0.051  0.306
 Cl         0.003  0.007  0.010   -0.156 -0.016  0.018    0.022  0.003 -0.019
 C          0.040  0.082  0.222    0.212  0.151 -0.090    0.008 -0.032 -0.054
 H          0.107  0.200  0.611    0.152  0.156 -0.156    0.051 -0.215 -0.478
 C         -0.007 -0.023 -0.199    0.240 -0.073  0.008   -0.012  0.109 -0.023
 H         -0.001 -0.080 -0.419    0.172 -0.126  0.002    0.013  0.003 -0.472
 C         -0.034 -0.015 -0.045   -0.024 -0.138  0.043   -0.017 -0.103 -0.013
 C         -0.041 -0.032 -0.017   -0.198  0.013  0.012   -0.009 -0.079 -0.083
 H         -0.077 -0.053 -0.021   -0.363 -0.045 -0.042   -0.083 -0.103 -0.111
 C         -0.032 -0.010  0.039   -0.183  0.129 -0.003   -0.013  0.062 -0.012
 Cl         0.014  0.004 -0.002    0.037  0.008  0.015    0.004 -0.016 -0.011
 C         -0.010  0.035  0.010   -0.146 -0.041  0.102    0.017  0.027  0.092
 Cl         0.026 -0.004 -0.004    0.174  0.005 -0.020   -0.008 -0.004 -0.007
 C         -0.009  0.031  0.007   -0.199 -0.004  0.019    0.034  0.056  0.049
 H          0.016  0.052  0.006   -0.165  0.090 -0.046    0.126  0.141  0.034
 C         -0.015 -0.051 -0.002   -0.212 -0.075 -0.091    0.011 -0.067 -0.076
 H          0.029 -0.095  0.002   -0.269  0.063 -0.185    0.119 -0.059 -0.189
 TransDip  -0.027  0.007  0.012   -0.002  0.031 -0.023   -0.006  0.005 -0.062

 Mode:                25                     26                     27
 Frequency:       625.88                 686.64                 727.66
 Force Cnst:      1.1545                 2.0558                 1.3115
 Red. Mass:       5.0023                 7.4005                 4.2039
 IR Active:          YES                    YES                    YES
 IR Intens:        4.858                 19.703                  1.434
 Raman Active:       YES                    YES                    YES
               X      Y      Z        X      Y      Z        X      Y      Z
 C          0.037 -0.080  0.123   -0.022 -0.020  0.027    0.046  0.066  0.084
 C          0.074 -0.066  0.032    0.017 -0.032 -0.091    0.020 -0.015 -0.110
 Cl        -0.003  0.029 -0.010   -0.007  0.000  0.004   -0.003 -0.011  0.008
 C          0.054 -0.000 -0.134    0.042  0.077  0.095    0.029 -0.012  0.104
 Cl        -0.013  0.001  0.008   -0.000 -0.009 -0.002   -0.011  0.016 -0.007
 C          0.033  0.100  0.073    0.039  0.008 -0.106   -0.027 -0.069 -0.061
 Cl        -0.022 -0.012  0.002   -0.028 -0.003  0.006    0.010  0.002  0.000
 C         -0.035  0.009 -0.028    0.044  0.031  0.030   -0.011 -0.011  0.062
 H         -0.183  0.012 -0.203   -0.003  0.100  0.150    0.087 -0.040  0.107
 C          0.008 -0.147  0.067    0.041 -0.078 -0.035   -0.043  0.077 -0.079
 H         -0.091 -0.265 -0.074    0.050 -0.059  0.008   -0.027  0.067 -0.165
 C         -0.016  0.228 -0.225   -0.078 -0.038 -0.057    0.059 -0.172  0.159
 C          0.001  0.027 -0.011    0.258 -0.200 -0.212   -0.010  0.087 -0.072
 H          0.004 -0.073  0.085    0.313 -0.208 -0.175   -0.091  0.414 -0.434
 C          0.017 -0.211  0.222    0.247  0.040  0.007    0.001 -0.117  0.176
 Cl        -0.004  0.011 -0.015   -0.036 -0.050 -0.047   -0.005 -0.005 -0.009
 C         -0.023  0.167 -0.168    0.133  0.111  0.114   -0.056  0.190 -0.154
 Cl         0.007 -0.007  0.007   -0.055  0.010  0.014    0.017 -0.006  0.002
 C         -0.012 -0.017  0.025   -0.187  0.278  0.285   -0.002 -0.105  0.095
 H          0.011 -0.318  0.321   -0.163  0.295  0.293    0.072 -0.203  0.238
 C         -0.014  0.007  0.006   -0.186 -0.026  0.000   -0.027  0.051 -0.140
 H          0.010 -0.355  0.373    0.050 -0.136 -0.099   -0.064  0.265 -0.336
 TransDip   0.011 -0.062  0.032    0.120  0.063  0.042    0.015  0.031 -0.017

 Mode:                28                     29                     30
 Frequency:       742.06                 757.49                 778.86
 Force Cnst:      1.5842                 2.5480                 3.0865
 Red. Mass:       4.8830                 7.5368                 8.6357
 IR Active:          YES                    YES                    YES
 IR Intens:        4.365                 19.968                 49.080
 Raman Active:       YES                    YES                    YES
               X      Y      Z        X      Y      Z        X      Y      Z
 C          0.051  0.090  0.302    0.190  0.030 -0.117   -0.139  0.117  0.052
 C         -0.049 -0.118 -0.234    0.242  0.022  0.027    0.224  0.253 -0.168
 Cl         0.009  0.016  0.003   -0.018 -0.032  0.011   -0.056 -0.094  0.042
 C         -0.019  0.047  0.197    0.201 -0.178  0.003    0.318  0.112 -0.031
 Cl         0.002 -0.004 -0.005   -0.062  0.074 -0.019   -0.025  0.022 -0.006
 C         -0.059 -0.063 -0.173   -0.059 -0.104  0.081    0.288 -0.007 -0.075
 Cl         0.017  0.004  0.002    0.030 -0.006 -0.002   -0.093 -0.021  0.018
 C         -0.002  0.065  0.131   -0.192 -0.175  0.039   -0.047 -0.239  0.137
 H         -0.006  0.017  0.003    0.023 -0.246  0.132   -0.129 -0.277 -0.060
 C         -0.015 -0.031 -0.089   -0.209  0.208 -0.038   -0.092  0.056 -0.005
 H         -0.093 -0.220 -0.550   -0.227  0.237  0.124    0.172  0.155 -0.367
 C          0.034  0.103 -0.109    0.181  0.091 -0.104   -0.179  0.013 -0.005
 C         -0.035  0.001  0.053    0.091  0.053  0.078   -0.092 -0.059 -0.062
 H         -0.087 -0.261  0.267   -0.029 -0.186  0.224    0.043 -0.086  0.054
 C         -0.050  0.069 -0.020    0.052  0.149  0.078   -0.063 -0.113 -0.107
 Cl         0.000 -0.001 -0.001   -0.033 -0.035 -0.033    0.031  0.033  0.030
 C         -0.042 -0.072  0.085   -0.122 -0.010  0.113    0.121 -0.053 -0.045
 Cl         0.017 -0.000 -0.007    0.049  0.004 -0.004   -0.040 -0.001  0.002
 C          0.032  0.005 -0.100   -0.128  0.054 -0.017    0.089  0.012 -0.017
 H          0.102  0.003 -0.050    0.022  0.066  0.079   -0.077 -0.086 -0.044
 C          0.026 -0.075 -0.012   -0.111 -0.120 -0.067    0.087  0.110  0.103
 H          0.015 -0.284  0.221   -0.223 -0.250  0.181    0.206  0.001  0.108
 TransDip  -0.040 -0.053  0.009    0.101 -0.028  0.097    0.183  0.042 -0.122

 Mode:                31                     32                     33
 Frequency:       828.96                 842.62                 868.77
 Force Cnst:      0.5633                 0.6115                 2.9263
 Red. Mass:       1.3913                 1.4617                 6.5804
 IR Active:          YES                    YES                    YES
 IR Intens:       31.436                 18.573                 45.688
 Raman Active:       YES                    YES                    YES
               X      Y      Z        X      Y      Z        X      Y      Z
 C         -0.006  0.025  0.070    0.003 -0.027 -0.067   -0.161  0.036 -0.048
 C         -0.008  0.010 -0.016    0.001 -0.006  0.021   -0.137  0.178 -0.032
 Cl        -0.001 -0.002  0.001    0.001  0.003 -0.002   -0.010 -0.027  0.010
 C         -0.003  0.009  0.002   -0.008 -0.018  0.001   -0.088  0.227 -0.074
 Cl         0.002 -0.002  0.000   -0.001  0.002 -0.001    0.040 -0.046  0.012
 C          0.013  0.013  0.044   -0.021 -0.017 -0.023    0.212  0.073 -0.051
 Cl        -0.003 -0.001 -0.003    0.004  0.002  0.001   -0.042 -0.007  0.007
 C          0.001 -0.028 -0.082    0.020  0.039  0.048   -0.027 -0.141  0.069
 H          0.072  0.190  0.573    0.009 -0.131 -0.409   -0.351 -0.051 -0.092
 C         -0.003 -0.021 -0.086    0.010  0.038  0.046    0.012 -0.137  0.059
 H          0.052  0.184  0.490   -0.032 -0.091 -0.301    0.185 -0.050 -0.071
 C         -0.009 -0.026  0.027   -0.001 -0.057  0.055    0.123  0.008  0.027
 C         -0.012 -0.006 -0.010   -0.002 -0.016  0.004    0.145  0.086  0.141
 H         -0.014 -0.018 -0.001    0.000  0.100 -0.104    0.069  0.327 -0.127
 C         -0.011 -0.006 -0.004   -0.001 -0.006 -0.015    0.131  0.183  0.142
 Cl         0.002  0.002  0.001    0.002  0.002  0.002   -0.039 -0.039 -0.033
 C          0.006 -0.024  0.026    0.014 -0.038  0.029   -0.154  0.034  0.069
 Cl        -0.001  0.001 -0.002   -0.002  0.003 -0.002    0.028 -0.000 -0.004
 C          0.011  0.038 -0.049   -0.018  0.075 -0.054    0.024 -0.059 -0.110
 H          0.052 -0.287  0.281    0.003 -0.441  0.442    0.356 -0.099  0.155
 C          0.005  0.038 -0.049   -0.009  0.074 -0.044   -0.025 -0.140 -0.156
 H          0.043 -0.287  0.264    0.035 -0.351  0.374   -0.142 -0.178 -0.017
 TransDip   0.022 -0.017  0.177   -0.017 -0.137 -0.001    0.040  0.211  0.023

 Mode:                34                     35                     36
 Frequency:       908.98                 965.98                 971.61
 Force Cnst:      0.7343                 0.7355                 0.7500
 Red. Mass:       1.5084                 1.3378                 1.3484
 IR Active:          YES                    YES                    YES
 IR Intens:        6.179                  0.235                  0.440
 Raman Active:       YES                    YES                    YES
               X      Y      Z        X      Y      Z        X      Y      Z
 C         -0.014 -0.010 -0.025    0.000  0.007  0.023   -0.005 -0.007 -0.013
 C         -0.018  0.022  0.001    0.001  0.004  0.006   -0.003  0.002 -0.001
 Cl         0.000 -0.002  0.000   -0.000 -0.000 -0.000   -0.000  0.000 -0.000
 C         -0.020  0.016 -0.005    0.002 -0.005 -0.007   -0.003  0.004  0.001
 Cl         0.004 -0.004  0.001   -0.000  0.001  0.000    0.001 -0.001  0.000
 C          0.009 -0.002 -0.003   -0.003 -0.006 -0.011    0.004  0.000  0.003
 Cl        -0.001  0.001  0.000    0.000  0.001  0.001   -0.001 -0.000 -0.000
 C          0.011  0.003  0.010    0.011  0.036  0.102    0.001 -0.010 -0.031
 H          0.002 -0.027 -0.078   -0.055 -0.200 -0.595    0.029  0.056  0.174
 C          0.005  0.005  0.003   -0.009 -0.038 -0.114    0.003  0.018  0.035
 H          0.019  0.013 -0.007    0.049  0.223  0.657   -0.019 -0.070 -0.217
 C          0.010 -0.058  0.063   -0.005  0.004 -0.001    0.003 -0.017  0.016
 C          0.000  0.130 -0.119   -0.002 -0.011  0.006    0.003 -0.013  0.013
 H          0.061 -0.682  0.686   -0.004  0.038 -0.042   -0.005  0.068 -0.069
 C          0.015 -0.028  0.049   -0.003  0.001 -0.004    0.003  0.009 -0.004
 Cl        -0.003  0.000 -0.005    0.000  0.000  0.000   -0.000 -0.001 -0.000
 C         -0.008  0.002  0.002    0.001  0.006 -0.003   -0.005  0.011 -0.010
 Cl         0.001  0.000 -0.000   -0.000 -0.001  0.000    0.001 -0.001  0.001
 C          0.002 -0.014  0.004    0.007 -0.027  0.024    0.005 -0.079  0.077
 H          0.016  0.019 -0.017   -0.002  0.152 -0.149   -0.050  0.443 -0.446
 C         -0.003  0.009 -0.022   -0.001  0.021 -0.029   -0.007  0.088 -0.083
 H         -0.004 -0.062  0.054    0.015 -0.147  0.136    0.044 -0.486  0.487
 TransDip   0.013 -0.027  0.074   -0.012  0.001 -0.010   -0.007  0.017 -0.010

 Mode:                37                     38                     39
 Frequency:      1041.42                1059.36                1108.32
 Force Cnst:      4.0481                 4.0457                 3.7462
 Red. Mass:       6.3351                 6.1187                 5.1762
 IR Active:          YES                    YES                    YES
 IR Intens:       48.564                  1.383                 21.262
 Raman Active:       YES                    YES                    YES
               X      Y      Z        X      Y      Z        X      Y      Z
 C          0.062  0.007 -0.008    0.226  0.002 -0.009    0.131  0.104 -0.035
 C         -0.035 -0.044  0.018   -0.111 -0.222  0.087    0.040  0.302 -0.110
 Cl         0.002  0.004 -0.002    0.009  0.022 -0.009   -0.010 -0.034  0.014
 C         -0.051  0.068 -0.018   -0.184  0.248 -0.069   -0.075  0.015  0.002
 Cl         0.007 -0.009  0.002    0.020 -0.028  0.008    0.011 -0.011  0.003
 C          0.058  0.016 -0.011    0.220  0.053 -0.038   -0.235  0.001  0.023
 Cl        -0.005 -0.001  0.001   -0.021 -0.003  0.003    0.030  0.001 -0.003
 C         -0.025 -0.055  0.020   -0.074 -0.189  0.074   -0.110 -0.055  0.027
 H         -0.065 -0.036  0.023   -0.103 -0.186  0.054   -0.521  0.115  0.015
 C         -0.016  0.026 -0.006   -0.079  0.144 -0.050    0.157 -0.207  0.051
 H         -0.002  0.030 -0.021   -0.034  0.186 -0.010    0.189 -0.210  0.061
 C          0.086  0.005 -0.001    0.182 -0.025 -0.036    0.213 -0.028 -0.015
 C         -0.109  0.224  0.229   -0.023 -0.099 -0.097   -0.024 -0.034 -0.033
 H          0.158  0.316  0.333   -0.349 -0.239 -0.205   -0.310 -0.149 -0.131
 C         -0.078 -0.191 -0.182   -0.085 -0.036 -0.028   -0.088 -0.067 -0.060
 Cl         0.009  0.017  0.016    0.011  0.008  0.007    0.009  0.009  0.008
 C          0.326 -0.023 -0.054   -0.050 -0.019 -0.014   -0.007 -0.019 -0.018
 Cl        -0.038  0.001  0.005    0.011  0.001 -0.000    0.005  0.001  0.000
 C         -0.042  0.135  0.143   -0.090  0.040  0.047   -0.094  0.061  0.069
 H          0.089  0.200  0.167   -0.401 -0.086 -0.038   -0.328 -0.028  0.001
 C         -0.124 -0.217 -0.210    0.058  0.115  0.108    0.046  0.045  0.032
 H          0.079 -0.332 -0.292   -0.058  0.182  0.174   -0.021  0.060  0.103
 TransDip   0.172 -0.085 -0.114   -0.021  0.008 -0.030   -0.110  0.055 -0.082

 Mode:                40                     41                     42
 Frequency:      1145.60                1165.21                1177.95
 Force Cnst:      1.8696                 1.1094                 1.1181
 Red. Mass:       2.4179                 1.3869                 1.3676
 IR Active:          YES                    YES                    YES
 IR Intens:       69.098                  0.605                  4.432
 Raman Active:       YES                    YES                    YES
               X      Y      Z        X      Y      Z        X      Y      Z
 C         -0.006  0.001  0.005   -0.021 -0.010  0.014   -0.011  0.026 -0.008
 C         -0.001  0.006 -0.002   -0.008  0.014 -0.005   -0.006 -0.098  0.034
 Cl         0.000 -0.001  0.001   -0.000 -0.000  0.000    0.004  0.008 -0.003
 C          0.003 -0.007  0.002    0.006 -0.012  0.003    0.044 -0.039  0.009
 Cl        -0.000  0.001 -0.000   -0.000  0.001 -0.000   -0.005  0.004 -0.001
 C          0.001 -0.002  0.001    0.022 -0.012  0.002   -0.031  0.042 -0.011
 Cl        -0.000  0.000 -0.000   -0.003  0.000  0.000    0.003 -0.002  0.000
 C          0.003  0.006 -0.002    0.019  0.020 -0.008   -0.069 -0.022  0.013
 H         -0.006  0.010 -0.004    0.082 -0.006 -0.006   -0.544  0.191 -0.010
 C         -0.000 -0.002 -0.001   -0.020  0.003 -0.001    0.075  0.020 -0.015
 H         -0.000 -0.001  0.005   -0.099 -0.042  0.038    0.640  0.394 -0.185
 C          0.004 -0.017 -0.016   -0.001 -0.017 -0.021   -0.038 -0.003  0.014
 C         -0.086  0.014  0.021   -0.000  0.044  0.043   -0.002  0.006  0.003
 H         -0.631 -0.182 -0.144   -0.039  0.035  0.035    0.037  0.011  0.028
 C          0.099  0.130  0.121    0.048  0.021  0.017    0.018  0.013  0.011
 Cl        -0.011 -0.016 -0.015   -0.004 -0.002 -0.001   -0.001 -0.001 -0.001
 C          0.252  0.014 -0.010   -0.058 -0.039 -0.033   -0.007 -0.002 -0.001
 Cl        -0.029 -0.000  0.003    0.006  0.002  0.002    0.000  0.000  0.000
 C          0.006 -0.062 -0.062   -0.087  0.018  0.026   -0.001 -0.008 -0.008
 H         -0.479 -0.275 -0.225   -0.516 -0.156 -0.101   -0.043 -0.027 -0.021
 C         -0.045 -0.004  0.000    0.094 -0.000 -0.009    0.007 -0.004 -0.008
 H         -0.232  0.069  0.089    0.698 -0.236 -0.313    0.146 -0.075 -0.064
 TransDip   0.255  0.064  0.043    0.023 -0.009 -0.001    0.007 -0.050  0.045

 Mode:                43                     44                     45
 Frequency:      1188.03                1270.35                1279.46
 Force Cnst:      2.0533                 6.8707                 1.4117
 Red. Mass:       2.4692                 7.2261                 1.4636
 IR Active:          YES                    YES                    YES
 IR Intens:       47.588                  1.737                  3.004
 Raman Active:       YES                    YES                    YES
               X      Y      Z        X      Y      Z        X      Y      Z
 C          0.001  0.050 -0.016    0.090  0.340 -0.128    0.060 -0.021  0.005
 C         -0.102  0.028  0.001    0.279 -0.120  0.015   -0.020  0.026 -0.008
 Cl         0.006  0.002 -0.001    0.001 -0.003  0.001   -0.001 -0.001  0.000
 C          0.028 -0.190  0.062   -0.282 -0.143  0.076   -0.004  0.028 -0.009
 Cl        -0.008  0.018 -0.005    0.001 -0.001  0.000    0.002 -0.001  0.000
 C          0.225 -0.062 -0.001    0.015  0.248 -0.084    0.004 -0.041  0.013
 Cl        -0.022  0.000  0.002   -0.003  0.001  0.000    0.001  0.000 -0.000
 C          0.002  0.105 -0.035    0.168 -0.140  0.030   -0.028  0.003  0.002
 H         -0.690  0.439 -0.077   -0.240  0.040  0.010   -0.107  0.038 -0.002
 C         -0.029 -0.002  0.003   -0.133 -0.142  0.062    0.031  0.019 -0.009
 H         -0.335 -0.202  0.094   -0.306 -0.268  0.110   -0.080 -0.057  0.025
 C          0.070 -0.004  0.001   -0.125  0.062  0.111   -0.036 -0.040 -0.035
 C          0.001 -0.010 -0.013   -0.058 -0.042 -0.046    0.030 -0.015 -0.015
 H         -0.091 -0.057 -0.036    0.269  0.056  0.080    0.706  0.245  0.189
 C         -0.027 -0.022 -0.020    0.030  0.002 -0.002   -0.100  0.033  0.042
 Cl         0.002  0.002  0.002    0.001 -0.001 -0.001    0.002 -0.001 -0.001
 C         -0.003 -0.000  0.000    0.023  0.087  0.085    0.041  0.065  0.060
 Cl         0.001 -0.000 -0.000   -0.002 -0.001 -0.001   -0.003 -0.002 -0.002
 C         -0.011  0.015  0.015   -0.004 -0.069 -0.070    0.035 -0.028 -0.031
 H          0.006  0.023  0.022   -0.056 -0.101 -0.092   -0.476 -0.245 -0.197
 C          0.005  0.006  0.004    0.007 -0.032 -0.043   -0.010 -0.012 -0.012
 H         -0.110  0.053  0.068    0.227 -0.154 -0.136   -0.112  0.026  0.035
 TransDip   0.209 -0.071 -0.019    0.038  0.018 -0.002    0.049  0.018 -0.017

 Mode:                46                     47                     48
 Frequency:      1296.82                1311.02                1371.22
 Force Cnst:     10.8274                 2.8006                 4.4716
 Red. Mass:      10.9273                 2.7656                 4.0364
 IR Active:          YES                    YES                    YES
 IR Intens:        1.753                 11.777                 59.730
 Raman Active:       YES                    YES                    YES
               X      Y      Z        X      Y      Z        X      Y      Z
 C          0.070 -0.090 -0.015    0.209 -0.012 -0.018    0.003  0.193 -0.074
 C         -0.128  0.026  0.009   -0.003  0.040 -0.016   -0.230 -0.100  0.056
 Cl         0.002  0.000 -0.000   -0.001 -0.004  0.002    0.007  0.007 -0.003
 C          0.129  0.095 -0.042   -0.044  0.087 -0.025    0.261 -0.034 -0.011
 Cl        -0.000 -0.001  0.000    0.005 -0.005  0.001   -0.009  0.006 -0.001
 C         -0.014 -0.112  0.037   -0.001 -0.103  0.034   -0.045  0.140 -0.043
 Cl         0.003 -0.001  0.000    0.003  0.001 -0.001    0.001 -0.006  0.002
 C         -0.113  0.020  0.006   -0.065 -0.023  0.014   -0.099 -0.070  0.034
 H          0.005 -0.040  0.010   -0.386  0.118 -0.001    0.375 -0.307  0.067
 C          0.103  0.056 -0.016    0.093  0.051 -0.022    0.113 -0.068  0.014
 H         -0.213 -0.175  0.034   -0.369 -0.267  0.110   -0.365 -0.411  0.158
 C         -0.025  0.319  0.298   -0.200 -0.003  0.023    0.017  0.022  0.068
 C         -0.275 -0.144 -0.119   -0.020  0.008  0.014    0.084 -0.015 -0.028
 H         -0.008 -0.040 -0.046   -0.090 -0.001 -0.010   -0.120 -0.126 -0.077
 C          0.252 -0.163 -0.182    0.067  0.058  0.052   -0.116  0.014  0.022
 Cl         0.006  0.004  0.003   -0.004 -0.004 -0.003    0.003  0.001  0.001
 C          0.002  0.313  0.310    0.006 -0.070 -0.070    0.023 -0.007 -0.008
 Cl         0.003 -0.001 -0.002   -0.003  0.001  0.001   -0.001 -0.001 -0.001
 C         -0.239 -0.157 -0.133    0.051 -0.018 -0.023    0.064 -0.005 -0.013
 H          0.026 -0.055 -0.056    0.451  0.145  0.099   -0.049 -0.061 -0.053
 C          0.213 -0.133 -0.147   -0.088  0.030  0.036   -0.080 -0.001 -0.000
 H          0.027 -0.059 -0.065    0.383 -0.168 -0.202    0.254 -0.160 -0.153
 TransDip  -0.032 -0.027  0.007    0.009  0.106  0.026   -0.016 -0.242  0.047

 Mode:                49                     50                     51
 Frequency:      1409.67                1462.57                1503.83
 Force Cnst:      3.7334                 3.5008                 3.9550
 Red. Mass:       3.1888                 2.7777                 2.9682
 IR Active:          YES                    YES                    YES
 IR Intens:       15.457                155.374                 30.496
 Raman Active:       YES                    YES                    YES
               X      Y      Z        X      Y      Z        X      Y      Z
 C          0.028  0.097 -0.001    0.161 -0.076  0.011    0.098 -0.024 -0.004
 C         -0.070 -0.034  0.016   -0.085  0.119 -0.033   -0.011  0.036 -0.012
 Cl         0.003  0.002 -0.001    0.003 -0.003  0.001    0.001 -0.001  0.000
 C          0.067 -0.022 -0.000   -0.066 -0.151  0.057   -0.041 -0.047  0.020
 Cl        -0.003  0.002 -0.000    0.001  0.005 -0.002    0.000  0.001 -0.000
 C         -0.022  0.072 -0.022    0.123  0.117 -0.051    0.047  0.036 -0.017
 Cl         0.001 -0.002  0.001   -0.005 -0.002  0.001   -0.001 -0.001  0.000
 C         -0.022 -0.048  0.017   -0.133  0.059 -0.007   -0.071  0.015  0.002
 H          0.031 -0.081  0.027    0.571 -0.258  0.028    0.162 -0.092  0.014
 C          0.056 -0.011 -0.005   -0.037 -0.069  0.027    0.020 -0.009  0.003
 H         -0.181 -0.174  0.091    0.456  0.246 -0.120    0.091  0.029 -0.024
 C         -0.062 -0.157 -0.125   -0.010  0.007 -0.000   -0.160 -0.008  0.007
 C         -0.171  0.039  0.050   -0.053 -0.029 -0.021    0.081  0.068  0.063
 H          0.353  0.250  0.239    0.210  0.082  0.051   -0.475 -0.135 -0.106
 C          0.204  0.024  0.005    0.001  0.037  0.037    0.086 -0.100 -0.107
 Cl        -0.006 -0.003 -0.002   -0.000 -0.002 -0.002   -0.001  0.004  0.004
 C         -0.050 -0.061 -0.056    0.048 -0.010 -0.014   -0.149  0.042  0.055
 Cl         0.002  0.003  0.003   -0.002  0.000  0.001    0.005 -0.001 -0.002
 C         -0.078  0.047  0.054   -0.053 -0.035 -0.030    0.200  0.076  0.057
 H          0.045  0.111  0.109    0.245  0.086  0.061   -0.557 -0.234 -0.179
 C          0.153  0.017 -0.002   -0.022  0.028  0.030   -0.020 -0.058 -0.056
 H         -0.501  0.288  0.343    0.179 -0.051 -0.066   -0.338  0.054  0.089
 TransDip  -0.004  0.020  0.124    0.395  0.057 -0.017   -0.171 -0.015 -0.041

 Mode:                52                     53                     54
 Frequency:      1569.60                1588.18                1609.33
 Force Cnst:      9.4209                11.0594                10.1722
 Red. Mass:       6.4903                 7.4419                 6.6662
 IR Active:          YES                    YES                    YES
 IR Intens:        3.592                 14.853                  9.790
 Raman Active:       YES                    YES                    YES
               X      Y      Z        X      Y      Z        X      Y      Z
 C         -0.009 -0.280  0.096   -0.004 -0.162  0.026   -0.255 -0.015  0.029
 C         -0.106  0.135 -0.037   -0.017  0.066 -0.019    0.251 -0.065  0.000
 Cl         0.002  0.001 -0.001    0.001  0.000 -0.000   -0.002  0.003 -0.001
 C          0.004 -0.151  0.051   -0.024 -0.070  0.028   -0.208 -0.086  0.048
 Cl         0.000 -0.000  0.000    0.001 -0.000 -0.000    0.001  0.002 -0.001
 C         -0.108  0.315 -0.095   -0.031  0.129 -0.041    0.135  0.038 -0.026
 Cl         0.002 -0.003  0.001    0.001 -0.001  0.000    0.002 -0.001  0.000
 C          0.198 -0.242  0.062    0.063 -0.094  0.027   -0.343  0.032  0.022
 H         -0.474  0.041  0.030   -0.172  0.003  0.013    0.272 -0.269  0.063
 C          0.076  0.221 -0.081    0.041  0.107 -0.034    0.380  0.142 -0.083
 H         -0.429 -0.093  0.079   -0.175 -0.035  0.004   -0.386 -0.380  0.160
 C          0.010 -0.065 -0.091   -0.021  0.274  0.248    0.026 -0.018 -0.015
 C          0.059  0.052  0.050   -0.074 -0.141 -0.130    0.058  0.019  0.011
 H         -0.143 -0.009 -0.024    0.242 -0.018 -0.054   -0.061 -0.032 -0.022
 C          0.010 -0.061 -0.060   -0.087  0.148  0.157   -0.050  0.002  0.006
 Cl        -0.000  0.000  0.000    0.002 -0.001 -0.001    0.000 -0.000 -0.000
 C          0.018  0.103  0.100   -0.023 -0.247 -0.243    0.033  0.010  0.007
 Cl        -0.000 -0.001 -0.001    0.000  0.003  0.003   -0.000 -0.000 -0.000
 C         -0.042 -0.070 -0.064    0.090  0.163  0.155   -0.070 -0.020 -0.013
 H          0.137 -0.002 -0.015   -0.329  0.009  0.036    0.074  0.040  0.034
 C         -0.059  0.060  0.069    0.148 -0.176 -0.186    0.051 -0.000 -0.003
 H          0.176 -0.015 -0.064   -0.416  0.045  0.077   -0.018  0.036  0.028
 TransDip   0.001 -0.046 -0.039    0.070  0.079  0.063    0.068  0.055 -0.050

 Mode:                55                     56                     57
 Frequency:      1627.00                3185.87                3189.11
 Force Cnst:      9.3254                 6.5122                 6.5269
 Red. Mass:       5.9792                 1.0890                 1.0892
 IR Active:          YES                    YES                    YES
 IR Intens:        4.886                  2.934                  1.322
 Raman Active:       YES                    YES                    YES
               X      Y      Z        X      Y      Z        X      Y      Z
 C          0.094  0.016 -0.011   -0.000 -0.000  0.000    0.002  0.002 -0.001
 C         -0.031  0.005 -0.001    0.000 -0.000  0.000   -0.000  0.000 -0.000
 Cl         0.001 -0.000  0.000    0.000  0.000 -0.000   -0.000 -0.000  0.000
 C          0.019  0.011 -0.006   -0.000 -0.000  0.000   -0.000 -0.000  0.000
 Cl        -0.000 -0.000  0.000    0.000 -0.000 -0.000   -0.000  0.000 -0.000
 C         -0.007 -0.009  0.004   -0.000  0.000 -0.000    0.001 -0.000 -0.000
 Cl        -0.001  0.000  0.000    0.000  0.000 -0.000   -0.000 -0.000  0.000
 C          0.025  0.002 -0.003   -0.001 -0.004  0.002    0.009  0.025 -0.009
 H         -0.014  0.022 -0.006    0.023  0.048 -0.018   -0.134 -0.287  0.110
 C         -0.044 -0.024  0.014   -0.009  0.012 -0.003    0.046 -0.063  0.018
 H          0.065  0.047 -0.026    0.103 -0.137  0.038   -0.539  0.717 -0.203
 C         -0.268 -0.028  0.002   -0.002  0.001  0.001   -0.000  0.000  0.000
 C          0.313  0.092  0.066    0.001  0.000  0.000   -0.000  0.000  0.000
 H         -0.421 -0.191 -0.161    0.000 -0.001 -0.001    0.000 -0.000 -0.000
 C         -0.217  0.016  0.034    0.000 -0.000 -0.000    0.000 -0.000 -0.000
 Cl         0.001 -0.001 -0.001    0.000  0.000  0.000    0.000  0.000  0.000
 C          0.119  0.014  0.003   -0.001 -0.000 -0.000   -0.000 -0.000  0.000
 Cl         0.002  0.000  0.000    0.000 -0.000 -0.000    0.000 -0.000 -0.000
 C         -0.281 -0.053 -0.026   -0.012  0.020  0.021   -0.003  0.004  0.005
 H          0.218  0.162  0.141    0.172 -0.233 -0.250    0.037 -0.050 -0.054
 C          0.313 -0.057 -0.089   -0.041 -0.049 -0.045   -0.008 -0.009 -0.008
 H         -0.328  0.204  0.239    0.484  0.557  0.518    0.089  0.102  0.096
 TransDip  -0.019 -0.049 -0.047   -0.050 -0.013 -0.019    0.027 -0.025  0.005

 Mode:                58                     59                     60
 Frequency:      3205.47                3209.06                3210.86
 Force Cnst:      6.6245                 6.6270                 6.6493
 Red. Mass:       1.0943                 1.0922                 1.0947
 IR Active:          YES                    YES                    YES
 IR Intens:        0.836                  0.229                  0.220
 Raman Active:       YES                    YES                    YES
               X      Y      Z        X      Y      Z        X      Y      Z
 C         -0.000 -0.000 -0.000   -0.000 -0.000 -0.000    0.001  0.001 -0.000
 C          0.000  0.000 -0.000   -0.000 -0.000  0.000   -0.000  0.000 -0.000
 Cl         0.000  0.000  0.000    0.000  0.000  0.000    0.000  0.000 -0.000
 C         -0.000 -0.000  0.000    0.000  0.000 -0.000    0.000  0.000 -0.000
 Cl         0.000 -0.000  0.000   -0.000 -0.000 -0.000    0.000 -0.000  0.000
 C          0.000 -0.000 -0.000   -0.000  0.000 -0.000   -0.003  0.002 -0.000
 Cl         0.000  0.000  0.000    0.000 -0.000 -0.000    0.000  0.000 -0.000
 C          0.001  0.001 -0.000   -0.001 -0.003  0.001   -0.035 -0.070  0.027
 H         -0.006 -0.013  0.005    0.015  0.032 -0.012    0.383  0.797 -0.306
 C          0.000 -0.000  0.000    0.001 -0.001  0.000    0.021 -0.023  0.006
 H         -0.004  0.005 -0.002   -0.006  0.008 -0.002   -0.201  0.262 -0.073
 C         -0.001  0.001  0.001    0.002  0.002  0.001   -0.000 -0.000 -0.000
 C          0.008 -0.011 -0.012    0.038 -0.052 -0.056   -0.001  0.002  0.002
 H         -0.093  0.131  0.139   -0.426  0.600  0.636    0.015 -0.022 -0.023
 C         -0.001  0.000  0.000   -0.003 -0.001 -0.000    0.000  0.000  0.000
 Cl         0.000  0.000  0.000    0.000  0.000  0.000   -0.000 -0.000 -0.000
 C          0.003  0.002  0.002   -0.001 -0.000  0.000    0.000  0.000  0.000
 Cl        -0.000 -0.000  0.000    0.000  0.000  0.000   -0.000  0.000  0.000
 C          0.037 -0.048 -0.051   -0.008  0.011  0.011    0.001 -0.001 -0.001
 H         -0.411  0.542  0.583    0.090 -0.118 -0.127   -0.007  0.009  0.010
 C         -0.021 -0.021 -0.019    0.004  0.005  0.004   -0.001 -0.001 -0.001
 H          0.207  0.234  0.217   -0.043 -0.049 -0.046    0.008  0.009  0.008
 TransDip   0.008 -0.020 -0.020    0.010  0.009  0.007   -0.004 -0.014  0.004

 STANDARD THERMODYNAMIC QUANTITIES AT   298.15 K  AND     1.00 ATM

   This Molecule has  0 Imaginary Frequencies
   Zero point vibrational energy:       83.059 kcal/mol

   Atom    1 Element C  Has Mass   12.00000
   Atom    2 Element C  Has Mass   12.00000
   Atom    3 Element Cl Has Mass   34.96885
   Atom    4 Element C  Has Mass   12.00000
   Atom    5 Element Cl Has Mass   34.96885
   Atom    6 Element C  Has Mass   12.00000
   Atom    7 Element Cl Has Mass   34.96885
   Atom    8 Element C  Has Mass   12.00000
   Atom    9 Element H  Has Mass    1.00783
   Atom   10 Element C  Has Mass   12.00000
   Atom   11 Element H  Has Mass    1.00783
   Atom   12 Element C  Has Mass   12.00000
   Atom   13 Element C  Has Mass   12.00000
   Atom   14 Element H  Has Mass    1.00783
   Atom   15 Element C  Has Mass   12.00000
   Atom   16 Element Cl Has Mass   34.96885
   Atom   17 Element C  Has Mass   12.00000
   Atom   18 Element Cl Has Mass   34.96885
   Atom   19 Element C  Has Mass   12.00000
   Atom   20 Element H  Has Mass    1.00783
   Atom   21 Element C  Has Mass   12.00000
   Atom   22 Element H  Has Mass    1.00783
   Molecular Mass:   323.883400 amu
   Principal axes and moments of inertia in amu*Bohr^2:
                             1           2           3
    Eigenvalues --     2620.21406 14470.66305 15658.92703
          X               0.99999     0.00093    -0.00334
          Y              -0.00088     0.99990     0.01392
          Z               0.00336    -0.01392     0.99990
   Rotational Symmetry Number is   1
   The Molecule is an Asymmetric Top
   Translational Enthalpy:        0.889 kcal/mol
   Rotational Enthalpy:           0.889 kcal/mol
   Vibrational Enthalpy:         90.834 kcal/mol
   gas constant (RT):             0.592 kcal/mol
   Translational Entropy:        43.221  cal/mol.K
   Rotational Entropy:           34.739  cal/mol.K
   Vibrational Entropy:          51.478  cal/mol.K

   Total Enthalpy:               93.204 kcal/mol
   Total Entropy:               129.438  cal/mol.K

 ======================================================================

 STANDARD THERMODYNAMIC QUANTITIES FOR ANHARMONIC VIBRATION -- TOSH

   Zero point vibrational energy: ************ kcal/mol

   Vibrational Enthalpy:       Infinity kcal/mol
   Vibrational Entropy:             NaN  cal/mol.K

   Total Enthalpy:             Infinity kcal/mol
   Total Entropy:                   NaN  cal/mol.K

 ======================================================================

 STANDARD THERMODYNAMIC QUANTITIES FOR ANHARMONIC VIBRATION -- VPT2

   Zero point vibrational energy: ************ kcal/mol

   Vibrational Enthalpy:       Infinity kcal/mol
   Vibrational Entropy:             NaN  cal/mol.K

   Total Enthalpy:             Infinity kcal/mol
   Total Entropy:                   NaN  cal/mol.K

 ======================================================================

Archival summary:
1\1\november\FREQ\ProcedureUnspecified\BasisUnspecified\l5125\taweetha\SunJan1208:31:202020SunJan1208:31:202020\0\\#,FREQ,ProcedureUnspecified,BasisUnspecified,\\0,1\Cl\C,1,1.74873\C,2,1.4036,1,119.63\C,3,1.39896,2,117.97,1,-177.627,0\H,4,1.08334,3,118.833,2,-179.488,0\C,4,1.38665,3,121.65,2,-0.628846,0\H,6,1.08192,4,120.792,3,-179.345,0\C,6,1.39006,4,119.827,3,0.154901,0\C,8,1.40028,6,120.314,4,0.318426,0\C,3,1.49079,2,123.088,1,1.88982,0\C,10,1.39648,3,120.935,2,64.3085,0\H,11,1.08194,10,120.375,3,-1.93251,0\C,11,1.39185,10,120.799,3,177.721,0\C,10,1.39858,3,120.219,2,-118.082,0\H,14,1.08347,10,119.881,3,2.95087,0\C,14,1.38996,10,120.606,3,-178.053,0\H,16,1.08248,14,120.556,10,-179.343,0\C,16,1.39281,14,120.352,10,0.365213,0\Cl,9,1.73813,8,120.252,6,179.321,0\Cl,18,1.74636,16,118.967,14,179.945,0\Cl,8,1.7465,6,118.494,4,-179.66,0\Cl,13,1.74717,11,118.565,10,-179.538,0\\\@

 Total job time:  13268.93s(wall), 13268.44s(cpu) 
 Sun Jan 12 08:31:20 2020

        *************************************************************
        *                                                           *
        *  Thank you very much for using Q-Chem.  Have a nice day.  *
        *                                                           *
        *************************************************************
