# Supplementary material for: Quantum Chemical Investigation of Polychlorinated Dibenzodioxins, Dibenzofurans and Biphenyls: Relative Stability and Planarity Analysis
Source: Molecules. 2020 Dec 3;25(23):5697. doi: 10.3390/molecules25235697 (PMC7730433; doi:10.3390/molecules25235697)
Supplement: Supplementary file 1 [file molecules-25-05697-s001.zip › PCB/B3LYP/ClClClHHHClHClH.out]

                  Welcome to Q-Chem
     A Quantum Leap Into The Future Of Chemistry


 Q-Chem 5.2 (devel), Q-Chem, Inc., Pleasanton, CA (2019)

 Yihan Shao,  Zhengting Gan,  E. Epifanovsky,  A. T. B. Gilbert,  M. Wormit,  
 J. Kussmann,  A. W. Lange,  A. Behn,  Jia Deng,  Xintian Feng,  D. Ghosh,  
 M. Goldey,  P. R. Horn,  L. D. Jacobson,  I. Kaliman,  T. Kus,  A. Landau,  
 Jie Liu,  E. I. Proynov,  R. M. Richard,  R. P. Steele,  E. J. Sundstrom,  
 H. L. Woodcock III,  P. M. Zimmerman,  D. Zuev,  B. Albrecht,  E. Alguire,  
 S. A. Baeppler,  D. Barton,  Z. Benda,  Y. A. Bernard,  E. J. Berquist,  
 K. B. Bravaya,  H. Burton,  D. Casanova,  Chun-Min Chang,  Yunqing Chen,  
 A. Chien,  K. D. Closser,  M. P. Coons,  S. Coriani,  S. Dasgupta,  
 A. L. Dempwolff,  M. Diedenhofen,  Hainam Do,  R. G. Edgar,  Po-Tung Fang,  
 S. Faraji,  S. Fatehi,  Qingguo Feng,  K. D. Fenk,  J. Fosso-Tande,  
 J. Gayvert,  Qinghui Ge,  A. Ghysels,  G. Gidofalvi,  J. Gomes,  
 J. Gonthier,  A. Gunina,  D. Hait,  M. W. D. Hanson-Heine,  
 P. H. P. Harbach,  A. W. Hauser,  M. F. Herbst,  J. E. Herr,  
 E. G. Hohenstein,  Z. C. Holden,  Kerwin Hui,  B. C. Huynh,  T.-C. Jagau,  
 Hyunjun Ji,  B. Kaduk,  K. Khistyaev,  Jaehoon Kim,  P. Klunzinger,  K. Koh,  
 D. Kosenkov,  L. Koulias,  T. Kowalczyk,  C. M. Krauter,  A. Kunitsa,  
 Ka Un Lao,  A. Laurent,  K. V. Lawler,  Joonho Lee,  D. Lefrancois,  
 S. Lehtola,  D. S. Levine,  Yi-Pei Li,  You-Sheng Lin,  Fenglai Liu,  
 E. Livshits,  A. Luenser,  P. Manohar,  E. Mansoor,  S. F. Manzer,  
 Shan-Ping Mao,  Yuezhi Mao,  N. Mardirossian,  A. V. Marenich,  
 T. Markovich,  L. A. Martinez-Martinez,  S. A. Maurer,  N. J. Mayhall,  
 S. C. McKenzie,  J.-M. Mewes,  P. Morgante,  A. F. Morrison,  
 J. W. Mullinax,  K. Nanda,  T. S. Nguyen-Beck,  R. Olivares-Amaya,  
 J. A. Parkhill,  Zheng Pei,  T. M. Perrine,  F. Plasser,  P. Pokhilko,  
 S. Prager,  A. Prociuk,  E. Ramos,  D. R. Rehn,  F. Rob,  M. Scheurer,  
 M. Schneider,  N. Sergueev,  S. M. Sharada,  S. Sharma,  D. W. Small,  
 T. Stauch,  T. Stein,  Yu-Chuan Su,  A. J. W. Thom,  A. Tkatchenko,  
 T. Tsuchimochi,  N. M. Tubman,  L. Vogt,  M. L. Vidal,  O. Vydrov,  
 M. A. Watson,  J. Wenzel,  M. de Wergifosse,  T. A. Wesolowski,  A. White,  
 J. Witte,  A. Yamada,  Jun Yang,  K. Yao,  S. Yeganeh,  S. R. Yost,  
 Zhi-Qiang You,  A. Zech,  Igor Ying Zhang,  Xing Zhang,  Yan Zhao,  
 Ying Zhu,  B. R. Brooks,  G. K. L. Chan,  C. J. Cramer,  M. S. Gordon,  
 W. J. Hehre,  A. Klamt,  M. W. Schmidt,  C. D. Sherrill,  D. G. Truhlar,  
 A. Aspuru-Guzik,  R. Baer,  A. T. Bell,  N. A. Besley,  Jeng-Da Chai,  
 A. E. DePrince, III,  R. A. DiStasio Jr.,  A. Dreuw,  B. D. Dunietz,  
 T. R. Furlani,  Chao-Ping Hsu,  Yousung Jung,  Jing Kong,  D. S. Lambrecht,  
 WanZhen Liang,  C. Ochsenfeld,  V. A. Rassolov,  L. V. Slipchenko,  
 J. E. Subotnik,  T. Van Voorhis,  J. M. Herbert,  A. I. Krylov,  
 P. M. W. Gill,  M. Head-Gordon

 Contributors to earlier versions of Q-Chem not listed above: 
 R. D. Adamson,  B. Austin,  J. Baker,  G. J. O. Beran,  K. Brandhorst,  
 S. T. Brown,  E. F. C. Byrd,  A. K. Chakraborty,  C.-L. Cheng,  
 Siu Hung Chien,  D. M. Chipman,  D. L. Crittenden,  H. Dachsel,  
 R. J. Doerksen,  A. D. Dutoi,  L. Fusti-Molnar,  W. A. Goddard III,  
 A. Golubeva-Zadorozhnaya,  S. R. Gwaltney,  G. Hawkins,  A. Heyden,  
 S. Hirata,  G. Kedziora,  F. J. Keil,  C. Kelley,  Jihan Kim,  R. A. King,  
 R. Z. Khaliullin,  P. P. Korambath,  W. Kurlancheek,  A. M. Lee,  M. S. Lee,  
 S. V. Levchenko,  Ching Yeh Lin,  D. Liotard,  R. C. Lochan,  I. Lotan,  
 P. E. Maslen,  N. Nair,  D. P. O'Neill,  D. Neuhauser,  E. Neuscamman,  
 C. M. Oana,  R. Olson,  B. Peters,  R. Peverati,  P. A. Pieniazek,  
 Y. M. Rhee,  J. Ritchie,  M. A. Rohrdanz,  E. Rosta,  N. J. Russ,  
 H. F. Schaefer III,  N. E. Schultz,  N. Shenvi,  A. C. Simmonett,  A. Sodt,  
 D. Stuck,  K. S. Thanthiriwatte,  V. Vanovschi,  Tao Wang,  A. Warshel,  
 C. F. Williams,  Q. Wu,  X. Xu,  W. Zhang

 Please cite Q-Chem as follows:
 Y. Shao et al., Mol. Phys. 113, 184-215 (2015)
 DOI: 10.1080/00268976.2014.952696

 Q-Chem 5.2.1 for Intel X86 EM64T Linux

 Parts of Q-Chem use Armadillo 8.300.2 (Tropical Shenanigans).
 http://arma.sourceforge.net/

 Q-Chem begins on Sun Jan 12 07:54:48 2020  

Host: 
0

     Scratch files written to /scratch/taweetham/qchem8370//
NAlpha2: 162
NElect   162
Mult     1

 Q-Chem warning in module libgen/rem_setup.C, line 2168:

 Setting Thresh to 1e-14


Checking the input file for inconsistencies... 	...done.

--------------------------------------------------------------
User input:
--------------------------------------------------------------
$MOLECULE
0 1
C 
C  1 1.394960
Cl  2 CCl 1 119.528007
C  2 1.386606 1 120.846377 3 178.766605 0
Cl  4 CCl 2 119.698148 1 -179.612229 0
C  4 1.387279 2 120.235871 1 -0.083363 0
Cl  6 CCl 4 120.254637 2 -179.958574 0
C  6 1.387279 4 119.490737 2 0.041992 0
H  8 CH 6 120.064298 4 179.568218 0
C  8 1.386606 6 120.235863 4 0.041336 0
H  10 CH 8 119.614146 6 178.681836 0
C  1 1.488550 2 120.827489 3 1.275929 0
C  12 1.394960 1 120.827496 2 44.635695 0
H  13 CH 12 119.528011 1 1.275194 0
C  13 1.386606 12 120.846392 1 -179.957497 0
Cl  15 CCl 13 119.698155 12 -179.612829 0
C  15 1.387278 13 120.235860 12 -0.083872 0
H  17 CH 15 120.254633 13 -179.958492 0
C  17 1.387279 15 119.490737 13 0.041666 0
Cl  19 CCl 17 120.064293 15 179.568399 0
C  19 1.386606 17 120.235874 15 0.041790 0
H  21 CH 19 119.614152 17 178.681599 0

CH=1.08273
CCl=1.75400
$END

$REM
   JOB_TYPE	OPTIMIZATION
   BASIS	6-311++G**
   METHOD	B3LYP
   SYM_IGNORE	TRUE
   SCF_GUESS_ALWAYS     TRUE
   SYM_IGNORE   TRUE
   S2THRESH     15
   THRESH       15
$END

--------------------------------------------------------------
 ----------------------------------------------------------------
             Standard Nuclear Orientation (Angstroms)
    I     Atom           X                Y                Z
 ----------------------------------------------------------------
    1      C       0.0000000000     0.0000000000     0.0000000000
    2      C       0.0000000000     0.0000000000     1.3949600000
    3      Cl      1.5261815140     0.0000000000     2.2594170471
    4      C      -1.1901880373     0.0256249026     2.1059255403
    5      Cl     -1.1548436435     0.0351778398     3.8595433764
    6      C      -2.4041742747     0.0535064326     1.4351028665
    7      Cl     -3.9099833729     0.0870232313     2.3339530118
    8      C      -2.4180259722     0.0546630380     0.0478935036
    9      H      -3.3603520375     0.0692493833    -0.4851290834
   10      C      -1.2274122092     0.0272853135    -0.6622934626
   11      H      -1.2503451014     0.0068111236    -1.7445869269
   12      C       1.2779219872    -0.0284629571    -0.7628147595
   13      C       2.3095886281    -0.8932703637    -0.3971844912
   14      H       2.1704206894    -1.5663256744     0.4394355459
   15      C       3.5004827568    -0.9194878930    -1.1069450245
   16      Cl      4.7739092873    -2.0261183446    -0.6270805489
   17      C       3.6821124948    -0.0819958503    -2.1978886372
   18      H       4.6116429624    -0.1026930066    -2.7527300472
   19      C       2.6636000698     0.7822218600    -2.5724593424
   20      Cl      2.8813918386     1.8556545918    -3.9424319391
   21      C       1.4736782845     0.8090230106    -1.8610916159
   22      H       0.6936781770     1.5025559907    -2.1490431582
 ----------------------------------------------------------------
 Nuclear Repulsion Energy =        1688.34323189 hartrees
 There are       81 alpha and       81 beta electrons
 Requested basis set is 6-311++G(d,p)
 There are 162 shells and 449 basis functions

 Total QAlloc Memory Limit   2000 MB
 Mega-Array Size       188 MB
 MEM_STATIC part       192 MB
 A cutoff of  1.0D-15 yielded  10049 shell pairs
 There are     83658 function pairs (     89828 Cartesian)
 Smallest overlap matrix eigenvalue = 2.58E-07
 Linear dependence detected in AO basis
 Number of orthogonalized atomic orbitals = 444
 Maximum deviation from orthogonality = 2.642E-10

 Scale SEOQF with 1.000000e-01/1.000000e-01/1.000000e-01

 Standard Electronic Orientation quadrupole field applied
 Nucleus-field energy     =    -0.0000000389 hartrees
 Guess from superposition of atomic densities
 Warning:  Energy on first SCF cycle will be non-variational
 SAD guess density has 162.000000 electrons

 -----------------------------------------------------------------------
  General SCF calculation program by
  Eric Jon Sundstrom, Paul Horn, Yuezhi Mao, Dmitri Zuev, Alec White,
  David Stuck, Shaama M.S., Shane Yost, Joonho Lee, David Small,
  Daniel Levine, Susi Lehtola, Hugh Burton, Evgeny Epifanovsky,
  Bang C. Huynh
 -----------------------------------------------------------------------
 Exchange:     0.2000 Hartree-Fock + 0.0800 Slater + 0.7200 B88
 Correlation:  0.1900 VWN1RPA + 0.8100 LYP
 Using SG-1 standard quadrature grid
 A restricted SCF calculation will be
 performed using DIIS
 SCF converges when DIIS error is below 1.0e-08
 ---------------------------------------
  Cycle       Energy         DIIS error
 ---------------------------------------
    1   -2765.5825322373      2.94e-02  
    2   -2761.3574948341      2.45e-03  
    3   -2761.2347020072      3.16e-03  
    4   -2761.4965559238      7.17e-04  
    5   -2761.5086746207      3.27e-04  
    6   -2761.5111976164      1.01e-04  
    7   -2761.5114208434      3.24e-05  
    8   -2761.5114432632      1.28e-05  
    9   -2761.5114471471      3.30e-06  
   10   -2761.5114474214      1.11e-06  
   11   -2761.5114474496      3.18e-07  
   12   -2761.5114474517      1.22e-07  
   13   -2761.5114474521      4.04e-08  
   14   -2761.5114474521      1.35e-08  
   15   -2761.5114474522      5.44e-09  Convergence criterion met
 ---------------------------------------
 SCF time:   CPU 641.76s  wall 642.00s 
 SCF   energy in the final basis set =    -2761.5114474522
 Total energy in the final basis set =    -2761.5114474522

 --------------------------------------------------------------

                    Orbital Energies (a.u.)
 --------------------------------------------------------------

 Alpha MOs
 -- Occupied --
********-101.5758-101.5751-101.5721-101.5706 -10.2761 -10.2748 -10.2735
-10.2627 -10.2616 -10.2326 -10.2254 -10.2187 -10.2176 -10.2123 -10.2097
-10.2068  -9.4915  -9.4911  -9.4896  -9.4865  -9.4851  -7.2564  -7.2559
 -7.2544  -7.2513  -7.2499  -7.2464  -7.2460  -7.2456  -7.2450  -7.2445
 -7.2437  -7.2412  -7.2410  -7.2399  -7.2395  -0.9559  -0.9296  -0.9031
 -0.8912  -0.8799  -0.8584  -0.8473  -0.7958  -0.7674  -0.7584  -0.7528
 -0.6657  -0.6477  -0.6256  -0.6152  -0.5546  -0.5394  -0.5321  -0.5089
 -0.4964  -0.4792  -0.4679  -0.4643  -0.4611  -0.4530  -0.4346  -0.4255
 -0.4134  -0.4027  -0.3964  -0.3873  -0.3805  -0.3677  -0.3548  -0.3490
 -0.3446  -0.3384  -0.3347  -0.3310  -0.3165  -0.2936  -0.2786  -0.2680
 -0.2615
 -- Virtual --
 -0.0747  -0.0554  -0.0478  -0.0426  -0.0267  -0.0170  -0.0127   0.0006
  0.0079   0.0120   0.0141   0.0180   0.0193   0.0250   0.0382   0.0454
  0.0480   0.0502   0.0510   0.0608   0.0708   0.0729   0.0780   0.0803
  0.0824   0.0857   0.0899   0.0913   0.0952   0.0989   0.1026   0.1063
  0.1099   0.1127   0.1151   0.1201   0.1212   0.1240   0.1243   0.1266
  0.1292   0.1326   0.1358   0.1392   0.1436   0.1452   0.1508   0.1571
  0.1619   0.1625   0.1633   0.1685   0.1771   0.1788   0.1870   0.1899
  0.1913   0.1994   0.2034   0.2044   0.2101   0.2126   0.2189   0.2232
  0.2289   0.2312   0.2349   0.2405   0.2435   0.2460   0.2505   0.2588
  0.2622   0.2648   0.2683   0.2700   0.2716   0.2765   0.2786   0.2823
  0.2879   0.2929   0.2943   0.3008   0.3052   0.3162   0.3223   0.3239
  0.3347   0.3395   0.3454   0.3515   0.3560   0.4161   0.4192   0.4280
  0.4335   0.4366   0.4478   0.4509   0.4549   0.4560   0.4608   0.4650
  0.4708   0.4819   0.4859   0.4939   0.4989   0.5040   0.5134   0.5187
  0.5387   0.5466   0.5476   0.5493   0.5684   0.5712   0.5799   0.5839
  0.5929   0.5939   0.6009   0.6095   0.6127   0.6255   0.6276   0.6329
  0.6378   0.6448   0.6560   0.6607   0.6670   0.6740   0.6922   0.6992
  0.7076   0.7143   0.7189   0.7321   0.7363   0.7421   0.7807   0.7895
  0.8085   0.8220   0.8298   0.8336   0.8359   0.8414   0.8426   0.8462
  0.8486   0.8508   0.8551   0.8579   0.8615   0.8645   0.8676   0.8707
  0.8771   0.8838   0.8907   0.8959   0.8995   0.9042   0.9135   0.9172
  0.9355   0.9372   0.9505   0.9519   0.9572   0.9597   0.9603   0.9623
  0.9722   0.9873   0.9985   1.0058   1.0165   1.0265   1.0378   1.0709
  1.0723   1.0880   1.0955   1.1123   1.1317   1.1414   1.1855   1.2091
  1.2197   1.2284   1.2333   1.2365   1.2388   1.2663   1.2676   1.2790
  1.2904   1.2968   1.3271   1.3415   1.3504   1.3953   1.4037   1.4421
  1.4853   1.4924   1.5001   1.5207   1.5434   1.5615   1.5840   1.5891
  1.5947   1.6073   1.6135   1.6365   1.6521   1.6728   1.6867   1.7079
  1.7364   1.7445   1.7898   1.7951   1.8208   1.8478   1.8495   1.8723
  1.8849   1.9001   1.9036   1.9111   1.9284   1.9362   1.9548   1.9607
  1.9651   1.9812   2.0190   2.0235   2.0628   2.0848   2.0888   2.1103
  2.1450   2.1677   2.2034   2.2318   2.2374   2.2478   2.2621   2.2724
  2.2858   2.2956   2.3129   2.3175   2.3210   2.3553   2.3769   2.4002
  2.4217   2.4261   2.4337   2.4583   2.4674   2.5004   2.5127   2.5357
  2.5402   2.5558   2.5769   2.5987   2.6301   2.6332   2.6541   2.6626
  2.6692   2.7099   2.7245   2.7385   2.7540   2.7620   2.7658   2.7750
  2.7846   2.7868   2.7991   2.8293   2.8391   2.8475   2.8962   2.9206
  2.9665   2.9722   3.0667   3.0824   3.0968   3.1393   3.1514   3.1675
  3.1863   3.2197   3.2284   3.2340   3.3515   3.3650   3.3895   3.4203
  3.5529   3.5767   3.6717   3.7016   3.7286   3.8009   3.8505   4.0116
  4.0675   4.1019   4.1065   4.4102   4.8050   4.8325   9.7404   9.7655
  9.7865   9.7941   9.8244  23.3652  23.5454  23.8597  23.8659  23.8886
 23.9218  23.9996  24.0114  24.0530  24.0602  24.1245  24.1501  25.7792
 25.8193  25.8333  25.8507  25.9401  26.0938  26.1116  26.1527  26.1801
 26.3176  26.5039  26.5997  26.6406  26.7040  26.8940 215.7305 215.7561
215.7812 215.7912 215.8290
 --------------------------------------------------------------

          Ground-State Mulliken Net Atomic Charges

     Atom                 Charge (a.u.)
  ----------------------------------------
      1 C                     0.142924
      2 C                    -1.014148
      3 Cl                    0.713736
      4 C                    -0.185782
      5 Cl                    0.576779
      6 C                     0.095277
      7 Cl                    0.537305
      8 C                    -0.694596
      9 H                     0.210201
     10 C                    -0.395338
     11 H                     0.175570
     12 C                    -0.040734
     13 C                    -0.896812
     14 H                     0.193435
     15 C                     0.320839
     16 Cl                    0.485081
     17 C                    -0.866329
     18 H                     0.198012
     19 C                     0.420930
     20 Cl                    0.455793
     21 C                    -0.636069
     22 H                     0.203924
  ----------------------------------------
  Sum of atomic charges =     0.000000

 -----------------------------------------------------------------
                    Cartesian Multipole Moments
 -----------------------------------------------------------------
    Charge (ESU x 10^10)
                -0.0000
    Dipole Moment (Debye)
         X      -1.2390      Y      -0.0529      Z      -1.6269
       Tot       2.0457
    Quadrupole Moments (Debye-Ang)
        XX    -134.0110     XY      -0.2356     YY    -135.2536
        XZ       4.8734     YZ      -0.2251     ZZ    -136.8848
    Octopole Moments (Debye-Ang^2)
       XXX    -296.6016    XXY       4.0507    XYY    -101.5810
       YYY       5.0367    XXZ     -32.0595    XYZ       1.6348
       YYZ     -16.0609    XZZ     -97.0558    YZZ      -1.3840
       ZZZ     -53.5051
    Hexadecapole Moments (Debye-Ang^3)
      XXXX   -5915.5864   XXXY     237.5548   XXYY   -1171.0427
      XYYY     226.9805   YYYY    -850.8533   XXXZ    1400.8996
      XXYZ      86.6911   XYYZ     497.3189   YYYZ     246.5619
      XXZZ   -1667.7703   XYZZ      65.1118   YYZZ    -851.8730
      XZZZ    1446.6293   YZZZ     260.0865   ZZZZ   -4207.0080
 -----------------------------------------------------------------
 Calculating analytic gradient of the SCF energy
 Gradient of SCF Energy
            1           2           3           4           5           6
    1  -0.0103841  -0.0098523   0.0055882  -0.0001589   0.0009167   0.0086864
    2   0.0009508   0.0004164  -0.0055210  -0.0002361   0.0000095  -0.0003490
    3   0.0076631  -0.0009107  -0.0094973  -0.0215687   0.0042142  -0.0000509
            7           8           9          10          11          12
    1  -0.0016437   0.0050497   0.0005770   0.0013720   0.0000362  -0.0021422
    2   0.0001912  -0.0002256   0.0000212  -0.0001932   0.0000665  -0.0003564
    3   0.0054958   0.0053549  -0.0015981  -0.0013675   0.0000427   0.0034570
           13          14          15          16          17          18
    1  -0.0005635  -0.0025323   0.0073632   0.0002537  -0.0129063   0.0002448
    2   0.0129385   0.0005459  -0.0025428  -0.0009345  -0.0007184  -0.0001639
    3  -0.0035699   0.0047969   0.0000542   0.0010361   0.0082335  -0.0002467
           19          20          21          22
    1   0.0013089  -0.0004836   0.0096638  -0.0003937
    2   0.0033371   0.0007509  -0.0073879  -0.0005993
    3  -0.0045108  -0.0004703   0.0028564   0.0005860
 Max gradient component =       2.157E-02
 RMS gradient           =       5.203E-03
 Gradient time:  CPU 213.54 s  wall 213.56 s
 Geometry Optimization Parameters
   NAtoms,    NIC,     NZ,  NCons,   NDum,   NFix, NCnnct, MaxDiis
       22     155      22       0       0       0       0       0


** GEOMETRY OPTIMIZATION IN DELOCALIZED INTERNAL COORDINATES **
   Searching for a Minimum

   Optimization Cycle:   1

                       Coordinates (Angstroms)
     ATOM                X               Y               Z
      1  C         0.0000000000    0.0000000000    0.0000000000
      2  C         0.0000000000    0.0000000000    1.3949600000
      3  Cl        1.5261815140    0.0000000000    2.2594170471
      4  C        -1.1901880373    0.0256249026    2.1059255403
      5  Cl       -1.1548436435    0.0351778398    3.8595433764
      6  C        -2.4041742747    0.0535064326    1.4351028665
      7  Cl       -3.9099833729    0.0870232313    2.3339530118
      8  C        -2.4180259722    0.0546630380    0.0478935036
      9  H        -3.3603520375    0.0692493833   -0.4851290834
     10  C        -1.2274122092    0.0272853135   -0.6622934626
     11  H        -1.2503451014    0.0068111236   -1.7445869269
     12  C         1.2779219872   -0.0284629571   -0.7628147595
     13  C         2.3095886281   -0.8932703637   -0.3971844912
     14  H         2.1704206894   -1.5663256744    0.4394355459
     15  C         3.5004827568   -0.9194878930   -1.1069450245
     16  Cl        4.7739092873   -2.0261183446   -0.6270805489
     17  C         3.6821124948   -0.0819958503   -2.1978886372
     18  H         4.6116429624   -0.1026930066   -2.7527300472
     19  C         2.6636000698    0.7822218600   -2.5724593424
     20  Cl        2.8813918386    1.8556545918   -3.9424319391
     21  C         1.4736782845    0.8090230106   -1.8610916159
     22  H         0.6936781770    1.5025559907   -2.1490431582
   Point Group: c1    Number of degrees of freedom:    60


   Energy is  -2761.511447452


 Attempting to generate delocalized internal coordinates
 Initial Hessian constructed with Jon Baker's OPTIMIZE code

 60 Hessian modes will be used to form the next step
  Hessian Eigenvalues:
     0.010693    0.019215    0.019215    0.023207    0.023207    0.023578
     0.023580    0.023677    0.023679    0.023938    0.023938    0.024090
     0.024090    0.024114    0.024114    0.024135    0.024136    0.024143
     0.024143    0.159963    0.159965    0.159969    0.159995    0.160000
     0.224832    0.234671    0.234791    0.235016    0.244928    0.249942
     0.249991    0.249992    0.249992    0.250000    0.250000    0.250000
     0.250000    0.301033    0.301033    0.301033    0.301033    0.301033
     0.336089    0.356665    0.356665    0.356665    0.356665    0.356665
     0.429162    0.430778    0.431989    0.432123    0.467796    0.467799
     0.472132    0.472166    0.478203    0.478204    0.479142    0.479142

 Minimum search - taking simple RFO step
 Searching for Lamda that Minimizes Along All modes
 Value Taken    Lamda =  -0.02313696
 Calculated Step too Large.  Step scaled by  0.572608
 Step Taken.  Stepsize is  0.300000

                             Maximum     Tolerance    Cnvgd?
         Gradient           0.049352      0.000300      NO
         Displacement       0.228992      0.001200      NO
         Energy change     *********      0.000001      NO


 New Cartesian Coordinates Obtained by Inverse Iteration

 Displacement from previous Coordinates is:  1.403396
 ----------------------------------------------------------------
             Standard Nuclear Orientation (Angstroms)
    I     Atom           X                Y                Z
 ----------------------------------------------------------------
    1      C       0.0613549663    -0.0115841366     0.0875164709
    2      C      -0.0107822146     0.0681836106     1.4937123827
    3      Cl      1.4267881296     0.2338098661     2.4846124889
    4      C      -1.2475820940     0.1000071712     2.1423009147
    5      Cl     -1.3131281188     0.2209345050     3.8869324364
    6      C      -2.4292806711     0.0565290378     1.4045111151
    7      Cl     -3.9881312685     0.0954997597     2.1989440704
    8      C      -2.3719423070    -0.0063782385     0.0212639958
    9      H      -3.2874236821    -0.0399126598    -0.5554333560
   10      C      -1.1441203987    -0.0352227828    -0.6206275393
   11      H      -1.1168819209    -0.1070645755    -1.7006629654
   12      C       1.3308022815    -0.0468766964    -0.6995252617
   13      C       2.3507146717    -0.9710690338    -0.4435837029
   14      H       2.2387431516    -1.7033682642     0.3419956247
   15      C       3.4988050141    -0.9834284957    -1.2237264531
   16      Cl      4.7568351577    -2.1571304046    -0.8878147219
   17      C       3.6615819168    -0.0896648941    -2.2745027637
   18      H       4.5597902283    -0.1048845145    -2.8784130012
   19      C       2.6445503956     0.8161033574    -2.5414286227
   20      Cl      2.8217356844     1.9532154692    -3.8641458667
   21      C       1.4898157880     0.8377627773    -1.7706190643
   22      H       0.7170393313     1.5649817703    -1.9867543263
 ----------------------------------------------------------------
 Nuclear Repulsion Energy =        1675.33443795 hartrees
 There are       81 alpha and       81 beta electrons
 Applying Cartesian multipole field
    Component          Value
    ---------          -----
     (2,0,0)        1.00000E-11
     (0,2,0)        2.00000E-11
     (0,0,2)       -3.00000E-11
 Nucleus-field energy     =    -0.0000000384 hartrees
 Requested basis set is 6-311++G(d,p)
 There are 162 shells and 449 basis functions
 A cutoff of  1.0D-15 yielded  10004 shell pairs
 There are     83248 function pairs (     89365 Cartesian)
 Smallest overlap matrix eigenvalue = 2.74E-07
 Linear dependence detected in AO basis
 Number of orthogonalized atomic orbitals = 444
 Maximum deviation from orthogonality = 2.928E-10
 Guess from superposition of atomic densities
 Warning:  Energy on first SCF cycle will be non-variational
 SAD guess density has 162.000000 electrons

 -----------------------------------------------------------------------
  General SCF calculation program by
  Eric Jon Sundstrom, Paul Horn, Yuezhi Mao, Dmitri Zuev, Alec White,
  David Stuck, Shaama M.S., Shane Yost, Joonho Lee, David Small,
  Daniel Levine, Susi Lehtola, Hugh Burton, Evgeny Epifanovsky,
  Bang C. Huynh
 -----------------------------------------------------------------------
 Exchange:     0.2000 Hartree-Fock + 0.0800 Slater + 0.7200 B88
 Correlation:  0.1900 VWN1RPA + 0.8100 LYP
 Using SG-1 standard quadrature grid
 A restricted SCF calculation will be
 performed using DIIS
 SCF converges when DIIS error is below 1.0e-08
 ---------------------------------------
  Cycle       Energy         DIIS error
 ---------------------------------------
    1   -2765.5075493247      2.93e-02  
    2   -2761.3643227710      2.43e-03  
    3   -2761.2398829958      3.16e-03  
    4   -2761.5004742266      7.33e-04  
    5   -2761.5133779066      3.22e-04  
    6   -2761.5157988248      1.02e-04  
    7   -2761.5160203435      3.41e-05  
    8   -2761.5160460710      1.29e-05  
    9   -2761.5160500432      3.36e-06  
   10   -2761.5160503301      1.09e-06  
   11   -2761.5160503570      3.29e-07  
   12   -2761.5160503591      1.15e-07  
   13   -2761.5160503597      3.76e-08  
   14   -2761.5160503596      1.37e-08  
   15   -2761.5160503596      5.04e-09  Convergence criterion met
 ---------------------------------------
 SCF time:   CPU 639.39s  wall 640.00s 
 SCF   energy in the final basis set =    -2761.5160503596
 Total energy in the final basis set =    -2761.5160503596

 --------------------------------------------------------------

                    Orbital Energies (a.u.)
 --------------------------------------------------------------

 Alpha MOs
 -- Occupied --
********-101.5763-101.5751-101.5725-101.5710 -10.2778 -10.2763 -10.2731
-10.2643 -10.2636 -10.2350 -10.2289 -10.2172 -10.2164 -10.2138 -10.2108
-10.2099  -9.4912  -9.4910  -9.4897  -9.4870  -9.4856  -7.2561  -7.2560
 -7.2545  -7.2518  -7.2503  -7.2461  -7.2460  -7.2454  -7.2450  -7.2446
 -7.2438  -7.2417  -7.2415  -7.2403  -7.2400  -0.9531  -0.9302  -0.9011
 -0.8923  -0.8801  -0.8587  -0.8459  -0.7957  -0.7651  -0.7583  -0.7519
 -0.6650  -0.6455  -0.6246  -0.6152  -0.5547  -0.5371  -0.5315  -0.5109
 -0.4970  -0.4787  -0.4667  -0.4646  -0.4600  -0.4515  -0.4345  -0.4264
 -0.4132  -0.4002  -0.3975  -0.3871  -0.3811  -0.3666  -0.3554  -0.3490
 -0.3430  -0.3390  -0.3366  -0.3315  -0.3157  -0.2923  -0.2768  -0.2696
 -0.2639
 -- Virtual --
 -0.0736  -0.0559  -0.0481  -0.0413  -0.0318  -0.0171  -0.0125   0.0007
  0.0081   0.0121   0.0139   0.0172   0.0190   0.0249   0.0366   0.0446
  0.0486   0.0496   0.0509   0.0615   0.0698   0.0726   0.0759   0.0809
  0.0832   0.0857   0.0903   0.0908   0.0946   0.0990   0.1008   0.1057
  0.1083   0.1124   0.1152   0.1182   0.1200   0.1223   0.1232   0.1254
  0.1280   0.1309   0.1329   0.1369   0.1426   0.1436   0.1517   0.1582
  0.1592   0.1624   0.1635   0.1684   0.1748   0.1792   0.1850   0.1879
  0.1911   0.1974   0.2008   0.2032   0.2117   0.2148   0.2167   0.2217
  0.2264   0.2312   0.2338   0.2395   0.2420   0.2460   0.2491   0.2576
  0.2616   0.2650   0.2678   0.2694   0.2713   0.2749   0.2796   0.2824
  0.2835   0.2896   0.2948   0.3013   0.3029   0.3098   0.3175   0.3224
  0.3336   0.3374   0.3426   0.3498   0.3584   0.4134   0.4181   0.4292
  0.4318   0.4378   0.4458   0.4516   0.4552   0.4558   0.4606   0.4655
  0.4724   0.4836   0.4846   0.4900   0.4946   0.5004   0.5090   0.5188
  0.5441   0.5463   0.5485   0.5518   0.5606   0.5699   0.5817   0.5839
  0.5888   0.5947   0.5992   0.6089   0.6152   0.6212   0.6297   0.6333
  0.6421   0.6512   0.6549   0.6592   0.6765   0.6839   0.6851   0.6969
  0.7070   0.7135   0.7197   0.7266   0.7382   0.7421   0.7814   0.7831
  0.8092   0.8224   0.8302   0.8340   0.8371   0.8415   0.8438   0.8465
  0.8481   0.8498   0.8532   0.8561   0.8569   0.8634   0.8689   0.8695
  0.8740   0.8785   0.8846   0.8924   0.8996   0.9045   0.9140   0.9160
  0.9248   0.9332   0.9386   0.9518   0.9531   0.9563   0.9589   0.9610
  0.9683   0.9784   0.9853   0.9961   1.0236   1.0258   1.0385   1.0551
  1.0689   1.0902   1.1006   1.1068   1.1278   1.1379   1.1809   1.2093
  1.2195   1.2238   1.2309   1.2359   1.2372   1.2585   1.2691   1.2734
  1.2922   1.2999   1.3179   1.3397   1.3483   1.3770   1.4057   1.4400
  1.4858   1.4946   1.4978   1.5179   1.5439   1.5565   1.5694   1.5897
  1.5934   1.6060   1.6129   1.6425   1.6487   1.6725   1.6872   1.7120
  1.7284   1.7506   1.7774   1.7869   1.8220   1.8451   1.8474   1.8772
  1.8821   1.8890   1.8992   1.9145   1.9270   1.9337   1.9508   1.9545
  1.9664   1.9752   2.0099   2.0238   2.0623   2.0790   2.0851   2.1085
  2.1394   2.1580   2.1947   2.2287   2.2346   2.2492   2.2618   2.2686
  2.2840   2.2904   2.3002   2.3164   2.3219   2.3450   2.3704   2.3985
  2.4193   2.4268   2.4326   2.4588   2.4601   2.4946   2.5092   2.5304
  2.5369   2.5478   2.5680   2.5943   2.6272   2.6341   2.6553   2.6598
  2.6660   2.7096   2.7254   2.7356   2.7458   2.7553   2.7635   2.7709
  2.7725   2.7837   2.7926   2.8095   2.8359   2.8399   2.8960   2.9133
  2.9557   2.9729   3.0595   3.0765   3.0887   3.1292   3.1432   3.1612
  3.1754   3.2121   3.2210   3.2268   3.3447   3.3504   3.3785   3.4219
  3.5514   3.5729   3.6682   3.6940   3.7194   3.7928   3.8444   4.0088
  4.0705   4.0947   4.1002   4.3907   4.7983   4.8259   9.7387   9.7645
  9.7863   9.7900   9.8190  23.3707  23.5414  23.8433  23.8582  23.8754
 23.9105  23.9711  23.9980  24.0437  24.0523  24.1211  24.1407  25.7782
 25.8190  25.8321  25.8423  25.9172  26.0893  26.1069  26.1487  26.1715
 26.2599  26.4914  26.5987  26.6161  26.6777  26.8616 215.7284 215.7550
215.7811 215.7860 215.8207
 --------------------------------------------------------------

          Ground-State Mulliken Net Atomic Charges

     Atom                 Charge (a.u.)
  ----------------------------------------
      1 C                     0.148829
      2 C                    -0.655897
      3 Cl                    0.651548
      4 C                    -0.121355
      5 Cl                    0.588877
      6 C                    -0.141958
      7 Cl                    0.537826
      8 C                    -0.627996
      9 H                     0.213521
     10 C                    -0.640163
     11 H                     0.181459
     12 C                     0.058198
     13 C                    -0.934935
     14 H                     0.198567
     15 C                     0.330412
     16 Cl                    0.474349
     17 C                    -0.843632
     18 H                     0.195722
     19 C                     0.428068
     20 Cl                    0.445350
     21 C                    -0.695410
     22 H                     0.208620
  ----------------------------------------
  Sum of atomic charges =     0.000000

 -----------------------------------------------------------------
                    Cartesian Multipole Moments
 -----------------------------------------------------------------
    Charge (ESU x 10^10)
                -0.0000
    Dipole Moment (Debye)
         X      -1.0507      Y      -0.1920      Z      -1.6652
       Tot       1.9783
    Quadrupole Moments (Debye-Ang)
        XX    -134.4417     XY       0.0125     YY    -135.1827
        XZ       4.4987     YZ      -0.1634     ZZ    -136.5336
    Octopole Moments (Debye-Ang^2)
       XXX    -283.3871    XXY      -0.3686    XYY     -97.3054
       YYY      -8.0327    XXZ     -33.3655    XYZ       1.2240
       YYZ     -15.6550    XZZ     -90.4944    YZZ      -5.3303
       ZZZ     -53.9487
    Hexadecapole Moments (Debye-Ang^3)
      XXXX   -5934.1999   XXXY     261.2679   XXYY   -1187.7328
      XYYY     242.9910   YYYY    -941.0490   XXXZ    1444.4144
      XXYZ      62.9191   XYYZ     514.5678   YYYZ     167.8853
      XXZZ   -1671.4917   XYZZ      74.6719   YYZZ    -876.0770
      XZZZ    1489.2066   YZZZ     191.4330   ZZZZ   -4242.7233
 -----------------------------------------------------------------
 Calculating analytic gradient of the SCF energy
 Gradient of SCF Energy
            1           2           3           4           5           6
    1  -0.0045971  -0.0049704  -0.0017593   0.0011851   0.0016862   0.0041124
    2   0.0004633  -0.0018653   0.0016638  -0.0006623   0.0004970  -0.0003048
    3  -0.0007419   0.0037179   0.0064379  -0.0117797   0.0032451  -0.0010147
            7           8           9          10          11          12
    1  -0.0012348   0.0027777   0.0002217   0.0012950  -0.0002615  -0.0034049
    2   0.0003729   0.0000485  -0.0000243   0.0017383   0.0001015   0.0001990
    3   0.0026098   0.0038078  -0.0009108  -0.0008034   0.0000641  -0.0004196
           13          14          15          16          17          18
    1   0.0026960  -0.0002492   0.0041350  -0.0001630  -0.0072539   0.0004000
    2   0.0040990  -0.0002070  -0.0021321  -0.0001371   0.0000174  -0.0000461
    3  -0.0044910  -0.0021145  -0.0001263   0.0002822   0.0052537  -0.0004518
           19          20          21          22
    1   0.0013836  -0.0003632   0.0050051  -0.0006403
    2   0.0024509   0.0001964  -0.0062451  -0.0002240
    3  -0.0032132   0.0001590   0.0004188   0.0000705
 Max gradient component =       1.178E-02
 RMS gradient           =       2.930E-03
 Gradient time:  CPU 215.17 s  wall 215.18 s
 Geometry Optimization Parameters
   NAtoms,    NIC,     NZ,  NCons,   NDum,   NFix, NCnnct, MaxDiis
       22     155      22       0       0       0       0       0

 Cartesian Hessian Update
 Hessian updated using BFGS update


** GEOMETRY OPTIMIZATION IN DELOCALIZED INTERNAL COORDINATES **
   Searching for a Minimum

   Optimization Cycle:   2

                       Coordinates (Angstroms)
     ATOM                X               Y               Z
      1  C         0.0613549663   -0.0115841366    0.0875164709
      2  C        -0.0107822146    0.0681836106    1.4937123827
      3  Cl        1.4267881296    0.2338098661    2.4846124889
      4  C        -1.2475820940    0.1000071712    2.1423009147
      5  Cl       -1.3131281188    0.2209345050    3.8869324364
      6  C        -2.4292806711    0.0565290378    1.4045111151
      7  Cl       -3.9881312685    0.0954997597    2.1989440704
      8  C        -2.3719423070   -0.0063782385    0.0212639958
      9  H        -3.2874236821   -0.0399126598   -0.5554333560
     10  C        -1.1441203987   -0.0352227828   -0.6206275393
     11  H        -1.1168819209   -0.1070645755   -1.7006629654
     12  C         1.3308022815   -0.0468766964   -0.6995252617
     13  C         2.3507146717   -0.9710690338   -0.4435837029
     14  H         2.2387431516   -1.7033682642    0.3419956247
     15  C         3.4988050141   -0.9834284957   -1.2237264531
     16  Cl        4.7568351577   -2.1571304046   -0.8878147219
     17  C         3.6615819168   -0.0896648941   -2.2745027637
     18  H         4.5597902283   -0.1048845145   -2.8784130012
     19  C         2.6445503956    0.8161033574   -2.5414286227
     20  Cl        2.8217356844    1.9532154692   -3.8641458667
     21  C         1.4898157880    0.8377627773   -1.7706190643
     22  H         0.7170393313    1.5649817703   -1.9867543263
   Point Group: c1    Number of degrees of freedom:    60


   Energy is  -2761.516050360

 Hessian updated using BFGS update

 53 Hessian modes will be used to form the next step
  Hessian Eigenvalues:
     0.013224    0.019211    0.020190    0.023180    0.023310    0.023577
     0.023641    0.023676    0.023936    0.023938    0.024086    0.024090
     0.024114    0.024114    0.024134    0.024136    0.024140    0.024143
     0.028205    0.159622    0.159965    0.159973    0.160000    0.160215
     0.218971    0.226464    0.234769    0.234887    0.244635    0.245703
     0.249973    0.249991    0.249992    0.249996    0.250000    0.299216
     0.300892    0.331829    0.355377    0.356632    0.385754    0.425471
     0.429311    0.432090    0.454701    0.463658    0.467816    0.472017
     0.476573    0.478071    0.478209    0.479131    0.571775

 Minimum search - taking simple RFO step
 Searching for Lamda that Minimizes Along All modes
 Value Taken    Lamda =  -0.00231266
 Step Taken.  Stepsize is  0.188784

                             Maximum     Tolerance    Cnvgd?
         Gradient           0.014174      0.000300      NO
         Displacement       0.123596      0.001200      NO
         Energy change     -0.004603      0.000001      NO


 New Cartesian Coordinates Obtained by Inverse Iteration

 Displacement from previous Coordinates is:  0.579595
 ----------------------------------------------------------------
             Standard Nuclear Orientation (Angstroms)
    I     Atom           X                Y                Z
 ----------------------------------------------------------------
    1      C       0.0586968298     0.0060735086     0.0780636449
    2      C      -0.0018438071     0.1240226215     1.4785143154
    3      Cl      1.4712364952     0.3214968072     2.4026490167
    4      C      -1.2390750854     0.1393786401     2.1489416021
    5      Cl     -1.3138621509     0.2844585944     3.8857047987
    6      C      -2.4258842813     0.0435363402     1.4100765161
    7      Cl     -3.9875338334     0.0444452462     2.1905892741
    8      C      -2.3776543197    -0.0579201509     0.0263351845
    9      H      -3.2982846929    -0.1367341594    -0.5367880499
   10      C      -1.1517958659    -0.0748656217    -0.6208914921
   11      H      -1.1268155017    -0.1830767747    -1.6980527791
   12      C       1.3279894702    -0.0292904384    -0.7007757973
   13      C       2.3179148717    -0.9884239049    -0.4541758431
   14      H       2.1907017350    -1.7258265056     0.3261301229
   15      C       3.4632617300    -1.0101620340    -1.2402704859
   16      Cl      4.6913525799    -2.2216962571    -0.9299441682
   17      C       3.6618001310    -0.1003508173    -2.2743924730
   18      H       4.5604598797    -0.1270423420    -2.8757718675
   19      C       2.6682003697     0.8423339265    -2.5113218855
   20      Cl      2.8873528621     2.0052181625    -3.8049385660
   21      C       1.5096980485     0.8879866735    -1.7437452185
   22      H       0.7633685767     1.6468811134    -1.9413839948
 ----------------------------------------------------------------
 Nuclear Repulsion Energy =        1676.05605122 hartrees
 There are       81 alpha and       81 beta electrons
 Applying Cartesian multipole field
    Component          Value
    ---------          -----
     (2,0,0)        1.00000E-11
     (0,2,0)        2.00000E-11
     (0,0,2)       -3.00000E-11
 Nucleus-field energy     =    -0.0000000361 hartrees
 Requested basis set is 6-311++G(d,p)
 There are 162 shells and 449 basis functions
 A cutoff of  1.0D-15 yielded  10010 shell pairs
 There are     83323 function pairs (     89443 Cartesian)
 Smallest overlap matrix eigenvalue = 2.79E-07
 Linear dependence detected in AO basis
 Number of orthogonalized atomic orbitals = 444
 Maximum deviation from orthogonality = 2.714E-10
 Guess from superposition of atomic densities
 Warning:  Energy on first SCF cycle will be non-variational
 SAD guess density has 162.000000 electrons

 -----------------------------------------------------------------------
  General SCF calculation program by
  Eric Jon Sundstrom, Paul Horn, Yuezhi Mao, Dmitri Zuev, Alec White,
  David Stuck, Shaama M.S., Shane Yost, Joonho Lee, David Small,
  Daniel Levine, Susi Lehtola, Hugh Burton, Evgeny Epifanovsky,
  Bang C. Huynh
 -----------------------------------------------------------------------
 Exchange:     0.2000 Hartree-Fock + 0.0800 Slater + 0.7200 B88
 Correlation:  0.1900 VWN1RPA + 0.8100 LYP
 Using SG-1 standard quadrature grid
 A restricted SCF calculation will be
 performed using DIIS
 SCF converges when DIIS error is below 1.0e-08
 ---------------------------------------
  Cycle       Energy         DIIS error
 ---------------------------------------
    1   -2765.4858837497      2.92e-02  
    2   -2761.3660365766      2.42e-03  
    3   -2761.2374032353      3.17e-03  
    4   -2761.5007303761      7.57e-04  
    5   -2761.5146505492      3.21e-04  
    6   -2761.5170457284      1.03e-04  
    7   -2761.5172698086      3.59e-05  
    8   -2761.5172992560      1.29e-05  
    9   -2761.5173031825      3.42e-06  
   10   -2761.5173034803      1.07e-06  
   11   -2761.5173035058      3.31e-07  
   12   -2761.5173035081      1.14e-07  
   13   -2761.5173035086      3.70e-08  
   14   -2761.5173035088      1.40e-08  
   15   -2761.5173035085      4.95e-09  Convergence criterion met
 ---------------------------------------
 SCF time:   CPU 641.63s  wall 641.00s 
 SCF   energy in the final basis set =    -2761.5173035085
 Total energy in the final basis set =    -2761.5173035085

 --------------------------------------------------------------

                    Orbital Energies (a.u.)
 --------------------------------------------------------------

 Alpha MOs
 -- Occupied --
********-101.5766-101.5765-101.5716-101.5703 -10.2782 -10.2777 -10.2733
-10.2646 -10.2640 -10.2332 -10.2286 -10.2169 -10.2161 -10.2143 -10.2113
-10.2105  -9.4913  -9.4913  -9.4912  -9.4862  -9.4849  -7.2562  -7.2561
 -7.2560  -7.2509  -7.2496  -7.2462  -7.2462  -7.2460  -7.2454  -7.2453
 -7.2452  -7.2410  -7.2407  -7.2397  -7.2393  -0.9520  -0.9297  -0.9022
 -0.8920  -0.8806  -0.8595  -0.8450  -0.7948  -0.7636  -0.7580  -0.7510
 -0.6643  -0.6446  -0.6244  -0.6138  -0.5539  -0.5361  -0.5319  -0.5117
 -0.4973  -0.4792  -0.4667  -0.4643  -0.4596  -0.4504  -0.4343  -0.4274
 -0.4130  -0.4004  -0.3983  -0.3873  -0.3808  -0.3663  -0.3533  -0.3494
 -0.3431  -0.3383  -0.3358  -0.3308  -0.3190  -0.2904  -0.2756  -0.2694
 -0.2643
 -- Virtual --
 -0.0718  -0.0571  -0.0474  -0.0396  -0.0341  -0.0166  -0.0121   0.0008
  0.0086   0.0129   0.0142   0.0168   0.0188   0.0244   0.0364   0.0448
  0.0482   0.0498   0.0516   0.0618   0.0692   0.0722   0.0760   0.0811
  0.0830   0.0856   0.0898   0.0907   0.0943   0.0989   0.1004   0.1055
  0.1081   0.1126   0.1155   0.1176   0.1200   0.1220   0.1233   0.1247
  0.1272   0.1303   0.1319   0.1362   0.1422   0.1432   0.1528   0.1577
  0.1592   0.1611   0.1645   0.1680   0.1737   0.1785   0.1847   0.1871
  0.1920   0.1957   0.1997   0.2028   0.2110   0.2151   0.2170   0.2223
  0.2269   0.2329   0.2337   0.2395   0.2404   0.2461   0.2502   0.2567
  0.2616   0.2645   0.2665   0.2686   0.2699   0.2741   0.2790   0.2814
  0.2843   0.2902   0.2946   0.3000   0.3019   0.3095   0.3180   0.3215
  0.3331   0.3356   0.3434   0.3496   0.3578   0.4138   0.4187   0.4307
  0.4321   0.4379   0.4453   0.4502   0.4561   0.4563   0.4624   0.4654
  0.4711   0.4795   0.4862   0.4895   0.4935   0.4996   0.5078   0.5181
  0.5441   0.5471   0.5500   0.5542   0.5616   0.5656   0.5793   0.5850
  0.5926   0.5961   0.6006   0.6106   0.6148   0.6192   0.6268   0.6330
  0.6435   0.6515   0.6571   0.6587   0.6757   0.6818   0.6831   0.6976
  0.7026   0.7138   0.7198   0.7237   0.7366   0.7395   0.7806   0.7836
  0.8061   0.8244   0.8292   0.8344   0.8381   0.8399   0.8451   0.8470
  0.8479   0.8500   0.8531   0.8541   0.8565   0.8616   0.8669   0.8701
  0.8723   0.8800   0.8900   0.8930   0.8990   0.9061   0.9126   0.9163
  0.9241   0.9356   0.9395   0.9525   0.9545   0.9573   0.9612   0.9630
  0.9669   0.9794   0.9877   0.9973   1.0248   1.0273   1.0350   1.0532
  1.0703   1.0894   1.0931   1.1122   1.1286   1.1357   1.1803   1.2101
  1.2208   1.2218   1.2321   1.2365   1.2405   1.2603   1.2685   1.2736
  1.2939   1.2972   1.3166   1.3405   1.3518   1.3831   1.4108   1.4378
  1.4868   1.4936   1.5005   1.5171   1.5487   1.5553   1.5694   1.5852
  1.5921   1.6053   1.6087   1.6442   1.6507   1.6714   1.6873   1.7102
  1.7281   1.7542   1.7762   1.7857   1.8187   1.8428   1.8475   1.8753
  1.8800   1.8910   1.8998   1.9136   1.9262   1.9380   1.9466   1.9561
  1.9631   1.9723   2.0142   2.0192   2.0618   2.0752   2.0820   2.1074
  2.1355   2.1542   2.1954   2.2295   2.2340   2.2505   2.2625   2.2685
  2.2834   2.2876   2.2963   2.3194   2.3228   2.3449   2.3684   2.4017
  2.4185   2.4236   2.4379   2.4559   2.4598   2.4937   2.5094   2.5298
  2.5363   2.5460   2.5649   2.5940   2.6293   2.6354   2.6566   2.6611
  2.6647   2.7097   2.7298   2.7363   2.7379   2.7517   2.7626   2.7677
  2.7735   2.7835   2.7907   2.8034   2.8292   2.8373   2.8925   2.9131
  2.9620   2.9761   3.0591   3.0755   3.0928   3.1195   3.1443   3.1600
  3.1743   3.2102   3.2202   3.2247   3.3418   3.3478   3.3738   3.4202
  3.5524   3.5742   3.6677   3.6960   3.7135   3.7889   3.8407   4.0053
  4.0704   4.0950   4.1035   4.3784   4.7964   4.8230   9.7446   9.7651
  9.7870   9.7937   9.8172  23.3755  23.5477  23.8300  23.8543  23.8710
 23.9078  23.9531  23.9948  24.0377  24.0487  24.1161  24.1375  25.7771
 25.8191  25.8316  25.8423  25.9197  26.0896  26.1041  26.1425  26.1689
 26.2712  26.4906  26.5982  26.6034  26.6705  26.8710 215.7350 215.7554
215.7819 215.7900 215.8184
 --------------------------------------------------------------

          Ground-State Mulliken Net Atomic Charges

     Atom                 Charge (a.u.)
  ----------------------------------------
      1 C                     0.194389
      2 C                    -0.744156
      3 Cl                    0.635408
      4 C                    -0.021040
      5 Cl                    0.575313
      6 C                    -0.163625
      7 Cl                    0.543490
      8 C                    -0.638708
      9 H                     0.214132
     10 C                    -0.649798
     11 H                     0.185003
     12 C                     0.066656
     13 C                    -0.948497
     14 H                     0.202063
     15 C                     0.322885
     16 Cl                    0.471991
     17 C                    -0.843916
     18 H                     0.195823
     19 C                     0.421205
     20 Cl                    0.442294
     21 C                    -0.668532
     22 H                     0.207622
  ----------------------------------------
  Sum of atomic charges =     0.000000

 -----------------------------------------------------------------
                    Cartesian Multipole Moments
 -----------------------------------------------------------------
    Charge (ESU x 10^10)
                -0.0000
    Dipole Moment (Debye)
         X      -1.0801      Y      -0.2416      Z      -1.6051
       Tot       1.9496
    Quadrupole Moments (Debye-Ang)
        XX    -134.4035     XY       0.1834     YY    -135.2252
        XZ       4.4009     YZ      -0.0891     ZZ    -136.5490
    Octopole Moments (Debye-Ang^2)
       XXX    -285.0463    XXY      -2.2047    XYY     -98.3866
       YYY     -11.4355    XXZ     -32.1957    XYZ       1.2023
       YYZ     -14.6375    XZZ     -91.6387    YZZ      -7.2255
       ZZZ     -51.3952
    Hexadecapole Moments (Debye-Ang^3)
      XXXX   -5914.1885   XXXY     246.0045   XXYY   -1196.4000
      XYYY     223.4725   YYYY    -993.0519   XXXZ    1452.3797
      XXYZ      59.0111   XYYZ     518.0957   YYYZ     148.9450
      XXZZ   -1657.8551   XYZZ      67.8017   YYZZ    -873.8029
      XZZZ    1493.0288   YZZZ     176.4577   ZZZZ   -4175.1920
 -----------------------------------------------------------------
 Calculating analytic gradient of the SCF energy
 Gradient of SCF Energy
            1           2           3           4           5           6
    1   0.0013919   0.0009229   0.0010106   0.0000667  -0.0013469  -0.0008882
    2   0.0007423  -0.0008633   0.0005118  -0.0000811   0.0000468  -0.0000004
    3  -0.0011178   0.0007442   0.0002873  -0.0023890   0.0024362  -0.0004932
            7           8           9          10          11          12
    1  -0.0002559  -0.0005536   0.0000162   0.0003032  -0.0003378  -0.0022280
    2  -0.0001028   0.0002032  -0.0000772   0.0009713  -0.0001920  -0.0011552
    3  -0.0001173   0.0012234  -0.0003120   0.0001388   0.0002399   0.0010898
           13          14          15          16          17          18
    1   0.0012961  -0.0000220   0.0014029  -0.0007757  -0.0010062   0.0004016
    2   0.0010521  -0.0005836  -0.0011450   0.0007347  -0.0000766   0.0000584
    3  -0.0000488  -0.0006176   0.0000557  -0.0001472   0.0007517  -0.0002538
           19          20          21          22
    1   0.0002118  -0.0001888   0.0007299  -0.0001509
    2   0.0012803  -0.0005974  -0.0010307   0.0003044
    3  -0.0014889   0.0007242  -0.0006698  -0.0000357
 Max gradient component =       2.436E-03
 RMS gradient           =       8.642E-04
 Gradient time:  CPU 214.63 s  wall 214.64 s
 Geometry Optimization Parameters
   NAtoms,    NIC,     NZ,  NCons,   NDum,   NFix, NCnnct, MaxDiis
       22     155      22       0       0       0       0       0

 Cartesian Hessian Update
 Hessian updated using BFGS update


** GEOMETRY OPTIMIZATION IN DELOCALIZED INTERNAL COORDINATES **
   Searching for a Minimum

   Optimization Cycle:   3

                       Coordinates (Angstroms)
     ATOM                X               Y               Z
      1  C         0.0586968298    0.0060735086    0.0780636449
      2  C        -0.0018438071    0.1240226215    1.4785143154
      3  Cl        1.4712364952    0.3214968072    2.4026490167
      4  C        -1.2390750854    0.1393786401    2.1489416021
      5  Cl       -1.3138621509    0.2844585944    3.8857047987
      6  C        -2.4258842813    0.0435363402    1.4100765161
      7  Cl       -3.9875338334    0.0444452462    2.1905892741
      8  C        -2.3776543197   -0.0579201509    0.0263351845
      9  H        -3.2982846929   -0.1367341594   -0.5367880499
     10  C        -1.1517958659   -0.0748656217   -0.6208914921
     11  H        -1.1268155017   -0.1830767747   -1.6980527791
     12  C         1.3279894702   -0.0292904384   -0.7007757973
     13  C         2.3179148717   -0.9884239049   -0.4541758431
     14  H         2.1907017350   -1.7258265056    0.3261301229
     15  C         3.4632617300   -1.0101620340   -1.2402704859
     16  Cl        4.6913525799   -2.2216962571   -0.9299441682
     17  C         3.6618001310   -0.1003508173   -2.2743924730
     18  H         4.5604598797   -0.1270423420   -2.8757718675
     19  C         2.6682003697    0.8423339265   -2.5113218855
     20  Cl        2.8873528621    2.0052181625   -3.8049385660
     21  C         1.5096980485    0.8879866735   -1.7437452185
     22  H         0.7633685767    1.6468811134   -1.9413839948
   Point Group: c1    Number of degrees of freedom:    60


   Energy is  -2761.517303508

 Hessian updated using BFGS update

 54 Hessian modes will be used to form the next step
  Hessian Eigenvalues:
     0.011788    0.019212    0.020011    0.023069    0.023314    0.023554
     0.023660    0.023689    0.023931    0.023945    0.024090    0.024102
     0.024113    0.024115    0.024135    0.024137    0.024142    0.024312
     0.028197    0.158633    0.159970    0.160000    0.160024    0.160387
     0.207843    0.225796    0.234769    0.235104    0.244665    0.247239
     0.249973    0.249991    0.249999    0.271246    0.295056    0.300915
     0.303426    0.331250    0.355288    0.356472    0.356679    0.388863
     0.429200    0.432076    0.437606    0.452651    0.467807    0.470493
     0.472569    0.477973    0.478139    0.479007    0.490827    0.548684

 Minimum search - taking simple RFO step
 Searching for Lamda that Minimizes Along All modes
 Value Taken    Lamda =  -0.00034041
 Step Taken.  Stepsize is  0.115170

                             Maximum     Tolerance    Cnvgd?
         Gradient           0.004491      0.000300      NO
         Displacement       0.080921      0.001200      NO
         Energy change     -0.001253      0.000001      NO


 New Cartesian Coordinates Obtained by Inverse Iteration

 Displacement from previous Coordinates is:  0.383875
 ----------------------------------------------------------------
             Standard Nuclear Orientation (Angstroms)
    I     Atom           X                Y                Z
 ----------------------------------------------------------------
    1      C       0.0483372442     0.0076671797     0.0624186113
    2      C      -0.0030277238     0.1504727028     1.4578860907
    3      Cl      1.4766569090     0.3680105975     2.3622539347
    4      C      -1.2295654441     0.1604312991     2.1423912364
    5      Cl     -1.2747206391     0.3384362441     3.8718120609
    6      C      -2.4202744810     0.0334303602     1.4150717972
    7      Cl     -3.9741312901     0.0310498403     2.2095130368
    8      C      -2.3833972749    -0.0968408987     0.0312596987
    9      H      -3.3093491932    -0.1982521208    -0.5188198362
   10      C      -1.1637734376    -0.1090402944    -0.6279553976
   11      H      -1.1425518853    -0.2341667465    -1.7037472178
   12      C       1.3205651414    -0.0212927298    -0.7107452671
   13      C       2.2909254246    -0.9997461125    -0.4696931957
   14      H       2.1488807363    -1.7385025221     0.3070691742
   15      C       3.4419191767    -1.0247091701    -1.2468985062
   16      Cl      4.6520874261    -2.2593618250    -0.9456921881
   17      C       3.6644562370    -0.1005862548    -2.2637414226
   18      H       4.5668967332    -0.1310023478    -2.8577219514
   19      C       2.6878237072     0.8630714808    -2.4886772095
   20      Cl      2.9393052854     2.0472373452    -3.7594224739
   21      C       1.5225958007     0.9155172199    -1.7313336810
   22      H       0.7896255883     1.6886193811    -1.9206754392
 ----------------------------------------------------------------
 Nuclear Repulsion Energy =        1678.06726924 hartrees
 There are       81 alpha and       81 beta electrons
 Applying Cartesian multipole field
    Component          Value
    ---------          -----
     (2,0,0)        1.00000E-11
     (0,2,0)        2.00000E-11
     (0,0,2)       -3.00000E-11
 Nucleus-field energy     =    -0.0000000346 hartrees
 Requested basis set is 6-311++G(d,p)
 There are 162 shells and 449 basis functions
 A cutoff of  1.0D-15 yielded  10024 shell pairs
 There are     83395 function pairs (     89526 Cartesian)
 Smallest overlap matrix eigenvalue = 2.80E-07
 Linear dependence detected in AO basis
 Number of orthogonalized atomic orbitals = 444
 Maximum deviation from orthogonality = 5.438E-10
 Guess from superposition of atomic densities
 Warning:  Energy on first SCF cycle will be non-variational
 SAD guess density has 162.000000 electrons

 -----------------------------------------------------------------------
  General SCF calculation program by
  Eric Jon Sundstrom, Paul Horn, Yuezhi Mao, Dmitri Zuev, Alec White,
  David Stuck, Shaama M.S., Shane Yost, Joonho Lee, David Small,
  Daniel Levine, Susi Lehtola, Hugh Burton, Evgeny Epifanovsky,
  Bang C. Huynh
 -----------------------------------------------------------------------
 Exchange:     0.2000 Hartree-Fock + 0.0800 Slater + 0.7200 B88
 Correlation:  0.1900 VWN1RPA + 0.8100 LYP
 Using SG-1 standard quadrature grid
 A restricted SCF calculation will be
 performed using DIIS
 SCF converges when DIIS error is below 1.0e-08
 ---------------------------------------
  Cycle       Energy         DIIS error
 ---------------------------------------
    1   -2765.4979744117      2.92e-02  
    2   -2761.3663792161      2.42e-03  
    3   -2761.2391136306      3.16e-03  
    4   -2761.5008076624      7.60e-04  
    5   -2761.5148405330      3.21e-04  
    6   -2761.5172320374      1.03e-04  
    7   -2761.5174587167      3.63e-05  
    8   -2761.5174888744      1.28e-05  
    9   -2761.5174927377      3.41e-06  
   10   -2761.5174930331      1.05e-06  
   11   -2761.5174930579      3.20e-07  
   12   -2761.5174930600      1.15e-07  
   13   -2761.5174930603      3.66e-08  
   14   -2761.5174930605      1.39e-08  
   15   -2761.5174930605      4.88e-09  Convergence criterion met
 ---------------------------------------
 SCF time:   CPU 641.46s  wall 642.00s 
 SCF   energy in the final basis set =    -2761.5174930605
 Total energy in the final basis set =    -2761.5174930605

 --------------------------------------------------------------

                    Orbital Energies (a.u.)
 --------------------------------------------------------------

 Alpha MOs
 -- Occupied --
********-101.5766-101.5761-101.5713-101.5701 -10.2775 -10.2766 -10.2733
-10.2647 -10.2641 -10.2322 -10.2280 -10.2170 -10.2162 -10.2143 -10.2114
-10.2103  -9.4915  -9.4912  -9.4909  -9.4858  -9.4846  -7.2563  -7.2560
 -7.2558  -7.2505  -7.2494  -7.2464  -7.2461  -7.2458  -7.2456  -7.2454
 -7.2449  -7.2406  -7.2403  -7.2394  -7.2390  -0.9528  -0.9295  -0.9025
 -0.8913  -0.8815  -0.8595  -0.8450  -0.7945  -0.7637  -0.7582  -0.7509
 -0.6642  -0.6441  -0.6247  -0.6137  -0.5538  -0.5359  -0.5321  -0.5126
 -0.4970  -0.4791  -0.4672  -0.4640  -0.4596  -0.4507  -0.4343  -0.4279
 -0.4128  -0.4005  -0.3982  -0.3872  -0.3803  -0.3664  -0.3535  -0.3491
 -0.3431  -0.3380  -0.3357  -0.3305  -0.3189  -0.2893  -0.2756  -0.2696
 -0.2648
 -- Virtual --
 -0.0703  -0.0572  -0.0466  -0.0389  -0.0354  -0.0168  -0.0122   0.0009
  0.0088   0.0130   0.0140   0.0164   0.0190   0.0247   0.0365   0.0450
  0.0480   0.0497   0.0524   0.0621   0.0690   0.0720   0.0760   0.0810
  0.0830   0.0861   0.0894   0.0907   0.0943   0.0987   0.1003   0.1055
  0.1081   0.1130   0.1158   0.1174   0.1201   0.1218   0.1232   0.1244
  0.1272   0.1300   0.1316   0.1357   0.1420   0.1433   0.1535   0.1576
  0.1590   0.1607   0.1647   0.1683   0.1733   0.1786   0.1846   0.1873
  0.1923   0.1958   0.1993   0.2030   0.2109   0.2155   0.2170   0.2223
  0.2275   0.2336   0.2343   0.2391   0.2399   0.2457   0.2512   0.2565
  0.2624   0.2644   0.2668   0.2685   0.2699   0.2737   0.2788   0.2803
  0.2848   0.2907   0.2934   0.2991   0.3030   0.3093   0.3176   0.3210
  0.3334   0.3355   0.3439   0.3499   0.3579   0.4143   0.4189   0.4315
  0.4325   0.4379   0.4454   0.4504   0.4562   0.4566   0.4632   0.4655
  0.4704   0.4788   0.4873   0.4901   0.4944   0.4994   0.5071   0.5178
  0.5439   0.5474   0.5513   0.5556   0.5596   0.5647   0.5780   0.5853
  0.5957   0.5982   0.6016   0.6129   0.6155   0.6192   0.6251   0.6338
  0.6443   0.6522   0.6592   0.6603   0.6752   0.6816   0.6829   0.6968
  0.7006   0.7135   0.7194   0.7253   0.7348   0.7397   0.7805   0.7837
  0.8050   0.8245   0.8293   0.8345   0.8387   0.8414   0.8461   0.8472
  0.8479   0.8501   0.8523   0.8556   0.8566   0.8623   0.8667   0.8698
  0.8727   0.8808   0.8908   0.8945   0.9009   0.9070   0.9124   0.9178
  0.9250   0.9364   0.9400   0.9525   0.9547   0.9574   0.9615   0.9639
  0.9674   0.9778   0.9893   0.9986   1.0243   1.0284   1.0332   1.0525
  1.0742   1.0888   1.0921   1.1147   1.1298   1.1374   1.1811   1.2116
  1.2210   1.2228   1.2328   1.2367   1.2414   1.2635   1.2706   1.2743
  1.2946   1.2968   1.3159   1.3410   1.3558   1.3838   1.4126   1.4342
  1.4870   1.4941   1.5031   1.5179   1.5518   1.5559   1.5715   1.5824
  1.5924   1.6061   1.6079   1.6454   1.6519   1.6716   1.6874   1.7077
  1.7304   1.7561   1.7773   1.7885   1.8182   1.8440   1.8479   1.8745
  1.8792   1.8927   1.9025   1.9147   1.9265   1.9396   1.9474   1.9576
  1.9643   1.9715   2.0150   2.0212   2.0625   2.0741   2.0823   2.1076
  2.1349   2.1516   2.1964   2.2320   2.2341   2.2517   2.2630   2.2688
  2.2845   2.2850   2.2962   2.3197   2.3260   2.3455   2.3695   2.4054
  2.4191   2.4239   2.4426   2.4582   2.4608   2.4947   2.5098   2.5306
  2.5357   2.5461   2.5642   2.5960   2.6303   2.6374   2.6586   2.6642
  2.6655   2.7130   2.7311   2.7354   2.7400   2.7492   2.7633   2.7676
  2.7734   2.7845   2.7865   2.8017   2.8263   2.8383   2.8895   2.9136
  2.9671   2.9791   3.0609   3.0773   3.0950   3.1192   3.1471   3.1616
  3.1755   3.2121   3.2210   3.2260   3.3430   3.3493   3.3744   3.4210
  3.5548   3.5767   3.6717   3.6986   3.7126   3.7885   3.8419   4.0071
  4.0702   4.0954   4.1056   4.3707   4.7992   4.8235   9.7466   9.7651
  9.7865   9.7937   9.8209  23.3766  23.5498  23.8336  23.8548  23.8728
 23.9098  23.9567  23.9961  24.0384  24.0508  24.1158  24.1403  25.7770
 25.8186  25.8308  25.8432  25.9208  26.0911  26.1020  26.1482  26.1672
 26.2760  26.4915  26.5946  26.6027  26.6739  26.8780 215.7372 215.7553
215.7814 215.7899 215.8228
 --------------------------------------------------------------

          Ground-State Mulliken Net Atomic Charges

     Atom                 Charge (a.u.)
  ----------------------------------------
      1 C                     0.226525
      2 C                    -0.865979
      3 Cl                    0.638305
      4 C                    -0.015576
      5 Cl                    0.571951
      6 C                    -0.103975
      7 Cl                    0.541268
      8 C                    -0.646267
      9 H                     0.213931
     10 C                    -0.614425
     11 H                     0.186772
     12 C                     0.053525
     13 C                    -0.948334
     14 H                     0.203102
     15 C                     0.329150
     16 Cl                    0.469484
     17 C                    -0.859811
     18 H                     0.194674
     19 C                     0.434419
     20 Cl                    0.440334
     21 C                    -0.655313
     22 H                     0.206240
  ----------------------------------------
  Sum of atomic charges =     0.000000

 -----------------------------------------------------------------
                    Cartesian Multipole Moments
 -----------------------------------------------------------------
    Charge (ESU x 10^10)
                 0.0000
    Dipole Moment (Debye)
         X      -1.1119      Y      -0.2712      Z      -1.5733
       Tot       1.9455
    Quadrupole Moments (Debye-Ang)
        XX    -134.4745     XY       0.2937     YY    -135.2331
        XZ       4.4515     YZ      -0.0200     ZZ    -136.4734
    Octopole Moments (Debye-Ang^2)
       XXX    -287.2688    XXY      -3.6074    XYY     -99.5220
       YYY     -14.4212    XXZ     -31.8226    XYZ       1.1875
       YYZ     -14.2498    XZZ     -92.4968    YZZ      -8.4299
       ZZZ     -50.1867
    Hexadecapole Moments (Debye-Ang^3)
      XXXX   -5890.5888   XXXY     235.0132   XXYY   -1200.0709
      XYYY     210.8068   YYYY   -1029.6938   XXXZ    1453.6087
      XXYZ      56.3814   XYYZ     518.6586   YYYZ     136.5707
      XXZZ   -1648.0091   XYZZ      63.5445   YYZZ    -871.8531
      XZZZ    1495.1103   YZZZ     167.3705   ZZZZ   -4125.8672
 -----------------------------------------------------------------
 Calculating analytic gradient of the SCF energy
 Gradient of SCF Energy
            1           2           3           4           5           6
    1   0.0013931  -0.0002905  -0.0003483   0.0009134   0.0003188  -0.0006910
    2   0.0004633  -0.0002052  -0.0001296  -0.0001052  -0.0000156   0.0000545
    3  -0.0002670   0.0001969  -0.0004167  -0.0006699   0.0003962   0.0005012
            7           8           9          10          11          12
    1   0.0000148  -0.0004570   0.0001164  -0.0001822  -0.0000901  -0.0007427
    2  -0.0000862   0.0000551   0.0000259   0.0001886  -0.0001336  -0.0009000
    3  -0.0003638  -0.0002569  -0.0000975   0.0000934   0.0000151   0.0011572
           13          14          15          16          17          18
    1   0.0000509   0.0000234   0.0000974  -0.0002592   0.0004155   0.0000255
    2   0.0004856  -0.0002112  -0.0002353   0.0002720  -0.0001303   0.0000305
    3   0.0003919   0.0000339   0.0000264  -0.0000506  -0.0002596   0.0000571
           19          20          21          22
    1  -0.0002710  -0.0000495  -0.0001181   0.0001306
    2   0.0004302  -0.0002639   0.0002737   0.0001368
    3  -0.0003274   0.0002883  -0.0004804   0.0000321
 Max gradient component =       1.393E-03
 RMS gradient           =       3.897E-04
 Gradient time:  CPU 213.27 s  wall 213.28 s
 Geometry Optimization Parameters
   NAtoms,    NIC,     NZ,  NCons,   NDum,   NFix, NCnnct, MaxDiis
       22     155      22       0       0       0       0       0

 Cartesian Hessian Update
 Hessian updated using BFGS update


** GEOMETRY OPTIMIZATION IN DELOCALIZED INTERNAL COORDINATES **
   Searching for a Minimum

   Optimization Cycle:   4

                       Coordinates (Angstroms)
     ATOM                X               Y               Z
      1  C         0.0483372442    0.0076671797    0.0624186113
      2  C        -0.0030277238    0.1504727028    1.4578860907
      3  Cl        1.4766569090    0.3680105975    2.3622539347
      4  C        -1.2295654441    0.1604312991    2.1423912364
      5  Cl       -1.2747206391    0.3384362441    3.8718120609
      6  C        -2.4202744810    0.0334303602    1.4150717972
      7  Cl       -3.9741312901    0.0310498403    2.2095130368
      8  C        -2.3833972749   -0.0968408987    0.0312596987
      9  H        -3.3093491932   -0.1982521208   -0.5188198362
     10  C        -1.1637734376   -0.1090402944   -0.6279553976
     11  H        -1.1425518853   -0.2341667465   -1.7037472178
     12  C         1.3205651414   -0.0212927298   -0.7107452671
     13  C         2.2909254246   -0.9997461125   -0.4696931957
     14  H         2.1488807363   -1.7385025221    0.3070691742
     15  C         3.4419191767   -1.0247091701   -1.2468985062
     16  Cl        4.6520874261   -2.2593618250   -0.9456921881
     17  C         3.6644562370   -0.1005862548   -2.2637414226
     18  H         4.5668967332   -0.1310023478   -2.8577219514
     19  C         2.6878237072    0.8630714808   -2.4886772095
     20  Cl        2.9393052854    2.0472373452   -3.7594224739
     21  C         1.5225958007    0.9155172199   -1.7313336810
     22  H         0.7896255883    1.6886193811   -1.9206754392
   Point Group: c1    Number of degrees of freedom:    60


   Energy is  -2761.517493060

 Hessian updated using BFGS update

 58 Hessian modes will be used to form the next step
  Hessian Eigenvalues:
     0.009086    0.019257    0.019787    0.023087    0.023347    0.023460
     0.023642    0.023672    0.023923    0.023985    0.024092    0.024102
     0.024114    0.024115    0.024133    0.024141    0.024147    0.024218
     0.028398    0.157563    0.159971    0.159992    0.160016    0.160222
     0.210979    0.225326    0.234735    0.234773    0.243311    0.248031
     0.249158    0.249976    0.249992    0.249992    0.250000    0.281307
     0.291447    0.300805    0.301029    0.306449    0.334300    0.355323
     0.356637    0.356663    0.356798    0.388870    0.428763    0.432061
     0.438912    0.462086    0.468513    0.468854    0.471907    0.477474
     0.478160    0.479015    0.522216    0.567122

 Minimum search - taking simple RFO step
 Searching for Lamda that Minimizes Along All modes
 Value Taken    Lamda =  -0.00005253
 Step Taken.  Stepsize is  0.059083

                             Maximum     Tolerance    Cnvgd?
         Gradient           0.000829      0.000300      NO
         Displacement       0.047188      0.001200      NO
         Energy change     -0.000190      0.000001      NO


 New Cartesian Coordinates Obtained by Inverse Iteration

 Displacement from previous Coordinates is:  0.199866
 ----------------------------------------------------------------
             Standard Nuclear Orientation (Angstroms)
    I     Atom           X                Y                Z
 ----------------------------------------------------------------
    1      C       0.0448992882     0.0052032811     0.0586997548
    2      C      -0.0031178507     0.1636175014     1.4524357866
    3      Cl      1.4797799782     0.3965567675     2.3488237013
    4      C      -1.2281704811     0.1744640058     2.1402709532
    5      Cl     -1.2739347729     0.3749903792     3.8656500911
    6      C      -2.4178260551     0.0297497142     1.4165278274
    7      Cl     -3.9684119341     0.0298186908     2.2179516131
    8      C      -2.3838446201    -0.1178458789     0.0343802415
    9      H      -3.3115322605    -0.2312930919    -0.5104824516
   10      C      -1.1665188564    -0.1279137472    -0.6287079237
   11      H      -1.1456691332    -0.2610950511    -1.7035990501
   12      C       1.3185640778    -0.0203267197    -0.7149767329
   13      C       2.2802395429    -1.0089377686    -0.4818177356
   14      H       2.1307463119    -1.7515403411     0.2897244540
   15      C       3.4338511595    -1.0334079117    -1.2547754763
   16      Cl      4.6349216362    -2.2809453536    -0.9641440365
   17      C       3.6659635839    -0.0988702913    -2.2596595145
   18      H       4.5694745514    -0.1292796394    -2.8517954022
   19      C       2.6974558585     0.8744579231    -2.4763217121
   20      Cl      2.9621843764     2.0718834670    -3.7333763249
   21      C       1.5294273683     0.9263873631    -1.7232111160
   22      H       0.8008022722     1.7047693295    -1.9070450919
 ----------------------------------------------------------------
 Nuclear Repulsion Energy =        1678.22833009 hartrees
 There are       81 alpha and       81 beta electrons
 Applying Cartesian multipole field
    Component          Value
    ---------          -----
     (2,0,0)        1.00000E-11
     (0,2,0)        2.00000E-11
     (0,0,2)       -3.00000E-11
 Nucleus-field energy     =    -0.0000000338 hartrees
 Requested basis set is 6-311++G(d,p)
 There are 162 shells and 449 basis functions
 A cutoff of  1.0D-15 yielded  10024 shell pairs
 There are     83413 function pairs (     89551 Cartesian)
 Smallest overlap matrix eigenvalue = 2.82E-07
 Linear dependence detected in AO basis
 Number of orthogonalized atomic orbitals = 445
 Maximum deviation from orthogonality = 5.009E-10
 Guess from superposition of atomic densities
 Warning:  Energy on first SCF cycle will be non-variational
 SAD guess density has 162.000000 electrons

 -----------------------------------------------------------------------
  General SCF calculation program by
  Eric Jon Sundstrom, Paul Horn, Yuezhi Mao, Dmitri Zuev, Alec White,
  David Stuck, Shaama M.S., Shane Yost, Joonho Lee, David Small,
  Daniel Levine, Susi Lehtola, Hugh Burton, Evgeny Epifanovsky,
  Bang C. Huynh
 -----------------------------------------------------------------------
 Exchange:     0.2000 Hartree-Fock + 0.0800 Slater + 0.7200 B88
 Correlation:  0.1900 VWN1RPA + 0.8100 LYP
 Using SG-1 standard quadrature grid
 A restricted SCF calculation will be
 performed using DIIS
 SCF converges when DIIS error is below 1.0e-08
 ---------------------------------------
  Cycle       Energy         DIIS error
 ---------------------------------------
    1   -2765.4984525257      2.92e-02  
    2   -2761.3663874722      2.41e-03  
    3   -2761.2392627634      3.16e-03  
    4   -2761.5008977706      7.58e-04  
    5   -2761.5149477120      3.20e-04  
    6   -2761.5173310675      1.03e-04  
    7   -2761.5175587776      3.62e-05  
    8   -2761.5175890657      1.28e-05  
    9   -2761.5175929240      3.41e-06  
   10   -2761.5175932210      1.05e-06  
   11   -2761.5175932457      3.17e-07  
   12   -2761.5175932478      1.15e-07  
   13   -2761.5175932481      3.64e-08  
   14   -2761.5175932482      1.39e-08  
   15   -2761.5175932482      4.85e-09  Convergence criterion met
 ---------------------------------------
 SCF time:   CPU 644.96s  wall 645.00s 
 SCF   energy in the final basis set =    -2761.5175932482
 Total energy in the final basis set =    -2761.5175932482

 --------------------------------------------------------------

                    Orbital Energies (a.u.)
 --------------------------------------------------------------

 Alpha MOs
 -- Occupied --
********-101.5765-101.5760-101.5712-101.5701 -10.2773 -10.2765 -10.2731
-10.2647 -10.2642 -10.2320 -10.2279 -10.2169 -10.2162 -10.2143 -10.2114
-10.2103  -9.4916  -9.4911  -9.4908  -9.4857  -9.4846  -7.2564  -7.2559
 -7.2557  -7.2504  -7.2493  -7.2465  -7.2460  -7.2457  -7.2457  -7.2452
 -7.2448  -7.2405  -7.2402  -7.2394  -7.2390  -0.9529  -0.9295  -0.9023
 -0.8910  -0.8816  -0.8594  -0.8450  -0.7945  -0.7637  -0.7583  -0.7510
 -0.6641  -0.6441  -0.6250  -0.6136  -0.5538  -0.5358  -0.5322  -0.5131
 -0.4968  -0.4791  -0.4673  -0.4638  -0.4595  -0.4508  -0.4343  -0.4279
 -0.4128  -0.4005  -0.3979  -0.3870  -0.3802  -0.3663  -0.3534  -0.3489
 -0.3432  -0.3380  -0.3357  -0.3305  -0.3189  -0.2888  -0.2755  -0.2698
 -0.2652
 -- Virtual --
 -0.0694  -0.0574  -0.0463  -0.0389  -0.0362  -0.0172  -0.0123   0.0009
  0.0088   0.0130   0.0137   0.0161   0.0190   0.0248   0.0364   0.0449
  0.0478   0.0496   0.0528   0.0623   0.0688   0.0716   0.0758   0.0808
  0.0830   0.0856   0.0892   0.0904   0.0942   0.0973   0.1001   0.1048
  0.1077   0.1132   0.1158   0.1172   0.1198   0.1211   0.1220   0.1243
  0.1265   0.1299   0.1312   0.1353   0.1413   0.1422   0.1527   0.1576
  0.1588   0.1595   0.1645   0.1682   0.1723   0.1781   0.1817   0.1861
  0.1899   0.1957   0.1983   0.2031   0.2109   0.2145   0.2161   0.2221
  0.2246   0.2337   0.2342   0.2375   0.2390   0.2449   0.2511   0.2560
  0.2619   0.2630   0.2668   0.2673   0.2702   0.2730   0.2783   0.2795
  0.2848   0.2899   0.2910   0.2971   0.3017   0.3076   0.3145   0.3180
  0.3207   0.3337   0.3360   0.3439   0.3500   0.3582   0.4145   0.4194
  0.4323   0.4327   0.4379   0.4458   0.4517   0.4564   0.4574   0.4642
  0.4662   0.4706   0.4789   0.4889   0.4946   0.4979   0.5022   0.5098
  0.5179   0.5440   0.5474   0.5523   0.5560   0.5620   0.5651   0.5775
  0.5882   0.5973   0.5998   0.6033   0.6160   0.6185   0.6190   0.6288
  0.6340   0.6457   0.6532   0.6602   0.6699   0.6768   0.6825   0.6912
  0.6990   0.7053   0.7159   0.7218   0.7331   0.7391   0.7448   0.7838
  0.7918   0.8095   0.8251   0.8300   0.8346   0.8391   0.8435   0.8470
  0.8472   0.8501   0.8507   0.8523   0.8565   0.8573   0.8625   0.8671
  0.8707   0.8784   0.8813   0.8916   0.8981   0.9026   0.9076   0.9158
  0.9234   0.9271   0.9382   0.9411   0.9526   0.9551   0.9602   0.9627
  0.9669   0.9715   0.9797   0.9905   0.9992   1.0236   1.0287   1.0329
  1.0524   1.0766   1.0884   1.0928   1.1160   1.1306   1.1390   1.1818
  1.2124   1.2204   1.2238   1.2327   1.2374   1.2414   1.2643   1.2719
  1.2746   1.2948   1.2969   1.3193   1.3426   1.3572   1.3852   1.4125
  1.4323   1.4872   1.4963   1.5049   1.5215   1.5530   1.5614   1.5722
  1.5818   1.5928   1.6064   1.6083   1.6460   1.6522   1.6720   1.6885
  1.7077   1.7314   1.7566   1.7783   1.7892   1.8180   1.8443   1.8477
  1.8743   1.8784   1.8926   1.9039   1.9156   1.9267   1.9403   1.9486
  1.9581   1.9651   1.9715   2.0150   2.0272   2.0637   2.0760   2.0838
  2.1077   2.1354   2.1504   2.1973   2.2332   2.2342   2.2519   2.2635
  2.2687   2.2837   2.2846   2.2964   2.3214   2.3276   2.3465   2.3698
  2.4102   2.4193   2.4241   2.4443   2.4602   2.4614   2.4950   2.5116
  2.5332   2.5365   2.5479   2.5642   2.5988   2.6325   2.6385   2.6592
  2.6655   2.6663   2.7142   2.7306   2.7376   2.7439   2.7493   2.7636
  2.7691   2.7763   2.7844   2.7991   2.8137   2.8264   2.8403   2.8878
  2.9139   2.9687   2.9813   3.0621   3.0781   3.0968   3.1207   3.1475
  3.1628   3.1776   3.2129   3.2213   3.2259   3.3455   3.3510   3.3752
  3.4243   3.5559   3.5794   3.6749   3.7002   3.7131   3.7887   3.8442
  4.0073   4.0703   4.0955   4.1062   4.3676   4.8007   4.8245   9.7470
  9.7658   9.7877   9.7949   9.8216  23.3768  23.5503  23.8344  23.8557
 23.8726  23.9098  23.9585  23.9972  24.0406  24.0524  24.1170  24.1422
 25.7773  25.8191  25.8302  25.8441  25.9230  26.0954  26.1034  26.1526
 26.1696  26.2800  26.4967  26.5962  26.6341  26.6745  26.8904 215.7377
215.7566 215.7827 215.7912 215.8235
 --------------------------------------------------------------

          Ground-State Mulliken Net Atomic Charges

     Atom                 Charge (a.u.)
  ----------------------------------------
      1 C                     0.322657
      2 C                    -0.895080
      3 Cl                    0.642865
      4 C                    -0.021094
      5 Cl                    0.569343
      6 C                    -0.073853
      7 Cl                    0.542320
      8 C                    -0.632283
      9 H                     0.213388
     10 C                    -0.616038
     11 H                     0.188463
     12 C                    -0.016032
     13 C                    -0.907610
     14 H                     0.208813
     15 C                     0.330875
     16 Cl                    0.473817
     17 C                    -0.779960
     18 H                     0.214119
     19 C                     0.191173
     20 Cl                    0.493620
     21 C                    -0.667335
     22 H                     0.217832
  ----------------------------------------
  Sum of atomic charges =     0.000000

 -----------------------------------------------------------------
                    Cartesian Multipole Moments
 -----------------------------------------------------------------
    Charge (ESU x 10^10)
                -0.0000
    Dipole Moment (Debye)
         X      -1.1206      Y      -0.2922      Z      -1.5693
       Tot       1.9503
    Quadrupole Moments (Debye-Ang)
        XX    -134.5263     XY       0.3591     YY    -135.2319
        XZ       4.4456     YZ       0.0135     ZZ    -136.4530
    Octopole Moments (Debye-Ang^2)
       XXX    -287.6484    XXY      -4.4737    XYY     -99.8681
       YYY     -16.6049    XXZ     -31.6229    XYZ       1.1314
       YYZ     -14.1015    XZZ     -92.8663    YZZ      -9.1540
       ZZZ     -49.8410
    Hexadecapole Moments (Debye-Ang^3)
      XXXX   -5885.6408   XXXY     231.7448   XXYY   -1203.2894
      XYYY     206.3407   YYYY   -1051.7280   XXXZ    1458.3365
      XXYZ      53.7794   XYYZ     520.2334   YYYZ     126.6895
      XXZZ   -1644.0341   XYZZ      62.1675   YYZZ    -872.0156
      XZZZ    1498.9038   YZZZ     159.2955   ZZZZ   -4104.5842
 -----------------------------------------------------------------
 Calculating analytic gradient of the SCF energy
 Gradient of SCF Energy
            1           2           3           4           5           6
    1   0.0004262  -0.0002891   0.0000081   0.0000371  -0.0001428  -0.0000360
    2   0.0000599  -0.0001605  -0.0001825   0.0000860  -0.0000811  -0.0000788
    3  -0.0001285   0.0000261  -0.0003675  -0.0001573  -0.0002118   0.0005099
            7           8           9          10          11          12
    1   0.0002605   0.0001814   0.0000537  -0.0002303   0.0000237  -0.0000888
    2   0.0000299   0.0000179   0.0000347   0.0000536  -0.0000289  -0.0001736
    3   0.0000420  -0.0002535   0.0000025   0.0000477  -0.0000313   0.0004830
           13          14          15          16          17          18
    1  -0.0001760   0.0000270  -0.0001180   0.0000641   0.0002219  -0.0000691
    2   0.0002012   0.0000467   0.0001581  -0.0000914  -0.0000999  -0.0000027
    3   0.0001056   0.0001153  -0.0000712   0.0000218  -0.0001058   0.0000806
           19          20          21          22
    1  -0.0002475   0.0000303  -0.0000227   0.0000864
    2   0.0000347   0.0000451   0.0001267   0.0000050
    3   0.0001505  -0.0000331  -0.0002663   0.0000415
 Max gradient component =       5.099E-04
 RMS gradient           =       1.642E-04
 Gradient time:  CPU 218.13 s  wall 218.14 s
 Geometry Optimization Parameters
   NAtoms,    NIC,     NZ,  NCons,   NDum,   NFix, NCnnct, MaxDiis
       22     155      22       0       0       0       0       0

 Cartesian Hessian Update
 Hessian updated using BFGS update


** GEOMETRY OPTIMIZATION IN DELOCALIZED INTERNAL COORDINATES **
   Searching for a Minimum

   Optimization Cycle:   5

                       Coordinates (Angstroms)
     ATOM                X               Y               Z
      1  C         0.0448992882    0.0052032811    0.0586997548
      2  C        -0.0031178507    0.1636175014    1.4524357866
      3  Cl        1.4797799782    0.3965567675    2.3488237013
      4  C        -1.2281704811    0.1744640058    2.1402709532
      5  Cl       -1.2739347729    0.3749903792    3.8656500911
      6  C        -2.4178260551    0.0297497142    1.4165278274
      7  Cl       -3.9684119341    0.0298186908    2.2179516131
      8  C        -2.3838446201   -0.1178458789    0.0343802415
      9  H        -3.3115322605   -0.2312930919   -0.5104824516
     10  C        -1.1665188564   -0.1279137472   -0.6287079237
     11  H        -1.1456691332   -0.2610950511   -1.7035990501
     12  C         1.3185640778   -0.0203267197   -0.7149767329
     13  C         2.2802395429   -1.0089377686   -0.4818177356
     14  H         2.1307463119   -1.7515403411    0.2897244540
     15  C         3.4338511595   -1.0334079117   -1.2547754763
     16  Cl        4.6349216362   -2.2809453536   -0.9641440365
     17  C         3.6659635839   -0.0988702913   -2.2596595145
     18  H         4.5694745514   -0.1292796394   -2.8517954022
     19  C         2.6974558585    0.8744579231   -2.4763217121
     20  Cl        2.9621843764    2.0718834670   -3.7333763249
     21  C         1.5294273683    0.9263873631   -1.7232111160
     22  H         0.8008022722    1.7047693295   -1.9070450919
   Point Group: c1    Number of degrees of freedom:    60


   Energy is  -2761.517593248

 Hessian updated using BFGS update

 60 Hessian modes will be used to form the next step
  Hessian Eigenvalues:
     0.005620    0.019199    0.019979    0.023160    0.023166    0.023549
     0.023621    0.023726    0.023923    0.023967    0.024074    0.024102
     0.024113    0.024119    0.024134    0.024141    0.024196    0.024612
     0.027956    0.157875    0.159774    0.159992    0.160065    0.160327
     0.211813    0.225889    0.233798    0.234862    0.240171    0.248054
     0.249217    0.249976    0.249992    0.249993    0.263526    0.285427
     0.298913    0.299761    0.301031    0.303662    0.311865    0.333556
     0.356399    0.356640    0.356663    0.356685    0.357283    0.401267
     0.429848    0.431805    0.438745    0.460312    0.465418    0.471239
     0.471752    0.477825    0.478978    0.504079    0.513245    0.562686

 Minimum search - taking simple RFO step
 Searching for Lamda that Minimizes Along All modes
 Value Taken    Lamda =  -0.00002307
 Step Taken.  Stepsize is  0.052264

                             Maximum     Tolerance    Cnvgd?
         Gradient           0.001027      0.000300      NO
         Displacement       0.044258      0.001200      NO
         Energy change     -0.000100      0.000001      NO


 New Cartesian Coordinates Obtained by Inverse Iteration

 Displacement from previous Coordinates is:  0.183785
 ----------------------------------------------------------------
             Standard Nuclear Orientation (Angstroms)
    I     Atom           X                Y                Z
 ----------------------------------------------------------------
    1      C       0.0427801036     0.0034485359     0.0569632004
    2      C      -0.0032916850     0.1771565663     1.4488505118
    3      Cl      1.4805823564     0.4265762212     2.3401391570
    4      C      -1.2275948952     0.1878435799     2.1388127347
    5      Cl     -1.2711926593     0.4087947610     3.8614607648
    6      C      -2.4169632659     0.0281229651     1.4172874453
    7      Cl     -3.9674238172     0.0274281502     2.2202734705
    8      C      -2.3842233977    -0.1355498613     0.0371925830
    9      H      -3.3125483024    -0.2608325653    -0.5041810224
   10      C      -1.1679196177    -0.1445997081    -0.6278931120
   11      H      -1.1471912811    -0.2869639496    -1.7015767894
   12      C       1.3172732902    -0.0209967419    -0.7178009960
   13      C       2.2720156797    -1.0184228916    -0.4929118894
   14      H       2.1156593486    -1.7671003333     0.2714127536
   15      C       3.4273686410    -1.0417350955    -1.2631820171
   16      Cl      4.6201949720    -2.3001564557    -0.9843428491
   17      C       3.6672242551    -0.0973387782    -2.2569786575
   18      H       4.5714704889    -0.1270366659    -2.8482317410
   19      C       2.7056084256     0.8842440294    -2.4651686768
   20      Cl      2.9805136032     2.0937454522    -3.7089186519
   21      C       1.5358157056     0.9351450729    -1.7144519424
   22      H       0.8111260926     1.7186703405    -1.8922024215
 ----------------------------------------------------------------
 Nuclear Repulsion Energy =        1678.01940472 hartrees
 There are       81 alpha and       81 beta electrons
 Applying Cartesian multipole field
    Component          Value
    ---------          -----
     (2,0,0)        1.00000E-11
     (0,2,0)        2.00000E-11
     (0,0,2)       -3.00000E-11
 Nucleus-field energy     =    -0.0000000330 hartrees
 Requested basis set is 6-311++G(d,p)
 There are 162 shells and 449 basis functions
 A cutoff of  1.0D-15 yielded  10023 shell pairs
 There are     83419 function pairs (     89559 Cartesian)
 Smallest overlap matrix eigenvalue = 2.83E-07
 Linear dependence detected in AO basis
 Number of orthogonalized atomic orbitals = 445
 Maximum deviation from orthogonality = 4.555E-10
 Guess from superposition of atomic densities
 Warning:  Energy on first SCF cycle will be non-variational
 SAD guess density has 162.000000 electrons

 -----------------------------------------------------------------------
  General SCF calculation program by
  Eric Jon Sundstrom, Paul Horn, Yuezhi Mao, Dmitri Zuev, Alec White,
  David Stuck, Shaama M.S., Shane Yost, Joonho Lee, David Small,
  Daniel Levine, Susi Lehtola, Hugh Burton, Evgeny Epifanovsky,
  Bang C. Huynh
 -----------------------------------------------------------------------
 Exchange:     0.2000 Hartree-Fock + 0.0800 Slater + 0.7200 B88
 Correlation:  0.1900 VWN1RPA + 0.8100 LYP
 Using SG-1 standard quadrature grid
 A restricted SCF calculation will be
 performed using DIIS
 SCF converges when DIIS error is below 1.0e-08
 ---------------------------------------
  Cycle       Energy         DIIS error
 ---------------------------------------
    1   -2765.4954474249      2.92e-02  
    2   -2761.3663607098      2.41e-03  
    3   -2761.2390912181      3.16e-03  
    4   -2761.5008763994      7.59e-04  
    5   -2761.5149705386      3.20e-04  
    6   -2761.5173487601      1.03e-04  
    7   -2761.5175770053      3.63e-05  
    8   -2761.5176075102      1.28e-05  
    9   -2761.5176113690      3.41e-06  
   10   -2761.5176116672      1.04e-06  
   11   -2761.5176116917      3.14e-07  
   12   -2761.5176116936      1.15e-07  
   13   -2761.5176116940      3.62e-08  
   14   -2761.5176116941      1.38e-08  
   15   -2761.5176116942      4.83e-09  Convergence criterion met
 ---------------------------------------
 SCF time:   CPU 642.56s  wall 642.00s 
 SCF   energy in the final basis set =    -2761.5176116942
 Total energy in the final basis set =    -2761.5176116942

 --------------------------------------------------------------

                    Orbital Energies (a.u.)
 --------------------------------------------------------------

 Alpha MOs
 -- Occupied --
********-101.5764-101.5760-101.5712-101.5701 -10.2774 -10.2766 -10.2731
-10.2648 -10.2642 -10.2320 -10.2279 -10.2169 -10.2162 -10.2143 -10.2114
-10.2103  -9.4917  -9.4910  -9.4908  -9.4857  -9.4847  -7.2565  -7.2558
 -7.2557  -7.2504  -7.2494  -7.2466  -7.2459  -7.2458  -7.2457  -7.2451
 -7.2448  -7.2405  -7.2402  -7.2395  -7.2391  -0.9528  -0.9294  -0.9021
 -0.8910  -0.8816  -0.8593  -0.8450  -0.7944  -0.7636  -0.7583  -0.7510
 -0.6639  -0.6439  -0.6252  -0.6135  -0.5537  -0.5356  -0.5321  -0.5135
 -0.4966  -0.4791  -0.4674  -0.4637  -0.4595  -0.4507  -0.4342  -0.4279
 -0.4128  -0.4005  -0.3977  -0.3869  -0.3801  -0.3662  -0.3534  -0.3488
 -0.3433  -0.3380  -0.3357  -0.3305  -0.3189  -0.2884  -0.2755  -0.2700
 -0.2657
 -- Virtual --
 -0.0686  -0.0577  -0.0460  -0.0390  -0.0370  -0.0173  -0.0123   0.0009
  0.0088   0.0128   0.0136   0.0160   0.0189   0.0247   0.0363   0.0448
  0.0477   0.0495   0.0531   0.0625   0.0687   0.0715   0.0757   0.0808
  0.0830   0.0856   0.0890   0.0904   0.0942   0.0973   0.0998   0.1046
  0.1077   0.1133   0.1159   0.1172   0.1199   0.1210   0.1218   0.1242
  0.1263   0.1297   0.1307   0.1352   0.1413   0.1421   0.1529   0.1576
  0.1586   0.1593   0.1645   0.1683   0.1720   0.1783   0.1808   0.1859
  0.1898   0.1956   0.1982   0.2032   0.2110   0.2146   0.2160   0.2219
  0.2246   0.2339   0.2345   0.2372   0.2388   0.2446   0.2512   0.2557
  0.2625   0.2628   0.2667   0.2675   0.2703   0.2736   0.2782   0.2789
  0.2847   0.2892   0.2910   0.2968   0.3018   0.3083   0.3153   0.3174
  0.3203   0.3337   0.3362   0.3437   0.3498   0.3586   0.4145   0.4193
  0.4320   0.4330   0.4379   0.4454   0.4516   0.4566   0.4576   0.4645
  0.4662   0.4707   0.4790   0.4895   0.4948   0.4978   0.5024   0.5094
  0.5176   0.5438   0.5473   0.5529   0.5557   0.5621   0.5646   0.5771
  0.5880   0.5977   0.6003   0.6039   0.6161   0.6188   0.6196   0.6277
  0.6341   0.6460   0.6533   0.6604   0.6711   0.6766   0.6823   0.6909
  0.6982   0.7048   0.7156   0.7217   0.7326   0.7385   0.7440   0.7837
  0.7931   0.8091   0.8249   0.8303   0.8346   0.8391   0.8439   0.8470
  0.8475   0.8500   0.8510   0.8522   0.8570   0.8575   0.8627   0.8669
  0.8706   0.8783   0.8817   0.8917   0.8994   0.9030   0.9080   0.9164
  0.9227   0.9269   0.9375   0.9416   0.9524   0.9551   0.9600   0.9622
  0.9675   0.9718   0.9800   0.9907   0.9998   1.0228   1.0290   1.0327
  1.0512   1.0781   1.0881   1.0937   1.1176   1.1308   1.1398   1.1822
  1.2124   1.2200   1.2242   1.2325   1.2374   1.2414   1.2645   1.2725
  1.2745   1.2951   1.2969   1.3186   1.3427   1.3582   1.3846   1.4118
  1.4303   1.4870   1.4963   1.5059   1.5222   1.5541   1.5614   1.5718
  1.5810   1.5932   1.6063   1.6085   1.6462   1.6523   1.6715   1.6884
  1.7067   1.7321   1.7567   1.7775   1.7889   1.8172   1.8442   1.8473
  1.8735   1.8773   1.8921   1.9052   1.9161   1.9271   1.9406   1.9487
  1.9584   1.9655   1.9722   2.0148   2.0295   2.0642   2.0753   2.0844
  2.1075   2.1351   2.1495   2.1968   2.2334   2.2343   2.2519   2.2634
  2.2684   2.2821   2.2846   2.2966   2.3211   2.3287   2.3468   2.3695
  2.4120   2.4193   2.4242   2.4447   2.4611   2.4621   2.4948   2.5112
  2.5333   2.5363   2.5476   2.5633   2.5987   2.6323   2.6392   2.6594
  2.6663   2.6674   2.7151   2.7288   2.7376   2.7461   2.7490   2.7636
  2.7685   2.7732   2.7845   2.7961   2.8136   2.8262   2.8406   2.8859
  2.9137   2.9696   2.9822   3.0632   3.0786   3.0967   3.1201   3.1475
  3.1629   3.1774   3.2128   3.2212   3.2256   3.3459   3.3512   3.3748
  3.4240   3.5565   3.5794   3.6754   3.7010   3.7131   3.7889   3.8445
  4.0070   4.0703   4.0953   4.1060   4.3635   4.8012   4.8249   9.7474
  9.7657   9.7876   9.7945   9.8215  23.3771  23.5500  23.8339  23.8560
 23.8718  23.9094  23.9578  23.9978  24.0408  24.0534  24.1173  24.1434
 25.7772  25.8187  25.8296  25.8439  25.9223  26.0954  26.1024  26.1525
 26.1706  26.2815  26.4964  26.5952  26.6347  26.6725  26.8891 215.7381
215.7565 215.7826 215.7908 215.8235
 --------------------------------------------------------------

          Ground-State Mulliken Net Atomic Charges

     Atom                 Charge (a.u.)
  ----------------------------------------
      1 C                     0.292623
      2 C                    -0.920448
      3 Cl                    0.643828
      4 C                    -0.012095
      5 Cl                    0.569182
      6 C                    -0.058664
      7 Cl                    0.541525
      8 C                    -0.639476
      9 H                     0.213497
     10 C                    -0.608341
     11 H                     0.189101
     12 C                     0.017033
     13 C                    -0.911543
     14 H                     0.208065
     15 C                     0.359188
     16 Cl                    0.467836
     17 C                    -0.776002
     18 H                     0.212033
     19 C                     0.212176
     20 Cl                    0.489408
     21 C                    -0.707216
     22 H                     0.218290
  ----------------------------------------
  Sum of atomic charges =     0.000000

 -----------------------------------------------------------------
                    Cartesian Multipole Moments
 -----------------------------------------------------------------
    Charge (ESU x 10^10)
                -0.0000
    Dipole Moment (Debye)
         X      -1.1209      Y      -0.3159      Z      -1.5700
       Tot       1.9547
    Quadrupole Moments (Debye-Ang)
        XX    -134.5591     XY       0.4147     YY    -135.2218
        XZ       4.4530     YZ       0.0348     ZZ    -136.4455
    Octopole Moments (Debye-Ang^2)
       XXX    -287.7500    XXY      -5.3652    XYY    -100.0592
       YYY     -18.7701    XXZ     -31.5241    XYZ       1.0751
       YYZ     -13.9770    XZZ     -92.9325    YZZ      -9.8357
       ZZZ     -49.6412
    Hexadecapole Moments (Debye-Ang^3)
      XXXX   -5881.9846   XXXY     228.7207   XXYY   -1206.4027
      XYYY     202.3126   YYYY   -1072.1960   XXXZ    1462.2329
      XXYZ      50.9384   XYYZ     521.5547   YYYZ     116.5372
      XXZZ   -1641.0040   XYZZ      61.2036   YYZZ    -872.3782
      XZZZ    1502.5221   YZZZ     150.5992   ZZZZ   -4085.9248
 -----------------------------------------------------------------
 Calculating analytic gradient of the SCF energy
 Gradient of SCF Energy
            1           2           3           4           5           6
    1  -0.0002322  -0.0001049   0.0001936  -0.0001694   0.0000069   0.0000697
    2  -0.0001542   0.0000361  -0.0001493  -0.0000434  -0.0000379   0.0000501
    3   0.0001186  -0.0001485  -0.0000509   0.0002815  -0.0002372  -0.0000133
            7           8           9          10          11          12
    1   0.0000575   0.0002889  -0.0000381  -0.0001855   0.0000436   0.0001447
    2   0.0000099  -0.0000547   0.0000051   0.0000037   0.0000316   0.0002395
    3   0.0000476  -0.0000771   0.0000348   0.0000012  -0.0000013  -0.0001715
           13          14          15          16          17          18
    1  -0.0000881   0.0000032  -0.0001302   0.0001564  -0.0000201  -0.0000372
    2  -0.0000087   0.0001146   0.0002585  -0.0001929  -0.0000324  -0.0000022
    3  -0.0000330   0.0001208  -0.0000453   0.0000088   0.0000547   0.0000032
           19          20          21          22
    1  -0.0001094   0.0000507   0.0001036  -0.0000037
    2  -0.0001817   0.0001703  -0.0000343  -0.0000276
    3   0.0002677  -0.0001380  -0.0000408   0.0000180
 Max gradient component =       2.889E-04
 RMS gradient           =       1.219E-04
 Gradient time:  CPU 217.77 s  wall 217.78 s
 Geometry Optimization Parameters
   NAtoms,    NIC,     NZ,  NCons,   NDum,   NFix, NCnnct, MaxDiis
       22     155      22       0       0       0       0       0

 Cartesian Hessian Update
 Hessian updated using BFGS update


** GEOMETRY OPTIMIZATION IN DELOCALIZED INTERNAL COORDINATES **
   Searching for a Minimum

   Optimization Cycle:   6

                       Coordinates (Angstroms)
     ATOM                X               Y               Z
      1  C         0.0427801036    0.0034485359    0.0569632004
      2  C        -0.0032916850    0.1771565663    1.4488505118
      3  Cl        1.4805823564    0.4265762212    2.3401391570
      4  C        -1.2275948952    0.1878435799    2.1388127347
      5  Cl       -1.2711926593    0.4087947610    3.8614607648
      6  C        -2.4169632659    0.0281229651    1.4172874453
      7  Cl       -3.9674238172    0.0274281502    2.2202734705
      8  C        -2.3842233977   -0.1355498613    0.0371925830
      9  H        -3.3125483024   -0.2608325653   -0.5041810224
     10  C        -1.1679196177   -0.1445997081   -0.6278931120
     11  H        -1.1471912811   -0.2869639496   -1.7015767894
     12  C         1.3172732902   -0.0209967419   -0.7178009960
     13  C         2.2720156797   -1.0184228916   -0.4929118894
     14  H         2.1156593486   -1.7671003333    0.2714127536
     15  C         3.4273686410   -1.0417350955   -1.2631820171
     16  Cl        4.6201949720   -2.3001564557   -0.9843428491
     17  C         3.6672242551   -0.0973387782   -2.2569786575
     18  H         4.5714704889   -0.1270366659   -2.8482317410
     19  C         2.7056084256    0.8842440294   -2.4651686768
     20  Cl        2.9805136032    2.0937454522   -3.7089186519
     21  C         1.5358157056    0.9351450729   -1.7144519424
     22  H         0.8111260926    1.7186703405   -1.8922024215
   Point Group: c1    Number of degrees of freedom:    60


   Energy is  -2761.517611694

 Hessian updated using BFGS update

 60 Hessian modes will be used to form the next step
  Hessian Eigenvalues:
     0.003644    0.019281    0.019992    0.023058    0.023211    0.023592
     0.023597    0.023719    0.023933    0.024022    0.024086    0.024112
     0.024114    0.024126    0.024141    0.024186    0.024549    0.024676
     0.027509    0.158815    0.159991    0.160047    0.160079    0.160855
     0.211846    0.225969    0.234224    0.235269    0.244185    0.248067
     0.249936    0.249976    0.249992    0.252150    0.263307    0.293131
     0.299226    0.300901    0.301087    0.308851    0.311636    0.343667
     0.355993    0.356615    0.356664    0.356709    0.357157    0.379586
     0.429990    0.432106    0.441099    0.459123    0.466338    0.471053
     0.474248    0.477571    0.480095    0.487018    0.506835    0.532860

 Minimum search - taking simple RFO step
 Searching for Lamda that Minimizes Along All modes
 Value Taken    Lamda =  -0.00001294
 Step Taken.  Stepsize is  0.046759

                             Maximum     Tolerance    Cnvgd?
         Gradient           0.000793      0.000300      NO
         Displacement       0.041224      0.001200      NO
         Energy change     -0.000018      0.000001      NO


 New Cartesian Coordinates Obtained by Inverse Iteration

 Displacement from previous Coordinates is:  0.170115
 ----------------------------------------------------------------
             Standard Nuclear Orientation (Angstroms)
    I     Atom           X                Y                Z
 ----------------------------------------------------------------
    1      C       0.0420404856     0.0028745909     0.0563273885
    2      C      -0.0036862378     0.1902320307     1.4462342135
    3      Cl      1.4796043319     0.4590848918     2.3326139538
    4      C      -1.2276256076     0.2003474304     2.1370377660
    5      Cl     -1.2714566780     0.4385197226     3.8576086013
    6      C      -2.4163482291     0.0256925426     1.4177819457
    7      Cl     -3.9666153197     0.0228895113     2.2220206413
    8      C      -2.3838982298    -0.1506997838     0.0393921755
    9      H      -3.3118750695    -0.2867851515    -0.4999795509
   10      C      -1.1677686754    -0.1587001719    -0.6265822748
   11      H      -1.1468092943    -0.3102337731    -1.6990136967
   12      C       1.3170123708    -0.0216600239    -0.7184374774
   13      C       2.2653171801    -1.0272907826    -0.5023930181
   14      H       2.1026609327    -1.7832928857     0.2534878725
   15      C       3.4212828656    -1.0499412307    -1.2717790220
   16      Cl      4.6062991834    -2.3177229151    -1.0044232014
   17      C       3.6677176147    -0.0967152131    -2.2556878239
   18      H       4.5723353188    -0.1258825744    -2.8465449338
   19      C       2.7123664010     0.8925750287    -2.4552262079
   20      Cl      2.9951193082     2.1121739932    -3.6869935775
   21      C       1.5420151020     0.9429872813    -1.7049544801
   22      H       0.8215962877     1.7319901106    -1.8759374390
 ----------------------------------------------------------------
 Nuclear Repulsion Energy =        1677.87250471 hartrees
 There are       81 alpha and       81 beta electrons
 Applying Cartesian multipole field
    Component          Value
    ---------          -----
     (2,0,0)        1.00000E-11
     (0,2,0)        2.00000E-11
     (0,0,2)       -3.00000E-11
 Nucleus-field energy     =    -0.0000000324 hartrees
 Requested basis set is 6-311++G(d,p)
 There are 162 shells and 449 basis functions
 A cutoff of  1.0D-15 yielded  10024 shell pairs
 There are     83449 function pairs (     89598 Cartesian)
 Smallest overlap matrix eigenvalue = 2.84E-07
 Linear dependence detected in AO basis
 Number of orthogonalized atomic orbitals = 446
 Maximum deviation from orthogonality = 8.700E-10
 Guess from superposition of atomic densities
 Warning:  Energy on first SCF cycle will be non-variational
 SAD guess density has 162.000000 electrons

 -----------------------------------------------------------------------
  General SCF calculation program by
  Eric Jon Sundstrom, Paul Horn, Yuezhi Mao, Dmitri Zuev, Alec White,
  David Stuck, Shaama M.S., Shane Yost, Joonho Lee, David Small,
  Daniel Levine, Susi Lehtola, Hugh Burton, Evgeny Epifanovsky,
  Bang C. Huynh
 -----------------------------------------------------------------------
 Exchange:     0.2000 Hartree-Fock + 0.0800 Slater + 0.7200 B88
 Correlation:  0.1900 VWN1RPA + 0.8100 LYP
 Using SG-1 standard quadrature grid
 A restricted SCF calculation will be
 performed using DIIS
 SCF converges when DIIS error is below 1.0e-08
 ---------------------------------------
  Cycle       Energy         DIIS error
 ---------------------------------------
    1   -2765.4941812091      2.91e-02  
    2   -2761.3664300162      2.41e-03  
    3   -2761.2390454175      3.15e-03  
    4   -2761.5009379856      7.58e-04  
    5   -2761.5150563127      3.19e-04  
    6   -2761.5174337393      1.03e-04  
    7   -2761.5176629467      3.64e-05  
    8   -2761.5176936999      1.27e-05  
    9   -2761.5176975558      3.41e-06  
   10   -2761.5176978558      1.04e-06  
   11   -2761.5176978802      3.11e-07  
   12   -2761.5176978822      1.14e-07  
   13   -2761.5176978826      3.59e-08  
   14   -2761.5176978825      1.38e-08  
   15   -2761.5176978824      4.81e-09  Convergence criterion met
 ---------------------------------------
 SCF time:   CPU 645.33s  wall 645.00s 
 SCF   energy in the final basis set =    -2761.5176978824
 Total energy in the final basis set =    -2761.5176978824

 --------------------------------------------------------------

                    Orbital Energies (a.u.)
 --------------------------------------------------------------

 Alpha MOs
 -- Occupied --
********-101.5763-101.5760-101.5712-101.5702 -10.2774 -10.2765 -10.2731
-10.2648 -10.2643 -10.2319 -10.2278 -10.2169 -10.2161 -10.2142 -10.2113
-10.2104  -9.4916  -9.4909  -9.4908  -9.4857  -9.4847  -7.2565  -7.2557
 -7.2557  -7.2504  -7.2495  -7.2465  -7.2458  -7.2457  -7.2457  -7.2450
 -7.2447  -7.2405  -7.2402  -7.2396  -7.2391  -0.9527  -0.9294  -0.9020
 -0.8911  -0.8815  -0.8592  -0.8450  -0.7944  -0.7635  -0.7583  -0.7510
 -0.6638  -0.6438  -0.6253  -0.6135  -0.5536  -0.5355  -0.5321  -0.5139
 -0.4964  -0.4791  -0.4673  -0.4636  -0.4595  -0.4506  -0.4342  -0.4279
 -0.4128  -0.4006  -0.3975  -0.3868  -0.3802  -0.3660  -0.3533  -0.3486
 -0.3432  -0.3380  -0.3357  -0.3306  -0.3189  -0.2880  -0.2754  -0.2700
 -0.2660
 -- Virtual --
 -0.0680  -0.0580  -0.0457  -0.0391  -0.0377  -0.0173  -0.0123   0.0008
  0.0088   0.0127   0.0136   0.0158   0.0188   0.0247   0.0362   0.0448
  0.0476   0.0494   0.0533   0.0626   0.0685   0.0713   0.0756   0.0806
  0.0830   0.0854   0.0889   0.0901   0.0941   0.0948   0.0990   0.1044
  0.1071   0.1132   0.1150   0.1171   0.1187   0.1208   0.1217   0.1241
  0.1261   0.1296   0.1303   0.1348   0.1411   0.1419   0.1530   0.1575
  0.1582   0.1591   0.1639   0.1677   0.1707   0.1778   0.1786   0.1854
  0.1896   0.1951   0.1974   0.2032   0.2111   0.2126   0.2147   0.2192
  0.2246   0.2336   0.2346   0.2363   0.2380   0.2443   0.2509   0.2547
  0.2588   0.2628   0.2654   0.2667   0.2701   0.2724   0.2776   0.2781
  0.2846   0.2880   0.2909   0.2964   0.3019   0.3072   0.3132   0.3164
  0.3194   0.3236   0.3338   0.3387   0.3458   0.3507   0.3591   0.4147
  0.4192   0.4323   0.4338   0.4391   0.4459   0.4515   0.4569   0.4606
  0.4660   0.4666   0.4750   0.4793   0.4931   0.4950   0.5007   0.5025
  0.5125   0.5176   0.5437   0.5473   0.5537   0.5590   0.5634   0.5647
  0.5766   0.5878   0.5986   0.6022   0.6099   0.6160   0.6191   0.6224
  0.6269   0.6348   0.6520   0.6564   0.6605   0.6725   0.6812   0.6825
  0.6910   0.6979   0.7058   0.7167   0.7238   0.7384   0.7429   0.7646
  0.7850   0.8025   0.8101   0.8250   0.8322   0.8376   0.8404   0.8441
  0.8473   0.8481   0.8511   0.8522   0.8541   0.8578   0.8587   0.8634
  0.8669   0.8715   0.8783   0.8830   0.8935   0.9007   0.9040   0.9091
  0.9169   0.9228   0.9335   0.9376   0.9424   0.9524   0.9568   0.9605
  0.9625   0.9715   0.9732   0.9814   0.9909   1.0013   1.0222   1.0297
  1.0330   1.0502   1.0803   1.0884   1.0953   1.1207   1.1311   1.1409
  1.1836   1.2137   1.2197   1.2247   1.2324   1.2382   1.2417   1.2646
  1.2742   1.2776   1.2963   1.2973   1.3186   1.3442   1.3604   1.3844
  1.4125   1.4311   1.4883   1.4974   1.5079   1.5231   1.5581   1.5616
  1.5717   1.5819   1.5936   1.6066   1.6087   1.6466   1.6527   1.6733
  1.6883   1.7067   1.7327   1.7570   1.7766   1.7889   1.8166   1.8441
  1.8478   1.8743   1.8771   1.8917   1.9067   1.9167   1.9276   1.9412
  1.9489   1.9586   1.9657   1.9755   2.0151   2.0371   2.0651   2.0749
  2.0858   2.1073   2.1349   2.1496   2.1965   2.2341   2.2352   2.2520
  2.2634   2.2683   2.2814   2.2852   2.2994   2.3209   2.3302   2.3475
  2.3694   2.4159   2.4204   2.4274   2.4454   2.4617   2.4651   2.4947
  2.5116   2.5340   2.5397   2.5475   2.5639   2.5996   2.6325   2.6411
  2.6599   2.6677   2.6692   2.7165   2.7272   2.7403   2.7461   2.7536
  2.7640   2.7686   2.7749   2.7845   2.7948   2.8252   2.8295   2.8418
  2.8841   2.9137   2.9707   2.9857   3.0649   3.0796   3.0974   3.1196
  3.1488   3.1643   3.1788   3.2140   3.2214   3.2256   3.3462   3.3514
  3.3749   3.4260   3.5570   3.5808   3.6771   3.7019   3.7137   3.7893
  3.8458   4.0070   4.0703   4.0952   4.1060   4.3614   4.8018   4.8269
  9.7480   9.7665   9.7883   9.7955   9.8215  23.3777  23.5503  23.8339
 23.8577  23.8717  23.9093  23.9580  23.9984  24.0415  24.0541  24.1173
 24.1441  25.7796  25.8186  25.8296  25.8437  25.9273  26.0987  26.1020
 26.1521  26.1864  26.2836  26.4963  26.6150  26.6408  26.6740  26.8927
215.7387 215.7578 215.7832 215.7920 215.8236
 --------------------------------------------------------------

          Ground-State Mulliken Net Atomic Charges

     Atom                 Charge (a.u.)
  ----------------------------------------
      1 C                     0.205287
      2 C                    -1.061289
      3 Cl                    0.623155
      4 C                     0.040660
      5 Cl                    0.574118
      6 C                    -0.118908
      7 Cl                    0.545694
      8 C                    -0.635888
      9 H                     0.214033
     10 C                    -0.581999
     11 H                     0.189925
     12 C                     0.378961
     13 C                    -1.145026
     14 H                     0.224324
     15 C                     0.251064
     16 Cl                    0.492022
     17 C                    -0.711568
     18 H                     0.225620
     19 C                     0.357285
     20 Cl                    0.484212
     21 C                    -0.764361
     22 H                     0.212681
  ----------------------------------------
  Sum of atomic charges =     0.000000

 -----------------------------------------------------------------
                    Cartesian Multipole Moments
 -----------------------------------------------------------------
    Charge (ESU x 10^10)
                 0.0000
    Dipole Moment (Debye)
         X      -1.1135      Y      -0.3372      Z      -1.5731
       Tot       1.9566
    Quadrupole Moments (Debye-Ang)
        XX    -134.5807     XY       0.4651     YY    -135.1903
        XZ       4.4568     YZ       0.0577     ZZ    -136.4502
    Octopole Moments (Debye-Ang^2)
       XXX    -287.5926    XXY      -6.1414    XYY    -100.1107
       YYY     -20.7664    XXZ     -31.4209    XYZ       1.0219
       YYZ     -13.8553    XZZ     -92.9082    YZZ     -10.4783
       ZZZ     -49.4606
    Hexadecapole Moments (Debye-Ang^3)
      XXXX   -5877.4738   XXXY     225.8222   XXYY   -1208.9712
      XYYY     198.4723   YYYY   -1091.0434   XXXZ    1466.2592
      XXYZ      48.1510   XYYZ     522.9710   YYYZ     106.7638
      XXZZ   -1637.9818   XYZZ      60.2537   YYZZ    -872.9221
      XZZZ    1506.0665   YZZZ     142.1567   ZZZZ   -4069.5260
 -----------------------------------------------------------------
 Calculating analytic gradient of the SCF energy
 Gradient of SCF Energy
            1           2           3           4           5           6
    1  -0.0002835   0.0000037   0.0001415  -0.0001934   0.0000042   0.0001840
    2  -0.0001879   0.0000788  -0.0000714  -0.0000746  -0.0000155   0.0000330
    3   0.0002016  -0.0002631   0.0000474   0.0002804  -0.0001106  -0.0002126
            7           8           9          10          11          12
    1  -0.0000652   0.0001306  -0.0000428  -0.0000140   0.0000259   0.0000721
    2   0.0000143  -0.0000184  -0.0000115   0.0000295   0.0000309   0.0003042
    3   0.0000848   0.0000599   0.0000335  -0.0000334   0.0000133  -0.0002773
           13          14          15          16          17          18
    1   0.0000875  -0.0000210  -0.0000987   0.0000834  -0.0001000  -0.0000110
    2  -0.0000771   0.0000586   0.0000755  -0.0000889   0.0000643   0.0000152
    3  -0.0000360   0.0000523   0.0000112  -0.0000217   0.0001323  -0.0000444
           19          20          21          22
    1   0.0000629   0.0000113   0.0000600  -0.0000375
    2  -0.0002001   0.0001360  -0.0000801  -0.0000147
    3   0.0000699  -0.0000744   0.0000793   0.0000073
 Max gradient component =       3.042E-04
 RMS gradient           =       1.145E-04
 Gradient time:  CPU 216.34 s  wall 216.35 s
 Geometry Optimization Parameters
   NAtoms,    NIC,     NZ,  NCons,   NDum,   NFix, NCnnct, MaxDiis
       22     155      22       0       0       0       0       0

 Cartesian Hessian Update
 Hessian updated using BFGS update


** GEOMETRY OPTIMIZATION IN DELOCALIZED INTERNAL COORDINATES **
   Searching for a Minimum

   Optimization Cycle:   7

                       Coordinates (Angstroms)
     ATOM                X               Y               Z
      1  C         0.0420404856    0.0028745909    0.0563273885
      2  C        -0.0036862378    0.1902320307    1.4462342135
      3  Cl        1.4796043319    0.4590848918    2.3326139538
      4  C        -1.2276256076    0.2003474304    2.1370377660
      5  Cl       -1.2714566780    0.4385197226    3.8576086013
      6  C        -2.4163482291    0.0256925426    1.4177819457
      7  Cl       -3.9666153197    0.0228895113    2.2220206413
      8  C        -2.3838982298   -0.1506997838    0.0393921755
      9  H        -3.3118750695   -0.2867851515   -0.4999795509
     10  C        -1.1677686754   -0.1587001719   -0.6265822748
     11  H        -1.1468092943   -0.3102337731   -1.6990136967
     12  C         1.3170123708   -0.0216600239   -0.7184374774
     13  C         2.2653171801   -1.0272907826   -0.5023930181
     14  H         2.1026609327   -1.7832928857    0.2534878725
     15  C         3.4212828656   -1.0499412307   -1.2717790220
     16  Cl        4.6062991834   -2.3177229151   -1.0044232014
     17  C         3.6677176147   -0.0967152131   -2.2556878239
     18  H         4.5723353188   -0.1258825744   -2.8465449338
     19  C         2.7123664010    0.8925750287   -2.4552262079
     20  Cl        2.9951193082    2.1121739932   -3.6869935775
     21  C         1.5420151020    0.9429872813   -1.7049544801
     22  H         0.8215962877    1.7319901106   -1.8759374390
   Point Group: c1    Number of degrees of freedom:    60


   Energy is  -2761.517697882

 Hessian updated using BFGS update

 60 Hessian modes will be used to form the next step
  Hessian Eigenvalues:
     0.002737    0.019470    0.019943    0.022953    0.023199    0.023506
     0.023599    0.023677    0.023924    0.024031    0.024058    0.024107
     0.024114    0.024135    0.024176    0.024239    0.024372    0.024738
     0.025835    0.157888    0.160002    0.160042    0.160247    0.160298
     0.211116    0.225429    0.234828    0.235151    0.245075    0.246880
     0.249975    0.249991    0.250448    0.252067    0.258498    0.284150
     0.299175    0.300768    0.301069    0.303269    0.310815    0.339222
     0.355594    0.356634    0.356664    0.356687    0.357322    0.378942
     0.429954    0.433054    0.439648    0.459500    0.469969    0.471712
     0.472324    0.476047    0.479198    0.485315    0.506284    0.527523

 Minimum search - taking simple RFO step
 Searching for Lamda that Minimizes Along All modes
 Value Taken    Lamda =  -0.00000495
 Step Taken.  Stepsize is  0.031508

                             Maximum     Tolerance    Cnvgd?
         Gradient           0.000291      0.000300     YES
         Displacement       0.027146      0.001200      NO
         Energy change     -0.000086      0.000001      NO


 New Cartesian Coordinates Obtained by Inverse Iteration

 Displacement from previous Coordinates is:  0.113533
 ----------------------------------------------------------------
             Standard Nuclear Orientation (Angstroms)
    I     Atom           X                Y                Z
 ----------------------------------------------------------------
    1      C       0.0418969026     0.0046655534     0.0560673300
    2      C      -0.0040567502     0.1997827958     1.4448530072
    3      Cl      1.4782955582     0.4827787974     2.3278410801
    4      C      -1.2277909680     0.2085037882     2.1358117518
    5      Cl     -1.2720349174     0.4561172360     3.8552777603
    6      C      -2.4160180370     0.0229100648     1.4182979656
    7      Cl     -3.9659393351     0.0156892204     2.2231391854
    8      C      -2.3833663828    -0.1607326888     0.0408169637
    9      H      -3.3106729598    -0.3044581022    -0.4976653326
   10      C      -1.1672471522    -0.1667424673    -0.6255263269
   11      H      -1.1460051296    -0.3243623573    -1.6971122145
   12      C       1.3171245717    -0.0207014702    -0.7182066737
   13      C       2.2604518481    -1.0321119962    -0.5081661880
   14      H       2.0935838634    -1.7927680685     0.2421925124
   15      C       3.4165107798    -1.0554678908    -1.2775251998
   16      Cl      4.5954110122    -2.3299742849    -1.0171374321
   17      C       3.6674792176    -0.0975332535    -2.2558102514
   18      H       4.5722097518    -0.1274220953    -2.8464529143
   19      C       2.7170911394     0.8978762100    -2.4490060548
   20      Cl      3.0054135366     2.1226362472    -3.6738989133
   21      C       1.5468185130     0.9491931154    -1.6984750664
   22      H       0.8301289790     1.7425642747    -1.8647631340
 ----------------------------------------------------------------
 Nuclear Repulsion Energy =        1677.79651183 hartrees
 There are       81 alpha and       81 beta electrons
 Applying Cartesian multipole field
    Component          Value
    ---------          -----
     (2,0,0)        1.00000E-11
     (0,2,0)        2.00000E-11
     (0,0,2)       -3.00000E-11
 Nucleus-field energy     =    -0.0000000320 hartrees
 Requested basis set is 6-311++G(d,p)
 There are 162 shells and 449 basis functions
 A cutoff of  1.0D-15 yielded  10022 shell pairs
 There are     83447 function pairs (     89597 Cartesian)
 Smallest overlap matrix eigenvalue = 2.84E-07
 Linear dependence detected in AO basis
 Number of orthogonalized atomic orbitals = 446
 Maximum deviation from orthogonality = 1.493E-09
 Guess from superposition of atomic densities
 Warning:  Energy on first SCF cycle will be non-variational
 SAD guess density has 162.000000 electrons

 -----------------------------------------------------------------------
  General SCF calculation program by
  Eric Jon Sundstrom, Paul Horn, Yuezhi Mao, Dmitri Zuev, Alec White,
  David Stuck, Shaama M.S., Shane Yost, Joonho Lee, David Small,
  Daniel Levine, Susi Lehtola, Hugh Burton, Evgeny Epifanovsky,
  Bang C. Huynh
 -----------------------------------------------------------------------
 Exchange:     0.2000 Hartree-Fock + 0.0800 Slater + 0.7200 B88
 Correlation:  0.1900 VWN1RPA + 0.8100 LYP
 Using SG-1 standard quadrature grid
 A restricted SCF calculation will be
 performed using DIIS
 SCF converges when DIIS error is below 1.0e-08
 ---------------------------------------
  Cycle       Energy         DIIS error
 ---------------------------------------
    1   -2765.4939050291      2.91e-02  
    2   -2761.3664269647      2.41e-03  
    3   -2761.2389602980      3.15e-03  
    4   -2761.5009159332      7.59e-04  
    5   -2761.5150579318      3.19e-04  
    6   -2761.5174358295      1.03e-04  
    7   -2761.5176654573      3.65e-05  
    8   -2761.5176964349      1.27e-05  
    9   -2761.5177002872      3.41e-06  
   10   -2761.5177005870      1.03e-06  
   11   -2761.5177006111      3.09e-07  
   12   -2761.5177006130      1.14e-07  
   13   -2761.5177006135      3.58e-08  
   14   -2761.5177006133      1.37e-08  
   15   -2761.5177006135      4.80e-09  Convergence criterion met
 ---------------------------------------
 SCF time:   CPU 643.79s  wall 644.00s 
 SCF   energy in the final basis set =    -2761.5177006135
 Total energy in the final basis set =    -2761.5177006135

 --------------------------------------------------------------

                    Orbital Energies (a.u.)
 --------------------------------------------------------------

 Alpha MOs
 -- Occupied --
********-101.5763-101.5760-101.5712-101.5702 -10.2773 -10.2764 -10.2731
-10.2648 -10.2643 -10.2318 -10.2278 -10.2169 -10.2161 -10.2142 -10.2113
-10.2104  -9.4916  -9.4909  -9.4907  -9.4857  -9.4848  -7.2564  -7.2557
 -7.2556  -7.2504  -7.2495  -7.2465  -7.2458  -7.2457  -7.2456  -7.2450
 -7.2447  -7.2405  -7.2402  -7.2396  -7.2392  -0.9526  -0.9294  -0.9020
 -0.8911  -0.8815  -0.8592  -0.8450  -0.7943  -0.7635  -0.7582  -0.7510
 -0.6638  -0.6436  -0.6254  -0.6134  -0.5536  -0.5354  -0.5320  -0.5141
 -0.4964  -0.4791  -0.4672  -0.4636  -0.4595  -0.4506  -0.4342  -0.4280
 -0.4127  -0.4007  -0.3974  -0.3867  -0.3802  -0.3659  -0.3533  -0.3485
 -0.3432  -0.3380  -0.3357  -0.3306  -0.3189  -0.2877  -0.2754  -0.2701
 -0.2663
 -- Virtual --
 -0.0676  -0.0581  -0.0456  -0.0390  -0.0382  -0.0173  -0.0123   0.0008
  0.0089   0.0127   0.0136   0.0157   0.0188   0.0247   0.0361   0.0448
  0.0476   0.0494   0.0535   0.0627   0.0684   0.0712   0.0756   0.0806
  0.0831   0.0854   0.0888   0.0902   0.0941   0.0946   0.0988   0.1043
  0.1072   0.1132   0.1150   0.1171   0.1186   0.1207   0.1216   0.1241
  0.1260   0.1295   0.1301   0.1347   0.1411   0.1420   0.1531   0.1576
  0.1581   0.1591   0.1639   0.1678   0.1706   0.1777   0.1787   0.1854
  0.1896   0.1951   0.1973   0.2034   0.2111   0.2126   0.2147   0.2192
  0.2246   0.2337   0.2346   0.2362   0.2380   0.2441   0.2509   0.2547
  0.2587   0.2628   0.2656   0.2666   0.2701   0.2727   0.2774   0.2781
  0.2846   0.2877   0.2909   0.2962   0.3020   0.3074   0.3135   0.3160
  0.3192   0.3235   0.3337   0.3387   0.3457   0.3507   0.3595   0.4148
  0.4191   0.4323   0.4337   0.4391   0.4458   0.4514   0.4570   0.4606
  0.4661   0.4666   0.4749   0.4792   0.4931   0.4951   0.5010   0.5025
  0.5121   0.5175   0.5435   0.5472   0.5538   0.5583   0.5631   0.5650
  0.5764   0.5876   0.5986   0.6022   0.6105   0.6156   0.6192   0.6231
  0.6266   0.6348   0.6524   0.6565   0.6606   0.6732   0.6815   0.6822
  0.6908   0.6976   0.7061   0.7168   0.7241   0.7386   0.7431   0.7644
  0.7850   0.8023   0.8102   0.8250   0.8322   0.8378   0.8405   0.8441
  0.8474   0.8482   0.8510   0.8523   0.8539   0.8581   0.8586   0.8636
  0.8670   0.8713   0.8781   0.8828   0.8939   0.9013   0.9043   0.9095
  0.9171   0.9226   0.9332   0.9374   0.9426   0.9524   0.9570   0.9602
  0.9626   0.9715   0.9736   0.9819   0.9910   1.0021   1.0215   1.0296
  1.0334   1.0496   1.0809   1.0886   1.0958   1.1216   1.1314   1.1416
  1.1837   1.2138   1.2195   1.2250   1.2323   1.2383   1.2419   1.2644
  1.2742   1.2781   1.2969   1.2973   1.3184   1.3443   1.3608   1.3842
  1.4122   1.4297   1.4880   1.4972   1.5084   1.5239   1.5589   1.5615
  1.5714   1.5820   1.5939   1.6064   1.6087   1.6469   1.6530   1.6729
  1.6882   1.7061   1.7332   1.7573   1.7759   1.7889   1.8161   1.8439
  1.8478   1.8735   1.8765   1.8913   1.9076   1.9169   1.9280   1.9412
  1.9489   1.9588   1.9657   1.9765   2.0154   2.0383   2.0655   2.0747
  2.0860   2.1073   2.1348   2.1491   2.1963   2.2340   2.2357   2.2521
  2.2632   2.2681   2.2804   2.2850   2.2996   2.3208   2.3311   2.3479
  2.3694   2.4165   2.4205   2.4275   2.4454   2.4621   2.4658   2.4945
  2.5115   2.5342   2.5395   2.5475   2.5636   2.5995   2.6325   2.6416
  2.6602   2.6682   2.6700   2.7166   2.7262   2.7408   2.7457   2.7545
  2.7641   2.7685   2.7727   2.7846   2.7929   2.8255   2.8315   2.8423
  2.8829   2.9135   2.9714   2.9864   3.0658   3.0800   3.0978   3.1193
  3.1488   3.1641   3.1790   3.2139   3.2214   3.2257   3.3463   3.3513
  3.3742   3.4262   3.5573   3.5808   3.6775   3.7024   3.7135   3.7896
  3.8463   4.0070   4.0703   4.0952   4.1060   4.3594   4.8021   4.8268
  9.7482   9.7667   9.7883   9.7954   9.8214  23.3779  23.5504  23.8339
 23.8575  23.8717  23.9093  23.9579  23.9984  24.0412  24.0543  24.1170
 24.1444  25.7795  25.8184  25.8294  25.8436  25.9273  26.0990  26.1017
 26.1520  26.1861  26.2848  26.4961  26.6149  26.6420  26.6733  26.8930
215.7389 215.7580 215.7831 215.7920 215.8235
 --------------------------------------------------------------

          Ground-State Mulliken Net Atomic Charges

     Atom                 Charge (a.u.)
  ----------------------------------------
      1 C                     0.191039
      2 C                    -1.066747
      3 Cl                    0.624349
      4 C                     0.043851
      5 Cl                    0.573556
      6 C                    -0.108083
      7 Cl                    0.545364
      8 C                    -0.638462
      9 H                     0.214031
     10 C                    -0.580045
     11 H                     0.190420
     12 C                     0.370495
     13 C                    -1.121615
     14 H                     0.224847
     15 C                     0.241126
     16 Cl                    0.492082
     17 C                    -0.706543
     18 H                     0.225904
     19 C                     0.352185
     20 Cl                    0.484368
     21 C                    -0.765077
     22 H                     0.212956
  ----------------------------------------
  Sum of atomic charges =     0.000000

 -----------------------------------------------------------------
                    Cartesian Multipole Moments
 -----------------------------------------------------------------
    Charge (ESU x 10^10)
                -0.0000
    Dipole Moment (Debye)
         X      -1.1104      Y      -0.3504      Z      -1.5759
       Tot       1.9594
    Quadrupole Moments (Debye-Ang)
        XX    -134.5818     XY       0.4958     YY    -135.1699
        XZ       4.4472     YZ       0.0672     ZZ    -136.4548
    Octopole Moments (Debye-Ang^2)
       XXX    -287.4333    XXY      -6.6397    XYY    -100.1236
       YYY     -21.9098    XXZ     -31.3584    XYZ       0.9963
       YYZ     -13.7903    XZZ     -92.8412    YZZ     -10.8506
       ZZZ     -49.4166
    Hexadecapole Moments (Debye-Ang^3)
      XXXX   -5872.7538   XXXY     223.0032   XXYY   -1210.3568
      XYYY     195.1224   YYYY   -1103.4532   XXXZ    1468.8411
      XXYZ      46.4416   XYYZ     523.9217   YYYZ     100.6164
      XXZZ   -1635.7821   XYZZ      59.4488   YYZZ    -873.4086
      XZZZ    1508.5137   YZZZ     136.6459   ZZZZ   -4059.9384
 -----------------------------------------------------------------
 Calculating analytic gradient of the SCF energy
 Gradient of SCF Energy
            1           2           3           4           5           6
    1  -0.0001276   0.0000510   0.0000498  -0.0000680   0.0000122   0.0001314
    2   0.0000261  -0.0000678  -0.0000150   0.0000539  -0.0000241  -0.0000215
    3   0.0000946  -0.0001134   0.0000551   0.0001093  -0.0000216  -0.0001356
            7           8           9          10          11          12
    1  -0.0000788  -0.0000277  -0.0000113   0.0000251   0.0000014   0.0000288
    2  -0.0000098   0.0000152  -0.0000129  -0.0000043   0.0000023   0.0001356
    3   0.0000480   0.0000422   0.0000137  -0.0000215   0.0000047  -0.0001358
           13          14          15          16          17          18
    1   0.0001162  -0.0000192  -0.0000406  -0.0000034  -0.0000852   0.0000059
    2  -0.0000568   0.0000009  -0.0000291   0.0000019   0.0000570   0.0000097
    3  -0.0000281  -0.0000030   0.0000573  -0.0000161  -0.0000259  -0.0000155
           19          20          21          22
    1   0.0001050  -0.0000030  -0.0000439  -0.0000182
    2  -0.0000370   0.0000315  -0.0000524  -0.0000035
    3   0.0000254  -0.0000120   0.0000870  -0.0000089
 Max gradient component =       1.358E-04
 RMS gradient           =       5.794E-05
 Gradient time:  CPU 215.60 s  wall 215.60 s
 Geometry Optimization Parameters
   NAtoms,    NIC,     NZ,  NCons,   NDum,   NFix, NCnnct, MaxDiis
       22     155      22       0       0       0       0       0

 Cartesian Hessian Update
 Hessian updated using BFGS update


** GEOMETRY OPTIMIZATION IN DELOCALIZED INTERNAL COORDINATES **
   Searching for a Minimum

   Optimization Cycle:   8

                       Coordinates (Angstroms)
     ATOM                X               Y               Z
      1  C         0.0418969026    0.0046655534    0.0560673300
      2  C        -0.0040567502    0.1997827958    1.4448530072
      3  Cl        1.4782955582    0.4827787974    2.3278410801
      4  C        -1.2277909680    0.2085037882    2.1358117518
      5  Cl       -1.2720349174    0.4561172360    3.8552777603
      6  C        -2.4160180370    0.0229100648    1.4182979656
      7  Cl       -3.9659393351    0.0156892204    2.2231391854
      8  C        -2.3833663828   -0.1607326888    0.0408169637
      9  H        -3.3106729598   -0.3044581022   -0.4976653326
     10  C        -1.1672471522   -0.1667424673   -0.6255263269
     11  H        -1.1460051296   -0.3243623573   -1.6971122145
     12  C         1.3171245717   -0.0207014702   -0.7182066737
     13  C         2.2604518481   -1.0321119962   -0.5081661880
     14  H         2.0935838634   -1.7927680685    0.2421925124
     15  C         3.4165107798   -1.0554678908   -1.2775251998
     16  Cl        4.5954110122   -2.3299742849   -1.0171374321
     17  C         3.6674792176   -0.0975332535   -2.2558102514
     18  H         4.5722097518   -0.1274220953   -2.8464529143
     19  C         2.7170911394    0.8978762100   -2.4490060548
     20  Cl        3.0054135366    2.1226362472   -3.6738989133
     21  C         1.5468185130    0.9491931154   -1.6984750664
     22  H         0.8301289790    1.7425642747   -1.8647631340
   Point Group: c1    Number of degrees of freedom:    60


   Energy is  -2761.517700613

 Hessian updated using BFGS update

 60 Hessian modes will be used to form the next step
  Hessian Eigenvalues:
     0.002651    0.019721    0.019929    0.022285    0.023221    0.023422
     0.023624    0.023700    0.023775    0.023972    0.024072    0.024089
     0.024117    0.024133    0.024142    0.024312    0.024464    0.025441
     0.026102    0.156347    0.159806    0.160008    0.160118    0.160296
     0.209873    0.225588    0.233438    0.234995    0.238706    0.247581
     0.249257    0.249990    0.250354    0.252112    0.256207    0.281344
     0.298627    0.299937    0.301055    0.302477    0.310957    0.336129
     0.355867    0.356654    0.356664    0.356690    0.357153    0.381457
     0.429788    0.432389    0.439618    0.459055    0.464144    0.471561
     0.472306    0.476606    0.479495    0.487653    0.507183    0.525233

 Minimum search - taking simple RFO step
 Searching for Lamda that Minimizes Along All modes
 Value Taken    Lamda =   0.00000000
 Step Taken.  Stepsize is  0.004859

                             Maximum     Tolerance    Cnvgd?
         Gradient           0.000122      0.000300     YES
         Displacement       0.003240      0.001200      NO
         Energy change     -0.000003      0.000001      NO


 New Cartesian Coordinates Obtained by Inverse Iteration

 Displacement from previous Coordinates is:  0.013948
 ----------------------------------------------------------------
             Standard Nuclear Orientation (Angstroms)
    I     Atom           X                Y                Z
 ----------------------------------------------------------------
    1      C       0.0419125973     0.0045346671     0.0560014126
    2      C      -0.0041939033     0.2009829865     1.4446167270
    3      Cl      1.4780093172     0.4864700026     2.3267725658
    4      C      -1.2277977395     0.2089973465     2.1356562393
    5      Cl     -1.2720827386     0.4581410181     3.8549814485
    6      C      -2.4160630872     0.0223691077     1.4184834100
    7      Cl     -3.9657872322     0.0149898437     2.2233393458
    8      C      -2.3833198902    -0.1618477912     0.0410198876
    9      H      -3.3105265096    -0.3058945074    -0.4975282256
   10      C      -1.1672189444    -0.1678043256    -0.6253701566
   11      H      -1.1460319247    -0.3258853320    -1.6968970781
   12      C       1.3170869037    -0.0209086419    -0.7181334713
   13      C       2.2598362089    -1.0328878584    -0.5089300333
   14      H       2.0926964840    -1.7941373333     0.2407692636
   15      C       3.4160138205    -1.0561353295    -1.2782667869
   16      Cl      4.5943704430    -2.3312595690    -1.0185743744
   17      C       3.6675158680    -0.0976204953    -2.2557959251
   18      H       4.5723150084    -0.1274650970    -2.8463018468
   19      C       2.7174459942     0.8983196176    -2.4483861155
   20      Cl      3.0064624569     2.1238680579    -3.6722189836
   21      C       1.5473505829     0.9497505329    -1.6976579533
   22      H       0.8312903260     1.7438657283    -1.8630274953
 ----------------------------------------------------------------
 Nuclear Repulsion Energy =        1677.80751956 hartrees
 There are       81 alpha and       81 beta electrons
 Applying Cartesian multipole field
    Component          Value
    ---------          -----
     (2,0,0)        1.00000E-11
     (0,2,0)        2.00000E-11
     (0,0,2)       -3.00000E-11
 Nucleus-field energy     =    -0.0000000319 hartrees
 Requested basis set is 6-311++G(d,p)
 There are 162 shells and 449 basis functions
 A cutoff of  1.0D-15 yielded  10022 shell pairs
 There are     83447 function pairs (     89597 Cartesian)
 Smallest overlap matrix eigenvalue = 2.83E-07
 Linear dependence detected in AO basis
 Number of orthogonalized atomic orbitals = 446
 Maximum deviation from orthogonality = 2.711E-09
 Guess from superposition of atomic densities
 Warning:  Energy on first SCF cycle will be non-variational
 SAD guess density has 162.000000 electrons

 -----------------------------------------------------------------------
  General SCF calculation program by
  Eric Jon Sundstrom, Paul Horn, Yuezhi Mao, Dmitri Zuev, Alec White,
  David Stuck, Shaama M.S., Shane Yost, Joonho Lee, David Small,
  Daniel Levine, Susi Lehtola, Hugh Burton, Evgeny Epifanovsky,
  Bang C. Huynh
 -----------------------------------------------------------------------
 Exchange:     0.2000 Hartree-Fock + 0.0800 Slater + 0.7200 B88
 Correlation:  0.1900 VWN1RPA + 0.8100 LYP
 Using SG-1 standard quadrature grid
 A restricted SCF calculation will be
 performed using DIIS
 SCF converges when DIIS error is below 1.0e-08
 ---------------------------------------
  Cycle       Energy         DIIS error
 ---------------------------------------
    1   -2765.4941951458      2.91e-02  
    2   -2761.3664209584      2.41e-03  
    3   -2761.2389324283      3.15e-03  
    4   -2761.5009114604      7.59e-04  
    5   -2761.5150570581      3.19e-04  
    6   -2761.5174359091      1.03e-04  
    7   -2761.5176656233      3.65e-05  
    8   -2761.5176966538      1.27e-05  
    9   -2761.5177005049      3.41e-06  
   10   -2761.5177008044      1.03e-06  
   11   -2761.5177008285      3.09e-07  
   12   -2761.5177008305      1.14e-07  
   13   -2761.5177008310      3.57e-08  
   14   -2761.5177008309      1.37e-08  
   15   -2761.5177008309      4.80e-09  Convergence criterion met
 ---------------------------------------
 SCF time:   CPU 644.68s  wall 645.00s 
 SCF   energy in the final basis set =    -2761.5177008309
 Total energy in the final basis set =    -2761.5177008309

 --------------------------------------------------------------

                    Orbital Energies (a.u.)
 --------------------------------------------------------------

 Alpha MOs
 -- Occupied --
********-101.5763-101.5760-101.5712-101.5702 -10.2773 -10.2764 -10.2731
-10.2648 -10.2643 -10.2318 -10.2278 -10.2169 -10.2161 -10.2142 -10.2113
-10.2104  -9.4916  -9.4909  -9.4907  -9.4857  -9.4848  -7.2564  -7.2557
 -7.2556  -7.2504  -7.2495  -7.2465  -7.2458  -7.2457  -7.2456  -7.2450
 -7.2447  -7.2405  -7.2402  -7.2396  -7.2392  -0.9526  -0.9294  -0.9020
 -0.8911  -0.8815  -0.8592  -0.8450  -0.7943  -0.7635  -0.7582  -0.7510
 -0.6638  -0.6436  -0.6254  -0.6135  -0.5536  -0.5354  -0.5320  -0.5142
 -0.4964  -0.4791  -0.4672  -0.4636  -0.4595  -0.4506  -0.4342  -0.4280
 -0.4127  -0.4007  -0.3974  -0.3868  -0.3802  -0.3658  -0.3533  -0.3485
 -0.3432  -0.3380  -0.3357  -0.3306  -0.3189  -0.2876  -0.2754  -0.2701
 -0.2663
 -- Virtual --
 -0.0675  -0.0581  -0.0455  -0.0390  -0.0383  -0.0173  -0.0123   0.0008
  0.0089   0.0127   0.0136   0.0157   0.0188   0.0247   0.0361   0.0448
  0.0476   0.0494   0.0536   0.0627   0.0684   0.0712   0.0756   0.0806
  0.0831   0.0854   0.0888   0.0902   0.0941   0.0946   0.0988   0.1043
  0.1072   0.1132   0.1151   0.1171   0.1186   0.1207   0.1216   0.1240
  0.1260   0.1295   0.1301   0.1347   0.1410   0.1420   0.1531   0.1576
  0.1581   0.1591   0.1639   0.1678   0.1706   0.1776   0.1787   0.1854
  0.1896   0.1951   0.1973   0.2034   0.2111   0.2126   0.2147   0.2192
  0.2246   0.2337   0.2346   0.2362   0.2380   0.2441   0.2509   0.2547
  0.2587   0.2628   0.2656   0.2666   0.2701   0.2727   0.2773   0.2781
  0.2845   0.2877   0.2909   0.2961   0.3020   0.3074   0.3136   0.3159
  0.3192   0.3235   0.3337   0.3387   0.3457   0.3507   0.3596   0.4148
  0.4191   0.4322   0.4337   0.4391   0.4458   0.4514   0.4571   0.4606
  0.4661   0.4667   0.4748   0.4791   0.4931   0.4952   0.5010   0.5025
  0.5120   0.5175   0.5435   0.5472   0.5538   0.5582   0.5631   0.5651
  0.5764   0.5876   0.5987   0.6022   0.6106   0.6156   0.6193   0.6232
  0.6266   0.6349   0.6524   0.6565   0.6606   0.6733   0.6815   0.6822
  0.6908   0.6976   0.7061   0.7168   0.7241   0.7387   0.7431   0.7644
  0.7850   0.8023   0.8101   0.8249   0.8321   0.8379   0.8405   0.8441
  0.8475   0.8482   0.8510   0.8523   0.8539   0.8580   0.8586   0.8636
  0.8670   0.8712   0.8780   0.8828   0.8939   0.9014   0.9043   0.9095
  0.9171   0.9226   0.9332   0.9374   0.9426   0.9524   0.9570   0.9601
  0.9627   0.9715   0.9737   0.9819   0.9911   1.0022   1.0214   1.0297
  1.0336   1.0495   1.0811   1.0886   1.0960   1.1217   1.1315   1.1417
  1.1837   1.2139   1.2194   1.2251   1.2324   1.2383   1.2420   1.2644
  1.2742   1.2782   1.2969   1.2974   1.3183   1.3444   1.3609   1.3842
  1.4121   1.4295   1.4879   1.4972   1.5085   1.5239   1.5590   1.5615
  1.5714   1.5820   1.5939   1.6064   1.6088   1.6470   1.6531   1.6728
  1.6882   1.7061   1.7332   1.7574   1.7759   1.7888   1.8161   1.8439
  1.8478   1.8734   1.8764   1.8913   1.9077   1.9170   1.9281   1.9412
  1.9489   1.9589   1.9657   1.9767   2.0154   2.0384   2.0655   2.0747
  2.0861   2.1073   2.1348   2.1491   2.1962   2.2339   2.2357   2.2521
  2.2632   2.2681   2.2803   2.2850   2.2996   2.3208   2.3312   2.3480
  2.3694   2.4166   2.4205   2.4276   2.4454   2.4621   2.4659   2.4945
  2.5115   2.5343   2.5395   2.5476   2.5636   2.5996   2.6325   2.6417
  2.6602   2.6683   2.6702   2.7166   2.7260   2.7409   2.7456   2.7546
  2.7641   2.7685   2.7725   2.7845   2.7927   2.8256   2.8319   2.8424
  2.8828   2.9135   2.9715   2.9865   3.0659   3.0800   3.0980   3.1193
  3.1489   3.1641   3.1791   3.2139   3.2215   3.2258   3.3463   3.3513
  3.3741   3.4263   3.5573   3.5808   3.6776   3.7025   3.7135   3.7896
  3.8464   4.0070   4.0703   4.0952   4.1060   4.3593   4.8021   4.8268
  9.7482   9.7667   9.7883   9.7954   9.8214  23.3779  23.5505  23.8340
 23.8574  23.8717  23.9094  23.9579  23.9984  24.0411  24.0543  24.1170
 24.1445  25.7794  25.8184  25.8293  25.8436  25.9274  26.0991  26.1017
 26.1520  26.1861  26.2850  26.4961  26.6149  26.6422  26.6733  26.8931
215.7390 215.7580 215.7831 215.7920 215.8235
 --------------------------------------------------------------

          Ground-State Mulliken Net Atomic Charges

     Atom                 Charge (a.u.)
  ----------------------------------------
      1 C                     0.189089
      2 C                    -1.066015
      3 Cl                    0.624356
      4 C                     0.044185
      5 Cl                    0.573527
      6 C                    -0.108654
      7 Cl                    0.545347
      8 C                    -0.638889
      9 H                     0.214040
     10 C                    -0.580705
     11 H                     0.190418
     12 C                     0.369801
     13 C                    -1.118790
     14 H                     0.224993
     15 C                     0.239913
     16 Cl                    0.492187
     17 C                    -0.705924
     18 H                     0.225966
     19 C                     0.349915
     20 Cl                    0.484406
     21 C                    -0.762201
     22 H                     0.213036
  ----------------------------------------
  Sum of atomic charges =     0.000000

 -----------------------------------------------------------------
                    Cartesian Multipole Moments
 -----------------------------------------------------------------
    Charge (ESU x 10^10)
                 0.0000
    Dipole Moment (Debye)
         X      -1.1104      Y      -0.3514      Z      -1.5761
       Tot       1.9597
    Quadrupole Moments (Debye-Ang)
        XX    -134.5761     XY       0.4990     YY    -135.1666
        XZ       4.4433     YZ       0.0669     ZZ    -136.4574
    Octopole Moments (Debye-Ang^2)
       XXX    -287.4280    XXY      -6.6871    XYY    -100.1206
       YYY     -22.0547    XXZ     -31.3410    XYZ       0.9912
       YYZ     -13.7776    XZZ     -92.8358    YZZ     -10.8966
       ZZZ     -49.4110
    Hexadecapole Moments (Debye-Ang^3)
      XXXX   -5872.0980   XXXY     222.6686   XXYY   -1210.5189
      XYYY     194.7394   YYYY   -1104.9203   XXXZ    1469.0814
      XXYZ      46.2026   XYYZ     524.0323   YYYZ      99.8066
      XXZZ   -1635.4532   XYZZ      59.3624   YYZZ    -873.4204
      XZZZ    1508.7917   YZZZ     135.9301   ZZZZ   -4058.6516
 -----------------------------------------------------------------
 Calculating analytic gradient of the SCF energy
 Gradient of SCF Energy
            1           2           3           4           5           6
    1  -0.0000171   0.0000147   0.0000068  -0.0000188   0.0000020   0.0000616
    2   0.0000062  -0.0000139  -0.0000116  -0.0000089  -0.0000106  -0.0000168
    3   0.0000334  -0.0000392   0.0000083   0.0000361  -0.0000038  -0.0000306
            7           8           9          10          11          12
    1  -0.0000301  -0.0000269   0.0000019   0.0000141  -0.0000011  -0.0000032
    2  -0.0000043   0.0000125  -0.0000002  -0.0000029   0.0000079   0.0000415
    3   0.0000200   0.0000119   0.0000041  -0.0000064   0.0000016  -0.0000334
           13          14          15          16          17          18
    1   0.0000441  -0.0000077  -0.0000148  -0.0000092  -0.0000238   0.0000008
    2  -0.0000212  -0.0000026  -0.0000293   0.0000108   0.0000460   0.0000064
    3  -0.0000142  -0.0000111   0.0000292  -0.0000161  -0.0000260  -0.0000023
           19          20          21          22
    1   0.0000410  -0.0000032  -0.0000315   0.0000002
    2  -0.0000155   0.0000123  -0.0000111   0.0000054
    3  -0.0000231   0.0000118   0.0000491   0.0000007
 Max gradient component =       6.163E-05
 RMS gradient           =       2.165E-05
 Gradient time:  CPU 216.48 s  wall 216.49 s
 Geometry Optimization Parameters
   NAtoms,    NIC,     NZ,  NCons,   NDum,   NFix, NCnnct, MaxDiis
       22     155      22       0       0       0       0       0

 Cartesian Hessian Update
 Hessian updated using BFGS update


** GEOMETRY OPTIMIZATION IN DELOCALIZED INTERNAL COORDINATES **
   Searching for a Minimum

   Optimization Cycle:   9

                       Coordinates (Angstroms)
     ATOM                X               Y               Z
      1  C         0.0419125973    0.0045346671    0.0560014126
      2  C        -0.0041939033    0.2009829865    1.4446167270
      3  Cl        1.4780093172    0.4864700026    2.3267725658
      4  C        -1.2277977395    0.2089973465    2.1356562393
      5  Cl       -1.2720827386    0.4581410181    3.8549814485
      6  C        -2.4160630872    0.0223691077    1.4184834100
      7  Cl       -3.9657872322    0.0149898437    2.2233393458
      8  C        -2.3833198902   -0.1618477912    0.0410198876
      9  H        -3.3105265096   -0.3058945074   -0.4975282256
     10  C        -1.1672189444   -0.1678043256   -0.6253701566
     11  H        -1.1460319247   -0.3258853320   -1.6968970781
     12  C         1.3170869037   -0.0209086419   -0.7181334713
     13  C         2.2598362089   -1.0328878584   -0.5089300333
     14  H         2.0926964840   -1.7941373333    0.2407692636
     15  C         3.4160138205   -1.0561353295   -1.2782667869
     16  Cl        4.5943704430   -2.3312595690   -1.0185743744
     17  C         3.6675158680   -0.0976204953   -2.2557959251
     18  H         4.5723150084   -0.1274650970   -2.8463018468
     19  C         2.7174459942    0.8983196176   -2.4483861155
     20  Cl        3.0064624569    2.1238680579   -3.6722189836
     21  C         1.5473505829    0.9497505329   -1.6976579533
     22  H         0.8312903260    1.7438657283   -1.8630274953
   Point Group: c1    Number of degrees of freedom:    60


   Energy is  -2761.517700831

 Hessian updated using BFGS update

 60 Hessian modes will be used to form the next step
  Hessian Eigenvalues:
     0.002730    0.019690    0.019785    0.020974    0.023098    0.023406
     0.023561    0.023694    0.023743    0.023963    0.024073    0.024083
     0.024122    0.024130    0.024193    0.024311    0.024735    0.025462
     0.028492    0.154219    0.159425    0.160024    0.160136    0.160689
     0.204763    0.221552    0.225724    0.235004    0.236055    0.247483
     0.249455    0.249998    0.250334    0.252368    0.257824    0.281821
     0.290757    0.300389    0.301163    0.301243    0.310884    0.335571
     0.355736    0.356628    0.356676    0.356710    0.357199    0.378265
     0.427530    0.430737    0.439632    0.443894    0.460398    0.471402
     0.472235    0.475328    0.476813    0.487746    0.506599    0.524368

 Minimum search - taking simple RFO step
 Searching for Lamda that Minimizes Along All modes
 Value Taken    Lamda =   0.00000000
 Step Taken.  Stepsize is  0.000883

                             Maximum     Tolerance    Cnvgd?
         Gradient           0.000055      0.000300     YES
         Displacement       0.000350      0.001200     YES
         Energy change     -0.000000      0.000001     YES

 Final energy is   -2761.5177008308956     


 ******************************
 **  OPTIMIZATION CONVERGED  **
 ******************************

                       Coordinates (Angstroms)
     ATOM                X               Y               Z
      1  C         0.0419125973    0.0045346671    0.0560014126
      2  C        -0.0041939033    0.2009829865    1.4446167270
      3  Cl        1.4780093172    0.4864700026    2.3267725658
      4  C        -1.2277977395    0.2089973465    2.1356562393
      5  Cl       -1.2720827386    0.4581410181    3.8549814485
      6  C        -2.4160630872    0.0223691077    1.4184834100
      7  Cl       -3.9657872322    0.0149898437    2.2233393458
      8  C        -2.3833198902   -0.1618477912    0.0410198876
      9  H        -3.3105265096   -0.3058945074   -0.4975282256
     10  C        -1.1672189444   -0.1678043256   -0.6253701566
     11  H        -1.1460319247   -0.3258853320   -1.6968970781
     12  C         1.3170869037   -0.0209086419   -0.7181334713
     13  C         2.2598362089   -1.0328878584   -0.5089300333
     14  H         2.0926964840   -1.7941373333    0.2407692636
     15  C         3.4160138205   -1.0561353295   -1.2782667869
     16  Cl        4.5943704430   -2.3312595690   -1.0185743744
     17  C         3.6675158680   -0.0976204953   -2.2557959251
     18  H         4.5723150084   -0.1274650970   -2.8463018468
     19  C         2.7174459942    0.8983196176   -2.4483861155
     20  Cl        3.0064624569    2.1238680579   -3.6722189836
     21  C         1.5473505829    0.9497505329   -1.6976579533
     22  H         0.8312903260    1.7438657283   -1.8630274953

Z-matrix Print:
$molecule
0 1
Cl
C  1 1.748322
C  2 1.403200 1 119.625764
C  3 1.398559 2 118.097647 1 -177.485077 0
H  4 1.083332 3 118.878864 2 -179.665568 0
C  4 1.386727 3 121.569189 2 -0.704462 0
H  6 1.081894 4 120.783177 3 -179.404772 0
C  6 1.390113 4 119.828223 3 0.175224 0
C  8 1.400408 6 120.340080 4 0.337545 0
C  3 1.491979 2 122.952412 1 2.196735 0
C  10 1.398095 3 119.501688 2 -117.186945 0
H  11 1.081993 10 120.506523 3 3.007017 0
C  11 1.391173 10 119.402090 3 -177.908646 0
C  13 1.389827 11 121.780752 10 0.232484 0
H  14 1.080856 13 121.085844 11 179.930759 0
C  14 1.391965 13 117.856052 11 -0.034104 0
C  16 1.388944 14 121.861067 13 -0.109156 0
H  17 1.081428 16 120.057102 14 179.817018 0
Cl 9 1.737847 8 120.274430 6 179.265678 0
Cl 8 1.746280 6 118.492697 4 -179.669101 0
Cl 16 1.755536 14 118.866601 13 179.677896 0
Cl 13 1.755923 11 119.258371 10 -179.702466 0
$end


 --------------------------------------------------------------

                    Orbital Energies (a.u.)
 --------------------------------------------------------------

 Alpha MOs
 -- Occupied --
********-101.5763-101.5760-101.5712-101.5702 -10.2773 -10.2764 -10.2731
-10.2648 -10.2643 -10.2318 -10.2278 -10.2169 -10.2161 -10.2142 -10.2113
-10.2104  -9.4916  -9.4909  -9.4907  -9.4857  -9.4848  -7.2564  -7.2557
 -7.2556  -7.2504  -7.2495  -7.2465  -7.2458  -7.2457  -7.2456  -7.2450
 -7.2447  -7.2405  -7.2402  -7.2396  -7.2392  -0.9526  -0.9294  -0.9020
 -0.8911  -0.8815  -0.8592  -0.8450  -0.7943  -0.7635  -0.7582  -0.7510
 -0.6638  -0.6436  -0.6254  -0.6135  -0.5536  -0.5354  -0.5320  -0.5142
 -0.4964  -0.4791  -0.4672  -0.4636  -0.4595  -0.4506  -0.4342  -0.4280
 -0.4127  -0.4007  -0.3974  -0.3868  -0.3802  -0.3658  -0.3533  -0.3485
 -0.3432  -0.3380  -0.3357  -0.3306  -0.3189  -0.2876  -0.2754  -0.2701
 -0.2663
 -- Virtual --
 -0.0675  -0.0581  -0.0455  -0.0390  -0.0383  -0.0173  -0.0123   0.0008
  0.0089   0.0127   0.0136   0.0157   0.0188   0.0247   0.0361   0.0448
  0.0476   0.0494   0.0536   0.0627   0.0684   0.0712   0.0756   0.0806
  0.0831   0.0854   0.0888   0.0902   0.0941   0.0946   0.0988   0.1043
  0.1072   0.1132   0.1151   0.1171   0.1186   0.1207   0.1216   0.1240
  0.1260   0.1295   0.1301   0.1347   0.1410   0.1420   0.1531   0.1576
  0.1581   0.1591   0.1639   0.1678   0.1706   0.1776   0.1787   0.1854
  0.1896   0.1951   0.1973   0.2034   0.2111   0.2126   0.2147   0.2192
  0.2246   0.2337   0.2346   0.2362   0.2380   0.2441   0.2509   0.2547
  0.2587   0.2628   0.2656   0.2666   0.2701   0.2727   0.2773   0.2781
  0.2845   0.2877   0.2909   0.2961   0.3020   0.3074   0.3136   0.3159
  0.3192   0.3235   0.3337   0.3387   0.3457   0.3507   0.3596   0.4148
  0.4191   0.4322   0.4337   0.4391   0.4458   0.4514   0.4571   0.4606
  0.4661   0.4667   0.4748   0.4791   0.4931   0.4952   0.5010   0.5025
  0.5120   0.5175   0.5435   0.5472   0.5538   0.5582   0.5631   0.5651
  0.5764   0.5876   0.5987   0.6022   0.6106   0.6156   0.6193   0.6232
  0.6266   0.6349   0.6524   0.6565   0.6606   0.6733   0.6815   0.6822
  0.6908   0.6976   0.7061   0.7168   0.7241   0.7387   0.7431   0.7644
  0.7850   0.8023   0.8101   0.8249   0.8321   0.8379   0.8405   0.8441
  0.8475   0.8482   0.8510   0.8523   0.8539   0.8580   0.8586   0.8636
  0.8670   0.8712   0.8780   0.8828   0.8939   0.9014   0.9043   0.9095
  0.9171   0.9226   0.9332   0.9374   0.9426   0.9524   0.9570   0.9601
  0.9627   0.9715   0.9737   0.9819   0.9911   1.0022   1.0214   1.0297
  1.0336   1.0495   1.0811   1.0886   1.0960   1.1217   1.1315   1.1417
  1.1837   1.2139   1.2194   1.2251   1.2324   1.2383   1.2420   1.2644
  1.2742   1.2782   1.2969   1.2974   1.3183   1.3444   1.3609   1.3842
  1.4121   1.4295   1.4879   1.4972   1.5085   1.5239   1.5590   1.5615
  1.5714   1.5820   1.5939   1.6064   1.6088   1.6470   1.6531   1.6728
  1.6882   1.7061   1.7332   1.7574   1.7759   1.7888   1.8161   1.8439
  1.8478   1.8734   1.8764   1.8913   1.9077   1.9170   1.9281   1.9412
  1.9489   1.9589   1.9657   1.9767   2.0154   2.0384   2.0655   2.0747
  2.0861   2.1073   2.1348   2.1491   2.1962   2.2339   2.2357   2.2521
  2.2632   2.2681   2.2803   2.2850   2.2996   2.3208   2.3312   2.3480
  2.3694   2.4166   2.4205   2.4276   2.4454   2.4621   2.4659   2.4945
  2.5115   2.5343   2.5395   2.5476   2.5636   2.5996   2.6325   2.6417
  2.6602   2.6683   2.6702   2.7166   2.7260   2.7409   2.7456   2.7546
  2.7641   2.7685   2.7725   2.7845   2.7927   2.8256   2.8319   2.8424
  2.8828   2.9135   2.9715   2.9865   3.0659   3.0800   3.0980   3.1193
  3.1489   3.1641   3.1791   3.2139   3.2215   3.2258   3.3463   3.3513
  3.3741   3.4263   3.5573   3.5808   3.6776   3.7025   3.7135   3.7896
  3.8464   4.0070   4.0703   4.0952   4.1060   4.3593   4.8021   4.8268
  9.7482   9.7667   9.7883   9.7954   9.8214  23.3779  23.5505  23.8340
 23.8574  23.8717  23.9094  23.9579  23.9984  24.0411  24.0543  24.1170
 24.1445  25.7794  25.8184  25.8293  25.8436  25.9274  26.0991  26.1017
 26.1520  26.1861  26.2850  26.4961  26.6149  26.6422  26.6733  26.8931
215.7390 215.7580 215.7831 215.7920 215.8235
 --------------------------------------------------------------

          Ground-State Mulliken Net Atomic Charges

     Atom                 Charge (a.u.)
  ----------------------------------------
      1 C                     0.189089
      2 C                    -1.066015
      3 Cl                    0.624356
      4 C                     0.044185
      5 Cl                    0.573527
      6 C                    -0.108654
      7 Cl                    0.545347
      8 C                    -0.638889
      9 H                     0.214040
     10 C                    -0.580705
     11 H                     0.190418
     12 C                     0.369801
     13 C                    -1.118790
     14 H                     0.224993
     15 C                     0.239913
     16 Cl                    0.492187
     17 C                    -0.705924
     18 H                     0.225966
     19 C                     0.349915
     20 Cl                    0.484406
     21 C                    -0.762201
     22 H                     0.213036
  ----------------------------------------
  Sum of atomic charges =     0.000000

 -----------------------------------------------------------------
                    Cartesian Multipole Moments
 -----------------------------------------------------------------
    Charge (ESU x 10^10)
                 0.0000
    Dipole Moment (Debye)
         X      -1.1104      Y      -0.3514      Z      -1.5761
       Tot       1.9597
    Quadrupole Moments (Debye-Ang)
        XX    -134.5761     XY       0.4990     YY    -135.1666
        XZ       4.4433     YZ       0.0669     ZZ    -136.4574
    Octopole Moments (Debye-Ang^2)
       XXX    -287.4280    XXY      -6.6871    XYY    -100.1206
       YYY     -22.0547    XXZ     -31.3410    XYZ       0.9912
       YYZ     -13.7776    XZZ     -92.8358    YZZ     -10.8966
       ZZZ     -49.4110
    Hexadecapole Moments (Debye-Ang^3)
      XXXX   -5872.0980   XXXY     222.6686   XXYY   -1210.5189
      XYYY     194.7394   YYYY   -1104.9203   XXXZ    1469.0814
      XXYZ      46.2026   XYYZ     524.0323   YYYZ      99.8066
      XXZZ   -1635.4532   XYZZ      59.3624   YYZZ    -873.4204
      XZZZ    1508.7917   YZZZ     135.9301   ZZZZ   -4058.6516
 -----------------------------------------------------------------
Archival summary:
1\1\november\OPT\ProcedureUnspecified\BasisUnspecified\l5125\taweetha\SunJan1210:03:442020SunJan1210:03:442020\0\\#,OPT,ProcedureUnspecified,BasisUnspecified,\\0,1\Cl\C,1,1.74832\C,2,1.4032,1,119.626\C,3,1.39856,2,118.098,1,-177.485,0\H,4,1.08333,3,118.879,2,-179.666,0\C,4,1.38673,3,121.569,2,-0.704462,0\H,6,1.08189,4,120.783,3,-179.405,0\C,6,1.39011,4,119.828,3,0.175224,0\C,8,1.40041,6,120.34,4,0.337545,0\C,3,1.49198,2,122.952,1,2.19673,0\C,10,1.39809,3,119.502,2,-117.187,0\H,11,1.08199,10,120.507,3,3.00702,0\C,11,1.39117,10,119.402,3,-177.909,0\C,13,1.38983,11,121.781,10,0.232484,0\H,14,1.08086,13,121.086,11,179.931,0\C,14,1.39197,13,117.856,11,-0.0341041,0\C,16,1.38894,14,121.861,13,-0.109156,0\H,17,1.08143,16,120.057,14,179.817,0\Cl,9,1.73785,8,120.274,6,179.266,0\Cl,8,1.74628,6,118.493,4,-179.669,0\Cl,16,1.75554,14,118.867,13,179.678,0\Cl,13,1.75592,11,119.258,10,-179.702,0\\\@

 Total job time:  7735.37s(wall), 7734.82s(cpu) 
 Sun Jan 12 10:03:44 2020

        *************************************************************
        *                                                           *
        *  Thank you very much for using Q-Chem.  Have a nice day.  *
        *                                                           *
        *************************************************************


 
User input: 2 of 2 
 
                  Welcome to Q-Chem
     A Quantum Leap Into The Future Of Chemistry


 Q-Chem 5.2 (devel), Q-Chem, Inc., Pleasanton, CA (2019)

 Yihan Shao,  Zhengting Gan,  E. Epifanovsky,  A. T. B. Gilbert,  M. Wormit,  
 J. Kussmann,  A. W. Lange,  A. Behn,  Jia Deng,  Xintian Feng,  D. Ghosh,  
 M. Goldey,  P. R. Horn,  L. D. Jacobson,  I. Kaliman,  T. Kus,  A. Landau,  
 Jie Liu,  E. I. Proynov,  R. M. Richard,  R. P. Steele,  E. J. Sundstrom,  
 H. L. Woodcock III,  P. M. Zimmerman,  D. Zuev,  B. Albrecht,  E. Alguire,  
 S. A. Baeppler,  D. Barton,  Z. Benda,  Y. A. Bernard,  E. J. Berquist,  
 K. B. Bravaya,  H. Burton,  D. Casanova,  Chun-Min Chang,  Yunqing Chen,  
 A. Chien,  K. D. Closser,  M. P. Coons,  S. Coriani,  S. Dasgupta,  
 A. L. Dempwolff,  M. Diedenhofen,  Hainam Do,  R. G. Edgar,  Po-Tung Fang,  
 S. Faraji,  S. Fatehi,  Qingguo Feng,  K. D. Fenk,  J. Fosso-Tande,  
 J. Gayvert,  Qinghui Ge,  A. Ghysels,  G. Gidofalvi,  J. Gomes,  
 J. Gonthier,  A. Gunina,  D. Hait,  M. W. D. Hanson-Heine,  
 P. H. P. Harbach,  A. W. Hauser,  M. F. Herbst,  J. E. Herr,  
 E. G. Hohenstein,  Z. C. Holden,  Kerwin Hui,  B. C. Huynh,  T.-C. Jagau,  
 Hyunjun Ji,  B. Kaduk,  K. Khistyaev,  Jaehoon Kim,  P. Klunzinger,  K. Koh,  
 D. Kosenkov,  L. Koulias,  T. Kowalczyk,  C. M. Krauter,  A. Kunitsa,  
 Ka Un Lao,  A. Laurent,  K. V. Lawler,  Joonho Lee,  D. Lefrancois,  
 S. Lehtola,  D. S. Levine,  Yi-Pei Li,  You-Sheng Lin,  Fenglai Liu,  
 E. Livshits,  A. Luenser,  P. Manohar,  E. Mansoor,  S. F. Manzer,  
 Shan-Ping Mao,  Yuezhi Mao,  N. Mardirossian,  A. V. Marenich,  
 T. Markovich,  L. A. Martinez-Martinez,  S. A. Maurer,  N. J. Mayhall,  
 S. C. McKenzie,  J.-M. Mewes,  P. Morgante,  A. F. Morrison,  
 J. W. Mullinax,  K. Nanda,  T. S. Nguyen-Beck,  R. Olivares-Amaya,  
 J. A. Parkhill,  Zheng Pei,  T. M. Perrine,  F. Plasser,  P. Pokhilko,  
 S. Prager,  A. Prociuk,  E. Ramos,  D. R. Rehn,  F. Rob,  M. Scheurer,  
 M. Schneider,  N. Sergueev,  S. M. Sharada,  S. Sharma,  D. W. Small,  
 T. Stauch,  T. Stein,  Yu-Chuan Su,  A. J. W. Thom,  A. Tkatchenko,  
 T. Tsuchimochi,  N. M. Tubman,  L. Vogt,  M. L. Vidal,  O. Vydrov,  
 M. A. Watson,  J. Wenzel,  M. de Wergifosse,  T. A. Wesolowski,  A. White,  
 J. Witte,  A. Yamada,  Jun Yang,  K. Yao,  S. Yeganeh,  S. R. Yost,  
 Zhi-Qiang You,  A. Zech,  Igor Ying Zhang,  Xing Zhang,  Yan Zhao,  
 Ying Zhu,  B. R. Brooks,  G. K. L. Chan,  C. J. Cramer,  M. S. Gordon,  
 W. J. Hehre,  A. Klamt,  M. W. Schmidt,  C. D. Sherrill,  D. G. Truhlar,  
 A. Aspuru-Guzik,  R. Baer,  A. T. Bell,  N. A. Besley,  Jeng-Da Chai,  
 A. E. DePrince, III,  R. A. DiStasio Jr.,  A. Dreuw,  B. D. Dunietz,  
 T. R. Furlani,  Chao-Ping Hsu,  Yousung Jung,  Jing Kong,  D. S. Lambrecht,  
 WanZhen Liang,  C. Ochsenfeld,  V. A. Rassolov,  L. V. Slipchenko,  
 J. E. Subotnik,  T. Van Voorhis,  J. M. Herbert,  A. I. Krylov,  
 P. M. W. Gill,  M. Head-Gordon

 Contributors to earlier versions of Q-Chem not listed above: 
 R. D. Adamson,  B. Austin,  J. Baker,  G. J. O. Beran,  K. Brandhorst,  
 S. T. Brown,  E. F. C. Byrd,  A. K. Chakraborty,  C.-L. Cheng,  
 Siu Hung Chien,  D. M. Chipman,  D. L. Crittenden,  H. Dachsel,  
 R. J. Doerksen,  A. D. Dutoi,  L. Fusti-Molnar,  W. A. Goddard III,  
 A. Golubeva-Zadorozhnaya,  S. R. Gwaltney,  G. Hawkins,  A. Heyden,  
 S. Hirata,  G. Kedziora,  F. J. Keil,  C. Kelley,  Jihan Kim,  R. A. King,  
 R. Z. Khaliullin,  P. P. Korambath,  W. Kurlancheek,  A. M. Lee,  M. S. Lee,  
 S. V. Levchenko,  Ching Yeh Lin,  D. Liotard,  R. C. Lochan,  I. Lotan,  
 P. E. Maslen,  N. Nair,  D. P. O'Neill,  D. Neuhauser,  E. Neuscamman,  
 C. M. Oana,  R. Olson,  B. Peters,  R. Peverati,  P. A. Pieniazek,  
 Y. M. Rhee,  J. Ritchie,  M. A. Rohrdanz,  E. Rosta,  N. J. Russ,  
 H. F. Schaefer III,  N. E. Schultz,  N. Shenvi,  A. C. Simmonett,  A. Sodt,  
 D. Stuck,  K. S. Thanthiriwatte,  V. Vanovschi,  Tao Wang,  A. Warshel,  
 C. F. Williams,  Q. Wu,  X. Xu,  W. Zhang

 Please cite Q-Chem as follows:
 Y. Shao et al., Mol. Phys. 113, 184-215 (2015)
 DOI: 10.1080/00268976.2014.952696

 Q-Chem 5.2.1 for Intel X86 EM64T Linux

 Parts of Q-Chem use Armadillo 8.300.2 (Tropical Shenanigans).
 http://arma.sourceforge.net/

 Q-Chem begins on Sun Jan 12 10:03:44 2020  

Host: 
0

     Scratch files written to /scratch/taweetham/qchem8370//
NAlpha2: 162
NElect   162
Mult     1
The previous job contains 0 fragments, simply inherited here

 Q-Chem warning in module libgen/rem_setup.C, line 2168:

 Setting Thresh to 1e-14


Checking the input file for inconsistencies... 	...done.

--------------------------------------------------------------
User input:
--------------------------------------------------------------

$MOLECULE
READ
$END

$REM
   JOB_TYPE 	FREQUENCY
   BASIS 	6-311++G**
   METHOD	B3LYP
   SCF_GUESS_ALWAYS     TRUE
   S2THRESH     15
   THRESH       15
   MEM_TOTAL    10000
$END

--------------------------------------------------------------
 ----------------------------------------------------------------
             Standard Nuclear Orientation (Angstroms)
    I     Atom           X                Y                Z
 ----------------------------------------------------------------
    1      C      -0.4418704107    -0.4098460706     0.3203026300
    2      C      -1.3452810921     0.4231844189    -0.3571038857
    3      Cl     -0.7392795395     1.6680405197    -1.4246822452
    4      C      -2.7332151740     0.2503368211    -0.2208362160
    5      Cl     -3.8419167391     1.2855503141    -1.0689086000
    6      C      -3.2140685212    -0.7755962459     0.6021965316
    7      Cl     -4.9277584161    -1.0341697817     0.8164373478
    8      C      -2.3284000160    -1.6140983668     1.2692191926
    9      H      -2.7167267696    -2.4009331082     1.9021402492
   10      C      -0.9617000054    -1.4292695563     1.1243672905
   11      H      -0.2756741414    -2.0764149624     1.6574524387
   12      C       1.0385385777    -0.2583122625     0.2133988233
   13      C       1.6764762376     0.8873738893     0.7003105703
   14      H       1.1020671551     1.6953111055     1.1324877874
   15      C       3.0605908042     0.9784536511     0.6289138012
   16      Cl      3.8593648173     2.4143411306     1.2470509437
   17      C       3.8368419484    -0.0403201153     0.0838437532
   18      H       4.9131795857     0.0447288405     0.0337099945
   19      C       3.1833173471    -1.1704214289    -0.3930179371
   20      Cl      4.1341649217    -2.4722494880    -1.0890057091
   21      C       1.7990365939    -1.2957064536    -0.3344377090
   22      H       1.3177806796    -2.1830773702    -0.7238910717
 ----------------------------------------------------------------
 Molecular Point Group                 C1    NOp =  1
 Largest Abelian Subgroup              C1    NOp =  1
 Nuclear Repulsion Energy =        1677.80751956 hartrees
 There are       81 alpha and       81 beta electrons
 Requested basis set is 6-311++G(d,p)
 There are 162 shells and 449 basis functions

 Total QAlloc Memory Limit  10000 MB
 Mega-Array Size       188 MB
 MEM_STATIC part       192 MB
 A cutoff of  1.0D-15 yielded  10022 shell pairs
 There are     83447 function pairs (     89597 Cartesian)
 Smallest overlap matrix eigenvalue = 2.83E-07
 Linear dependence detected in AO basis
 Number of orthogonalized atomic orbitals = 446
 Maximum deviation from orthogonality = 5.308E-10
 Guess from superposition of atomic densities
 Warning:  Energy on first SCF cycle will be non-variational
 SAD guess density has 162.000000 electrons

 -----------------------------------------------------------------------
  General SCF calculation program by
  Eric Jon Sundstrom, Paul Horn, Yuezhi Mao, Dmitri Zuev, Alec White,
  David Stuck, Shaama M.S., Shane Yost, Joonho Lee, David Small,
  Daniel Levine, Susi Lehtola, Hugh Burton, Evgeny Epifanovsky,
  Bang C. Huynh
 -----------------------------------------------------------------------
 Exchange:     0.2000 Hartree-Fock + 0.0800 Slater + 0.7200 B88
 Correlation:  0.1900 VWN1RPA + 0.8100 LYP
 Using SG-1 standard quadrature grid
 A restricted SCF calculation will be
 performed using DIIS
 SCF converges when DIIS error is below 1.0e-08
 ---------------------------------------
  Cycle       Energy         DIIS error
 ---------------------------------------
    1   -2765.4944348690      2.91e-02  
    2   -2761.3663581482      2.41e-03  
    3   -2761.2388974035      3.15e-03  
    4   -2761.5008492921      7.59e-04  
    5   -2761.5149901772      3.19e-04  
    6   -2761.5173682323      1.03e-04  
    7   -2761.5175979493      3.65e-05  
    8   -2761.5176289703      1.27e-05  
    9   -2761.5176328199      3.41e-06  
   10   -2761.5176331191      1.03e-06  
   11   -2761.5176331433      3.09e-07  
   12   -2761.5176331453      1.14e-07  
   13   -2761.5176331457      3.58e-08  
   14   -2761.5176331459      1.37e-08  
   15   -2761.5176331457      4.80e-09  Convergence criterion met
 ---------------------------------------
 SCF time:   CPU 673.88s  wall 674.00s 
 SCF   energy in the final basis set =    -2761.5176331457
 Total energy in the final basis set =    -2761.5176331457

 --------------------------------------------------------------

                    Orbital Energies (a.u.)
 --------------------------------------------------------------

 Alpha MOs
 -- Occupied --
********-101.5763-101.5759-101.5711-101.5702 -10.2773 -10.2764 -10.2731
-10.2648 -10.2643 -10.2317 -10.2278 -10.2169 -10.2161 -10.2143 -10.2113
-10.2104  -9.4916  -9.4909  -9.4907  -9.4857  -9.4848  -7.2567  -7.2556
 -7.2556  -7.2505  -7.2495  -7.2464  -7.2458  -7.2455  -7.2455  -7.2451
 -7.2448  -7.2405  -7.2401  -7.2396  -7.2392  -0.9526  -0.9295  -0.9020
 -0.8911  -0.8815  -0.8592  -0.8450  -0.7944  -0.7635  -0.7582  -0.7509
 -0.6638  -0.6436  -0.6254  -0.6134  -0.5536  -0.5354  -0.5320  -0.5142
 -0.4964  -0.4791  -0.4672  -0.4636  -0.4594  -0.4506  -0.4342  -0.4280
 -0.4127  -0.4007  -0.3974  -0.3867  -0.3802  -0.3658  -0.3533  -0.3485
 -0.3432  -0.3380  -0.3357  -0.3306  -0.3189  -0.2876  -0.2754  -0.2700
 -0.2663
 -- Virtual --
 -0.0675  -0.0581  -0.0455  -0.0390  -0.0383  -0.0172  -0.0122   0.0008
  0.0090   0.0127   0.0136   0.0158   0.0189   0.0247   0.0361   0.0450
  0.0477   0.0495   0.0536   0.0628   0.0684   0.0712   0.0756   0.0805
  0.0831   0.0854   0.0888   0.0902   0.0941   0.0947   0.0988   0.1042
  0.1073   0.1132   0.1151   0.1171   0.1186   0.1208   0.1217   0.1241
  0.1261   0.1294   0.1302   0.1347   0.1410   0.1419   0.1532   0.1577
  0.1582   0.1593   0.1642   0.1679   0.1707   0.1778   0.1787   0.1855
  0.1897   0.1951   0.1975   0.2036   0.2111   0.2125   0.2146   0.2196
  0.2245   0.2335   0.2348   0.2364   0.2384   0.2440   0.2510   0.2549
  0.2588   0.2629   0.2656   0.2667   0.2701   0.2728   0.2772   0.2781
  0.2848   0.2878   0.2910   0.2962   0.3023   0.3077   0.3134   0.3158
  0.3194   0.3233   0.3338   0.3387   0.3458   0.3507   0.3597   0.4147
  0.4193   0.4322   0.4336   0.4392   0.4458   0.4516   0.4570   0.4604
  0.4660   0.4667   0.4750   0.4791   0.4933   0.4950   0.5010   0.5024
  0.5119   0.5175   0.5435   0.5472   0.5539   0.5582   0.5631   0.5651
  0.5765   0.5876   0.5986   0.6023   0.6106   0.6155   0.6194   0.6232
  0.6266   0.6349   0.6523   0.6565   0.6609   0.6733   0.6816   0.6822
  0.6908   0.6977   0.7061   0.7168   0.7241   0.7386   0.7431   0.7643
  0.7850   0.8023   0.8102   0.8250   0.8321   0.8377   0.8404   0.8442
  0.8475   0.8482   0.8511   0.8523   0.8540   0.8581   0.8587   0.8636
  0.8670   0.8712   0.8781   0.8828   0.8939   0.9014   0.9043   0.9095
  0.9171   0.9225   0.9332   0.9374   0.9426   0.9525   0.9570   0.9602
  0.9627   0.9715   0.9738   0.9820   0.9911   1.0022   1.0214   1.0297
  1.0335   1.0495   1.0811   1.0886   1.0960   1.1217   1.1315   1.1418
  1.1838   1.2138   1.2194   1.2251   1.2325   1.2385   1.2420   1.2643
  1.2742   1.2782   1.2969   1.2974   1.3183   1.3444   1.3609   1.3842
  1.4121   1.4295   1.4880   1.4972   1.5086   1.5239   1.5588   1.5613
  1.5714   1.5820   1.5939   1.6064   1.6087   1.6470   1.6531   1.6728
  1.6882   1.7061   1.7332   1.7574   1.7759   1.7888   1.8161   1.8438
  1.8478   1.8734   1.8764   1.8913   1.9077   1.9170   1.9281   1.9412
  1.9490   1.9588   1.9657   1.9767   2.0155   2.0384   2.0655   2.0747
  2.0861   2.1073   2.1347   2.1491   2.1962   2.2341   2.2358   2.2520
  2.2632   2.2682   2.2803   2.2850   2.2997   2.3208   2.3312   2.3480
  2.3693   2.4169   2.4206   2.4277   2.4452   2.4620   2.4659   2.4945
  2.5115   2.5343   2.5395   2.5476   2.5636   2.5995   2.6324   2.6417
  2.6603   2.6683   2.6702   2.7166   2.7260   2.7408   2.7456   2.7545
  2.7641   2.7685   2.7725   2.7846   2.7927   2.8256   2.8319   2.8424
  2.8828   2.9135   2.9716   2.9865   3.0659   3.0800   3.0979   3.1193
  3.1489   3.1641   3.1791   3.2139   3.2215   3.2258   3.3463   3.3513
  3.3741   3.4264   3.5572   3.5807   3.6776   3.7025   3.7135   3.7896
  3.8464   4.0071   4.0703   4.0952   4.1060   4.3592   4.8021   4.8268
  9.7482   9.7668   9.7883   9.7954   9.8214  23.3779  23.5505  23.8340
 23.8574  23.8717  23.9094  23.9579  23.9984  24.0411  24.0543  24.1170
 24.1445  25.7795  25.8186  25.8295  25.8437  25.9273  26.0995  26.1015
 26.1520  26.1865  26.2847  26.4960  26.6150  26.6422  26.6733  26.8930
215.7390 215.7580 215.7831 215.7920 215.8235
 --------------------------------------------------------------

          Ground-State Mulliken Net Atomic Charges

     Atom                 Charge (a.u.)
  ----------------------------------------
      1 C                     0.196336
      2 C                    -1.069948
      3 Cl                    0.624503
      4 C                     0.043648
      5 Cl                    0.573988
      6 C                    -0.109790
      7 Cl                    0.545877
      8 C                    -0.638217
      9 H                     0.214003
     10 C                    -0.582624
     11 H                     0.190566
     12 C                     0.373378
     13 C                    -1.121573
     14 H                     0.224993
     15 C                     0.237770
     16 Cl                    0.491533
     17 C                    -0.704642
     18 H                     0.226086
     19 C                     0.350517
     20 Cl                    0.483222
     21 C                    -0.762369
     22 H                     0.212740
  ----------------------------------------
  Sum of atomic charges =     0.000000

 -----------------------------------------------------------------
                    Cartesian Multipole Moments
 -----------------------------------------------------------------
    Charge (ESU x 10^10)
                -0.0000
    Dipole Moment (Debye)
         X       0.1183      Y      -1.4941      Z       1.2657
       Tot       1.9618
    Quadrupole Moments (Debye-Ang)
        XX    -139.7479     XY       2.1577     YY    -131.3017
        XZ      -1.6728     YZ      -2.9530     ZZ    -132.9475
    Octopole Moments (Debye-Ang^2)
       XXX      10.2250    XXY       6.2903    XYY     -17.6826
       YYY       5.6357    XXZ      -3.8954    XYZ       2.5254
       YYZ       2.8314    XZZ     -10.8847    YZZ      -0.2269
       ZZZ      -8.4915
    Hexadecapole Moments (Debye-Ang^3)
      XXXX   -7894.1543   XXXY      -2.5130   XXYY   -1665.7302
      XYYY       0.6807   YYYY   -1862.2930   XXXZ       6.8581
      XXYZ     -29.0630   XYYZ      -9.0532   YYYZ     -11.8836
      XXZZ   -1484.8851   XYZZ       2.2647   YYZZ    -426.7474
      XZZZ       4.2726   YZZZ     -15.7206   ZZZZ    -844.5338
 -----------------------------------------------------------------
 Calculating MO derivatives via CPSCF
    1     0    69    0.0201683  
    2     0    69    0.0062437  
    3     0    69    0.0005932  
    4     2    67    0.0000468  
    5    66     3    0.0000029  
    6    69     0    0.0000002  Converged
 Time for AOints: 1002.6 s (CPU) 1002.7 s (wall)
 ------------------------------------------------------------------------------
                     AOints        : Timing summary (seconds)
 ------------------------------------------------------------------------------
     job step          cpu (% of tot)      sys (% of tot)     wall (% of tot)
 ------------------------------------------------------------------------------
  AOints            0.1003E+04 ( 9.1)   0.1200E-04 ( 4.0)   0.1003E+04 ( 9.1)
 ------------------------------------------------------------------------------
   Grand Totals     0.1106E+05          0.3020E-03          0.1107E+05
 ------------------------------------------------------------------------------
 Polarizability Matrix (a.u.)
            1           2           3
    1-284.8816797  -3.9854256   5.6977098
    2  -3.9854256-198.3531332   4.7921918
    3   5.6977098   4.7921918-142.4445762
 Calculating analytic Hessian of the SCF energy

 Direct stationary perturbation theory relativistic correction:

 rels  =       3.985393745160
 relv  =     -15.231521934054
 rel2e =       4.097402603026
 E_rel =      -7.148725585868

 Hessian of the SCF Energy
            1           2           3           4           5           6
    1   0.6340952   0.0055576  -0.0034481  -0.1926439   0.0896657  -0.0780508
    2   0.0055576   0.4628790  -0.2213169   0.0457576  -0.1472985   0.0707045
    3  -0.0034481  -0.2213169   0.3323414  -0.0398670   0.0692862  -0.1158044
    4  -0.1926439   0.0457576  -0.0398670   0.5872824  -0.0274657   0.0245298
    5   0.0896657  -0.1472985   0.0692862  -0.0274657   0.3479524  -0.1925519
    6  -0.0780508   0.0707045  -0.1158044   0.0245298  -0.1925519   0.2716388
    7   0.0069848   0.0057352  -0.0048484  -0.0526217  -0.0276202   0.0230552
    8  -0.0104381  -0.0228763   0.0229592  -0.0303676  -0.0909500   0.0579107
    9   0.0087477   0.0220939  -0.0150676   0.0255877   0.0587510  -0.0720636
   10  -0.0386654   0.0497225  -0.0397840  -0.2816953  -0.0472346   0.0371582
   11   0.0095004   0.0299194  -0.0200963   0.0016617  -0.0824811   0.0217693
   12  -0.0076874  -0.0210277   0.0204137  -0.0022254   0.0217276  -0.0728798
   13  -0.0024525  -0.0040375   0.0033966  -0.0269265   0.0241424  -0.0199753
   14  -0.0006318   0.0027196   0.0008560   0.0076530  -0.0048927   0.0066990
   15   0.0007186   0.0007188   0.0033978  -0.0067182   0.0067767  -0.0027800
   16   0.0003340   0.0101656  -0.0082271  -0.0079524  -0.0232978   0.0193725
   17   0.0084715  -0.0422498   0.0317571  -0.0695172   0.0102581  -0.0051947
   18  -0.0068474   0.0325852  -0.0276441   0.0559547  -0.0049330   0.0083688
   19  -0.0016257  -0.0014514   0.0011700   0.0026295  -0.0006587   0.0005671
   20  -0.0003772   0.0002652  -0.0009065   0.0023461  -0.0005896   0.0035875
   21   0.0001803  -0.0008319  -0.0002492  -0.0016507   0.0034588   0.0009830
   22  -0.0101788  -0.0635280   0.0501491  -0.0597516   0.0176703  -0.0147635
   23  -0.0278775   0.0109762  -0.0029862   0.0175555  -0.0057700   0.0027316
   24   0.0224585  -0.0043704   0.0098755  -0.0145045   0.0029171  -0.0042501
   25  -0.0050754  -0.0000866   0.0001333  -0.0011244   0.0006104  -0.0004849
   26  -0.0002133   0.0038341   0.0022266   0.0005744  -0.0001569  -0.0005364
   27  -0.0000937   0.0023950   0.0047122  -0.0003607  -0.0006171  -0.0003595
   28  -0.1443681  -0.0233990   0.0204184   0.0593977  -0.0061725   0.0048973
   29  -0.0715342  -0.2013551   0.1080196   0.0347054  -0.0310874   0.0324610
   30   0.0613597   0.1090797  -0.1480513  -0.0284455   0.0324163  -0.0181749
   31   0.0091251  -0.0080672   0.0064546  -0.0000517  -0.0014992   0.0012624
   32   0.0142931  -0.0098836   0.0112585  -0.0020771   0.0003608   0.0040311
   33  -0.0119055   0.0105100  -0.0048691   0.0016762   0.0039709   0.0023354
   34  -0.2127953  -0.0141441   0.0117343  -0.0252236   0.0083218  -0.0025333
   35  -0.0114319  -0.0900345   0.0031857   0.0187356   0.0063111  -0.0023842
   36   0.0093272   0.0032151  -0.0691646  -0.0140303  -0.0028143   0.0039921
   37  -0.0210374  -0.0273973  -0.0103487   0.0015395  -0.0032625   0.0006206
   38  -0.0113945   0.0009559  -0.0002813   0.0027762  -0.0018465  -0.0001422
   39   0.0024309   0.0019374   0.0050126   0.0002283   0.0018831  -0.0010079
   40   0.0008961  -0.0000334  -0.0003645   0.0000214   0.0000296  -0.0001616
   41   0.0017086   0.0001973   0.0015940  -0.0001008   0.0002163  -0.0000460
   42  -0.0005019   0.0019938  -0.0030329  -0.0010351  -0.0010457   0.0007069
   43   0.0022880  -0.0019427  -0.0001308  -0.0011856   0.0006639   0.0006613
   44  -0.0030261  -0.0017211  -0.0040267   0.0001013  -0.0002995  -0.0000133
   45  -0.0002048  -0.0039390   0.0047284   0.0011852   0.0005239  -0.0002588
   46   0.0003333  -0.0010224  -0.0006410  -0.0000533  -0.0003587   0.0003941
   47   0.0007716  -0.0004270  -0.0004195  -0.0001729  -0.0004798   0.0004742
   48   0.0002210  -0.0001477  -0.0001447   0.0000142  -0.0002351   0.0001220
   49   0.0000368   0.0000353   0.0002187   0.0000041  -0.0008213   0.0002451
   50   0.0005124  -0.0011075   0.0004349  -0.0006212   0.0001172   0.0005561
   51  -0.0000594  -0.0000337  -0.0013250  -0.0004557  -0.0000551   0.0004183
   52  -0.0000500   0.0000126  -0.0000336   0.0000159   0.0000076   0.0000166
   53  -0.0000172   0.0000466   0.0001496   0.0000329  -0.0000256   0.0000204
   54   0.0000042   0.0001071  -0.0002758  -0.0001224  -0.0000252   0.0000304
   55   0.0006054   0.0020942   0.0007958   0.0003881   0.0004505  -0.0003724
   56   0.0025000  -0.0013158  -0.0035355   0.0001523   0.0002937  -0.0002047
   57   0.0017288  -0.0036873   0.0048753   0.0013612  -0.0002636  -0.0002311
   58   0.0002570   0.0013952   0.0003426  -0.0003508  -0.0003962   0.0003700
   59  -0.0005928  -0.0005819  -0.0000486   0.0001114   0.0001862  -0.0002427
   60  -0.0003319  -0.0004245  -0.0000590   0.0001262   0.0001594  -0.0000808
   61  -0.0272158   0.0239193   0.0129904  -0.0016910  -0.0030447   0.0034064
   62   0.0060374   0.0072032  -0.0000946  -0.0026756   0.0003559   0.0001514
   63   0.0028223  -0.0013304   0.0030625  -0.0007585   0.0007504  -0.0010409
   64   0.0011602   0.0006981  -0.0001128  -0.0000074   0.0002484  -0.0002059
   65  -0.0014792  -0.0001471   0.0019843   0.0008333  -0.0001784   0.0002084
   66  -0.0008653   0.0017600  -0.0027344  -0.0004912  -0.0000881   0.0003359
            7           8           9          10          11          12
    1   0.0069848  -0.0104381   0.0087477  -0.0386654   0.0095004  -0.0076874
    2   0.0057352  -0.0228763   0.0220939   0.0497225   0.0299194  -0.0210277
    3  -0.0048484   0.0229592  -0.0150676  -0.0397840  -0.0200963   0.0204137
    4  -0.0526217  -0.0303676   0.0255877  -0.2816953   0.0016617  -0.0022254
    5  -0.0276202  -0.0909500   0.0587510  -0.0472346  -0.0824811   0.0217276
    6   0.0230552   0.0579107  -0.0720636   0.0371582   0.0217693  -0.0728798
    7   0.0746461   0.0447591  -0.0356557  -0.0133544  -0.0249589   0.0211290
    8   0.0447591   0.1239179  -0.0964135  -0.0078209  -0.0135563   0.0141800
    9  -0.0356557  -0.0964135   0.0941678   0.0065241   0.0139750  -0.0087398
   10  -0.0133544  -0.0078209   0.0065241   0.5590196   0.0325091  -0.0263249
   11  -0.0249589  -0.0135563   0.0139750   0.0325091   0.3793707  -0.2184241
   12   0.0211290   0.0141800  -0.0087398  -0.0263249  -0.2184241   0.2866882
   13  -0.0079560   0.0014861  -0.0011881  -0.0905426   0.0484649  -0.0391281
   14  -0.0043720   0.0016329  -0.0019824   0.0485453  -0.0776080   0.0451844
   15   0.0037103  -0.0020588   0.0009308  -0.0389268   0.0457362  -0.0599145
   16  -0.0029845  -0.0000088  -0.0000895  -0.1196801  -0.0747612   0.0602983
   17   0.0030494   0.0034480   0.0004232  -0.0251693  -0.1881530   0.1065320
   18  -0.0023690   0.0004147   0.0035141   0.0201471   0.1052903  -0.1413622
   19  -0.0009235  -0.0007364   0.0005739  -0.0301091  -0.0041054   0.0034135
   20  -0.0011254  -0.0003018   0.0003348  -0.0224021  -0.0023984   0.0044005
   21   0.0008616   0.0003665  -0.0001585   0.0178745   0.0043589  -0.0005455
   22   0.0003261  -0.0013359   0.0010884   0.0572667   0.0360477  -0.0283623
   23  -0.0008917  -0.0013464   0.0005239  -0.0048239  -0.0286582   0.0277567
   24   0.0007389   0.0004237  -0.0011567   0.0040928   0.0279939  -0.0159572
   25   0.0001002  -0.0000869   0.0000708  -0.0020034   0.0016706  -0.0012861
   26   0.0000132  -0.0000912  -0.0001987   0.0024664   0.0013846   0.0030005
   27   0.0000405  -0.0001976  -0.0001744  -0.0017988   0.0031010   0.0026778
   28  -0.0016719   0.0056720  -0.0045318  -0.0403127  -0.0266526   0.0211358
   29   0.0010427   0.0023823   0.0012792  -0.0257456  -0.0174654   0.0121189
   30  -0.0011874   0.0016261   0.0025265   0.0209907   0.0123840  -0.0119228
   31   0.0002433  -0.0008143   0.0006996  -0.0005318  -0.0007390   0.0005580
   32   0.0002819  -0.0008524   0.0008619  -0.0008013  -0.0004330  -0.0001457
   33  -0.0001802   0.0007400  -0.0003982   0.0004186  -0.0002817  -0.0004081
   34  -0.0021303  -0.0022972   0.0013365   0.0013493   0.0018616  -0.0017349
   35   0.0026813  -0.0020620  -0.0000490   0.0016229   0.0004626   0.0044788
   36  -0.0020211  -0.0006025  -0.0016265  -0.0007166   0.0042750   0.0022280
   37  -0.0022345   0.0014582  -0.0027509  -0.0001940  -0.0001192   0.0010697
   38   0.0012444  -0.0003765   0.0007792  -0.0007690  -0.0003971   0.0001985
   39  -0.0029748   0.0001212  -0.0013369   0.0006093   0.0002381  -0.0000066
   40  -0.0003498  -0.0000527  -0.0005722  -0.0002314   0.0000025   0.0000435
   41   0.0002047   0.0003083   0.0001621  -0.0002130  -0.0000023  -0.0000773
   42   0.0003016   0.0003057  -0.0002333  -0.0000545   0.0001587  -0.0001208
   43   0.0014670  -0.0005996   0.0007997   0.0001705   0.0006243  -0.0002527
   44   0.0001521   0.0001806  -0.0000453  -0.0003871   0.0002687  -0.0000290
   45  -0.0005603   0.0001511  -0.0003614  -0.0002892  -0.0001654  -0.0002892
   46  -0.0000155   0.0001673  -0.0002221   0.0001058  -0.0001655   0.0001166
   47  -0.0000781   0.0002448  -0.0002966   0.0001868  -0.0001631   0.0001606
   48  -0.0000275   0.0000895  -0.0001197   0.0000373  -0.0001070   0.0000825
   49  -0.0000596   0.0002876  -0.0002022   0.0000690  -0.0001505   0.0001812
   50   0.0007789  -0.0002932   0.0004200   0.0002940   0.0001570  -0.0001339
   51   0.0006290  -0.0001567   0.0002677   0.0001275   0.0001373  -0.0000087
   52  -0.0000033  -0.0000025  -0.0000051   0.0000123  -0.0000052  -0.0000064
   53   0.0000136   0.0000131  -0.0000136  -0.0000404  -0.0000166   0.0000228
   54   0.0000317   0.0000245   0.0000338   0.0000480   0.0000369  -0.0000255
   55  -0.0007826   0.0002379  -0.0004563  -0.0004860  -0.0000150  -0.0001573
   56  -0.0006455   0.0000489  -0.0002705   0.0000079  -0.0001364   0.0004687
   57  -0.0000160   0.0001993  -0.0001876  -0.0001185  -0.0005602   0.0004586
   58   0.0000171   0.0001106  -0.0000968   0.0001238  -0.0001733   0.0000516
   59   0.0000934  -0.0000360   0.0001122  -0.0000940   0.0001976  -0.0001395
   60   0.0000353  -0.0000012   0.0000271  -0.0000692   0.0000826  -0.0000613
   61   0.0013389   0.0004735   0.0002098  -0.0003179  -0.0006280  -0.0007884
   62  -0.0003810   0.0004698  -0.0004083   0.0003718   0.0000595  -0.0004069
   63  -0.0007355  -0.0001504   0.0002898   0.0000330   0.0000275  -0.0002500
   64  -0.0000353  -0.0000910   0.0001336   0.0000079   0.0001414  -0.0000610
   65   0.0000234   0.0000955  -0.0000389  -0.0002199  -0.0003501   0.0001512
   66   0.0000429   0.0000686  -0.0001330   0.0000282   0.0000693  -0.0000572
           13          14          15          16          17          18
    1  -0.0024525  -0.0006318   0.0007186   0.0003340   0.0084715  -0.0068474
    2  -0.0040375   0.0027196   0.0007188   0.0101656  -0.0422498   0.0325852
    3   0.0033966   0.0008560   0.0033978  -0.0082271   0.0317571  -0.0276441
    4  -0.0269265   0.0076530  -0.0067182  -0.0079524  -0.0695172   0.0559547
    5   0.0241424  -0.0048927   0.0067767  -0.0232978   0.0102581  -0.0049330
    6  -0.0199753   0.0066990  -0.0027800   0.0193725  -0.0051947   0.0083688
    7  -0.0079560  -0.0043720   0.0037103  -0.0029845   0.0030494  -0.0023690
    8   0.0014861   0.0016329  -0.0020588  -0.0000088   0.0034480   0.0004147
    9  -0.0011881  -0.0019824   0.0009308  -0.0000895   0.0004232   0.0035141
   10  -0.0905426   0.0485453  -0.0389268  -0.1196801  -0.0251693   0.0201471
   11   0.0484649  -0.0776080   0.0457362  -0.0747612  -0.1881530   0.1052903
   12  -0.0391281   0.0451844  -0.0599145   0.0602983   0.1065320  -0.1413622
   13   0.1294584  -0.0705350   0.0571719  -0.0038459   0.0048042  -0.0039747
   14  -0.0705350   0.1026393  -0.0751907   0.0222424  -0.0196411   0.0188782
   15   0.0571719  -0.0751907   0.0724063  -0.0180245   0.0181467  -0.0115890
   16  -0.0038459   0.0222424  -0.0180245   0.5136414  -0.0261697   0.0195785
   17   0.0048042  -0.0196411   0.0181467  -0.0261697   0.4226906  -0.2476207
   18  -0.0039747   0.0188782  -0.0115890   0.0195785  -0.2476207   0.3102956
   19   0.0023049   0.0000357  -0.0000174  -0.1523193  -0.0176469   0.0146820
   20  -0.0053044  -0.0038289   0.0022244  -0.0145839  -0.0342922   0.0100317
   21   0.0044089   0.0022670  -0.0026729   0.0122483   0.0100917  -0.0297524
   22   0.0013964  -0.0052315   0.0038785  -0.1841703   0.0542973  -0.0423624
   23  -0.0013241   0.0005070   0.0027948   0.1059255  -0.1767276   0.0932787
   24   0.0009729   0.0028220   0.0014418  -0.0842080   0.0935367  -0.1332765
   25  -0.0000862   0.0011208  -0.0009168   0.0082034   0.0159238  -0.0129374
   26   0.0000558  -0.0004565   0.0005682  -0.0082765  -0.0104254   0.0107697
   27  -0.0000393   0.0005039  -0.0001586   0.0065433   0.0101925  -0.0053995
   28  -0.0009681   0.0013130  -0.0008201  -0.0467890   0.0530391  -0.0426598
   29   0.0010142  -0.0009599   0.0002336   0.0099135   0.0321049  -0.0207745
   30  -0.0006696  -0.0000893  -0.0008333  -0.0086145  -0.0202714   0.0231552
   31   0.0000660   0.0000587  -0.0000409  -0.0036779  -0.0013789   0.0011184
   32   0.0000187  -0.0000717  -0.0002295  -0.0012610   0.0035854   0.0025295
   33  -0.0000567  -0.0001778  -0.0002260   0.0009878   0.0027723   0.0044344
   34   0.0003091  -0.0005936   0.0004017  -0.0017674  -0.0000293  -0.0000083
   35   0.0012785  -0.0001558   0.0003213   0.0002034  -0.0013530   0.0001431
   36  -0.0008944   0.0002761  -0.0000198   0.0000955   0.0000041  -0.0008885
   37  -0.0003738   0.0002530  -0.0001010   0.0006238   0.0001971  -0.0003551
   38   0.0001153   0.0000700   0.0000715   0.0003924   0.0003995  -0.0001870
   39   0.0000321  -0.0001718   0.0000060  -0.0000983  -0.0004667   0.0000375
   40   0.0000403  -0.0000348   0.0000224  -0.0001079   0.0000891  -0.0000480
   41   0.0000546  -0.0000617   0.0000280  -0.0001121   0.0000438  -0.0000973
   42  -0.0000094   0.0000314  -0.0000216  -0.0000542   0.0000579   0.0000562
   43   0.0003548  -0.0001780   0.0000528  -0.0003725  -0.0005201   0.0003465
   44   0.0002751  -0.0002277   0.0001792  -0.0004291   0.0000255   0.0000001
   45   0.0002342  -0.0000672   0.0001090  -0.0001382   0.0000241   0.0000099
   46  -0.0001860   0.0001363  -0.0000924   0.0002423   0.0000840  -0.0000830
   47  -0.0002598   0.0001855  -0.0001438   0.0003078   0.0000543  -0.0001003
   48  -0.0001229   0.0000703  -0.0000517   0.0001328   0.0000790  -0.0000584
   49  -0.0002382   0.0001488  -0.0001082   0.0003216   0.0001115  -0.0000950
   50   0.0000507   0.0000446  -0.0000722   0.0000811  -0.0003417   0.0002156
   51  -0.0000430  -0.0000258  -0.0000139  -0.0000346  -0.0000757   0.0000680
   52  -0.0000029   0.0000025  -0.0000022   0.0000025  -0.0000051  -0.0000011
   53   0.0000024  -0.0000015   0.0000010  -0.0000078   0.0000275  -0.0000390
   54  -0.0000045   0.0000066  -0.0000163   0.0000101  -0.0000442   0.0000484
   55   0.0002503  -0.0002044   0.0002046  -0.0005184   0.0003255  -0.0001181
   56  -0.0003408   0.0001366  -0.0001197   0.0002861   0.0003264  -0.0003112
   57   0.0000346   0.0001430  -0.0000551   0.0002163   0.0002728  -0.0002710
   58  -0.0002076   0.0001253  -0.0001105   0.0002746   0.0000611  -0.0000580
   59   0.0002003  -0.0001090   0.0001013  -0.0002644  -0.0001110   0.0000883
   60   0.0001135  -0.0000783   0.0000551  -0.0001789  -0.0000037   0.0000539
   61  -0.0004429   0.0002095  -0.0003070   0.0006174   0.0000927  -0.0000178
   62  -0.0001641   0.0000474  -0.0000584  -0.0003680   0.0000640   0.0000840
   63  -0.0001439  -0.0000355   0.0000855   0.0001531  -0.0002008   0.0002102
   64   0.0000499  -0.0000639   0.0000249  -0.0000753  -0.0001133   0.0001173
   65   0.0000030   0.0000313  -0.0000290   0.0000185   0.0002660  -0.0002440
   66  -0.0001150   0.0000808  -0.0000799   0.0000296  -0.0000111  -0.0000109
           19          20          21          22          23          24
    1  -0.0016257  -0.0003772   0.0001803  -0.0101788  -0.0278775   0.0224585
    2  -0.0014514   0.0002652  -0.0008319  -0.0635280   0.0109762  -0.0043704
    3   0.0011700  -0.0009065  -0.0002492   0.0501491  -0.0029862   0.0098755
    4   0.0026295   0.0023461  -0.0016507  -0.0597516   0.0175555  -0.0145045
    5  -0.0006587  -0.0005896   0.0034588   0.0176703  -0.0057700   0.0029171
    6   0.0005671   0.0035875   0.0009830  -0.0147635   0.0027316  -0.0042501
    7  -0.0009235  -0.0011254   0.0008616   0.0003261  -0.0008917   0.0007389
    8  -0.0007364  -0.0003018   0.0003665  -0.0013359  -0.0013464   0.0004237
    9   0.0005739   0.0003348  -0.0001585   0.0010884   0.0005239  -0.0011567
   10  -0.0301091  -0.0224021   0.0178745   0.0572667  -0.0048239   0.0040928
   11  -0.0041054  -0.0023984   0.0043589   0.0360477  -0.0286582   0.0279939
   12   0.0034135   0.0044005  -0.0005455  -0.0283623   0.0277567  -0.0159572
   13   0.0023049  -0.0053044   0.0044089   0.0013964  -0.0013241   0.0009729
   14   0.0000357  -0.0038289   0.0022670  -0.0052315   0.0005070   0.0028220
   15  -0.0000174   0.0022244  -0.0026729   0.0038785   0.0027948   0.0014418
   16  -0.1523193  -0.0145839   0.0122483  -0.1841703   0.1059255  -0.0842080
   17  -0.0176469  -0.0342922   0.0100917   0.0542973  -0.1767276   0.0935367
   18   0.0146820   0.0100317  -0.0297524  -0.0423624   0.0932787  -0.1332765
   19   0.2231834   0.0253367  -0.0212347  -0.0454654  -0.0046924   0.0038345
   20   0.0253367   0.0351379  -0.0198206   0.0145774   0.0060256  -0.0012754
   21  -0.0212347  -0.0198206   0.0263463  -0.0113567  -0.0012389   0.0054751
   22  -0.0454654   0.0145774  -0.0113567   0.6851651   0.0291665  -0.0236517
   23  -0.0046924   0.0060256  -0.0012389   0.0291665   0.4941772  -0.2946445
   24   0.0038345  -0.0012754   0.0054751  -0.0236517  -0.2946445   0.3615530
   25   0.0007474   0.0007909  -0.0006832  -0.0920624  -0.0758418   0.0607539
   26  -0.0005392  -0.0003646  -0.0017851  -0.0735856  -0.2004634   0.1329654
   27   0.0004407  -0.0017623  -0.0012477   0.0589003   0.1333703  -0.1420065
   28   0.0032396   0.0003088  -0.0003702  -0.3396279  -0.0555631   0.0446122
   29   0.0049629   0.0002520   0.0033696  -0.0032710  -0.1046841   0.0360885
   30  -0.0038638   0.0034223   0.0018821   0.0023544   0.0357113  -0.0891739
   31  -0.0013561   0.0004411  -0.0003616  -0.0151122   0.0192338  -0.0157422
   32  -0.0003447   0.0001215  -0.0000052  -0.0041976   0.0061760  -0.0021453
   33   0.0003472  -0.0000172   0.0000946   0.0037846  -0.0021147   0.0053718
   34   0.0010444   0.0002063  -0.0000544   0.0030880  -0.0004841  -0.0000391
   35  -0.0000193   0.0000528  -0.0002034  -0.0014108  -0.0004785   0.0055451
   36   0.0000010  -0.0002753  -0.0001631   0.0004892   0.0050391   0.0019809
   37  -0.0007056  -0.0001475   0.0000469  -0.0002643   0.0001424   0.0014812
   38   0.0000264  -0.0000669  -0.0000541  -0.0000468   0.0000893   0.0001336
   39   0.0001092   0.0000463   0.0000569  -0.0000038  -0.0001529  -0.0001998
   40   0.0000686   0.0000089  -0.0000119   0.0001280  -0.0000083  -0.0000146
   41   0.0001020   0.0000248  -0.0000013   0.0001334  -0.0001615   0.0000683
   42   0.0000243   0.0000168  -0.0000275   0.0001234   0.0001489  -0.0001768
   43   0.0004134   0.0001110  -0.0000716  -0.0003470   0.0001238  -0.0001959
   44   0.0004163   0.0000384  -0.0000749   0.0002157   0.0002056   0.0002884
   45   0.0002760   0.0000234  -0.0000445   0.0002036  -0.0002961   0.0004807
   46  -0.0002899  -0.0000468   0.0000355  -0.0000438   0.0000390   0.0001158
   47  -0.0003757  -0.0000443   0.0000524  -0.0000712   0.0000470   0.0000233
   48  -0.0001683  -0.0000255   0.0000209  -0.0000252   0.0000290   0.0000165
   49  -0.0003759  -0.0000418   0.0000592  -0.0000992  -0.0001448  -0.0001028
   50  -0.0000446   0.0000378   0.0000099  -0.0004111   0.0000983  -0.0002636
   51   0.0000244   0.0000254  -0.0000164  -0.0001600   0.0001303  -0.0001294
   52   0.0000011  -0.0000003  -0.0000005   0.0000022   0.0000221   0.0000122
   53  -0.0000013  -0.0000015  -0.0000003   0.0000458  -0.0000006   0.0000062
   54   0.0000000   0.0000055  -0.0000027  -0.0000497   0.0000248  -0.0000224
   55   0.0004749   0.0000155  -0.0000666   0.0006660  -0.0002706   0.0003875
   56  -0.0003341  -0.0000767   0.0000389   0.0002836   0.0000343   0.0002816
   57  -0.0003690  -0.0000605   0.0000883   0.0002814  -0.0003315  -0.0001773
   58  -0.0003305  -0.0000518   0.0000487  -0.0001013  -0.0000000  -0.0000415
   59   0.0003361   0.0000612  -0.0000488   0.0000578   0.0000337   0.0000108
   60   0.0001945   0.0000284  -0.0000337   0.0000825  -0.0000071   0.0000200
   61  -0.0006889  -0.0000708   0.0001133  -0.0005958  -0.0002315  -0.0008897
   62  -0.0001761  -0.0000295   0.0000384   0.0002229  -0.0000597  -0.0004145
   63   0.0000283  -0.0000116  -0.0000152  -0.0006321  -0.0001347   0.0003646
   64   0.0000827   0.0000099  -0.0000144  -0.0002188  -0.0000561  -0.0000666
   65  -0.0000899  -0.0000231   0.0000127   0.0003649  -0.0000216   0.0000125
   66  -0.0000337   0.0000082  -0.0000176   0.0000278   0.0003673  -0.0000542
           25          26          27          28          29          30
    1  -0.0050754  -0.0002133  -0.0000937  -0.1443681  -0.0715342   0.0613597
    2  -0.0000866   0.0038341   0.0023950  -0.0233990  -0.2013551   0.1090797
    3   0.0001333   0.0022266   0.0047122   0.0204184   0.1080196  -0.1480513
    4  -0.0011244   0.0005744  -0.0003607   0.0593977   0.0347054  -0.0284455
    5   0.0006104  -0.0001569  -0.0006171  -0.0061725  -0.0310874   0.0324163
    6  -0.0004849  -0.0005364  -0.0003595   0.0048973   0.0324610  -0.0181749
    7   0.0001002   0.0000132   0.0000405  -0.0016719   0.0010427  -0.0011874
    8  -0.0000869  -0.0000912  -0.0001976   0.0056720   0.0023823   0.0016261
    9   0.0000708  -0.0001987  -0.0001744  -0.0045318   0.0012792   0.0025265
   10  -0.0020034   0.0024664  -0.0017988  -0.0403127  -0.0257456   0.0209907
   11   0.0016706   0.0013846   0.0031010  -0.0266526  -0.0174654   0.0123840
   12  -0.0012861   0.0030005   0.0026778   0.0211358   0.0121189  -0.0119228
   13  -0.0000862   0.0000558  -0.0000393  -0.0009681   0.0010142  -0.0006696
   14   0.0011208  -0.0004565   0.0005039   0.0013130  -0.0009599  -0.0000893
   15  -0.0009168   0.0005682  -0.0001586  -0.0008201   0.0002336  -0.0008333
   16   0.0082034  -0.0082765   0.0065433  -0.0467890   0.0099135  -0.0086145
   17   0.0159238  -0.0104254   0.0101925   0.0530391   0.0321049  -0.0202714
   18  -0.0129374   0.0107697  -0.0053995  -0.0426598  -0.0207745   0.0231552
   19   0.0007474  -0.0005392   0.0004407   0.0032396   0.0049629  -0.0038638
   20   0.0007909  -0.0003646  -0.0017623   0.0003088   0.0002520   0.0034223
   21  -0.0006832  -0.0017851  -0.0012477  -0.0003702   0.0033696   0.0018821
   22  -0.0920624  -0.0735856   0.0589003  -0.3396279  -0.0032710   0.0023544
   23  -0.0758418  -0.2004634   0.1333703  -0.0555631  -0.1046841   0.0357113
   24   0.0607539   0.1329654  -0.1420065   0.0446122   0.0360885  -0.0891739
   25   0.0965498   0.0793997  -0.0634884  -0.0059225  -0.0228003   0.0183789
   26   0.0793997   0.2063727  -0.1463082   0.0001602   0.0016025   0.0015838
   27  -0.0634884  -0.1463082   0.1419427  -0.0004229   0.0015493   0.0022719
   28  -0.0059225   0.0001602  -0.0004229   0.7103310  -0.0266938   0.0252546
   29  -0.0228003   0.0016025   0.0015493  -0.0266938   0.4690344  -0.2722301
   30   0.0183789   0.0015838   0.0022719   0.0252546  -0.2722301   0.3495265
   31   0.0009544  -0.0001478   0.0001458  -0.1700652   0.1069645  -0.0886298
   32   0.0002614  -0.0012579  -0.0023883   0.1056864  -0.1495261   0.0934045
   33  -0.0001511  -0.0023616  -0.0022651  -0.0881688   0.0942072  -0.1132870
   34   0.0002002   0.0001232   0.0000200  -0.0199903  -0.0133419   0.0052224
   35  -0.0009860  -0.0000001   0.0000966  -0.0265015   0.0001122   0.0026602
   36   0.0006489   0.0000831   0.0000936   0.0197204   0.0033969   0.0023442
   37  -0.0003114   0.0000044   0.0000688  -0.0020493   0.0022533  -0.0017042
   38   0.0000423   0.0000282  -0.0000029   0.0018214   0.0018058  -0.0009523
   39   0.0000453   0.0000482  -0.0000151   0.0014519   0.0003420  -0.0004678
   40   0.0000100   0.0000041   0.0000058   0.0000569  -0.0000728   0.0001173
   41  -0.0000206  -0.0000020   0.0000000  -0.0005893  -0.0002344   0.0002577
   42   0.0000335  -0.0000028  -0.0000078   0.0003672   0.0000398   0.0001310
   43   0.0000442  -0.0000056  -0.0000199  -0.0002473  -0.0007293   0.0003518
   44   0.0000651   0.0000139   0.0000090   0.0005387   0.0001546   0.0000512
   45  -0.0000795   0.0000179   0.0000162  -0.0011592  -0.0000768  -0.0001912
   46  -0.0000544  -0.0000109   0.0000050  -0.0004032   0.0001089  -0.0000987
   47  -0.0000577  -0.0000140   0.0000010  -0.0003520   0.0001024  -0.0000711
   48  -0.0000213  -0.0000111  -0.0000014  -0.0001988   0.0000301   0.0000124
   49  -0.0000771  -0.0000147  -0.0000068  -0.0004824   0.0006743  -0.0000616
   50  -0.0000065  -0.0000367  -0.0000455  -0.0001014  -0.0000084   0.0004386
   51   0.0000236  -0.0000122  -0.0000144   0.0001005  -0.0000433   0.0003121
   52   0.0000008   0.0000005  -0.0000002   0.0000324  -0.0000126  -0.0000133
   53  -0.0000006   0.0000019   0.0000037  -0.0000327   0.0000017   0.0000417
   54   0.0000036  -0.0000039  -0.0000079   0.0000513   0.0000029  -0.0000071
   55   0.0000536   0.0000445   0.0000526   0.0000476  -0.0004095  -0.0007980
   56  -0.0000477   0.0000224   0.0000378  -0.0003809   0.0000428  -0.0001907
   57  -0.0000740   0.0000157   0.0000469  -0.0011752   0.0002021   0.0000743
   58  -0.0000508  -0.0000057   0.0000093  -0.0001812   0.0000569  -0.0001078
   59   0.0000586  -0.0000032  -0.0000229   0.0002728  -0.0000592   0.0001293
   60   0.0000274   0.0000006  -0.0000087   0.0000890  -0.0000385   0.0000096
   61  -0.0001001  -0.0000658  -0.0000292  -0.0000535   0.0029177  -0.0000449
   62  -0.0000003  -0.0000017   0.0000564  -0.0022305  -0.0026289   0.0005745
   63  -0.0000498  -0.0000435  -0.0000774   0.0006944   0.0002344  -0.0003887
   64   0.0000040   0.0000188   0.0000277   0.0000210   0.0000055   0.0002065
   65  -0.0000088   0.0000133   0.0000284  -0.0001388   0.0004075   0.0000224
   66   0.0000533  -0.0000162  -0.0000171   0.0007160  -0.0004058   0.0002549
           31          32          33          34          35          36
    1   0.0091251   0.0142931  -0.0119055  -0.2127953  -0.0114319   0.0093272
    2  -0.0080672  -0.0098836   0.0105100  -0.0141441  -0.0900345   0.0032151
    3   0.0064546   0.0112585  -0.0048691   0.0117343   0.0031857  -0.0691646
    4  -0.0000517  -0.0020771   0.0016762  -0.0252236   0.0187356  -0.0140303
    5  -0.0014992   0.0003608   0.0039709   0.0083218   0.0063111  -0.0028143
    6   0.0012624   0.0040311   0.0023354  -0.0025333  -0.0023842   0.0039921
    7   0.0002433   0.0002819  -0.0001802  -0.0021303   0.0026813  -0.0020211
    8  -0.0008143  -0.0008524   0.0007400  -0.0022972  -0.0020620  -0.0006025
    9   0.0006996   0.0008619  -0.0003982   0.0013365  -0.0000490  -0.0016265
   10  -0.0005318  -0.0008013   0.0004186   0.0013493   0.0016229  -0.0007166
   11  -0.0007390  -0.0004330  -0.0002817   0.0018616   0.0004626   0.0042750
   12   0.0005580  -0.0001457  -0.0004081  -0.0017349   0.0044788   0.0022280
   13   0.0000660   0.0000187  -0.0000567   0.0003091   0.0012785  -0.0008944
   14   0.0000587  -0.0000717  -0.0001778  -0.0005936  -0.0001558   0.0002761
   15  -0.0000409  -0.0002295  -0.0002260   0.0004017   0.0003213  -0.0000198
   16  -0.0036779  -0.0012610   0.0009878  -0.0017674   0.0002034   0.0000955
   17  -0.0013789   0.0035854   0.0027723  -0.0000293  -0.0013530   0.0000041
   18   0.0011184   0.0025295   0.0044344  -0.0000083   0.0001431  -0.0008885
   19  -0.0013561  -0.0003447   0.0003472   0.0010444  -0.0000193   0.0000010
   20   0.0004411   0.0001215  -0.0000172   0.0002063   0.0000528  -0.0002753
   21  -0.0003616  -0.0000052   0.0000946  -0.0000544  -0.0002034  -0.0001631
   22  -0.0151122  -0.0041976   0.0037846   0.0030880  -0.0014108   0.0004892
   23   0.0192338   0.0061760  -0.0021147  -0.0004841  -0.0004785   0.0050391
   24  -0.0157422  -0.0021453   0.0053718  -0.0000391   0.0055451   0.0019809
   25   0.0009544   0.0002614  -0.0001511   0.0002002  -0.0009860   0.0006489
   26  -0.0001478  -0.0012579  -0.0023616   0.0001232  -0.0000001   0.0000831
   27   0.0001458  -0.0023883  -0.0022651   0.0000200   0.0000966   0.0000936
   28  -0.1700652   0.1056864  -0.0881688  -0.0199903  -0.0265015   0.0197204
   29   0.1069645  -0.1495261   0.0942072  -0.0133419   0.0001122   0.0033969
   30  -0.0886298   0.0934045  -0.1132870   0.0052224   0.0026602   0.0023442
   31   0.1796134  -0.1131247   0.0935426   0.0006985  -0.0008577   0.0005909
   32  -0.1131247   0.1525874  -0.1049242   0.0019703  -0.0008424  -0.0021961
   33   0.0935426  -0.1049242   0.1112593  -0.0007756  -0.0021560  -0.0017151
   34   0.0006985   0.0019703  -0.0007756   0.6254346   0.0160959  -0.0364847
   35  -0.0008577  -0.0008424  -0.0021560   0.0160959   0.5734439   0.1679189
   36   0.0005909  -0.0021961  -0.0017151  -0.0364847   0.1679189   0.2490926
   37   0.0002279  -0.0008413  -0.0002291  -0.1557657  -0.0404373  -0.0108472
   38  -0.0000016  -0.0003912   0.0000179  -0.0952302  -0.2412936  -0.0758443
   39   0.0000717  -0.0001100   0.0001721  -0.0409880  -0.0823870  -0.0964130
   40   0.0000064  -0.0000022  -0.0000452   0.0109162  -0.0119209  -0.0063147
   41   0.0000194   0.0000118  -0.0000530   0.0136243  -0.0138163  -0.0090360
   42   0.0000150   0.0000341  -0.0000065   0.0064969  -0.0070165  -0.0009183
   43  -0.0000670   0.0002273  -0.0000907  -0.0244396  -0.0790146  -0.0356334
   44  -0.0000821  -0.0003423   0.0000672  -0.0274907   0.0187352   0.0087635
   45  -0.0000264  -0.0001367   0.0000228  -0.0108329   0.0140394   0.0132657
   46   0.0000418  -0.0000183  -0.0000888  -0.0034445   0.0043602   0.0028185
   47   0.0000843   0.0000409  -0.0001445  -0.0009891   0.0036984  -0.0003293
   48   0.0000049   0.0000095  -0.0000719   0.0002907  -0.0008570   0.0043575
   49   0.0000113   0.0000895  -0.0000398   0.0009727   0.0029024   0.0012041
   50   0.0000379   0.0002828  -0.0001185   0.0029011  -0.0542777  -0.0255209
   51   0.0000182   0.0001443  -0.0001275   0.0010206  -0.0251234  -0.0141858
   52   0.0000006  -0.0000057  -0.0000115   0.0006119   0.0001480  -0.0000892
   53   0.0000041  -0.0000025  -0.0000202   0.0001361  -0.0011100   0.0000846
   54   0.0000002   0.0000210  -0.0000124  -0.0001089  -0.0000246  -0.0013014
   55  -0.0001999  -0.0006012   0.0003625  -0.0344384   0.0714566   0.0375221
   56   0.0000515  -0.0000285  -0.0002924   0.0198867   0.0348193   0.0121420
   57  -0.0000345   0.0000454   0.0001120   0.0126638   0.0081987   0.0080714
   58   0.0000507   0.0000895  -0.0000156  -0.0030351  -0.0054108  -0.0017763
   59  -0.0000550  -0.0001062   0.0000221  -0.0000017   0.0027274  -0.0009090
   60  -0.0000121  -0.0000655  -0.0000026   0.0006509  -0.0004384   0.0043255
   61   0.0000387   0.0003603   0.0005177  -0.1718688   0.0438493   0.0300391
   62  -0.0000463   0.0005455   0.0003908   0.1003315  -0.2208734  -0.0803296
   63   0.0002344  -0.0001740   0.0001655   0.0598700  -0.0770575  -0.1027880
   64  -0.0000165  -0.0000031   0.0001214   0.0102522   0.0146586   0.0063558
   65  -0.0000814   0.0000259  -0.0000366  -0.0108656  -0.0140566  -0.0073277
   66   0.0001308   0.0001809  -0.0005783  -0.0061563  -0.0088914  -0.0005643
           37          38          39          40          41          42
    1  -0.0210374  -0.0113945   0.0024309   0.0008961   0.0017086  -0.0005019
    2  -0.0273973   0.0009559   0.0019374  -0.0000334   0.0001973   0.0019938
    3  -0.0103487  -0.0002813   0.0050126  -0.0003645   0.0015940  -0.0030329
    4   0.0015395   0.0027762   0.0002283   0.0000214  -0.0001008  -0.0010351
    5  -0.0032625  -0.0018465   0.0018831   0.0000296   0.0002163  -0.0010457
    6   0.0006206  -0.0001422  -0.0010079  -0.0001616  -0.0000460   0.0007069
    7  -0.0022345   0.0012444  -0.0029748  -0.0003498   0.0002047   0.0003016
    8   0.0014582  -0.0003765   0.0001212  -0.0000527   0.0003083   0.0003057
    9  -0.0027509   0.0007792  -0.0013369  -0.0005722   0.0001621  -0.0002333
   10  -0.0001940  -0.0007690   0.0006093  -0.0002314  -0.0002130  -0.0000545
   11  -0.0001192  -0.0003971   0.0002381   0.0000025  -0.0000023   0.0001587
   12   0.0010697   0.0001985  -0.0000066   0.0000435  -0.0000773  -0.0001208
   13  -0.0003738   0.0001153   0.0000321   0.0000403   0.0000546  -0.0000094
   14   0.0002530   0.0000700  -0.0001718  -0.0000348  -0.0000617   0.0000314
   15  -0.0001010   0.0000715   0.0000060   0.0000224   0.0000280  -0.0000216
   16   0.0006238   0.0003924  -0.0000983  -0.0001079  -0.0001121  -0.0000542
   17   0.0001971   0.0003995  -0.0004667   0.0000891   0.0000438   0.0000579
   18  -0.0003551  -0.0001870   0.0000375  -0.0000480  -0.0000973   0.0000562
   19  -0.0007056   0.0000264   0.0001092   0.0000686   0.0001020   0.0000243
   20  -0.0001475  -0.0000669   0.0000463   0.0000089   0.0000248   0.0000168
   21   0.0000469  -0.0000541   0.0000569  -0.0000119  -0.0000013  -0.0000275
   22  -0.0002643  -0.0000468  -0.0000038   0.0001280   0.0001334   0.0001234
   23   0.0001424   0.0000893  -0.0001529  -0.0000083  -0.0001615   0.0001489
   24   0.0014812   0.0001336  -0.0001998  -0.0000146   0.0000683  -0.0001768
   25  -0.0003114   0.0000423   0.0000453   0.0000100  -0.0000206   0.0000335
   26   0.0000044   0.0000282   0.0000482   0.0000041  -0.0000020  -0.0000028
   27   0.0000688  -0.0000029  -0.0000151   0.0000058   0.0000000  -0.0000078
   28  -0.0020493   0.0018214   0.0014519   0.0000569  -0.0005893   0.0003672
   29   0.0022533   0.0018058   0.0003420  -0.0000728  -0.0002344   0.0000398
   30  -0.0017042  -0.0009523  -0.0004678   0.0001173   0.0002577   0.0001310
   31   0.0002279  -0.0000016   0.0000717   0.0000064   0.0000194   0.0000150
   32  -0.0008413  -0.0003912  -0.0001100  -0.0000022   0.0000118   0.0000341
   33  -0.0002291   0.0000179   0.0001721  -0.0000452  -0.0000530  -0.0000065
   34  -0.1557657  -0.0952302  -0.0409880   0.0109162   0.0136243   0.0064969
   35  -0.0404373  -0.2412936  -0.0823870  -0.0119209  -0.0138163  -0.0070165
   36  -0.0108472  -0.0758443  -0.0964130  -0.0063147  -0.0090360  -0.0009183
   37   0.6808986  -0.0286145  -0.0575865  -0.1383824   0.1151230   0.0632417
   38  -0.0286145   0.6050435   0.2286788   0.1132516  -0.2127424  -0.0939830
   39  -0.0575865   0.2286788   0.2409596   0.0628033  -0.0945661  -0.0844639
   40  -0.1383824   0.1132516   0.0628033   0.1451911  -0.1206640  -0.0669431
   41   0.1151230  -0.2127424  -0.0945661  -0.1206640   0.2218783   0.1040434
   42   0.0632417  -0.0939830  -0.0844639  -0.0669431   0.1040434   0.0791201
   43  -0.3249816   0.0284123   0.0330011  -0.0126555  -0.0039792  -0.0005882
   44  -0.0307152  -0.1025332  -0.0166912   0.0241084   0.0039781  -0.0013313
   45   0.0068037  -0.0220677  -0.0730372   0.0127044   0.0009866   0.0020087
   46  -0.0172468  -0.0351649  -0.0149519   0.0009818  -0.0004263  -0.0005392
   47  -0.0119110  -0.0156031  -0.0083886   0.0005473   0.0004460   0.0013486
   48  -0.0038969  -0.0067251   0.0017621  -0.0000144   0.0014923  -0.0019162
   49  -0.0291800   0.0204877   0.0131782  -0.0051539  -0.0013993   0.0002198
   50   0.0609415   0.0342416   0.0062000  -0.0018900   0.0017639  -0.0016327
   51   0.0321607   0.0107345   0.0102416  -0.0000905  -0.0016755   0.0048146
   52   0.0005032   0.0022321   0.0014986  -0.0004474  -0.0001644  -0.0000177
   53   0.0017937  -0.0025301  -0.0039875   0.0011284   0.0003298  -0.0000689
   54   0.0014154  -0.0039671   0.0036263   0.0006051   0.0000581   0.0002522
   55  -0.0514920  -0.0319094  -0.0106361  -0.0007454  -0.0007857  -0.0004124
   56  -0.0312201  -0.0188380  -0.0042530  -0.0009130  -0.0000856   0.0003868
   57  -0.0108468  -0.0042238  -0.0049938  -0.0004003   0.0003690  -0.0005575
   58   0.0008299   0.0020785   0.0008465   0.0001740   0.0001361   0.0000070
   59   0.0020052  -0.0011976  -0.0003195   0.0000956  -0.0000518   0.0002024
   60   0.0007888  -0.0002961  -0.0011685  -0.0000101   0.0001984  -0.0004203
   61   0.0612082   0.0275277   0.0090209  -0.0009869  -0.0033746  -0.0009930
   62  -0.0125357  -0.0441909  -0.0246872  -0.0030599  -0.0014629  -0.0032968
   63  -0.0110800  -0.0286026  -0.0030869  -0.0010113  -0.0032180   0.0046495
   64  -0.0016137   0.0027332   0.0019242   0.0005702   0.0007233   0.0003178
   65   0.0030155  -0.0006241  -0.0033194  -0.0006136  -0.0005774  -0.0003909
   66   0.0020484  -0.0032830   0.0043271  -0.0002993  -0.0004870   0.0001641
           43          44          45          46          47          48
    1   0.0022880  -0.0030261  -0.0002048   0.0003333   0.0007716   0.0002210
    2  -0.0019427  -0.0017211  -0.0039390  -0.0010224  -0.0004270  -0.0001477
    3  -0.0001308  -0.0040267   0.0047284  -0.0006410  -0.0004195  -0.0001447
    4  -0.0011856   0.0001013   0.0011852  -0.0000533  -0.0001729   0.0000142
    5   0.0006639  -0.0002995   0.0005239  -0.0003587  -0.0004798  -0.0002351
    6   0.0006613  -0.0000133  -0.0002588   0.0003941   0.0004742   0.0001220
    7   0.0014670   0.0001521  -0.0005603  -0.0000155  -0.0000781  -0.0000275
    8  -0.0005996   0.0001806   0.0001511   0.0001673   0.0002448   0.0000895
    9   0.0007997  -0.0000453  -0.0003614  -0.0002221  -0.0002966  -0.0001197
   10   0.0001705  -0.0003871  -0.0002892   0.0001058   0.0001868   0.0000373
   11   0.0006243   0.0002687  -0.0001654  -0.0001655  -0.0001631  -0.0001070
   12  -0.0002527  -0.0000290  -0.0002892   0.0001166   0.0001606   0.0000825
   13   0.0003548   0.0002751   0.0002342  -0.0001860  -0.0002598  -0.0001229
   14  -0.0001780  -0.0002277  -0.0000672   0.0001363   0.0001855   0.0000703
   15   0.0000528   0.0001792   0.0001090  -0.0000924  -0.0001438  -0.0000517
   16  -0.0003725  -0.0004291  -0.0001382   0.0002423   0.0003078   0.0001328
   17  -0.0005201   0.0000255   0.0000241   0.0000840   0.0000543   0.0000790
   18   0.0003465   0.0000001   0.0000099  -0.0000830  -0.0001003  -0.0000584
   19   0.0004134   0.0004163   0.0002760  -0.0002899  -0.0003757  -0.0001683
   20   0.0001110   0.0000384   0.0000234  -0.0000468  -0.0000443  -0.0000255
   21  -0.0000716  -0.0000749  -0.0000445   0.0000355   0.0000524   0.0000209
   22  -0.0003470   0.0002157   0.0002036  -0.0000438  -0.0000712  -0.0000252
   23   0.0001238   0.0002056  -0.0002961   0.0000390   0.0000470   0.0000290
   24  -0.0001959   0.0002884   0.0004807   0.0001158   0.0000233   0.0000165
   25   0.0000442   0.0000651  -0.0000795  -0.0000544  -0.0000577  -0.0000213
   26  -0.0000056   0.0000139   0.0000179  -0.0000109  -0.0000140  -0.0000111
   27  -0.0000199   0.0000090   0.0000162   0.0000050   0.0000010  -0.0000014
   28  -0.0002473   0.0005387  -0.0011592  -0.0004032  -0.0003520  -0.0001988
   29  -0.0007293   0.0001546  -0.0000768   0.0001089   0.0001024   0.0000301
   30   0.0003518   0.0000512  -0.0001912  -0.0000987  -0.0000711   0.0000124
   31  -0.0000670  -0.0000821  -0.0000264   0.0000418   0.0000843   0.0000049
   32   0.0002273  -0.0003423  -0.0001367  -0.0000183   0.0000409   0.0000095
   33  -0.0000907   0.0000672   0.0000228  -0.0000888  -0.0001445  -0.0000719
   34  -0.0244396  -0.0274907  -0.0108329  -0.0034445  -0.0009891   0.0002907
   35  -0.0790146   0.0187352   0.0140394   0.0043602   0.0036984  -0.0008570
   36  -0.0356334   0.0087635   0.0132657   0.0028185  -0.0003293   0.0043575
   37  -0.3249816  -0.0307152   0.0068037  -0.0172468  -0.0119110  -0.0038969
   38   0.0284123  -0.1025332  -0.0220677  -0.0351649  -0.0156031  -0.0067251
   39   0.0330011  -0.0166912  -0.0730372  -0.0149519  -0.0083886   0.0017621
   40  -0.0126555   0.0241084   0.0127044   0.0009818   0.0005473  -0.0000144
   41  -0.0039792   0.0039781   0.0009866  -0.0004263   0.0004460   0.0014923
   42  -0.0005882  -0.0013313   0.0020087  -0.0005392   0.0013486  -0.0019162
   43   0.6181807  -0.0385589  -0.0591610  -0.0631652  -0.0430446  -0.0165752
   44  -0.0385589   0.4522669   0.1573330  -0.0430098  -0.1130872  -0.0383664
   45  -0.0591610   0.1573330   0.2037530  -0.0167465  -0.0382709  -0.0406255
   46  -0.0631652  -0.0430098  -0.0167465   0.0760151   0.0714922   0.0282094
   47  -0.0430446  -0.1130872  -0.0382709   0.0714922   0.1594816   0.0636626
   48  -0.0165752  -0.0383664  -0.0406255   0.0282094   0.0636626   0.0398064
   49  -0.1916325   0.1179647   0.0667929   0.0060988  -0.0186943  -0.0090631
   50   0.0592248  -0.2032914  -0.0713046   0.0043123  -0.0336550  -0.0183744
   51   0.0387776  -0.0762119  -0.1012849   0.0019132  -0.0167187  -0.0033716
   52  -0.0119818  -0.0037616  -0.0005413   0.0010601  -0.0004654  -0.0004724
   53   0.0231678   0.0047475  -0.0009595   0.0006104   0.0002315   0.0012992
   54   0.0119941   0.0013449   0.0023298   0.0000973   0.0013820  -0.0019278
   55   0.0677641  -0.0201147  -0.0147123  -0.0015552   0.0046306   0.0026138
   56   0.0366754  -0.0517171  -0.0305862   0.0006608   0.0027114  -0.0009809
   57   0.0122313  -0.0257923  -0.0063488   0.0007654  -0.0014084   0.0037816
   58  -0.0009014  -0.0013318  -0.0001137   0.0001856   0.0001313   0.0000597
   59  -0.0053321   0.0018307  -0.0010072   0.0000931  -0.0017037  -0.0008231
   60  -0.0019516  -0.0012742   0.0042017   0.0000255  -0.0008022  -0.0003518
   61  -0.0577696   0.0242465   0.0159667   0.0012123  -0.0016317  -0.0009186
   62   0.0238714  -0.0093920  -0.0045676  -0.0017533  -0.0019828  -0.0003037
   63   0.0161174  -0.0045457  -0.0078492  -0.0009287  -0.0001849  -0.0009147
   64  -0.0009369   0.0008236   0.0003972   0.0001805  -0.0000481  -0.0000790
   65   0.0007979   0.0001610   0.0003458  -0.0000875  -0.0000834   0.0001957
   66   0.0003318   0.0003635  -0.0006386  -0.0001042   0.0001742  -0.0004064
           49          50          51          52          53          54
    1   0.0000368   0.0005124  -0.0000594  -0.0000500  -0.0000172   0.0000042
    2   0.0000353  -0.0011075  -0.0000337   0.0000126   0.0000466   0.0001071
    3   0.0002187   0.0004349  -0.0013250  -0.0000336   0.0001496  -0.0002758
    4   0.0000041  -0.0006212  -0.0004557   0.0000159   0.0000329  -0.0001224
    5  -0.0008213   0.0001172  -0.0000551   0.0000076  -0.0000256  -0.0000252
    6   0.0002451   0.0005561   0.0004183   0.0000166   0.0000204   0.0000304
    7  -0.0000596   0.0007789   0.0006290  -0.0000033   0.0000136   0.0000317
    8   0.0002876  -0.0002932  -0.0001567  -0.0000025   0.0000131   0.0000245
    9  -0.0002022   0.0004200   0.0002677  -0.0000051  -0.0000136   0.0000338
   10   0.0000690   0.0002940   0.0001275   0.0000123  -0.0000404   0.0000480
   11  -0.0001505   0.0001570   0.0001373  -0.0000052  -0.0000166   0.0000369
   12   0.0001812  -0.0001339  -0.0000087  -0.0000064   0.0000228  -0.0000255
   13  -0.0002382   0.0000507  -0.0000430  -0.0000029   0.0000024  -0.0000045
   14   0.0001488   0.0000446  -0.0000258   0.0000025  -0.0000015   0.0000066
   15  -0.0001082  -0.0000722  -0.0000139  -0.0000022   0.0000010  -0.0000163
   16   0.0003216   0.0000811  -0.0000346   0.0000025  -0.0000078   0.0000101
   17   0.0001115  -0.0003417  -0.0000757  -0.0000051   0.0000275  -0.0000442
   18  -0.0000950   0.0002156   0.0000680  -0.0000011  -0.0000390   0.0000484
   19  -0.0003759  -0.0000446   0.0000244   0.0000011  -0.0000013   0.0000000
   20  -0.0000418   0.0000378   0.0000254  -0.0000003  -0.0000015   0.0000055
   21   0.0000592   0.0000099  -0.0000164  -0.0000005  -0.0000003  -0.0000027
   22  -0.0000992  -0.0004111  -0.0001600   0.0000022   0.0000458  -0.0000497
   23  -0.0001448   0.0000983   0.0001303   0.0000221  -0.0000006   0.0000248
   24  -0.0001028  -0.0002636  -0.0001294   0.0000122   0.0000062  -0.0000224
   25  -0.0000771  -0.0000065   0.0000236   0.0000008  -0.0000006   0.0000036
   26  -0.0000147  -0.0000367  -0.0000122   0.0000005   0.0000019  -0.0000039
   27  -0.0000068  -0.0000455  -0.0000144  -0.0000002   0.0000037  -0.0000079
   28  -0.0004824  -0.0001014   0.0001005   0.0000324  -0.0000327   0.0000513
   29   0.0006743  -0.0000084  -0.0000433  -0.0000126   0.0000017   0.0000029
   30  -0.0000616   0.0004386   0.0003121  -0.0000133   0.0000417  -0.0000071
   31   0.0000113   0.0000379   0.0000182   0.0000006   0.0000041   0.0000002
   32   0.0000895   0.0002828   0.0001443  -0.0000057  -0.0000025   0.0000210
   33  -0.0000398  -0.0001185  -0.0001275  -0.0000115  -0.0000202  -0.0000124
   34   0.0009727   0.0029011   0.0010206   0.0006119   0.0001361  -0.0001089
   35   0.0029024  -0.0542777  -0.0251234   0.0001480  -0.0011100  -0.0000246
   36   0.0012041  -0.0255209  -0.0141858  -0.0000892   0.0000846  -0.0013014
   37  -0.0291800   0.0609415   0.0321607   0.0005032   0.0017937   0.0014154
   38   0.0204877   0.0342416   0.0107345   0.0022321  -0.0025301  -0.0039671
   39   0.0131782   0.0062000   0.0102416   0.0014986  -0.0039875   0.0036263
   40  -0.0051539  -0.0018900  -0.0000905  -0.0004474   0.0011284   0.0006051
   41  -0.0013993   0.0017639  -0.0016755  -0.0001644   0.0003298   0.0000581
   42   0.0002198  -0.0016327   0.0048146  -0.0000177  -0.0000689   0.0002522
   43  -0.1916325   0.0592248   0.0387776  -0.0119818   0.0231678   0.0119941
   44   0.1179647  -0.2032914  -0.0762119  -0.0037616   0.0047475   0.0013449
   45   0.0667929  -0.0713046  -0.1012849  -0.0005413  -0.0009595   0.0023298
   46   0.0060988   0.0043123   0.0019132   0.0010601   0.0006104   0.0000973
   47  -0.0186943  -0.0336550  -0.0167187  -0.0004654   0.0002315   0.0013820
   48  -0.0090631  -0.0183744  -0.0033716  -0.0004724   0.0012992  -0.0019278
   49   0.7575493   0.0274414  -0.0403756  -0.3445997  -0.0234669   0.0148032
   50   0.0274414   0.5528635   0.1998009  -0.0235785  -0.0524292  -0.0068610
   51  -0.0403756   0.1998009   0.2211608   0.0147826  -0.0068068  -0.0382104
   52  -0.3445997  -0.0235785   0.0147826   0.3624411   0.0252624  -0.0164374
   53  -0.0234669  -0.0524292  -0.0068068   0.0252624   0.0521124   0.0114094
   54   0.0148032  -0.0068610  -0.0382104  -0.0164374   0.0114094   0.0299200
   55  -0.1727333  -0.0622185  -0.0198648  -0.0095215  -0.0254653  -0.0108499
   56  -0.1209070  -0.2345319  -0.0712078   0.0015124   0.0012234  -0.0008273
   57  -0.0476299  -0.0761919  -0.0934897   0.0017535   0.0013952   0.0032565
   58   0.0040674  -0.0000187   0.0000650   0.0012459  -0.0003246  -0.0005387
   59   0.0229682  -0.0308250  -0.0187210   0.0008133   0.0002995   0.0013975
   60   0.0108972  -0.0165501  -0.0041520   0.0000362   0.0014650  -0.0019658
   61  -0.0191095  -0.0682602  -0.0298297   0.0009951  -0.0016123  -0.0004188
   62  -0.0274784   0.0189888   0.0074616  -0.0020676  -0.0031021  -0.0039738
   63  -0.0111634   0.0107171   0.0144755  -0.0005600  -0.0040432   0.0039335
   64  -0.0053920   0.0005705   0.0012621  -0.0003188  -0.0012290  -0.0005336
   65   0.0000263   0.0022057  -0.0015691   0.0000553   0.0001845  -0.0000939
   66   0.0010540  -0.0017243   0.0045691   0.0000922   0.0000399   0.0003446
           55          56          57          58          59          60
    1   0.0006054   0.0025000   0.0017288   0.0002570  -0.0005928  -0.0003319
    2   0.0020942  -0.0013158  -0.0036873   0.0013952  -0.0005819  -0.0004245
    3   0.0007958  -0.0035355   0.0048753   0.0003426  -0.0000486  -0.0000590
    4   0.0003881   0.0001523   0.0013612  -0.0003508   0.0001114   0.0001262
    5   0.0004505   0.0002937  -0.0002636  -0.0003962   0.0001862   0.0001594
    6  -0.0003724  -0.0002047  -0.0002311   0.0003700  -0.0002427  -0.0000808
    7  -0.0007826  -0.0006455  -0.0000160   0.0000171   0.0000934   0.0000353
    8   0.0002379   0.0000489   0.0001993   0.0001106  -0.0000360  -0.0000012
    9  -0.0004563  -0.0002705  -0.0001876  -0.0000968   0.0001122   0.0000271
   10  -0.0004860   0.0000079  -0.0001185   0.0001238  -0.0000940  -0.0000692
   11  -0.0000150  -0.0001364  -0.0005602  -0.0001733   0.0001976   0.0000826
   12  -0.0001573   0.0004687   0.0004586   0.0000516  -0.0001395  -0.0000613
   13   0.0002503  -0.0003408   0.0000346  -0.0002076   0.0002003   0.0001135
   14  -0.0002044   0.0001366   0.0001430   0.0001253  -0.0001090  -0.0000783
   15   0.0002046  -0.0001197  -0.0000551  -0.0001105   0.0001013   0.0000551
   16  -0.0005184   0.0002861   0.0002163   0.0002746  -0.0002644  -0.0001789
   17   0.0003255   0.0003264   0.0002728   0.0000611  -0.0001110  -0.0000037
   18  -0.0001181  -0.0003112  -0.0002710  -0.0000580   0.0000883   0.0000539
   19   0.0004749  -0.0003341  -0.0003690  -0.0003305   0.0003361   0.0001945
   20   0.0000155  -0.0000767  -0.0000605  -0.0000518   0.0000612   0.0000284
   21  -0.0000666   0.0000389   0.0000883   0.0000487  -0.0000488  -0.0000337
   22   0.0006660   0.0002836   0.0002814  -0.0001013   0.0000578   0.0000825
   23  -0.0002706   0.0000343  -0.0003315  -0.0000000   0.0000337  -0.0000071
   24   0.0003875   0.0002816  -0.0001773  -0.0000415   0.0000108   0.0000200
   25   0.0000536  -0.0000477  -0.0000740  -0.0000508   0.0000586   0.0000274
   26   0.0000445   0.0000224   0.0000157  -0.0000057  -0.0000032   0.0000006
   27   0.0000526   0.0000378   0.0000469   0.0000093  -0.0000229  -0.0000087
   28   0.0000476  -0.0003809  -0.0011752  -0.0001812   0.0002728   0.0000890
   29  -0.0004095   0.0000428   0.0002021   0.0000569  -0.0000592  -0.0000385
   30  -0.0007980  -0.0001907   0.0000743  -0.0001078   0.0001293   0.0000096
   31  -0.0001999   0.0000515  -0.0000345   0.0000507  -0.0000550  -0.0000121
   32  -0.0006012  -0.0000285   0.0000454   0.0000895  -0.0001062  -0.0000655
   33   0.0003625  -0.0002924   0.0001120  -0.0000156   0.0000221  -0.0000026
   34  -0.0344384   0.0198867   0.0126638  -0.0030351  -0.0000017   0.0006509
   35   0.0714566   0.0348193   0.0081987  -0.0054108   0.0027274  -0.0004384
   36   0.0375221   0.0121420   0.0080714  -0.0017763  -0.0009090   0.0043255
   37  -0.0514920  -0.0312201  -0.0108468   0.0008299   0.0020052   0.0007888
   38  -0.0319094  -0.0188380  -0.0042238   0.0020785  -0.0011976  -0.0002961
   39  -0.0106361  -0.0042530  -0.0049938   0.0008465  -0.0003195  -0.0011685
   40  -0.0007454  -0.0009130  -0.0004003   0.0001740   0.0000956  -0.0000101
   41  -0.0007857  -0.0000856   0.0003690   0.0001361  -0.0000518   0.0001984
   42  -0.0004124   0.0003868  -0.0005575   0.0000070   0.0002024  -0.0004203
   43   0.0677641   0.0366754   0.0122313  -0.0009014  -0.0053321  -0.0019516
   44  -0.0201147  -0.0517171  -0.0257923  -0.0013318   0.0018307  -0.0012742
   45  -0.0147123  -0.0305862  -0.0063488  -0.0001137  -0.0010072   0.0042017
   46  -0.0015552   0.0006608   0.0007654   0.0001856   0.0000931   0.0000255
   47   0.0046306   0.0027114  -0.0014084   0.0001313  -0.0017037  -0.0008022
   48   0.0026138  -0.0009809   0.0037816   0.0000597  -0.0008231  -0.0003518
   49  -0.1727333  -0.1209070  -0.0476299   0.0040674   0.0229682   0.0108972
   50  -0.0622185  -0.2345319  -0.0761919  -0.0000187  -0.0308250  -0.0165501
   51  -0.0198648  -0.0712078  -0.0934897   0.0000650  -0.0187210  -0.0041520
   52  -0.0095215   0.0015124   0.0017535   0.0012459   0.0008133   0.0000362
   53  -0.0254653   0.0012234   0.0013952  -0.0003246   0.0002995   0.0014650
   54  -0.0108499  -0.0008273   0.0032565  -0.0005387   0.0013975  -0.0019658
   55   0.6027768   0.0786871  -0.0034366  -0.0740316   0.0450289   0.0251269
   56   0.0786871   0.4729836   0.1586371   0.0448958  -0.0989752  -0.0398983
   57  -0.0034366   0.1586371   0.1981904   0.0251327  -0.0396538  -0.0440539
   58  -0.0740316   0.0448958   0.0251327   0.0928166  -0.0752160  -0.0420660
   59   0.0450289  -0.0989752  -0.0396538  -0.0752160   0.1361901   0.0654467
   60   0.0251269  -0.0398983  -0.0440539  -0.0420660   0.0654467   0.0459178
   61  -0.3165585  -0.0048428   0.0194682  -0.0218988   0.0097188   0.0068551
   62  -0.0627740  -0.1072925  -0.0162260   0.0330829  -0.0083596  -0.0088739
   63  -0.0072287  -0.0207638  -0.0714170   0.0179368  -0.0070255  -0.0004170
   64  -0.0099713  -0.0259791  -0.0115314   0.0010482  -0.0002970  -0.0004291
   65   0.0017894   0.0003476  -0.0010828   0.0007664   0.0005930   0.0013709
   66   0.0020383   0.0014415   0.0028299   0.0000554   0.0014511  -0.0018353
           61          62          63          64          65          66
    1  -0.0272158   0.0060374   0.0028223   0.0011602  -0.0014792  -0.0008653
    2   0.0239193   0.0072032  -0.0013304   0.0006981  -0.0001471   0.0017600
    3   0.0129904  -0.0000946   0.0030625  -0.0001128   0.0019843  -0.0027344
    4  -0.0016910  -0.0026756  -0.0007585  -0.0000074   0.0008333  -0.0004912
    5  -0.0030447   0.0003559   0.0007504   0.0002484  -0.0001784  -0.0000881
    6   0.0034064   0.0001514  -0.0010409  -0.0002059   0.0002084   0.0003359
    7   0.0013389  -0.0003810  -0.0007355  -0.0000353   0.0000234   0.0000429
    8   0.0004735   0.0004698  -0.0001504  -0.0000910   0.0000955   0.0000686
    9   0.0002098  -0.0004083   0.0002898   0.0001336  -0.0000389  -0.0001330
   10  -0.0003179   0.0003718   0.0000330   0.0000079  -0.0002199   0.0000282
   11  -0.0006280   0.0000595   0.0000275   0.0001414  -0.0003501   0.0000693
   12  -0.0007884  -0.0004069  -0.0002500  -0.0000610   0.0001512  -0.0000572
   13  -0.0004429  -0.0001641  -0.0001439   0.0000499   0.0000030  -0.0001150
   14   0.0002095   0.0000474  -0.0000355  -0.0000639   0.0000313   0.0000808
   15  -0.0003070  -0.0000584   0.0000855   0.0000249  -0.0000290  -0.0000799
   16   0.0006174  -0.0003680   0.0001531  -0.0000753   0.0000185   0.0000296
   17   0.0000927   0.0000640  -0.0002008  -0.0001133   0.0002660  -0.0000111
   18  -0.0000178   0.0000840   0.0002102   0.0001173  -0.0002440  -0.0000109
   19  -0.0006889  -0.0001761   0.0000283   0.0000827  -0.0000899  -0.0000337
   20  -0.0000708  -0.0000295  -0.0000116   0.0000099  -0.0000231   0.0000082
   21   0.0001133   0.0000384  -0.0000152  -0.0000144   0.0000127  -0.0000176
   22  -0.0005958   0.0002229  -0.0006321  -0.0002188   0.0003649   0.0000278
   23  -0.0002315  -0.0000597  -0.0001347  -0.0000561  -0.0000216   0.0003673
   24  -0.0008897  -0.0004145   0.0003646  -0.0000666   0.0000125  -0.0000542
   25  -0.0001001  -0.0000003  -0.0000498   0.0000040  -0.0000088   0.0000533
   26  -0.0000658  -0.0000017  -0.0000435   0.0000188   0.0000133  -0.0000162
   27  -0.0000292   0.0000564  -0.0000774   0.0000277   0.0000284  -0.0000171
   28  -0.0000535  -0.0022305   0.0006944   0.0000210  -0.0001388   0.0007160
   29   0.0029177  -0.0026289   0.0002344   0.0000055   0.0004075  -0.0004058
   30  -0.0000449   0.0005745  -0.0003887   0.0002065   0.0000224   0.0002549
   31   0.0000387  -0.0000463   0.0002344  -0.0000165  -0.0000814   0.0001308
   32   0.0003603   0.0005455  -0.0001740  -0.0000031   0.0000259   0.0001809
   33   0.0005177   0.0003908   0.0001655   0.0001214  -0.0000366  -0.0005783
   34  -0.1718688   0.1003315   0.0598700   0.0102522  -0.0108656  -0.0061563
   35   0.0438493  -0.2208734  -0.0770575   0.0146586  -0.0140566  -0.0088914
   36   0.0300391  -0.0803296  -0.1027880   0.0063558  -0.0073277  -0.0005643
   37   0.0612082  -0.0125357  -0.0110800  -0.0016137   0.0030155   0.0020484
   38   0.0275277  -0.0441909  -0.0286026   0.0027332  -0.0006241  -0.0032830
   39   0.0090209  -0.0246872  -0.0030869   0.0019242  -0.0033194   0.0043271
   40  -0.0009869  -0.0030599  -0.0010113   0.0005702  -0.0006136  -0.0002993
   41  -0.0033746  -0.0014629  -0.0032180   0.0007233  -0.0005774  -0.0004870
   42  -0.0009930  -0.0032968   0.0046495   0.0003178  -0.0003909   0.0001641
   43  -0.0577696   0.0238714   0.0161174  -0.0009369   0.0007979   0.0003318
   44   0.0242465  -0.0093920  -0.0045457   0.0008236   0.0001610   0.0003635
   45   0.0159667  -0.0045676  -0.0078492   0.0003972   0.0003458  -0.0006386
   46   0.0012123  -0.0017533  -0.0009287   0.0001805  -0.0000875  -0.0001042
   47  -0.0016317  -0.0019828  -0.0001849  -0.0000481  -0.0000834   0.0001742
   48  -0.0009186  -0.0003037  -0.0009147  -0.0000790   0.0001957  -0.0004064
   49  -0.0191095  -0.0274784  -0.0111634  -0.0053920   0.0000263   0.0010540
   50  -0.0682602   0.0189888   0.0107171   0.0005705   0.0022057  -0.0017243
   51  -0.0298297   0.0074616   0.0144755   0.0012621  -0.0015691   0.0045691
   52   0.0009951  -0.0020676  -0.0005600  -0.0003188   0.0000553   0.0000922
   53  -0.0016123  -0.0031021  -0.0040432  -0.0012290   0.0001845   0.0000399
   54  -0.0004188  -0.0039738   0.0039335  -0.0005336  -0.0000939   0.0003446
   55  -0.3165585  -0.0627740  -0.0072287  -0.0099713   0.0017894   0.0020383
   56  -0.0048428  -0.1072925  -0.0207638  -0.0259791   0.0003476   0.0014415
   57   0.0194682  -0.0162260  -0.0714170  -0.0115314  -0.0010828   0.0028299
   58  -0.0218988   0.0330829   0.0179368   0.0010482   0.0007664   0.0000554
   59   0.0097188  -0.0083596  -0.0070255  -0.0002970   0.0005930   0.0014511
   60   0.0068551  -0.0088739  -0.0004170  -0.0004291   0.0013709  -0.0018353
   61   0.6668229   0.0574272  -0.0189368  -0.1129058  -0.1069676  -0.0454037
   62   0.0574272   0.6156020   0.2282413  -0.1056094  -0.2439491  -0.0933383
   63  -0.0189368   0.2282413   0.2361700  -0.0446739  -0.0924395  -0.0751642
   64  -0.1129058  -0.1056094  -0.0446739   0.1181153   0.1128588   0.0468194
   65  -0.1069676  -0.2439491  -0.0924395   0.1128588   0.2556799   0.1022397
   66  -0.0454037  -0.0933383  -0.0751642   0.0468194   0.1022397   0.0694658
 **********************************************************************
 **                                                                  **
 **                       VIBRATIONAL ANALYSIS                       **
 **                       --------------------                       **
 **                                                                  **
 **        VIBRATIONAL FREQUENCIES (CM**-1) AND NORMAL MODES         **
 **     FORCE CONSTANTS (mDYN/ANGSTROM) AND REDUCED MASSES (AMU)     **
 **                  INFRARED INTENSITIES (KM/MOL)                   **
 **                                                                  **
 **********************************************************************


 Mode:                 1                      2                      3
 Frequency:        18.29                  37.29                  53.25
 Force Cnst:      0.0031                 0.0124                 0.0241
 Red. Mass:      15.7131                15.0993                14.4028
 IR Active:          YES                    YES                    YES
 IR Intens:        0.166                  0.195                  0.135
 Raman Active:       YES                    YES                    YES
               X      Y      Z        X      Y      Z        X      Y      Z
 C          0.008 -0.016 -0.074    0.002 -0.153 -0.219   -0.019 -0.159  0.173
 C         -0.009  0.069  0.049   -0.000 -0.086 -0.136    0.067 -0.104  0.123
 Cl        -0.049  0.210  0.190   -0.007 -0.120 -0.181    0.204 -0.160  0.137
 C         -0.007  0.039  0.042   -0.000  0.015 -0.009    0.052 -0.011  0.047
 Cl        -0.024  0.150  0.200   -0.001  0.152  0.159    0.175  0.103  0.026
 C          0.007 -0.082 -0.101    0.000  0.023  0.002   -0.058 -0.002 -0.005
 Cl         0.011 -0.134 -0.132    0.002  0.198  0.220   -0.091  0.098 -0.136
 C          0.021 -0.166 -0.226    0.001 -0.091 -0.142   -0.146 -0.066  0.033
 H          0.036 -0.259 -0.332    0.003 -0.094 -0.146   -0.232 -0.056 -0.008
 C          0.017 -0.131 -0.210    0.002 -0.172 -0.245   -0.123 -0.140  0.128
 H          0.024 -0.197 -0.299    0.002 -0.234 -0.320   -0.193 -0.187  0.163
 C          0.006 -0.009 -0.058    0.000 -0.117 -0.176   -0.017 -0.170  0.208
 C          0.000  0.036 -0.153   -0.091 -0.092 -0.114   -0.061 -0.119  0.145
 H         -0.004  0.079 -0.240   -0.165 -0.126 -0.148   -0.087 -0.152  0.171
 C          0.001  0.026 -0.130   -0.092 -0.025  0.010   -0.081  0.011 -0.018
 Cl        -0.013  0.089 -0.259   -0.223  0.009  0.102   -0.161  0.133 -0.202
 C          0.015 -0.031 -0.005    0.003  0.015  0.071   -0.052  0.073 -0.093
 H          0.017 -0.040  0.016    0.003  0.061  0.171   -0.067  0.178 -0.240
 C          0.024 -0.078  0.094    0.095 -0.010  0.003   -0.005  0.005  0.002
 Cl         0.036 -0.160  0.265    0.225  0.040  0.086    0.037  0.112 -0.141
 C          0.022 -0.063  0.063    0.093 -0.077 -0.122    0.011 -0.120  0.155
 H          0.030 -0.098  0.132    0.171 -0.099 -0.168    0.045 -0.154  0.189
 TransDip  -0.000 -0.006 -0.011   -0.001 -0.009 -0.011   -0.008 -0.007  0.005

 Mode:                 4                      5                      6
 Frequency:        80.06                 135.49                 153.19
 Force Cnst:      0.0962                 0.0924                 0.3106
 Red. Mass:      25.4830                 8.5402                22.4645
 IR Active:          YES                    YES                    YES
 IR Intens:        0.083                  0.211                  0.082
 Raman Active:       YES                    YES                    YES
               X      Y      Z        X      Y      Z        X      Y      Z
 C          0.001 -0.096 -0.075    0.002 -0.012 -0.025   -0.060 -0.021  0.013
 C          0.010 -0.001  0.023   -0.000  0.019  0.011   -0.105 -0.029  0.010
 Cl         0.010  0.315  0.393   -0.024  0.082  0.070   -0.235  0.001 -0.017
 C          0.009 -0.072 -0.089   -0.000  0.054  0.054   -0.123 -0.012  0.008
 Cl         0.022 -0.304 -0.392   -0.002  0.009  0.001   -0.167 -0.023  0.024
 C         -0.009 -0.004 -0.015   -0.000  0.115  0.130   -0.172  0.011 -0.001
 Cl        -0.013  0.270  0.284   -0.004 -0.067 -0.116   -0.212  0.093 -0.082
 C         -0.022 -0.081 -0.094   -0.002  0.250  0.301   -0.169  0.020  0.006
 H         -0.033 -0.058 -0.073   -0.005  0.357  0.432   -0.161  0.024  0.016
 C         -0.019 -0.174 -0.185   -0.000  0.170  0.204   -0.151  0.007  0.013
 H         -0.030 -0.260 -0.276    0.002  0.228  0.272   -0.194 -0.014  0.046
 C          0.002 -0.093 -0.042    0.004 -0.097 -0.150    0.019 -0.071  0.087
 C         -0.028 -0.084 -0.027   -0.026 -0.096 -0.140    0.056 -0.053  0.071
 H         -0.050 -0.100 -0.027   -0.052 -0.124 -0.123    0.060  0.000 -0.019
 C         -0.034 -0.040 -0.026   -0.036 -0.058 -0.102    0.079 -0.088  0.124
 Cl        -0.098  0.004 -0.049   -0.156 -0.061  0.034    0.357 -0.115 -0.174
 C         -0.000 -0.018 -0.020    0.001 -0.028 -0.097    0.065 -0.117  0.214
 H         -0.003  0.015 -0.019    0.002 -0.014 -0.050    0.063 -0.111  0.213
 C          0.034 -0.038 -0.021    0.042 -0.050 -0.110    0.093 -0.089  0.164
 Cl         0.088 -0.005 -0.013    0.180 -0.034  0.025    0.396  0.238 -0.052
 C          0.035 -0.074 -0.038    0.032 -0.087 -0.152    0.074 -0.104  0.139
 H          0.062 -0.082 -0.054    0.063 -0.110 -0.140    0.091 -0.096  0.095
 TransDip  -0.003 -0.006 -0.007   -0.002  0.009  0.012   -0.006 -0.004  0.005

 Mode:                 7                      8                      9
 Frequency:       165.85                 203.41                 211.14
 Force Cnst:      0.1493                 0.1401                 0.3613
 Red. Mass:       9.2149                 5.7489                13.7557
 IR Active:          YES                    YES                    YES
 IR Intens:        0.122                  0.025                  0.017
 Raman Active:       YES                    YES                    YES
               X      Y      Z        X      Y      Z        X      Y      Z
 C          0.022  0.036 -0.069    0.034 -0.004  0.025    0.071 -0.022  0.021
 C          0.024  0.046 -0.060    0.025 -0.004  0.027    0.056 -0.030  0.018
 Cl        -0.008  0.083 -0.051   -0.104  0.017 -0.020   -0.136  0.009 -0.028
 C          0.027  0.035 -0.023    0.035 -0.021  0.031    0.084 -0.073  0.059
 Cl        -0.014  0.012 -0.001    0.028 -0.044  0.030   -0.098 -0.215  0.175
 C          0.059  0.043  0.008    0.023 -0.020  0.011    0.078 -0.051  0.042
 Cl         0.083 -0.057  0.016    0.005  0.082 -0.062    0.010  0.299 -0.240
 C          0.066  0.080  0.038    0.017 -0.034  0.001    0.055 -0.068  0.046
 H          0.076  0.106  0.077    0.021 -0.045 -0.010    0.073 -0.080  0.043
 C          0.052  0.074 -0.008    0.019 -0.018  0.007    0.065 -0.033  0.020
 H          0.075  0.106 -0.001    0.016 -0.019  0.011    0.080 -0.031  0.006
 C          0.019 -0.034  0.002    0.033 -0.015  0.032    0.080 -0.002  0.018
 C          0.008 -0.053  0.023    0.016  0.120 -0.268    0.106 -0.114  0.236
 H         -0.010  0.023 -0.146    0.008  0.213 -0.454    0.121 -0.195  0.410
 C          0.018 -0.135  0.218    0.023  0.070 -0.154    0.099 -0.039  0.114
 Cl        -0.144  0.088 -0.106   -0.033 -0.005  0.108   -0.059  0.119 -0.008
 C          0.050 -0.234  0.438    0.041  0.031 -0.069    0.111  0.011  0.005
 H          0.060 -0.281  0.551    0.037  0.055 -0.120    0.112  0.011  0.008
 C          0.030 -0.150  0.241    0.047 -0.058  0.118    0.082  0.058 -0.106
 Cl        -0.058  0.001 -0.176   -0.030 -0.014 -0.086   -0.059 -0.126  0.011
 C          0.019 -0.073  0.081    0.065 -0.148  0.326    0.072  0.123 -0.217
 H          0.008 -0.010 -0.049    0.087 -0.263  0.562    0.067  0.200 -0.384
 TransDip   0.006  0.002  0.009    0.004  0.001 -0.002    0.001 -0.003  0.002

 Mode:                10                     11                     12
 Frequency:       225.59                 243.06                 246.68
 Force Cnst:      0.7312                 0.2106                 0.2668
 Red. Mass:      24.3878                 6.0491                 7.4422
 IR Active:          YES                    YES                    YES
 IR Intens:        0.074                  0.159                  0.992
 Raman Active:       YES                    YES                    YES
               X      Y      Z        X      Y      Z        X      Y      Z
 C         -0.045  0.047 -0.045    0.008  0.045  0.004    0.006  0.080  0.087
 C          0.005  0.109 -0.063    0.019  0.036 -0.080    0.001  0.256  0.290
 Cl         0.538 -0.022  0.040   -0.019  0.092 -0.081   -0.010 -0.049 -0.081
 C         -0.019  0.103 -0.053   -0.008  0.021 -0.106   -0.004  0.297  0.333
 Cl        -0.507 -0.205  0.164   -0.103  0.041 -0.011   -0.017 -0.054 -0.093
 C          0.047  0.072 -0.036   -0.005  0.019 -0.098   -0.005  0.192  0.206
 Cl         0.049  0.074 -0.066    0.026 -0.056  0.066    0.002 -0.051 -0.027
 C          0.003  0.049 -0.036   -0.021  0.043 -0.063   -0.005 -0.039 -0.089
 H         -0.015  0.051 -0.046   -0.037  0.060 -0.053   -0.004 -0.226 -0.320
 C         -0.006  0.042 -0.048   -0.032  0.070  0.003   -0.006 -0.110 -0.166
 H          0.009  0.044 -0.067   -0.047  0.102  0.061   -0.012 -0.340 -0.438
 C         -0.047  0.016 -0.040    0.050 -0.084  0.175    0.009 -0.009  0.022
 C         -0.059  0.085 -0.184    0.081 -0.153  0.269    0.032 -0.033  0.032
 H         -0.068  0.147 -0.314    0.107 -0.208  0.406    0.046 -0.041  0.065
 C         -0.057  0.028 -0.085    0.062 -0.044  0.023    0.025 -0.027 -0.002
 Cl         0.013 -0.064  0.008   -0.056  0.024  0.016   -0.042  0.001  0.002
 C         -0.062 -0.015  0.004    0.046  0.080 -0.241    0.017 -0.018 -0.029
 H         -0.062 -0.025  0.018    0.025  0.202 -0.513    0.016 -0.019 -0.053
 C         -0.049 -0.041  0.072    0.050 -0.029 -0.017    0.006 -0.021 -0.018
 Cl         0.027  0.070 -0.009    0.042 -0.067 -0.016    0.040 -0.018 -0.007
 C         -0.045 -0.073  0.127    0.059 -0.104  0.193   -0.000 -0.014 -0.005
 H         -0.043 -0.120  0.231    0.060 -0.135  0.262   -0.009 -0.004 -0.017
 TransDip  -0.008 -0.003  0.001    0.012  0.003  0.004   -0.000 -0.022 -0.023

 Mode:                13                     14                     15
 Frequency:       255.58                 315.25                 346.50
 Force Cnst:      0.4832                 0.4142                 1.9175
 Red. Mass:      12.5566                 7.0736                27.1062
 IR Active:          YES                    YES                    YES
 IR Intens:        0.194                  0.119                  0.336
 Raman Active:       YES                    YES                    YES
               X      Y      Z        X      Y      Z        X      Y      Z
 C         -0.021  0.023  0.013   -0.001  0.216  0.261   -0.018 -0.129  0.057
 C          0.071  0.065 -0.020   -0.011  0.110  0.146   -0.120 -0.154  0.096
 Cl        -0.072  0.103 -0.099   -0.007 -0.035 -0.002   -0.220 -0.335  0.288
 C          0.122  0.003  0.018   -0.008 -0.034 -0.041   -0.134  0.140 -0.126
 Cl         0.089 -0.067  0.051   -0.004  0.012 -0.002   -0.319  0.280 -0.227
 C          0.186 -0.014  0.011    0.004 -0.180 -0.220    0.176  0.120 -0.077
 Cl         0.239  0.079 -0.062    0.007  0.047  0.043    0.454  0.084 -0.074
 C          0.119 -0.060  0.023    0.012 -0.151 -0.191    0.102  0.063 -0.015
 H          0.089 -0.062 -0.001    0.015 -0.261 -0.326   -0.096  0.147 -0.034
 C          0.083 -0.016  0.011    0.013  0.167  0.203    0.103 -0.135  0.076
 H          0.158  0.032 -0.030    0.014  0.257  0.311    0.070 -0.163  0.082
 C         -0.115 -0.043  0.080   -0.005  0.097  0.042   -0.011 -0.023 -0.007
 C         -0.202 -0.048  0.140    0.080  0.062 -0.073   -0.012 -0.012 -0.000
 H         -0.236 -0.101  0.192    0.162  0.123 -0.079   -0.021 -0.020  0.004
 C         -0.230 -0.045  0.027    0.070 -0.059 -0.063   -0.005  0.015  0.006
 Cl        -0.007 -0.201 -0.097   -0.111 -0.032 -0.003    0.028  0.024  0.009
 C         -0.295  0.002 -0.075    0.009 -0.139  0.016    0.020  0.023  0.010
 H         -0.307  0.054 -0.190    0.022 -0.259  0.098    0.019  0.045  0.015
 C         -0.234 -0.038  0.018   -0.068 -0.067 -0.069    0.035  0.011  0.012
 Cl         0.014  0.182  0.089    0.116 -0.016 -0.012   -0.003 -0.023 -0.012
 C         -0.206 -0.100  0.087   -0.098  0.051 -0.076    0.034 -0.003  0.010
 H         -0.257 -0.090  0.130   -0.195  0.102 -0.074    0.063 -0.022  0.013
 TransDip  -0.014  0.002 -0.001    0.008  0.006  0.004   -0.018  0.004 -0.003

 Mode:                16                     17                     18
 Frequency:       400.06                 432.16                 433.64
 Force Cnst:      1.3082                 0.9080                 0.6700
 Red. Mass:      13.8735                 8.2518                 6.0471
 IR Active:          YES                    YES                    YES
 IR Intens:        6.654                  5.737                  1.622
 Raman Active:       YES                    YES                    YES
               X      Y      Z        X      Y      Z        X      Y      Z
 C         -0.071 -0.023  0.022    0.017  0.104 -0.107   -0.009 -0.080  0.101
 C         -0.007  0.018 -0.005   -0.082 -0.028 -0.067    0.066  0.037  0.075
 Cl         0.015  0.040 -0.032    0.011 -0.069  0.064   -0.002  0.062 -0.057
 C          0.010  0.005  0.006   -0.061 -0.066 -0.002    0.049  0.070  0.022
 Cl         0.025 -0.016  0.012    0.023  0.013 -0.003   -0.022 -0.009 -0.002
 C          0.016 -0.004 -0.003    0.004 -0.011  0.114   -0.003 -0.004 -0.102
 Cl         0.061  0.001  0.000   -0.070  0.016 -0.027    0.047 -0.011  0.024
 C         -0.046 -0.038  0.020    0.147  0.042  0.035   -0.113 -0.048 -0.043
 H         -0.086 -0.029  0.006    0.280  0.023  0.094   -0.220 -0.046 -0.106
 C         -0.058 -0.029  0.034    0.138  0.046 -0.154   -0.102 -0.016  0.161
 H         -0.042 -0.013  0.032    0.209  0.059 -0.233   -0.159  0.000  0.255
 C         -0.084 -0.029  0.007   -0.011  0.274  0.047    0.002 -0.076  0.046
 C         -0.206  0.086  0.031   -0.096  0.227  0.179   -0.180  0.050 -0.027
 H         -0.364 -0.003 -0.006   -0.008  0.270  0.215   -0.264  0.012 -0.067
 C         -0.188  0.165  0.074   -0.110  0.006  0.066   -0.188  0.085  0.002
 Cl         0.184  0.287  0.122   -0.084 -0.135 -0.062    0.010 -0.109 -0.048
 C         -0.342 -0.025  0.034   -0.057  0.069 -0.022    0.032  0.167  0.135
 H         -0.337 -0.032  0.066   -0.075  0.271 -0.069    0.028  0.360  0.375
 C         -0.154 -0.169 -0.074    0.063 -0.017  0.048    0.210  0.145 -0.011
 Cl         0.198 -0.251 -0.135    0.116 -0.142 -0.083   -0.012 -0.094 -0.038
 C         -0.179 -0.120 -0.058    0.033  0.207  0.162    0.200  0.103 -0.035
 H         -0.322 -0.061 -0.023   -0.106  0.256  0.222    0.324  0.061 -0.093
 TransDip  -0.082 -0.008  0.004    0.012  0.074  0.014   -0.016  0.014  0.035

 Mode:                19                     20                     21
 Frequency:       466.82                 499.54                 520.43
 Force Cnst:      0.6971                 1.5456                 0.8056
 Red. Mass:       5.4291                10.5125                 5.0484
 IR Active:          YES                    YES                    YES
 IR Intens:        2.630                  7.792                  0.137
 Raman Active:       YES                    YES                    YES
               X      Y      Z        X      Y      Z        X      Y      Z
 C         -0.043 -0.068  0.114    0.033  0.081 -0.098    0.031  0.043  0.056
 C          0.049 -0.092 -0.074    0.057  0.045 -0.022    0.021  0.233  0.290
 Cl        -0.005  0.051 -0.037   -0.075 -0.153  0.129   -0.005 -0.023 -0.022
 C          0.043 -0.053 -0.124    0.091  0.130 -0.083    0.015 -0.144 -0.191
 Cl         0.001 -0.012  0.028    0.122 -0.180  0.144   -0.008  0.016  0.015
 C         -0.016  0.147  0.068   -0.096  0.245 -0.240    0.006 -0.129 -0.177
 Cl         0.081 -0.026 -0.002    0.074 -0.036  0.033   -0.023  0.005  0.010
 C         -0.162  0.049  0.086   -0.164  0.321 -0.266    0.027  0.168  0.177
 H         -0.290  0.118  0.092   -0.212  0.352 -0.268    0.032  0.418  0.491
 C         -0.153 -0.208 -0.067   -0.172  0.219 -0.141    0.031 -0.123 -0.164
 H         -0.218 -0.365 -0.173   -0.336  0.147 -0.026    0.026 -0.283 -0.353
 C         -0.024  0.094  0.213    0.016  0.019 -0.057    0.016 -0.032 -0.007
 C          0.084  0.137 -0.022   -0.013  0.000  0.016   -0.018 -0.021  0.002
 H          0.233  0.259 -0.053   -0.037 -0.019  0.021   -0.054 -0.064  0.034
 C          0.096 -0.009 -0.109   -0.020 -0.001  0.036   -0.029  0.027 -0.020
 Cl        -0.049 -0.021  0.003   -0.000 -0.004 -0.005    0.006 -0.003  0.001
 C          0.060 -0.107  0.022   -0.028  0.020 -0.015   -0.018  0.018  0.014
 H          0.079 -0.266  0.168   -0.034  0.062 -0.070   -0.019  0.035  0.031
 C         -0.056  0.008 -0.084    0.001 -0.013  0.023    0.012 -0.006  0.025
 Cl         0.050 -0.010 -0.001   -0.003 -0.001 -0.003   -0.007 -0.001 -0.002
 C         -0.075  0.156  0.001    0.005 -0.017  0.005    0.014 -0.025 -0.022
 H         -0.186  0.230 -0.031   -0.002 -0.021  0.024    0.033 -0.019 -0.062
 TransDip  -0.049 -0.001  0.017   -0.038  0.063 -0.051    0.005  0.003  0.010

 Mode:                22                     23                     24
 Frequency:       540.01                 543.18                 606.26
 Force Cnst:      1.5525                 0.9619                 1.1169
 Red. Mass:       9.0357                 5.5334                 5.1578
 IR Active:          YES                    YES                    YES
 IR Intens:       18.381                  0.768                  3.052
 Raman Active:       YES                    YES                    YES
               X      Y      Z        X      Y      Z        X      Y      Z
 C         -0.283  0.058 -0.117   -0.066  0.014 -0.029   -0.044  0.253  0.165
 C         -0.262  0.129  0.014   -0.064  0.048  0.029   -0.078  0.026 -0.058
 Cl         0.053  0.009 -0.017    0.013  0.001 -0.006    0.006 -0.015  0.020
 C         -0.180 -0.060  0.087   -0.045 -0.025  0.010   -0.058 -0.211 -0.207
 Cl         0.087 -0.025  0.017    0.020 -0.004  0.005    0.019  0.007  0.017
 C         -0.069 -0.172  0.017   -0.017 -0.053 -0.009   -0.017  0.138  0.259
 Cl         0.176  0.033 -0.019    0.042  0.009 -0.004    0.020  0.000 -0.018
 C         -0.167 -0.133  0.136   -0.037 -0.018  0.048    0.028 -0.040 -0.043
 H         -0.124 -0.091  0.214   -0.025  0.021  0.104    0.136 -0.347 -0.361
 C         -0.227  0.056 -0.030   -0.052 -0.000 -0.026   -0.011  0.112 -0.067
 H         -0.092  0.168 -0.071   -0.024  0.021 -0.035    0.055 -0.117 -0.434
 C         -0.183  0.076 -0.162   -0.043  0.016 -0.039   -0.009 -0.128  0.045
 C          0.031 -0.094  0.038   -0.003  0.039 -0.119   -0.031 -0.110 -0.036
 H          0.163 -0.108  0.246   -0.003  0.227 -0.470   -0.120 -0.158 -0.066
 C          0.060 -0.026 -0.086    0.046 -0.193  0.380   -0.049  0.048 -0.046
 Cl         0.012  0.011  0.010    0.001  0.017 -0.026    0.016 -0.004  0.000
 C          0.165  0.045 -0.072    0.036  0.010 -0.016    0.017  0.051  0.071
 H          0.149  0.142 -0.274    0.032  0.035 -0.067    0.025  0.044  0.239
 C          0.079 -0.046  0.264   -0.016  0.178 -0.340    0.043  0.073 -0.050
 Cl         0.017 -0.009 -0.026    0.007 -0.016  0.022   -0.010 -0.010 -0.000
 C          0.010  0.096  0.011    0.014 -0.040  0.136    0.041 -0.090 -0.025
 H          0.124  0.088 -0.117    0.069 -0.229  0.497    0.161 -0.136 -0.074
 TransDip  -0.137  0.002  0.004   -0.028  0.002  0.003   -0.017 -0.025 -0.047

 Mode:                25                     26                     27
 Frequency:       623.53                 704.98                 734.06
 Force Cnst:      1.1142                 0.7267                 2.5497
 Red. Mass:       4.8639                 2.4818                 8.0312
 IR Active:          YES                    YES                    YES
 IR Intens:        1.518                 11.413                 24.099
 Raman Active:       YES                    YES                    YES
               X      Y      Z        X      Y      Z        X      Y      Z
 C         -0.036  0.006 -0.170    0.022  0.040 -0.011    0.219 -0.047 -0.154
 C         -0.073  0.048 -0.051    0.008 -0.001 -0.038    0.103  0.036  0.145
 Cl         0.003 -0.025  0.019   -0.001 -0.008  0.008    0.008  0.001 -0.007
 C         -0.057  0.064  0.144    0.005 -0.006  0.052    0.053 -0.220  0.037
 Cl         0.014 -0.005 -0.007   -0.007  0.009 -0.009   -0.047  0.048 -0.035
 C         -0.014 -0.136 -0.064   -0.017 -0.052  0.004   -0.162 -0.057  0.168
 Cl         0.016  0.013 -0.003    0.011  0.003 -0.002    0.079  0.007 -0.008
 C          0.043  0.014  0.032   -0.009 -0.008  0.028   -0.194 -0.135  0.024
 H          0.170  0.122  0.243    0.073 -0.009  0.077    0.021 -0.207  0.071
 C         -0.005  0.106 -0.114   -0.035  0.054 -0.066   -0.215  0.173 -0.065
 H          0.071  0.306  0.024   -0.011  0.078 -0.070   -0.318  0.208  0.115
 C          0.008 -0.125  0.264    0.056 -0.102  0.204    0.289  0.087 -0.108
 C          0.001 -0.036  0.055   -0.001  0.048 -0.089    0.072  0.157  0.102
 H          0.008  0.004 -0.012   -0.062  0.234 -0.522   -0.031  0.004  0.252
 C         -0.013  0.092 -0.222    0.006 -0.034  0.114    0.014  0.109  0.013
 Cl         0.004  0.000  0.012   -0.003 -0.005 -0.001   -0.029 -0.026 -0.011
 C          0.023 -0.064  0.122   -0.031  0.044 -0.074   -0.185 -0.055  0.017
 H          0.063 -0.294  0.600   -0.056  0.189 -0.369   -0.178 -0.105  0.104
 C         -0.018  0.099 -0.211    0.014 -0.058  0.100    0.024 -0.117 -0.089
 Cl         0.001 -0.002  0.009   -0.005  0.002  0.003   -0.033  0.034  0.017
 C          0.005 -0.026  0.061    0.005  0.015 -0.106    0.096 -0.098 -0.027
 H          0.002  0.013 -0.025   -0.037  0.225 -0.535   -0.090 -0.106  0.228
 TransDip  -0.003  0.015  0.037    0.023  0.046 -0.095    0.100 -0.090  0.081

 Mode:                28                     29                     30
 Frequency:       736.80                 773.99                 801.79
 Force Cnst:      1.8016                 3.3171                 2.6063
 Red. Mass:       5.6325                 9.3981                 6.8812
 IR Active:          YES                    YES                    YES
 IR Intens:        3.580                 38.277                116.782
 Raman Active:       YES                    YES                    YES
               X      Y      Z        X      Y      Z        X      Y      Z
 C          0.058  0.223  0.261   -0.071  0.091 -0.063    0.003 -0.045 -0.049
 C          0.017 -0.209 -0.211    0.318  0.234 -0.203   -0.005  0.016  0.041
 Cl         0.005  0.011  0.004   -0.057 -0.090  0.077    0.001  0.002 -0.004
 C          0.000  0.104  0.217    0.403  0.056 -0.042   -0.009 -0.013 -0.019
 Cl        -0.010  0.007 -0.014   -0.054  0.039 -0.032    0.001 -0.001  0.001
 C         -0.054 -0.167 -0.146    0.271 -0.013  0.005   -0.003  0.042  0.042
 Cl         0.025  0.007  0.002   -0.084 -0.025  0.020    0.001 -0.002 -0.003
 C         -0.050  0.082  0.138   -0.098 -0.261  0.215   -0.003 -0.048 -0.064
 H          0.010  0.008  0.084   -0.076 -0.284  0.201   -0.029  0.264  0.308
 C         -0.054 -0.035 -0.120   -0.173  0.094 -0.076    0.006 -0.048 -0.020
 H         -0.087 -0.381 -0.495    0.080  0.238 -0.230   -0.013  0.295  0.422
 C          0.077  0.034 -0.120   -0.123  0.016 -0.048    0.011 -0.023 -0.013
 C          0.046 -0.013 -0.001   -0.026 -0.054 -0.034    0.226 -0.074 -0.049
 H         -0.034 -0.187  0.217    0.046 -0.098  0.147    0.120 -0.125 -0.093
 C          0.008  0.081  0.032   -0.005 -0.036 -0.011    0.181  0.294  0.120
 Cl        -0.012 -0.024 -0.012    0.009  0.008  0.002   -0.042 -0.089 -0.038
 C         -0.056  0.050  0.044    0.073  0.017  0.007   -0.020  0.237  0.114
 H         -0.053  0.032  0.088    0.076 -0.005  0.028   -0.006 -0.001  0.003
 C         -0.002  0.017  0.002   -0.030  0.063  0.027   -0.207  0.253  0.137
 Cl        -0.004 -0.007 -0.005    0.017 -0.016 -0.010    0.049 -0.080 -0.042
 C          0.008 -0.087 -0.029   -0.057  0.053  0.032   -0.207 -0.120 -0.039
 H          0.039 -0.205  0.201    0.013 -0.032  0.139   -0.106 -0.158 -0.073
 TransDip   0.039 -0.012  0.045    0.177  0.075 -0.050   -0.019  0.300  0.172

 Mode:                31                     32                     33
 Frequency:       834.56                 877.37                 881.25
 Force Cnst:      0.6212                 1.0104                 1.3486
 Red. Mass:       1.5139                 2.2279                 2.9473
 IR Active:          YES                    YES                    YES
 IR Intens:       11.009                 55.347                 18.805
 Raman Active:       YES                    YES                    YES
               X      Y      Z        X      Y      Z        X      Y      Z
 C          0.002  0.068  0.084    0.049 -0.029 -0.009   -0.081  0.018 -0.015
 C         -0.000 -0.012 -0.019    0.053 -0.040  0.041   -0.094  0.075 -0.060
 Cl         0.000  0.000  0.001    0.003  0.007 -0.007   -0.004 -0.012  0.010
 C          0.000  0.002  0.008    0.036 -0.068  0.052   -0.072  0.103 -0.083
 Cl        -0.000  0.001 -0.000   -0.015  0.012 -0.010    0.025 -0.020  0.016
 C         -0.002  0.031  0.045   -0.076 -0.031  0.021    0.114  0.040 -0.033
 Cl         0.001 -0.003 -0.004    0.014  0.003 -0.002   -0.021 -0.004  0.003
 C          0.000 -0.065 -0.082    0.019  0.059 -0.032   -0.013 -0.070  0.055
 H          0.006  0.465  0.581    0.149 -0.041 -0.080   -0.190 -0.017  0.016
 C         -0.001 -0.058 -0.088   -0.002  0.052 -0.031    0.010 -0.058  0.048
 H         -0.007  0.394  0.467   -0.063 -0.004 -0.025    0.105 -0.013 -0.013
 C         -0.003  0.002 -0.005   -0.054 -0.029  0.055    0.088 -0.005  0.022
 C         -0.031 -0.001 -0.015   -0.042 -0.017 -0.086    0.060  0.077  0.018
 H         -0.024 -0.053  0.090    0.008 -0.190  0.301    0.029  0.051  0.032
 C         -0.029 -0.040 -0.006   -0.016 -0.081  0.052    0.045  0.052  0.085
 Cl         0.006  0.010  0.004    0.008  0.011 -0.001   -0.013 -0.013 -0.010
 C          0.003 -0.018 -0.012    0.049  0.070 -0.136   -0.104  0.060 -0.140
 H          0.001  0.028  0.013    0.120 -0.333  0.697   -0.027 -0.368  0.793
 C          0.034 -0.034 -0.006   -0.035  0.019  0.098    0.061 -0.101  0.015
 Cl        -0.007  0.009  0.004    0.011 -0.008 -0.010   -0.017  0.016  0.004
 C          0.026  0.009 -0.022   -0.057  0.075 -0.038    0.073 -0.057 -0.056
 H          0.037 -0.052  0.102   -0.009 -0.109  0.327    0.052 -0.092  0.043
 TransDip   0.008  0.010  0.105   -0.085 -0.122  0.186    0.125  0.059 -0.009

 Mode:                34                     35                     36
 Frequency:       898.78                 901.55                 966.38
 Force Cnst:      0.6770                 0.7194                 0.7396
 Red. Mass:       1.4225                 1.5023                 1.3442
 IR Active:          YES                    YES                    YES
 IR Intens:        0.386                  1.952                  0.236
 Raman Active:       YES                    YES                    YES
               X      Y      Z        X      Y      Z        X      Y      Z
 C         -0.014 -0.011 -0.014   -0.017 -0.015 -0.020   -0.000  0.018  0.021
 C         -0.016  0.016 -0.006   -0.028  0.024 -0.012   -0.000  0.005  0.004
 Cl        -0.001 -0.002  0.001    0.000 -0.002  0.002   -0.000 -0.000  0.000
 C         -0.014  0.012 -0.011   -0.027  0.019 -0.018    0.001 -0.004 -0.007
 Cl         0.004 -0.003  0.002    0.006 -0.005  0.004   -0.000  0.000  0.000
 C          0.015 -0.001 -0.004    0.018  0.002 -0.004   -0.001 -0.009 -0.011
 Cl        -0.003  0.000  0.000   -0.003  0.000  0.000    0.000  0.001  0.001
 C          0.008  0.004  0.012    0.007  0.000  0.013   -0.002  0.071  0.090
 H          0.004 -0.051 -0.059   -0.008 -0.048 -0.056   -0.000 -0.413 -0.511
 C          0.003  0.004 -0.001    0.006  0.002  0.005    0.001 -0.082 -0.097
 H          0.013  0.001 -0.017    0.027  0.007 -0.015   -0.007  0.459  0.570
 C          0.012 -0.026  0.054    0.019 -0.032  0.071   -0.002  0.006 -0.009
 C          0.010 -0.009  0.031    0.002  0.083 -0.144   -0.001 -0.003  0.004
 H         -0.010  0.097 -0.193    0.071 -0.384  0.824   -0.003  0.007 -0.018
 C          0.005  0.020 -0.017    0.014  0.003  0.039   -0.004 -0.003 -0.002
 Cl        -0.001 -0.003  0.001   -0.003 -0.003 -0.004    0.000  0.000  0.000
 C         -0.006 -0.019  0.043   -0.012 -0.025  0.052    0.001  0.002 -0.001
 H         -0.030  0.114 -0.249   -0.042  0.139 -0.311    0.001  0.011  0.016
 C          0.007 -0.021  0.029    0.007 -0.006 -0.019    0.006 -0.003 -0.003
 Cl        -0.001  0.002 -0.002   -0.002  0.001  0.003   -0.001  0.001  0.001
 C         -0.006  0.064 -0.149    0.011 -0.007 -0.015    0.003 -0.011  0.002
 H          0.066 -0.398  0.819    0.009 -0.018  0.013    0.003  0.006 -0.037
 TransDip   0.013 -0.004  0.014    0.033  0.019  0.023   -0.006 -0.011 -0.008

 Mode:                37                     38                     39
 Frequency:      1011.30                1068.11                1114.03
 Force Cnst:      3.8070                 5.2261                 2.2157
 Red. Mass:       6.3178                 7.7750                 3.0302
 IR Active:          YES                    YES                    YES
 IR Intens:        0.594                  1.667                 31.606
 Raman Active:       YES                    YES                    YES
               X      Y      Z        X      Y      Z        X      Y      Z
 C          0.022  0.007 -0.006    0.241 -0.000 -0.000   -0.115 -0.064  0.060
 C         -0.017 -0.008  0.005   -0.100 -0.280  0.230   -0.015 -0.139  0.113
 Cl         0.001  0.000  0.000    0.011  0.027 -0.023    0.005  0.016 -0.014
 C         -0.025  0.024 -0.018   -0.201  0.210 -0.170    0.068 -0.023  0.018
 Cl         0.004 -0.003  0.003    0.020 -0.021  0.018   -0.009  0.007 -0.006
 C          0.024  0.008 -0.006    0.281  0.071 -0.057    0.146  0.002 -0.002
 Cl        -0.002 -0.001  0.000   -0.028 -0.004  0.004   -0.019 -0.001  0.001
 C         -0.010 -0.023  0.015   -0.050 -0.170  0.139    0.081  0.054 -0.043
 H         -0.041 -0.005  0.020    0.006 -0.199  0.137    0.379 -0.021  0.022
 C         -0.005  0.004  0.001   -0.128  0.166 -0.137   -0.111  0.094 -0.077
 H          0.003 -0.011 -0.024   -0.079  0.217 -0.142   -0.142  0.102 -0.062
 C          0.064  0.004 -0.003    0.136  0.011 -0.008   -0.146 -0.024 -0.016
 C         -0.196  0.311  0.161   -0.032 -0.109 -0.050   -0.015  0.083  0.042
 H         -0.156  0.346  0.191   -0.238 -0.253 -0.090    0.124  0.182  0.074
 C         -0.034 -0.063 -0.026   -0.080 -0.103 -0.040    0.082  0.099  0.040
 Cl        -0.001 -0.001 -0.000    0.011  0.014  0.006   -0.009 -0.010 -0.004
 C          0.372  0.027 -0.018    0.034  0.003 -0.002   -0.045 -0.053 -0.022
 H          0.387  0.034 -0.020    0.030 -0.009 -0.006   -0.023 -0.412 -0.188
 C         -0.034  0.058  0.031   -0.095  0.091  0.051    0.027 -0.011 -0.007
 Cl        -0.002  0.001  0.001    0.013 -0.013 -0.007   -0.003  0.002  0.001
 C         -0.164 -0.338 -0.148   -0.042  0.104  0.054    0.073 -0.028 -0.016
 H         -0.120 -0.384 -0.142   -0.267  0.217  0.113    0.548 -0.226 -0.170
 TransDip  -0.024  0.005 -0.005   -0.040  0.009  0.001    0.160 -0.015  0.081

 Mode:                40                     41                     42
 Frequency:      1120.76                1132.57                1178.32
 Force Cnst:      1.2391                 1.6340                 1.1198
 Red. Mass:       1.6743                 2.1621                 1.3689
 IR Active:          YES                    YES                    YES
 IR Intens:       25.626                 26.755                  8.225
 Raman Active:       YES                    YES                    YES
               X      Y      Z        X      Y      Z        X      Y      Z
 C         -0.037 -0.027  0.001   -0.030 -0.011  0.010    0.013 -0.023  0.019
 C         -0.004 -0.050  0.043   -0.004 -0.014  0.012    0.008  0.079 -0.064
 Cl         0.002  0.006 -0.005    0.001  0.002 -0.002   -0.003 -0.007  0.006
 C          0.025 -0.012  0.010    0.017 -0.012  0.010   -0.051  0.040 -0.032
 Cl        -0.004  0.003 -0.002   -0.002  0.002 -0.002    0.006 -0.004  0.003
 C          0.051  0.003 -0.003    0.025 -0.002  0.002    0.018 -0.029  0.023
 Cl        -0.007 -0.001  0.000   -0.003 -0.000  0.000   -0.002  0.002 -0.001
 C          0.025  0.018 -0.014    0.017  0.017 -0.013    0.068  0.016 -0.013
 H          0.105 -0.001  0.003    0.061  0.005 -0.005    0.611 -0.138  0.119
 C         -0.037  0.029 -0.018   -0.018  0.010 -0.009   -0.074 -0.023  0.018
 H         -0.056  0.008 -0.031   -0.036  0.003 -0.000   -0.592 -0.351  0.283
 C         -0.049  0.022  0.009   -0.017 -0.006 -0.004    0.035  0.002 -0.014
 C          0.087 -0.012 -0.013   -0.063 -0.039 -0.013    0.003 -0.002  0.002
 H          0.418  0.179  0.060   -0.563 -0.330 -0.121   -0.021 -0.011 -0.017
 C         -0.026 -0.044 -0.019    0.070  0.172  0.075   -0.013 -0.019 -0.007
 Cl         0.003  0.003  0.001   -0.007 -0.018 -0.008    0.001  0.002  0.001
 C         -0.015  0.080  0.039    0.117  0.002 -0.009    0.000  0.000 -0.000
 H         -0.050  0.714  0.339    0.139 -0.055 -0.037   -0.001  0.000  0.001
 C          0.080 -0.084 -0.046    0.086 -0.145 -0.075   -0.014  0.018  0.010
 Cl        -0.008  0.008  0.005   -0.009  0.016  0.008    0.001 -0.002 -0.001
 C         -0.070 -0.057 -0.019   -0.056  0.035  0.023    0.001  0.005  0.005
 H         -0.292  0.028  0.033   -0.580  0.256  0.158   -0.066  0.044  0.006
 TransDip   0.088 -0.135 -0.020    0.165  0.008  0.008   -0.057  0.052 -0.050

 Mode:                43                     44                     45
 Frequency:      1188.31                1263.71                1276.59
 Force Cnst:      2.1174                 2.0215                 3.6699
 Red. Mass:       2.5450                 2.1485                 3.8221
 IR Active:          YES                    YES                    YES
 IR Intens:       31.354                  2.146                  3.830
 Raman Active:       YES                    YES                    YES
               X      Y      Z        X      Y      Z        X      Y      Z
 C          0.004  0.041 -0.032    0.015  0.083 -0.082    0.037  0.182 -0.127
 C         -0.102  0.027 -0.022    0.085 -0.028  0.026    0.192 -0.043  0.032
 Cl         0.005  0.001 -0.001    0.001 -0.001  0.000    0.000 -0.002  0.001
 C          0.029 -0.151  0.123   -0.072 -0.040  0.033   -0.190 -0.093  0.075
 Cl        -0.008  0.014 -0.011   -0.000 -0.000  0.000    0.001 -0.001  0.000
 C          0.235 -0.040  0.031   -0.004  0.066 -0.053    0.001  0.131 -0.103
 Cl        -0.022 -0.001  0.001   -0.001  0.000  0.000   -0.002  0.001 -0.000
 C          0.005  0.090 -0.070    0.053 -0.033  0.027    0.122 -0.062  0.049
 H         -0.656  0.295 -0.245   -0.029 -0.012  0.007   -0.187  0.027 -0.024
 C         -0.040 -0.008  0.005   -0.040 -0.041  0.036   -0.084 -0.078  0.058
 H         -0.411 -0.240  0.193   -0.106 -0.094  0.061   -0.118 -0.096  0.087
 C          0.076  0.007  0.004   -0.044  0.118  0.066   -0.074 -0.102 -0.019
 C         -0.000 -0.010 -0.007   -0.046 -0.023 -0.010    0.016  0.005 -0.003
 H         -0.091 -0.074 -0.018   -0.422 -0.253 -0.079    0.500  0.288  0.119
 C         -0.023 -0.040 -0.017    0.120 -0.021 -0.020   -0.094  0.069  0.039
 Cl         0.002  0.004  0.002   -0.002 -0.001 -0.000    0.001 -0.002 -0.001
 C         -0.001 -0.000  0.000    0.005  0.027  0.013    0.004 -0.018 -0.008
 H         -0.003 -0.018 -0.009   -0.016  0.446  0.207    0.032 -0.448 -0.214
 C         -0.031  0.036  0.019   -0.095 -0.082 -0.031    0.122  0.021 -0.001
 Cl         0.003 -0.004 -0.002    0.000  0.002  0.001   -0.003  0.002  0.001
 C          0.009  0.008  0.002    0.029 -0.013 -0.011   -0.041  0.007  0.001
 H         -0.062  0.042  0.026    0.549 -0.240 -0.147   -0.263  0.087  0.080
 TransDip   0.176 -0.027  0.018    0.046  0.005  0.006    0.054  0.011 -0.029

 Mode:                46                     47                     48
 Frequency:      1303.15                1320.48                1373.71
 Force Cnst:      3.1497                 3.0739                 4.6223
 Red. Mass:       3.1479                 2.9920                 4.1574
 IR Active:          YES                    YES                    YES
 IR Intens:       10.880                  0.552                 62.897
 Raman Active:       YES                    YES                    YES
               X      Y      Z        X      Y      Z        X      Y      Z
 C          0.244 -0.007  0.006    0.004  0.003 -0.007    0.003  0.177 -0.145
 C         -0.026  0.046 -0.041   -0.013 -0.007  0.008   -0.235 -0.104  0.084
 Cl        -0.001 -0.004  0.003    0.001  0.000 -0.000    0.007  0.006 -0.006
 C         -0.046  0.082 -0.066    0.019  0.006 -0.004    0.275 -0.012  0.010
 Cl         0.006 -0.004  0.004   -0.001  0.000 -0.000   -0.010  0.005 -0.004
 C          0.011 -0.106  0.084   -0.004 -0.001 -0.000   -0.058  0.121 -0.097
 Cl         0.003  0.001 -0.001    0.000 -0.000  0.000    0.001 -0.005  0.004
 C         -0.084 -0.020  0.016   -0.011 -0.004  0.004   -0.101 -0.073  0.059
 H         -0.429  0.076 -0.064    0.014 -0.013  0.010    0.384 -0.233  0.191
 C          0.104  0.058 -0.042    0.011  0.004  0.000    0.131 -0.049  0.040
 H         -0.397 -0.277  0.210   -0.037 -0.038  0.017   -0.389 -0.407  0.315
 C         -0.204 -0.022  0.012   -0.021  0.130  0.059   -0.008  0.019  0.052
 C         -0.038 -0.022 -0.003   -0.170 -0.111 -0.039    0.036 -0.018 -0.017
 H          0.322  0.211  0.062    0.444  0.259  0.093   -0.014 -0.071  0.001
 C          0.024  0.103  0.047    0.098 -0.047 -0.030   -0.070  0.012  0.009
 Cl        -0.002 -0.007 -0.003    0.003 -0.001 -0.001    0.002  0.001  0.000
 C          0.029 -0.005 -0.005   -0.011  0.195  0.093    0.004 -0.008 -0.003
 H          0.039  0.027  0.011    0.028 -0.491 -0.234    0.015 -0.171 -0.082
 C          0.041 -0.094 -0.048   -0.085 -0.066 -0.024    0.067  0.005 -0.005
 Cl        -0.003  0.006  0.003   -0.003 -0.001 -0.000   -0.002  0.001  0.001
 C         -0.056  0.019  0.012    0.181 -0.091 -0.058   -0.044 -0.014 -0.009
 H          0.371 -0.169 -0.112   -0.448  0.175  0.120    0.098 -0.091 -0.024
 TransDip   0.078  0.056 -0.043    0.011 -0.017  0.012   -0.004 -0.213  0.138

 Mode:                49                     50                     51
 Frequency:      1436.77                1449.11                1479.50
 Force Cnst:      3.7875                 3.3993                 5.1829
 Red. Mass:       3.1141                 2.7475                 4.0188
 IR Active:          YES                    YES                    YES
 IR Intens:       41.754                 92.256                 32.672
 Raman Active:       YES                    YES                    YES
               X      Y      Z        X      Y      Z        X      Y      Z
 C         -0.025 -0.048 -0.002   -0.070  0.052 -0.034    0.213 -0.044  0.033
 C          0.060 -0.000  0.004    0.062 -0.065  0.053   -0.068  0.085 -0.071
 Cl        -0.002 -0.001  0.000   -0.002  0.002 -0.001    0.003 -0.002  0.002
 C         -0.030  0.039 -0.030    0.033  0.087 -0.071   -0.076 -0.118  0.096
 Cl         0.002 -0.001  0.001   -0.000 -0.003  0.002    0.001  0.003 -0.003
 C         -0.002 -0.062  0.049   -0.080 -0.065  0.053    0.116  0.095 -0.077
 Cl         0.001  0.001 -0.001    0.004  0.001 -0.001   -0.004 -0.002  0.002
 C          0.022  0.020 -0.014    0.078 -0.038  0.030   -0.158  0.029 -0.023
 H         -0.118  0.063 -0.053   -0.430  0.107 -0.087    0.511 -0.167  0.135
 C         -0.021  0.014 -0.006    0.049  0.049 -0.039    0.004 -0.040  0.034
 H          0.001  0.018 -0.042   -0.371 -0.214  0.170    0.347  0.161 -0.136
 C         -0.016  0.225  0.095   -0.100 -0.050 -0.007   -0.188 -0.001  0.012
 C          0.131 -0.047 -0.031    0.009  0.085  0.038    0.004  0.059  0.031
 H         -0.319 -0.339 -0.142   -0.374 -0.137 -0.029   -0.348 -0.134 -0.051
 C         -0.148 -0.067 -0.019    0.143 -0.088 -0.054    0.142 -0.089 -0.053
 Cl         0.005  0.005  0.002   -0.003  0.003  0.002   -0.002  0.003  0.002
 C         -0.023  0.091  0.045   -0.108 -0.030 -0.005   -0.115 -0.000  0.009
 H          0.013 -0.593 -0.278   -0.135  0.087  0.051   -0.132 -0.044 -0.009
 C          0.184 -0.004 -0.017    0.081  0.123  0.051    0.145  0.102  0.037
 Cl        -0.006  0.002  0.002   -0.001 -0.004 -0.002   -0.003 -0.003 -0.001
 C         -0.113 -0.087 -0.029    0.056 -0.056 -0.032   -0.007 -0.064 -0.030
 H          0.205 -0.244 -0.133   -0.450  0.152  0.110   -0.299  0.045  0.048
 TransDip  -0.053 -0.164 -0.115   -0.304  0.001  0.045    0.175  0.032 -0.043

 Mode:                52                     53                     54
 Frequency:      1571.64                1594.10                1609.34
 Force Cnst:      9.2830                 9.9111                10.1557
 Red. Mass:       6.3787                 6.6197                 6.6552
 IR Active:          YES                    YES                    YES
 IR Intens:       13.026                113.754                  5.412
 Raman Active:       YES                    YES                    YES
               X      Y      Z        X      Y      Z        X      Y      Z
 C          0.013 -0.245  0.192   -0.003  0.100 -0.052   -0.248 -0.033  0.025
 C         -0.115  0.109 -0.089    0.013 -0.036  0.027    0.253 -0.035  0.031
 Cl         0.002  0.001 -0.001   -0.000 -0.000  0.000   -0.002  0.003 -0.002
 C          0.011 -0.128  0.103    0.013  0.037 -0.032   -0.202 -0.085  0.068
 Cl         0.000 -0.000  0.000   -0.000  0.000 -0.000    0.001  0.002 -0.002
 C         -0.130  0.258 -0.206    0.026 -0.066  0.053    0.131  0.042 -0.034
 Cl         0.002 -0.003  0.002   -0.000  0.001 -0.000    0.002 -0.001  0.001
 C          0.217 -0.190  0.152   -0.049  0.046 -0.039   -0.341  0.000 -0.000
 H         -0.485 -0.004 -0.006    0.116  0.004  0.000    0.277 -0.198  0.160
 C          0.064  0.194 -0.154   -0.017 -0.060  0.043    0.370  0.144 -0.116
 H         -0.439 -0.105  0.093    0.111  0.029 -0.001   -0.371 -0.339  0.272
 C          0.009 -0.036 -0.040    0.030 -0.297 -0.127    0.012 -0.012 -0.004
 C          0.043  0.044  0.020    0.070  0.180  0.077    0.076  0.031  0.006
 H         -0.111 -0.039 -0.031   -0.284 -0.027  0.018   -0.074 -0.065 -0.022
 C          0.004 -0.059 -0.027    0.094 -0.197 -0.102   -0.072  0.003  0.007
 Cl         0.000  0.000  0.000   -0.002  0.000  0.000    0.001 -0.000 -0.000
 C         -0.003  0.109  0.051   -0.027  0.356  0.170    0.036  0.015  0.004
 H          0.014 -0.171 -0.082    0.020 -0.471 -0.223    0.042 -0.014 -0.011
 C         -0.006 -0.063 -0.028   -0.037 -0.205 -0.094   -0.071 -0.029 -0.007
 Cl        -0.000  0.000  0.000    0.001  0.001  0.000    0.001  0.001  0.000
 C         -0.043  0.037  0.025   -0.134  0.177  0.093    0.067 -0.006 -0.007
 H          0.107 -0.016 -0.043    0.329 -0.011 -0.029   -0.051  0.050  0.021
 TransDip   0.029 -0.102 -0.047    0.020 -0.310 -0.143    0.015  0.044 -0.058

 Mode:                55                     56                     57
 Frequency:      1624.03                3189.94                3206.48
 Force Cnst:     10.2751                 6.5316                 6.6156
 Red. Mass:       6.6122                 1.0895                 1.0921
 IR Active:          YES                    YES                    YES
 IR Intens:       78.484                  1.575                  0.089
 Raman Active:       YES                    YES                    YES
               X      Y      Z        X      Y      Z        X      Y      Z
 C          0.109  0.018 -0.012   -0.002 -0.002  0.001    0.000 -0.000 -0.000
 C         -0.046  0.004 -0.006    0.000 -0.000  0.000    0.000  0.000  0.000
 Cl         0.001 -0.000  0.000    0.000  0.000 -0.000    0.000  0.000 -0.000
 C          0.029  0.013 -0.010    0.000  0.000 -0.000   -0.000 -0.000  0.000
 Cl        -0.000 -0.000  0.000    0.000 -0.000  0.000    0.000  0.000 -0.000
 C         -0.013 -0.008  0.006   -0.001  0.000 -0.000    0.000 -0.000 -0.000
 Cl        -0.001  0.000 -0.000    0.000  0.000 -0.000   -0.000  0.000  0.000
 C          0.045  0.002 -0.002   -0.007 -0.020  0.016    0.001  0.002 -0.002
 H         -0.033  0.028 -0.023    0.114  0.240 -0.193   -0.013 -0.027  0.022
 C         -0.064 -0.028  0.025   -0.051  0.049 -0.040    0.001 -0.001  0.001
 H          0.084  0.063 -0.057    0.594 -0.562  0.463   -0.015  0.015 -0.013
 C         -0.271 -0.034  0.009   -0.000  0.000 -0.000   -0.002  0.002  0.001
 C          0.330  0.134  0.039    0.000  0.000  0.000    0.002 -0.002 -0.001
 H         -0.382 -0.302 -0.118   -0.000 -0.000 -0.000   -0.022  0.030  0.016
 C         -0.270  0.019  0.031   -0.000  0.000  0.000   -0.000  0.000  0.000
 Cl         0.002 -0.001 -0.001    0.000 -0.000 -0.000    0.000  0.000  0.000
 C          0.130  0.030  0.003   -0.000 -0.000 -0.000   -0.001  0.001  0.000
 H          0.148 -0.013 -0.018    0.000 -0.000 -0.000    0.009  0.000 -0.001
 C         -0.266 -0.084 -0.017    0.000 -0.000 -0.000    0.004 -0.001 -0.001
 Cl         0.002  0.002  0.001   -0.000  0.000  0.000   -0.000  0.000  0.000
 C          0.324 -0.066 -0.061   -0.001 -0.003 -0.001   -0.039 -0.071 -0.031
 H         -0.358  0.227  0.141    0.016  0.029  0.012    0.445  0.815  0.356
 TransDip  -0.281 -0.039  0.003   -0.035  0.014 -0.015   -0.006  0.007  0.002

 Mode:                58                     59                     60
 Frequency:      3212.46                3214.40                3221.52
 Force Cnst:      6.6548                 6.6501                 6.6838
 Red. Mass:       1.0945                 1.0924                 1.0931
 IR Active:          YES                    YES                    YES
 IR Intens:        0.124                  0.149                  1.573
 Raman Active:       YES                    YES                    YES
               X      Y      Z        X      Y      Z        X      Y      Z
 C          0.001  0.001 -0.001   -0.000 -0.000 -0.000   -0.000  0.000 -0.000
 C         -0.000  0.000 -0.000   -0.000 -0.000  0.000    0.000  0.000  0.000
 Cl         0.000  0.000 -0.000    0.000  0.000  0.000    0.000 -0.000  0.000
 C          0.000  0.000 -0.000    0.000  0.000 -0.000    0.000  0.000 -0.000
 Cl         0.000 -0.000  0.000   -0.000 -0.000 -0.000    0.000  0.000  0.000
 C         -0.003  0.002 -0.001    0.000 -0.000  0.000   -0.000  0.000  0.000
 Cl         0.000  0.000 -0.000   -0.000 -0.000 -0.000    0.000  0.000  0.000
 C         -0.030 -0.060  0.048    0.001  0.002 -0.002   -0.000 -0.000  0.000
 H          0.336  0.684 -0.550   -0.011 -0.022  0.017    0.000  0.001 -0.000
 C          0.021 -0.017  0.014   -0.001  0.001 -0.000    0.000 -0.000  0.000
 H         -0.210  0.194 -0.160    0.008 -0.007  0.006   -0.000  0.000 -0.000
 C          0.000  0.000  0.000    0.002  0.002  0.001    0.000  0.000  0.000
 C          0.001 -0.002 -0.001    0.047 -0.065 -0.035    0.002 -0.001 -0.001
 H         -0.018  0.025  0.013   -0.531  0.742  0.396   -0.012  0.016  0.009
 C         -0.000 -0.000 -0.000   -0.004 -0.001 -0.000    0.001 -0.003 -0.002
 Cl         0.000  0.000  0.000    0.000  0.000  0.000    0.000  0.000  0.000
 C          0.000  0.000  0.000    0.002  0.001  0.000   -0.087 -0.007  0.004
 H         -0.001 -0.000  0.000   -0.022 -0.002  0.001    0.992  0.078 -0.046
 C          0.000 -0.000 -0.000   -0.000  0.000  0.000    0.001  0.003  0.001
 Cl        -0.000  0.000  0.000   -0.000  0.000  0.000    0.000 -0.000 -0.000
 C         -0.001 -0.002 -0.001    0.001  0.003  0.002    0.001  0.001  0.000
 H          0.011  0.021  0.009   -0.018 -0.034 -0.015   -0.004 -0.007 -0.003
 TransDip  -0.002 -0.008  0.007    0.003  0.011  0.004    0.040  0.003 -0.001

 STANDARD THERMODYNAMIC QUANTITIES AT   298.15 K  AND     1.00 ATM

   This Molecule has  0 Imaginary Frequencies
   Zero point vibrational energy:       82.955 kcal/mol

   Atom    1 Element C  Has Mass   12.00000
   Atom    2 Element C  Has Mass   12.00000
   Atom    3 Element Cl Has Mass   34.96885
   Atom    4 Element C  Has Mass   12.00000
   Atom    5 Element Cl Has Mass   34.96885
   Atom    6 Element C  Has Mass   12.00000
   Atom    7 Element Cl Has Mass   34.96885
   Atom    8 Element C  Has Mass   12.00000
   Atom    9 Element H  Has Mass    1.00783
   Atom   10 Element C  Has Mass   12.00000
   Atom   11 Element H  Has Mass    1.00783
   Atom   12 Element C  Has Mass   12.00000
   Atom   13 Element C  Has Mass   12.00000
   Atom   14 Element H  Has Mass    1.00783
   Atom   15 Element C  Has Mass   12.00000
   Atom   16 Element Cl Has Mass   34.96885
   Atom   17 Element C  Has Mass   12.00000
   Atom   18 Element H  Has Mass    1.00783
   Atom   19 Element C  Has Mass   12.00000
   Atom   20 Element Cl Has Mass   34.96885
   Atom   21 Element C  Has Mass   12.00000
   Atom   22 Element H  Has Mass    1.00783
   Molecular Mass:   323.883400 amu
   Principal axes and moments of inertia in amu*Bohr^2:
                             1           2           3
    Eigenvalues --     3745.62900 13007.53900 14647.58129
          X               0.99999     0.00307    -0.00214
          Y              -0.00310     0.99992    -0.01236
          Z               0.00210     0.01236     0.99992
   Rotational Symmetry Number is   1
   The Molecule is an Asymmetric Top
   Translational Enthalpy:        0.889 kcal/mol
   Rotational Enthalpy:           0.889 kcal/mol
   Vibrational Enthalpy:         90.768 kcal/mol
   gas constant (RT):             0.592 kcal/mol
   Translational Entropy:        43.221  cal/mol.K
   Rotational Entropy:           34.922  cal/mol.K
   Vibrational Entropy:          51.981  cal/mol.K

   Total Enthalpy:               93.137 kcal/mol
   Total Entropy:               130.124  cal/mol.K

 ======================================================================

 STANDARD THERMODYNAMIC QUANTITIES FOR ANHARMONIC VIBRATION -- TOSH

   Zero point vibrational energy: ************ kcal/mol

   Vibrational Enthalpy:       Infinity kcal/mol
   Vibrational Entropy:             NaN  cal/mol.K

   Total Enthalpy:             Infinity kcal/mol
   Total Entropy:                   NaN  cal/mol.K

 ======================================================================

 STANDARD THERMODYNAMIC QUANTITIES FOR ANHARMONIC VIBRATION -- VPT2

   Zero point vibrational energy: ************ kcal/mol

   Vibrational Enthalpy:       Infinity kcal/mol
   Vibrational Entropy:             NaN  cal/mol.K

   Total Enthalpy:             Infinity kcal/mol
   Total Entropy:                   NaN  cal/mol.K

 ======================================================================

Archival summary:
1\1\november\FREQ\ProcedureUnspecified\BasisUnspecified\l5125\taweetha\SunJan1213:46:562020SunJan1213:46:562020\0\\#,FREQ,ProcedureUnspecified,BasisUnspecified,\\0,1\Cl\C,1,1.74832\C,2,1.4032,1,119.626\C,3,1.39856,2,118.098,1,-177.485,0\H,4,1.08333,3,118.879,2,-179.666,0\C,4,1.38673,3,121.569,2,-0.704462,0\H,6,1.08189,4,120.783,3,-179.405,0\C,6,1.39011,4,119.828,3,0.175224,0\C,8,1.40041,6,120.34,4,0.337545,0\C,3,1.49198,2,122.952,1,2.19673,0\C,10,1.39809,3,119.502,2,-117.187,0\H,11,1.08199,10,120.507,3,3.00702,0\C,11,1.39117,10,119.402,3,-177.909,0\C,13,1.38983,11,121.781,10,0.232484,0\H,14,1.08086,13,121.086,11,179.931,0\C,14,1.39197,13,117.856,11,-0.0341041,0\C,16,1.38894,14,121.861,13,-0.109156,0\H,17,1.08143,16,120.057,14,179.817,0\Cl,9,1.73785,8,120.274,6,179.266,0\Cl,8,1.74628,6,118.493,4,-179.669,0\Cl,16,1.75554,14,118.867,13,179.678,0\Cl,13,1.75592,11,119.258,10,-179.702,0\\\@

 Total job time:  13392.57s(wall), 13391.88s(cpu) 
 Sun Jan 12 13:46:56 2020

        *************************************************************
        *                                                           *
        *  Thank you very much for using Q-Chem.  Have a nice day.  *
        *                                                           *
        *************************************************************
