# Supplementary material for: Quantum Chemical Investigation of Polychlorinated Dibenzodioxins, Dibenzofurans and Biphenyls: Relative Stability and Planarity Analysis
Source: Molecules. 2020 Dec 3;25(23):5697. doi: 10.3390/molecules25235697 (PMC7730433; doi:10.3390/molecules25235697)
Supplement: Supplementary file 1 [file molecules-25-05697-s001.zip › PCB/B3LYP/ClClClHHHClHHH.out]

                  Welcome to Q-Chem
     A Quantum Leap Into The Future Of Chemistry


 Q-Chem 5.2 (devel), Q-Chem, Inc., Pleasanton, CA (2019)

 Yihan Shao,  Zhengting Gan,  E. Epifanovsky,  A. T. B. Gilbert,  M. Wormit,  
 J. Kussmann,  A. W. Lange,  A. Behn,  Jia Deng,  Xintian Feng,  D. Ghosh,  
 M. Goldey,  P. R. Horn,  L. D. Jacobson,  I. Kaliman,  T. Kus,  A. Landau,  
 Jie Liu,  E. I. Proynov,  R. M. Richard,  R. P. Steele,  E. J. Sundstrom,  
 H. L. Woodcock III,  P. M. Zimmerman,  D. Zuev,  B. Albrecht,  E. Alguire,  
 S. A. Baeppler,  D. Barton,  Z. Benda,  Y. A. Bernard,  E. J. Berquist,  
 K. B. Bravaya,  H. Burton,  D. Casanova,  Chun-Min Chang,  Yunqing Chen,  
 A. Chien,  K. D. Closser,  M. P. Coons,  S. Coriani,  S. Dasgupta,  
 A. L. Dempwolff,  M. Diedenhofen,  Hainam Do,  R. G. Edgar,  Po-Tung Fang,  
 S. Faraji,  S. Fatehi,  Qingguo Feng,  K. D. Fenk,  J. Fosso-Tande,  
 J. Gayvert,  Qinghui Ge,  A. Ghysels,  G. Gidofalvi,  J. Gomes,  
 J. Gonthier,  A. Gunina,  D. Hait,  M. W. D. Hanson-Heine,  
 P. H. P. Harbach,  A. W. Hauser,  M. F. Herbst,  J. E. Herr,  
 E. G. Hohenstein,  Z. C. Holden,  Kerwin Hui,  B. C. Huynh,  T.-C. Jagau,  
 Hyunjun Ji,  B. Kaduk,  K. Khistyaev,  Jaehoon Kim,  P. Klunzinger,  K. Koh,  
 D. Kosenkov,  L. Koulias,  T. Kowalczyk,  C. M. Krauter,  A. Kunitsa,  
 Ka Un Lao,  A. Laurent,  K. V. Lawler,  Joonho Lee,  D. Lefrancois,  
 S. Lehtola,  D. S. Levine,  Yi-Pei Li,  You-Sheng Lin,  Fenglai Liu,  
 E. Livshits,  A. Luenser,  P. Manohar,  E. Mansoor,  S. F. Manzer,  
 Shan-Ping Mao,  Yuezhi Mao,  N. Mardirossian,  A. V. Marenich,  
 T. Markovich,  L. A. Martinez-Martinez,  S. A. Maurer,  N. J. Mayhall,  
 S. C. McKenzie,  J.-M. Mewes,  P. Morgante,  A. F. Morrison,  
 J. W. Mullinax,  K. Nanda,  T. S. Nguyen-Beck,  R. Olivares-Amaya,  
 J. A. Parkhill,  Zheng Pei,  T. M. Perrine,  F. Plasser,  P. Pokhilko,  
 S. Prager,  A. Prociuk,  E. Ramos,  D. R. Rehn,  F. Rob,  M. Scheurer,  
 M. Schneider,  N. Sergueev,  S. M. Sharada,  S. Sharma,  D. W. Small,  
 T. Stauch,  T. Stein,  Yu-Chuan Su,  A. J. W. Thom,  A. Tkatchenko,  
 T. Tsuchimochi,  N. M. Tubman,  L. Vogt,  M. L. Vidal,  O. Vydrov,  
 M. A. Watson,  J. Wenzel,  M. de Wergifosse,  T. A. Wesolowski,  A. White,  
 J. Witte,  A. Yamada,  Jun Yang,  K. Yao,  S. Yeganeh,  S. R. Yost,  
 Zhi-Qiang You,  A. Zech,  Igor Ying Zhang,  Xing Zhang,  Yan Zhao,  
 Ying Zhu,  B. R. Brooks,  G. K. L. Chan,  C. J. Cramer,  M. S. Gordon,  
 W. J. Hehre,  A. Klamt,  M. W. Schmidt,  C. D. Sherrill,  D. G. Truhlar,  
 A. Aspuru-Guzik,  R. Baer,  A. T. Bell,  N. A. Besley,  Jeng-Da Chai,  
 A. E. DePrince, III,  R. A. DiStasio Jr.,  A. Dreuw,  B. D. Dunietz,  
 T. R. Furlani,  Chao-Ping Hsu,  Yousung Jung,  Jing Kong,  D. S. Lambrecht,  
 WanZhen Liang,  C. Ochsenfeld,  V. A. Rassolov,  L. V. Slipchenko,  
 J. E. Subotnik,  T. Van Voorhis,  J. M. Herbert,  A. I. Krylov,  
 P. M. W. Gill,  M. Head-Gordon

 Contributors to earlier versions of Q-Chem not listed above: 
 R. D. Adamson,  B. Austin,  J. Baker,  G. J. O. Beran,  K. Brandhorst,  
 S. T. Brown,  E. F. C. Byrd,  A. K. Chakraborty,  C.-L. Cheng,  
 Siu Hung Chien,  D. M. Chipman,  D. L. Crittenden,  H. Dachsel,  
 R. J. Doerksen,  A. D. Dutoi,  L. Fusti-Molnar,  W. A. Goddard III,  
 A. Golubeva-Zadorozhnaya,  S. R. Gwaltney,  G. Hawkins,  A. Heyden,  
 S. Hirata,  G. Kedziora,  F. J. Keil,  C. Kelley,  Jihan Kim,  R. A. King,  
 R. Z. Khaliullin,  P. P. Korambath,  W. Kurlancheek,  A. M. Lee,  M. S. Lee,  
 S. V. Levchenko,  Ching Yeh Lin,  D. Liotard,  R. C. Lochan,  I. Lotan,  
 P. E. Maslen,  N. Nair,  D. P. O'Neill,  D. Neuhauser,  E. Neuscamman,  
 C. M. Oana,  R. Olson,  B. Peters,  R. Peverati,  P. A. Pieniazek,  
 Y. M. Rhee,  J. Ritchie,  M. A. Rohrdanz,  E. Rosta,  N. J. Russ,  
 H. F. Schaefer III,  N. E. Schultz,  N. Shenvi,  A. C. Simmonett,  A. Sodt,  
 D. Stuck,  K. S. Thanthiriwatte,  V. Vanovschi,  Tao Wang,  A. Warshel,  
 C. F. Williams,  Q. Wu,  X. Xu,  W. Zhang

 Please cite Q-Chem as follows:
 Y. Shao et al., Mol. Phys. 113, 184-215 (2015)
 DOI: 10.1080/00268976.2014.952696

 Q-Chem 5.2.1 for Intel X86 EM64T Linux

 Parts of Q-Chem use Armadillo 8.300.2 (Tropical Shenanigans).
 http://arma.sourceforge.net/

 Q-Chem begins on Sun Jan 12 08:13:31 2020  

Host: 
0

     Scratch files written to /scratch/taweetham/qchem8674//
NAlpha2: 146
NElect   146
Mult     1

 Q-Chem warning in module libgen/rem_setup.C, line 2168:

 Setting Thresh to 1e-14


Checking the input file for inconsistencies... 	...done.

--------------------------------------------------------------
User input:
--------------------------------------------------------------
$MOLECULE
0 1
C 
C  1 1.394960
Cl  2 CCl 1 119.528007
C  2 1.386606 1 120.846377 3 178.766605 0
Cl  4 CCl 2 119.698148 1 -179.612229 0
C  4 1.387279 2 120.235871 1 -0.083363 0
Cl  6 CCl 4 120.254637 2 -179.958574 0
C  6 1.387279 4 119.490737 2 0.041992 0
H  8 CH 6 120.064298 4 179.568218 0
C  8 1.386606 6 120.235863 4 0.041336 0
H  10 CH 8 119.614146 6 178.681836 0
C  1 1.488550 2 120.827489 3 1.275929 0
C  12 1.394960 1 120.827496 2 44.635695 0
H  13 CH 12 119.528011 1 1.275194 0
C  13 1.386606 12 120.846392 1 -179.957497 0
Cl  15 CCl 13 119.698155 12 -179.612829 0
C  15 1.387278 13 120.235860 12 -0.083872 0
H  17 CH 15 120.254633 13 -179.958492 0
C  17 1.387279 15 119.490737 13 0.041666 0
H  19 CH 17 120.064293 15 179.568399 0
C  19 1.386606 17 120.235874 15 0.041790 0
H  21 CH 19 119.614152 17 178.681599 0

CH=1.08273
CCl=1.75400
$END

$REM
   JOB_TYPE	OPTIMIZATION
   BASIS	6-311++G**
   METHOD	B3LYP
   SYM_IGNORE	TRUE
   SCF_GUESS_ALWAYS     TRUE
   SYM_IGNORE   TRUE
   S2THRESH     15
   THRESH       15
$END

--------------------------------------------------------------
 ----------------------------------------------------------------
             Standard Nuclear Orientation (Angstroms)
    I     Atom           X                Y                Z
 ----------------------------------------------------------------
    1      C       0.0000000000     0.0000000000     0.0000000000
    2      C       0.0000000000     0.0000000000     1.3949600000
    3      Cl      1.5261815140     0.0000000000     2.2594170471
    4      C      -1.1901880373     0.0256249026     2.1059255403
    5      Cl     -1.1548436435     0.0351778398     3.8595433764
    6      C      -2.4041742747     0.0535064326     1.4351028665
    7      Cl     -3.9099833729     0.0870232313     2.3339530118
    8      C      -2.4180259722     0.0546630380     0.0478935036
    9      H      -3.3603520375     0.0692493833    -0.4851290834
   10      C      -1.2274122092     0.0272853135    -0.6622934626
   11      H      -1.2503451014     0.0068111236    -1.7445869269
   12      C       1.2779219872    -0.0284629571    -0.7628147595
   13      C       2.3095886281    -0.8932703637    -0.3971844912
   14      H       2.1704206894    -1.5663256744     0.4394355459
   15      C       3.5004827568    -0.9194878930    -1.1069450245
   16      Cl      4.7739092873    -2.0261183446    -0.6270805489
   17      C       3.6821124948    -0.0819958503    -2.1978886372
   18      H       4.6116429624    -0.1026930066    -2.7527300472
   19      C       2.6636000698     0.7822218600    -2.5724593424
   20      H       2.7980411655     1.4448431951    -3.4181323354
   21      C       1.4736782845     0.8090230106    -1.8610916159
   22      H       0.6936781770     1.5025559907    -2.1490431582
 ----------------------------------------------------------------
 Nuclear Repulsion Energy =        1451.22829313 hartrees
 There are       73 alpha and       73 beta electrons
 Requested basis set is 6-311++G(d,p)
 There are 154 shells and 426 basis functions

 Total QAlloc Memory Limit   2000 MB
 Mega-Array Size       188 MB
 MEM_STATIC part       192 MB
 A cutoff of  1.0D-15 yielded   9400 shell pairs
 There are     76995 function pairs (     82690 Cartesian)
 Smallest overlap matrix eigenvalue = 2.83E-07
 Linear dependence detected in AO basis
 Number of orthogonalized atomic orbitals = 423
 Maximum deviation from orthogonality = 6.709E-10

 Scale SEOQF with 1.000000e-01/1.000000e-01/1.000000e-01

 Standard Electronic Orientation quadrupole field applied
 Nucleus-field energy     =    -0.0000000207 hartrees
 Guess from superposition of atomic densities
 Warning:  Energy on first SCF cycle will be non-variational
 SAD guess density has 146.000000 electrons

 -----------------------------------------------------------------------
  General SCF calculation program by
  Eric Jon Sundstrom, Paul Horn, Yuezhi Mao, Dmitri Zuev, Alec White,
  David Stuck, Shaama M.S., Shane Yost, Joonho Lee, David Small,
  Daniel Levine, Susi Lehtola, Hugh Burton, Evgeny Epifanovsky,
  Bang C. Huynh
 -----------------------------------------------------------------------
 Exchange:     0.2000 Hartree-Fock + 0.0800 Slater + 0.7200 B88
 Correlation:  0.1900 VWN1RPA + 0.8100 LYP
 Using SG-1 standard quadrature grid
 A restricted SCF calculation will be
 performed using DIIS
 SCF converges when DIIS error is below 1.0e-08
 ---------------------------------------
  Cycle       Energy         DIIS error
 ---------------------------------------
    1   -2305.7513563600      3.05e-02  
    2   -2301.7248918270      2.63e-03  
    3   -2301.6050528534      3.36e-03  
    4   -2301.8762674022      7.45e-04  
    5   -2301.8882702913      3.40e-04  
    6   -2301.8908073674      9.66e-05  
    7   -2301.8909875362      3.17e-05  
    8   -2301.8910065425      1.44e-05  
    9   -2301.8910112849      3.02e-06  
   10   -2301.8910114847      1.13e-06  
   11   -2301.8910115134      1.86e-07  
   12   -2301.8910115137      1.03e-07  
   13   -2301.8910115143      4.13e-08  
   14   -2301.8910115142      8.06e-09  Convergence criterion met
 ---------------------------------------
 SCF time:   CPU 532.45s  wall 533.00s 
 SCF   energy in the final basis set =    -2301.8910115142
 Total energy in the final basis set =    -2301.8910115142

 --------------------------------------------------------------

                    Orbital Energies (a.u.)
 --------------------------------------------------------------

 Alpha MOs
 -- Occupied --
********-101.5713-101.5710-101.5621 -10.2716 -10.2695 -10.2689 -10.2500
-10.2264 -10.2143 -10.2139 -10.2125 -10.1997 -10.1992 -10.1986 -10.1971
 -9.4879  -9.4863  -9.4858  -9.4767  -7.2528  -7.2511  -7.2506  -7.2428
 -7.2420  -7.2414  -7.2412  -7.2407  -7.2402  -7.2399  -7.2315  -7.2312
 -0.9511  -0.9120  -0.8970  -0.8754  -0.8566  -0.8488  -0.7968  -0.7628
 -0.7602  -0.7426  -0.6563  -0.6447  -0.6272  -0.6045  -0.5511  -0.5324
 -0.5246  -0.4916  -0.4903  -0.4745  -0.4633  -0.4570  -0.4527  -0.4459
 -0.4196  -0.4169  -0.4055  -0.3874  -0.3825  -0.3809  -0.3628  -0.3505
 -0.3483  -0.3410  -0.3370  -0.3252  -0.3145  -0.2918  -0.2742  -0.2654
 -0.2555
 -- Virtual --
 -0.0672  -0.0508  -0.0419  -0.0346  -0.0190  -0.0151  -0.0031   0.0069
  0.0099   0.0136   0.0183   0.0218   0.0269   0.0341   0.0412   0.0493
  0.0524   0.0539   0.0602   0.0701   0.0732   0.0794   0.0809   0.0836
  0.0900   0.0931   0.0959   0.0971   0.1016   0.1042   0.1074   0.1115
  0.1184   0.1190   0.1220   0.1235   0.1267   0.1282   0.1305   0.1337
  0.1353   0.1385   0.1410   0.1455   0.1524   0.1567   0.1628   0.1662
  0.1687   0.1729   0.1769   0.1784   0.1860   0.1943   0.1976   0.2024
  0.2044   0.2079   0.2098   0.2159   0.2189   0.2238   0.2292   0.2314
  0.2362   0.2421   0.2453   0.2508   0.2537   0.2590   0.2624   0.2663
  0.2704   0.2717   0.2762   0.2773   0.2853   0.2871   0.2913   0.2942
  0.3028   0.3064   0.3118   0.3184   0.3212   0.3260   0.3317   0.3433
  0.3478   0.3559   0.3619   0.3697   0.4232   0.4255   0.4401   0.4428
  0.4568   0.4587   0.4604   0.4705   0.4727   0.4766   0.4887   0.4967
  0.5021   0.5075   0.5137   0.5240   0.5374   0.5457   0.5514   0.5572
  0.5679   0.5709   0.5779   0.5887   0.5949   0.5976   0.5999   0.6083
  0.6163   0.6206   0.6321   0.6388   0.6403   0.6525   0.6582   0.6620
  0.6750   0.6820   0.6914   0.7052   0.7086   0.7170   0.7260   0.7390
  0.7460   0.7607   0.7727   0.7971   0.8043   0.8188   0.8345   0.8353
  0.8386   0.8462   0.8486   0.8506   0.8540   0.8557   0.8577   0.8642
  0.8686   0.8695   0.8759   0.8807   0.8923   0.9013   0.9047   0.9112
  0.9166   0.9201   0.9398   0.9456   0.9521   0.9575   0.9640   0.9671
  0.9709   0.9773   0.9893   1.0012   1.0107   1.0182   1.0241   1.0364
  1.0537   1.0766   1.0854   1.0997   1.1126   1.1251   1.1464   1.1685
  1.2013   1.2284   1.2335   1.2410   1.2686   1.2715   1.2794   1.2852
  1.2955   1.3296   1.3402   1.3511   1.3868   1.3967   1.4541   1.4874
  1.4941   1.5024   1.5139   1.5317   1.5485   1.5627   1.5847   1.5867
  1.6095   1.6213   1.6373   1.6494   1.6724   1.6840   1.7019   1.7142
  1.7409   1.7467   1.7625   1.7931   1.8172   1.8487   1.8524   1.8615
  1.8816   1.8943   1.9086   1.9120   1.9227   1.9234   1.9562   1.9622
  1.9670   1.9723   1.9985   2.0054   2.0403   2.0593   2.0726   2.0937
  2.1500   2.1587   2.1867   2.2194   2.2415   2.2529   2.2707   2.2797
  2.2909   2.3123   2.3192   2.3305   2.3621   2.3835   2.3994   2.4271
  2.4312   2.4433   2.4565   2.4682   2.4822   2.5135   2.5301   2.5438
  2.5581   2.6060   2.6249   2.6420   2.6495   2.6649   2.6738   2.7042
  2.7167   2.7228   2.7271   2.7526   2.7673   2.7775   2.7899   2.7977
  2.8100   2.8156   2.8352   2.8434   2.8553   2.8763   2.8990   2.9289
  2.9732   2.9940   3.0737   3.0906   3.1133   3.1484   3.1672   3.1846
  3.2228   3.2303   3.2390   3.3643   3.3676   3.3910   3.4290   3.5166
  3.5814   3.5969   3.6823   3.7071   3.7844   3.8416   4.0097   4.0171
  4.0745   4.1191   4.1400   4.4197   4.8132   4.8433   9.7450   9.7859
  9.7994   9.8287  23.3801  23.5947  23.8659  23.8934  23.9152  23.9524
 24.0064  24.0193  24.0672  24.0868  24.1359  24.1820  25.7855  25.8352
 25.8547  25.9434  26.1143  26.1498  26.1672  26.3233  26.5119  26.6398
 26.6986  26.9092 215.7349 215.7794 215.7967 215.8331
 --------------------------------------------------------------

          Ground-State Mulliken Net Atomic Charges

     Atom                 Charge (a.u.)
  ----------------------------------------
      1 C                     0.482549
      2 C                    -0.711932
      3 Cl                    0.685490
      4 C                    -0.483444
      5 Cl                    0.576315
      6 C                     0.127199
      7 Cl                    0.544693
      8 C                    -0.561517
      9 H                     0.209051
     10 C                    -0.545628
     11 H                     0.171942
     12 C                     0.476569
     13 C                    -1.368837
     14 H                     0.205949
     15 C                     0.389832
     16 Cl                    0.502724
     17 C                    -0.574764
     18 H                     0.190931
     19 C                    -0.311582
     20 H                     0.176152
     21 C                    -0.343618
     22 H                     0.161925
  ----------------------------------------
  Sum of atomic charges =     0.000000

 -----------------------------------------------------------------
                    Cartesian Multipole Moments
 -----------------------------------------------------------------
    Charge (ESU x 10^10)
                 0.0000
    Dipole Moment (Debye)
         X      -0.8525      Y       1.0159      Z      -3.1508
       Tot       3.4186
    Quadrupole Moments (Debye-Ang)
        XX    -123.0338     XY       3.3753     YY    -122.1478
        XZ       0.9240     YZ      -4.3000     ZZ    -118.5199
    Octopole Moments (Debye-Ang^2)
       XXX    -197.8327    XXY      38.8624    XYY     -64.2403
       YYY      76.4021    XXZ     -91.8079    XYZ     -10.0659
       YYZ     -69.3030    XZZ     -41.9037    YZZ      35.4482
       ZZZ    -226.6371
    Hexadecapole Moments (Debye-Ang^3)
      XXXX   -5368.1704   XXXY     480.3548   XXYY   -1021.8518
      XYYY     434.4034   YYYY    -584.0486   XXXZ     965.2692
      XXYZ     -38.6280   XYYZ     346.6224   YYYZ     -28.0622
      XXZZ   -1322.1538   XYZZ     169.2572   YYZZ    -603.5650
      XZZZ     958.4010   YZZZ     -49.7721   ZZZZ   -2966.9373
 -----------------------------------------------------------------
 Calculating analytic gradient of the SCF energy
 Gradient of SCF Energy
            1           2           3           4           5           6
    1  -0.0112865  -0.0092036   0.0054723  -0.0000701   0.0009701   0.0083187
    2   0.0015363   0.0004441  -0.0055289  -0.0001885  -0.0000031  -0.0004414
    3   0.0071192  -0.0008239  -0.0095929  -0.0212586   0.0038914   0.0000454
            7           8           9          10          11          12
    1  -0.0012338   0.0051112   0.0006447   0.0015547  -0.0000787   0.0017315
    2   0.0001949  -0.0002307   0.0000279  -0.0001906   0.0001086  -0.0014701
    3   0.0052689   0.0053156  -0.0016291  -0.0016479  -0.0000126   0.0025660
           13          14          15          16          17          18
    1  -0.0009462  -0.0025070   0.0054276  -0.0007607  -0.0090042  -0.0005367
    2   0.0120842   0.0007008  -0.0020842   0.0005257  -0.0001692   0.0004102
    3  -0.0024077   0.0046467   0.0007635  -0.0000477   0.0052956  -0.0004379
           19          20          21          22
    1   0.0005482  -0.0009273   0.0060882   0.0006877
    2  -0.0009825  -0.0000129  -0.0039831  -0.0007476
    3   0.0008258   0.0006122   0.0012827   0.0002253
 Max gradient component =       2.126E-02
 RMS gradient           =       4.679E-03
 Gradient time:  CPU 187.70 s  wall 187.72 s
 Geometry Optimization Parameters
   NAtoms,    NIC,     NZ,  NCons,   NDum,   NFix, NCnnct, MaxDiis
       22     155      22       0       0       0       0       0


** GEOMETRY OPTIMIZATION IN DELOCALIZED INTERNAL COORDINATES **
   Searching for a Minimum

   Optimization Cycle:   1

                       Coordinates (Angstroms)
     ATOM                X               Y               Z
      1  C         0.0000000000    0.0000000000    0.0000000000
      2  C         0.0000000000    0.0000000000    1.3949600000
      3  Cl        1.5261815140    0.0000000000    2.2594170471
      4  C        -1.1901880373    0.0256249026    2.1059255403
      5  Cl       -1.1548436435    0.0351778398    3.8595433764
      6  C        -2.4041742747    0.0535064326    1.4351028665
      7  Cl       -3.9099833729    0.0870232313    2.3339530118
      8  C        -2.4180259722    0.0546630380    0.0478935036
      9  H        -3.3603520375    0.0692493833   -0.4851290834
     10  C        -1.2274122092    0.0272853135   -0.6622934626
     11  H        -1.2503451014    0.0068111236   -1.7445869269
     12  C         1.2779219872   -0.0284629571   -0.7628147595
     13  C         2.3095886281   -0.8932703637   -0.3971844912
     14  H         2.1704206894   -1.5663256744    0.4394355459
     15  C         3.5004827568   -0.9194878930   -1.1069450245
     16  Cl        4.7739092873   -2.0261183446   -0.6270805489
     17  C         3.6821124948   -0.0819958503   -2.1978886372
     18  H         4.6116429624   -0.1026930066   -2.7527300472
     19  C         2.6636000698    0.7822218600   -2.5724593424
     20  H         2.7980411655    1.4448431951   -3.4181323354
     21  C         1.4736782845    0.8090230106   -1.8610916159
     22  H         0.6936781770    1.5025559907   -2.1490431582
   Point Group: c1    Number of degrees of freedom:    60


   Energy is  -2301.891011514


 Attempting to generate delocalized internal coordinates
 Initial Hessian constructed with Jon Baker's OPTIMIZE code

 60 Hessian modes will be used to form the next step
  Hessian Eigenvalues:
     0.010693    0.019215    0.019215    0.023207    0.023207    0.023578
     0.023580    0.023676    0.023679    0.023938    0.023938    0.024090
     0.024090    0.024114    0.024114    0.024135    0.024135    0.024143
     0.024143    0.159962    0.159965    0.159969    0.159995    0.159995
     0.160000    0.220002    0.224832    0.234684    0.234917    0.244928
     0.249942    0.249992    0.249992    0.250000    0.250000    0.250000
     0.250000    0.301033    0.301033    0.301033    0.301033    0.336089
     0.356665    0.356665    0.356665    0.356665    0.356665    0.356665
     0.428409    0.430778    0.430976    0.431989    0.467773    0.467796
     0.472123    0.472166    0.478203    0.478204    0.479142    0.479142

 Minimum search - taking simple RFO step
 Searching for Lamda that Minimizes Along All modes
 Value Taken    Lamda =  -0.02291364
 Calculated Step too Large.  Step scaled by  0.571220
 Step Taken.  Stepsize is  0.300000

                             Maximum     Tolerance    Cnvgd?
         Gradient           0.049410      0.000300      NO
         Displacement       0.228045      0.001200      NO
         Energy change     *********      0.000001      NO


 New Cartesian Coordinates Obtained by Inverse Iteration

 Displacement from previous Coordinates is:  1.389683
 ----------------------------------------------------------------
             Standard Nuclear Orientation (Angstroms)
    I     Atom           X                Y                Z
 ----------------------------------------------------------------
    1      C       0.0602762399    -0.0109701873     0.0887803549
    2      C      -0.0122421211     0.0657996191     1.4952581067
    3      Cl      1.4253736150     0.2304101842     2.4865057841
    4      C      -1.2489101276     0.0957828858     2.1443981546
    5      Cl     -1.3141257641     0.2132409631     3.8895866686
    6      C      -2.4308619986     0.0535513579     1.4071659853
    7      Cl     -3.9898887275     0.0902294645     2.2023395952
    8      C      -2.3737178023    -0.0067108798     0.0238605513
    9      H      -3.2894165316    -0.0395401178    -0.5525986175
   10      C      -1.1458971842    -0.0338319463    -0.6183484785
   11      H      -1.1188148585    -0.1036476413    -1.6984754486
   12      C       1.3293063226    -0.0436321662    -0.6999278745
   13      C       2.3494086295    -0.9685667609    -0.4465254712
   14      H       2.2366196473    -1.7025467353     0.3376105659
   15      C       3.4983822023    -0.9812517141    -1.2255424000
   16      Cl      4.7547069010    -2.1590292356    -0.8879862158
   17      C       3.6605131848    -0.0843076731    -2.2741165376
   18      H       4.5610272579    -0.1019774152    -2.8753549302
   19      C       2.6466204635     0.8258203846    -2.5443890605
   20      H       2.7579409324     1.5299549707    -3.3599514709
   21      C       1.4922951437     0.8419748402    -1.7704894803
   22      H       0.7173379437     1.5688790341    -1.9829483226
 ----------------------------------------------------------------
 Nuclear Repulsion Energy =        1437.34675940 hartrees
 There are       73 alpha and       73 beta electrons
 Applying Cartesian multipole field
    Component          Value
    ---------          -----
     (2,0,0)        1.00000E-11
     (0,2,0)        2.00000E-11
     (0,0,2)       -3.00000E-11
 Nucleus-field energy     =    -0.0000000216 hartrees
 Requested basis set is 6-311++G(d,p)
 There are 154 shells and 426 basis functions
 A cutoff of  1.0D-15 yielded   9350 shell pairs
 There are     76565 function pairs (     82207 Cartesian)
 Smallest overlap matrix eigenvalue = 2.99E-07
 Linear dependence detected in AO basis
 Number of orthogonalized atomic orbitals = 423
 Maximum deviation from orthogonality = 6.490E-10
 Guess from superposition of atomic densities
 Warning:  Energy on first SCF cycle will be non-variational
 SAD guess density has 146.000000 electrons

 -----------------------------------------------------------------------
  General SCF calculation program by
  Eric Jon Sundstrom, Paul Horn, Yuezhi Mao, Dmitri Zuev, Alec White,
  David Stuck, Shaama M.S., Shane Yost, Joonho Lee, David Small,
  Daniel Levine, Susi Lehtola, Hugh Burton, Evgeny Epifanovsky,
  Bang C. Huynh
 -----------------------------------------------------------------------
 Exchange:     0.2000 Hartree-Fock + 0.0800 Slater + 0.7200 B88
 Correlation:  0.1900 VWN1RPA + 0.8100 LYP
 Using SG-1 standard quadrature grid
 A restricted SCF calculation will be
 performed using DIIS
 SCF converges when DIIS error is below 1.0e-08
 ---------------------------------------
  Cycle       Energy         DIIS error
 ---------------------------------------
    1   -2305.6659022797      3.02e-02  
    2   -2301.7321847741      2.61e-03  
    3   -2301.6104372802      3.35e-03  
    4   -2301.8798959057      7.66e-04  
    5   -2301.8928455112      3.32e-04  
    6   -2301.8952366408      9.73e-05  
    7   -2301.8954172833      3.32e-05  
    8   -2301.8954387993      1.46e-05  
    9   -2301.8954436423      3.16e-06  
   10   -2301.8954438664      1.09e-06  
   11   -2301.8954438933      1.88e-07  
   12   -2301.8954438938      1.07e-07  
   13   -2301.8954438939      3.92e-08  
   14   -2301.8954438943      7.93e-09  Convergence criterion met
 ---------------------------------------
 SCF time:   CPU 530.63s  wall 531.00s 
 SCF   energy in the final basis set =    -2301.8954438943
 Total energy in the final basis set =    -2301.8954438943

 --------------------------------------------------------------

                    Orbital Energies (a.u.)
 --------------------------------------------------------------

 Alpha MOs
 -- Occupied --
********-101.5718-101.5715-101.5627 -10.2729 -10.2720 -10.2687 -10.2522
-10.2292 -10.2176 -10.2130 -10.2115 -10.2025 -10.2015 -10.2007 -10.1986
 -9.4878  -9.4865  -9.4861  -9.4773  -7.2526  -7.2515  -7.2509  -7.2427
 -7.2420  -7.2419  -7.2415  -7.2410  -7.2405  -7.2402  -7.2321  -7.2317
 -0.9485  -0.9114  -0.8961  -0.8756  -0.8571  -0.8472  -0.7966  -0.7618
 -0.7590  -0.7418  -0.6561  -0.6422  -0.6260  -0.6053  -0.5513  -0.5302
 -0.5238  -0.4922  -0.4919  -0.4740  -0.4623  -0.4570  -0.4510  -0.4454
 -0.4202  -0.4156  -0.4056  -0.3852  -0.3838  -0.3807  -0.3618  -0.3512
 -0.3488  -0.3405  -0.3382  -0.3260  -0.3128  -0.2916  -0.2726  -0.2677
 -0.2573
 -- Virtual --
 -0.0664  -0.0513  -0.0405  -0.0357  -0.0241  -0.0152  -0.0031   0.0070
  0.0090   0.0138   0.0174   0.0214   0.0268   0.0342   0.0396   0.0484
  0.0523   0.0536   0.0605   0.0698   0.0730   0.0773   0.0797   0.0848
  0.0898   0.0939   0.0956   0.0961   0.1002   0.1038   0.1073   0.1102
  0.1177   0.1193   0.1205   0.1224   0.1236   0.1277   0.1296   0.1304
  0.1348   0.1358   0.1369   0.1462   0.1495   0.1572   0.1621   0.1646
  0.1685   0.1717   0.1739   0.1761   0.1867   0.1910   0.1990   0.2010
  0.2036   0.2081   0.2098   0.2140   0.2164   0.2253   0.2288   0.2332
  0.2346   0.2412   0.2448   0.2490   0.2503   0.2588   0.2611   0.2669
  0.2677   0.2731   0.2759   0.2798   0.2828   0.2850   0.2917   0.2942
  0.2996   0.3027   0.3094   0.3115   0.3212   0.3257   0.3274   0.3430
  0.3445   0.3531   0.3627   0.3679   0.4211   0.4231   0.4402   0.4416
  0.4521   0.4577   0.4614   0.4674   0.4731   0.4771   0.4886   0.4934
  0.4992   0.5036   0.5190   0.5217   0.5347   0.5484   0.5529   0.5544
  0.5607   0.5727   0.5759   0.5864   0.5903   0.5967   0.6023   0.6097
  0.6161   0.6205   0.6269   0.6362   0.6421   0.6558   0.6593   0.6731
  0.6757   0.6856   0.6929   0.7053   0.7071   0.7172   0.7255   0.7330
  0.7503   0.7619   0.7711   0.7888   0.8033   0.8214   0.8287   0.8363
  0.8417   0.8464   0.8489   0.8501   0.8536   0.8550   0.8559   0.8599
  0.8684   0.8718   0.8747   0.8839   0.8846   0.8944   0.8963   0.9110
  0.9126   0.9218   0.9322   0.9422   0.9442   0.9566   0.9580   0.9626
  0.9718   0.9759   0.9858   0.9880   0.9926   1.0230   1.0274   1.0364
  1.0499   1.0618   1.0800   1.1018   1.1195   1.1230   1.1421   1.1585
  1.1984   1.2268   1.2309   1.2381   1.2569   1.2734   1.2759   1.2849
  1.2998   1.3186   1.3410   1.3467   1.3741   1.3930   1.4504   1.4842
  1.4921   1.5036   1.5116   1.5286   1.5459   1.5643   1.5729   1.5826
  1.6102   1.6197   1.6411   1.6445   1.6748   1.6849   1.7004   1.7180
  1.7307   1.7441   1.7636   1.7804   1.8130   1.8456   1.8497   1.8575
  1.8830   1.8876   1.9056   1.9104   1.9121   1.9267   1.9565   1.9578
  1.9616   1.9712   1.9907   2.0009   2.0365   2.0531   2.0695   2.0898
  2.1459   2.1517   2.1836   2.2098   2.2395   2.2500   2.2700   2.2742
  2.2869   2.3062   2.3096   2.3262   2.3532   2.3739   2.3987   2.4221
  2.4336   2.4396   2.4571   2.4680   2.4721   2.5129   2.5235   2.5374
  2.5527   2.5946   2.6166   2.6423   2.6476   2.6622   2.6688   2.7036
  2.7110   2.7198   2.7265   2.7509   2.7651   2.7736   2.7846   2.7926
  2.8017   2.8127   2.8156   2.8393   2.8469   2.8703   2.8972   2.9208
  2.9677   2.9872   3.0670   3.0837   3.1057   3.1354   3.1549   3.1721
  3.2131   3.2221   3.2290   3.3479   3.3614   3.3817   3.4290   3.5095
  3.5770   3.5891   3.6782   3.6985   3.7738   3.8372   4.0059   4.0134
  4.0756   4.1114   4.1336   4.4002   4.8041   4.8360   9.7426   9.7847
  9.7945   9.8235  23.3840  23.5893  23.8480  23.8784  23.9070  23.9388
 23.9789  24.0052  24.0569  24.0753  24.1331  24.1692  25.7842  25.8326
 25.8458  25.9222  26.1092  26.1384  26.1651  26.2657  26.4993  26.6192
 26.6757  26.8798 215.7320 215.7783 215.7908 215.8252
 --------------------------------------------------------------

          Ground-State Mulliken Net Atomic Charges

     Atom                 Charge (a.u.)
  ----------------------------------------
      1 C                     0.407443
      2 C                    -0.492664
      3 Cl                    0.644381
      4 C                    -0.387369
      5 Cl                    0.587187
      6 C                    -0.076285
      7 Cl                    0.543932
      8 C                    -0.535868
      9 H                     0.211106
     10 C                    -0.706224
     11 H                     0.180857
     12 C                     0.533492
     13 C                    -1.305863
     14 H                     0.208654
     15 C                     0.448822
     16 Cl                    0.489747
     17 C                    -0.571152
     18 H                     0.192350
     19 C                    -0.308844
     20 H                     0.179304
     21 C                    -0.413703
     22 H                     0.170698
  ----------------------------------------
  Sum of atomic charges =     0.000000

 -----------------------------------------------------------------
                    Cartesian Multipole Moments
 -----------------------------------------------------------------
    Charge (ESU x 10^10)
                 0.0000
    Dipole Moment (Debye)
         X      -0.7106      Y       0.9418      Z      -3.1248
       Tot       3.3401
    Quadrupole Moments (Debye-Ang)
        XX    -123.6551     XY       3.7656     YY    -121.9235
        XZ       0.9256     YZ      -4.4584     ZZ    -118.5813
    Octopole Moments (Debye-Ang^2)
       XXX    -187.2883    XXY      36.1245    XYY     -60.2872
       YYY      67.7878    XXZ     -90.5240    XYZ     -10.9993
       YYZ     -68.4893    XZZ     -37.6767    YZZ      33.1168
       ZZZ    -222.6003
    Hexadecapole Moments (Debye-Ang^3)
      XXXX   -5415.2494   XXXY     508.7040   XXYY   -1038.0322
      XYYY     455.7309   YYYY    -648.1785   XXXZ    1035.2365
      XXYZ     -66.1498   XYYZ     369.4447   YYYZ    -113.0801
      XXZZ   -1345.0811   XYZZ     181.1825   YYZZ    -630.8949
      XZZZ    1026.4339   YZZZ    -125.4432   ZZZZ   -3059.6876
 -----------------------------------------------------------------
 Calculating analytic gradient of the SCF energy
 Gradient of SCF Energy
            1           2           3           4           5           6
    1  -0.0052628  -0.0045609  -0.0018952   0.0011928   0.0017132   0.0038675
    2   0.0008430  -0.0018743   0.0016589  -0.0006057   0.0004717  -0.0003508
    3  -0.0009388   0.0038784   0.0063279  -0.0115971   0.0030541  -0.0009729
            7           8           9          10          11          12
    1  -0.0010018   0.0028025   0.0002466   0.0014558  -0.0003349  -0.0011393
    2   0.0003722   0.0000227  -0.0000152   0.0017271   0.0001247  -0.0007374
    3   0.0025027   0.0038379  -0.0009210  -0.0009672   0.0000442  -0.0009193
           13          14          15          16          17          18
    1   0.0024491  -0.0002460   0.0029306  -0.0006229  -0.0048071  -0.0001576
    2   0.0037072  -0.0000849  -0.0020542   0.0006600   0.0003473   0.0003468
    3  -0.0039080  -0.0022590   0.0005325  -0.0001853   0.0033087  -0.0005103
           19          20          21          22
    1   0.0011193  -0.0003690   0.0026022   0.0000180
    2  -0.0001562  -0.0000506  -0.0040902  -0.0002624
    3  -0.0002447   0.0003310  -0.0001737  -0.0002200
 Max gradient component =       1.160E-02
 RMS gradient           =       2.563E-03
 Gradient time:  CPU 185.85 s  wall 185.86 s
 Geometry Optimization Parameters
   NAtoms,    NIC,     NZ,  NCons,   NDum,   NFix, NCnnct, MaxDiis
       22     155      22       0       0       0       0       0

 Cartesian Hessian Update
 Hessian updated using BFGS update


** GEOMETRY OPTIMIZATION IN DELOCALIZED INTERNAL COORDINATES **
   Searching for a Minimum

   Optimization Cycle:   2

                       Coordinates (Angstroms)
     ATOM                X               Y               Z
      1  C         0.0602762399   -0.0109701873    0.0887803549
      2  C        -0.0122421211    0.0657996191    1.4952581067
      3  Cl        1.4253736150    0.2304101842    2.4865057841
      4  C        -1.2489101276    0.0957828858    2.1443981546
      5  Cl       -1.3141257641    0.2132409631    3.8895866686
      6  C        -2.4308619986    0.0535513579    1.4071659853
      7  Cl       -3.9898887275    0.0902294645    2.2023395952
      8  C        -2.3737178023   -0.0067108798    0.0238605513
      9  H        -3.2894165316   -0.0395401178   -0.5525986175
     10  C        -1.1458971842   -0.0338319463   -0.6183484785
     11  H        -1.1188148585   -0.1036476413   -1.6984754486
     12  C         1.3293063226   -0.0436321662   -0.6999278745
     13  C         2.3494086295   -0.9685667609   -0.4465254712
     14  H         2.2366196473   -1.7025467353    0.3376105659
     15  C         3.4983822023   -0.9812517141   -1.2255424000
     16  Cl        4.7547069010   -2.1590292356   -0.8879862158
     17  C         3.6605131848   -0.0843076731   -2.2741165376
     18  H         4.5610272579   -0.1019774152   -2.8753549302
     19  C         2.6466204635    0.8258203846   -2.5443890605
     20  H         2.7579409324    1.5299549707   -3.3599514709
     21  C         1.4922951437    0.8419748402   -1.7704894803
     22  H         0.7173379437    1.5688790341   -1.9829483226
   Point Group: c1    Number of degrees of freedom:    60


   Energy is  -2301.895443894

 Hessian updated using BFGS update

 53 Hessian modes will be used to form the next step
  Hessian Eigenvalues:
     0.013250    0.019212    0.020179    0.023185    0.023310    0.023577
     0.023641    0.023676    0.023935    0.023938    0.024086    0.024090
     0.024114    0.024114    0.024134    0.024135    0.024140    0.024143
     0.028255    0.159554    0.159965    0.159966    0.159995    0.159999
     0.160225    0.219302    0.223321    0.229851    0.234893    0.243438
     0.245142    0.249973    0.249992    0.249995    0.250000    0.299252
     0.300923    0.331423    0.355331    0.356627    0.385432    0.424519
     0.428626    0.431023    0.454083    0.462561    0.467812    0.471978
     0.476520    0.478057    0.478204    0.479109    0.569544

 Minimum search - taking simple RFO step
 Searching for Lamda that Minimizes Along All modes
 Value Taken    Lamda =  -0.00208306
 Step Taken.  Stepsize is  0.186117

                             Maximum     Tolerance    Cnvgd?
         Gradient           0.015647      0.000300      NO
         Displacement       0.124755      0.001200      NO
         Energy change     -0.004432      0.000001      NO


 New Cartesian Coordinates Obtained by Inverse Iteration

 Displacement from previous Coordinates is:  0.568700
 ----------------------------------------------------------------
             Standard Nuclear Orientation (Angstroms)
    I     Atom           X                Y                Z
 ----------------------------------------------------------------
    1      C       0.0575749804     0.0049048877     0.0793893309
    2      C      -0.0042095217     0.1184942295     1.4801598624
    3      Cl      1.4691766420     0.3121821110     2.4054859960
    4      C      -1.2412329764     0.1331948735     2.1507817245
    5      Cl     -1.3156705384     0.2737475172     3.8887013700
    6      C      -2.4282468664     0.0415876098     1.4124460490
    7      Cl     -3.9904962957     0.0422658353     2.1940121308
    8      C      -2.3798851383    -0.0564772920     0.0285854420
    9      H      -3.3006719575    -0.1326731749    -0.5347806648
   10      C      -1.1537924824    -0.0732435325    -0.6185351336
   11      H      -1.1284942368    -0.1783844589    -1.6959199142
   12      C       1.3264350931    -0.0256192839    -0.7012893520
   13      C       2.3166381575    -0.9860846203    -0.4590324364
   14      H       2.1872600419    -1.7266692673     0.3185638126
   15      C       3.4642741673    -1.0082679126    -1.2421276891
   16      Cl      4.6882779216    -2.2282342590    -0.9284700973
   17      C       3.6617265323    -0.0918184610    -2.2710303123
   18      H       4.5659145518    -0.1237983950    -2.8658348406
   19      C       2.6750451369     0.8594613041    -2.5154287939
   20      H       2.8141309374     1.5825081624    -3.3105684901
   21      C       1.5169532741     0.8926596580    -1.7429319597
   22      H       0.7652259452     1.6498957003    -1.9333245756
 ----------------------------------------------------------------
 Nuclear Repulsion Energy =        1437.35851376 hartrees
 There are       73 alpha and       73 beta electrons
 Applying Cartesian multipole field
    Component          Value
    ---------          -----
     (2,0,0)        1.00000E-11
     (0,2,0)        2.00000E-11
     (0,0,2)       -3.00000E-11
 Nucleus-field energy     =    -0.0000000204 hartrees
 Requested basis set is 6-311++G(d,p)
 There are 154 shells and 426 basis functions
 A cutoff of  1.0D-15 yielded   9355 shell pairs
 There are     76626 function pairs (     82269 Cartesian)
 Smallest overlap matrix eigenvalue = 3.10E-07
 Linear dependence detected in AO basis
 Number of orthogonalized atomic orbitals = 423
 Maximum deviation from orthogonality = 5.527E-10
 Guess from superposition of atomic densities
 Warning:  Energy on first SCF cycle will be non-variational
 SAD guess density has 146.000000 electrons

 -----------------------------------------------------------------------
  General SCF calculation program by
  Eric Jon Sundstrom, Paul Horn, Yuezhi Mao, Dmitri Zuev, Alec White,
  David Stuck, Shaama M.S., Shane Yost, Joonho Lee, David Small,
  Daniel Levine, Susi Lehtola, Hugh Burton, Evgeny Epifanovsky,
  Bang C. Huynh
 -----------------------------------------------------------------------
 Exchange:     0.2000 Hartree-Fock + 0.0800 Slater + 0.7200 B88
 Correlation:  0.1900 VWN1RPA + 0.8100 LYP
 Using SG-1 standard quadrature grid
 A restricted SCF calculation will be
 performed using DIIS
 SCF converges when DIIS error is below 1.0e-08
 ---------------------------------------
  Cycle       Energy         DIIS error
 ---------------------------------------
    1   -2305.6373551457      3.01e-02  
    2   -2301.7339895748      2.60e-03  
    3   -2301.6084117477      3.36e-03  
    4   -2301.8802268384      7.86e-04  
    5   -2301.8939959880      3.30e-04  
    6   -2301.8963448632      9.88e-05  
    7   -2301.8965294049      3.55e-05  
    8   -2301.8965550044      1.46e-05  
    9   -2301.8965598188      3.23e-06  
   10   -2301.8965600542      1.07e-06  
   11   -2301.8965600797      1.90e-07  
   12   -2301.8965600803      1.08e-07  
   13   -2301.8965600806      3.87e-08  
   14   -2301.8965600805      7.99e-09  Convergence criterion met
 ---------------------------------------
 SCF time:   CPU 529.48s  wall 529.00s 
 SCF   energy in the final basis set =    -2301.8965600805
 Total energy in the final basis set =    -2301.8965600805

 --------------------------------------------------------------

                    Orbital Energies (a.u.)
 --------------------------------------------------------------

 Alpha MOs
 -- Occupied --
********-101.5730-101.5720-101.5620 -10.2740 -10.2729 -10.2690 -10.2525
-10.2275 -10.2173 -10.2127 -10.2113 -10.2030 -10.2021 -10.2014 -10.1993
 -9.4879  -9.4875  -9.4867  -9.4767  -7.2527  -7.2524  -7.2516  -7.2428
 -7.2424  -7.2421  -7.2416  -7.2416  -7.2413  -7.2407  -7.2315  -7.2311
 -0.9473  -0.9108  -0.8968  -0.8761  -0.8576  -0.8464  -0.7960  -0.7604
 -0.7582  -0.7408  -0.6553  -0.6414  -0.6258  -0.6043  -0.5501  -0.5295
 -0.5240  -0.4925  -0.4923  -0.4747  -0.4623  -0.4565  -0.4501  -0.4447
 -0.4208  -0.4157  -0.4049  -0.3852  -0.3841  -0.3807  -0.3616  -0.3495
 -0.3486  -0.3406  -0.3378  -0.3255  -0.3162  -0.2895  -0.2715  -0.2671
 -0.2580
 -- Virtual --
 -0.0646  -0.0523  -0.0393  -0.0348  -0.0263  -0.0151  -0.0030   0.0072
  0.0093   0.0143   0.0171   0.0215   0.0262   0.0341   0.0395   0.0483
  0.0526   0.0540   0.0606   0.0694   0.0727   0.0770   0.0797   0.0848
  0.0898   0.0934   0.0952   0.0961   0.1001   0.1042   0.1075   0.1097
  0.1174   0.1193   0.1197   0.1223   0.1229   0.1280   0.1289   0.1296
  0.1343   0.1351   0.1361   0.1464   0.1492   0.1568   0.1629   0.1650
  0.1678   0.1705   0.1733   0.1751   0.1861   0.1910   0.1975   0.1999
  0.2030   0.2079   0.2101   0.2137   0.2167   0.2250   0.2302   0.2334
  0.2352   0.2414   0.2435   0.2470   0.2501   0.2594   0.2603   0.2658
  0.2683   0.2721   0.2749   0.2789   0.2845   0.2858   0.2917   0.2943
  0.2983   0.3028   0.3085   0.3102   0.3216   0.3249   0.3260   0.3427
  0.3451   0.3512   0.3613   0.3675   0.4212   0.4237   0.4402   0.4418
  0.4524   0.4569   0.4628   0.4676   0.4728   0.4759   0.4857   0.4943
  0.4993   0.5021   0.5177   0.5216   0.5350   0.5479   0.5524   0.5551
  0.5634   0.5689   0.5764   0.5837   0.5888   0.5992   0.6043   0.6127
  0.6187   0.6197   0.6247   0.6347   0.6412   0.6583   0.6594   0.6725
  0.6762   0.6843   0.6905   0.7039   0.7076   0.7152   0.7266   0.7288
  0.7504   0.7602   0.7737   0.7887   0.8016   0.8211   0.8284   0.8344
  0.8405   0.8460   0.8476   0.8510   0.8528   0.8538   0.8570   0.8593
  0.8680   0.8708   0.8747   0.8822   0.8879   0.8946   0.8985   0.9115
  0.9137   0.9199   0.9362   0.9432   0.9444   0.9582   0.9586   0.9649
  0.9701   0.9765   0.9882   0.9903   0.9934   1.0237   1.0263   1.0364
  1.0500   1.0617   1.0781   1.1013   1.1120   1.1242   1.1433   1.1584
  1.2005   1.2276   1.2296   1.2385   1.2558   1.2736   1.2759   1.2875
  1.2988   1.3163   1.3442   1.3500   1.3795   1.3975   1.4473   1.4863
  1.4914   1.5038   1.5131   1.5270   1.5491   1.5638   1.5745   1.5817
  1.6093   1.6165   1.6416   1.6461   1.6732   1.6832   1.7011   1.7165
  1.7292   1.7439   1.7673   1.7762   1.8061   1.8432   1.8494   1.8580
  1.8801   1.8837   1.9046   1.9075   1.9159   1.9278   1.9514   1.9549
  1.9661   1.9700   1.9907   2.0028   2.0348   2.0496   2.0680   2.0875
  2.1435   2.1484   2.1831   2.2082   2.2386   2.2514   2.2691   2.2745
  2.2857   2.3006   2.3113   2.3276   2.3527   2.3724   2.4023   2.4200
  2.4306   2.4422   2.4545   2.4674   2.4722   2.5135   2.5214   2.5371
  2.5512   2.5930   2.6116   2.6410   2.6498   2.6613   2.6698   2.7037
  2.7055   2.7172   2.7309   2.7519   2.7623   2.7709   2.7866   2.7917
  2.7998   2.8091   2.8151   2.8346   2.8446   2.8656   2.8937   2.9200
  2.9723   2.9910   3.0664   3.0830   3.1082   3.1253   3.1572   3.1681
  3.2108   3.2184   3.2282   3.3444   3.3590   3.3769   3.4270   3.5053
  3.5743   3.5887   3.6767   3.7002   3.7675   3.8382   4.0044   4.0100
  4.0753   4.1105   4.1340   4.3877   4.8013   4.8334   9.7483   9.7847
  9.7980   9.8210  23.3878  23.5944  23.8349  23.8742  23.9046  23.9321
 23.9620  24.0016  24.0496  24.0719  24.1287  24.1613  25.7829  25.8330
 25.8454  25.9261  26.1051  26.1375  26.1595  26.2754  26.4985  26.6160
 26.6701  26.8885 215.7383 215.7784 215.7945 215.8221
 --------------------------------------------------------------

          Ground-State Mulliken Net Atomic Charges

     Atom                 Charge (a.u.)
  ----------------------------------------
      1 C                     0.352291
      2 C                    -0.635577
      3 Cl                    0.622846
      4 C                    -0.187035
      5 Cl                    0.577504
      6 C                    -0.162101
      7 Cl                    0.547110
      8 C                    -0.574243
      9 H                     0.211946
     10 C                    -0.716400
     11 H                     0.183777
     12 C                     0.584079
     13 C                    -1.221561
     14 H                     0.216146
     15 C                     0.398701
     16 Cl                    0.490837
     17 C                    -0.529394
     18 H                     0.193483
     19 C                    -0.330210
     20 H                     0.180187
     21 C                    -0.373988
     22 H                     0.171603
  ----------------------------------------
  Sum of atomic charges =     0.000000

 -----------------------------------------------------------------
                    Cartesian Multipole Moments
 -----------------------------------------------------------------
    Charge (ESU x 10^10)
                 0.0000
    Dipole Moment (Debye)
         X      -0.7043      Y       0.9346      Z      -3.0401
       Tot       3.2575
    Quadrupole Moments (Debye-Ang)
        XX    -123.3668     XY       4.1445     YY    -121.8531
        XZ       0.7547     YZ      -4.5022     ZZ    -118.8149
    Octopole Moments (Debye-Ang^2)
       XXX    -185.4547    XXY      35.8838    XYY     -60.1209
       YYY      66.9762    XXZ     -89.2009    XYZ     -11.6714
       YYZ     -67.2085    XZZ     -38.1756    YZZ      32.2078
       ZZZ    -216.8962
    Hexadecapole Moments (Debye-Ang^3)
      XXXX   -5364.9905   XXXY     507.1255   XXYY   -1038.8464
      XYYY     448.5662   YYYY    -686.4058   XXXZ    1037.9609
      XXYZ     -73.2289   XYYZ     370.8156   YYYZ    -134.8879
      XXZZ   -1332.1796   XYZZ     179.4923   YYZZ    -630.6256
      XZZZ    1029.1864   YZZZ    -143.3935   ZZZZ   -3029.1293
 -----------------------------------------------------------------
 Calculating analytic gradient of the SCF energy
 Gradient of SCF Energy
            1           2           3           4           5           6
    1   0.0009202   0.0008595   0.0009823   0.0000632  -0.0013368  -0.0008714
    2   0.0007755  -0.0009118   0.0005345  -0.0000802   0.0000457   0.0000041
    3  -0.0009443   0.0007731   0.0002235  -0.0025642   0.0024161  -0.0004860
            7           8           9          10          11          12
    1  -0.0002543  -0.0004601   0.0000118   0.0004225  -0.0003347  -0.0015581
    2  -0.0000949   0.0002162  -0.0000674   0.0009203  -0.0001684  -0.0015173
    3  -0.0000507   0.0013261  -0.0003276   0.0000827   0.0002606   0.0011462
           13          14          15          16          17          18
    1   0.0011540  -0.0000442   0.0011557  -0.0007194  -0.0004495   0.0002025
    2   0.0012431  -0.0005513  -0.0013610   0.0007115  -0.0000254   0.0002029
    3  -0.0001826  -0.0006573   0.0004095  -0.0001525   0.0002775  -0.0002332
           19          20          21          22
    1   0.0001329  -0.0001021   0.0001343   0.0000917
    2   0.0003920  -0.0000182  -0.0005051   0.0002552
    3  -0.0005203   0.0000862  -0.0007627  -0.0001202
 Max gradient component =       2.564E-03
 RMS gradient           =       7.821E-04
 Gradient time:  CPU 186.70 s  wall 186.71 s
 Geometry Optimization Parameters
   NAtoms,    NIC,     NZ,  NCons,   NDum,   NFix, NCnnct, MaxDiis
       22     155      22       0       0       0       0       0

 Cartesian Hessian Update
 Hessian updated using BFGS update


** GEOMETRY OPTIMIZATION IN DELOCALIZED INTERNAL COORDINATES **
   Searching for a Minimum

   Optimization Cycle:   3

                       Coordinates (Angstroms)
     ATOM                X               Y               Z
      1  C         0.0575749804    0.0049048877    0.0793893309
      2  C        -0.0042095217    0.1184942295    1.4801598624
      3  Cl        1.4691766420    0.3121821110    2.4054859960
      4  C        -1.2412329764    0.1331948735    2.1507817245
      5  Cl       -1.3156705384    0.2737475172    3.8887013700
      6  C        -2.4282468664    0.0415876098    1.4124460490
      7  Cl       -3.9904962957    0.0422658353    2.1940121308
      8  C        -2.3798851383   -0.0564772920    0.0285854420
      9  H        -3.3006719575   -0.1326731749   -0.5347806648
     10  C        -1.1537924824   -0.0732435325   -0.6185351336
     11  H        -1.1284942368   -0.1783844589   -1.6959199142
     12  C         1.3264350931   -0.0256192839   -0.7012893520
     13  C         2.3166381575   -0.9860846203   -0.4590324364
     14  H         2.1872600419   -1.7266692673    0.3185638126
     15  C         3.4642741673   -1.0082679126   -1.2421276891
     16  Cl        4.6882779216   -2.2282342590   -0.9284700973
     17  C         3.6617265323   -0.0918184610   -2.2710303123
     18  H         4.5659145518   -0.1237983950   -2.8658348406
     19  C         2.6750451369    0.8594613041   -2.5154287939
     20  H         2.8141309374    1.5825081624   -3.3105684901
     21  C         1.5169532741    0.8926596580   -1.7429319597
     22  H         0.7652259452    1.6498957003   -1.9333245756
   Point Group: c1    Number of degrees of freedom:    60


   Energy is  -2301.896560081

 Hessian updated using BFGS update

 55 Hessian modes will be used to form the next step
  Hessian Eigenvalues:
     0.011775    0.019214    0.019965    0.023072    0.023317    0.023546
     0.023662    0.023682    0.023926    0.023945    0.024090    0.024104
     0.024113    0.024115    0.024133    0.024136    0.024142    0.024317
     0.028243    0.158031    0.159965    0.159995    0.159998    0.160015
     0.160384    0.215730    0.222515    0.225988    0.235079    0.243841
     0.245888    0.249973    0.249992    0.249999    0.272062    0.293406
     0.300919    0.301992    0.331325    0.355230    0.356541    0.356735
     0.387913    0.428346    0.430942    0.437572    0.451450    0.467492
     0.469954    0.472931    0.477928    0.478194    0.478864    0.490799
     0.549125

 Minimum search - taking simple RFO step
 Searching for Lamda that Minimizes Along All modes
 Value Taken    Lamda =  -0.00030189
 Step Taken.  Stepsize is  0.107513

                             Maximum     Tolerance    Cnvgd?
         Gradient           0.004186      0.000300      NO
         Displacement       0.073043      0.001200      NO
         Energy change     -0.001116      0.000001      NO


 New Cartesian Coordinates Obtained by Inverse Iteration

 Displacement from previous Coordinates is:  0.335666
 ----------------------------------------------------------------
             Standard Nuclear Orientation (Angstroms)
    I     Atom           X                Y                Z
 ----------------------------------------------------------------
    1      C       0.0488467246     0.0065000669     0.0651113529
    2      C      -0.0051813420     0.1414591594     1.4615119229
    3      Cl      1.4739785701     0.3483366259     2.3704121891
    4      C      -1.2325944089     0.1511654225     2.1447360156
    5      Cl     -1.2795677213     0.3192663093     3.8759698773
    6      C      -2.4229476095     0.0330175084     1.4157589456
    7      Cl     -3.9787830427     0.0312803426     2.2085093104
    8      C      -2.3846198479    -0.0902580499     0.0314941274
    9      H      -3.3102556384    -0.1857730470    -0.5202889907
   10      C      -1.1638854439    -0.1030901452    -0.6258370485
   11      H      -1.1413264757    -0.2225968824    -1.7022029940
   12      C       1.3201928838    -0.0175199133    -0.7096095254
   13      C       2.2920527452    -0.9964301374    -0.4726546917
   14      H       2.1492796608    -1.7381580735     0.3019341981
   15      C       3.4447641385    -1.0208870970    -1.2478286584
   16      Cl      4.6516834026    -2.2631156122    -0.9437549993
   17      C       3.6643774879    -0.0906453686    -2.2596706135
   18      H       4.5726812125    -0.1279354098    -2.8469576563
   19      C       2.6946406186     0.8811494237    -2.4931506365
   20      H       2.8524601129     1.6160236256    -3.2740726334
   21      C       1.5305298246     0.9190603196    -1.7296140907
   22      H       0.7896075163     1.6887821637    -1.9109439426
 ----------------------------------------------------------------
 Nuclear Repulsion Energy =        1439.19403384 hartrees
 There are       73 alpha and       73 beta electrons
 Applying Cartesian multipole field
    Component          Value
    ---------          -----
     (2,0,0)        1.00000E-11
     (0,2,0)        2.00000E-11
     (0,0,2)       -3.00000E-11
 Nucleus-field energy     =    -0.0000000199 hartrees
 Requested basis set is 6-311++G(d,p)
 There are 154 shells and 426 basis functions
 A cutoff of  1.0D-15 yielded   9369 shell pairs
 There are     76712 function pairs (     82369 Cartesian)
 Smallest overlap matrix eigenvalue = 3.12E-07
 Linear dependence detected in AO basis
 Number of orthogonalized atomic orbitals = 423
 Maximum deviation from orthogonality = 3.369E-10
 Guess from superposition of atomic densities
 Warning:  Energy on first SCF cycle will be non-variational
 SAD guess density has 146.000000 electrons

 -----------------------------------------------------------------------
  General SCF calculation program by
  Eric Jon Sundstrom, Paul Horn, Yuezhi Mao, Dmitri Zuev, Alec White,
  David Stuck, Shaama M.S., Shane Yost, Joonho Lee, David Small,
  Daniel Levine, Susi Lehtola, Hugh Burton, Evgeny Epifanovsky,
  Bang C. Huynh
 -----------------------------------------------------------------------
 Exchange:     0.2000 Hartree-Fock + 0.0800 Slater + 0.7200 B88
 Correlation:  0.1900 VWN1RPA + 0.8100 LYP
 Using SG-1 standard quadrature grid
 A restricted SCF calculation will be
 performed using DIIS
 SCF converges when DIIS error is below 1.0e-08
 ---------------------------------------
  Cycle       Energy         DIIS error
 ---------------------------------------
    1   -2305.6507163056      3.02e-02  
    2   -2301.7342861324      2.60e-03  
    3   -2301.6102950508      3.35e-03  
    4   -2301.8804627945      7.84e-04  
    5   -2301.8941614734      3.30e-04  
    6   -2301.8965054541      9.95e-05  
    7   -2301.8966927960      3.62e-05  
    8   -2301.8967198823      1.45e-05  
    9   -2301.8967246089      3.23e-06  
   10   -2301.8967248440      1.06e-06  
   11   -2301.8967248691      1.92e-07  
   12   -2301.8967248698      1.10e-07  
   13   -2301.8967248700      3.83e-08  
   14   -2301.8967248698      8.11e-09  Convergence criterion met
 ---------------------------------------
 SCF time:   CPU 530.00s  wall 530.00s 
 SCF   energy in the final basis set =    -2301.8967248698
 Total energy in the final basis set =    -2301.8967248698

 --------------------------------------------------------------

                    Orbital Energies (a.u.)
 --------------------------------------------------------------

 Alpha MOs
 -- Occupied --
********-101.5732-101.5715-101.5617 -10.2733 -10.2718 -10.2690 -10.2525
-10.2265 -10.2165 -10.2127 -10.2113 -10.2028 -10.2020 -10.2014 -10.1992
 -9.4879  -9.4878  -9.4863  -9.4763  -7.2527  -7.2526  -7.2512  -7.2428
 -7.2427  -7.2420  -7.2420  -7.2413  -7.2410  -7.2403  -7.2312  -7.2308
 -0.9481  -0.9107  -0.8969  -0.8768  -0.8574  -0.8463  -0.7959  -0.7602
 -0.7583  -0.7407  -0.6551  -0.6410  -0.6263  -0.6042  -0.5499  -0.5295
 -0.5242  -0.4930  -0.4921  -0.4747  -0.4628  -0.4563  -0.4500  -0.4449
 -0.4210  -0.4160  -0.4046  -0.3852  -0.3840  -0.3807  -0.3617  -0.3493
 -0.3484  -0.3406  -0.3377  -0.3252  -0.3162  -0.2884  -0.2714  -0.2669
 -0.2586
 -- Virtual --
 -0.0632  -0.0522  -0.0386  -0.0343  -0.0274  -0.0151  -0.0031   0.0073
  0.0094   0.0143   0.0169   0.0217   0.0265   0.0340   0.0397   0.0483
  0.0526   0.0546   0.0608   0.0694   0.0727   0.0769   0.0799   0.0848
  0.0900   0.0931   0.0951   0.0960   0.1004   0.1044   0.1076   0.1094
  0.1173   0.1189   0.1201   0.1225   0.1227   0.1282   0.1287   0.1294
  0.1338   0.1350   0.1359   0.1464   0.1495   0.1567   0.1632   0.1656
  0.1677   0.1703   0.1734   0.1752   0.1856   0.1912   0.1980   0.1987
  0.2034   0.2078   0.2104   0.2144   0.2174   0.2245   0.2307   0.2341
  0.2356   0.2412   0.2439   0.2454   0.2506   0.2589   0.2608   0.2661
  0.2687   0.2725   0.2749   0.2785   0.2846   0.2867   0.2914   0.2940
  0.2988   0.3032   0.3077   0.3100   0.3210   0.3245   0.3268   0.3429
  0.3460   0.3510   0.3615   0.3674   0.4217   0.4240   0.4404   0.4424
  0.4533   0.4567   0.4637   0.4673   0.4731   0.4750   0.4853   0.4950
  0.4996   0.5020   0.5174   0.5216   0.5361   0.5480   0.5519   0.5559
  0.5640   0.5673   0.5764   0.5824   0.5886   0.6016   0.6051   0.6139
  0.6198   0.6213   0.6262   0.6341   0.6417   0.6593   0.6603   0.6738
  0.6771   0.6845   0.6892   0.7031   0.7082   0.7139   0.7267   0.7280
  0.7507   0.7604   0.7751   0.7881   0.8015   0.8207   0.8285   0.8348
  0.8398   0.8465   0.8479   0.8516   0.8520   0.8547   0.8574   0.8600
  0.8693   0.8712   0.8749   0.8825   0.8887   0.8952   0.9008   0.9116
  0.9150   0.9212   0.9373   0.9442   0.9447   0.9583   0.9591   0.9647
  0.9704   0.9766   0.9870   0.9928   0.9940   1.0230   1.0258   1.0383
  1.0495   1.0615   1.0816   1.1024   1.1091   1.1256   1.1444   1.1605
  1.2024   1.2297   1.2299   1.2395   1.2579   1.2752   1.2770   1.2886
  1.2990   1.3156   1.3447   1.3548   1.3802   1.3993   1.4435   1.4877
  1.4924   1.5048   1.5142   1.5280   1.5515   1.5639   1.5762   1.5829
  1.6096   1.6159   1.6420   1.6476   1.6732   1.6825   1.7026   1.7144
  1.7311   1.7438   1.7704   1.7759   1.8065   1.8432   1.8507   1.8593
  1.8784   1.8848   1.9031   1.9077   1.9187   1.9300   1.9496   1.9548
  1.9698   1.9721   1.9923   2.0056   2.0348   2.0476   2.0697   2.0878
  2.1437   2.1472   2.1834   2.2088   2.2384   2.2537   2.2700   2.2754
  2.2857   2.2990   2.3126   2.3295   2.3535   2.3736   2.4062   2.4213
  2.4314   2.4447   2.4546   2.4681   2.4756   2.5140   2.5219   2.5383
  2.5511   2.5935   2.6114   2.6409   2.6524   2.6633   2.6720   2.7033
  2.7051   2.7189   2.7355   2.7527   2.7607   2.7701   2.7865   2.7892
  2.7975   2.8114   2.8162   2.8335   2.8450   2.8661   2.8913   2.9204
  2.9762   2.9951   3.0682   3.0849   3.1104   3.1254   3.1608   3.1691
  3.2105   3.2212   3.2300   3.3456   3.3604   3.3775   3.4278   3.5053
  3.5752   3.5915   3.6799   3.7027   3.7670   3.8404   4.0041   4.0121
  4.0751   4.1110   4.1349   4.3807   4.8038   4.8343   9.7502   9.7847
  9.7978   9.8244  23.3887  23.5965  23.8382  23.8764  23.9054  23.9346
 23.9641  24.0026  24.0509  24.0743  24.1282  24.1630  25.7828  25.8331
 25.8464  25.9281  26.1031  26.1411  26.1612  26.2804  26.4994  26.6168
 26.6742  26.8937 215.7405 215.7783 215.7941 215.8261
 --------------------------------------------------------------

          Ground-State Mulliken Net Atomic Charges

     Atom                 Charge (a.u.)
  ----------------------------------------
      1 C                     0.329549
      2 C                    -0.761364
      3 Cl                    0.623748
      4 C                    -0.169928
      5 Cl                    0.576022
      6 C                    -0.119380
      7 Cl                    0.544050
      8 C                    -0.592703
      9 H                     0.211782
     10 C                    -0.679511
     11 H                     0.185031
     12 C                     0.595077
     13 C                    -1.175842
     14 H                     0.219388
     15 C                     0.372946
     16 Cl                    0.492472
     17 C                    -0.504998
     18 H                     0.194233
     19 C                    -0.348962
     20 H                     0.180171
     21 C                    -0.344144
     22 H                     0.172363
  ----------------------------------------
  Sum of atomic charges =     0.000000

 -----------------------------------------------------------------
                    Cartesian Multipole Moments
 -----------------------------------------------------------------
    Charge (ESU x 10^10)
                -0.0000
    Dipole Moment (Debye)
         X      -0.7076      Y       0.9370      Z      -2.9910
       Tot       3.2132
    Quadrupole Moments (Debye-Ang)
        XX    -123.2655     XY       4.3844     YY    -121.7789
        XZ       0.7513     YZ      -4.5023     ZZ    -118.8756
    Octopole Moments (Debye-Ang^2)
       XXX    -185.0669    XXY      35.7495    XYY     -60.2940
       YYY      66.1609    XXZ     -88.7827    XYZ     -12.0543
       YYZ     -66.5993    XZZ     -38.4766    YZZ      31.6912
       ZZZ    -213.4436
    Hexadecapole Moments (Debye-Ang^3)
      XXXX   -5319.6917   XXXY     506.9733   XXYY   -1035.9300
      XYYY     445.7354   YYYY    -707.9676   XXXZ    1034.1556
      XXYZ     -77.5783   XYYZ     369.5546   YYYZ    -147.8827
      XXZZ   -1322.8705   XYZZ     178.8500   YYZZ    -629.8753
      XZZZ    1029.3923   YZZZ    -153.1895   ZZZZ   -3008.3017
 -----------------------------------------------------------------
 Calculating analytic gradient of the SCF energy
 Gradient of SCF Energy
            1           2           3           4           5           6
    1   0.0012677  -0.0002779  -0.0003132   0.0009060   0.0003191  -0.0007081
    2   0.0004066  -0.0001648  -0.0001111  -0.0000989  -0.0000213   0.0000563
    3  -0.0002386   0.0002428  -0.0004086  -0.0007122   0.0004551   0.0004548
            7           8           9          10          11          12
    1  -0.0000023  -0.0004640   0.0001071  -0.0000970  -0.0000848  -0.0006838
    2  -0.0000883   0.0000711   0.0000344   0.0001495  -0.0001060  -0.0008907
    3  -0.0003737  -0.0002055  -0.0001076   0.0000665   0.0000149   0.0011462
           13          14          15          16          17          18
    1  -0.0000030   0.0000125   0.0001736  -0.0002557   0.0003361   0.0000383
    2   0.0005523  -0.0002330  -0.0003074   0.0002358  -0.0000980   0.0000366
    3   0.0002522   0.0000595   0.0000631  -0.0000312  -0.0002634   0.0000491
           19          20          21          22
    1  -0.0002597  -0.0000489  -0.0000751   0.0001129
    2   0.0001374   0.0000088   0.0003025   0.0001279
    3   0.0000076   0.0000012  -0.0004896   0.0000173
 Max gradient component =       1.268E-03
 RMS gradient           =       3.697E-04
 Gradient time:  CPU 188.42 s  wall 188.43 s
 Geometry Optimization Parameters
   NAtoms,    NIC,     NZ,  NCons,   NDum,   NFix, NCnnct, MaxDiis
       22     155      22       0       0       0       0       0

 Cartesian Hessian Update
 Hessian updated using BFGS update


** GEOMETRY OPTIMIZATION IN DELOCALIZED INTERNAL COORDINATES **
   Searching for a Minimum

   Optimization Cycle:   4

                       Coordinates (Angstroms)
     ATOM                X               Y               Z
      1  C         0.0488467246    0.0065000669    0.0651113529
      2  C        -0.0051813420    0.1414591594    1.4615119229
      3  Cl        1.4739785701    0.3483366259    2.3704121891
      4  C        -1.2325944089    0.1511654225    2.1447360156
      5  Cl       -1.2795677213    0.3192663093    3.8759698773
      6  C        -2.4229476095    0.0330175084    1.4157589456
      7  Cl       -3.9787830427    0.0312803426    2.2085093104
      8  C        -2.3846198479   -0.0902580499    0.0314941274
      9  H        -3.3102556384   -0.1857730470   -0.5202889907
     10  C        -1.1638854439   -0.1030901452   -0.6258370485
     11  H        -1.1413264757   -0.2225968824   -1.7022029940
     12  C         1.3201928838   -0.0175199133   -0.7096095254
     13  C         2.2920527452   -0.9964301374   -0.4726546917
     14  H         2.1492796608   -1.7381580735    0.3019341981
     15  C         3.4447641385   -1.0208870970   -1.2478286584
     16  Cl        4.6516834026   -2.2631156122   -0.9437549993
     17  C         3.6643774879   -0.0906453686   -2.2596706135
     18  H         4.5726812125   -0.1279354098   -2.8469576563
     19  C         2.6946406186    0.8811494237   -2.4931506365
     20  H         2.8524601129    1.6160236256   -3.2740726334
     21  C         1.5305298246    0.9190603196   -1.7296140907
     22  H         0.7896075163    1.6887821637   -1.9109439426
   Point Group: c1    Number of degrees of freedom:    60


   Energy is  -2301.896724870

 Hessian updated using BFGS update

 58 Hessian modes will be used to form the next step
  Hessian Eigenvalues:
     0.009191    0.019249    0.019764    0.023104    0.023333    0.023437
     0.023641    0.023666    0.023917    0.023997    0.024092    0.024105
     0.024112    0.024115    0.024129    0.024142    0.024150    0.024210
     0.028515    0.156496    0.159966    0.159985    0.159995    0.160047
     0.160234    0.217317    0.222343    0.225320    0.234772    0.242017
     0.247115    0.249092    0.249977    0.249992    0.250000    0.282145
     0.289635    0.300926    0.301029    0.306199    0.336687    0.355221
     0.356617    0.356662    0.356857    0.387944    0.428132    0.430870
     0.438654    0.461565    0.467925    0.468482    0.471983    0.477407
     0.478160    0.478900    0.524556    0.562783

 Minimum search - taking simple RFO step
 Searching for Lamda that Minimizes Along All modes
 Value Taken    Lamda =  -0.00004437
 Step Taken.  Stepsize is  0.052812

                             Maximum     Tolerance    Cnvgd?
         Gradient           0.001171      0.000300      NO
         Displacement       0.042121      0.001200      NO
         Energy change     -0.000165      0.000001      NO


 New Cartesian Coordinates Obtained by Inverse Iteration

 Displacement from previous Coordinates is:  0.171970
 ----------------------------------------------------------------
             Standard Nuclear Orientation (Angstroms)
    I     Atom           X                Y                Z
 ----------------------------------------------------------------
    1      C       0.0458538825     0.0041947800     0.0616339202
    2      C      -0.0052828415     0.1519541527     1.4567311990
    3      Cl      1.4765979735     0.3705076466     2.3595167042
    4      C      -1.2314716646     0.1628188041     2.1428132757
    5      Cl     -1.2794112178     0.3505770974     3.8703602401
    6      C      -2.4207520646     0.0298819529     1.4166524442
    7      Cl     -3.9735926707     0.0313681353     2.2157988734
    8      C      -2.3850454863    -0.1083749160     0.0337156445
    9      H      -3.3123489320    -0.2140203142    -0.5134414749
   10      C      -1.1663489778    -0.1192150960    -0.6269557080
   11      H      -1.1440360417    -0.2454046994    -1.7026350706
   12      C       1.3185579434    -0.0165626854    -0.7133611130
   13      C       2.2825580949    -1.0047812785    -0.4834991693
   14      H       2.1330781643    -1.7501125153     0.2861295149
   15      C       3.4376415539    -1.0281900823    -1.2547976661
   16      Cl      4.6365332571    -2.2820087896    -0.9609666416
   17      C       3.6662119045    -0.0881722418    -2.2551648973
   18      H       4.5756450049    -0.1256921382    -2.8405249844
   19      C       2.7041269869     0.8926113267    -2.4810123388
   20      H       2.8699784887     1.6348527307    -3.2532968234
   21      C       1.5372594960     0.9293989895    -1.7215400885
   22      H       0.8001805146     1.7040003725    -1.8973043819
 ----------------------------------------------------------------
 Nuclear Repulsion Energy =        1439.35030500 hartrees
 There are       73 alpha and       73 beta electrons
 Applying Cartesian multipole field
    Component          Value
    ---------          -----
     (2,0,0)        1.00000E-11
     (0,2,0)        2.00000E-11
     (0,0,2)       -3.00000E-11
 Nucleus-field energy     =    -0.0000000197 hartrees
 Requested basis set is 6-311++G(d,p)
 There are 154 shells and 426 basis functions
 A cutoff of  1.0D-15 yielded   9370 shell pairs
 There are     76719 function pairs (     82377 Cartesian)
 Smallest overlap matrix eigenvalue = 3.14E-07
 Linear dependence detected in AO basis
 Number of orthogonalized atomic orbitals = 423
 Maximum deviation from orthogonality = 5.004E-10
 Guess from superposition of atomic densities
 Warning:  Energy on first SCF cycle will be non-variational
 SAD guess density has 146.000000 electrons

 -----------------------------------------------------------------------
  General SCF calculation program by
  Eric Jon Sundstrom, Paul Horn, Yuezhi Mao, Dmitri Zuev, Alec White,
  David Stuck, Shaama M.S., Shane Yost, Joonho Lee, David Small,
  Daniel Levine, Susi Lehtola, Hugh Burton, Evgeny Epifanovsky,
  Bang C. Huynh
 -----------------------------------------------------------------------
 Exchange:     0.2000 Hartree-Fock + 0.0800 Slater + 0.7200 B88
 Correlation:  0.1900 VWN1RPA + 0.8100 LYP
 Using SG-1 standard quadrature grid
 A restricted SCF calculation will be
 performed using DIIS
 SCF converges when DIIS error is below 1.0e-08
 ---------------------------------------
  Cycle       Energy         DIIS error
 ---------------------------------------
    1   -2305.6527051596      3.02e-02  
    2   -2301.7342352601      2.60e-03  
    3   -2301.6105787923      3.35e-03  
    4   -2301.8805340306      7.83e-04  
    5   -2301.8941951688      3.30e-04  
    6   -2301.8965315673      9.97e-05  
    7   -2301.8967195978      3.63e-05  
    8   -2301.8967468081      1.45e-05  
    9   -2301.8967515171      3.24e-06  
   10   -2301.8967517540      1.06e-06  
   11   -2301.8967517791      1.95e-07  
   12   -2301.8967517795      1.12e-07  
   13   -2301.8967517798      3.80e-08  
   14   -2301.8967517798      8.20e-09  Convergence criterion met
 ---------------------------------------
 SCF time:   CPU 530.90s  wall 531.00s 
 SCF   energy in the final basis set =    -2301.8967517798
 Total energy in the final basis set =    -2301.8967517798

 --------------------------------------------------------------

                    Orbital Energies (a.u.)
 --------------------------------------------------------------

 Alpha MOs
 -- Occupied --
********-101.5731-101.5715-101.5617 -10.2732 -10.2717 -10.2689 -10.2525
-10.2264 -10.2164 -10.2127 -10.2113 -10.2028 -10.2020 -10.2013 -10.1991
 -9.4880  -9.4877  -9.4863  -9.4763  -7.2528  -7.2525  -7.2512  -7.2429
 -7.2426  -7.2421  -7.2419  -7.2412  -7.2409  -7.2403  -7.2311  -7.2307
 -0.9482  -0.9106  -0.8968  -0.8770  -0.8573  -0.8463  -0.7959  -0.7602
 -0.7583  -0.7408  -0.6550  -0.6409  -0.6266  -0.6042  -0.5498  -0.5295
 -0.5243  -0.4933  -0.4918  -0.4747  -0.4629  -0.4561  -0.4500  -0.4450
 -0.4210  -0.4161  -0.4046  -0.3851  -0.3838  -0.3805  -0.3617  -0.3493
 -0.3484  -0.3407  -0.3376  -0.3252  -0.3162  -0.2879  -0.2714  -0.2670
 -0.2591
 -- Virtual --
 -0.0624  -0.0524  -0.0383  -0.0342  -0.0281  -0.0151  -0.0031   0.0072
  0.0093   0.0142   0.0168   0.0216   0.0266   0.0339   0.0396   0.0482
  0.0525   0.0549   0.0609   0.0693   0.0727   0.0767   0.0798   0.0848
  0.0900   0.0930   0.0951   0.0961   0.1003   0.1044   0.1076   0.1093
  0.1172   0.1187   0.1202   0.1225   0.1228   0.1282   0.1285   0.1294
  0.1335   0.1351   0.1357   0.1464   0.1496   0.1566   0.1632   0.1659
  0.1676   0.1703   0.1732   0.1751   0.1854   0.1913   0.1980   0.1982
  0.2035   0.2077   0.2105   0.2145   0.2176   0.2241   0.2308   0.2347
  0.2359   0.2408   0.2441   0.2445   0.2509   0.2587   0.2609   0.2660
  0.2691   0.2730   0.2750   0.2785   0.2844   0.2868   0.2911   0.2934
  0.2991   0.3032   0.3073   0.3099   0.3206   0.3245   0.3269   0.3431
  0.3463   0.3510   0.3618   0.3672   0.4218   0.4239   0.4404   0.4427
  0.4533   0.4568   0.4641   0.4673   0.4732   0.4749   0.4854   0.4954
  0.4995   0.5020   0.5170   0.5215   0.5365   0.5478   0.5517   0.5560
  0.5637   0.5674   0.5763   0.5818   0.5882   0.6024   0.6057   0.6143
  0.6200   0.6220   0.6273   0.6336   0.6418   0.6597   0.6609   0.6747
  0.6775   0.6846   0.6886   0.7027   0.7082   0.7134   0.7259   0.7287
  0.7509   0.7608   0.7756   0.7880   0.8017   0.8206   0.8285   0.8348
  0.8395   0.8469   0.8479   0.8516   0.8523   0.8550   0.8575   0.8604
  0.8691   0.8716   0.8752   0.8824   0.8889   0.8958   0.9014   0.9119
  0.9153   0.9221   0.9364   0.9438   0.9450   0.9582   0.9594   0.9646
  0.9707   0.9766   0.9868   0.9932   0.9943   1.0222   1.0262   1.0388
  1.0492   1.0606   1.0835   1.1032   1.1083   1.1265   1.1446   1.1621
  1.2032   1.2292   1.2307   1.2395   1.2581   1.2755   1.2773   1.2888
  1.2990   1.3148   1.3451   1.3567   1.3800   1.3992   1.4412   1.4881
  1.4928   1.5052   1.5145   1.5290   1.5525   1.5638   1.5761   1.5834
  1.6099   1.6159   1.6421   1.6482   1.6730   1.6822   1.7035   1.7134
  1.7319   1.7439   1.7711   1.7756   1.8058   1.8431   1.8508   1.8595
  1.8778   1.8850   1.9016   1.9076   1.9199   1.9314   1.9490   1.9548
  1.9713   1.9734   1.9930   2.0072   2.0349   2.0463   2.0707   2.0880
  2.1439   2.1468   2.1834   2.2084   2.2383   2.2543   2.2700   2.2751
  2.2853   2.2984   2.3128   2.3306   2.3542   2.3739   2.4076   2.4214
  2.4314   2.4459   2.4543   2.4684   2.4770   2.5144   2.5221   2.5384
  2.5507   2.5933   2.6111   2.6409   2.6536   2.6639   2.6730   2.7031
  2.7050   2.7196   2.7379   2.7529   2.7597   2.7696   2.7833   2.7887
  2.7966   2.8129   2.8161   2.8333   2.8456   2.8665   2.8898   2.9205
  2.9773   2.9960   3.0692   3.0857   3.1109   3.1255   3.1612   3.1694
  3.2104   3.2211   3.2303   3.3463   3.3612   3.3778   3.4281   3.5056
  3.5759   3.5926   3.6810   3.7040   3.7674   3.8412   4.0039   4.0124
  4.0750   4.1109   4.1351   4.3768   4.8049   4.8349   9.7503   9.7845
  9.7987   9.8243  23.3889  23.5964  23.8389  23.8765  23.9051  23.9354
 23.9649  24.0034  24.0522  24.0755  24.1292  24.1643  25.7829  25.8329
 25.8460  25.9283  26.1058  26.1409  26.1582  26.2821  26.5004  26.6176
 26.6736  26.8941 215.7405 215.7781 215.7952 215.8260
 --------------------------------------------------------------

          Ground-State Mulliken Net Atomic Charges

     Atom                 Charge (a.u.)
  ----------------------------------------
      1 C                     0.309805
      2 C                    -0.795730
      3 Cl                    0.622972
      4 C                    -0.167328
      5 Cl                    0.576302
      6 C                    -0.102221
      7 Cl                    0.543259
      8 C                    -0.601353
      9 H                     0.211705
     10 C                    -0.666345
     11 H                     0.185692
     12 C                     0.602744
     13 C                    -1.147551
     14 H                     0.220865
     15 C                     0.358061
     16 Cl                    0.492691
     17 C                    -0.497367
     18 H                     0.194599
     19 C                    -0.355952
     20 H                     0.180212
     21 C                    -0.337720
     22 H                     0.172662
  ----------------------------------------
  Sum of atomic charges =     0.000000

 -----------------------------------------------------------------
                    Cartesian Multipole Moments
 -----------------------------------------------------------------
    Charge (ESU x 10^10)
                -0.0000
    Dipole Moment (Debye)
         X      -0.7063      Y       0.9336      Z      -2.9723
       Tot       3.1945
    Quadrupole Moments (Debye-Ang)
        XX    -123.2348     XY       4.5086     YY    -121.7336
        XZ       0.7377     YZ      -4.5093     ZZ    -118.9402
    Octopole Moments (Debye-Ang^2)
       XXX    -184.3155    XXY      35.5542    XYY     -60.1923
       YYY      65.2369    XXZ     -88.4489    XYZ     -12.2864
       YYZ     -66.3096    XZZ     -38.7028    YZZ      31.3352
       ZZZ    -211.8101
    Hexadecapole Moments (Debye-Ang^3)
      XXXX   -5305.2216   XXXY     508.8628   XXYY   -1035.6959
      XYYY     446.2007   YYYY    -720.4620   XXXZ    1037.3201
      XXYZ     -80.9175   XYYZ     370.5039   YYYZ    -157.8165
      XXZZ   -1319.9112   XYZZ     179.2559   YYZZ    -630.6996
      XZZZ    1033.3054   YZZZ    -161.3527   ZZZZ   -3003.4358
 -----------------------------------------------------------------
 Calculating analytic gradient of the SCF energy
 Gradient of SCF Energy
            1           2           3           4           5           6
    1   0.0004313  -0.0002848  -0.0000021   0.0000564  -0.0001240  -0.0000405
    2   0.0000105  -0.0000498  -0.0001610  -0.0000573  -0.0000640   0.0000375
    3  -0.0001117   0.0000585  -0.0003223  -0.0001547  -0.0001987   0.0004701
            7           8           9          10          11          12
    1   0.0002440   0.0001426   0.0000531  -0.0001969   0.0000207  -0.0001504
    2   0.0000242  -0.0000438   0.0000516   0.0000614  -0.0000159  -0.0001554
    3   0.0000363  -0.0002378   0.0000005   0.0000240  -0.0000358   0.0004140
           13          14          15          16          17          18
    1  -0.0001997   0.0000271  -0.0000470   0.0000372   0.0001285  -0.0000382
    2   0.0001909   0.0000313   0.0001642  -0.0000653  -0.0000730  -0.0000249
    3   0.0000833   0.0001135  -0.0000833   0.0000027  -0.0000632   0.0000643
           19          20          21          22
    1  -0.0001901  -0.0000077   0.0000910   0.0000495
    2   0.0000092   0.0000198   0.0001071   0.0000029
    3   0.0001788  -0.0000103  -0.0002797   0.0000514
 Max gradient component =       4.701E-04
 RMS gradient           =       1.498E-04
 Gradient time:  CPU 186.74 s  wall 186.75 s
 Geometry Optimization Parameters
   NAtoms,    NIC,     NZ,  NCons,   NDum,   NFix, NCnnct, MaxDiis
       22     155      22       0       0       0       0       0

 Cartesian Hessian Update
 Hessian updated using BFGS update


** GEOMETRY OPTIMIZATION IN DELOCALIZED INTERNAL COORDINATES **
   Searching for a Minimum

   Optimization Cycle:   5

                       Coordinates (Angstroms)
     ATOM                X               Y               Z
      1  C         0.0458538825    0.0041947800    0.0616339202
      2  C        -0.0052828415    0.1519541527    1.4567311990
      3  Cl        1.4765979735    0.3705076466    2.3595167042
      4  C        -1.2314716646    0.1628188041    2.1428132757
      5  Cl       -1.2794112178    0.3505770974    3.8703602401
      6  C        -2.4207520646    0.0298819529    1.4166524442
      7  Cl       -3.9735926707    0.0313681353    2.2157988734
      8  C        -2.3850454863   -0.1083749160    0.0337156445
      9  H        -3.3123489320   -0.2140203142   -0.5134414749
     10  C        -1.1663489778   -0.1192150960   -0.6269557080
     11  H        -1.1440360417   -0.2454046994   -1.7026350706
     12  C         1.3185579434   -0.0165626854   -0.7133611130
     13  C         2.2825580949   -1.0047812785   -0.4834991693
     14  H         2.1330781643   -1.7501125153    0.2861295149
     15  C         3.4376415539   -1.0281900823   -1.2547976661
     16  Cl        4.6365332571   -2.2820087896   -0.9609666416
     17  C         3.6662119045   -0.0881722418   -2.2551648973
     18  H         4.5756450049   -0.1256921382   -2.8405249844
     19  C         2.7041269869    0.8926113267   -2.4810123388
     20  H         2.8699784887    1.6348527307   -3.2532968234
     21  C         1.5372594960    0.9293989895   -1.7215400885
     22  H         0.8001805146    1.7040003725   -1.8973043819
   Point Group: c1    Number of degrees of freedom:    60


   Energy is  -2301.896751780

 Hessian updated using BFGS update

 59 Hessian modes will be used to form the next step
  Hessian Eigenvalues:
     0.005818    0.019241    0.019912    0.023151    0.023236    0.023559
     0.023620    0.023730    0.023884    0.023933    0.024081    0.024105
     0.024112    0.024115    0.024119    0.024138    0.024152    0.024571
     0.028174    0.157147    0.159753    0.159969    0.159996    0.160050
     0.160362    0.217851    0.222091    0.225902    0.233904    0.239926
     0.246950    0.249399    0.249978    0.249992    0.264105    0.285670
     0.299338    0.300077    0.301191    0.310864    0.334601    0.356485
     0.356592    0.356654    0.356715    0.357398    0.400607    0.428886
     0.430363    0.438538    0.459315    0.464490    0.470500    0.472254
     0.477981    0.478829    0.504606    0.516759    0.558478

 Minimum search - taking simple RFO step
 Searching for Lamda that Minimizes Along All modes
 Value Taken    Lamda =  -0.00001783
 Step Taken.  Stepsize is  0.044827

                             Maximum     Tolerance    Cnvgd?
         Gradient           0.000881      0.000300      NO
         Displacement       0.038923      0.001200      NO
         Energy change     -0.000027      0.000001      NO


 New Cartesian Coordinates Obtained by Inverse Iteration

 Displacement from previous Coordinates is:  0.155772
 ----------------------------------------------------------------
             Standard Nuclear Orientation (Angstroms)
    I     Atom           X                Y                Z
 ----------------------------------------------------------------
    1      C       0.0441238549     0.0034480135     0.0601629545
    2      C      -0.0054417249     0.1631274354     1.4539075194
    3      Cl      1.4772672481     0.3945329617     2.3529821349
    4      C      -1.2311569522     0.1744791159     2.1416437161
    5      Cl     -1.2774261447     0.3786462813     3.8670623317
    6      C      -2.4200519156     0.0277998089     1.4171102944
    7      Cl     -3.9729349360     0.0279672135     2.2173680108
    8      C      -2.3853141530    -0.1232148102     0.0357396338
    9      H      -3.3131444263    -0.2394854291    -0.5085425725
   10      C      -1.1674636676    -0.1324512071    -0.6265175994
   11      H      -1.1451371103    -0.2662270408    -1.7012487755
   12      C       1.3177398204    -0.0164073446    -0.7154914828
   13      C       2.2752686093    -1.0128724064    -0.4931005061
   14      H       2.1194286131    -1.7637032613     0.2698708739
   15      C       3.4317115448    -1.0354959336    -1.2621875379
   16      Cl      4.6230492578    -2.2992688812    -0.9789068020
   17      C       3.6675949986    -0.0864989146    -2.2523370707
   18      H       4.5777752484    -0.1234916631    -2.8366964891
   19      C       2.7120198390     0.9020923291    -2.4705540882
   20      H       2.8842921989     1.6510555496    -3.2348749387
   21      C       1.5434602076     0.9379990440    -1.7132395456
   22      H       0.8102729576     1.7176003707    -1.8832986027
 ----------------------------------------------------------------
 Nuclear Repulsion Energy =        1439.10353221 hartrees
 There are       73 alpha and       73 beta electrons
 Applying Cartesian multipole field
    Component          Value
    ---------          -----
     (2,0,0)        1.00000E-11
     (0,2,0)        2.00000E-11
     (0,0,2)       -3.00000E-11
 Nucleus-field energy     =    -0.0000000195 hartrees
 Requested basis set is 6-311++G(d,p)
 There are 154 shells and 426 basis functions
 A cutoff of  1.0D-15 yielded   9368 shell pairs
 There are     76712 function pairs (     82373 Cartesian)
 Smallest overlap matrix eigenvalue = 3.16E-07
 Linear dependence detected in AO basis
 Number of orthogonalized atomic orbitals = 423
 Maximum deviation from orthogonality = 2.606E-10
 Guess from superposition of atomic densities
 Warning:  Energy on first SCF cycle will be non-variational
 SAD guess density has 146.000000 electrons

 -----------------------------------------------------------------------
  General SCF calculation program by
  Eric Jon Sundstrom, Paul Horn, Yuezhi Mao, Dmitri Zuev, Alec White,
  David Stuck, Shaama M.S., Shane Yost, Joonho Lee, David Small,
  Daniel Levine, Susi Lehtola, Hugh Burton, Evgeny Epifanovsky,
  Bang C. Huynh
 -----------------------------------------------------------------------
 Exchange:     0.2000 Hartree-Fock + 0.0800 Slater + 0.7200 B88
 Correlation:  0.1900 VWN1RPA + 0.8100 LYP
 Using SG-1 standard quadrature grid
 A restricted SCF calculation will be
 performed using DIIS
 SCF converges when DIIS error is below 1.0e-08
 ---------------------------------------
  Cycle       Energy         DIIS error
 ---------------------------------------
    1   -2305.6502503744      3.02e-02  
    2   -2301.7342292153      2.60e-03  
    3   -2301.6105518807      3.35e-03  
    4   -2301.8805403617      7.84e-04  
    5   -2301.8942126843      3.30e-04  
    6   -2301.8965428376      9.99e-05  
    7   -2301.8967314703      3.64e-05  
    8   -2301.8967589599      1.45e-05  
    9   -2301.8967636561      3.25e-06  
   10   -2301.8967638943      1.06e-06  
   11   -2301.8967639191      1.98e-07  
   12   -2301.8967639197      1.14e-07  
   13   -2301.8967639198      3.78e-08  
   14   -2301.8967639200      8.26e-09  Convergence criterion met
 ---------------------------------------
 SCF time:   CPU 531.16s  wall 531.00s 
 SCF   energy in the final basis set =    -2301.8967639200
 Total energy in the final basis set =    -2301.8967639200

 --------------------------------------------------------------

                    Orbital Energies (a.u.)
 --------------------------------------------------------------

 Alpha MOs
 -- Occupied --
********-101.5730-101.5715-101.5617 -10.2732 -10.2718 -10.2689 -10.2525
-10.2264 -10.2164 -10.2127 -10.2113 -10.2028 -10.2019 -10.2013 -10.1990
 -9.4881  -9.4876  -9.4863  -9.4763  -7.2529  -7.2524  -7.2511  -7.2430
 -7.2425  -7.2422  -7.2418  -7.2412  -7.2409  -7.2402  -7.2311  -7.2308
 -0.9481  -0.9106  -0.8966  -0.8770  -0.8573  -0.8463  -0.7958  -0.7602
 -0.7583  -0.7409  -0.6548  -0.6407  -0.6267  -0.6042  -0.5497  -0.5294
 -0.5243  -0.4935  -0.4917  -0.4747  -0.4630  -0.4559  -0.4499  -0.4450
 -0.4209  -0.4161  -0.4046  -0.3851  -0.3836  -0.3804  -0.3616  -0.3493
 -0.3484  -0.3407  -0.3376  -0.3252  -0.3162  -0.2875  -0.2714  -0.2670
 -0.2596
 -- Virtual --
 -0.0617  -0.0526  -0.0382  -0.0343  -0.0287  -0.0151  -0.0032   0.0072
  0.0093   0.0142   0.0167   0.0215   0.0266   0.0339   0.0396   0.0481
  0.0524   0.0552   0.0610   0.0693   0.0727   0.0766   0.0797   0.0848
  0.0900   0.0929   0.0950   0.0961   0.1002   0.1045   0.1075   0.1091
  0.1171   0.1184   0.1203   0.1223   0.1229   0.1281   0.1284   0.1293
  0.1333   0.1350   0.1354   0.1463   0.1496   0.1565   0.1631   0.1662
  0.1675   0.1702   0.1731   0.1749   0.1852   0.1913   0.1977   0.1981
  0.2036   0.2077   0.2106   0.2146   0.2178   0.2237   0.2309   0.2351
  0.2360   0.2402   0.2438   0.2444   0.2510   0.2585   0.2609   0.2658
  0.2693   0.2734   0.2750   0.2786   0.2841   0.2870   0.2908   0.2930
  0.2993   0.3032   0.3069   0.3099   0.3202   0.3245   0.3269   0.3432
  0.3465   0.3508   0.3622   0.3670   0.4219   0.4238   0.4404   0.4428
  0.4531   0.4567   0.4643   0.4673   0.4731   0.4747   0.4853   0.4955
  0.4994   0.5021   0.5167   0.5214   0.5367   0.5476   0.5516   0.5562
  0.5631   0.5674   0.5761   0.5813   0.5879   0.6028   0.6060   0.6147
  0.6200   0.6220   0.6285   0.6331   0.6419   0.6601   0.6612   0.6753
  0.6779   0.6849   0.6881   0.7024   0.7082   0.7131   0.7253   0.7291
  0.7511   0.7612   0.7763   0.7879   0.8017   0.8205   0.8287   0.8348
  0.8393   0.8470   0.8480   0.8517   0.8522   0.8554   0.8576   0.8605
  0.8690   0.8718   0.8754   0.8822   0.8890   0.8964   0.9021   0.9119
  0.9155   0.9227   0.9354   0.9432   0.9452   0.9580   0.9596   0.9645
  0.9708   0.9765   0.9869   0.9932   0.9950   1.0218   1.0263   1.0390
  1.0489   1.0595   1.0846   1.1039   1.1079   1.1274   1.1448   1.1629
  1.2039   1.2290   1.2310   1.2394   1.2582   1.2755   1.2773   1.2890
  1.2991   1.3141   1.3453   1.3578   1.3799   1.3990   1.4391   1.4883
  1.4930   1.5055   1.5146   1.5300   1.5534   1.5636   1.5758   1.5837
  1.6100   1.6158   1.6421   1.6487   1.6723   1.6819   1.7040   1.7125
  1.7324   1.7439   1.7714   1.7747   1.8050   1.8427   1.8507   1.8594
  1.8768   1.8851   1.9000   1.9074   1.9208   1.9325   1.9485   1.9546
  1.9724   1.9745   1.9934   2.0087   2.0350   2.0453   2.0716   2.0880
  2.1435   2.1464   2.1834   2.2077   2.2380   2.2549   2.2698   2.2748
  2.2849   2.2975   2.3128   2.3312   2.3545   2.3738   2.4087   2.4214
  2.4313   2.4467   2.4536   2.4685   2.4780   2.5144   2.5220   2.5383
  2.5502   2.5927   2.6105   2.6407   2.6546   2.6642   2.6738   2.7029
  2.7050   2.7201   2.7402   2.7528   2.7591   2.7690   2.7800   2.7880
  2.7956   2.8145   2.8158   2.8333   2.8462   2.8665   2.8884   2.9203
  2.9780   2.9965   3.0701   3.0862   3.1109   3.1250   3.1608   3.1693
  3.2101   3.2208   3.2302   3.3464   3.3615   3.3776   3.4281   3.5055
  3.5762   3.5928   3.6814   3.7047   3.7676   3.8416   4.0036   4.0124
  4.0749   4.1107   4.1351   4.3733   4.8054   4.8351   9.7505   9.7845
  9.7984   9.8241  23.3891  23.5962  23.8384  23.8758  23.9045  23.9355
 23.9644  24.0039  24.0527  24.0759  24.1297  24.1649  25.7826  25.8327
 25.8457  25.9283  26.1053  26.1412  26.1569  26.2836  26.5002  26.6185
 26.6723  26.8939 215.7408 215.7782 215.7948 215.8257
 --------------------------------------------------------------

          Ground-State Mulliken Net Atomic Charges

     Atom                 Charge (a.u.)
  ----------------------------------------
      1 C                     0.287923
      2 C                    -0.825265
      3 Cl                    0.623989
      4 C                    -0.156677
      5 Cl                    0.576177
      6 C                    -0.090914
      7 Cl                    0.542520
      8 C                    -0.607933
      9 H                     0.211750
     10 C                    -0.657163
     11 H                     0.186336
     12 C                     0.607269
     13 C                    -1.115582
     14 H                     0.222281
     15 C                     0.344589
     16 Cl                    0.492844
     17 C                    -0.490508
     18 H                     0.195003
     19 C                    -0.363385
     20 H                     0.180216
     21 C                    -0.336586
     22 H                     0.173116
  ----------------------------------------
  Sum of atomic charges =     0.000000

 -----------------------------------------------------------------
                    Cartesian Multipole Moments
 -----------------------------------------------------------------
    Charge (ESU x 10^10)
                 0.0000
    Dipole Moment (Debye)
         X      -0.6990      Y       0.9257      Z      -2.9597
       Tot       3.1789
    Quadrupole Moments (Debye-Ang)
        XX    -123.2008     XY       4.6148     YY    -121.6853
        XZ       0.7465     YZ      -4.5140     ZZ    -119.0260
    Octopole Moments (Debye-Ang^2)
       XXX    -183.5044    XXY      35.2878    XYY     -60.0212
       YYY      64.3042    XXZ     -88.2051    XYZ     -12.4736
       YYZ     -66.0554    XZZ     -38.7227    YZZ      30.9870
       ZZZ    -210.4233
    Hexadecapole Moments (Debye-Ang^3)
      XXXX   -5293.5678   XXXY     510.1519   XXYY   -1035.8160
      XYYY     446.1563   YYYY    -732.2761   XXXZ    1040.2694
      XXYZ     -84.1600   XYYZ     371.3886   YYYZ    -167.3236
      XXZZ   -1318.2063   XYZZ     179.6243   YYZZ    -631.8338
      XZZZ    1037.5009   YZZZ    -169.3556   ZZZZ   -3000.7019
 -----------------------------------------------------------------
 Calculating analytic gradient of the SCF energy
 Gradient of SCF Energy
            1           2           3           4           5           6
    1  -0.0001476  -0.0000918   0.0001555  -0.0001580  -0.0000018   0.0000720
    2  -0.0001174  -0.0000108  -0.0001343   0.0000261  -0.0000513  -0.0000000
    3   0.0000760  -0.0001285  -0.0000462   0.0002620  -0.0002342   0.0000053
            7           8           9          10          11          12
    1   0.0000651   0.0002632  -0.0000308  -0.0002003   0.0000414   0.0000775
    2   0.0000188  -0.0000426   0.0000113   0.0000255   0.0000202   0.0002416
    3   0.0000413  -0.0000926   0.0000352   0.0000089  -0.0000017  -0.0001412
           13          14          15          16          17          18
    1  -0.0000628   0.0000092  -0.0001210   0.0001286  -0.0000316  -0.0000279
    2  -0.0000562   0.0001075   0.0002538  -0.0001596  -0.0000340  -0.0000190
    3   0.0000227   0.0000973  -0.0000882   0.0000060   0.0000823   0.0000095
           19          20          21          22
    1  -0.0000708   0.0000189   0.0001237  -0.0000106
    2  -0.0000215   0.0000211  -0.0000534  -0.0000257
    3   0.0001017   0.0000075  -0.0000556   0.0000326
 Max gradient component =       2.632E-04
 RMS gradient           =       1.023E-04
 Gradient time:  CPU 188.02 s  wall 188.03 s
 Geometry Optimization Parameters
   NAtoms,    NIC,     NZ,  NCons,   NDum,   NFix, NCnnct, MaxDiis
       22     155      22       0       0       0       0       0

 Cartesian Hessian Update
 Hessian updated using BFGS update


** GEOMETRY OPTIMIZATION IN DELOCALIZED INTERNAL COORDINATES **
   Searching for a Minimum

   Optimization Cycle:   6

                       Coordinates (Angstroms)
     ATOM                X               Y               Z
      1  C         0.0441238549    0.0034480135    0.0601629545
      2  C        -0.0054417249    0.1631274354    1.4539075194
      3  Cl        1.4772672481    0.3945329617    2.3529821349
      4  C        -1.2311569522    0.1744791159    2.1416437161
      5  Cl       -1.2774261447    0.3786462813    3.8670623317
      6  C        -2.4200519156    0.0277998089    1.4171102944
      7  Cl       -3.9729349360    0.0279672135    2.2173680108
      8  C        -2.3853141530   -0.1232148102    0.0357396338
      9  H        -3.3131444263   -0.2394854291   -0.5085425725
     10  C        -1.1674636676   -0.1324512071   -0.6265175994
     11  H        -1.1451371103   -0.2662270408   -1.7012487755
     12  C         1.3177398204   -0.0164073446   -0.7154914828
     13  C         2.2752686093   -1.0128724064   -0.4931005061
     14  H         2.1194286131   -1.7637032613    0.2698708739
     15  C         3.4317115448   -1.0354959336   -1.2621875379
     16  Cl        4.6230492578   -2.2992688812   -0.9789068020
     17  C         3.6675949986   -0.0864989146   -2.2523370707
     18  H         4.5777752484   -0.1234916631   -2.8366964891
     19  C         2.7120198390    0.9020923291   -2.4705540882
     20  H         2.8842921989    1.6510555496   -3.2348749387
     21  C         1.5434602076    0.9379990440   -1.7132395456
     22  H         0.8102729576    1.7176003707   -1.8832986027
   Point Group: c1    Number of degrees of freedom:    60


   Energy is  -2301.896763920

 Hessian updated using BFGS update

 60 Hessian modes will be used to form the next step
  Hessian Eigenvalues:
     0.003445    0.019247    0.019932    0.023006    0.023236    0.023576
     0.023610    0.023706    0.023924    0.024020    0.024082    0.024102
     0.024113    0.024116    0.024123    0.024140    0.024314    0.024669
     0.027388    0.158330    0.159968    0.159992    0.160037    0.160139
     0.160865    0.217675    0.223419    0.226080    0.234722    0.244330
     0.246711    0.249966    0.249983    0.251863    0.264532    0.290879
     0.299136    0.300734    0.308282    0.310831    0.342595    0.356259
     0.356612    0.356657    0.356678    0.356848    0.357241    0.378799
     0.428713    0.431111    0.441380    0.459636    0.466705    0.471057
     0.474026    0.477902    0.480249    0.484753    0.511465    0.534622

 Minimum search - taking simple RFO step
 Searching for Lamda that Minimizes Along All modes
 Value Taken    Lamda =  -0.00001252
 Step Taken.  Stepsize is  0.049918

                             Maximum     Tolerance    Cnvgd?
         Gradient           0.000684      0.000300      NO
         Displacement       0.044583      0.001200      NO
         Energy change     -0.000012      0.000001      NO


 New Cartesian Coordinates Obtained by Inverse Iteration

 Displacement from previous Coordinates is:  0.177702
 ----------------------------------------------------------------
             Standard Nuclear Orientation (Angstroms)
    I     Atom           X                Y                Z
 ----------------------------------------------------------------
    1      C       0.0431308657     0.0028064373     0.0592573565
    2      C      -0.0058625945     0.1761874274     1.4511210946
    3      Cl      1.4766491513     0.4265242287     2.3453369102
    4      C      -1.2311586244     0.1869730303     2.1398733281
    5      Cl     -1.2774035055     0.4095000059     3.8631947375
    6      C      -2.4194838694     0.0251531514     1.4175072382
    7      Cl     -3.9721752177     0.0230646302     2.2191218268
    8      C      -2.3851765089    -0.1389489497     0.0377616996
    9      H      -3.3127687021    -0.2665024113    -0.5044324755
   10      C      -1.1675859176    -0.1469962959    -0.6255301086
   11      H      -1.1451081356    -0.2898930415    -1.6990937182
   12      C       1.3174363350    -0.0168418957    -0.7162705057
   13      C       2.2678059830    -1.0223402921    -0.5035182952
   14      H       2.1048054306    -1.7811315788     0.2501557052
   15      C       3.4252206245    -1.0440431231    -1.2711179362
   16      Cl      4.6078985148    -2.3183135157    -1.0004491262
   17      C       3.6687076218    -0.0851241231    -2.2500328189
   18      H       4.5795140957    -0.1211968590    -2.8335944914
   19      C       2.7201138935     0.9120669376    -2.4586728828
   20      H       2.8985625362     1.6684186655    -3.2142067182
   21      C       1.5505162924     0.9472097577    -1.7024558332
   22      H       0.8222950995     1.7330590454    -1.8651035284
 ----------------------------------------------------------------
 Nuclear Repulsion Energy =        1438.85094158 hartrees
 There are       73 alpha and       73 beta electrons
 Applying Cartesian multipole field
    Component          Value
    ---------          -----
     (2,0,0)        1.00000E-11
     (0,2,0)        2.00000E-11
     (0,0,2)       -3.00000E-11
 Nucleus-field energy     =    -0.0000000192 hartrees
 Requested basis set is 6-311++G(d,p)
 There are 154 shells and 426 basis functions
 A cutoff of  1.0D-15 yielded   9368 shell pairs
 There are     76719 function pairs (     82384 Cartesian)
 Smallest overlap matrix eigenvalue = 3.17E-07
 Linear dependence detected in AO basis
 Number of orthogonalized atomic orbitals = 423
 Maximum deviation from orthogonality = 5.307E-10
 Guess from superposition of atomic densities
 Warning:  Energy on first SCF cycle will be non-variational
 SAD guess density has 146.000000 electrons

 -----------------------------------------------------------------------
  General SCF calculation program by
  Eric Jon Sundstrom, Paul Horn, Yuezhi Mao, Dmitri Zuev, Alec White,
  David Stuck, Shaama M.S., Shane Yost, Joonho Lee, David Small,
  Daniel Levine, Susi Lehtola, Hugh Burton, Evgeny Epifanovsky,
  Bang C. Huynh
 -----------------------------------------------------------------------
 Exchange:     0.2000 Hartree-Fock + 0.0800 Slater + 0.7200 B88
 Correlation:  0.1900 VWN1RPA + 0.8100 LYP
 Using SG-1 standard quadrature grid
 A restricted SCF calculation will be
 performed using DIIS
 SCF converges when DIIS error is below 1.0e-08
 ---------------------------------------
  Cycle       Energy         DIIS error
 ---------------------------------------
    1   -2305.6485671064      3.02e-02  
    2   -2301.7342606165      2.60e-03  
    3   -2301.6106587508      3.35e-03  
    4   -2301.8805489630      7.84e-04  
    5   -2301.8942242221      3.29e-04  
    6   -2301.8965496675      1.00e-04  
    7   -2301.8967390729      3.66e-05  
    8   -2301.8967670223      1.45e-05  
    9   -2301.8967716975      3.25e-06  
   10   -2301.8967719372      1.05e-06  
   11   -2301.8967719618      2.01e-07  
   12   -2301.8967719624      1.16e-07  
   13   -2301.8967719626      3.75e-08  
   14   -2301.8967719627      8.30e-09  Convergence criterion met
 ---------------------------------------
 SCF time:   CPU 530.04s  wall 530.00s 
 SCF   energy in the final basis set =    -2301.8967719627
 Total energy in the final basis set =    -2301.8967719627

 --------------------------------------------------------------

                    Orbital Energies (a.u.)
 --------------------------------------------------------------

 Alpha MOs
 -- Occupied --
********-101.5730-101.5714-101.5618 -10.2732 -10.2718 -10.2689 -10.2525
-10.2263 -10.2163 -10.2127 -10.2114 -10.2028 -10.2019 -10.2013 -10.1990
 -9.4881  -9.4876  -9.4862  -9.4764  -7.2529  -7.2524  -7.2511  -7.2430
 -7.2425  -7.2422  -7.2417  -7.2411  -7.2410  -7.2402  -7.2312  -7.2308
 -0.9481  -0.9106  -0.8966  -0.8770  -0.8572  -0.8463  -0.7957  -0.7601
 -0.7583  -0.7409  -0.6548  -0.6405  -0.6269  -0.6042  -0.5496  -0.5294
 -0.5243  -0.4938  -0.4916  -0.4747  -0.4630  -0.4558  -0.4499  -0.4450
 -0.4209  -0.4161  -0.4045  -0.3851  -0.3834  -0.3804  -0.3614  -0.3493
 -0.3483  -0.3407  -0.3376  -0.3253  -0.3162  -0.2870  -0.2714  -0.2670
 -0.2600
 -- Virtual --
 -0.0611  -0.0528  -0.0380  -0.0343  -0.0294  -0.0150  -0.0032   0.0072
  0.0093   0.0141   0.0165   0.0214   0.0266   0.0338   0.0395   0.0480
  0.0523   0.0555   0.0611   0.0692   0.0727   0.0764   0.0796   0.0848
  0.0899   0.0927   0.0948   0.0962   0.1001   0.1045   0.1075   0.1090
  0.1169   0.1182   0.1204   0.1222   0.1231   0.1280   0.1282   0.1293
  0.1331   0.1348   0.1352   0.1463   0.1497   0.1564   0.1630   0.1666
  0.1673   0.1700   0.1729   0.1748   0.1850   0.1913   0.1973   0.1980
  0.2037   0.2076   0.2107   0.2149   0.2182   0.2231   0.2311   0.2355
  0.2363   0.2394   0.2432   0.2446   0.2512   0.2584   0.2609   0.2655
  0.2695   0.2738   0.2750   0.2786   0.2837   0.2872   0.2905   0.2927
  0.2994   0.3030   0.3066   0.3099   0.3198   0.3242   0.3270   0.3433
  0.3466   0.3506   0.3627   0.3668   0.4219   0.4237   0.4405   0.4430
  0.4529   0.4566   0.4645   0.4674   0.4729   0.4746   0.4852   0.4955
  0.4992   0.5024   0.5164   0.5214   0.5368   0.5471   0.5513   0.5563
  0.5625   0.5674   0.5760   0.5807   0.5875   0.6031   0.6062   0.6152
  0.6202   0.6219   0.6299   0.6327   0.6420   0.6605   0.6615   0.6756
  0.6785   0.6854   0.6875   0.7023   0.7082   0.7131   0.7249   0.7295
  0.7512   0.7616   0.7770   0.7879   0.8016   0.8202   0.8289   0.8347
  0.8391   0.8470   0.8481   0.8517   0.8520   0.8558   0.8579   0.8605
  0.8689   0.8719   0.8757   0.8818   0.8889   0.8972   0.9031   0.9117
  0.9157   0.9235   0.9344   0.9426   0.9454   0.9579   0.9599   0.9644
  0.9711   0.9764   0.9872   0.9932   0.9963   1.0215   1.0266   1.0391
  1.0485   1.0583   1.0857   1.1048   1.1080   1.1286   1.1448   1.1640
  1.2045   1.2289   1.2312   1.2393   1.2583   1.2755   1.2773   1.2893
  1.2996   1.3132   1.3455   1.3590   1.3799   1.3989   1.4365   1.4883
  1.4931   1.5057   1.5146   1.5313   1.5544   1.5634   1.5757   1.5842
  1.6100   1.6154   1.6423   1.6494   1.6716   1.6816   1.7045   1.7115
  1.7329   1.7440   1.7715   1.7738   1.8041   1.8422   1.8506   1.8593
  1.8757   1.8853   1.8980   1.9071   1.9218   1.9338   1.9479   1.9545
  1.9736   1.9758   1.9939   2.0106   2.0350   2.0445   2.0727   2.0881
  2.1432   2.1459   2.1834   2.2071   2.2376   2.2556   2.2695   2.2744
  2.2845   2.2966   2.3127   2.3319   2.3550   2.3737   2.4101   2.4214
  2.4313   2.4474   2.4529   2.4686   2.4793   2.5144   2.5219   2.5382
  2.5499   2.5920   2.6099   2.6406   2.6557   2.6648   2.6748   2.7025
  2.7050   2.7205   2.7427   2.7523   2.7588   2.7683   2.7763   2.7868
  2.7947   2.8147   2.8177   2.8334   2.8471   2.8664   2.8868   2.9201
  2.9790   2.9974   3.0713   3.0869   3.1112   3.1246   3.1606   3.1691
  3.2098   3.2206   3.2305   3.3465   3.3618   3.3771   3.4281   3.5053
  3.5767   3.5927   3.6820   3.7057   3.7678   3.8424   4.0034   4.0126
  4.0749   4.1105   4.1350   4.3699   4.8059   4.8351   9.7507   9.7847
  9.7982   9.8238  23.3894  23.5963  23.8383  23.8757  23.9041  23.9354
 23.9643  24.0043  24.0527  24.0765  24.1297  24.1653  25.7824  25.8324
 25.8454  25.9285  26.1052  26.1417  26.1552  26.2858  26.4999  26.6195
 26.6711  26.8939 215.7410 215.7783 215.7946 215.8255
 --------------------------------------------------------------

          Ground-State Mulliken Net Atomic Charges

     Atom                 Charge (a.u.)
  ----------------------------------------
      1 C                     0.261230
      2 C                    -0.852462
      3 Cl                    0.624756
      4 C                    -0.141257
      5 Cl                    0.576057
      6 C                    -0.081532
      7 Cl                    0.541789
      8 C                    -0.616456
      9 H                     0.211767
     10 C                    -0.648624
     11 H                     0.187046
     12 C                     0.610995
     13 C                    -1.077252
     14 H                     0.223947
     15 C                     0.327861
     16 Cl                    0.493049
     17 C                    -0.481325
     18 H                     0.195490
     19 C                    -0.374004
     20 H                     0.180179
     21 C                    -0.335080
     22 H                     0.173827
  ----------------------------------------
  Sum of atomic charges =     0.000000

 -----------------------------------------------------------------
                    Cartesian Multipole Moments
 -----------------------------------------------------------------
    Charge (ESU x 10^10)
                 0.0000
    Dipole Moment (Debye)
         X      -0.6877      Y       0.9138      Z      -2.9478
       Tot       3.1619
    Quadrupole Moments (Debye-Ang)
        XX    -123.1502     XY       4.7213     YY    -121.6201
        XZ       0.7543     YZ      -4.5163     ZZ    -119.1386
    Octopole Moments (Debye-Ang^2)
       XXX    -182.4648    XXY      34.9313    XYY     -59.7661
       YYY      63.1267    XXZ     -87.8958    XYZ     -12.6606
       YYZ     -65.7565    XZZ     -38.7265    YZZ      30.5480
       ZZZ    -208.9166
    Hexadecapole Moments (Debye-Ang^3)
      XXXX   -5280.1268   XXXY     511.0648   XXYY   -1035.9156
      XYYY     445.7139   YYYY    -745.9996   XXXZ    1044.1335
      XXYZ     -87.8791   XYYZ     372.6247   YYYZ    -178.4468
      XXZZ   -1316.1957   XYZZ     179.9309   YYZZ    -633.2175
      XZZZ    1042.7442   YZZZ    -178.8306   ZZZZ   -2997.9076
 -----------------------------------------------------------------
 Calculating analytic gradient of the SCF energy
 Gradient of SCF Energy
            1           2           3           4           5           6
    1  -0.0003090   0.0000331   0.0001505  -0.0001984  -0.0000039   0.0001984
    2  -0.0000907  -0.0000312  -0.0000675   0.0000184  -0.0000138  -0.0000304
    3   0.0001973  -0.0002741   0.0000692   0.0002803  -0.0001256  -0.0002130
            7           8           9          10          11          12
    1  -0.0000795   0.0001303  -0.0000438  -0.0000324   0.0000306   0.0001110
    2   0.0000142   0.0000242  -0.0000208   0.0000039   0.0000250   0.0003446
    3   0.0000933   0.0000421   0.0000366  -0.0000244   0.0000121  -0.0003083
           13          14          15          16          17          18
    1   0.0001200  -0.0000214  -0.0001223   0.0000777  -0.0000961  -0.0000047
    2  -0.0001356   0.0000639   0.0001183  -0.0000944   0.0000167   0.0000116
    3   0.0000011   0.0000405  -0.0000042  -0.0000074   0.0001005  -0.0000292
           19          20          21          22
    1   0.0000484   0.0000195   0.0000228  -0.0000308
    2  -0.0000265   0.0000143  -0.0001316  -0.0000126
    3  -0.0000378   0.0000271   0.0001280  -0.0000040
 Max gradient component =       3.446E-04
 RMS gradient           =       1.157E-04
 Gradient time:  CPU 185.66 s  wall 185.67 s
 Geometry Optimization Parameters
   NAtoms,    NIC,     NZ,  NCons,   NDum,   NFix, NCnnct, MaxDiis
       22     155      22       0       0       0       0       0

 Cartesian Hessian Update
 Hessian updated using BFGS update


** GEOMETRY OPTIMIZATION IN DELOCALIZED INTERNAL COORDINATES **
   Searching for a Minimum

   Optimization Cycle:   7

                       Coordinates (Angstroms)
     ATOM                X               Y               Z
      1  C         0.0431308657    0.0028064373    0.0592573565
      2  C        -0.0058625945    0.1761874274    1.4511210946
      3  Cl        1.4766491513    0.4265242287    2.3453369102
      4  C        -1.2311586244    0.1869730303    2.1398733281
      5  Cl       -1.2774035055    0.4095000059    3.8631947375
      6  C        -2.4194838694    0.0251531514    1.4175072382
      7  Cl       -3.9721752177    0.0230646302    2.2191218268
      8  C        -2.3851765089   -0.1389489497    0.0377616996
      9  H        -3.3127687021   -0.2665024113   -0.5044324755
     10  C        -1.1675859176   -0.1469962959   -0.6255301086
     11  H        -1.1451081356   -0.2898930415   -1.6990937182
     12  C         1.3174363350   -0.0168418957   -0.7162705057
     13  C         2.2678059830   -1.0223402921   -0.5035182952
     14  H         2.1048054306   -1.7811315788    0.2501557052
     15  C         3.4252206245   -1.0440431231   -1.2711179362
     16  Cl        4.6078985148   -2.3183135157   -1.0004491262
     17  C         3.6687076218   -0.0851241231   -2.2500328189
     18  H         4.5795140957   -0.1211968590   -2.8335944914
     19  C         2.7201138935    0.9120669376   -2.4586728828
     20  H         2.8985625362    1.6684186655   -3.2142067182
     21  C         1.5505162924    0.9472097577   -1.7024558332
     22  H         0.8222950995    1.7330590454   -1.8651035284
   Point Group: c1    Number of degrees of freedom:    60


   Energy is  -2301.896771963

 Hessian updated using BFGS update

 60 Hessian modes will be used to form the next step
  Hessian Eigenvalues:
     0.002460    0.019264    0.019890    0.022876    0.023240    0.023541
     0.023655    0.023691    0.023910    0.024024    0.024080    0.024109
     0.024113    0.024122    0.024138    0.024268    0.024348    0.024508
     0.025749    0.157323    0.159989    0.159994    0.160041    0.160240
     0.160591    0.217351    0.222902    0.225579    0.235061    0.244664
     0.246291    0.249979    0.250038    0.251493    0.258319    0.284278
     0.299171    0.301125    0.304852    0.310802    0.341933    0.355562
     0.356633    0.356655    0.356678    0.356733    0.357359    0.379128
     0.428814    0.431199    0.440352    0.459182    0.469881    0.472159
     0.472573    0.476293    0.479031    0.486402    0.510633    0.530698

 Minimum search - taking simple RFO step
 Searching for Lamda that Minimizes Along All modes
 Value Taken    Lamda =  -0.00000489
 Step Taken.  Stepsize is  0.034739

                             Maximum     Tolerance    Cnvgd?
         Gradient           0.000294      0.000300     YES
         Displacement       0.030376      0.001200      NO
         Energy change     -0.000008      0.000001      NO


 New Cartesian Coordinates Obtained by Inverse Iteration

 Displacement from previous Coordinates is:  0.122042
 ----------------------------------------------------------------
             Standard Nuclear Orientation (Angstroms)
    I     Atom           X                Y                Z
 ----------------------------------------------------------------
    1      C       0.0426856704     0.0030867330     0.0586630068
    2      C      -0.0063465177     0.1859410478     1.4492401050
    3      Cl      1.4756386601     0.4508767350     2.3394910592
    4      C      -1.2312273442     0.1953020159     2.1385193507
    5      Cl     -1.2774029423     0.4287366479     3.8606439999
    6      C      -2.4192449167     0.0229781070     1.4179497893
    7      Cl     -3.9715375537     0.0179516900     2.2202495783
    8      C      -2.3849744201    -0.1495176933     0.0391843460
    9      H      -3.3120860324    -0.2843691940    -0.5020119034
   10      C      -1.1674985919    -0.1564462487    -0.6246875089
   11      H      -1.1450209185    -0.3057680702    -1.6974112378
   12      C       1.3172634843    -0.0169935948    -0.7164012176
   13      C       2.2625094488    -1.0285380359    -0.5105005375
   14      H       2.0948533521    -1.7928101038     0.2367011201
   15      C       3.4205785676    -1.0499518727    -1.2773135257
   16      Cl      4.5970658242    -2.3312694868    -1.0149375963
   17      C       3.6693291196    -0.0847923998    -2.2488858412
   18      H       4.5805021236    -0.1207158707    -2.8318765376
   19      C       2.7256695410     0.9185072068    -2.4505899549
   20      H       2.9081123385     1.6795459644    -3.2004502193
   21      C       1.5556539495     0.9536281348    -1.6948423806
   22      H       0.8314105259     1.7442495195    -1.8518824361
 ----------------------------------------------------------------
 Nuclear Repulsion Energy =        1438.71180123 hartrees
 There are       73 alpha and       73 beta electrons
 Applying Cartesian multipole field
    Component          Value
    ---------          -----
     (2,0,0)        1.00000E-11
     (0,2,0)        2.00000E-11
     (0,0,2)       -3.00000E-11
 Nucleus-field energy     =    -0.0000000191 hartrees
 Requested basis set is 6-311++G(d,p)
 There are 154 shells and 426 basis functions
 A cutoff of  1.0D-15 yielded   9366 shell pairs
 There are     76725 function pairs (     82388 Cartesian)
 Smallest overlap matrix eigenvalue = 3.17E-07
 Linear dependence detected in AO basis
 Number of orthogonalized atomic orbitals = 423
 Maximum deviation from orthogonality = 3.309E-10
 Guess from superposition of atomic densities
 Warning:  Energy on first SCF cycle will be non-variational
 SAD guess density has 146.000000 electrons

 -----------------------------------------------------------------------
  General SCF calculation program by
  Eric Jon Sundstrom, Paul Horn, Yuezhi Mao, Dmitri Zuev, Alec White,
  David Stuck, Shaama M.S., Shane Yost, Joonho Lee, David Small,
  Daniel Levine, Susi Lehtola, Hugh Burton, Evgeny Epifanovsky,
  Bang C. Huynh
 -----------------------------------------------------------------------
 Exchange:     0.2000 Hartree-Fock + 0.0800 Slater + 0.7200 B88
 Correlation:  0.1900 VWN1RPA + 0.8100 LYP
 Using SG-1 standard quadrature grid
 A restricted SCF calculation will be
 performed using DIIS
 SCF converges when DIIS error is below 1.0e-08
 ---------------------------------------
  Cycle       Energy         DIIS error
 ---------------------------------------
    1   -2305.6480689521      3.02e-02  
    2   -2301.7342744470      2.60e-03  
    3   -2301.6107118275      3.35e-03  
    4   -2301.8805532002      7.84e-04  
    5   -2301.8942275514      3.29e-04  
    6   -2301.8965513841      1.00e-04  
    7   -2301.8967414000      3.68e-05  
    8   -2301.8967697614      1.44e-05  
    9   -2301.8967744202      3.26e-06  
   10   -2301.8967746603      1.05e-06  
   11   -2301.8967746849      2.03e-07  
   12   -2301.8967746854      1.17e-07  
   13   -2301.8967746859      3.73e-08  
   14   -2301.8967746857      8.32e-09  Convergence criterion met
 ---------------------------------------
 SCF time:   CPU 532.46s  wall 532.00s 
 SCF   energy in the final basis set =    -2301.8967746857
 Total energy in the final basis set =    -2301.8967746857

 --------------------------------------------------------------

                    Orbital Energies (a.u.)
 --------------------------------------------------------------

 Alpha MOs
 -- Occupied --
********-101.5730-101.5714-101.5618 -10.2732 -10.2717 -10.2689 -10.2526
-10.2262 -10.2162 -10.2127 -10.2114 -10.2028 -10.2019 -10.2013 -10.1990
 -9.4881  -9.4876  -9.4862  -9.4764  -7.2529  -7.2524  -7.2511  -7.2430
 -7.2425  -7.2422  -7.2417  -7.2411  -7.2410  -7.2402  -7.2312  -7.2309
 -0.9480  -0.9106  -0.8966  -0.8769  -0.8572  -0.8463  -0.7957  -0.7600
 -0.7583  -0.7409  -0.6548  -0.6403  -0.6270  -0.6042  -0.5496  -0.5294
 -0.5243  -0.4940  -0.4915  -0.4747  -0.4629  -0.4558  -0.4498  -0.4450
 -0.4209  -0.4161  -0.4045  -0.3852  -0.3832  -0.3804  -0.3613  -0.3492
 -0.3483  -0.3408  -0.3375  -0.3253  -0.3162  -0.2867  -0.2714  -0.2670
 -0.2603
 -- Virtual --
 -0.0606  -0.0529  -0.0379  -0.0342  -0.0299  -0.0150  -0.0032   0.0072
  0.0093   0.0140   0.0165   0.0213   0.0266   0.0338   0.0394   0.0480
  0.0522   0.0557   0.0611   0.0692   0.0727   0.0762   0.0796   0.0849
  0.0898   0.0927   0.0947   0.0962   0.1001   0.1045   0.1075   0.1089
  0.1169   0.1181   0.1204   0.1221   0.1233   0.1278   0.1281   0.1293
  0.1329   0.1347   0.1352   0.1463   0.1497   0.1563   0.1630   0.1669
  0.1671   0.1700   0.1728   0.1747   0.1848   0.1913   0.1971   0.1979
  0.2038   0.2075   0.2108   0.2151   0.2185   0.2227   0.2312   0.2356
  0.2365   0.2387   0.2429   0.2449   0.2514   0.2583   0.2609   0.2654
  0.2697   0.2740   0.2750   0.2786   0.2835   0.2872   0.2903   0.2926
  0.2995   0.3030   0.3065   0.3099   0.3195   0.3240   0.3271   0.3434
  0.3467   0.3505   0.3632   0.3668   0.4220   0.4237   0.4406   0.4431
  0.4527   0.4566   0.4646   0.4675   0.4727   0.4745   0.4851   0.4955
  0.4992   0.5026   0.5162   0.5214   0.5369   0.5468   0.5511   0.5564
  0.5621   0.5673   0.5761   0.5803   0.5872   0.6033   0.6062   0.6155
  0.6202   0.6217   0.6306   0.6327   0.6422   0.6608   0.6617   0.6756
  0.6789   0.6857   0.6872   0.7023   0.7082   0.7133   0.7246   0.7298
  0.7513   0.7619   0.7776   0.7879   0.8015   0.8201   0.8290   0.8346
  0.8391   0.8470   0.8482   0.8516   0.8519   0.8561   0.8581   0.8605
  0.8690   0.8719   0.8759   0.8816   0.8887   0.8977   0.9039   0.9113
  0.9159   0.9241   0.9340   0.9423   0.9455   0.9578   0.9601   0.9643
  0.9714   0.9763   0.9873   0.9933   0.9973   1.0214   1.0269   1.0391
  1.0480   1.0577   1.0865   1.1054   1.1083   1.1294   1.1449   1.1648
  1.2049   1.2288   1.2312   1.2393   1.2584   1.2754   1.2774   1.2895
  1.3001   1.3126   1.3456   1.3597   1.3798   1.3988   1.4347   1.4882
  1.4931   1.5059   1.5147   1.5323   1.5551   1.5632   1.5757   1.5845
  1.6100   1.6151   1.6425   1.6499   1.6711   1.6814   1.7048   1.7109
  1.7333   1.7442   1.7715   1.7733   1.8035   1.8419   1.8506   1.8591
  1.8750   1.8854   1.8967   1.9069   1.9225   1.9345   1.9476   1.9545
  1.9744   1.9766   1.9943   2.0119   2.0350   2.0442   2.0735   2.0883
  2.1430   2.1457   2.1835   2.2067   2.2374   2.2562   2.2693   2.2741
  2.2842   2.2960   2.3127   2.3325   2.3555   2.3736   2.4110   2.4214
  2.4312   2.4476   2.4525   2.4686   2.4804   2.5145   2.5219   2.5383
  2.5498   2.5916   2.6095   2.6404   2.6565   2.6653   2.6754   2.7022
  2.7050   2.7207   2.7442   2.7517   2.7585   2.7681   2.7740   2.7859
  2.7942   2.8145   2.8200   2.8337   2.8478   2.8663   2.8856   2.9199
  2.9797   2.9980   3.0723   3.0874   3.1116   3.1243   3.1606   3.1691
  3.2096   3.2204   3.2309   3.3464   3.3619   3.3766   3.4282   3.5053
  3.5770   3.5926   3.6823   3.7063   3.7678   3.8432   4.0033   4.0127
  4.0749   4.1104   4.1350   4.3678   4.8061   4.8350   9.7509   9.7848
  9.7981   9.8237  23.3896  23.5965  23.8383  23.8757  23.9040  23.9352
 23.9642  24.0044  24.0525  24.0769  24.1295  24.1655  25.7822  25.8322
 25.8453  25.9287  26.1051  26.1422  26.1541  26.2876  26.4997  26.6201
 26.6705  26.8941 215.7412 215.7784 215.7945 215.8254
 --------------------------------------------------------------

          Ground-State Mulliken Net Atomic Charges

     Atom                 Charge (a.u.)
  ----------------------------------------
      1 C                     0.243274
      2 C                    -0.869256
      3 Cl                    0.625488
      4 C                    -0.129021
      5 Cl                    0.575825
      6 C                    -0.075675
      7 Cl                    0.541290
      8 C                    -0.622969
      9 H                     0.211770
     10 C                    -0.643357
     11 H                     0.187477
     12 C                     0.612421
     13 C                    -1.051792
     14 H                     0.224928
     15 C                     0.316681
     16 Cl                    0.493218
     17 C                    -0.474579
     18 H                     0.195801
     19 C                    -0.382305
     20 H                     0.180149
     21 C                    -0.333756
     22 H                     0.174387
  ----------------------------------------
  Sum of atomic charges =     0.000000

 -----------------------------------------------------------------
                    Cartesian Multipole Moments
 -----------------------------------------------------------------
    Charge (ESU x 10^10)
                -0.0000
    Dipole Moment (Debye)
         X      -0.6800      Y       0.9055      Z      -2.9395
       Tot       3.1500
    Quadrupole Moments (Debye-Ang)
        XX    -123.1032     XY       4.7884     YY    -121.5748
        XZ       0.7556     YZ      -4.5157     ZZ    -119.2185
    Octopole Moments (Debye-Ang^2)
       XXX    -181.7387    XXY      34.6825    XYY     -59.5801
       YYY      62.3455    XXZ     -87.6725    XYZ     -12.7693
       YYZ     -65.5464    XZZ     -38.7086    YZZ      30.2328
       ZZZ    -207.9122
    Hexadecapole Moments (Debye-Ang^3)
      XXXX   -5270.0486   XXXY     511.0870   XXYY   -1035.9028
      XYYY     444.8959   YYYY    -755.6204   XXXZ    1046.6604
      XXYZ     -90.3157   XYYZ     373.4991   YYYZ    -185.8506
      XXZZ   -1314.6314   XYZZ     179.9607   YYZZ    -634.2105
      XZZZ    1046.3184   YZZZ    -185.1910   ZZZZ   -2995.9351
 -----------------------------------------------------------------
 Calculating analytic gradient of the SCF energy
 Gradient of SCF Energy
            1           2           3           4           5           6
    1  -0.0001382   0.0000429   0.0000539  -0.0000913   0.0000080   0.0001548
    2  -0.0000150  -0.0000233  -0.0000244   0.0000145  -0.0000066  -0.0000163
    3   0.0001293  -0.0001596   0.0000505   0.0001404  -0.0000284  -0.0001465
            7           8           9          10          11          12
    1  -0.0000851  -0.0000122  -0.0000126   0.0000221   0.0000038   0.0000376
    2  -0.0000037   0.0000223  -0.0000159   0.0000027   0.0000117   0.0001658
    3   0.0000529   0.0000461   0.0000139  -0.0000260   0.0000072  -0.0001732
           13          14          15          16          17          18
    1   0.0001251  -0.0000230  -0.0000614   0.0000114  -0.0000583   0.0000005
    2  -0.0000764   0.0000130  -0.0000120  -0.0000087   0.0000453   0.0000149
    3  -0.0000066  -0.0000031   0.0000496  -0.0000167   0.0000111  -0.0000171
           19          20          21          22
    1   0.0000891   0.0000059  -0.0000634  -0.0000096
    2  -0.0000190   0.0000088  -0.0000783   0.0000005
    3  -0.0000596   0.0000173   0.0001278  -0.0000093
 Max gradient component =       1.732E-04
 RMS gradient           =       6.659E-05
 Gradient time:  CPU 185.59 s  wall 185.59 s
 Geometry Optimization Parameters
   NAtoms,    NIC,     NZ,  NCons,   NDum,   NFix, NCnnct, MaxDiis
       22     155      22       0       0       0       0       0

 Cartesian Hessian Update
 Hessian updated using BFGS update


** GEOMETRY OPTIMIZATION IN DELOCALIZED INTERNAL COORDINATES **
   Searching for a Minimum

   Optimization Cycle:   8

                       Coordinates (Angstroms)
     ATOM                X               Y               Z
      1  C         0.0426856704    0.0030867330    0.0586630068
      2  C        -0.0063465177    0.1859410478    1.4492401050
      3  Cl        1.4756386601    0.4508767350    2.3394910592
      4  C        -1.2312273442    0.1953020159    2.1385193507
      5  Cl       -1.2774029423    0.4287366479    3.8606439999
      6  C        -2.4192449167    0.0229781070    1.4179497893
      7  Cl       -3.9715375537    0.0179516900    2.2202495783
      8  C        -2.3849744201   -0.1495176933    0.0391843460
      9  H        -3.3120860324   -0.2843691940   -0.5020119034
     10  C        -1.1674985919   -0.1564462487   -0.6246875089
     11  H        -1.1450209185   -0.3057680702   -1.6974112378
     12  C         1.3172634843   -0.0169935948   -0.7164012176
     13  C         2.2625094488   -1.0285380359   -0.5105005375
     14  H         2.0948533521   -1.7928101038    0.2367011201
     15  C         3.4205785676   -1.0499518727   -1.2773135257
     16  Cl        4.5970658242   -2.3312694868   -1.0149375963
     17  C         3.6693291196   -0.0847923998   -2.2488858412
     18  H         4.5805021236   -0.1207158707   -2.8318765376
     19  C         2.7256695410    0.9185072068   -2.4505899549
     20  H         2.9081123385    1.6795459644   -3.2004502193
     21  C         1.5556539495    0.9536281348   -1.6948423806
     22  H         0.8314105259    1.7442495195   -1.8518824361
   Point Group: c1    Number of degrees of freedom:    60


   Energy is  -2301.896774686

 Hessian updated using BFGS update

 60 Hessian modes will be used to form the next step
  Hessian Eigenvalues:
     0.002187    0.019235    0.019853    0.022482    0.023188    0.023427
     0.023634    0.023675    0.023760    0.023942    0.024041    0.024092
     0.024110    0.024120    0.024123    0.024139    0.024271    0.024455
     0.025393    0.156345    0.159646    0.159993    0.160008    0.160117
     0.160277    0.216317    0.220427    0.225607    0.234327    0.239751
     0.246702    0.249728    0.250001    0.251531    0.256061    0.283538
     0.298951    0.300894    0.301574    0.310924    0.338247    0.355794
     0.356616    0.356655    0.356678    0.356754    0.357217    0.381936
     0.428826    0.430565    0.440121    0.457420    0.464096    0.470915
     0.472637    0.476831    0.479427    0.486610    0.511576    0.527376

 Minimum search - taking simple RFO step
 Searching for Lamda that Minimizes Along All modes
 Value Taken    Lamda =   0.00000000
 Step Taken.  Stepsize is  0.010600

                             Maximum     Tolerance    Cnvgd?
         Gradient           0.000144      0.000300     YES
         Displacement       0.008847      0.001200      NO
         Energy change     -0.000003      0.000001      NO


 New Cartesian Coordinates Obtained by Inverse Iteration

 Displacement from previous Coordinates is:  0.036036
 ----------------------------------------------------------------
             Standard Nuclear Orientation (Angstroms)
    I     Atom           X                Y                Z
 ----------------------------------------------------------------
    1      C       0.0426097919     0.0033136990     0.0584599167
    2      C      -0.0065549817     0.1889234431     1.4486934259
    3      Cl      1.4751906973     0.4589012569     2.3375029463
    4      C      -1.2312659595     0.1974277420     2.1380759698
    5      Cl     -1.2774388608     0.4337215100     3.8599093124
    6      C      -2.4192538513     0.0220669686     1.4181564019
    7      Cl     -3.9712518322     0.0161194139     2.2206284566
    8      C      -2.3848662936    -0.1526566208     0.0396107658
    9      H      -3.3117961400    -0.2893330501    -0.5014186297
   10      C      -1.1674313309    -0.1591743419    -0.6244090797
   11      H      -1.1449532441    -0.3103042527    -1.6968966364
   12      C       1.3172459968    -0.0168817605    -0.7163017590
   13      C       2.2608559708    -1.0301825031    -0.5124754535
   14      H       2.0920184763    -1.7959534831     0.2329653516
   15      C       3.4191249841    -1.0516786022    -1.2791530147
   16      Cl      4.5936211656    -2.3352002088    -1.0190629937
   17      C       3.6694775181    -0.0848787373    -2.2486495200
   18      H       4.5806991152    -0.1210000874    -2.8315298320
   19      C       2.7273163795     0.9203313308    -2.4482448148
   20      H       2.9108840312     1.6825995476    -3.1965972248
   21      C       1.5573200983     0.9556591359    -1.6925823620
   22      H       0.8343816373     1.7478108316    -1.8478297688
 ----------------------------------------------------------------
 Nuclear Repulsion Energy =        1438.68904359 hartrees
 There are       73 alpha and       73 beta electrons
 Applying Cartesian multipole field
    Component          Value
    ---------          -----
     (2,0,0)        1.00000E-11
     (0,2,0)        2.00000E-11
     (0,0,2)       -3.00000E-11
 Nucleus-field energy     =    -0.0000000190 hartrees
 Requested basis set is 6-311++G(d,p)
 There are 154 shells and 426 basis functions
 A cutoff of  1.0D-15 yielded   9368 shell pairs
 There are     76765 function pairs (     82436 Cartesian)
 Smallest overlap matrix eigenvalue = 3.17E-07
 Linear dependence detected in AO basis
 Number of orthogonalized atomic orbitals = 423
 Maximum deviation from orthogonality = 4.470E-10
 Guess from superposition of atomic densities
 Warning:  Energy on first SCF cycle will be non-variational
 SAD guess density has 146.000000 electrons

 -----------------------------------------------------------------------
  General SCF calculation program by
  Eric Jon Sundstrom, Paul Horn, Yuezhi Mao, Dmitri Zuev, Alec White,
  David Stuck, Shaama M.S., Shane Yost, Joonho Lee, David Small,
  Daniel Levine, Susi Lehtola, Hugh Burton, Evgeny Epifanovsky,
  Bang C. Huynh
 -----------------------------------------------------------------------
 Exchange:     0.2000 Hartree-Fock + 0.0800 Slater + 0.7200 B88
 Correlation:  0.1900 VWN1RPA + 0.8100 LYP
 Using SG-1 standard quadrature grid
 A restricted SCF calculation will be
 performed using DIIS
 SCF converges when DIIS error is below 1.0e-08
 ---------------------------------------
  Cycle       Energy         DIIS error
 ---------------------------------------
    1   -2305.6482309165      3.02e-02  
    2   -2301.7342712890      2.60e-03  
    3   -2301.6107161350      3.35e-03  
    4   -2301.8805563608      7.84e-04  
    5   -2301.8942274848      3.29e-04  
    6   -2301.8965513160      1.00e-04  
    7   -2301.8967415573      3.69e-05  
    8   -2301.8967700664      1.44e-05  
    9   -2301.8967747201      3.26e-06  
   10   -2301.8967749606      1.05e-06  
   11   -2301.8967749849      2.03e-07  
   12   -2301.8967749854      1.18e-07  
   13   -2301.8967749858      3.72e-08  
   14   -2301.8967749859      8.32e-09  Convergence criterion met
 ---------------------------------------
 SCF time:   CPU 531.11s  wall 531.00s 
 SCF   energy in the final basis set =    -2301.8967749859
 Total energy in the final basis set =    -2301.8967749859

 --------------------------------------------------------------

                    Orbital Energies (a.u.)
 --------------------------------------------------------------

 Alpha MOs
 -- Occupied --
********-101.5730-101.5714-101.5618 -10.2732 -10.2717 -10.2689 -10.2526
-10.2261 -10.2162 -10.2127 -10.2113 -10.2028 -10.2019 -10.2013 -10.1990
 -9.4881  -9.4876  -9.4862  -9.4764  -7.2529  -7.2524  -7.2511  -7.2429
 -7.2425  -7.2422  -7.2417  -7.2411  -7.2410  -7.2402  -7.2313  -7.2309
 -0.9480  -0.9106  -0.8966  -0.8769  -0.8572  -0.8463  -0.7957  -0.7600
 -0.7583  -0.7409  -0.6548  -0.6402  -0.6270  -0.6042  -0.5495  -0.5294
 -0.5243  -0.4940  -0.4915  -0.4747  -0.4629  -0.4558  -0.4498  -0.4450
 -0.4209  -0.4161  -0.4045  -0.3852  -0.3832  -0.3804  -0.3612  -0.3492
 -0.3483  -0.3408  -0.3375  -0.3253  -0.3162  -0.2866  -0.2713  -0.2670
 -0.2604
 -- Virtual --
 -0.0605  -0.0529  -0.0379  -0.0342  -0.0301  -0.0150  -0.0032   0.0072
  0.0093   0.0140   0.0165   0.0213   0.0266   0.0338   0.0394   0.0480
  0.0522   0.0557   0.0611   0.0692   0.0727   0.0762   0.0796   0.0849
  0.0898   0.0926   0.0947   0.0962   0.1001   0.1045   0.1075   0.1088
  0.1169   0.1180   0.1204   0.1221   0.1233   0.1278   0.1281   0.1293
  0.1329   0.1346   0.1352   0.1463   0.1497   0.1563   0.1630   0.1670
  0.1671   0.1699   0.1728   0.1747   0.1848   0.1913   0.1970   0.1979
  0.2038   0.2075   0.2108   0.2151   0.2186   0.2226   0.2312   0.2357
  0.2365   0.2385   0.2428   0.2449   0.2514   0.2583   0.2609   0.2653
  0.2697   0.2741   0.2750   0.2787   0.2834   0.2872   0.2903   0.2926
  0.2995   0.3029   0.3065   0.3099   0.3194   0.3239   0.3272   0.3434
  0.3467   0.3505   0.3633   0.3669   0.4220   0.4237   0.4406   0.4431
  0.4527   0.4566   0.4646   0.4675   0.4726   0.4745   0.4850   0.4955
  0.4991   0.5026   0.5161   0.5214   0.5370   0.5467   0.5511   0.5564
  0.5619   0.5673   0.5761   0.5802   0.5871   0.6033   0.6062   0.6156
  0.6202   0.6217   0.6307   0.6328   0.6422   0.6608   0.6618   0.6756
  0.6790   0.6858   0.6872   0.7024   0.7082   0.7134   0.7246   0.7299
  0.7513   0.7620   0.7777   0.7879   0.8014   0.8201   0.8290   0.8346
  0.8391   0.8469   0.8482   0.8515   0.8518   0.8562   0.8582   0.8605
  0.8690   0.8719   0.8759   0.8815   0.8887   0.8979   0.9042   0.9111
  0.9160   0.9242   0.9339   0.9423   0.9456   0.9578   0.9602   0.9642
  0.9715   0.9763   0.9873   0.9934   0.9976   1.0213   1.0271   1.0391
  1.0479   1.0576   1.0868   1.1055   1.1085   1.1297   1.1449   1.1650
  1.2050   1.2288   1.2312   1.2393   1.2585   1.2754   1.2775   1.2896
  1.3003   1.3124   1.3457   1.3600   1.3798   1.3988   1.4341   1.4882
  1.4931   1.5060   1.5147   1.5326   1.5553   1.5632   1.5758   1.5846
  1.6099   1.6150   1.6425   1.6501   1.6709   1.6813   1.7049   1.7107
  1.7335   1.7442   1.7715   1.7732   1.8033   1.8418   1.8506   1.8590
  1.8748   1.8855   1.8963   1.9068   1.9228   1.9348   1.9475   1.9545
  1.9746   1.9769   1.9945   2.0123   2.0350   2.0442   2.0737   2.0884
  2.1429   2.1456   2.1835   2.2066   2.2374   2.2563   2.2692   2.2741
  2.2841   2.2959   2.3127   2.3327   2.3557   2.3736   2.4113   2.4214
  2.4312   2.4477   2.4524   2.4687   2.4807   2.5145   2.5218   2.5383
  2.5497   2.5915   2.6094   2.6404   2.6567   2.6654   2.6756   2.7021
  2.7050   2.7208   2.7446   2.7515   2.7584   2.7680   2.7734   2.7857
  2.7940   2.8144   2.8207   2.8339   2.8480   2.8663   2.8853   2.9198
  2.9800   2.9983   3.0726   3.0875   3.1118   3.1242   3.1606   3.1691
  3.2095   3.2204   3.2311   3.3464   3.3619   3.3763   3.4284   3.5053
  3.5771   3.5925   3.6825   3.7065   3.7679   3.8435   4.0033   4.0128
  4.0749   4.1103   4.1349   4.3673   4.8062   4.8350   9.7510   9.7848
  9.7981   9.8237  23.3896  23.5966  23.8384  23.8757  23.9041  23.9352
 23.9641  24.0044  24.0524  24.0770  24.1295  24.1656  25.7822  25.8322
 25.8453  25.9288  26.1051  26.1424  26.1538  26.2881  26.4997  26.6202
 26.6704  26.8942 215.7413 215.7784 215.7945 215.8254
 --------------------------------------------------------------

          Ground-State Mulliken Net Atomic Charges

     Atom                 Charge (a.u.)
  ----------------------------------------
      1 C                     0.238219
      2 C                    -0.873335
      3 Cl                    0.625649
      4 C                    -0.125343
      5 Cl                    0.575713
      6 C                    -0.074192
      7 Cl                    0.541173
      8 C                    -0.624993
      9 H                     0.211771
     10 C                    -0.642154
     11 H                     0.187585
     12 C                     0.612481
     13 C                    -1.045425
     14 H                     0.225186
     15 C                     0.313695
     16 Cl                    0.493272
     17 C                    -0.472196
     18 H                     0.195882
     19 C                    -0.385126
     20 H                     0.180139
     21 C                    -0.332568
     22 H                     0.174570
  ----------------------------------------
  Sum of atomic charges =     0.000000

 -----------------------------------------------------------------
                    Cartesian Multipole Moments
 -----------------------------------------------------------------
    Charge (ESU x 10^10)
                 0.0000
    Dipole Moment (Debye)
         X      -0.6783      Y       0.9033      Z      -2.9370
       Tot       3.1467
    Quadrupole Moments (Debye-Ang)
        XX    -123.0844     XY       4.8064     YY    -121.5624
        XZ       0.7531     YZ      -4.5153     ZZ    -119.2420
    Octopole Moments (Debye-Ang^2)
       XXX    -181.5339    XXY      34.6154    XYY     -59.5243
       YYY      62.1299    XXZ     -87.5973    XYZ     -12.7962
       YYZ     -65.4816    XZZ     -38.6984    YZZ      30.1382
       ZZZ    -207.6317
    Hexadecapole Moments (Debye-Ang^3)
      XXXX   -5266.7157   XXXY     510.9150   XXYY   -1035.8688
      XYYY     444.5086   YYYY    -758.5386   XXXZ    1047.3416
      XXYZ     -90.9874   XYYZ     373.7672   YYYZ    -187.9525
      XXZZ   -1314.0651   XYZZ     179.9131   YYZZ    -634.5127
      XZZZ    1047.3353   YZZZ    -187.0020   ZZZZ   -2995.3138
 -----------------------------------------------------------------
 Calculating analytic gradient of the SCF energy
 Gradient of SCF Energy
            1           2           3           4           5           6
    1  -0.0000175   0.0000165   0.0000070  -0.0000260   0.0000052   0.0000665
    2   0.0000062  -0.0000124  -0.0000093  -0.0000037  -0.0000067  -0.0000067
    3   0.0000396  -0.0000465   0.0000111   0.0000404  -0.0000045  -0.0000383
            7           8           9          10          11          12
    1  -0.0000343  -0.0000265   0.0000009   0.0000110  -0.0000023   0.0000007
    2  -0.0000049   0.0000087  -0.0000013  -0.0000008   0.0000063   0.0000409
    3   0.0000190   0.0000156   0.0000033  -0.0000084   0.0000027  -0.0000413
           13          14          15          16          17          18
    1   0.0000544  -0.0000100  -0.0000229  -0.0000059  -0.0000222   0.0000001
    2  -0.0000195  -0.0000028  -0.0000313   0.0000099   0.0000399   0.0000063
    3  -0.0000128  -0.0000097   0.0000339  -0.0000148  -0.0000182  -0.0000045
           19          20          21          22
    1   0.0000484  -0.0000032  -0.0000418   0.0000018
    2  -0.0000112   0.0000074  -0.0000204   0.0000055
    3  -0.0000246   0.0000059   0.0000540  -0.0000020
 Max gradient component =       6.649E-05
 RMS gradient           =       2.362E-05
 Gradient time:  CPU 186.48 s  wall 186.49 s
 Geometry Optimization Parameters
   NAtoms,    NIC,     NZ,  NCons,   NDum,   NFix, NCnnct, MaxDiis
       22     155      22       0       0       0       0       0

 Cartesian Hessian Update
 Hessian updated using BFGS update


** GEOMETRY OPTIMIZATION IN DELOCALIZED INTERNAL COORDINATES **
   Searching for a Minimum

   Optimization Cycle:   9

                       Coordinates (Angstroms)
     ATOM                X               Y               Z
      1  C         0.0426097919    0.0033136990    0.0584599167
      2  C        -0.0065549817    0.1889234431    1.4486934259
      3  Cl        1.4751906973    0.4589012569    2.3375029463
      4  C        -1.2312659595    0.1974277420    2.1380759698
      5  Cl       -1.2774388608    0.4337215100    3.8599093124
      6  C        -2.4192538513    0.0220669686    1.4181564019
      7  Cl       -3.9712518322    0.0161194139    2.2206284566
      8  C        -2.3848662936   -0.1526566208    0.0396107658
      9  H        -3.3117961400   -0.2893330501   -0.5014186297
     10  C        -1.1674313309   -0.1591743419   -0.6244090797
     11  H        -1.1449532441   -0.3103042527   -1.6968966364
     12  C         1.3172459968   -0.0168817605   -0.7163017590
     13  C         2.2608559708   -1.0301825031   -0.5124754535
     14  H         2.0920184763   -1.7959534831    0.2329653516
     15  C         3.4191249841   -1.0516786022   -1.2791530147
     16  Cl        4.5936211656   -2.3352002088   -1.0190629937
     17  C         3.6694775181   -0.0848787373   -2.2486495200
     18  H         4.5806991152   -0.1210000874   -2.8315298320
     19  C         2.7273163795    0.9203313308   -2.4482448148
     20  H         2.9108840312    1.6825995476   -3.1965972248
     21  C         1.5573200983    0.9556591359   -1.6925823620
     22  H         0.8343816373    1.7478108316   -1.8478297688
   Point Group: c1    Number of degrees of freedom:    60


   Energy is  -2301.896774986

 Hessian updated using BFGS update

 60 Hessian modes will be used to form the next step
  Hessian Eigenvalues:
     0.002291    0.019054    0.019808    0.021440    0.023040    0.023405
     0.023580    0.023697    0.023711    0.023922    0.024041    0.024087
     0.024110    0.024119    0.024123    0.024143    0.024361    0.024435
     0.025582    0.155228    0.158575    0.159997    0.160009    0.160217
     0.160500    0.211013    0.218463    0.225786    0.230991    0.236786
     0.246525    0.249484    0.250032    0.251915    0.257904    0.283312
     0.292416    0.299590    0.302189    0.310778    0.337702    0.355827
     0.356577    0.356655    0.356687    0.356763    0.357138    0.379226
     0.428222    0.428911    0.440335    0.443801    0.460822    0.470601
     0.472620    0.475635    0.478190    0.485288    0.511174    0.526408

 Minimum search - taking simple RFO step
 Searching for Lamda that Minimizes Along All modes
 Value Taken    Lamda =   0.00000000
 Step Taken.  Stepsize is  0.001023

                             Maximum     Tolerance    Cnvgd?
         Gradient           0.000045      0.000300     YES
         Displacement       0.000516      0.001200     YES
         Energy change     -0.000000      0.000001     YES

 Final energy is   -2301.8967749859030     


 ******************************
 **  OPTIMIZATION CONVERGED  **
 ******************************

                       Coordinates (Angstroms)
     ATOM                X               Y               Z
      1  C         0.0426097919    0.0033136990    0.0584599167
      2  C        -0.0065549817    0.1889234431    1.4486934259
      3  Cl        1.4751906973    0.4589012569    2.3375029463
      4  C        -1.2312659595    0.1974277420    2.1380759698
      5  Cl       -1.2774388608    0.4337215100    3.8599093124
      6  C        -2.4192538513    0.0220669686    1.4181564019
      7  Cl       -3.9712518322    0.0161194139    2.2206284566
      8  C        -2.3848662936   -0.1526566208    0.0396107658
      9  H        -3.3117961400   -0.2893330501   -0.5014186297
     10  C        -1.1674313309   -0.1591743419   -0.6244090797
     11  H        -1.1449532441   -0.3103042527   -1.6968966364
     12  C         1.3172459968   -0.0168817605   -0.7163017590
     13  C         2.2608559708   -1.0301825031   -0.5124754535
     14  H         2.0920184763   -1.7959534831    0.2329653516
     15  C         3.4191249841   -1.0516786022   -1.2791530147
     16  Cl        4.5936211656   -2.3352002088   -1.0190629937
     17  C         3.6694775181   -0.0848787373   -2.2486495200
     18  H         4.5806991152   -0.1210000874   -2.8315298320
     19  C         2.7273163795    0.9203313308   -2.4482448148
     20  H         2.9108840312    1.6825995476   -3.1965972248
     21  C         1.5573200983    0.9556591359   -1.6925823620
     22  H         0.8343816373    1.7478108316   -1.8478297688

Z-matrix Print:
$molecule
0 1
Cl
C  1 1.748840
C  2 1.403431 1 119.615974
C  3 1.398897 2 117.944592 1 -177.617933 0
H  4 1.083317 3 118.785038 2 -179.579127 0
C  4 1.386763 3 121.674522 2 -0.631220 0
H  6 1.081939 4 120.802931 3 -179.392567 0
C  6 1.390000 4 119.814311 3 0.161954 0
C  8 1.400125 6 120.311297 4 0.288236 0
C  3 1.491764 2 123.106630 1 1.875343 0
C  10 1.398783 3 119.981718 2 -117.274902 0
H  11 1.083626 10 119.587372 3 2.902165 0
C  11 1.393257 10 120.334415 3 -178.071137 0
H  13 1.083873 11 119.925068 10 -179.428030 0
C  13 1.392104 11 120.589520 10 0.344745 0
H  15 1.082303 13 121.110558 11 179.937660 0
C  15 1.391870 13 118.665526 11 -0.054049 0
C  17 1.389188 15 121.576393 13 -0.191421 0
H  18 1.081940 17 119.960483 15 179.895013 0
Cl 9 1.738585 8 120.246196 6 179.309774 0
Cl 8 1.747196 6 118.493178 4 -179.682182 0
Cl 17 1.759124 15 119.321146 13 179.643883 0
$end


 --------------------------------------------------------------

                    Orbital Energies (a.u.)
 --------------------------------------------------------------

 Alpha MOs
 -- Occupied --
********-101.5730-101.5714-101.5618 -10.2732 -10.2717 -10.2689 -10.2526
-10.2261 -10.2162 -10.2127 -10.2113 -10.2028 -10.2019 -10.2013 -10.1990
 -9.4881  -9.4876  -9.4862  -9.4764  -7.2529  -7.2524  -7.2511  -7.2429
 -7.2425  -7.2422  -7.2417  -7.2411  -7.2410  -7.2402  -7.2313  -7.2309
 -0.9480  -0.9106  -0.8966  -0.8769  -0.8572  -0.8463  -0.7957  -0.7600
 -0.7583  -0.7409  -0.6548  -0.6402  -0.6270  -0.6042  -0.5495  -0.5294
 -0.5243  -0.4940  -0.4915  -0.4747  -0.4629  -0.4558  -0.4498  -0.4450
 -0.4209  -0.4161  -0.4045  -0.3852  -0.3832  -0.3804  -0.3612  -0.3492
 -0.3483  -0.3408  -0.3375  -0.3253  -0.3162  -0.2866  -0.2713  -0.2670
 -0.2604
 -- Virtual --
 -0.0605  -0.0529  -0.0379  -0.0342  -0.0301  -0.0150  -0.0032   0.0072
  0.0093   0.0140   0.0165   0.0213   0.0266   0.0338   0.0394   0.0480
  0.0522   0.0557   0.0611   0.0692   0.0727   0.0762   0.0796   0.0849
  0.0898   0.0926   0.0947   0.0962   0.1001   0.1045   0.1075   0.1088
  0.1169   0.1180   0.1204   0.1221   0.1233   0.1278   0.1281   0.1293
  0.1329   0.1346   0.1352   0.1463   0.1497   0.1563   0.1630   0.1670
  0.1671   0.1699   0.1728   0.1747   0.1848   0.1913   0.1970   0.1979
  0.2038   0.2075   0.2108   0.2151   0.2186   0.2226   0.2312   0.2357
  0.2365   0.2385   0.2428   0.2449   0.2514   0.2583   0.2609   0.2653
  0.2697   0.2741   0.2750   0.2787   0.2834   0.2872   0.2903   0.2926
  0.2995   0.3029   0.3065   0.3099   0.3194   0.3239   0.3272   0.3434
  0.3467   0.3505   0.3633   0.3669   0.4220   0.4237   0.4406   0.4431
  0.4527   0.4566   0.4646   0.4675   0.4726   0.4745   0.4850   0.4955
  0.4991   0.5026   0.5161   0.5214   0.5370   0.5467   0.5511   0.5564
  0.5619   0.5673   0.5761   0.5802   0.5871   0.6033   0.6062   0.6156
  0.6202   0.6217   0.6307   0.6328   0.6422   0.6608   0.6618   0.6756
  0.6790   0.6858   0.6872   0.7024   0.7082   0.7134   0.7246   0.7299
  0.7513   0.7620   0.7777   0.7879   0.8014   0.8201   0.8290   0.8346
  0.8391   0.8469   0.8482   0.8515   0.8518   0.8562   0.8582   0.8605
  0.8690   0.8719   0.8759   0.8815   0.8887   0.8979   0.9042   0.9111
  0.9160   0.9242   0.9339   0.9423   0.9456   0.9578   0.9602   0.9642
  0.9715   0.9763   0.9873   0.9934   0.9976   1.0213   1.0271   1.0391
  1.0479   1.0576   1.0868   1.1055   1.1085   1.1297   1.1449   1.1650
  1.2050   1.2288   1.2312   1.2393   1.2585   1.2754   1.2775   1.2896
  1.3003   1.3124   1.3457   1.3600   1.3798   1.3988   1.4341   1.4882
  1.4931   1.5060   1.5147   1.5326   1.5553   1.5632   1.5758   1.5846
  1.6099   1.6150   1.6425   1.6501   1.6709   1.6813   1.7049   1.7107
  1.7335   1.7442   1.7715   1.7732   1.8033   1.8418   1.8506   1.8590
  1.8748   1.8855   1.8963   1.9068   1.9228   1.9348   1.9475   1.9545
  1.9746   1.9769   1.9945   2.0123   2.0350   2.0442   2.0737   2.0884
  2.1429   2.1456   2.1835   2.2066   2.2374   2.2563   2.2692   2.2741
  2.2841   2.2959   2.3127   2.3327   2.3557   2.3736   2.4113   2.4214
  2.4312   2.4477   2.4524   2.4687   2.4807   2.5145   2.5218   2.5383
  2.5497   2.5915   2.6094   2.6404   2.6567   2.6654   2.6756   2.7021
  2.7050   2.7208   2.7446   2.7515   2.7584   2.7680   2.7734   2.7857
  2.7940   2.8144   2.8207   2.8339   2.8480   2.8663   2.8853   2.9198
  2.9800   2.9983   3.0726   3.0875   3.1118   3.1242   3.1606   3.1691
  3.2095   3.2204   3.2311   3.3464   3.3619   3.3763   3.4284   3.5053
  3.5771   3.5925   3.6825   3.7065   3.7679   3.8435   4.0033   4.0128
  4.0749   4.1103   4.1349   4.3673   4.8062   4.8350   9.7510   9.7848
  9.7981   9.8237  23.3896  23.5966  23.8384  23.8757  23.9041  23.9352
 23.9641  24.0044  24.0524  24.0770  24.1295  24.1656  25.7822  25.8322
 25.8453  25.9288  26.1051  26.1424  26.1538  26.2881  26.4997  26.6202
 26.6704  26.8942 215.7413 215.7784 215.7945 215.8254
 --------------------------------------------------------------

          Ground-State Mulliken Net Atomic Charges

     Atom                 Charge (a.u.)
  ----------------------------------------
      1 C                     0.238219
      2 C                    -0.873335
      3 Cl                    0.625649
      4 C                    -0.125343
      5 Cl                    0.575713
      6 C                    -0.074192
      7 Cl                    0.541173
      8 C                    -0.624993
      9 H                     0.211771
     10 C                    -0.642154
     11 H                     0.187585
     12 C                     0.612481
     13 C                    -1.045425
     14 H                     0.225186
     15 C                     0.313695
     16 Cl                    0.493272
     17 C                    -0.472196
     18 H                     0.195882
     19 C                    -0.385126
     20 H                     0.180139
     21 C                    -0.332568
     22 H                     0.174570
  ----------------------------------------
  Sum of atomic charges =     0.000000

 -----------------------------------------------------------------
                    Cartesian Multipole Moments
 -----------------------------------------------------------------
    Charge (ESU x 10^10)
                 0.0000
    Dipole Moment (Debye)
         X      -0.6783      Y       0.9033      Z      -2.9370
       Tot       3.1467
    Quadrupole Moments (Debye-Ang)
        XX    -123.0844     XY       4.8064     YY    -121.5624
        XZ       0.7531     YZ      -4.5153     ZZ    -119.2420
    Octopole Moments (Debye-Ang^2)
       XXX    -181.5339    XXY      34.6154    XYY     -59.5243
       YYY      62.1299    XXZ     -87.5973    XYZ     -12.7962
       YYZ     -65.4816    XZZ     -38.6984    YZZ      30.1382
       ZZZ    -207.6317
    Hexadecapole Moments (Debye-Ang^3)
      XXXX   -5266.7157   XXXY     510.9150   XXYY   -1035.8688
      XYYY     444.5086   YYYY    -758.5386   XXXZ    1047.3416
      XXYZ     -90.9874   XYYZ     373.7672   YYYZ    -187.9525
      XXZZ   -1314.0651   XYZZ     179.9131   YYZZ    -634.5127
      XZZZ    1047.3353   YZZZ    -187.0020   ZZZZ   -2995.3138
 -----------------------------------------------------------------
Archival summary:
1\1\november\OPT\ProcedureUnspecified\BasisUnspecified\l4126\taweetha\SunJan1210:01:182020SunJan1210:01:182020\0\\#,OPT,ProcedureUnspecified,BasisUnspecified,\\0,1\Cl\C,1,1.74884\C,2,1.40343,1,119.616\C,3,1.3989,2,117.945,1,-177.618,0\H,4,1.08332,3,118.785,2,-179.579,0\C,4,1.38676,3,121.675,2,-0.63122,0\H,6,1.08194,4,120.803,3,-179.393,0\C,6,1.39,4,119.814,3,0.161954,0\C,8,1.40013,6,120.311,4,0.288236,0\C,3,1.49176,2,123.107,1,1.87534,0\C,10,1.39878,3,119.982,2,-117.275,0\H,11,1.08363,10,119.587,3,2.90216,0\C,11,1.39326,10,120.334,3,-178.071,0\H,13,1.08387,11,119.925,10,-179.428,0\C,13,1.3921,11,120.59,10,0.344745,0\H,15,1.0823,13,121.111,11,179.938,0\C,15,1.39187,13,118.666,11,-0.0540488,0\C,17,1.38919,15,121.576,13,-0.191421,0\H,18,1.08194,17,119.96,15,179.895,0\Cl,9,1.73858,8,120.246,6,179.31,0\Cl,8,1.7472,6,118.493,4,-179.682,0\Cl,17,1.75912,15,119.321,13,179.644,0\\\@

 Total job time:  6466.96s(wall), 6466.56s(cpu) 
 Sun Jan 12 10:01:18 2020

        *************************************************************
        *                                                           *
        *  Thank you very much for using Q-Chem.  Have a nice day.  *
        *                                                           *
        *************************************************************


 
User input: 2 of 2 
 
                  Welcome to Q-Chem
     A Quantum Leap Into The Future Of Chemistry


 Q-Chem 5.2 (devel), Q-Chem, Inc., Pleasanton, CA (2019)

 Yihan Shao,  Zhengting Gan,  E. Epifanovsky,  A. T. B. Gilbert,  M. Wormit,  
 J. Kussmann,  A. W. Lange,  A. Behn,  Jia Deng,  Xintian Feng,  D. Ghosh,  
 M. Goldey,  P. R. Horn,  L. D. Jacobson,  I. Kaliman,  T. Kus,  A. Landau,  
 Jie Liu,  E. I. Proynov,  R. M. Richard,  R. P. Steele,  E. J. Sundstrom,  
 H. L. Woodcock III,  P. M. Zimmerman,  D. Zuev,  B. Albrecht,  E. Alguire,  
 S. A. Baeppler,  D. Barton,  Z. Benda,  Y. A. Bernard,  E. J. Berquist,  
 K. B. Bravaya,  H. Burton,  D. Casanova,  Chun-Min Chang,  Yunqing Chen,  
 A. Chien,  K. D. Closser,  M. P. Coons,  S. Coriani,  S. Dasgupta,  
 A. L. Dempwolff,  M. Diedenhofen,  Hainam Do,  R. G. Edgar,  Po-Tung Fang,  
 S. Faraji,  S. Fatehi,  Qingguo Feng,  K. D. Fenk,  J. Fosso-Tande,  
 J. Gayvert,  Qinghui Ge,  A. Ghysels,  G. Gidofalvi,  J. Gomes,  
 J. Gonthier,  A. Gunina,  D. Hait,  M. W. D. Hanson-Heine,  
 P. H. P. Harbach,  A. W. Hauser,  M. F. Herbst,  J. E. Herr,  
 E. G. Hohenstein,  Z. C. Holden,  Kerwin Hui,  B. C. Huynh,  T.-C. Jagau,  
 Hyunjun Ji,  B. Kaduk,  K. Khistyaev,  Jaehoon Kim,  P. Klunzinger,  K. Koh,  
 D. Kosenkov,  L. Koulias,  T. Kowalczyk,  C. M. Krauter,  A. Kunitsa,  
 Ka Un Lao,  A. Laurent,  K. V. Lawler,  Joonho Lee,  D. Lefrancois,  
 S. Lehtola,  D. S. Levine,  Yi-Pei Li,  You-Sheng Lin,  Fenglai Liu,  
 E. Livshits,  A. Luenser,  P. Manohar,  E. Mansoor,  S. F. Manzer,  
 Shan-Ping Mao,  Yuezhi Mao,  N. Mardirossian,  A. V. Marenich,  
 T. Markovich,  L. A. Martinez-Martinez,  S. A. Maurer,  N. J. Mayhall,  
 S. C. McKenzie,  J.-M. Mewes,  P. Morgante,  A. F. Morrison,  
 J. W. Mullinax,  K. Nanda,  T. S. Nguyen-Beck,  R. Olivares-Amaya,  
 J. A. Parkhill,  Zheng Pei,  T. M. Perrine,  F. Plasser,  P. Pokhilko,  
 S. Prager,  A. Prociuk,  E. Ramos,  D. R. Rehn,  F. Rob,  M. Scheurer,  
 M. Schneider,  N. Sergueev,  S. M. Sharada,  S. Sharma,  D. W. Small,  
 T. Stauch,  T. Stein,  Yu-Chuan Su,  A. J. W. Thom,  A. Tkatchenko,  
 T. Tsuchimochi,  N. M. Tubman,  L. Vogt,  M. L. Vidal,  O. Vydrov,  
 M. A. Watson,  J. Wenzel,  M. de Wergifosse,  T. A. Wesolowski,  A. White,  
 J. Witte,  A. Yamada,  Jun Yang,  K. Yao,  S. Yeganeh,  S. R. Yost,  
 Zhi-Qiang You,  A. Zech,  Igor Ying Zhang,  Xing Zhang,  Yan Zhao,  
 Ying Zhu,  B. R. Brooks,  G. K. L. Chan,  C. J. Cramer,  M. S. Gordon,  
 W. J. Hehre,  A. Klamt,  M. W. Schmidt,  C. D. Sherrill,  D. G. Truhlar,  
 A. Aspuru-Guzik,  R. Baer,  A. T. Bell,  N. A. Besley,  Jeng-Da Chai,  
 A. E. DePrince, III,  R. A. DiStasio Jr.,  A. Dreuw,  B. D. Dunietz,  
 T. R. Furlani,  Chao-Ping Hsu,  Yousung Jung,  Jing Kong,  D. S. Lambrecht,  
 WanZhen Liang,  C. Ochsenfeld,  V. A. Rassolov,  L. V. Slipchenko,  
 J. E. Subotnik,  T. Van Voorhis,  J. M. Herbert,  A. I. Krylov,  
 P. M. W. Gill,  M. Head-Gordon

 Contributors to earlier versions of Q-Chem not listed above: 
 R. D. Adamson,  B. Austin,  J. Baker,  G. J. O. Beran,  K. Brandhorst,  
 S. T. Brown,  E. F. C. Byrd,  A. K. Chakraborty,  C.-L. Cheng,  
 Siu Hung Chien,  D. M. Chipman,  D. L. Crittenden,  H. Dachsel,  
 R. J. Doerksen,  A. D. Dutoi,  L. Fusti-Molnar,  W. A. Goddard III,  
 A. Golubeva-Zadorozhnaya,  S. R. Gwaltney,  G. Hawkins,  A. Heyden,  
 S. Hirata,  G. Kedziora,  F. J. Keil,  C. Kelley,  Jihan Kim,  R. A. King,  
 R. Z. Khaliullin,  P. P. Korambath,  W. Kurlancheek,  A. M. Lee,  M. S. Lee,  
 S. V. Levchenko,  Ching Yeh Lin,  D. Liotard,  R. C. Lochan,  I. Lotan,  
 P. E. Maslen,  N. Nair,  D. P. O'Neill,  D. Neuhauser,  E. Neuscamman,  
 C. M. Oana,  R. Olson,  B. Peters,  R. Peverati,  P. A. Pieniazek,  
 Y. M. Rhee,  J. Ritchie,  M. A. Rohrdanz,  E. Rosta,  N. J. Russ,  
 H. F. Schaefer III,  N. E. Schultz,  N. Shenvi,  A. C. Simmonett,  A. Sodt,  
 D. Stuck,  K. S. Thanthiriwatte,  V. Vanovschi,  Tao Wang,  A. Warshel,  
 C. F. Williams,  Q. Wu,  X. Xu,  W. Zhang

 Please cite Q-Chem as follows:
 Y. Shao et al., Mol. Phys. 113, 184-215 (2015)
 DOI: 10.1080/00268976.2014.952696

 Q-Chem 5.2.1 for Intel X86 EM64T Linux

 Parts of Q-Chem use Armadillo 8.300.2 (Tropical Shenanigans).
 http://arma.sourceforge.net/

 Q-Chem begins on Sun Jan 12 10:01:18 2020  

Host: 
0

     Scratch files written to /scratch/taweetham/qchem8674//
NAlpha2: 146
NElect   146
Mult     1
The previous job contains 0 fragments, simply inherited here

 Q-Chem warning in module libgen/rem_setup.C, line 2168:

 Setting Thresh to 1e-14


Checking the input file for inconsistencies... 	...done.

--------------------------------------------------------------
User input:
--------------------------------------------------------------

$MOLECULE
READ
$END

$REM
   JOB_TYPE 	FREQUENCY
   BASIS 	6-311++G**
   METHOD	B3LYP
   SCF_GUESS_ALWAYS     TRUE
   S2THRESH     15
   THRESH       15
   MEM_TOTAL    10000
$END

--------------------------------------------------------------
 ----------------------------------------------------------------
             Standard Nuclear Orientation (Angstroms)
    I     Atom           X                Y                Z
 ----------------------------------------------------------------
    1      C      -0.0839328042    -0.7029676797    -0.0796390189
    2      C      -0.8807033651     0.4357606977    -0.2747587715
    3      Cl     -0.1455044121     1.9184793075    -0.8399743625
    4      C      -2.2687804260     0.3975828491    -0.0579129298
    5      Cl     -3.2442631868     1.8146974835    -0.3087041522
    6      C      -2.8608215905    -0.8021250198     0.3550508762
    7      Cl     -4.5800515296    -0.9092307891     0.6474055843
    8      C      -2.0842454046    -1.9396754976     0.5421531094
    9      H      -2.5570225848    -2.8581311965     0.8638875655
   10      C      -0.7158320136    -1.8838177037     0.3243517712
   11      H      -0.1128759517    -2.7692566630     0.4856493538
   12      C       1.3924354410    -0.7107585403    -0.2932673709
   13      C       2.2350966967     0.0603636822     0.5154451039
   14      H       1.8236526759     0.6972734490     1.2872307309
   15      C       3.6099127766     0.0002425862     0.3254191256
   16      Cl      4.6589012605     0.9680433218     1.3537676612
   17      C       4.1753636058    -0.8090700661    -0.6556926083
   18      H       5.2493515485    -0.8368892241    -0.7866697145
   19      C       3.3329695499    -1.5749207167    -1.4568157009
   20      H       3.7588282524    -2.2063962818    -2.2279604491
   21      C       1.9519201569    -1.5317549996    -1.2779179952
   22      H       1.3033740776    -2.1235761370    -1.9130414549
 ----------------------------------------------------------------
 Molecular Point Group                 C1    NOp =  1
 Largest Abelian Subgroup              C1    NOp =  1
 Nuclear Repulsion Energy =        1438.68904359 hartrees
 There are       73 alpha and       73 beta electrons
 Requested basis set is 6-311++G(d,p)
 There are 154 shells and 426 basis functions

 Total QAlloc Memory Limit  10000 MB
 Mega-Array Size       188 MB
 MEM_STATIC part       192 MB
 A cutoff of  1.0D-15 yielded   9368 shell pairs
 There are     76765 function pairs (     82436 Cartesian)
 Smallest overlap matrix eigenvalue = 3.17E-07
 Linear dependence detected in AO basis
 Number of orthogonalized atomic orbitals = 423
 Maximum deviation from orthogonality = 4.403E-10
 Guess from superposition of atomic densities
 Warning:  Energy on first SCF cycle will be non-variational
 SAD guess density has 146.000000 electrons

 -----------------------------------------------------------------------
  General SCF calculation program by
  Eric Jon Sundstrom, Paul Horn, Yuezhi Mao, Dmitri Zuev, Alec White,
  David Stuck, Shaama M.S., Shane Yost, Joonho Lee, David Small,
  Daniel Levine, Susi Lehtola, Hugh Burton, Evgeny Epifanovsky,
  Bang C. Huynh
 -----------------------------------------------------------------------
 Exchange:     0.2000 Hartree-Fock + 0.0800 Slater + 0.7200 B88
 Correlation:  0.1900 VWN1RPA + 0.8100 LYP
 Using SG-1 standard quadrature grid
 A restricted SCF calculation will be
 performed using DIIS
 SCF converges when DIIS error is below 1.0e-08
 ---------------------------------------
  Cycle       Energy         DIIS error
 ---------------------------------------
    1   -2305.6484473343      3.02e-02  
    2   -2301.7342897002      2.60e-03  
    3   -2301.6107690284      3.35e-03  
    4   -2301.8805718438      7.84e-04  
    5   -2301.8942410872      3.29e-04  
    6   -2301.8965641586      1.00e-04  
    7   -2301.8967544082      3.69e-05  
    8   -2301.8967829168      1.44e-05  
    9   -2301.8967875693      3.26e-06  
   10   -2301.8967878096      1.05e-06  
   11   -2301.8967878341      2.03e-07  
   12   -2301.8967878347      1.18e-07  
   13   -2301.8967878351      3.72e-08  
   14   -2301.8967878351      8.31e-09  Convergence criterion met
 ---------------------------------------
 SCF time:   CPU 531.26s  wall 531.00s 
 SCF   energy in the final basis set =    -2301.8967878351
 Total energy in the final basis set =    -2301.8967878351

 --------------------------------------------------------------

                    Orbital Energies (a.u.)
 --------------------------------------------------------------

 Alpha MOs
 -- Occupied --
********-101.5730-101.5714-101.5618 -10.2732 -10.2717 -10.2689 -10.2526
-10.2261 -10.2162 -10.2127 -10.2113 -10.2028 -10.2019 -10.2013 -10.1990
 -9.4881  -9.4876  -9.4862  -9.4764  -7.2532  -7.2523  -7.2510  -7.2430
 -7.2424  -7.2420  -7.2418  -7.2412  -7.2410  -7.2402  -7.2312  -7.2308
 -0.9480  -0.9106  -0.8966  -0.8769  -0.8572  -0.8463  -0.7957  -0.7600
 -0.7583  -0.7409  -0.6548  -0.6402  -0.6270  -0.6042  -0.5496  -0.5293
 -0.5243  -0.4940  -0.4915  -0.4747  -0.4629  -0.4558  -0.4498  -0.4450
 -0.4209  -0.4161  -0.4045  -0.3852  -0.3832  -0.3804  -0.3612  -0.3492
 -0.3483  -0.3408  -0.3375  -0.3253  -0.3162  -0.2866  -0.2714  -0.2670
 -0.2604
 -- Virtual --
 -0.0605  -0.0529  -0.0379  -0.0342  -0.0301  -0.0150  -0.0032   0.0072
  0.0093   0.0141   0.0165   0.0214   0.0266   0.0338   0.0396   0.0480
  0.0522   0.0559   0.0612   0.0690   0.0727   0.0762   0.0796   0.0849
  0.0897   0.0927   0.0948   0.0962   0.1002   0.1044   0.1075   0.1089
  0.1169   0.1180   0.1207   0.1221   0.1234   0.1280   0.1283   0.1294
  0.1328   0.1346   0.1354   0.1462   0.1498   0.1564   0.1630   0.1670
  0.1672   0.1703   0.1728   0.1747   0.1849   0.1913   0.1971   0.1979
  0.2039   0.2077   0.2108   0.2151   0.2187   0.2228   0.2314   0.2356
  0.2366   0.2385   0.2429   0.2450   0.2515   0.2583   0.2610   0.2652
  0.2700   0.2741   0.2750   0.2787   0.2834   0.2876   0.2904   0.2929
  0.2995   0.3028   0.3068   0.3099   0.3196   0.3241   0.3272   0.3434
  0.3471   0.3505   0.3634   0.3668   0.4221   0.4238   0.4407   0.4433
  0.4526   0.4568   0.4645   0.4675   0.4725   0.4748   0.4850   0.4956
  0.4993   0.5027   0.5162   0.5214   0.5370   0.5467   0.5511   0.5564
  0.5620   0.5673   0.5762   0.5803   0.5871   0.6032   0.6063   0.6157
  0.6202   0.6218   0.6308   0.6328   0.6422   0.6609   0.6619   0.6757
  0.6792   0.6858   0.6870   0.7023   0.7081   0.7133   0.7247   0.7300
  0.7512   0.7619   0.7778   0.7879   0.8015   0.8200   0.8291   0.8346
  0.8390   0.8469   0.8482   0.8516   0.8519   0.8561   0.8582   0.8605
  0.8691   0.8718   0.8759   0.8815   0.8886   0.8980   0.9042   0.9111
  0.9159   0.9242   0.9339   0.9423   0.9456   0.9578   0.9602   0.9643
  0.9717   0.9764   0.9874   0.9934   0.9976   1.0214   1.0271   1.0391
  1.0479   1.0576   1.0868   1.1055   1.1085   1.1297   1.1448   1.1651
  1.2051   1.2288   1.2313   1.2394   1.2585   1.2754   1.2774   1.2896
  1.3003   1.3123   1.3457   1.3600   1.3798   1.3988   1.4341   1.4882
  1.4931   1.5060   1.5147   1.5326   1.5552   1.5632   1.5758   1.5846
  1.6099   1.6150   1.6425   1.6501   1.6709   1.6813   1.7049   1.7107
  1.7335   1.7442   1.7715   1.7733   1.8033   1.8418   1.8506   1.8590
  1.8748   1.8855   1.8963   1.9068   1.9228   1.9348   1.9475   1.9545
  1.9746   1.9769   1.9945   2.0123   2.0350   2.0442   2.0737   2.0884
  2.1429   2.1456   2.1835   2.2066   2.2375   2.2564   2.2692   2.2740
  2.2840   2.2960   2.3128   2.3327   2.3557   2.3736   2.4112   2.4219
  2.4312   2.4476   2.4523   2.4685   2.4807   2.5145   2.5218   2.5383
  2.5498   2.5915   2.6094   2.6404   2.6567   2.6654   2.6756   2.7021
  2.7050   2.7208   2.7446   2.7515   2.7584   2.7680   2.7734   2.7857
  2.7941   2.8144   2.8208   2.8339   2.8480   2.8662   2.8853   2.9198
  2.9800   2.9982   3.0726   3.0875   3.1118   3.1242   3.1606   3.1690
  3.2095   3.2204   3.2311   3.3464   3.3619   3.3763   3.4284   3.5053
  3.5771   3.5924   3.6825   3.7065   3.7678   3.8435   4.0033   4.0128
  4.0748   4.1104   4.1349   4.3673   4.8062   4.8350   9.7509   9.7850
  9.7981   9.8236  23.3897  23.5966  23.8384  23.8757  23.9041  23.9352
 23.9641  24.0044  24.0524  24.0771  24.1295  24.1656  25.7825  25.8328
 25.8454  25.9285  26.1049  26.1429  26.1542  26.2879  26.4997  26.6204
 26.6703  26.8942 215.7413 215.7784 215.7945 215.8254
 --------------------------------------------------------------

          Ground-State Mulliken Net Atomic Charges

     Atom                 Charge (a.u.)
  ----------------------------------------
      1 C                     0.241601
      2 C                    -0.879454
      3 Cl                    0.624832
      4 C                    -0.126000
      5 Cl                    0.576905
      6 C                    -0.076098
      7 Cl                    0.541190
      8 C                    -0.626303
      9 H                     0.211672
     10 C                    -0.643144
     11 H                     0.187899
     12 C                     0.630175
     13 C                    -1.052507
     14 H                     0.225266
     15 C                     0.310085
     16 Cl                    0.492923
     17 C                    -0.470928
     18 H                     0.195994
     19 C                    -0.385805
     20 H                     0.180064
     21 C                    -0.332629
     22 H                     0.174261
  ----------------------------------------
  Sum of atomic charges =     0.000000

 -----------------------------------------------------------------
                    Cartesian Multipole Moments
 -----------------------------------------------------------------
    Charge (ESU x 10^10)
                 0.0000
    Dipole Moment (Debye)
         X       0.8262      Y      -2.9553      Z      -0.7061
       Tot       3.1488
    Quadrupole Moments (Debye-Ang)
        XX    -124.7983     XY      -2.2328     YY    -114.7252
        XZ      -5.8009     YZ       2.2040     ZZ    -119.8413
    Octopole Moments (Debye-Ang^2)
       XXX       3.8934    XXY     -12.7866    XYY     -10.6227
       YYY       7.4046    XXZ     -24.2636    XYZ      12.5109
       YYZ      -1.3840    XZZ      -0.9697    YZZ       1.8384
       ZZZ      -0.3595
    Hexadecapole Moments (Debye-Ang^3)
      XXXX   -6652.6868   XXXY     -84.8674   XXYY   -1319.7772
      XYYY      23.2487   YYYY   -1310.6535   XXXZ    -105.2587
      XXYZ      28.9840   XYYZ     -17.8696   YYYZ     -18.2070
      XXZZ   -1215.7778   XYZZ     -10.4563   YYZZ    -308.6266
      XZZZ      13.4565   YZZZ      14.5460   ZZZZ    -590.1204
 -----------------------------------------------------------------
 Calculating MO derivatives via CPSCF
    1     0    69    0.0211404  
    2     0    69    0.0057977  
    3     0    69    0.0005798  
    4     1    68    0.0000420  
    5    66     3    0.0000028  
    6    69     0    0.0000002  Converged
 Time for AOints: 862.3 s (CPU) 862.4 s (wall)
 ------------------------------------------------------------------------------
                     AOints        : Timing summary (seconds)
 ------------------------------------------------------------------------------
     job step          cpu (% of tot)      sys (% of tot)     wall (% of tot)
 ------------------------------------------------------------------------------
  AOints            0.8623E+03 ( 8.7)   0.5000E-05 ( 1.9)   0.8624E+03 ( 8.7)
 ------------------------------------------------------------------------------
   Grand Totals     0.9880E+04          0.2630E-03          0.9880E+04
 ------------------------------------------------------------------------------
 Polarizability Matrix (a.u.)
            1           2           3
    1-270.9457771  -4.5534056   7.6802907
    2  -4.5534056-178.4740992  -6.9499252
    3   7.6802907  -6.9499252-131.0108864
 Calculating analytic Hessian of the SCF energy

 Direct stationary perturbation theory relativistic correction:

 rels  =       3.209081181119
 relv  =     -12.260958424832
 rel2e =       3.298568362746
 E_rel =      -5.753308880967

 Hessian of the SCF Energy
            1           2           3           4           5           6
    1   0.6255615  -0.0083752  -0.0650901  -0.1747877   0.1135528  -0.0178369
    2  -0.0083752   0.6021541  -0.1005962   0.0590681  -0.2144334   0.0339165
    3  -0.0650901  -0.1005962   0.2016233  -0.0010607   0.0241983  -0.0664414
    4  -0.1747877   0.0590681  -0.0010607   0.5705076  -0.0589190  -0.0520232
    5   0.1135528  -0.2144334   0.0241983  -0.0589190   0.4886531  -0.0973477
    6  -0.0178369   0.0339165  -0.0664414  -0.0520232  -0.0973477   0.1491808
    7   0.0059725   0.0029029  -0.0010784  -0.0595068  -0.0391815   0.0176982
    8  -0.0170143  -0.0368357   0.0149855  -0.0426429  -0.1219081   0.0361215
    9   0.0047177   0.0112203  -0.0002575   0.0191464   0.0361426  -0.0361990
   10  -0.0303289   0.0689450  -0.0134115  -0.2807212  -0.0330022   0.0421028
   11   0.0198486   0.0331448  -0.0103503   0.0270262  -0.0927929   0.0062674
   12  -0.0003837  -0.0184268   0.0088893   0.0256484   0.0151612  -0.0631060
   13  -0.0028270  -0.0044078   0.0023203  -0.0224789   0.0318844  -0.0052700
   14  -0.0001557   0.0029740   0.0001764   0.0116670  -0.0148747   0.0034642
   15   0.0011933   0.0006603   0.0035481   0.0002595   0.0005049   0.0026965
   16   0.0017939   0.0062089  -0.0022764  -0.0180710  -0.0248962   0.0105687
   17   0.0040554  -0.0654581   0.0160691  -0.0815507   0.0276027   0.0056394
   18  -0.0016654   0.0164033  -0.0059572   0.0255601  -0.0026587   0.0009876
   19  -0.0016442  -0.0015193   0.0004789   0.0026900  -0.0012828   0.0005608
   20  -0.0001261   0.0010473  -0.0004958   0.0022809  -0.0030739   0.0015786
   21   0.0000463  -0.0001815  -0.0008767  -0.0002535   0.0019522   0.0032983
   22  -0.0198947  -0.0734457   0.0233541  -0.0540289   0.0278539  -0.0002895
   23  -0.0301145   0.0272703  -0.0005723   0.0279753  -0.0140512  -0.0010490
   24   0.0122202   0.0045760   0.0035821  -0.0001559  -0.0008290  -0.0015231
   25  -0.0048325   0.0009412   0.0015254  -0.0009833   0.0008701  -0.0002093
   26   0.0008624   0.0021994   0.0010721   0.0007662   0.0000533  -0.0003517
   27   0.0012868   0.0012322   0.0061217  -0.0001301  -0.0004534  -0.0007273
   28  -0.1546558  -0.0375775   0.0245640   0.0605997  -0.0197049  -0.0024894
   29  -0.0974875  -0.2546530   0.0637368   0.0302672  -0.0552700   0.0133723
   30   0.0428949   0.0551904  -0.0841743  -0.0163792   0.0209909   0.0048456
   31   0.0095052  -0.0127745   0.0025525  -0.0003491  -0.0018492   0.0014478
   32   0.0150766  -0.0179715   0.0038048  -0.0025015  -0.0017059   0.0022765
   33  -0.0053264   0.0075966   0.0025742   0.0015569   0.0021002   0.0047189
   34  -0.2115147  -0.0026414   0.0213089  -0.0207127   0.0125686   0.0035166
   35   0.0008983  -0.0872647  -0.0067777   0.0262147   0.0032545  -0.0036903
   36   0.0200976  -0.0060197  -0.0737170  -0.0026603  -0.0016365   0.0027319
   37  -0.0275973  -0.0176632  -0.0168179   0.0014963  -0.0034676  -0.0010515
   38  -0.0081051   0.0043959   0.0015938   0.0020451  -0.0021295  -0.0009220
   39   0.0015211   0.0026948   0.0069510   0.0012371   0.0015437  -0.0004879
   40   0.0012165  -0.0000451  -0.0003628  -0.0001429   0.0000777  -0.0001277
   41   0.0017277  -0.0018173   0.0020351   0.0004232   0.0006389  -0.0000812
   42   0.0003289   0.0025058  -0.0012334  -0.0011815  -0.0009809   0.0003405
   43   0.0017556  -0.0022346  -0.0016037  -0.0009619   0.0003942   0.0009667
   44  -0.0033404   0.0030569  -0.0046783  -0.0003666  -0.0004639  -0.0002802
   45  -0.0023204  -0.0048186   0.0014098   0.0013706   0.0002322  -0.0003412
   46   0.0002527  -0.0007856  -0.0011165  -0.0001335  -0.0005706   0.0002709
   47   0.0005770  -0.0001459  -0.0004313  -0.0002104  -0.0003928   0.0002489
   48   0.0004622  -0.0001780  -0.0003329  -0.0000994  -0.0004117   0.0001204
   49   0.0000937  -0.0003435   0.0000476  -0.0001429  -0.0007440   0.0000183
   50   0.0005465  -0.0013593   0.0000941  -0.0003633   0.0000738   0.0005233
   51   0.0003092  -0.0000974  -0.0010918  -0.0006175  -0.0000998   0.0005664
   52  -0.0000174   0.0000708  -0.0000076  -0.0000029  -0.0000333   0.0000272
   53   0.0000173  -0.0002789   0.0004310   0.0001167  -0.0000334  -0.0000178
   54  -0.0000376   0.0003773  -0.0002587  -0.0001452  -0.0000393   0.0000388
   55   0.0021276   0.0014416   0.0011507   0.0002260   0.0002288  -0.0002000
   56   0.0006077   0.0012913  -0.0051339  -0.0001453   0.0005861  -0.0000563
   57   0.0012420  -0.0059827   0.0002342   0.0014966   0.0002282  -0.0005031
   58   0.0000105   0.0010443   0.0008578  -0.0003252  -0.0002915   0.0001453
   59  -0.0000821   0.0000420  -0.0000603  -0.0000311   0.0001152  -0.0000826
   60  -0.0001353  -0.0001380   0.0000534   0.0000850  -0.0000034  -0.0000170
   61  -0.0210593   0.0205493   0.0242380  -0.0022969  -0.0037305   0.0022470
   62   0.0082438   0.0042821  -0.0014625  -0.0020128   0.0004727   0.0005403
   63   0.0077419  -0.0019920   0.0002784  -0.0015786   0.0017212  -0.0005008
   64   0.0008768   0.0006336   0.0004299   0.0001253   0.0002311  -0.0000743
   65  -0.0012136  -0.0016446   0.0023660   0.0008943  -0.0003196  -0.0000758
   66  -0.0012671   0.0020570  -0.0009295  -0.0000745  -0.0003221   0.0003200
            7           8           9          10          11          12
    1   0.0059725  -0.0170143   0.0047177  -0.0303289   0.0198486  -0.0003837
    2   0.0029029  -0.0368357   0.0112203   0.0689450   0.0331448  -0.0184268
    3  -0.0010784   0.0149855  -0.0002575  -0.0134115  -0.0103503   0.0088893
    4  -0.0595068  -0.0426429   0.0191464  -0.2807212   0.0270262   0.0256484
    5  -0.0391815  -0.1219081   0.0361426  -0.0330022  -0.0927929   0.0151612
    6   0.0176982   0.0361215  -0.0361990   0.0421028   0.0062674  -0.0631060
    7   0.0846202   0.0612767  -0.0285990  -0.0167220  -0.0308293   0.0122448
    8   0.0612767   0.1761277  -0.0597361  -0.0095387  -0.0180791   0.0077465
    9  -0.0285990  -0.0597361   0.0338789   0.0057736   0.0108720  -0.0009983
   10  -0.0167220  -0.0095387   0.0057736   0.5542690   0.0246572  -0.0730537
   11  -0.0308293  -0.0180791   0.0108720   0.0246572   0.5122291  -0.1149502
   12   0.0122448   0.0077465  -0.0009983  -0.0730537  -0.1149502   0.1502453
   13  -0.0080455   0.0030311   0.0002514  -0.0759620   0.0563030  -0.0074683
   14  -0.0041797   0.0030798  -0.0005374   0.0562515  -0.1191634   0.0189655
   15   0.0023830  -0.0016856  -0.0006608  -0.0072376   0.0193128  -0.0252552
   16  -0.0024380   0.0007695   0.0006753  -0.1307677  -0.1018333   0.0386154
   17   0.0043630   0.0025156  -0.0002092  -0.0406163  -0.2411572   0.0569582
   18  -0.0001615   0.0002857   0.0038015   0.0217699   0.0650421  -0.0767091
   19  -0.0011230  -0.0008175   0.0003993  -0.0321531  -0.0011460   0.0056390
   20  -0.0012676  -0.0002636   0.0002892  -0.0236588  -0.0015703   0.0048084
   21   0.0004989   0.0002650  -0.0000001   0.0114879   0.0014399   0.0007039
   22  -0.0000399  -0.0019222   0.0004503   0.0587755   0.0324268  -0.0162106
   23  -0.0012543  -0.0012707   0.0003744  -0.0179266  -0.0502788   0.0175478
   24   0.0002299   0.0003651  -0.0009194  -0.0029390   0.0103576   0.0037144
   25   0.0000833  -0.0001310  -0.0000269  -0.0013441   0.0023198   0.0003867
   26  -0.0000228   0.0000532  -0.0001047   0.0032739  -0.0012737   0.0012436
   27  -0.0000149  -0.0000919  -0.0003073   0.0002694   0.0014620   0.0047441
   28  -0.0006956   0.0074547  -0.0013114  -0.0453245  -0.0293767   0.0143200
   29   0.0018604   0.0003113   0.0007594  -0.0281167  -0.0178422   0.0083712
   30  -0.0000264   0.0003317   0.0038242   0.0144229   0.0087222  -0.0064467
   31   0.0001750  -0.0011715   0.0003527  -0.0007165  -0.0008730   0.0002043
   32   0.0001830  -0.0012757   0.0003728  -0.0008769  -0.0000593  -0.0000232
   33  -0.0000294   0.0004605   0.0000504   0.0000563  -0.0001350  -0.0006247
   34  -0.0020128  -0.0027294   0.0002476   0.0019168   0.0019556   0.0000297
   35   0.0032564  -0.0015572  -0.0006533   0.0014565  -0.0029179   0.0023443
   36  -0.0007767  -0.0004326  -0.0017271   0.0007373   0.0021198   0.0051871
   37  -0.0018707   0.0024832  -0.0016098  -0.0002494  -0.0004723   0.0009328
   38   0.0025332  -0.0015058   0.0009336  -0.0010102  -0.0002826  -0.0000027
   39  -0.0020303   0.0002655  -0.0004303   0.0002757   0.0000274  -0.0001063
   40  -0.0003248   0.0004424  -0.0005457  -0.0002643   0.0000441   0.0000645
   41   0.0003219  -0.0000767   0.0004786  -0.0001459  -0.0000324  -0.0000552
   42   0.0004005   0.0004945   0.0000153  -0.0000862   0.0002061  -0.0000504
   43   0.0013249  -0.0009125   0.0002728   0.0001858   0.0006123   0.0000198
   44   0.0002034   0.0001037   0.0000753  -0.0002101   0.0002643   0.0002425
   45  -0.0005752   0.0004993  -0.0001807  -0.0004914   0.0000519  -0.0002584
   46  -0.0000057   0.0003028  -0.0001648   0.0001224  -0.0002567   0.0000448
   47  -0.0000392   0.0002442  -0.0001180   0.0001458  -0.0001499   0.0000305
   48  -0.0000297   0.0002276  -0.0001158   0.0000849  -0.0002050   0.0000472
   49   0.0000974   0.0002256  -0.0000433   0.0000871  -0.0001541   0.0000927
   50   0.0004263  -0.0003454   0.0000783   0.0002298   0.0000564  -0.0001029
   51   0.0007907  -0.0005438   0.0001621   0.0002945   0.0001082   0.0000213
   52  -0.0000027   0.0000102  -0.0000091   0.0000158  -0.0000236  -0.0000087
   53   0.0000093   0.0000278  -0.0000227  -0.0000611  -0.0000572   0.0000178
   54   0.0000372   0.0000033   0.0000310   0.0000269   0.0000475   0.0000013
   55  -0.0007985   0.0005719  -0.0002589  -0.0003240  -0.0001416   0.0000057
   56  -0.0004000  -0.0000651   0.0000045   0.0000664   0.0002524   0.0002634
   57  -0.0000226   0.0001234  -0.0000396  -0.0002222  -0.0004416   0.0003389
   58   0.0000454   0.0001161  -0.0000176   0.0000102  -0.0000287  -0.0000715
   59  -0.0000121  -0.0000791   0.0000284  -0.0000001   0.0000306  -0.0000254
   60  -0.0000066   0.0000535  -0.0000172  -0.0000108   0.0000028   0.0000129
   61   0.0012903   0.0003105   0.0002264  -0.0005006  -0.0001543  -0.0010456
   62  -0.0001696   0.0007101  -0.0002942   0.0004086   0.0000479  -0.0001313
   63  -0.0009976   0.0000862   0.0001855   0.0002422   0.0001281  -0.0003516
   64  -0.0000225  -0.0001148   0.0000733  -0.0000018   0.0001008  -0.0000107
   65   0.0000193   0.0000893   0.0000454  -0.0002713  -0.0003666   0.0000191
   66   0.0000655   0.0001751  -0.0000958  -0.0000922  -0.0000837   0.0000017
           13          14          15          16          17          18
    1  -0.0028270  -0.0001557   0.0011933   0.0017939   0.0040554  -0.0016654
    2  -0.0044078   0.0029740   0.0006603   0.0062089  -0.0654581   0.0164033
    3   0.0023203   0.0001764   0.0035481  -0.0022764   0.0160691  -0.0059572
    4  -0.0224789   0.0116670   0.0002595  -0.0180710  -0.0815507   0.0255601
    5   0.0318844  -0.0148747   0.0005049  -0.0248962   0.0276027  -0.0026587
    6  -0.0052700   0.0034642   0.0026965   0.0105687   0.0056394   0.0009876
    7  -0.0080455  -0.0041797   0.0023830  -0.0024380   0.0043630  -0.0001615
    8   0.0030311   0.0030798  -0.0016856   0.0007695   0.0025156   0.0002857
    9   0.0002514  -0.0005374  -0.0006608   0.0006753  -0.0002092   0.0038015
   10  -0.0759620   0.0562515  -0.0072376  -0.1307677  -0.0406163   0.0217699
   11   0.0563030  -0.1191634   0.0193128  -0.1018333  -0.2411572   0.0650421
   12  -0.0074683   0.0189655  -0.0252552   0.0386154   0.0569582  -0.0767091
   13   0.1091377  -0.0839661   0.0085468  -0.0010047   0.0031661  -0.0002815
   14  -0.0839661   0.1712311  -0.0324676   0.0247119  -0.0356501   0.0072061
   15   0.0085468  -0.0324676   0.0173610  -0.0062146   0.0097755   0.0013655
   16  -0.0010047   0.0247119  -0.0062146   0.5019875  -0.0358769  -0.0497312
   17   0.0031661  -0.0356501   0.0097755  -0.0358769   0.5945383  -0.1238000
   18  -0.0002815   0.0072061   0.0013655  -0.0497312  -0.1238000   0.1534287
   19   0.0014203  -0.0006917  -0.0002243  -0.1541237  -0.0069710   0.0223532
   20  -0.0071440  -0.0044622   0.0020200  -0.0034679  -0.0384305   0.0045473
   21   0.0016279   0.0009960  -0.0014840   0.0214027   0.0052439  -0.0265946
   22   0.0006173  -0.0062957   0.0019437  -0.1637812   0.0625490  -0.0003094
   23  -0.0015994  -0.0004418   0.0015793   0.1261716  -0.2622065   0.0353065
   24   0.0008562   0.0022760   0.0031040  -0.0177225   0.0447493  -0.0686264
   25   0.0000405   0.0013107  -0.0003312   0.0087580   0.0168539  -0.0054720
   26   0.0000110  -0.0009841   0.0003381  -0.0127055  -0.0180315   0.0076458
   27   0.0000313   0.0000800   0.0002264   0.0025695   0.0027958   0.0016236
   28  -0.0006370   0.0013795  -0.0002174  -0.0379596   0.0744089  -0.0135858
   29   0.0011635  -0.0013378   0.0000411   0.0215269   0.0344826  -0.0111213
   30  -0.0002445  -0.0002920  -0.0007700   0.0002562  -0.0185135   0.0116699
   31   0.0000636   0.0000639  -0.0000735  -0.0036911  -0.0008103   0.0018068
   32   0.0000302   0.0000332  -0.0001057  -0.0006602   0.0021143   0.0013887
   33  -0.0000989  -0.0000558  -0.0003321   0.0017431   0.0016549   0.0059641
   34   0.0004061  -0.0007727   0.0001175  -0.0017219  -0.0000606   0.0000156
   35   0.0014603  -0.0004544   0.0000040   0.0001686  -0.0012595  -0.0000493
   36  -0.0003110   0.0002426   0.0001699   0.0002076  -0.0003359  -0.0009484
   37  -0.0002584   0.0002595   0.0000605   0.0006054   0.0002509  -0.0003046
   38   0.0001667   0.0000132   0.0000894   0.0004056   0.0004723   0.0000199
   39   0.0001067  -0.0001694  -0.0000238  -0.0000304  -0.0002643  -0.0000556
   40   0.0000512  -0.0000522   0.0000026  -0.0001086   0.0001368  -0.0000024
   41   0.0000442  -0.0000742  -0.0000018  -0.0000685   0.0000493  -0.0000793
   42   0.0000036   0.0000203  -0.0000120  -0.0000695   0.0000596   0.0000393
   43   0.0003244  -0.0002332  -0.0000555  -0.0004276  -0.0005058   0.0001466
   44   0.0001214  -0.0002263   0.0000398  -0.0003167   0.0001049   0.0000057
   45   0.0003046  -0.0002598   0.0000678  -0.0002730   0.0001124   0.0000607
   46  -0.0002126   0.0002349  -0.0000182   0.0003040   0.0000870  -0.0000885
   47  -0.0001600   0.0001865  -0.0000254   0.0002060   0.0000075  -0.0000709
   48  -0.0001852   0.0001814  -0.0000177   0.0002312   0.0000870  -0.0000652
   49  -0.0001809   0.0001871  -0.0000227   0.0002748   0.0000345  -0.0000651
   50   0.0000325   0.0000900  -0.0000627   0.0000887  -0.0003148   0.0001033
   51  -0.0000598   0.0000521  -0.0000299   0.0000424  -0.0002306  -0.0000194
   52  -0.0000187   0.0000217  -0.0000025   0.0000256   0.0000047  -0.0000088
   53   0.0000093  -0.0000087   0.0000063  -0.0000055   0.0000670  -0.0000359
   54  -0.0000068   0.0000136  -0.0000127   0.0000004  -0.0000420   0.0000100
   55   0.0000132  -0.0000807   0.0000544  -0.0001211   0.0004569  -0.0000250
   56  -0.0001165  -0.0000094   0.0000107  -0.0000468   0.0000407  -0.0001550
   57   0.0001599  -0.0000110  -0.0000047  -0.0000095   0.0002903  -0.0000623
   58  -0.0000695   0.0000588  -0.0000109   0.0000588   0.0000263  -0.0000066
   59   0.0000129  -0.0000112   0.0000126  -0.0000027  -0.0000454   0.0000185
   60   0.0000207  -0.0000203  -0.0000021  -0.0000505   0.0000293  -0.0000057
   61  -0.0004169   0.0003347  -0.0001430   0.0004714   0.0000917   0.0000080
   62  -0.0000870   0.0000901  -0.0000512  -0.0004111   0.0002170   0.0001167
   63  -0.0002138   0.0000112   0.0001020   0.0000103  -0.0002158   0.0001690
   64   0.0000379  -0.0000535  -0.0000103  -0.0000652  -0.0000936   0.0000493
   65   0.0000442   0.0000006   0.0000054   0.0000350   0.0003401  -0.0001197
   66  -0.0000894   0.0001280  -0.0000364   0.0000521   0.0001462  -0.0000762
           19          20          21          22          23          24
    1  -0.0016442  -0.0001261   0.0000463  -0.0198947  -0.0301145   0.0122202
    2  -0.0015193   0.0010473  -0.0001815  -0.0734457   0.0272703   0.0045760
    3   0.0004789  -0.0004958  -0.0008767   0.0233541  -0.0005723   0.0035821
    4   0.0026900   0.0022809  -0.0002535  -0.0540289   0.0279753  -0.0001559
    5  -0.0012828  -0.0030739   0.0019522   0.0278539  -0.0140512  -0.0008290
    6   0.0005608   0.0015786   0.0032983  -0.0002895  -0.0010490  -0.0015231
    7  -0.0011230  -0.0012676   0.0004989  -0.0000399  -0.0012543   0.0002299
    8  -0.0008175  -0.0002636   0.0002650  -0.0019222  -0.0012707   0.0003651
    9   0.0003993   0.0002892  -0.0000001   0.0004503   0.0003744  -0.0009194
   10  -0.0321531  -0.0236588   0.0114879   0.0587755  -0.0179266  -0.0029390
   11  -0.0011460  -0.0015703   0.0014399   0.0324268  -0.0502788   0.0103576
   12   0.0056390   0.0048084   0.0007039  -0.0162106   0.0175478   0.0037144
   13   0.0014203  -0.0071440   0.0016279   0.0006173  -0.0015994   0.0008562
   14  -0.0006917  -0.0044622   0.0009960  -0.0062957  -0.0004418   0.0022760
   15  -0.0002243   0.0020200  -0.0014840   0.0019437   0.0015793   0.0031040
   16  -0.1541237  -0.0034679   0.0214027  -0.1637812   0.1261716  -0.0177225
   17  -0.0069710  -0.0384305   0.0052439   0.0625490  -0.2622065   0.0447493
   18   0.0223532   0.0045473  -0.0265946  -0.0003094   0.0353065  -0.0686264
   19   0.2251031   0.0079251  -0.0350873  -0.0428016   0.0002438   0.0070851
   20   0.0079251   0.0439144  -0.0097515   0.0238911   0.0045535  -0.0037026
   21  -0.0350873  -0.0097515   0.0188655   0.0008697  -0.0001353   0.0043000
   22  -0.0428016   0.0238911   0.0008697   0.6800868   0.0176906  -0.0885593
   23   0.0002438   0.0045535  -0.0001353   0.0176906   0.6804925  -0.1524904
   24   0.0070851  -0.0037026   0.0043000  -0.0885593  -0.1524904   0.1804200
   25   0.0006444   0.0009685  -0.0007325  -0.1093594  -0.1067382   0.0403629
   26  -0.0008468   0.0007439  -0.0008559  -0.1038221  -0.2626933   0.0777285
   27  -0.0002933  -0.0010308  -0.0022357   0.0397045   0.0783943  -0.0619247
   28   0.0037259  -0.0001192   0.0000420  -0.3387433  -0.0391447   0.0525614
   29   0.0054988  -0.0027006   0.0010687   0.0249264  -0.1228757   0.0137790
   30  -0.0012963   0.0019434   0.0042507   0.0347829   0.0230112  -0.0717945
   31  -0.0013172   0.0007221   0.0000105  -0.0128915   0.0260856  -0.0049088
   32  -0.0002692   0.0000902   0.0000652  -0.0028746   0.0048847  -0.0000239
   33   0.0003412  -0.0001057   0.0000848   0.0036069  -0.0043934   0.0042780
   34   0.0009370   0.0000865  -0.0000954   0.0027316  -0.0008232   0.0003692
   35  -0.0001009   0.0001914  -0.0000465  -0.0019257  -0.0036383   0.0031827
   36  -0.0001075  -0.0001193  -0.0002911   0.0004445   0.0025126   0.0054020
   37  -0.0005948  -0.0000656   0.0000334  -0.0001405  -0.0004278   0.0014893
   38   0.0000866  -0.0000284  -0.0001095  -0.0000153   0.0000816   0.0001103
   39   0.0001794  -0.0000096   0.0000115  -0.0000268   0.0000342  -0.0003580
   40   0.0000909   0.0000080  -0.0000179   0.0001570  -0.0000380  -0.0000412
   41   0.0000716   0.0000002   0.0000086   0.0000281  -0.0002418   0.0000303
   42   0.0000523   0.0000256  -0.0000175   0.0001566   0.0001010  -0.0001102
   43   0.0004035   0.0000731  -0.0000710  -0.0002916   0.0001980  -0.0000587
   44   0.0002826   0.0000025  -0.0000672   0.0002319   0.0002129   0.0002002
   45   0.0004136   0.0000080  -0.0001048   0.0003047  -0.0004313   0.0004337
   46  -0.0003672  -0.0000242   0.0000617  -0.0000424   0.0000064   0.0001370
   47  -0.0002606  -0.0000079   0.0000527  -0.0000474   0.0000396   0.0000253
   48  -0.0002824  -0.0000137   0.0000528  -0.0000405   0.0000331   0.0000220
   49  -0.0003229  -0.0000057   0.0000760  -0.0001614  -0.0000484  -0.0001559
   50  -0.0000997   0.0000217   0.0000287  -0.0003200   0.0001373  -0.0001777
   51  -0.0000663   0.0000248   0.0000309  -0.0003218   0.0002686  -0.0000852
   52  -0.0000252  -0.0000019   0.0000043   0.0000054   0.0000170   0.0000157
   53  -0.0000099  -0.0000042   0.0000027   0.0000577  -0.0000281  -0.0000102
   54   0.0000062   0.0000061  -0.0000032  -0.0000182   0.0000368   0.0000079
   55   0.0000908  -0.0000463  -0.0000374   0.0005593  -0.0004251   0.0001782
   56   0.0001523   0.0000123  -0.0000389   0.0001851   0.0001327   0.0004477
   57  -0.0000525  -0.0000064   0.0000232   0.0003557  -0.0002416  -0.0002521
   58  -0.0000988  -0.0000092   0.0000177  -0.0000267  -0.0000207  -0.0000346
   59   0.0000235   0.0000013  -0.0000016  -0.0000457   0.0000093  -0.0000135
   60   0.0000394   0.0000024  -0.0000111   0.0000638   0.0000018   0.0000215
   61  -0.0006101  -0.0000256   0.0001370  -0.0005828   0.0001376  -0.0008911
   62  -0.0002049  -0.0000180   0.0000481   0.0005093   0.0001042  -0.0005385
   63  -0.0000718  -0.0000296   0.0000004  -0.0005164  -0.0001794   0.0002430
   64   0.0000761   0.0000062  -0.0000206  -0.0001498   0.0000337  -0.0000352
   65  -0.0000644  -0.0000189   0.0000159   0.0003616  -0.0001938  -0.0000436
   66  -0.0000667   0.0000114  -0.0000031   0.0002580   0.0002921   0.0000658
           25          26          27          28          29          30
    1  -0.0048325   0.0008624   0.0012868  -0.1546558  -0.0974875   0.0428949
    2   0.0009412   0.0021994   0.0012322  -0.0375775  -0.2546530   0.0551904
    3   0.0015254   0.0010721   0.0061217   0.0245640   0.0637368  -0.0841743
    4  -0.0009833   0.0007662  -0.0001301   0.0605997   0.0302672  -0.0163792
    5   0.0008701   0.0000533  -0.0004534  -0.0197049  -0.0552700   0.0209909
    6  -0.0002093  -0.0003517  -0.0007273  -0.0024894   0.0133723   0.0048456
    7   0.0000833  -0.0000228  -0.0000149  -0.0006956   0.0018604  -0.0000264
    8  -0.0001310   0.0000532  -0.0000919   0.0074547   0.0003113   0.0003317
    9  -0.0000269  -0.0001047  -0.0003073  -0.0013114   0.0007594   0.0038242
   10  -0.0013441   0.0032739   0.0002694  -0.0453245  -0.0281167   0.0144229
   11   0.0023198  -0.0012737   0.0014620  -0.0293767  -0.0178422   0.0087222
   12   0.0003867   0.0012436   0.0047441   0.0143200   0.0083712  -0.0064467
   13   0.0000405   0.0000110   0.0000313  -0.0006370   0.0011635  -0.0002445
   14   0.0013107  -0.0009841   0.0000800   0.0013795  -0.0013378  -0.0002920
   15  -0.0003312   0.0003381   0.0002264  -0.0002174   0.0000411  -0.0007700
   16   0.0087580  -0.0127055   0.0025695  -0.0379596   0.0215269   0.0002562
   17   0.0168539  -0.0180315   0.0027958   0.0744089   0.0344826  -0.0185135
   18  -0.0054720   0.0076458   0.0016236  -0.0135858  -0.0111213   0.0116699
   19   0.0006444  -0.0008468  -0.0002933   0.0037259   0.0054988  -0.0012963
   20   0.0009685   0.0007439  -0.0010308  -0.0001192  -0.0027006   0.0019434
   21  -0.0007325  -0.0008559  -0.0022357   0.0000420   0.0010687   0.0042507
   22  -0.1093594  -0.1038221   0.0397045  -0.3387433   0.0249264   0.0347829
   23  -0.1067382  -0.2626933   0.0783943  -0.0391447  -0.1228757   0.0230112
   24   0.0403629   0.0777285  -0.0619247   0.0525614   0.0137790  -0.0717945
   25   0.1146678   0.1113106  -0.0441238  -0.0081901  -0.0267295   0.0091528
   26   0.1113106   0.2757203  -0.0852525   0.0014937   0.0038332  -0.0002940
   27  -0.0441238  -0.0852525   0.0540222   0.0011120   0.0039004   0.0022156
   28  -0.0081901   0.0014937   0.0011120   0.6927450  -0.0569175  -0.0652883
   29  -0.0267295   0.0038332   0.0039004  -0.0569175   0.6576413  -0.1355867
   30   0.0091528  -0.0002940   0.0022156  -0.0652883  -0.1355867   0.1772628
   31   0.0008755  -0.0003933  -0.0006343  -0.1441020   0.1298177  -0.0214230
   32   0.0000839   0.0003262  -0.0012604   0.1282571  -0.2441117   0.0397739
   33  -0.0007592  -0.0011758  -0.0037759  -0.0214716   0.0400921  -0.0440558
   34   0.0001137   0.0000900   0.0000642  -0.0240480  -0.0112537   0.0029785
   35  -0.0011710   0.0000682   0.0001532  -0.0290477   0.0037058   0.0044455
   36   0.0001904  -0.0000174   0.0000839   0.0110661   0.0020973   0.0032473
   37  -0.0002772   0.0000180   0.0000954  -0.0012576   0.0032068  -0.0005307
   38   0.0000573   0.0000030  -0.0000083   0.0014756   0.0011762  -0.0001469
   39   0.0001088   0.0000484  -0.0000072   0.0024166   0.0006351  -0.0005345
   40   0.0000114   0.0000013   0.0000051  -0.0000395  -0.0001749   0.0001052
   41  -0.0000317   0.0000022   0.0000056  -0.0007204  -0.0002005   0.0001338
   42   0.0000192  -0.0000035  -0.0000115   0.0000981  -0.0001409   0.0001608
   43   0.0000338   0.0000000  -0.0000193  -0.0004164  -0.0006935   0.0000968
   44   0.0000954  -0.0000023  -0.0000060   0.0011258   0.0000528   0.0000644
   45  -0.0000380   0.0000174   0.0000238  -0.0007733   0.0002401  -0.0000443
   46  -0.0000658  -0.0000084   0.0000067  -0.0004520   0.0002016  -0.0000016
   47  -0.0000389  -0.0000038   0.0000024  -0.0001951   0.0000945  -0.0000128
   48  -0.0000405  -0.0000087  -0.0000007  -0.0002861   0.0000836   0.0000528
   49  -0.0000713  -0.0000043  -0.0000095  -0.0003889   0.0006168   0.0003161
   50  -0.0000293  -0.0000088  -0.0000321  -0.0001605  -0.0000796   0.0003071
   51   0.0000012  -0.0000128  -0.0000309  -0.0000091  -0.0002629   0.0003449
   52  -0.0000022  -0.0000003   0.0000003   0.0000116  -0.0000023  -0.0000130
   53  -0.0000023   0.0000001   0.0000066  -0.0000916  -0.0000056   0.0000441
   54   0.0000040  -0.0000005  -0.0000078   0.0000689  -0.0000086   0.0000048
   55   0.0000092   0.0000136   0.0000680  -0.0002612   0.0000123  -0.0008747
   56   0.0000488   0.0000025  -0.0000229   0.0004398  -0.0001677  -0.0001505
   57  -0.0000125   0.0000105   0.0000296  -0.0008267   0.0002004   0.0004430
   58  -0.0000214  -0.0000025   0.0000091  -0.0000885   0.0000406  -0.0000612
   59   0.0000014   0.0000016  -0.0000039   0.0000868   0.0000017   0.0000596
   60   0.0000120  -0.0000012   0.0000029  -0.0000011  -0.0000559  -0.0000735
   61  -0.0001070  -0.0000397  -0.0000240   0.0000316   0.0023220   0.0009783
   62   0.0000287  -0.0000146   0.0000947  -0.0027386  -0.0025779  -0.0002165
   63  -0.0000624  -0.0000130  -0.0000438  -0.0004991  -0.0008752  -0.0006103
   64   0.0000166   0.0000050   0.0000271   0.0001448  -0.0000807   0.0001527
   65  -0.0000183   0.0000050   0.0000348  -0.0003232   0.0005238   0.0001979
   66   0.0000450  -0.0000128  -0.0000211   0.0005082  -0.0003276   0.0001794
           31          32          33          34          35          36
    1   0.0095052   0.0150766  -0.0053264  -0.2115147   0.0008983   0.0200976
    2  -0.0127745  -0.0179715   0.0075966  -0.0026414  -0.0872647  -0.0060197
    3   0.0025525   0.0038048   0.0025742   0.0213089  -0.0067777  -0.0737170
    4  -0.0003491  -0.0025015   0.0015569  -0.0207127   0.0262147  -0.0026603
    5  -0.0018492  -0.0017059   0.0021002   0.0125686   0.0032545  -0.0016365
    6   0.0014478   0.0022765   0.0047189   0.0035166  -0.0036903   0.0027319
    7   0.0001750   0.0001830  -0.0000294  -0.0020128   0.0032564  -0.0007767
    8  -0.0011715  -0.0012757   0.0004605  -0.0027294  -0.0015572  -0.0004326
    9   0.0003527   0.0003728   0.0000504   0.0002476  -0.0006533  -0.0017271
   10  -0.0007165  -0.0008769   0.0000563   0.0019168   0.0014565   0.0007373
   11  -0.0008730  -0.0000593  -0.0001350   0.0019556  -0.0029179   0.0021198
   12   0.0002043  -0.0000232  -0.0006247   0.0000297   0.0023443   0.0051871
   13   0.0000636   0.0000302  -0.0000989   0.0004061   0.0014603  -0.0003110
   14   0.0000639   0.0000332  -0.0000558  -0.0007727  -0.0004544   0.0002426
   15  -0.0000735  -0.0001057  -0.0003321   0.0001175   0.0000040   0.0001699
   16  -0.0036911  -0.0006602   0.0017431  -0.0017219   0.0001686   0.0002076
   17  -0.0008103   0.0021143   0.0016549  -0.0000606  -0.0012595  -0.0003359
   18   0.0018068   0.0013887   0.0059641   0.0000156  -0.0000493  -0.0009484
   19  -0.0013172  -0.0002692   0.0003412   0.0009370  -0.0001009  -0.0001075
   20   0.0007221   0.0000902  -0.0001057   0.0000865   0.0001914  -0.0001193
   21   0.0000105   0.0000652   0.0000848  -0.0000954  -0.0000465  -0.0002911
   22  -0.0128915  -0.0028746   0.0036069   0.0027316  -0.0019257   0.0004445
   23   0.0260856   0.0048847  -0.0043934  -0.0008232  -0.0036383   0.0025126
   24  -0.0049088  -0.0000239   0.0042780   0.0003692   0.0031827   0.0054020
   25   0.0008755   0.0000839  -0.0007592   0.0001137  -0.0011710   0.0001904
   26  -0.0003933   0.0003262  -0.0011758   0.0000900   0.0000682  -0.0000174
   27  -0.0006343  -0.0012604  -0.0037759   0.0000642   0.0001532   0.0000839
   28  -0.1441020   0.1282571  -0.0214716  -0.0240480  -0.0290477   0.0110661
   29   0.1298177  -0.2441117   0.0400921  -0.0112537   0.0037058   0.0020973
   30  -0.0214230   0.0397739  -0.0440558   0.0029785   0.0044455   0.0032473
   31   0.1516880  -0.1375704   0.0207135   0.0008332  -0.0010076  -0.0003888
   32  -0.1375704   0.2568113  -0.0449946   0.0019065   0.0006241  -0.0014113
   33   0.0207135  -0.0449946   0.0346493  -0.0004494  -0.0010132  -0.0032061
   34   0.0008332   0.0019065  -0.0004494   0.6279798   0.0267511  -0.0230426
   35  -0.0010076   0.0006241  -0.0010132   0.0267511   0.3951994   0.2321288
   36  -0.0003888  -0.0014113  -0.0032061  -0.0230426   0.2321288   0.4245315
   37   0.0000534  -0.0007926  -0.0005794  -0.1837339  -0.0431730  -0.0379938
   38  -0.0001106  -0.0001652  -0.0001033  -0.0809830  -0.1474878  -0.0898239
   39   0.0000276  -0.0002172   0.0001185  -0.0875488  -0.0947769  -0.1620935
   40   0.0000152   0.0000356  -0.0000345   0.0105475  -0.0115094  -0.0137630
   41   0.0000085   0.0000144  -0.0000281   0.0066762  -0.0058762  -0.0107064
   42   0.0000353   0.0000519  -0.0000022   0.0082901  -0.0095396  -0.0081589
   43  -0.0000527   0.0002105   0.0000162  -0.0416877  -0.0504188  -0.0545807
   44  -0.0000955  -0.0002840  -0.0000628  -0.0135212   0.0193320   0.0173865
   45  -0.0001053  -0.0002869  -0.0000592  -0.0115544   0.0215325   0.0317195
   46   0.0000492   0.0000315  -0.0001139  -0.0024070   0.0036404   0.0049048
   47   0.0000717   0.0000663  -0.0000757  -0.0002120   0.0040168  -0.0010936
   48   0.0000352   0.0000683  -0.0000969   0.0005582  -0.0015077   0.0033097
   49   0.0000238   0.0001326   0.0000029   0.0008725  -0.0045931  -0.0057469
   50   0.0000736   0.0002118   0.0000221  -0.0045653  -0.0318342  -0.0316653
   51   0.0000683   0.0003109  -0.0000245  -0.0058753  -0.0312979  -0.0401944
   52   0.0000028   0.0000078  -0.0000212   0.0005875  -0.0000550  -0.0002030
   53  -0.0000000  -0.0000033  -0.0000088  -0.0001298  -0.0010757   0.0000254
   54   0.0000050   0.0000229  -0.0000174  -0.0003196  -0.0001473  -0.0011906
   55  -0.0002007  -0.0005070   0.0000353  -0.0151238   0.0528515   0.0633079
   56   0.0000039   0.0000668  -0.0003358   0.0220971   0.0156987   0.0075896
   57  -0.0000741  -0.0000137  -0.0000637   0.0273736   0.0056202   0.0105482
   58   0.0000172  -0.0000047   0.0000447  -0.0054166  -0.0007671   0.0005269
   59  -0.0000302   0.0000044   0.0000289  -0.0004239   0.0047037  -0.0023446
   60   0.0000238  -0.0000255  -0.0000252   0.0005889  -0.0023259   0.0040085
   61   0.0000780   0.0001160   0.0006662  -0.1478101   0.0195782   0.0299176
   62  -0.0000263   0.0004122   0.0003678   0.0575525  -0.1568079  -0.1082819
   63   0.0002641  -0.0001061   0.0002787   0.0777928  -0.1061520  -0.1906388
   64  -0.0000593  -0.0000143   0.0001001   0.0092690   0.0075009   0.0081848
   65  -0.0001346  -0.0000833   0.0001648  -0.0115714  -0.0066187  -0.0102127
   66   0.0000603   0.0003325  -0.0004330  -0.0143685  -0.0114280  -0.0087674
           37          38          39          40          41          42
    1  -0.0275973  -0.0081051   0.0015211   0.0012165   0.0017277   0.0003289
    2  -0.0176632   0.0043959   0.0026948  -0.0000451  -0.0018173   0.0025058
    3  -0.0168179   0.0015938   0.0069510  -0.0003628   0.0020351  -0.0012334
    4   0.0014963   0.0020451   0.0012371  -0.0001429   0.0004232  -0.0011815
    5  -0.0034676  -0.0021295   0.0015437   0.0000777   0.0006389  -0.0009809
    6  -0.0010515  -0.0009220  -0.0004879  -0.0001277  -0.0000812   0.0003405
    7  -0.0018707   0.0025332  -0.0020303  -0.0003248   0.0003219   0.0004005
    8   0.0024832  -0.0015058   0.0002655   0.0004424  -0.0000767   0.0004945
    9  -0.0016098   0.0009336  -0.0004303  -0.0005457   0.0004786   0.0000153
   10  -0.0002494  -0.0010102   0.0002757  -0.0002643  -0.0001459  -0.0000862
   11  -0.0004723  -0.0002826   0.0000274   0.0000441  -0.0000324   0.0002061
   12   0.0009328  -0.0000027  -0.0001063   0.0000645  -0.0000552  -0.0000504
   13  -0.0002584   0.0001667   0.0001067   0.0000512   0.0000442   0.0000036
   14   0.0002595   0.0000132  -0.0001694  -0.0000522  -0.0000742   0.0000203
   15   0.0000605   0.0000894  -0.0000238   0.0000026  -0.0000018  -0.0000120
   16   0.0006054   0.0004056  -0.0000304  -0.0001086  -0.0000685  -0.0000695
   17   0.0002509   0.0004723  -0.0002643   0.0001368   0.0000493   0.0000596
   18  -0.0003046   0.0000199  -0.0000556  -0.0000024  -0.0000793   0.0000393
   19  -0.0005948   0.0000866   0.0001794   0.0000909   0.0000716   0.0000523
   20  -0.0000656  -0.0000284  -0.0000096   0.0000080   0.0000002   0.0000256
   21   0.0000334  -0.0001095   0.0000115  -0.0000179   0.0000086  -0.0000175
   22  -0.0001405  -0.0000153  -0.0000268   0.0001570   0.0000281   0.0001566
   23  -0.0004278   0.0000816   0.0000342  -0.0000380  -0.0002418   0.0001010
   24   0.0014893   0.0001103  -0.0003580  -0.0000412   0.0000303  -0.0001102
   25  -0.0002772   0.0000573   0.0001088   0.0000114  -0.0000317   0.0000192
   26   0.0000180   0.0000030   0.0000484   0.0000013   0.0000022  -0.0000035
   27   0.0000954  -0.0000083  -0.0000072   0.0000051   0.0000056  -0.0000115
   28  -0.0012576   0.0014756   0.0024166  -0.0000395  -0.0007204   0.0000981
   29   0.0032068   0.0011762   0.0006351  -0.0001749  -0.0002005  -0.0001409
   30  -0.0005307  -0.0001469  -0.0005345   0.0001052   0.0001338   0.0001608
   31   0.0000534  -0.0001106   0.0000276   0.0000152   0.0000085   0.0000353
   32  -0.0007926  -0.0001652  -0.0002172   0.0000356   0.0000144   0.0000519
   33  -0.0005794  -0.0001033   0.0001185  -0.0000345  -0.0000281  -0.0000022
   34  -0.1837339  -0.0809830  -0.0875488   0.0105475   0.0066762   0.0082901
   35  -0.0431730  -0.1474878  -0.0947769  -0.0115094  -0.0058762  -0.0095396
   36  -0.0379938  -0.0898239  -0.1620935  -0.0137630  -0.0107064  -0.0081589
   37   0.6658911  -0.0049184  -0.0508074  -0.0985617   0.0643183   0.0801197
   38  -0.0049184   0.3859412   0.2943566   0.0627329  -0.1436970  -0.1300140
   39  -0.0508074   0.2943566   0.4738874   0.0788287  -0.1309012  -0.1925758
   40  -0.0985617   0.0627329   0.0788287   0.1028386  -0.0673194  -0.0844748
   41   0.0643183  -0.1436970  -0.1309012  -0.0673194   0.1444584   0.1439109
   42   0.0801197  -0.1300140  -0.1925758  -0.0844748   0.1439109   0.1975807
   43  -0.3170974   0.0398559   0.0650804  -0.0082145  -0.0017073  -0.0009316
   44  -0.0040599  -0.0850569  -0.0258955   0.0187449   0.0019746  -0.0027796
   45   0.0169764  -0.0304892  -0.0986017   0.0226044  -0.0009510  -0.0002567
   46  -0.0257007  -0.0254752  -0.0268368   0.0010199  -0.0003263  -0.0006216
   47  -0.0084809  -0.0034228  -0.0078633   0.0004880  -0.0008680   0.0018841
   48  -0.0072519  -0.0065887  -0.0025600   0.0003141   0.0019344  -0.0004625
   49  -0.0132131   0.0203303   0.0255308  -0.0056613  -0.0004727   0.0004688
   50   0.0501318   0.0170382   0.0047569  -0.0009148   0.0039710  -0.0020999
   51   0.0598705   0.0084156   0.0114920  -0.0000940  -0.0021370   0.0034627
   52   0.0011290   0.0011591   0.0017864  -0.0003274  -0.0000627  -0.0000245
   53   0.0006453   0.0010576  -0.0053990   0.0009004   0.0002033  -0.0001241
   54   0.0013551  -0.0053827  -0.0006271   0.0011091  -0.0000153   0.0001204
   55  -0.0576504  -0.0180856  -0.0153056  -0.0007527  -0.0003169  -0.0004862
   56  -0.0176083  -0.0085769  -0.0032769  -0.0004446  -0.0004207   0.0007128
   57  -0.0153615  -0.0030301  -0.0064731  -0.0005487   0.0006942  -0.0001908
   58  -0.0008984  -0.0004981  -0.0005944   0.0000640   0.0000834   0.0000188
   59  -0.0004347  -0.0005272   0.0006703   0.0000604  -0.0004394   0.0003619
   60  -0.0005236   0.0006595  -0.0002165   0.0000163   0.0003439  -0.0003588
   61   0.0601821   0.0067184   0.0036379  -0.0021322  -0.0029049  -0.0025262
   62  -0.0217299  -0.0191614  -0.0313671  -0.0025328   0.0026265  -0.0040960
   63  -0.0309329  -0.0347079  -0.0276302  -0.0022998  -0.0039822   0.0020295
   64  -0.0002634   0.0016293   0.0024371   0.0005176   0.0003737   0.0004098
   65   0.0019794   0.0018689  -0.0048870  -0.0006416  -0.0001946  -0.0005559
   66   0.0028343  -0.0048538   0.0003188  -0.0007377  -0.0006368  -0.0003085
           43          44          45          46          47          48
    1   0.0017556  -0.0033404  -0.0023204   0.0002527   0.0005770   0.0004622
    2  -0.0022346   0.0030569  -0.0048186  -0.0007856  -0.0001459  -0.0001780
    3  -0.0016037  -0.0046783   0.0014098  -0.0011165  -0.0004313  -0.0003329
    4  -0.0009619  -0.0003666   0.0013706  -0.0001335  -0.0002104  -0.0000994
    5   0.0003942  -0.0004639   0.0002322  -0.0005706  -0.0003928  -0.0004117
    6   0.0009667  -0.0002802  -0.0003412   0.0002709   0.0002489   0.0001204
    7   0.0013249   0.0002034  -0.0005752  -0.0000057  -0.0000392  -0.0000297
    8  -0.0009125   0.0001037   0.0004993   0.0003028   0.0002442   0.0002276
    9   0.0002728   0.0000753  -0.0001807  -0.0001648  -0.0001180  -0.0001158
   10   0.0001858  -0.0002101  -0.0004914   0.0001224   0.0001458   0.0000849
   11   0.0006123   0.0002643   0.0000519  -0.0002567  -0.0001499  -0.0002050
   12   0.0000198   0.0002425  -0.0002584   0.0000448   0.0000305   0.0000472
   13   0.0003244   0.0001214   0.0003046  -0.0002126  -0.0001600  -0.0001852
   14  -0.0002332  -0.0002263  -0.0002598   0.0002349   0.0001865   0.0001814
   15  -0.0000555   0.0000398   0.0000678  -0.0000182  -0.0000254  -0.0000177
   16  -0.0004276  -0.0003167  -0.0002730   0.0003040   0.0002060   0.0002312
   17  -0.0005058   0.0001049   0.0001124   0.0000870   0.0000075   0.0000870
   18   0.0001466   0.0000057   0.0000607  -0.0000885  -0.0000709  -0.0000652
   19   0.0004035   0.0002826   0.0004136  -0.0003672  -0.0002606  -0.0002824
   20   0.0000731   0.0000025   0.0000080  -0.0000242  -0.0000079  -0.0000137
   21  -0.0000710  -0.0000672  -0.0001048   0.0000617   0.0000527   0.0000528
   22  -0.0002916   0.0002319   0.0003047  -0.0000424  -0.0000474  -0.0000405
   23   0.0001980   0.0002129  -0.0004313   0.0000064   0.0000396   0.0000331
   24  -0.0000587   0.0002002   0.0004337   0.0001370   0.0000253   0.0000220
   25   0.0000338   0.0000954  -0.0000380  -0.0000658  -0.0000389  -0.0000405
   26   0.0000000  -0.0000023   0.0000174  -0.0000084  -0.0000038  -0.0000087
   27  -0.0000193  -0.0000060   0.0000238   0.0000067   0.0000024  -0.0000007
   28  -0.0004164   0.0011258  -0.0007733  -0.0004520  -0.0001951  -0.0002861
   29  -0.0006935   0.0000528   0.0002401   0.0002016   0.0000945   0.0000836
   30   0.0000968   0.0000644  -0.0000443  -0.0000016  -0.0000128   0.0000528
   31  -0.0000527  -0.0000955  -0.0001053   0.0000492   0.0000717   0.0000352
   32   0.0002105  -0.0002840  -0.0002869   0.0000315   0.0000663   0.0000683
   33   0.0000162  -0.0000628  -0.0000592  -0.0001139  -0.0000757  -0.0000969
   34  -0.0416877  -0.0135212  -0.0115544  -0.0024070  -0.0002120   0.0005582
   35  -0.0504188   0.0193320   0.0215325   0.0036404   0.0040168  -0.0015077
   36  -0.0545807   0.0173865   0.0317195   0.0049048  -0.0010936   0.0033097
   37  -0.3170974  -0.0040599   0.0169764  -0.0257007  -0.0084809  -0.0072519
   38   0.0398559  -0.0850569  -0.0304892  -0.0254752  -0.0034228  -0.0065887
   39   0.0650804  -0.0258955  -0.0986017  -0.0268368  -0.0078633  -0.0025600
   40  -0.0082145   0.0187449   0.0226044   0.0010199   0.0004880   0.0003141
   41  -0.0017073   0.0019746  -0.0009510  -0.0003263  -0.0008680   0.0019344
   42  -0.0009316  -0.0027796  -0.0002567  -0.0006216   0.0018841  -0.0004625
   43   0.5938838  -0.0297109  -0.0740738  -0.0771719  -0.0355720  -0.0366407
   44  -0.0297109   0.3009403   0.2087850  -0.0355848  -0.0612796  -0.0424005
   45  -0.0740738   0.2087850   0.3697760  -0.0369010  -0.0424926  -0.0683116
   46  -0.0771719  -0.0355848  -0.0369010   0.1014352   0.0611226   0.0631789
   47  -0.0355720  -0.0612796  -0.0424926   0.0611226   0.0764713   0.0711943
   48  -0.0366407  -0.0424005  -0.0683116   0.0631789   0.0711943   0.0875960
   49  -0.1578167   0.0749233   0.0944498   0.0016270  -0.0194700  -0.0223144
   50   0.0322538  -0.1492831  -0.1010705  -0.0017882  -0.0142327  -0.0212085
   51   0.0450271  -0.1053989  -0.1884197  -0.0018692  -0.0198008  -0.0181885
   52  -0.0092756  -0.0021045  -0.0012488   0.0011945  -0.0001866  -0.0004526
   53   0.0185634   0.0022875  -0.0021845   0.0005120  -0.0010266   0.0016662
   54   0.0222656  -0.0002642   0.0002992   0.0003714   0.0017682  -0.0005156
   55   0.0640563  -0.0267241  -0.0358589   0.0003904   0.0047734   0.0057466
   56   0.0105743  -0.0223339  -0.0353851   0.0002860   0.0024353  -0.0025414
   57   0.0070728  -0.0317256  -0.0295887   0.0005716  -0.0030638   0.0009497
   58  -0.0010707  -0.0022530  -0.0018031  -0.0001997  -0.0008301  -0.0009259
   59  -0.0025975   0.0033894  -0.0041413  -0.0000634  -0.0005325  -0.0007226
   60  -0.0020581  -0.0041404   0.0025108  -0.0000331  -0.0006133  -0.0006117
   61  -0.0467974   0.0218193   0.0287530   0.0002489  -0.0015949  -0.0018843
   62   0.0210398  -0.0125537  -0.0092086  -0.0014717  -0.0010960  -0.0000841
   63   0.0282700  -0.0093844  -0.0198115  -0.0016072   0.0000779  -0.0005709
   64  -0.0006876   0.0007392   0.0008380   0.0001140  -0.0000863  -0.0001772
   65   0.0008091  -0.0002412   0.0002396  -0.0000695  -0.0004036   0.0003940
   66   0.0008561   0.0002842  -0.0003243  -0.0001753   0.0003774  -0.0003003
           49          50          51          52          53          54
    1   0.0000937   0.0005465   0.0003092  -0.0000174   0.0000173  -0.0000376
    2  -0.0003435  -0.0013593  -0.0000974   0.0000708  -0.0002789   0.0003773
    3   0.0000476   0.0000941  -0.0010918  -0.0000076   0.0004310  -0.0002587
    4  -0.0001429  -0.0003633  -0.0006175  -0.0000029   0.0001167  -0.0001452
    5  -0.0007440   0.0000738  -0.0000998  -0.0000333  -0.0000334  -0.0000393
    6   0.0000183   0.0005233   0.0005664   0.0000272  -0.0000178   0.0000388
    7   0.0000974   0.0004263   0.0007907  -0.0000027   0.0000093   0.0000372
    8   0.0002256  -0.0003454  -0.0005438   0.0000102   0.0000278   0.0000033
    9  -0.0000433   0.0000783   0.0001621  -0.0000091  -0.0000227   0.0000310
   10   0.0000871   0.0002298   0.0002945   0.0000158  -0.0000611   0.0000269
   11  -0.0001541   0.0000564   0.0001082  -0.0000236  -0.0000572   0.0000475
   12   0.0000927  -0.0001029   0.0000213  -0.0000087   0.0000178   0.0000013
   13  -0.0001809   0.0000325  -0.0000598  -0.0000187   0.0000093  -0.0000068
   14   0.0001871   0.0000900   0.0000521   0.0000217  -0.0000087   0.0000136
   15  -0.0000227  -0.0000627  -0.0000299  -0.0000025   0.0000063  -0.0000127
   16   0.0002748   0.0000887   0.0000424   0.0000256  -0.0000055   0.0000004
   17   0.0000345  -0.0003148  -0.0002306   0.0000047   0.0000670  -0.0000420
   18  -0.0000651   0.0001033  -0.0000194  -0.0000088  -0.0000359   0.0000100
   19  -0.0003229  -0.0000997  -0.0000663  -0.0000252  -0.0000099   0.0000062
   20  -0.0000057   0.0000217   0.0000248  -0.0000019  -0.0000042   0.0000061
   21   0.0000760   0.0000287   0.0000309   0.0000043   0.0000027  -0.0000032
   22  -0.0001614  -0.0003200  -0.0003218   0.0000054   0.0000577  -0.0000182
   23  -0.0000484   0.0001373   0.0002686   0.0000170  -0.0000281   0.0000368
   24  -0.0001559  -0.0001777  -0.0000852   0.0000157  -0.0000102   0.0000079
   25  -0.0000713  -0.0000293   0.0000012  -0.0000022  -0.0000023   0.0000040
   26  -0.0000043  -0.0000088  -0.0000128  -0.0000003   0.0000001  -0.0000005
   27  -0.0000095  -0.0000321  -0.0000309   0.0000003   0.0000066  -0.0000078
   28  -0.0003889  -0.0001605  -0.0000091   0.0000116  -0.0000916   0.0000689
   29   0.0006168  -0.0000796  -0.0002629  -0.0000023  -0.0000056  -0.0000086
   30   0.0003161   0.0003071   0.0003449  -0.0000130   0.0000441   0.0000048
   31   0.0000238   0.0000736   0.0000683   0.0000028  -0.0000000   0.0000050
   32   0.0001326   0.0002118   0.0003109   0.0000078  -0.0000033   0.0000229
   33   0.0000029   0.0000221  -0.0000245  -0.0000212  -0.0000088  -0.0000174
   34   0.0008725  -0.0045653  -0.0058753   0.0005875  -0.0001298  -0.0003196
   35  -0.0045931  -0.0318342  -0.0312979  -0.0000550  -0.0010757  -0.0001473
   36  -0.0057469  -0.0316653  -0.0401944  -0.0002030   0.0000254  -0.0011906
   37  -0.0132131   0.0501318   0.0598705   0.0011290   0.0006453   0.0013551
   38   0.0203303   0.0170382   0.0084156   0.0011591   0.0010576  -0.0053827
   39   0.0255308   0.0047569   0.0114920   0.0017864  -0.0053990  -0.0006271
   40  -0.0056613  -0.0009148  -0.0000940  -0.0003274   0.0009004   0.0011091
   41  -0.0004727   0.0039710  -0.0021370  -0.0000627   0.0002033  -0.0000153
   42   0.0004688  -0.0020999   0.0034627  -0.0000245  -0.0001241   0.0001204
   43  -0.1578167   0.0322538   0.0450271  -0.0092756   0.0185634   0.0222656
   44   0.0749233  -0.1492831  -0.1053989  -0.0021045   0.0022875  -0.0002642
   45   0.0944498  -0.1010705  -0.1884197  -0.0012488  -0.0021845   0.0002992
   46   0.0016270  -0.0017882  -0.0018692   0.0011945   0.0005120   0.0003714
   47  -0.0194700  -0.0142327  -0.0198008  -0.0001866  -0.0010266   0.0017682
   48  -0.0223144  -0.0212085  -0.0181885  -0.0004526   0.0016662  -0.0005156
   49   0.7496899   0.0250235  -0.0286053  -0.3375047   0.0062750   0.0353033
   50   0.0250235   0.3537783   0.2557791   0.0081008  -0.0447471  -0.0117021
   51  -0.0286053   0.2557791   0.4258743   0.0373857  -0.0114520  -0.0519912
   52  -0.3375047   0.0081008   0.0373857   0.3565322  -0.0067684  -0.0387973
   53   0.0062750  -0.0447471  -0.0114520  -0.0067684   0.0387659   0.0172291
   54   0.0353033  -0.0117021  -0.0519912  -0.0387973   0.0172291   0.0477005
   55  -0.2048812  -0.0504721  -0.0443011  -0.0127346  -0.0176750  -0.0187209
   56  -0.0943128  -0.1524004  -0.0953024   0.0019923   0.0044285   0.0010075
   57  -0.0946903  -0.0997321  -0.1678771   0.0038041   0.0028243   0.0062987
   58   0.0107830  -0.0121605  -0.0146905   0.0007776   0.0005309   0.0001774
   59   0.0079888  -0.0062074  -0.0120433   0.0001535  -0.0020071   0.0025698
   60   0.0085605  -0.0099117  -0.0087178  -0.0003145   0.0024713  -0.0012823
   61  -0.0382162  -0.0467499  -0.0492685   0.0002727  -0.0020585  -0.0017901
   62  -0.0158835   0.0207661   0.0163065  -0.0024323   0.0022757  -0.0054191
   63  -0.0147913   0.0187973   0.0312009  -0.0021638  -0.0055200   0.0011735
   64  -0.0049885   0.0007213   0.0019906  -0.0006437  -0.0008355  -0.0008946
   65   0.0002975   0.0046672  -0.0025897   0.0001331   0.0001628  -0.0000613
   66   0.0015805  -0.0027227   0.0035170   0.0002517   0.0000501   0.0002206
           55          56          57          58          59          60
    1   0.0021276   0.0006077   0.0012420   0.0000105  -0.0000821  -0.0001353
    2   0.0014416   0.0012913  -0.0059827   0.0010443   0.0000420  -0.0001380
    3   0.0011507  -0.0051339   0.0002342   0.0008578  -0.0000603   0.0000534
    4   0.0002260  -0.0001453   0.0014966  -0.0003252  -0.0000311   0.0000850
    5   0.0002288   0.0005861   0.0002282  -0.0002915   0.0001152  -0.0000034
    6  -0.0002000  -0.0000563  -0.0005031   0.0001453  -0.0000826  -0.0000170
    7  -0.0007985  -0.0004000  -0.0000226   0.0000454  -0.0000121  -0.0000066
    8   0.0005719  -0.0000651   0.0001234   0.0001161  -0.0000791   0.0000535
    9  -0.0002589   0.0000045  -0.0000396  -0.0000176   0.0000284  -0.0000172
   10  -0.0003240   0.0000664  -0.0002222   0.0000102  -0.0000001  -0.0000108
   11  -0.0001416   0.0002524  -0.0004416  -0.0000287   0.0000306   0.0000028
   12   0.0000057   0.0002634   0.0003389  -0.0000715  -0.0000254   0.0000129
   13   0.0000132  -0.0001165   0.0001599  -0.0000695   0.0000129   0.0000207
   14  -0.0000807  -0.0000094  -0.0000110   0.0000588  -0.0000112  -0.0000203
   15   0.0000544   0.0000107  -0.0000047  -0.0000109   0.0000126  -0.0000021
   16  -0.0001211  -0.0000468  -0.0000095   0.0000588  -0.0000027  -0.0000505
   17   0.0004569   0.0000407   0.0002903   0.0000263  -0.0000454   0.0000293
   18  -0.0000250  -0.0001550  -0.0000623  -0.0000066   0.0000185  -0.0000057
   19   0.0000908   0.0001523  -0.0000525  -0.0000988   0.0000235   0.0000394
   20  -0.0000463   0.0000123  -0.0000064  -0.0000092   0.0000013   0.0000024
   21  -0.0000374  -0.0000389   0.0000232   0.0000177  -0.0000016  -0.0000111
   22   0.0005593   0.0001851   0.0003557  -0.0000267  -0.0000457   0.0000638
   23  -0.0004251   0.0001327  -0.0002416  -0.0000207   0.0000093   0.0000018
   24   0.0001782   0.0004477  -0.0002521  -0.0000346  -0.0000135   0.0000215
   25   0.0000092   0.0000488  -0.0000125  -0.0000214   0.0000014   0.0000120
   26   0.0000136   0.0000025   0.0000105  -0.0000025   0.0000016  -0.0000012
   27   0.0000680  -0.0000229   0.0000296   0.0000091  -0.0000039   0.0000029
   28  -0.0002612   0.0004398  -0.0008267  -0.0000885   0.0000868  -0.0000011
   29   0.0000123  -0.0001677   0.0002004   0.0000406   0.0000017  -0.0000559
   30  -0.0008747  -0.0001505   0.0004430  -0.0000612   0.0000596  -0.0000735
   31  -0.0002007   0.0000039  -0.0000741   0.0000172  -0.0000302   0.0000238
   32  -0.0005070   0.0000668  -0.0000137  -0.0000047   0.0000044  -0.0000255
   33   0.0000353  -0.0003358  -0.0000637   0.0000447   0.0000289  -0.0000252
   34  -0.0151238   0.0220971   0.0273736  -0.0054166  -0.0004239   0.0005889
   35   0.0528515   0.0156987   0.0056202  -0.0007671   0.0047037  -0.0023259
   36   0.0633079   0.0075896   0.0105482   0.0005269  -0.0023446   0.0040085
   37  -0.0576504  -0.0176083  -0.0153615  -0.0008984  -0.0004347  -0.0005236
   38  -0.0180856  -0.0085769  -0.0030301  -0.0004981  -0.0005272   0.0006595
   39  -0.0153056  -0.0032769  -0.0064731  -0.0005944   0.0006703  -0.0002165
   40  -0.0007527  -0.0004446  -0.0005487   0.0000640   0.0000604   0.0000163
   41  -0.0003169  -0.0004207   0.0006942   0.0000834  -0.0004394   0.0003439
   42  -0.0004862   0.0007128  -0.0001908   0.0000188   0.0003619  -0.0003588
   43   0.0640563   0.0105743   0.0070728  -0.0010707  -0.0025975  -0.0020581
   44  -0.0267241  -0.0223339  -0.0317256  -0.0022530   0.0033894  -0.0041404
   45  -0.0358589  -0.0353851  -0.0295887  -0.0018031  -0.0041413   0.0025108
   46   0.0003904   0.0002860   0.0005716  -0.0001997  -0.0000634  -0.0000331
   47   0.0047734   0.0024353  -0.0030638  -0.0008301  -0.0005325  -0.0006133
   48   0.0057466  -0.0025414   0.0009497  -0.0009259  -0.0007226  -0.0006117
   49  -0.2048812  -0.0943128  -0.0946903   0.0107830   0.0079888   0.0085605
   50  -0.0504721  -0.1524004  -0.0997321  -0.0121605  -0.0062074  -0.0099117
   51  -0.0443011  -0.0953024  -0.1678771  -0.0146905  -0.0120433  -0.0087178
   52  -0.0127346   0.0019923   0.0038041   0.0007776   0.0001535  -0.0003145
   53  -0.0176750   0.0044285   0.0028243   0.0005309  -0.0020071   0.0024713
   54  -0.0187209   0.0010075   0.0062987   0.0001774   0.0025698  -0.0012823
   55   0.6677664   0.0072658  -0.0426172  -0.1016892   0.0629184   0.0789847
   56   0.0072658   0.3866035   0.2906187   0.0628537  -0.1408445  -0.1265998
   57  -0.0426172   0.2906187   0.4744514   0.0790245  -0.1264246  -0.1904529
   58  -0.1016892   0.0628537   0.0790245   0.1043305  -0.0667970  -0.0850658
   59   0.0629184  -0.1408445  -0.1264246  -0.0667970   0.1412756   0.1401695
   60   0.0789847  -0.1265998  -0.1904529  -0.0850658   0.1401695   0.1956409
   61  -0.3273211   0.0243246   0.0526735  -0.0071529  -0.0011327  -0.0002673
   62  -0.0181544  -0.0906185  -0.0308299   0.0189656   0.0030912  -0.0022653
   63   0.0049401  -0.0345379  -0.1037607   0.0229848  -0.0003159   0.0008322
   64  -0.0133783  -0.0178272  -0.0193339   0.0009603   0.0004074   0.0000716
   65   0.0020963   0.0038871   0.0008928  -0.0000565  -0.0019719   0.0023665
   66   0.0042135   0.0028812   0.0059512  -0.0005252   0.0022603  -0.0012912
           61          62          63          64          65          66
    1  -0.0210593   0.0082438   0.0077419   0.0008768  -0.0012136  -0.0012671
    2   0.0205493   0.0042821  -0.0019920   0.0006336  -0.0016446   0.0020570
    3   0.0242380  -0.0014625   0.0002784   0.0004299   0.0023660  -0.0009295
    4  -0.0022969  -0.0020128  -0.0015786   0.0001253   0.0008943  -0.0000745
    5  -0.0037305   0.0004727   0.0017212   0.0002311  -0.0003196  -0.0003221
    6   0.0022470   0.0005403  -0.0005008  -0.0000743  -0.0000758   0.0003200
    7   0.0012903  -0.0001696  -0.0009976  -0.0000225   0.0000193   0.0000655
    8   0.0003105   0.0007101   0.0000862  -0.0001148   0.0000893   0.0001751
    9   0.0002264  -0.0002942   0.0001855   0.0000733   0.0000454  -0.0000958
   10  -0.0005006   0.0004086   0.0002422  -0.0000018  -0.0002713  -0.0000922
   11  -0.0001543   0.0000479   0.0001281   0.0001008  -0.0003666  -0.0000837
   12  -0.0010456  -0.0001313  -0.0003516  -0.0000107   0.0000191   0.0000017
   13  -0.0004169  -0.0000870  -0.0002138   0.0000379   0.0000442  -0.0000894
   14   0.0003347   0.0000901   0.0000112  -0.0000535   0.0000006   0.0001280
   15  -0.0001430  -0.0000512   0.0001020  -0.0000103   0.0000054  -0.0000364
   16   0.0004714  -0.0004111   0.0000103  -0.0000652   0.0000350   0.0000521
   17   0.0000917   0.0002170  -0.0002158  -0.0000936   0.0003401   0.0001462
   18   0.0000080   0.0001167   0.0001690   0.0000493  -0.0001197  -0.0000762
   19  -0.0006101  -0.0002049  -0.0000718   0.0000761  -0.0000644  -0.0000667
   20  -0.0000256  -0.0000180  -0.0000296   0.0000062  -0.0000189   0.0000114
   21   0.0001370   0.0000481   0.0000004  -0.0000206   0.0000159  -0.0000031
   22  -0.0005828   0.0005093  -0.0005164  -0.0001498   0.0003616   0.0002580
   23   0.0001376   0.0001042  -0.0001794   0.0000337  -0.0001938   0.0002921
   24  -0.0008911  -0.0005385   0.0002430  -0.0000352  -0.0000436   0.0000658
   25  -0.0001070   0.0000287  -0.0000624   0.0000166  -0.0000183   0.0000450
   26  -0.0000397  -0.0000146  -0.0000130   0.0000050   0.0000050  -0.0000128
   27  -0.0000240   0.0000947  -0.0000438   0.0000271   0.0000348  -0.0000211
   28   0.0000316  -0.0027386  -0.0004991   0.0001448  -0.0003232   0.0005082
   29   0.0023220  -0.0025779  -0.0008752  -0.0000807   0.0005238  -0.0003276
   30   0.0009783  -0.0002165  -0.0006103   0.0001527   0.0001979   0.0001794
   31   0.0000780  -0.0000263   0.0002641  -0.0000593  -0.0001346   0.0000603
   32   0.0001160   0.0004122  -0.0001061  -0.0000143  -0.0000833   0.0003325
   33   0.0006662   0.0003678   0.0002787   0.0001001   0.0001648  -0.0004330
   34  -0.1478101   0.0575525   0.0777928   0.0092690  -0.0115714  -0.0143685
   35   0.0195782  -0.1568079  -0.1061520   0.0075009  -0.0066187  -0.0114280
   36   0.0299176  -0.1082819  -0.1906388   0.0081848  -0.0102127  -0.0087674
   37   0.0601821  -0.0217299  -0.0309329  -0.0002634   0.0019794   0.0028343
   38   0.0067184  -0.0191614  -0.0347079   0.0016293   0.0018689  -0.0048538
   39   0.0036379  -0.0313671  -0.0276302   0.0024371  -0.0048870   0.0003188
   40  -0.0021322  -0.0025328  -0.0022998   0.0005176  -0.0006416  -0.0007377
   41  -0.0029049   0.0026265  -0.0039822   0.0003737  -0.0001946  -0.0006368
   42  -0.0025262  -0.0040960   0.0020295   0.0004098  -0.0005559  -0.0003085
   43  -0.0467974   0.0210398   0.0282700  -0.0006876   0.0008091   0.0008561
   44   0.0218193  -0.0125537  -0.0093844   0.0007392  -0.0002412   0.0002842
   45   0.0287530  -0.0092086  -0.0198115   0.0008380   0.0002396  -0.0003243
   46   0.0002489  -0.0014717  -0.0016072   0.0001140  -0.0000695  -0.0001753
   47  -0.0015949  -0.0010960   0.0000779  -0.0000863  -0.0004036   0.0003774
   48  -0.0018843  -0.0000841  -0.0005709  -0.0001772   0.0003940  -0.0003003
   49  -0.0382162  -0.0158835  -0.0147913  -0.0049885   0.0002975   0.0015805
   50  -0.0467499   0.0207661   0.0187973   0.0007213   0.0046672  -0.0027227
   51  -0.0492685   0.0163065   0.0312009   0.0019906  -0.0025897   0.0035170
   52   0.0002727  -0.0024323  -0.0021638  -0.0006437   0.0001331   0.0002517
   53  -0.0020585   0.0022757  -0.0055200  -0.0008355   0.0001628   0.0000501
   54  -0.0017901  -0.0054191   0.0011735  -0.0008946  -0.0000613   0.0002206
   55  -0.3273211  -0.0181544   0.0049401  -0.0133783   0.0020963   0.0042135
   56   0.0243246  -0.0906185  -0.0345379  -0.0178272   0.0038871   0.0028812
   57   0.0526735  -0.0308299  -0.1037607  -0.0193339   0.0008928   0.0059512
   58  -0.0071529   0.0189656   0.0229848   0.0009603  -0.0000565  -0.0005252
   59  -0.0011327   0.0030912  -0.0003159   0.0004074  -0.0019719   0.0022603
   60  -0.0002673  -0.0022653   0.0008322   0.0000716   0.0023665  -0.0012912
   61   0.6901119   0.0537244   0.0115472  -0.1576850  -0.0916373  -0.0971879
   62   0.0537244   0.3757263   0.2774438  -0.0926086  -0.1279760  -0.1006685
   63   0.0115472   0.2774438   0.4523913  -0.0980663  -0.1002572  -0.1449626
   64  -0.1576850  -0.0926086  -0.0980663   0.1658069   0.0993322   0.1038590
   65  -0.0916373  -0.1279760  -0.1002572   0.0993322   0.1284883   0.1120607
   66  -0.0971879  -0.1006685  -0.1449626   0.1038590   0.1120607   0.1469748
 **********************************************************************
 **                                                                  **
 **                       VIBRATIONAL ANALYSIS                       **
 **                       --------------------                       **
 **                                                                  **
 **        VIBRATIONAL FREQUENCIES (CM**-1) AND NORMAL MODES         **
 **     FORCE CONSTANTS (mDYN/ANGSTROM) AND REDUCED MASSES (AMU)     **
 **                  INFRARED INTENSITIES (KM/MOL)                   **
 **                                                                  **
 **********************************************************************


 Mode:                 1                      2                      3
 Frequency:        19.15                  39.19                  62.21
 Force Cnst:      0.0020                 0.0115                 0.0185
 Red. Mass:       9.2172                12.7537                 8.0934
 IR Active:          YES                    YES                    YES
 IR Intens:        0.202                  0.136                  0.107
 Raman Active:       YES                    YES                    YES
               X      Y      Z        X      Y      Z        X      Y      Z
 C         -0.006 -0.036 -0.017    0.004  0.068  0.239    0.019  0.153 -0.081
 C          0.018 -0.005  0.056   -0.012  0.043  0.161   -0.045  0.113 -0.051
 Cl         0.039  0.027  0.164   -0.001  0.063  0.231   -0.143  0.164 -0.049
 C          0.013  0.006  0.030   -0.033 -0.001  0.019   -0.041  0.033 -0.020
 Cl         0.049  0.051  0.147   -0.071 -0.064 -0.195   -0.137 -0.025  0.012
 C         -0.022 -0.016 -0.085   -0.030 -0.006  0.010    0.031 -0.001 -0.015
 Cl        -0.031 -0.005 -0.134   -0.066 -0.075 -0.224    0.048 -0.104  0.042
 C         -0.050 -0.047 -0.164   -0.002  0.039  0.166    0.095  0.039 -0.045
 H         -0.075 -0.065 -0.251    0.003  0.039  0.174    0.153  0.011 -0.039
 C         -0.044 -0.055 -0.126    0.013  0.073  0.267    0.083  0.116 -0.078
 H         -0.067 -0.080 -0.177    0.027  0.096  0.341    0.133  0.148 -0.096
 C         -0.002 -0.065  0.021   -0.005  0.051  0.166    0.021  0.145 -0.077
 C         -0.013  0.051 -0.075    0.093  0.012  0.100    0.047  0.152 -0.109
 H         -0.024  0.162 -0.175    0.188  0.005  0.157    0.064  0.269 -0.196
 C         -0.011  0.024 -0.044    0.074 -0.013 -0.051    0.057 -0.046  0.012
 Cl        -0.031  0.201 -0.190    0.218 -0.061 -0.154    0.110 -0.118  0.027
 C          0.008 -0.128  0.092   -0.047  0.004 -0.135    0.040 -0.226  0.151
 H          0.010 -0.147  0.115   -0.062 -0.009 -0.251    0.049 -0.385  0.257
 C          0.022 -0.248  0.192   -0.145  0.041 -0.066    0.013 -0.198  0.154
 H          0.036 -0.365  0.295   -0.239  0.055 -0.130   -0.002 -0.332  0.256
 C          0.019 -0.214  0.155   -0.123  0.065  0.084    0.006 -0.016  0.045
 H          0.031 -0.301  0.225   -0.204  0.099  0.136   -0.014 -0.022  0.072
 TransDip  -0.002 -0.014  0.002   -0.006  0.006  0.008    0.006 -0.005  0.007

 Mode:                 4                      5                      6
 Frequency:        80.35                 142.96                 187.17
 Force Cnst:      0.0845                 0.0985                 0.1148
 Red. Mass:      22.2125                 8.1793                 5.5631
 IR Active:          YES                    YES                    YES
 IR Intens:        0.090                  0.321                  0.011
 Raman Active:       YES                    YES                    YES
               X      Y      Z        X      Y      Z        X      Y      Z
 C          0.006  0.044  0.143   -0.024 -0.010  0.068    0.008 -0.032  0.020
 C         -0.016  0.001  0.006   -0.035 -0.025  0.011    0.001 -0.033  0.029
 Cl        -0.075 -0.131 -0.417   -0.034 -0.066 -0.083   -0.040 -0.022  0.017
 C         -0.003  0.026  0.103   -0.048 -0.027 -0.052    0.003 -0.027  0.018
 Cl         0.043  0.115  0.433   -0.033 -0.005 -0.002    0.028 -0.019 -0.004
 C         -0.010  0.001  0.020   -0.078 -0.043 -0.144   -0.017 -0.019  0.002
 Cl        -0.070 -0.107 -0.368   -0.044  0.053  0.120   -0.025  0.056 -0.009
 C          0.013  0.038  0.149   -0.110 -0.097 -0.337   -0.023 -0.027 -0.014
 H          0.013  0.032  0.133   -0.138 -0.140 -0.499   -0.028 -0.030 -0.029
 C          0.033  0.077  0.278   -0.086 -0.074 -0.204   -0.015 -0.033 -0.002
 H          0.054  0.115  0.406   -0.115 -0.107 -0.278   -0.030 -0.044 -0.001
 C          0.003  0.049  0.102    0.009  0.023  0.199    0.008  0.004 -0.006
 C          0.039  0.038  0.077    0.051 -0.002  0.207   -0.006  0.227 -0.195
 H          0.073  0.037  0.098    0.089 -0.025  0.248   -0.011  0.301 -0.260
 C          0.034  0.020  0.025    0.050  0.028  0.100   -0.004  0.219 -0.180
 Cl         0.109 -0.035  0.002    0.234  0.010 -0.048    0.030 -0.109  0.098
 C         -0.016  0.030 -0.013   -0.006  0.080  0.026    0.003  0.212 -0.171
 H         -0.021  0.020 -0.055   -0.015  0.123 -0.055   -0.001  0.277 -0.221
 C         -0.053  0.052  0.007   -0.034  0.091  0.056    0.026 -0.019  0.029
 H         -0.090  0.060 -0.020   -0.075  0.132  0.000    0.035 -0.104  0.103
 C         -0.044  0.057  0.069   -0.019  0.070  0.145    0.038 -0.193  0.173
 H         -0.076  0.067  0.093   -0.048  0.104  0.144    0.063 -0.437  0.375
 TransDip   0.000  0.003  0.009   -0.009  0.000 -0.016    0.002 -0.002  0.001

 Mode:                 7                      8                      9
 Frequency:       200.03                 223.55                 236.04
 Force Cnst:      0.3386                 0.8202                 0.3159
 Red. Mass:      14.3620                27.8563                 9.6239
 IR Active:          YES                    YES                    YES
 IR Intens:        0.026                  0.072                  0.344
 Raman Active:       YES                    YES                    YES
               X      Y      Z        X      Y      Z        X      Y      Z
 C          0.048 -0.098 -0.088    0.004 -0.080 -0.040    0.056  0.055  0.160
 C         -0.001 -0.099 -0.050   -0.068 -0.135 -0.008    0.111  0.096  0.229
 Cl        -0.261  0.046  0.049   -0.492  0.067  0.061   -0.161  0.123 -0.096
 C          0.015 -0.111  0.008   -0.057 -0.080  0.004    0.139  0.023  0.215
 Cl        -0.102 -0.193  0.075    0.550  0.301 -0.160    0.085 -0.095 -0.046
 C         -0.024 -0.044  0.067   -0.130 -0.032  0.042    0.152 -0.017  0.066
 Cl        -0.081  0.364 -0.111   -0.142 -0.223  0.073    0.173  0.087 -0.055
 C         -0.023 -0.033  0.138   -0.058  0.002  0.072    0.082 -0.093 -0.148
 H          0.008 -0.019  0.227   -0.034  0.007  0.129    0.042 -0.150 -0.371
 C         -0.011 -0.047  0.038   -0.052 -0.041  0.032    0.073 -0.035 -0.090
 H         -0.035 -0.058  0.076   -0.092 -0.062  0.070    0.100 -0.051 -0.277
 C          0.108 -0.106 -0.082    0.035 -0.047 -0.036   -0.015 -0.041  0.135
 C          0.099 -0.154 -0.000    0.025 -0.064  0.010    0.000 -0.094  0.117
 H          0.063 -0.197  0.018    0.001 -0.084  0.015    0.044 -0.127  0.167
 C          0.122 -0.077  0.047    0.042 -0.035  0.045   -0.032 -0.071 -0.008
 Cl         0.081  0.054 -0.007    0.067  0.021 -0.013   -0.144 -0.005 -0.003
 C          0.200 -0.026  0.053    0.084 -0.019  0.059   -0.106 -0.010 -0.104
 H          0.207  0.009  0.098    0.089 -0.014  0.099   -0.120  0.045 -0.230
 C          0.241  0.020 -0.034    0.110  0.028 -0.011   -0.159 -0.041 -0.032
 H          0.285  0.075 -0.056    0.137  0.063 -0.025   -0.212 -0.013 -0.084
 C          0.216 -0.003 -0.126    0.097  0.023 -0.070   -0.132 -0.066  0.099
 H          0.287  0.032 -0.232    0.136  0.051 -0.137   -0.207 -0.043  0.155
 TransDip   0.003 -0.004  0.002    0.008  0.003 -0.001   -0.005  0.001 -0.018

 Mode:                10                     11                     12
 Frequency:       243.39                 251.84                 299.54
 Force Cnst:      0.2166                 0.2987                 0.3696
 Red. Mass:       6.2065                 7.9932                 6.9910
 IR Active:          YES                    YES                    YES
 IR Intens:        0.357                  0.885                  0.639
 Raman Active:       YES                    YES                    YES
               X      Y      Z        X      Y      Z        X      Y      Z
 C         -0.006 -0.014  0.038    0.015  0.013 -0.009    0.069  0.068  0.219
 C         -0.004 -0.006  0.219    0.021  0.095  0.191   -0.002  0.004  0.099
 Cl         0.024 -0.134 -0.007    0.026  0.015 -0.064   -0.008 -0.052  0.001
 C          0.018  0.014  0.266   -0.007  0.165  0.274   -0.040 -0.025 -0.067
 Cl         0.048 -0.041 -0.057   -0.133  0.070 -0.067   -0.014  0.020  0.008
 C         -0.001 -0.003  0.184   -0.045  0.147  0.211   -0.080 -0.052 -0.198
 Cl        -0.051  0.044 -0.043   -0.098 -0.123 -0.007   -0.073  0.014  0.059
 C         -0.010 -0.051 -0.017   -0.066  0.101 -0.010   -0.034 -0.022 -0.171
 H         -0.018 -0.098 -0.164   -0.092  0.066 -0.149   -0.027 -0.063 -0.275
 C         -0.010 -0.068 -0.112   -0.085  0.019 -0.149    0.029  0.064  0.161
 H         -0.036 -0.124 -0.316   -0.169 -0.076 -0.355    0.017  0.074  0.266
 C         -0.028  0.145 -0.102    0.069 -0.136 -0.012    0.080  0.061  0.043
 C         -0.032  0.205 -0.139    0.097 -0.185  0.016    0.229  0.030 -0.118
 H         -0.041  0.269 -0.198    0.097 -0.231  0.055    0.366  0.105 -0.107
 C         -0.020  0.057 -0.006    0.104 -0.057 -0.023    0.218 -0.080 -0.142
 Cl         0.036  0.002  0.001   -0.001  0.025  0.025   -0.123  0.062  0.085
 C         -0.010 -0.126  0.149    0.151  0.074 -0.102    0.158 -0.179 -0.110
 H          0.006 -0.331  0.329    0.144  0.215 -0.194    0.152 -0.345 -0.136
 C         -0.017  0.030  0.012    0.163 -0.027 -0.027   -0.010 -0.049 -0.098
 H         -0.008 -0.018  0.057    0.174  0.010 -0.051   -0.133 -0.089 -0.135
 C         -0.031  0.194 -0.137    0.151 -0.152  0.023   -0.008  0.072 -0.031
 H         -0.034  0.262 -0.198    0.209 -0.210  0.015   -0.071  0.119 -0.011
 TransDip  -0.010 -0.007 -0.014    0.012 -0.013 -0.024    0.021 -0.010 -0.011

 Mode:                13                     14                     15
 Frequency:       346.66                 389.50                 416.64
 Force Cnst:      1.9107                 0.5445                 0.8722
 Red. Mass:      26.9861                 6.0912                 8.5280
 IR Active:          YES                    YES                    YES
 IR Intens:        0.153                  1.381                  5.942
 Raman Active:       YES                    YES                    YES
               X      Y      Z        X      Y      Z        X      Y      Z
 C         -0.022 -0.127  0.058   -0.026  0.019 -0.154   -0.045 -0.109  0.072
 C         -0.127 -0.153  0.083   -0.070 -0.044 -0.165    0.073  0.008  0.069
 Cl        -0.253 -0.388  0.154   -0.004 -0.055  0.030    0.005  0.094 -0.033
 C         -0.113  0.194 -0.042   -0.041 -0.038 -0.049    0.061  0.045  0.024
 Cl        -0.287  0.390 -0.066    0.020  0.003  0.006   -0.017 -0.012 -0.001
 C          0.182  0.104 -0.092    0.026  0.013  0.183   -0.001  0.036 -0.102
 Cl         0.453  0.049 -0.077   -0.009  0.011 -0.034    0.077 -0.030  0.010
 C          0.105  0.040 -0.041    0.067  0.024  0.134   -0.138 -0.023 -0.040
 H         -0.083  0.138 -0.041    0.126  0.033  0.248   -0.256  0.023 -0.085
 C          0.094 -0.152  0.059    0.013 -0.023 -0.231   -0.122 -0.070  0.148
 H          0.059 -0.171  0.083    0.028 -0.037 -0.363   -0.163 -0.084  0.227
 C         -0.009 -0.022 -0.018   -0.004  0.085  0.032   -0.061 -0.217 -0.110
 C         -0.007 -0.015 -0.021    0.131 -0.037  0.043   -0.069 -0.036 -0.197
 H         -0.010 -0.026 -0.013    0.218 -0.047  0.100   -0.245  0.009 -0.327
 C         -0.001  0.004 -0.007    0.140 -0.039 -0.040   -0.009  0.033  0.045
 Cl         0.008 -0.006 -0.006    0.052  0.122  0.136    0.192  0.156  0.164
 C          0.032  0.005  0.013   -0.039 -0.065 -0.162   -0.124 -0.087  0.046
 H          0.035  0.011  0.040   -0.064 -0.133 -0.368   -0.127 -0.224  0.042
 C          0.046  0.002  0.005   -0.190 -0.100 -0.024   -0.112  0.013 -0.129
 H          0.059 -0.003  0.016   -0.288 -0.163 -0.028    0.008  0.144 -0.172
 C          0.037 -0.007 -0.017   -0.159 -0.005  0.053   -0.128 -0.175 -0.189
 H          0.066 -0.028 -0.029   -0.262  0.034  0.124   -0.092 -0.189 -0.217
 TransDip  -0.012  0.004  0.001   -0.029 -0.008 -0.022   -0.060 -0.038 -0.033

 Mode:                16                     17                     18
 Frequency:       440.87                 471.34                 498.76
 Force Cnst:      0.4379                 0.5896                 1.5421
 Red. Mass:       3.8237                 4.5047                10.5214
 IR Active:          YES                    YES                    YES
 IR Intens:        1.049                  5.891                  8.557
 Raman Active:       YES                    YES                    YES
               X      Y      Z        X      Y      Z        X      Y      Z
 C         -0.015 -0.078  0.015    0.051  0.108 -0.064    0.038  0.112 -0.063
 C          0.028 -0.043 -0.077   -0.042  0.037  0.032    0.056  0.043 -0.010
 Cl         0.000  0.044 -0.007   -0.000 -0.061  0.017   -0.091 -0.185  0.069
 C          0.025  0.006 -0.062   -0.040 -0.019  0.067    0.099  0.143 -0.038
 Cl        -0.013 -0.000  0.009   -0.002  0.027 -0.013    0.099 -0.234  0.048
 C          0.014  0.064  0.077    0.003 -0.087 -0.028   -0.067  0.329 -0.109
 Cl         0.034 -0.021 -0.013   -0.076  0.031  0.010    0.070 -0.055  0.006
 C         -0.068  0.019  0.067    0.160 -0.017 -0.058   -0.119  0.419 -0.099
 H         -0.129  0.063  0.102    0.284 -0.086 -0.068   -0.157  0.452 -0.082
 C         -0.093 -0.088 -0.073    0.174  0.113  0.011   -0.139  0.278 -0.033
 H         -0.145 -0.135 -0.130    0.255  0.180  0.066   -0.304  0.188  0.062
 C          0.016 -0.055  0.161    0.018  0.001 -0.078    0.016  0.036 -0.041
 C          0.037  0.161 -0.072   -0.045  0.030 -0.050   -0.008  0.009  0.004
 H          0.101  0.440 -0.270   -0.139  0.207 -0.248   -0.031  0.033 -0.028
 C          0.044 -0.106  0.047   -0.030 -0.184  0.206   -0.011 -0.047  0.060
 Cl        -0.045 -0.019 -0.032    0.020  0.028 -0.004   -0.002  0.002 -0.007
 C          0.066 -0.114  0.069   -0.071 -0.000  0.029   -0.028  0.018 -0.003
 H          0.069 -0.165  0.106   -0.082  0.160 -0.092   -0.032  0.079 -0.048
 C         -0.001  0.186 -0.133   -0.028  0.106 -0.126   -0.009  0.008 -0.014
 H         -0.093  0.419 -0.374    0.016  0.359 -0.308    0.008  0.044 -0.033
 C          0.030 -0.013  0.141   -0.007 -0.201  0.071   -0.004 -0.036  0.013
 H          0.011 -0.018  0.166   -0.003 -0.312  0.171   -0.013 -0.064  0.049
 TransDip  -0.006  0.029 -0.014    0.055  0.040 -0.037   -0.031  0.086 -0.019

 Mode:                19                     20                     21
 Frequency:       520.19                 539.15                 600.14
 Force Cnst:      0.7980                 1.5355                 1.1270
 Red. Mass:       5.0055                 8.9660                 5.3109
 IR Active:          YES                    YES                    YES
 IR Intens:        0.307                 14.440                  3.394
 Raman Active:       YES                    YES                    YES
               X      Y      Z        X      Y      Z        X      Y      Z
 C          0.053  0.013  0.078   -0.275  0.129 -0.057   -0.004  0.185  0.250
 C          0.081  0.087  0.340   -0.226  0.155  0.143   -0.093  0.060 -0.052
 Cl        -0.012 -0.013 -0.026    0.053  0.009 -0.022    0.006 -0.026  0.013
 C         -0.015 -0.059 -0.248   -0.183 -0.069  0.062   -0.112 -0.103 -0.252
 Cl        -0.008  0.011  0.021    0.079 -0.037 -0.002    0.024 -0.004  0.015
 C         -0.020 -0.037 -0.190   -0.094 -0.165 -0.084    0.018  0.019  0.302
 Cl        -0.028  0.002  0.013    0.175  0.017 -0.022    0.025  0.006 -0.021
 C          0.070  0.086  0.219   -0.165 -0.148  0.119    0.016 -0.030 -0.058
 H          0.137  0.181  0.589   -0.104 -0.127  0.269    0.058 -0.197 -0.477
 C          0.008 -0.052 -0.212   -0.212  0.078  0.001   -0.003  0.141 -0.025
 H         -0.039 -0.130 -0.463   -0.064  0.177 -0.018    0.022  0.083 -0.449
 C          0.020 -0.033 -0.002   -0.186  0.138 -0.123   -0.027 -0.134  0.016
 C         -0.014 -0.003 -0.004    0.022 -0.069 -0.093   -0.019 -0.091 -0.070
 H         -0.054 -0.026 -0.007    0.146  0.006 -0.086   -0.092 -0.119 -0.087
 C         -0.021  0.025  0.004    0.081 -0.196  0.068   -0.017  0.097 -0.056
 Cl         0.003 -0.002 -0.000    0.011  0.013 -0.007    0.009 -0.010 -0.003
 C         -0.031  0.001  0.021    0.194  0.059 -0.061    0.020 -0.001  0.081
 H         -0.029 -0.008  0.043    0.178  0.214 -0.223    0.029 -0.091  0.178
 C         -0.003 -0.002 -0.010    0.066  0.064  0.080    0.027  0.056  0.006
 H          0.033  0.019 -0.008   -0.037  0.047  0.036    0.106  0.115  0.000
 C         -0.004 -0.024 -0.030    0.028  0.007  0.094   -0.009 -0.078 -0.068
 H         -0.006 -0.008 -0.043    0.180 -0.166  0.097    0.076 -0.060 -0.175
 TransDip   0.015 -0.000  0.009   -0.121  0.006  0.007   -0.020  0.005 -0.055

 Mode:                22                     23                     24
 Frequency:       617.41                 672.72                 711.13
 Force Cnst:      1.1673                 1.9309                 0.6908
 Red. Mass:       5.1976                 7.2416                 2.3185
 IR Active:          YES                    YES                    YES
 IR Intens:        1.103                  8.554                 18.943
 Raman Active:       YES                    YES                    YES
               X      Y      Z        X      Y      Z        X      Y      Z
 C         -0.051  0.076 -0.172   -0.041 -0.044  0.013   -0.025 -0.033 -0.024
 C         -0.073  0.075 -0.016    0.043 -0.011 -0.054   -0.007 -0.002  0.052
 Cl         0.001 -0.032  0.007   -0.016 -0.005  0.006    0.002  0.008 -0.005
 C         -0.040  0.014  0.185    0.074  0.094  0.026   -0.015  0.014 -0.053
 Cl         0.014 -0.005 -0.011    0.000 -0.017  0.002    0.006 -0.010  0.003
 C         -0.044 -0.104 -0.133    0.090  0.060 -0.080    0.018  0.039  0.030
 Cl         0.019  0.012  0.001   -0.064 -0.004  0.012   -0.006 -0.001  0.000
 C          0.048 -0.005  0.033    0.109  0.056 -0.013    0.005  0.012 -0.029
 H          0.211  0.002  0.289    0.028  0.122  0.055   -0.059  0.031 -0.067
 C          0.007  0.145 -0.062    0.106 -0.109 -0.012    0.024 -0.055  0.038
 H          0.129  0.272  0.161    0.126 -0.089  0.018    0.004 -0.067  0.054
 C          0.001 -0.216  0.195   -0.161 -0.046 -0.072   -0.035  0.149 -0.113
 C         -0.002 -0.063  0.048    0.102 -0.200 -0.212   -0.022 -0.057  0.076
 H          0.012 -0.041  0.038    0.120 -0.253 -0.161    0.031 -0.350  0.348
 C         -0.016  0.232 -0.218    0.157  0.045  0.001   -0.029  0.055 -0.085
 Cl         0.005 -0.008  0.014   -0.020 -0.036 -0.040    0.008  0.010  0.007
 C          0.023 -0.122  0.094    0.172  0.087  0.115    0.018 -0.080  0.032
 H          0.045 -0.394  0.327    0.141 -0.154 -0.074    0.047 -0.365  0.324
 C         -0.006  0.079 -0.071   -0.175  0.290  0.311    0.008  0.097 -0.124
 H         -0.032  0.188 -0.175   -0.197  0.276  0.315   -0.018 -0.113  0.032
 C          0.006 -0.032  0.040   -0.209 -0.020  0.029    0.028 -0.050  0.090
 H         -0.004  0.164 -0.133    0.050 -0.170 -0.091    0.048 -0.430  0.424
 TransDip  -0.006  0.023  0.023    0.071  0.055  0.026   -0.036 -0.113  0.073

 Mode:                25                     26                     27
 Frequency:       731.10                 745.05                 773.35
 Force Cnst:      1.6081                 2.2140                 2.8031
 Red. Mass:       5.1063                 6.7697                 7.9549
 IR Active:          YES                    YES                    YES
 IR Intens:       21.971                 24.213                 27.378
 Raman Active:       YES                    YES                    YES
               X      Y      Z        X      Y      Z        X      Y      Z
 C          0.138  0.069  0.199   -0.090  0.051  0.324   -0.043  0.121  0.038
 C          0.005 -0.099 -0.192   -0.161 -0.046 -0.215    0.293  0.214 -0.153
 Cl         0.008  0.008  0.004    0.009  0.016  0.003   -0.059 -0.094  0.039
 C          0.028 -0.051  0.187   -0.073  0.165  0.148    0.360  0.012 -0.028
 Cl        -0.018  0.027 -0.009    0.034 -0.049  0.004   -0.043  0.049 -0.008
 C         -0.115 -0.098 -0.119    0.038  0.032 -0.194    0.220 -0.056 -0.056
 Cl         0.043  0.002 -0.003   -0.028  0.005  0.008   -0.074 -0.017  0.017
 C         -0.085 -0.010  0.130    0.149  0.126  0.087   -0.096 -0.255  0.120
 H          0.010 -0.064  0.121   -0.000  0.149 -0.072   -0.072 -0.309  0.001
 C         -0.109  0.068 -0.098    0.120 -0.150 -0.063   -0.137  0.142 -0.021
 H         -0.211 -0.053 -0.363    0.092 -0.258 -0.559    0.080  0.245 -0.277
 C          0.144  0.082 -0.107   -0.143 -0.011  0.037   -0.115  0.013  0.003
 C          0.117 -0.002  0.021   -0.155 -0.012 -0.023   -0.108 -0.010 -0.031
 H          0.016 -0.229  0.153   -0.089  0.012 -0.007   -0.030 -0.084  0.073
 C          0.081  0.085  0.094   -0.133 -0.102 -0.082   -0.086 -0.095 -0.052
 Cl        -0.034 -0.025 -0.032    0.041  0.032  0.034    0.027  0.023  0.020
 C         -0.104  0.040  0.072    0.079 -0.038 -0.065    0.077 -0.012 -0.059
 H         -0.098 -0.203  0.175    0.099  0.114  0.061    0.100 -0.100  0.142
 C         -0.041  0.067 -0.031    0.108 -0.076 -0.074    0.033  0.015 -0.033
 H          0.161 -0.086  0.208   -0.016 -0.104 -0.123   -0.090 -0.222  0.093
 C         -0.040 -0.099 -0.082    0.080  0.052  0.036    0.028  0.075  0.052
 H         -0.062 -0.395  0.218    0.127  0.045 -0.011    0.085 -0.131  0.186
 TransDip   0.092 -0.069  0.096   -0.127  0.004 -0.093    0.148  0.000 -0.078

 Mode:                28                     29                     30
 Frequency:       799.95                 833.35                 858.63
 Force Cnst:      0.5786                 0.5943                 2.9461
 Red. Mass:       1.5347                 1.4525                 6.7823
 IR Active:          YES                    YES                    YES
 IR Intens:       34.260                 22.418                 67.620
 Raman Active:       YES                    YES                    YES
               X      Y      Z        X      Y      Z        X      Y      Z
 C          0.005  0.004  0.006    0.000  0.031  0.099   -0.194  0.053 -0.032
 C          0.020 -0.000 -0.013   -0.005  0.012 -0.026   -0.129  0.213 -0.026
 Cl        -0.002 -0.003  0.002   -0.002 -0.003  0.002   -0.014 -0.033  0.011
 C          0.026  0.002 -0.000    0.006  0.017  0.002   -0.069  0.261 -0.065
 Cl        -0.003  0.003 -0.000    0.002 -0.002  0.000    0.041 -0.052  0.008
 C          0.008 -0.001 -0.019    0.026  0.017  0.049    0.245  0.073 -0.065
 Cl        -0.003 -0.002  0.002   -0.005 -0.002 -0.003   -0.051 -0.006  0.010
 C         -0.020 -0.015  0.033   -0.020 -0.041 -0.098   -0.027 -0.162  0.066
 H         -0.067 -0.050 -0.134    0.090  0.189  0.721   -0.378 -0.033 -0.072
 C         -0.013 -0.007  0.026   -0.016 -0.034 -0.095    0.011 -0.156  0.056
 H         -0.033 -0.055 -0.159    0.089  0.158  0.566    0.217 -0.050 -0.101
 C          0.000  0.086 -0.075   -0.007  0.024 -0.017    0.095 -0.001  0.023
 C          0.008 -0.010  0.020   -0.003  0.001 -0.010    0.181  0.046  0.092
 H          0.017 -0.124  0.120   -0.003 -0.085  0.062    0.151  0.268 -0.100
 C         -0.001  0.069 -0.051   -0.007  0.007 -0.004    0.161  0.133  0.131
 Cl        -0.002 -0.004  0.001    0.001  0.000  0.000   -0.039 -0.028 -0.028
 C         -0.000 -0.080  0.070   -0.002 -0.014  0.019   -0.150  0.051  0.042
 H         -0.037  0.375 -0.330   -0.008  0.113 -0.057   -0.148 -0.098  0.080
 C          0.003 -0.044  0.033    0.017 -0.020 -0.005    0.043 -0.058 -0.092
 H         -0.041  0.519 -0.452    0.031  0.088 -0.087    0.353 -0.046  0.065
 C          0.006 -0.067  0.058    0.005 -0.017 -0.011    0.009 -0.107 -0.118
 H         -0.024  0.288 -0.241    0.005 -0.004 -0.025   -0.069 -0.055 -0.096
 TransDip   0.015  0.121 -0.142    0.038  0.077  0.125    0.156  0.212  0.003

 Mode:                31                     32                     33
 Frequency:       906.38                 920.47                 966.08
 Force Cnst:      0.7080                 0.7018                 0.7396
 Red. Mass:       1.4627                 1.4058                 1.3451
 IR Active:          YES                    YES                    YES
 IR Intens:        5.869                  0.040                  0.140
 Raman Active:       YES                    YES                    YES
               X      Y      Z        X      Y      Z        X      Y      Z
 C          0.011  0.006  0.019    0.011  0.007  0.015    0.004  0.008  0.027
 C          0.013 -0.017 -0.002    0.008 -0.013 -0.003    0.003  0.003  0.006
 Cl        -0.000  0.001 -0.000    0.000  0.001  0.000   -0.000 -0.000 -0.000
 C          0.015 -0.012  0.002    0.010 -0.008  0.002    0.002 -0.005 -0.007
 Cl        -0.003  0.003 -0.000   -0.002  0.002 -0.000   -0.000  0.001  0.000
 C         -0.005  0.002  0.002   -0.005  0.004  0.003   -0.004 -0.005 -0.011
 Cl         0.001 -0.001 -0.000    0.001 -0.001 -0.000    0.001  0.000  0.001
 C         -0.008 -0.002 -0.006   -0.012 -0.005 -0.011    0.015  0.030  0.107
 H          0.001  0.015  0.056   -0.007  0.025  0.085   -0.096 -0.164 -0.613
 C         -0.005 -0.003 -0.002   -0.003 -0.008  0.005   -0.017 -0.035 -0.122
 H         -0.016 -0.010  0.003   -0.011 -0.017 -0.015    0.092  0.192  0.712
 C         -0.005  0.047 -0.043   -0.004  0.049 -0.044   -0.005  0.012 -0.005
 C          0.000 -0.132  0.109   -0.003 -0.026  0.023   -0.002 -0.007  0.003
 H         -0.072  0.709 -0.626   -0.016  0.125 -0.110   -0.001  0.022 -0.021
 C         -0.013  0.041 -0.048   -0.004 -0.019  0.010   -0.004 -0.002 -0.002
 Cl         0.002 -0.002  0.004    0.001  0.002 -0.000    0.001  0.000  0.000
 C          0.010 -0.027  0.019   -0.002  0.085 -0.077    0.004  0.007 -0.003
 H         -0.001  0.120 -0.101    0.046 -0.496  0.437    0.008 -0.020  0.041
 C         -0.003  0.018 -0.010   -0.000 -0.002  0.004    0.005 -0.006  0.000
 H         -0.011 -0.070  0.058   -0.012  0.035 -0.032    0.011  0.024 -0.021
 C         -0.001  0.019 -0.007    0.006 -0.094  0.083   -0.003 -0.010 -0.003
 H          0.011 -0.109  0.101   -0.037  0.529 -0.453   -0.006  0.016 -0.025
 TransDip  -0.025  0.036 -0.064   -0.000 -0.004 -0.005   -0.011 -0.003 -0.002

 Mode:                34                     35                     36
 Frequency:       991.63                1013.94                1055.04
 Force Cnst:      0.7685                 3.7116                 4.6583
 Red. Mass:       1.3266                 6.1275                 7.1030
 IR Active:          YES                    YES                    YES
 IR Intens:        0.113                  1.981                  4.985
 Raman Active:       YES                    YES                    YES
               X      Y      Z        X      Y      Z        X      Y      Z
 C         -0.002 -0.002 -0.003    0.012  0.002 -0.008    0.253 -0.002 -0.019
 C         -0.001  0.001  0.000   -0.008 -0.009  0.003   -0.125 -0.217  0.079
 Cl        -0.000 -0.000 -0.000    0.001  0.000 -0.000    0.010  0.021 -0.008
 C         -0.001  0.001 -0.000   -0.008  0.015 -0.002   -0.196  0.288 -0.051
 Cl         0.000 -0.000 -0.000    0.001 -0.002  0.000    0.022 -0.032  0.006
 C          0.001 -0.000  0.000    0.015  0.004 -0.003    0.228  0.047 -0.047
 Cl        -0.000  0.000  0.000   -0.002 -0.000  0.000   -0.021 -0.002  0.004
 C          0.001 -0.001 -0.003   -0.006 -0.013  0.001   -0.095 -0.213  0.076
 H          0.008  0.002  0.012   -0.016 -0.001  0.021   -0.147 -0.198  0.055
 C          0.000  0.004  0.003   -0.003  0.005  0.006   -0.074  0.149 -0.040
 H         -0.005 -0.005 -0.023   -0.005 -0.006 -0.040   -0.021  0.190  0.010
 C          0.001 -0.003  0.002    0.040  0.001 -0.001    0.223 -0.032 -0.051
 C          0.004 -0.020  0.008   -0.124  0.238  0.285   -0.069 -0.029 -0.032
 H         -0.008  0.049 -0.056   -0.032  0.274  0.328   -0.356 -0.150 -0.103
 C          0.003  0.001  0.003   -0.040 -0.045 -0.049   -0.117 -0.090 -0.092
 Cl        -0.000  0.000 -0.001   -0.002 -0.001 -0.001    0.014  0.012  0.013
 C         -0.012  0.057 -0.048    0.360 -0.007 -0.048    0.011 -0.034 -0.039
 H          0.019 -0.331  0.288    0.377 -0.025 -0.022   -0.012 -0.116 -0.139
 C          0.007 -0.097  0.082   -0.016  0.035  0.061   -0.109  0.098  0.122
 H         -0.058  0.553 -0.486    0.066  0.115  0.020   -0.373  0.013  0.063
 C          0.001  0.066 -0.047   -0.234 -0.222 -0.249    0.067  0.057  0.058
 H          0.032 -0.355  0.314   -0.207 -0.305 -0.226    0.087  0.065  0.060
 TransDip  -0.001 -0.005  0.010    0.003 -0.028 -0.035   -0.029 -0.012 -0.064

 Mode:                37                     38                     39
 Frequency:      1097.65                1106.12                1117.14
 Force Cnst:      1.9407                 1.7680                 1.4089
 Red. Mass:       2.7339                 2.4526                 1.9161
 IR Active:          YES                    YES                    YES
 IR Intens:       28.360                 10.169                 22.223
 Raman Active:       YES                    YES                    YES
               X      Y      Z        X      Y      Z        X      Y      Z
 C         -0.015 -0.029  0.003   -0.054 -0.052  0.006    0.066  0.034 -0.036
 C         -0.018 -0.111  0.035   -0.028 -0.177  0.056    0.016  0.068 -0.020
 Cl         0.004  0.012 -0.004    0.006  0.020 -0.007   -0.003 -0.008  0.003
 C          0.007  0.016 -0.006    0.030  0.004 -0.005   -0.033  0.022 -0.001
 Cl        -0.002  0.001 -0.000   -0.005  0.005 -0.001    0.004 -0.005  0.001
 C          0.079  0.003 -0.013    0.129 -0.001 -0.020   -0.067  0.011  0.007
 Cl        -0.010  0.000  0.002   -0.016  0.000  0.003    0.009 -0.000 -0.001
 C          0.024 -0.003 -0.002    0.052  0.014 -0.011   -0.046 -0.034  0.015
 H          0.136 -0.056 -0.009    0.257 -0.082 -0.018   -0.193  0.035  0.021
 C         -0.045  0.075 -0.012   -0.079  0.120 -0.016    0.048 -0.060  0.013
 H         -0.045  0.081 -0.020   -0.095  0.119 -0.036    0.063 -0.066 -0.017
 C         -0.053  0.006  0.003   -0.106  0.034  0.030    0.073  0.016  0.024
 C         -0.041 -0.037 -0.041    0.085 -0.003 -0.007    0.049 -0.055 -0.068
 H         -0.460 -0.169 -0.150    0.638  0.176  0.139    0.172 -0.028 -0.042
 C          0.100  0.139  0.154   -0.036 -0.059 -0.065   -0.093 -0.066 -0.069
 Cl        -0.011 -0.015 -0.016    0.005  0.006  0.006    0.010  0.006  0.006
 C          0.140  0.033  0.025   -0.071  0.031  0.042    0.033  0.059  0.065
 H          0.184  0.186  0.189   -0.046  0.212  0.256    0.099  0.465  0.526
 C          0.036 -0.113 -0.135    0.062 -0.008 -0.013    0.016 -0.020 -0.025
 H         -0.251 -0.224 -0.223    0.421  0.115  0.082    0.082  0.001 -0.011
 C         -0.086  0.026  0.042   -0.050 -0.034 -0.031   -0.097  0.001  0.007
 H         -0.437  0.189  0.238   -0.048 -0.032 -0.047   -0.488  0.162  0.254
 TransDip   0.095  0.066  0.126    0.025 -0.099  0.002   -0.144  0.024 -0.040

 Mode:                40                     41                     42
 Frequency:      1176.82                1187.25                1191.39
 Force Cnst:      1.1152                 2.0205                 0.9601
 Red. Mass:       1.3668                 2.4329                 1.1481
 IR Active:          YES                    YES                    YES
 IR Intens:        4.661                 43.308                  0.828
 Raman Active:       YES                    YES                    YES
               X      Y      Z        X      Y      Z        X      Y      Z
 C         -0.007  0.029 -0.007   -0.003  0.047 -0.012    0.004  0.006 -0.001
 C         -0.013 -0.099  0.030   -0.100  0.033  0.006   -0.014  0.007  0.000
 Cl         0.004  0.008 -0.003    0.006  0.002 -0.001    0.001  0.000 -0.000
 C          0.042 -0.044  0.006    0.021 -0.187  0.049    0.001 -0.024  0.006
 Cl        -0.005  0.004 -0.000   -0.007  0.018 -0.004   -0.001  0.002 -0.001
 C         -0.024  0.043 -0.008    0.220 -0.071 -0.015    0.030 -0.012 -0.001
 Cl         0.003 -0.002  0.000   -0.022  0.001  0.003   -0.003  0.000  0.000
 C         -0.071 -0.018  0.015    0.012  0.106 -0.030   -0.000  0.014 -0.004
 H         -0.558  0.228  0.024   -0.616  0.447 -0.023   -0.092  0.064 -0.003
 C          0.076  0.018 -0.017   -0.035 -0.000  0.005   -0.003  0.000 -0.000
 H          0.647  0.372 -0.190   -0.362 -0.201  0.102   -0.055 -0.033  0.015
 C         -0.035 -0.003  0.016    0.070 -0.004 -0.000    0.013 -0.003 -0.003
 C         -0.004  0.002 -0.001    0.008 -0.001 -0.006   -0.027 -0.012 -0.012
 H          0.031  0.003  0.019   -0.061 -0.037 -0.018   -0.180 -0.063 -0.054
 C          0.013  0.010  0.010   -0.018 -0.019 -0.021   -0.014 -0.003 -0.002
 Cl        -0.001 -0.001 -0.001    0.002  0.001  0.002    0.001  0.001  0.001
 C         -0.004 -0.002 -0.002    0.004  0.010  0.012    0.002 -0.027 -0.032
 H         -0.008 -0.029 -0.034    0.022  0.128  0.144   -0.046 -0.314 -0.352
 C          0.010 -0.006 -0.008   -0.037  0.006  0.010    0.064  0.021  0.020
 H          0.039  0.002 -0.001   -0.239 -0.061 -0.043    0.607  0.205  0.169
 C         -0.001 -0.001 -0.005    0.019 -0.004 -0.008   -0.036  0.019  0.026
 H          0.057 -0.043 -0.028    0.060 -0.021 -0.027   -0.410  0.187  0.254
 TransDip   0.017 -0.054  0.040    0.193 -0.079 -0.030    0.028 -0.005 -0.007

 Mode:                43                     44                     45
 Frequency:      1271.64                1288.24                1307.43
 Force Cnst:      7.4385                 2.1399                 3.7491
 Red. Mass:       7.8074                 2.1885                 3.7226
 IR Active:          YES                    YES                    YES
 IR Intens:        1.926                 10.289                  4.211
 Raman Active:       YES                    YES                    YES
               X      Y      Z        X      Y      Z        X      Y      Z
 C          0.078  0.365 -0.114    0.122  0.011 -0.003    0.209 -0.039 -0.038
 C          0.298 -0.148 -0.003    0.025  0.030 -0.016   -0.043  0.042 -0.005
 Cl         0.001 -0.002  0.001   -0.001 -0.003  0.001   -0.001 -0.003  0.001
 C         -0.300 -0.153  0.088   -0.068  0.026  0.002    0.008  0.107 -0.029
 Cl         0.001 -0.001 -0.000    0.003 -0.003  0.000    0.003 -0.005  0.001
 C          0.024  0.279 -0.078    0.010 -0.037  0.009   -0.010 -0.124  0.034
 Cl        -0.003  0.001  0.000    0.001  0.001 -0.000    0.004  0.000 -0.001
 C          0.184 -0.155  0.014   -0.015 -0.016  0.006   -0.096 -0.014  0.019
 H         -0.211  0.043  0.021   -0.258  0.108  0.012   -0.334  0.101  0.023
 C         -0.158 -0.151  0.065    0.029  0.014 -0.010    0.118  0.055 -0.025
 H         -0.270 -0.229  0.096   -0.167 -0.110  0.062   -0.427 -0.301  0.112
 C         -0.112  0.051  0.113   -0.105 -0.109 -0.104   -0.176  0.127  0.163
 C         -0.057 -0.019 -0.027    0.035  0.009  0.011   -0.133 -0.049 -0.040
 H         -0.063 -0.047 -0.003    0.701  0.232  0.191    0.026  0.018 -0.001
 C          0.061  0.005 -0.002   -0.095  0.093  0.115    0.142 -0.010 -0.023
 Cl        -0.001 -0.001 -0.001   -0.001 -0.003 -0.003   -0.001 -0.002 -0.002
 C         -0.002  0.016  0.020    0.021 -0.029 -0.036    0.008  0.059  0.067
 H         -0.012 -0.052 -0.065   -0.000 -0.193 -0.221   -0.004 -0.044 -0.050
 C          0.002 -0.035 -0.042    0.089  0.001 -0.008   -0.053 -0.069 -0.074
 H          0.249  0.040  0.026   -0.259 -0.118 -0.109    0.408  0.079  0.048
 C         -0.007 -0.010 -0.024   -0.049  0.035  0.042    0.014 -0.031 -0.038
 H          0.261 -0.164 -0.167   -0.068  0.040  0.054    0.299 -0.167 -0.217
 TransDip   0.041  0.018  0.003    0.049  0.090  0.011    0.020  0.058  0.024

 Mode:                46                     47                     48
 Frequency:      1334.38                1373.74                1442.13
 Force Cnst:      2.0569                 4.6492                 3.5735
 Red. Mass:       1.9607                 4.1813                 2.9163
 IR Active:          YES                    YES                    YES
 IR Intens:        1.684                 57.605                 12.245
 Raman Active:       YES                    YES                    YES
               X      Y      Z        X      Y      Z        X      Y      Z
 C         -0.040  0.006  0.009    0.017  0.220 -0.062    0.011  0.062  0.011
 C         -0.005 -0.007  0.004   -0.247 -0.098  0.064   -0.020 -0.031  0.009
 Cl         0.001  0.001 -0.000    0.008  0.007 -0.004    0.001  0.001 -0.000
 C          0.010 -0.021  0.004    0.269 -0.054 -0.025    0.033  0.007 -0.008
 Cl        -0.001  0.001 -0.000   -0.009  0.007 -0.001   -0.001 -0.000  0.000
 C          0.003  0.024 -0.007   -0.042  0.165 -0.039   -0.030  0.028 -0.003
 Cl        -0.001 -0.000  0.000    0.000 -0.006  0.002    0.001 -0.001 -0.000
 C          0.010  0.004 -0.003   -0.106 -0.078  0.037    0.009 -0.044  0.009
 H          0.082 -0.032 -0.004    0.374 -0.348  0.037   -0.109  0.010  0.016
 C         -0.018 -0.010  0.005    0.119 -0.080  0.004    0.046  0.013 -0.014
 H          0.077  0.050 -0.023   -0.407 -0.434  0.167   -0.191 -0.135  0.079
 C          0.056  0.028  0.023    0.012 -0.019  0.036   -0.097 -0.149 -0.143
 C         -0.130 -0.043 -0.039    0.028 -0.014 -0.026   -0.089  0.075  0.091
 H          0.524  0.163  0.142    0.068 -0.033  0.003    0.022  0.124  0.148
 C          0.026 -0.013 -0.017   -0.077  0.027  0.035    0.220 -0.027 -0.051
 Cl         0.002 -0.001 -0.001    0.002  0.000 -0.000   -0.006 -0.001 -0.000
 C          0.032  0.102  0.114    0.013 -0.008 -0.009   -0.069 -0.059 -0.061
 H         -0.036 -0.304 -0.348   -0.004 -0.122 -0.138    0.003  0.407  0.468
 C         -0.079 -0.019 -0.015    0.045  0.002 -0.005   -0.063  0.045  0.058
 H         -0.266 -0.082 -0.065   -0.091 -0.050 -0.044    0.073  0.103  0.113
 C          0.136 -0.051 -0.071   -0.033  0.002 -0.003    0.114  0.017  0.006
 H         -0.413  0.198  0.263    0.083 -0.072 -0.055   -0.377  0.244  0.318
 TransDip   0.037 -0.015  0.010   -0.029 -0.234  0.060   -0.020  0.041  0.102

 Mode:                49                     50                     51
 Frequency:      1463.60                1508.63                1571.83
 Force Cnst:      3.5940                 3.4554                 9.4055
 Red. Mass:       2.8477                 2.5768                 6.4613
 IR Active:          YES                    YES                    YES
 IR Intens:      122.971                  8.077                  2.421
 Raman Active:       YES                    YES                    YES
               X      Y      Z        X      Y      Z        X      Y      Z
 C          0.166 -0.080  0.001    0.083 -0.024 -0.011   -0.019 -0.310  0.081
 C         -0.084  0.125 -0.023   -0.003  0.029 -0.008   -0.101  0.152 -0.027
 Cl         0.003 -0.003  0.001    0.001 -0.001  0.000    0.002  0.001 -0.001
 C         -0.070 -0.155  0.053   -0.038 -0.036  0.016   -0.007 -0.163  0.046
 Cl         0.001  0.005 -0.001    0.001  0.001 -0.000    0.001 -0.001 -0.000
 C          0.127  0.122 -0.052    0.042  0.023 -0.013   -0.099  0.342 -0.077
 Cl        -0.005 -0.002  0.001   -0.001 -0.001  0.000    0.002 -0.004  0.001
 C         -0.133  0.061  0.003   -0.061  0.018  0.005    0.196 -0.267  0.043
 H          0.558 -0.291 -0.009    0.132 -0.082  0.001   -0.490  0.060  0.055
 C         -0.034 -0.068  0.023    0.017 -0.009  0.002    0.088  0.236 -0.075
 H          0.451  0.222 -0.119    0.076  0.021 -0.025   -0.447 -0.077  0.089
 C         -0.029 -0.017 -0.023   -0.153  0.022  0.039    0.004  0.003 -0.030
 C         -0.063 -0.010 -0.003    0.091  0.047  0.048    0.044  0.015  0.018
 H          0.178  0.080  0.060   -0.428 -0.110 -0.095   -0.087 -0.011 -0.034
 C          0.044  0.023  0.024    0.042 -0.081 -0.097   -0.017 -0.028 -0.028
 Cl        -0.001 -0.001 -0.001   -0.000  0.003  0.003    0.000  0.000  0.000
 C          0.019 -0.021 -0.026   -0.099  0.049  0.065    0.018  0.057  0.063
 H          0.049  0.117  0.130   -0.157 -0.164 -0.175   -0.008 -0.097 -0.114
 C         -0.057 -0.022 -0.019    0.188  0.060  0.051   -0.019 -0.033 -0.034
 H          0.255  0.082  0.068   -0.581 -0.193 -0.164    0.046 -0.015 -0.022
 C         -0.010  0.031  0.036    0.001 -0.066 -0.077   -0.025  0.018  0.028
 H          0.125 -0.026 -0.040   -0.345  0.071  0.117    0.080 -0.010 -0.055
 TransDip   0.351  0.053 -0.011   -0.055 -0.026 -0.068   -0.001 -0.034 -0.036

 Mode:                52                     53                     54
 Frequency:      1604.25                1609.10                1632.58
 Force Cnst:      8.9736                10.1930                 9.6130
 Red. Mass:       5.9180                 6.6817                 6.1215
 IR Active:          YES                    YES                    YES
 IR Intens:       42.007                  7.133                 30.527
 Raman Active:       YES                    YES                    YES
               X      Y      Z        X      Y      Z        X      Y      Z
 C          0.018  0.080 -0.003   -0.259 -0.007  0.041    0.074  0.004 -0.012
 C         -0.008 -0.028  0.007    0.248 -0.077 -0.015   -0.020  0.004  0.000
 Cl        -0.000 -0.000  0.000   -0.002  0.004 -0.001    0.000 -0.000 -0.000
 C          0.021  0.031 -0.013   -0.210 -0.081  0.053    0.010  0.005 -0.003
 Cl        -0.000  0.000  0.000    0.001  0.002 -0.001   -0.000  0.000  0.000
 C          0.006 -0.053  0.014    0.136  0.035 -0.030   -0.004 -0.003  0.001
 Cl        -0.000  0.001 -0.000    0.001 -0.001  0.000   -0.001  0.000  0.000
 C         -0.014  0.037 -0.009   -0.340  0.046  0.039    0.015 -0.001 -0.002
 H          0.061  0.003 -0.009    0.261 -0.284  0.036   -0.012  0.014 -0.002
 C         -0.028 -0.050  0.014    0.385  0.131 -0.093   -0.028 -0.012  0.010
 H          0.083  0.018  0.002   -0.400 -0.373  0.156    0.041  0.030 -0.020
 C         -0.031 -0.204 -0.215    0.041 -0.016 -0.018   -0.245  0.011  0.037
 C          0.114  0.115  0.120    0.043  0.011  0.005    0.312  0.050  0.033
 H         -0.271 -0.008  0.025   -0.037 -0.020 -0.014   -0.359 -0.165 -0.161
 C          0.027 -0.133 -0.157   -0.042  0.004  0.007   -0.250  0.054  0.083
 Cl        -0.001 -0.000  0.000    0.000 -0.000 -0.000    0.002 -0.002 -0.002
 C          0.060  0.249  0.280    0.028  0.010  0.009    0.135 -0.018 -0.033
 H         -0.038 -0.337 -0.383    0.028 -0.013 -0.018    0.159  0.026  0.016
 C         -0.113 -0.148 -0.160   -0.057 -0.016 -0.013   -0.295 -0.036 -0.014
 H          0.287 -0.033 -0.063    0.073  0.027  0.024    0.269  0.159  0.156
 C         -0.084  0.138  0.163    0.032  0.002  0.003    0.309 -0.075 -0.117
 H          0.334 -0.042 -0.078    0.009  0.022  0.014   -0.303  0.200  0.263
 TransDip  -0.118 -0.121 -0.121    0.046  0.056 -0.046   -0.175 -0.023 -0.018

 Mode:                55                     56                     57
 Frequency:      3176.88                3189.14                3192.09
 Force Cnst:      6.4648                 6.5280                 6.5622
 Red. Mass:       1.0872                 1.0894                 1.0931
 IR Active:          YES                    YES                    YES
 IR Intens:        4.662                  1.551                  6.049
 Raman Active:       YES                    YES                    YES
               X      Y      Z        X      Y      Z        X      Y      Z
 C          0.000  0.000 -0.000    0.002  0.002 -0.001    0.000  0.000 -0.000
 C         -0.000  0.000 -0.000   -0.000  0.000 -0.000    0.000  0.000 -0.000
 Cl        -0.000 -0.000  0.000   -0.000 -0.000  0.000   -0.000 -0.000  0.000
 C          0.000  0.000 -0.000   -0.000 -0.000  0.000   -0.000 -0.000  0.000
 Cl         0.000 -0.000  0.000   -0.000  0.000 -0.000    0.000  0.000 -0.000
 C         -0.000 -0.000  0.000    0.001 -0.000 -0.000    0.000 -0.000 -0.000
 Cl         0.000 -0.000 -0.000   -0.000 -0.000  0.000   -0.000  0.000  0.000
 C          0.000  0.001 -0.000    0.010  0.025 -0.008    0.002  0.005 -0.002
 H         -0.004 -0.008  0.003   -0.143 -0.286  0.099   -0.027 -0.054  0.019
 C          0.002 -0.003  0.000    0.044 -0.066  0.012    0.007 -0.011  0.002
 H         -0.020  0.029 -0.005   -0.514  0.755 -0.138   -0.083  0.122 -0.023
 C          0.001 -0.001 -0.001    0.000 -0.000 -0.000   -0.002  0.001  0.002
 C         -0.000 -0.001 -0.001   -0.000  0.000  0.000    0.002 -0.002 -0.002
 H         -0.003  0.005  0.006    0.002 -0.003 -0.003   -0.015  0.021  0.026
 C         -0.000 -0.000 -0.000    0.000  0.000  0.000   -0.000 -0.001 -0.001
 Cl         0.000  0.000  0.000   -0.000 -0.000 -0.000    0.000  0.000  0.000
 C         -0.016  0.001  0.003    0.005 -0.000 -0.001   -0.027  0.002  0.005
 H          0.195 -0.007 -0.026   -0.057  0.002  0.008    0.318 -0.010 -0.042
 C          0.024 -0.038 -0.046   -0.005  0.006  0.007    0.022 -0.027 -0.033
 H         -0.293  0.437  0.534    0.047 -0.068 -0.084   -0.215  0.312  0.382
 C          0.030  0.030  0.032    0.006  0.005  0.005   -0.041 -0.036 -0.039
 H         -0.372 -0.342 -0.367   -0.061 -0.056 -0.059    0.455  0.412  0.442
 TransDip   0.059 -0.024 -0.027    0.033 -0.015  0.016   -0.007 -0.054 -0.057

 Mode:                58                     59                     60
 Frequency:      3207.03                3207.98                3211.07
 Force Cnst:      6.6281                 6.6297                 6.6495
 Red. Mass:       1.0938                 1.0934                 1.0946
 IR Active:          YES                    YES                    YES
 IR Intens:        2.310                  0.525                  0.295
 Raman Active:       YES                    YES                    YES
               X      Y      Z        X      Y      Z        X      Y      Z
 C          0.000  0.000  0.000   -0.000 -0.000 -0.000    0.001  0.001 -0.000
 C          0.000  0.000 -0.000   -0.000 -0.000  0.000   -0.000  0.000 -0.000
 Cl        -0.000 -0.000 -0.000    0.000  0.000  0.000    0.000  0.000 -0.000
 C          0.000 -0.000  0.000    0.000  0.000 -0.000    0.000  0.000 -0.000
 Cl        -0.000  0.000 -0.000   -0.000  0.000  0.000    0.000 -0.000  0.000
 C          0.000 -0.000  0.000   -0.000  0.000 -0.000   -0.003  0.002 -0.000
 Cl        -0.000  0.000  0.000    0.000  0.000  0.000    0.000 -0.000 -0.000
 C          0.000  0.000 -0.000   -0.001 -0.002  0.001   -0.037 -0.070  0.025
 H         -0.001 -0.002  0.001    0.010  0.019 -0.007    0.408  0.796 -0.278
 C         -0.000  0.000 -0.000    0.000 -0.000  0.000    0.020 -0.024  0.004
 H          0.001 -0.002  0.000   -0.003  0.004 -0.001   -0.191  0.275 -0.050
 C         -0.001 -0.001 -0.001    0.002  0.001  0.001   -0.000 -0.000 -0.000
 C         -0.018  0.027  0.033    0.029 -0.043 -0.053   -0.001  0.001  0.001
 H          0.204 -0.313 -0.378   -0.324  0.496  0.599    0.008 -0.012 -0.014
 C          0.003 -0.002 -0.002   -0.003 -0.002 -0.002    0.000  0.000  0.000
 Cl         0.000  0.000  0.000    0.000  0.000  0.000   -0.000 -0.000 -0.000
 C         -0.069  0.001  0.008   -0.042  0.001  0.005    0.001 -0.000 -0.000
 H          0.780 -0.021 -0.097    0.476 -0.013 -0.059   -0.006  0.000  0.001
 C         -0.008  0.016  0.019   -0.007  0.012  0.014    0.000 -0.000 -0.000
 H          0.110 -0.166 -0.203    0.082 -0.123 -0.150   -0.002  0.004  0.004
 C          0.007  0.005  0.005    0.005  0.005  0.005   -0.001 -0.001 -0.001
 H         -0.063 -0.056 -0.060   -0.055 -0.050 -0.053    0.006  0.006  0.007
 TransDip  -0.037  0.019  0.025   -0.011  0.014  0.015   -0.004 -0.017  0.004

 STANDARD THERMODYNAMIC QUANTITIES AT   298.15 K  AND     1.00 ATM

   This Molecule has  0 Imaginary Frequencies
   Zero point vibrational energy:       89.024 kcal/mol

   Atom    1 Element C  Has Mass   12.00000
   Atom    2 Element C  Has Mass   12.00000
   Atom    3 Element Cl Has Mass   34.96885
   Atom    4 Element C  Has Mass   12.00000
   Atom    5 Element Cl Has Mass   34.96885
   Atom    6 Element C  Has Mass   12.00000
   Atom    7 Element Cl Has Mass   34.96885
   Atom    8 Element C  Has Mass   12.00000
   Atom    9 Element H  Has Mass    1.00783
   Atom   10 Element C  Has Mass   12.00000
   Atom   11 Element H  Has Mass    1.00783
   Atom   12 Element C  Has Mass   12.00000
   Atom   13 Element C  Has Mass   12.00000
   Atom   14 Element H  Has Mass    1.00783
   Atom   15 Element C  Has Mass   12.00000
   Atom   16 Element Cl Has Mass   34.96885
   Atom   17 Element C  Has Mass   12.00000
   Atom   18 Element H  Has Mass    1.00783
   Atom   19 Element C  Has Mass   12.00000
   Atom   20 Element H  Has Mass    1.00783
   Atom   21 Element C  Has Mass   12.00000
   Atom   22 Element H  Has Mass    1.00783
   Molecular Mass:   289.922380 amu
   Principal axes and moments of inertia in amu*Bohr^2:
                             1           2           3
    Eigenvalues --     2465.78217 10540.01146 11710.37994
          X               0.99996    -0.00400    -0.00753
          Y               0.00419     0.99967     0.02530
          Z               0.00743    -0.02533     0.99965
   Rotational Symmetry Number is   1
   The Molecule is an Asymmetric Top
   Translational Enthalpy:        0.889 kcal/mol
   Rotational Enthalpy:           0.889 kcal/mol
   Vibrational Enthalpy:         96.046 kcal/mol
   gas constant (RT):             0.592 kcal/mol
   Translational Entropy:        42.891  cal/mol.K
   Rotational Entropy:           34.075  cal/mol.K
   Vibrational Entropy:          46.562  cal/mol.K

   Total Enthalpy:               98.416 kcal/mol
   Total Entropy:               123.527  cal/mol.K

 ======================================================================

 STANDARD THERMODYNAMIC QUANTITIES FOR ANHARMONIC VIBRATION -- TOSH

   Zero point vibrational energy: ************ kcal/mol

   Vibrational Enthalpy:       Infinity kcal/mol
   Vibrational Entropy:             NaN  cal/mol.K

   Total Enthalpy:             Infinity kcal/mol
   Total Entropy:                   NaN  cal/mol.K

 ======================================================================

 STANDARD THERMODYNAMIC QUANTITIES FOR ANHARMONIC VIBRATION -- VPT2

   Zero point vibrational energy: ************ kcal/mol

   Vibrational Enthalpy:       Infinity kcal/mol
   Vibrational Entropy:             NaN  cal/mol.K

   Total Enthalpy:             Infinity kcal/mol
   Total Entropy:                   NaN  cal/mol.K

 ======================================================================

Archival summary:
1\1\november\FREQ\ProcedureUnspecified\BasisUnspecified\l4126\taweetha\SunJan1213:18:562020SunJan1213:18:562020\0\\#,FREQ,ProcedureUnspecified,BasisUnspecified,\\0,1\Cl\C,1,1.74884\C,2,1.40343,1,119.616\C,3,1.3989,2,117.945,1,-177.618,0\H,4,1.08332,3,118.785,2,-179.579,0\C,4,1.38676,3,121.675,2,-0.63122,0\H,6,1.08194,4,120.803,3,-179.393,0\C,6,1.39,4,119.814,3,0.161954,0\C,8,1.40013,6,120.311,4,0.288236,0\C,3,1.49176,2,123.107,1,1.87534,0\C,10,1.39878,3,119.982,2,-117.275,0\H,11,1.08363,10,119.587,3,2.90216,0\C,11,1.39326,10,120.334,3,-178.071,0\H,13,1.08387,11,119.925,10,-179.428,0\C,13,1.3921,11,120.59,10,0.344745,0\H,15,1.0823,13,121.111,11,179.938,0\C,15,1.39187,13,118.666,11,-0.0540488,0\C,17,1.38919,15,121.576,13,-0.191421,0\H,18,1.08194,17,119.96,15,179.895,0\Cl,9,1.73858,8,120.246,6,179.31,0\Cl,8,1.7472,6,118.493,4,-179.682,0\Cl,17,1.75912,15,119.321,13,179.644,0\\\@

 Total job time:  11858.01s(wall), 11857.73s(cpu) 
 Sun Jan 12 13:18:56 2020

        *************************************************************
        *                                                           *
        *  Thank you very much for using Q-Chem.  Have a nice day.  *
        *                                                           *
        *************************************************************
