# Supplementary material for: Quantum Chemical Investigation of Polychlorinated Dibenzodioxins, Dibenzofurans and Biphenyls: Relative Stability and Planarity Analysis
Source: Molecules. 2020 Dec 3;25(23):5697. doi: 10.3390/molecules25235697 (PMC7730433; doi:10.3390/molecules25235697)
Supplement: Supplementary file 1 [file molecules-25-05697-s001.zip › PCB/B3LYP/ClClClHHHHClHH.out]

                  Welcome to Q-Chem
     A Quantum Leap Into The Future Of Chemistry


 Q-Chem 5.2 (devel), Q-Chem, Inc., Pleasanton, CA (2019)

 Yihan Shao,  Zhengting Gan,  E. Epifanovsky,  A. T. B. Gilbert,  M. Wormit,  
 J. Kussmann,  A. W. Lange,  A. Behn,  Jia Deng,  Xintian Feng,  D. Ghosh,  
 M. Goldey,  P. R. Horn,  L. D. Jacobson,  I. Kaliman,  T. Kus,  A. Landau,  
 Jie Liu,  E. I. Proynov,  R. M. Richard,  R. P. Steele,  E. J. Sundstrom,  
 H. L. Woodcock III,  P. M. Zimmerman,  D. Zuev,  B. Albrecht,  E. Alguire,  
 S. A. Baeppler,  D. Barton,  Z. Benda,  Y. A. Bernard,  E. J. Berquist,  
 K. B. Bravaya,  H. Burton,  D. Casanova,  Chun-Min Chang,  Yunqing Chen,  
 A. Chien,  K. D. Closser,  M. P. Coons,  S. Coriani,  S. Dasgupta,  
 A. L. Dempwolff,  M. Diedenhofen,  Hainam Do,  R. G. Edgar,  Po-Tung Fang,  
 S. Faraji,  S. Fatehi,  Qingguo Feng,  K. D. Fenk,  J. Fosso-Tande,  
 J. Gayvert,  Qinghui Ge,  A. Ghysels,  G. Gidofalvi,  J. Gomes,  
 J. Gonthier,  A. Gunina,  D. Hait,  M. W. D. Hanson-Heine,  
 P. H. P. Harbach,  A. W. Hauser,  M. F. Herbst,  J. E. Herr,  
 E. G. Hohenstein,  Z. C. Holden,  Kerwin Hui,  B. C. Huynh,  T.-C. Jagau,  
 Hyunjun Ji,  B. Kaduk,  K. Khistyaev,  Jaehoon Kim,  P. Klunzinger,  K. Koh,  
 D. Kosenkov,  L. Koulias,  T. Kowalczyk,  C. M. Krauter,  A. Kunitsa,  
 Ka Un Lao,  A. Laurent,  K. V. Lawler,  Joonho Lee,  D. Lefrancois,  
 S. Lehtola,  D. S. Levine,  Yi-Pei Li,  You-Sheng Lin,  Fenglai Liu,  
 E. Livshits,  A. Luenser,  P. Manohar,  E. Mansoor,  S. F. Manzer,  
 Shan-Ping Mao,  Yuezhi Mao,  N. Mardirossian,  A. V. Marenich,  
 T. Markovich,  L. A. Martinez-Martinez,  S. A. Maurer,  N. J. Mayhall,  
 S. C. McKenzie,  J.-M. Mewes,  P. Morgante,  A. F. Morrison,  
 J. W. Mullinax,  K. Nanda,  T. S. Nguyen-Beck,  R. Olivares-Amaya,  
 J. A. Parkhill,  Zheng Pei,  T. M. Perrine,  F. Plasser,  P. Pokhilko,  
 S. Prager,  A. Prociuk,  E. Ramos,  D. R. Rehn,  F. Rob,  M. Scheurer,  
 M. Schneider,  N. Sergueev,  S. M. Sharada,  S. Sharma,  D. W. Small,  
 T. Stauch,  T. Stein,  Yu-Chuan Su,  A. J. W. Thom,  A. Tkatchenko,  
 T. Tsuchimochi,  N. M. Tubman,  L. Vogt,  M. L. Vidal,  O. Vydrov,  
 M. A. Watson,  J. Wenzel,  M. de Wergifosse,  T. A. Wesolowski,  A. White,  
 J. Witte,  A. Yamada,  Jun Yang,  K. Yao,  S. Yeganeh,  S. R. Yost,  
 Zhi-Qiang You,  A. Zech,  Igor Ying Zhang,  Xing Zhang,  Yan Zhao,  
 Ying Zhu,  B. R. Brooks,  G. K. L. Chan,  C. J. Cramer,  M. S. Gordon,  
 W. J. Hehre,  A. Klamt,  M. W. Schmidt,  C. D. Sherrill,  D. G. Truhlar,  
 A. Aspuru-Guzik,  R. Baer,  A. T. Bell,  N. A. Besley,  Jeng-Da Chai,  
 A. E. DePrince, III,  R. A. DiStasio Jr.,  A. Dreuw,  B. D. Dunietz,  
 T. R. Furlani,  Chao-Ping Hsu,  Yousung Jung,  Jing Kong,  D. S. Lambrecht,  
 WanZhen Liang,  C. Ochsenfeld,  V. A. Rassolov,  L. V. Slipchenko,  
 J. E. Subotnik,  T. Van Voorhis,  J. M. Herbert,  A. I. Krylov,  
 P. M. W. Gill,  M. Head-Gordon

 Contributors to earlier versions of Q-Chem not listed above: 
 R. D. Adamson,  B. Austin,  J. Baker,  G. J. O. Beran,  K. Brandhorst,  
 S. T. Brown,  E. F. C. Byrd,  A. K. Chakraborty,  C.-L. Cheng,  
 Siu Hung Chien,  D. M. Chipman,  D. L. Crittenden,  H. Dachsel,  
 R. J. Doerksen,  A. D. Dutoi,  L. Fusti-Molnar,  W. A. Goddard III,  
 A. Golubeva-Zadorozhnaya,  S. R. Gwaltney,  G. Hawkins,  A. Heyden,  
 S. Hirata,  G. Kedziora,  F. J. Keil,  C. Kelley,  Jihan Kim,  R. A. King,  
 R. Z. Khaliullin,  P. P. Korambath,  W. Kurlancheek,  A. M. Lee,  M. S. Lee,  
 S. V. Levchenko,  Ching Yeh Lin,  D. Liotard,  R. C. Lochan,  I. Lotan,  
 P. E. Maslen,  N. Nair,  D. P. O'Neill,  D. Neuhauser,  E. Neuscamman,  
 C. M. Oana,  R. Olson,  B. Peters,  R. Peverati,  P. A. Pieniazek,  
 Y. M. Rhee,  J. Ritchie,  M. A. Rohrdanz,  E. Rosta,  N. J. Russ,  
 H. F. Schaefer III,  N. E. Schultz,  N. Shenvi,  A. C. Simmonett,  A. Sodt,  
 D. Stuck,  K. S. Thanthiriwatte,  V. Vanovschi,  Tao Wang,  A. Warshel,  
 C. F. Williams,  Q. Wu,  X. Xu,  W. Zhang

 Please cite Q-Chem as follows:
 Y. Shao et al., Mol. Phys. 113, 184-215 (2015)
 DOI: 10.1080/00268976.2014.952696

 Q-Chem 5.2.1 for Intel X86 EM64T Linux

 Parts of Q-Chem use Armadillo 8.300.2 (Tropical Shenanigans).
 http://arma.sourceforge.net/

 Q-Chem begins on Sun Jan 12 08:15:29 2020  

Host: 
0

     Scratch files written to /scratch/taweetham/qchem8727//
NAlpha2: 146
NElect   146
Mult     1

 Q-Chem warning in module libgen/rem_setup.C, line 2168:

 Setting Thresh to 1e-14


Checking the input file for inconsistencies... 	...done.

--------------------------------------------------------------
User input:
--------------------------------------------------------------
$MOLECULE
0 1
C 
C  1 1.394960
Cl  2 CCl 1 119.528007
C  2 1.386606 1 120.846377 3 178.766605 0
Cl  4 CCl 2 119.698148 1 -179.612229 0
C  4 1.387279 2 120.235871 1 -0.083363 0
Cl  6 CCl 4 120.254637 2 -179.958574 0
C  6 1.387279 4 119.490737 2 0.041992 0
H  8 CH 6 120.064298 4 179.568218 0
C  8 1.386606 6 120.235863 4 0.041336 0
H  10 CH 8 119.614146 6 178.681836 0
C  1 1.488550 2 120.827489 3 1.275929 0
C  12 1.394960 1 120.827496 2 44.635695 0
H  13 CH 12 119.528011 1 1.275194 0
C  13 1.386606 12 120.846392 1 -179.957497 0
H  15 CH 13 119.698155 12 -179.612829 0
C  15 1.387278 13 120.235860 12 -0.083872 0
Cl  17 CCl 15 120.254633 13 -179.958492 0
C  17 1.387279 15 119.490737 13 0.041666 0
H  19 CH 17 120.064293 15 179.568399 0
C  19 1.386606 17 120.235874 15 0.041790 0
H  21 CH 19 119.614152 17 178.681599 0

CH=1.08273
CCl=1.75400
$END

$REM
   JOB_TYPE	OPTIMIZATION
   BASIS	6-311++G**
   METHOD	B3LYP
   SYM_IGNORE	TRUE
   SCF_GUESS_ALWAYS     TRUE
   SYM_IGNORE   TRUE
   S2THRESH     15
   THRESH       15
$END

--------------------------------------------------------------
 ----------------------------------------------------------------
             Standard Nuclear Orientation (Angstroms)
    I     Atom           X                Y                Z
 ----------------------------------------------------------------
    1      C       0.0000000000     0.0000000000     0.0000000000
    2      C       0.0000000000     0.0000000000     1.3949600000
    3      Cl      1.5261815140     0.0000000000     2.2594170471
    4      C      -1.1901880373     0.0256249026     2.1059255403
    5      Cl     -1.1548436435     0.0351778398     3.8595433764
    6      C      -2.4041742747     0.0535064326     1.4351028665
    7      Cl     -3.9099833729     0.0870232313     2.3339530118
    8      C      -2.4180259722     0.0546630380     0.0478935036
    9      H      -3.3603520375     0.0692493833    -0.4851290834
   10      C      -1.2274122092     0.0272853135    -0.6622934626
   11      H      -1.2503451014     0.0068111236    -1.7445869269
   12      C       1.2779219872    -0.0284629571    -0.7628147595
   13      C       2.3095886281    -0.8932703637    -0.3971844912
   14      H       2.1704206894    -1.5663256744     0.4394355459
   15      C       3.5004827568    -0.9194878930    -1.1069450245
   16      H       4.2865586447    -1.6026019117    -0.8107285686
   17      C       3.6821124948    -0.0819958503    -2.1978886372
   18      Cl      5.1879324501    -0.1155248115    -3.0967201401
   19      C       2.6636000698     0.7822218600    -2.5724593424
   20      H       2.7980411655     1.4448431951    -3.4181323354
   21      C       1.4736782845     0.8090230106    -1.8610916159
   22      H       0.6936781770     1.5025559907    -2.1490431582
 ----------------------------------------------------------------
 Nuclear Repulsion Energy =        1432.02767186 hartrees
 There are       73 alpha and       73 beta electrons
 Requested basis set is 6-311++G(d,p)
 There are 154 shells and 426 basis functions

 Total QAlloc Memory Limit   2000 MB
 Mega-Array Size       188 MB
 MEM_STATIC part       192 MB
 A cutoff of  1.0D-15 yielded   9348 shell pairs
 There are     76555 function pairs (     82207 Cartesian)
 Smallest overlap matrix eigenvalue = 2.76E-07
 Linear dependence detected in AO basis
 Number of orthogonalized atomic orbitals = 422
 Maximum deviation from orthogonality = 2.252E-09

 Scale SEOQF with 1.000000e-02/1.000000e-01/1.000000e-01

 Standard Electronic Orientation quadrupole field applied
 Nucleus-field energy     =    -0.0000000765 hartrees
 Guess from superposition of atomic densities
 Warning:  Energy on first SCF cycle will be non-variational
 SAD guess density has 146.000000 electrons

 -----------------------------------------------------------------------
  General SCF calculation program by
  Eric Jon Sundstrom, Paul Horn, Yuezhi Mao, Dmitri Zuev, Alec White,
  David Stuck, Shaama M.S., Shane Yost, Joonho Lee, David Small,
  Daniel Levine, Susi Lehtola, Hugh Burton, Evgeny Epifanovsky,
  Bang C. Huynh
 -----------------------------------------------------------------------
 Exchange:     0.2000 Hartree-Fock + 0.0800 Slater + 0.7200 B88
 Correlation:  0.1900 VWN1RPA + 0.8100 LYP
 Using SG-1 standard quadrature grid
 A restricted SCF calculation will be
 performed using DIIS
 SCF converges when DIIS error is below 1.0e-08
 ---------------------------------------
  Cycle       Energy         DIIS error
 ---------------------------------------
    1   -2305.7508212798      3.05e-02  
    2   -2301.7262178546      2.63e-03  
    3   -2301.6084511187      3.35e-03  
    4   -2301.8760415776      7.60e-04  
    5   -2301.8884378236      3.46e-04  
    6   -2301.8910186919      1.01e-04  
    7   -2301.8912106355      3.72e-05  
    8   -2301.8912393342      1.39e-05  
    9   -2301.8912435201      3.30e-06  
   10   -2301.8912437654      1.06e-06  
   11   -2301.8912437900      2.66e-07  
   12   -2301.8912437912      1.24e-07  
   13   -2301.8912437916      3.20e-08  
   14   -2301.8912437914      7.97e-09  Convergence criterion met
 ---------------------------------------
 SCF time:   CPU 527.46s  wall 528.00s 
 SCF   energy in the final basis set =    -2301.8912437914
 Total energy in the final basis set =    -2301.8912437914

 --------------------------------------------------------------

                    Orbital Energies (a.u.)
 --------------------------------------------------------------

 Alpha MOs
 -- Occupied --
********-101.5716-101.5715-101.5641 -10.2716 -10.2693 -10.2686 -10.2515
-10.2257 -10.2141 -10.2121 -10.2105 -10.2016 -10.2003 -10.1994 -10.1985
 -9.4879  -9.4869  -9.4861  -9.4786  -7.2528  -7.2517  -7.2509  -7.2432
 -7.2428  -7.2420  -7.2419  -7.2410  -7.2408  -7.2402  -7.2335  -7.2331
 -0.9510  -0.9119  -0.8981  -0.8763  -0.8567  -0.8493  -0.7873  -0.7780
 -0.7625  -0.7352  -0.6516  -0.6455  -0.6311  -0.6076  -0.5542  -0.5324
 -0.5172  -0.4913  -0.4909  -0.4764  -0.4634  -0.4564  -0.4541  -0.4464
 -0.4219  -0.4173  -0.4065  -0.3892  -0.3833  -0.3798  -0.3636  -0.3515
 -0.3497  -0.3413  -0.3349  -0.3264  -0.3136  -0.2852  -0.2801  -0.2743
 -0.2500
 -- Virtual --
 -0.0664  -0.0509  -0.0428  -0.0356  -0.0195  -0.0149  -0.0008   0.0047
  0.0063   0.0147   0.0189   0.0227   0.0287   0.0320   0.0404   0.0487
  0.0527   0.0573   0.0615   0.0658   0.0692   0.0796   0.0807   0.0829
  0.0895   0.0903   0.0969   0.1007   0.1013   0.1050   0.1075   0.1132
  0.1152   0.1165   0.1213   0.1242   0.1262   0.1296   0.1332   0.1341
  0.1366   0.1388   0.1424   0.1472   0.1483   0.1526   0.1593   0.1704
  0.1720   0.1743   0.1750   0.1788   0.1890   0.1934   0.1959   0.2001
  0.2055   0.2076   0.2110   0.2165   0.2203   0.2235   0.2290   0.2350
  0.2364   0.2396   0.2447   0.2494   0.2510   0.2591   0.2603   0.2654
  0.2692   0.2735   0.2753   0.2763   0.2856   0.2893   0.2939   0.2993
  0.3092   0.3152   0.3180   0.3191   0.3223   0.3290   0.3444   0.3454
  0.3511   0.3681   0.3778   0.4232   0.4249   0.4333   0.4416   0.4497
  0.4546   0.4581   0.4616   0.4669   0.4804   0.4857   0.4926   0.5002
  0.5075   0.5164   0.5209   0.5366   0.5428   0.5522   0.5529   0.5626
  0.5700   0.5715   0.5815   0.5895   0.5962   0.6004   0.6099   0.6178
  0.6250   0.6339   0.6373   0.6428   0.6505   0.6551   0.6583   0.6733
  0.6801   0.6850   0.6954   0.7096   0.7189   0.7244   0.7363   0.7453
  0.7564   0.7689   0.8014   0.8076   0.8171   0.8238   0.8323   0.8382
  0.8399   0.8488   0.8511   0.8530   0.8552   0.8599   0.8617   0.8653
  0.8715   0.8755   0.8803   0.8842   0.8950   0.9008   0.9036   0.9111
  0.9190   0.9280   0.9359   0.9413   0.9563   0.9592   0.9621   0.9643
  0.9721   0.9946   1.0053   1.0093   1.0161   1.0182   1.0357   1.0513
  1.0738   1.0816   1.0972   1.1170   1.1299   1.1439   1.1594   1.1942
  1.2287   1.2323   1.2409   1.2659   1.2715   1.2811   1.2869   1.2944
  1.3253   1.3390   1.3504   1.3774   1.3934   1.4546   1.4851   1.4970
  1.5110   1.5146   1.5270   1.5462   1.5594   1.5725   1.5870   1.6077
  1.6209   1.6372   1.6526   1.6693   1.6840   1.7090   1.7252   1.7342
  1.7574   1.7637   1.7857   1.8139   1.8410   1.8531   1.8549   1.8822
  1.8844   1.9103   1.9218   1.9231   1.9349   1.9430   1.9482   1.9639
  1.9761   1.9795   2.0347   2.0619   2.0653   2.0715   2.0787   2.1404
  2.1477   2.1894   2.2162   2.2415   2.2565   2.2680   2.2786   2.2873
  2.3073   2.3129   2.3294   2.3541   2.3813   2.3967   2.4238   2.4296
  2.4402   2.4520   2.4614   2.4724   2.5119   2.5361   2.5441   2.5757
  2.6038   2.6302   2.6395   2.6570   2.6633   2.6749   2.6936   2.7138
  2.7203   2.7345   2.7415   2.7623   2.7675   2.7747   2.7945   2.7983
  2.8053   2.8266   2.8408   2.8568   2.8945   2.9242   2.9432   2.9726
  2.9946   3.0741   3.0884   3.0933   3.1404   3.1519   3.1865   3.2003
  3.2326   3.2421   3.3474   3.3863   3.3926   3.4489   3.4947   3.5812
  3.5903   3.6733   3.7058   3.7868   3.8544   3.9820   4.0184   4.0739
  4.1371   4.1435   4.4135   4.8135   4.8424   9.7445   9.7767   9.7973
  9.8256  23.3796  23.5957  23.8654  23.8936  23.9125  23.9601  24.0000
 24.0049  24.0636  24.0995  24.1356  24.1791  25.7861  25.8264  25.8529
 25.9421  26.1107  26.1360  26.1569  26.3141  26.5074  26.6033  26.6899
 26.8889 215.7344 215.7684 215.7943 215.8295
 --------------------------------------------------------------

          Ground-State Mulliken Net Atomic Charges

     Atom                 Charge (a.u.)
  ----------------------------------------
      1 C                     0.072386
      2 C                    -1.077957
      3 Cl                    0.666863
      4 C                    -0.100765
      5 Cl                    0.573611
      6 C                    -0.020968
      7 Cl                    0.533526
      8 C                    -0.685806
      9 H                     0.209561
     10 C                    -0.433969
     11 H                     0.168847
     12 C                     1.208664
     13 C                    -0.878181
     14 H                     0.166851
     15 C                    -0.674687
     16 H                     0.194391
     17 C                     0.542726
     18 Cl                    0.423307
     19 C                    -0.753291
     20 H                     0.190440
     21 C                    -0.495616
     22 H                     0.170068
  ----------------------------------------
  Sum of atomic charges =     0.000000

 -----------------------------------------------------------------
                    Cartesian Multipole Moments
 -----------------------------------------------------------------
    Charge (ESU x 10^10)
                -0.0000
    Dipole Moment (Debye)
         X      -1.0087      Y      -0.0444      Z      -1.8678
       Tot       2.1232
    Quadrupole Moments (Debye-Ang)
        XX    -125.3795     XY      -2.2084     YY    -119.4351
        XZ       8.7401     YZ      -3.9272     ZZ    -124.0255
    Octopole Moments (Debye-Ang^2)
       XXX    -228.9017    XXY      -9.8329    XYY     -58.3593
       YYY       2.2340    XXZ     -22.4462    XYZ      -6.8318
       YYZ     -41.3472    XZZ     -75.3338    YZZ      12.6684
       ZZZ    -119.7060
    Hexadecapole Moments (Debye-Ang^3)
      XXXX   -5765.4357   XXXY      40.1043   XXYY    -983.9987
      XYYY      85.4648   YYYY    -273.4662   XXXZ    1626.2524
      XXYZ      -7.5620   XYYZ     498.0708   YYYZ       8.5623
      XXZZ   -1619.6517   XYZZ      56.2956   YYZZ    -664.3950
      XZZZ    1527.5168   YZZZ     -18.7639   ZZZZ   -3699.8887
 -----------------------------------------------------------------
 Calculating analytic gradient of the SCF energy
 Gradient of SCF Energy
            1           2           3           4           5           6
    1  -0.0114459  -0.0086357   0.0053036  -0.0001833   0.0009910   0.0083439
    2   0.0009829   0.0005499  -0.0056157  -0.0002335   0.0000129  -0.0003499
    3   0.0081079  -0.0006233  -0.0097485  -0.0211801   0.0037724   0.0000559
            7           8           9          10          11          12
    1  -0.0011694   0.0051357   0.0006782   0.0018903  -0.0000508   0.0059993
    2   0.0001934  -0.0003005   0.0000336  -0.0002776   0.0001358  -0.0007657
    3   0.0052212   0.0053593  -0.0016490  -0.0019965   0.0000130  -0.0012000
           13          14          15          16          17          18
    1  -0.0007556  -0.0027313  -0.0059531  -0.0005395   0.0034977   0.0001782
    2   0.0057298   0.0008396   0.0070540   0.0001899  -0.0010354  -0.0001062
    3   0.0043632   0.0046369  -0.0027761   0.0004857  -0.0016357  -0.0001107
           19          20          21          22
    1  -0.0023553  -0.0006806   0.0025432  -0.0000605
    2  -0.0062647   0.0000040   0.0001723  -0.0009488
    3   0.0088014   0.0003449  -0.0012167   0.0009749
 Max gradient component =       2.118E-02
 RMS gradient           =       4.636E-03
 Gradient time:  CPU 186.30 s  wall 186.35 s
 Geometry Optimization Parameters
   NAtoms,    NIC,     NZ,  NCons,   NDum,   NFix, NCnnct, MaxDiis
       22     155      22       0       0       0       0       0


** GEOMETRY OPTIMIZATION IN DELOCALIZED INTERNAL COORDINATES **
   Searching for a Minimum

   Optimization Cycle:   1

                       Coordinates (Angstroms)
     ATOM                X               Y               Z
      1  C         0.0000000000    0.0000000000    0.0000000000
      2  C         0.0000000000    0.0000000000    1.3949600000
      3  Cl        1.5261815140    0.0000000000    2.2594170471
      4  C        -1.1901880373    0.0256249026    2.1059255403
      5  Cl       -1.1548436435    0.0351778398    3.8595433764
      6  C        -2.4041742747    0.0535064326    1.4351028665
      7  Cl       -3.9099833729    0.0870232313    2.3339530118
      8  C        -2.4180259722    0.0546630380    0.0478935036
      9  H        -3.3603520375    0.0692493833   -0.4851290834
     10  C        -1.2274122092    0.0272853135   -0.6622934626
     11  H        -1.2503451014    0.0068111236   -1.7445869269
     12  C         1.2779219872   -0.0284629571   -0.7628147595
     13  C         2.3095886281   -0.8932703637   -0.3971844912
     14  H         2.1704206894   -1.5663256744    0.4394355459
     15  C         3.5004827568   -0.9194878930   -1.1069450245
     16  H         4.2865586447   -1.6026019117   -0.8107285686
     17  C         3.6821124948   -0.0819958503   -2.1978886372
     18  Cl        5.1879324501   -0.1155248115   -3.0967201401
     19  C         2.6636000698    0.7822218600   -2.5724593424
     20  H         2.7980411655    1.4448431951   -3.4181323354
     21  C         1.4736782845    0.8090230106   -1.8610916159
     22  H         0.6936781770    1.5025559907   -2.1490431582
   Point Group: c1    Number of degrees of freedom:    60


   Energy is  -2301.891243791


 Attempting to generate delocalized internal coordinates
 Initial Hessian constructed with Jon Baker's OPTIMIZE code

 60 Hessian modes will be used to form the next step
  Hessian Eigenvalues:
     0.010693    0.019215    0.019215    0.023207    0.023207    0.023578
     0.023580    0.023676    0.023679    0.023938    0.023938    0.024090
     0.024090    0.024114    0.024114    0.024135    0.024135    0.024142
     0.024143    0.159962    0.159965    0.159968    0.159995    0.159995
     0.159996    0.220003    0.224832    0.229698    0.240002    0.244928
     0.249942    0.249992    0.250000    0.250000    0.250000    0.250000
     0.250000    0.301033    0.301033    0.301033    0.301033    0.336089
     0.356665    0.356665    0.356665    0.356665    0.356665    0.356665
     0.429243    0.429997    0.430778    0.431989    0.467748    0.467796
     0.472150    0.472166    0.478203    0.478204    0.479142    0.479142

 Minimum search - taking simple RFO step
 Searching for Lamda that Minimizes Along All modes
 Value Taken    Lamda =  -0.02320713
 Calculated Step too Large.  Step scaled by  0.572549
 Step Taken.  Stepsize is  0.300000

                             Maximum     Tolerance    Cnvgd?
         Gradient           0.049970      0.000300      NO
         Displacement       0.233123      0.001200      NO
         Energy change     *********      0.000001      NO


 New Cartesian Coordinates Obtained by Inverse Iteration

 Displacement from previous Coordinates is:  1.367971
 ----------------------------------------------------------------
             Standard Nuclear Orientation (Angstroms)
    I     Atom           X                Y                Z
 ----------------------------------------------------------------
    1      C       0.0608507285    -0.0114892253     0.0883127025
    2      C      -0.0125298092     0.0595661634     1.4951372852
    3      Cl      1.4250106921     0.2162493740     2.4881506637
    4      C      -1.2492267354     0.0902072689     2.1441973228
    5      Cl     -1.3144919099     0.1999578852     3.8899938085
    6      C      -2.4311784519     0.0543688854     1.4066807671
    7      Cl     -3.9903208145     0.0916905302     2.2017509256
    8      C      -2.3737088381     0.0002938495     0.0231701885
    9      H      -3.2893814464    -0.0275103511    -0.5536193356
   10      C      -1.1457040544    -0.0276205129    -0.6187808515
   11      H      -1.1188497287    -0.0931501257    -1.6992013592
   12      C       1.3306015855    -0.0456255062    -0.6995725062
   13      C       2.3515279451    -0.9726142391    -0.4534096508
   14      H       2.2362959884    -1.7088622140     0.3283029979
   15      C       3.5031785610    -0.9936733417    -1.2290773340
   16      H       4.2779654877    -1.7229737535    -1.0271377417
   17      C       3.6537903563    -0.0876670867    -2.2717640021
   18      Cl      5.1080275979    -0.1121627627    -3.2517719376
   19      C       2.6484050696     0.8299965060    -2.5452040960
   20      H       2.7618494084     1.5363092301    -3.3583268917
   21      C       1.4973019724     0.8423562742    -1.7676764765
   22      H       0.7254586084     1.5726690114    -1.9789411332
 ----------------------------------------------------------------
 Nuclear Repulsion Energy =        1420.98622061 hartrees
 There are       73 alpha and       73 beta electrons
 Applying Cartesian multipole field
    Component          Value
    ---------          -----
     (2,0,0)        1.00000E-12
     (0,2,0)        2.00000E-11
     (0,0,2)       -3.00000E-11
 Nucleus-field energy     =    -0.0000000794 hartrees
 Requested basis set is 6-311++G(d,p)
 There are 154 shells and 426 basis functions
 A cutoff of  1.0D-15 yielded   9309 shell pairs
 There are     76172 function pairs (     81783 Cartesian)
 Smallest overlap matrix eigenvalue = 2.95E-07
 Linear dependence detected in AO basis
 Number of orthogonalized atomic orbitals = 422
 Maximum deviation from orthogonality = 6.964E-10
 Guess from superposition of atomic densities
 Warning:  Energy on first SCF cycle will be non-variational
 SAD guess density has 146.000000 electrons

 -----------------------------------------------------------------------
  General SCF calculation program by
  Eric Jon Sundstrom, Paul Horn, Yuezhi Mao, Dmitri Zuev, Alec White,
  David Stuck, Shaama M.S., Shane Yost, Joonho Lee, David Small,
  Daniel Levine, Susi Lehtola, Hugh Burton, Evgeny Epifanovsky,
  Bang C. Huynh
 -----------------------------------------------------------------------
 Exchange:     0.2000 Hartree-Fock + 0.0800 Slater + 0.7200 B88
 Correlation:  0.1900 VWN1RPA + 0.8100 LYP
 Using SG-1 standard quadrature grid
 A restricted SCF calculation will be
 performed using DIIS
 SCF converges when DIIS error is below 1.0e-08
 ---------------------------------------
  Cycle       Energy         DIIS error
 ---------------------------------------
    1   -2305.6649758269      3.03e-02  
    2   -2301.7339631206      2.60e-03  
    3   -2301.6152916179      3.33e-03  
    4   -2301.8798110339      7.76e-04  
    5   -2301.8930155027      3.37e-04  
    6   -2301.8954386512      1.02e-04  
    7   -2301.8956325263      3.87e-05  
    8   -2301.8956643334      1.39e-05  
    9   -2301.8956685691      3.40e-06  
   10   -2301.8956688329      1.04e-06  
   11   -2301.8956688565      2.78e-07  
   12   -2301.8956688579      1.25e-07  
   13   -2301.8956688584      3.08e-08  
   14   -2301.8956688583      8.43e-09  Convergence criterion met
 ---------------------------------------
 SCF time:   CPU 524.04s  wall 524.00s 
 SCF   energy in the final basis set =    -2301.8956688583
 Total energy in the final basis set =    -2301.8956688583

 --------------------------------------------------------------

                    Orbital Energies (a.u.)
 --------------------------------------------------------------

 Alpha MOs
 -- Occupied --
********-101.5721-101.5716-101.5644 -10.2726 -10.2719 -10.2684 -10.2529
-10.2287 -10.2143 -10.2128 -10.2111 -10.2030 -10.2022 -10.2022 -10.2016
 -9.4877  -9.4869  -9.4862  -9.4790  -7.2526  -7.2518  -7.2511  -7.2436
 -7.2426  -7.2419  -7.2418  -7.2411  -7.2408  -7.2403  -7.2339  -7.2335
 -0.9483  -0.9115  -0.8966  -0.8765  -0.8576  -0.8472  -0.7868  -0.7789
 -0.7599  -0.7341  -0.6485  -0.6463  -0.6303  -0.6077  -0.5541  -0.5301
 -0.5164  -0.4928  -0.4912  -0.4761  -0.4623  -0.4562  -0.4529  -0.4459
 -0.4220  -0.4158  -0.4065  -0.3868  -0.3843  -0.3799  -0.3626  -0.3515
 -0.3501  -0.3400  -0.3371  -0.3272  -0.3124  -0.2831  -0.2831  -0.2726
 -0.2523
 -- Virtual --
 -0.0655  -0.0513  -0.0416  -0.0363  -0.0243  -0.0149  -0.0008   0.0044
  0.0060   0.0145   0.0185   0.0230   0.0289   0.0314   0.0392   0.0482
  0.0520   0.0575   0.0615   0.0658   0.0697   0.0778   0.0808   0.0821
  0.0884   0.0908   0.0949   0.1007   0.1018   0.1040   0.1080   0.1133
  0.1144   0.1152   0.1207   0.1217   0.1237   0.1291   0.1314   0.1338
  0.1366   0.1384   0.1406   0.1441   0.1480   0.1511   0.1578   0.1669
  0.1712   0.1742   0.1755   0.1796   0.1867   0.1899   0.1946   0.1978
  0.2059   0.2090   0.2122   0.2152   0.2169   0.2238   0.2284   0.2336
  0.2363   0.2421   0.2423   0.2483   0.2519   0.2581   0.2605   0.2656
  0.2677   0.2706   0.2735   0.2784   0.2840   0.2878   0.2891   0.3011
  0.3077   0.3098   0.3136   0.3175   0.3226   0.3268   0.3443   0.3455
  0.3510   0.3658   0.3718   0.4206   0.4217   0.4356   0.4416   0.4475
  0.4541   0.4569   0.4616   0.4669   0.4799   0.4872   0.4901   0.4966
  0.5036   0.5126   0.5224   0.5351   0.5418   0.5519   0.5537   0.5654
  0.5727   0.5761   0.5795   0.5868   0.5926   0.5992   0.6072   0.6172
  0.6197   0.6315   0.6379   0.6404   0.6520   0.6560   0.6671   0.6747
  0.6843   0.6916   0.6963   0.7090   0.7181   0.7211   0.7312   0.7470
  0.7551   0.7691   0.7953   0.8055   0.8121   0.8284   0.8328   0.8371
  0.8448   0.8470   0.8485   0.8518   0.8545   0.8563   0.8611   0.8615
  0.8682   0.8765   0.8805   0.8854   0.8914   0.8923   0.9050   0.9116
  0.9174   0.9242   0.9334   0.9383   0.9424   0.9580   0.9598   0.9613
  0.9697   0.9840   0.9873   1.0005   1.0125   1.0250   1.0394   1.0478
  1.0616   1.0817   1.0937   1.1209   1.1317   1.1373   1.1549   1.1898
  1.2250   1.2340   1.2379   1.2583   1.2715   1.2771   1.2850   1.2976
  1.3153   1.3401   1.3459   1.3684   1.3913   1.4482   1.4841   1.5014
  1.5074   1.5129   1.5218   1.5447   1.5527   1.5665   1.5767   1.6075
  1.6196   1.6382   1.6500   1.6681   1.6842   1.7077   1.7248   1.7378
  1.7539   1.7591   1.7809   1.8094   1.8347   1.8500   1.8536   1.8732
  1.8877   1.9085   1.9134   1.9221   1.9300   1.9386   1.9510   1.9591
  1.9688   1.9747   2.0274   2.0558   2.0663   2.0687   2.0768   2.1360
  2.1417   2.1781   2.2175   2.2394   2.2542   2.2653   2.2738   2.2853
  2.2935   2.3100   2.3224   2.3488   2.3706   2.3939   2.4232   2.4284
  2.4385   2.4513   2.4545   2.4675   2.5096   2.5320   2.5369   2.5633
  2.5989   2.6217   2.6413   2.6524   2.6621   2.6693   2.6899   2.7095
  2.7213   2.7310   2.7368   2.7604   2.7662   2.7692   2.7790   2.7933
  2.7999   2.8106   2.8393   2.8467   2.8938   2.9180   2.9348   2.9708
  2.9848   3.0685   3.0800   3.0868   3.1344   3.1358   3.1730   3.1915
  3.2245   3.2296   3.3330   3.3752   3.3915   3.4455   3.4829   3.5781
  3.5813   3.6709   3.6940   3.7789   3.8503   3.9801   4.0141   4.0744
  4.1315   4.1359   4.3944   4.8031   4.8343   9.7416   9.7757   9.7930
  9.8217  23.3827  23.5899  23.8478  23.8791  23.9029  23.9519  23.9712
 23.9896  24.0500  24.0889  24.1324  24.1664  25.7847  25.8263  25.8452
 25.9215  26.1059  26.1355  26.1533  26.2578  26.4928  26.5904  26.6707
 26.8593 215.7309 215.7674 215.7889 215.8234
 --------------------------------------------------------------

          Ground-State Mulliken Net Atomic Charges

     Atom                 Charge (a.u.)
  ----------------------------------------
      1 C                     0.111835
      2 C                    -0.622890
      3 Cl                    0.606756
      4 C                    -0.086574
      5 Cl                    0.591928
      6 C                    -0.248338
      7 Cl                    0.531927
      8 C                    -0.642213
      9 H                     0.213091
     10 C                    -0.651342
     11 H                     0.176132
     12 C                     1.041971
     13 C                    -0.947947
     14 H                     0.171764
     15 C                    -0.634973
     16 H                     0.193391
     17 C                     0.541043
     18 Cl                    0.421897
     19 C                    -0.651465
     20 H                     0.194660
     21 C                    -0.491110
     22 H                     0.180456
  ----------------------------------------
  Sum of atomic charges =     0.000000

 -----------------------------------------------------------------
                    Cartesian Multipole Moments
 -----------------------------------------------------------------
    Charge (ESU x 10^10)
                -0.0000
    Dipole Moment (Debye)
         X      -0.8390      Y      -0.1953      Z      -1.8975
       Tot       2.0839
    Quadrupole Moments (Debye-Ang)
        XX    -125.7079     XY      -2.2634     YY    -118.7620
        XZ       8.3548     YZ      -3.6952     ZZ    -124.5046
    Octopole Moments (Debye-Ang^2)
       XXX    -214.2055    XXY     -15.7276    XYY     -51.8741
       YYY     -11.1167    XXZ     -24.4808    XYZ      -6.0234
       YYZ     -42.8318    XZZ     -71.7727    YZZ       8.4808
       ZZZ    -116.7045
    Hexadecapole Moments (Debye-Ang^3)
      XXXX   -5755.5025   XXXY      38.8099   XXYY    -978.9756
      XYYY      82.6187   YYYY    -295.2263   XXXZ    1661.9279
      XXYZ     -19.7142   XYYZ     508.9257   YYYZ     -48.1521
      XXZZ   -1645.6147   XYZZ      58.1406   YYZZ    -690.5406
      XZZZ    1580.1981   YZZZ     -67.5468   ZZZZ   -3847.5314
 -----------------------------------------------------------------
 Calculating analytic gradient of the SCF energy
 Gradient of SCF Energy
            1           2           3           4           5           6
    1  -0.0055357  -0.0043068  -0.0020488   0.0011389   0.0017568   0.0038613
    2   0.0005121  -0.0017925   0.0016298  -0.0005605   0.0004596  -0.0003214
    3  -0.0002691   0.0039561   0.0063104  -0.0115600   0.0029936  -0.0010225
            7           8           9          10          11          12
    1  -0.0009881   0.0027768   0.0002487   0.0015893  -0.0003271   0.0011688
    2   0.0003657  -0.0000467  -0.0000220   0.0016716   0.0001422   0.0000692
    3   0.0025081   0.0038858  -0.0009167  -0.0011279   0.0000745  -0.0033815
           13          14          15          16          17          18
    1   0.0028973  -0.0002109  -0.0035859  -0.0000657   0.0024835  -0.0004545
    2  -0.0006488   0.0001937   0.0038621  -0.0002301  -0.0000555  -0.0000397
    3  -0.0000498  -0.0026310  -0.0006570   0.0002863  -0.0015505   0.0001193
           19          20          21          22
    1  -0.0007454  -0.0003368   0.0008578  -0.0001735
    2  -0.0033966   0.0002427  -0.0015105  -0.0005245
    3   0.0045807   0.0000122  -0.0017888   0.0002277
 Max gradient component =       1.156E-02
 RMS gradient           =       2.529E-03
 Gradient time:  CPU 183.06 s  wall 183.07 s
 Geometry Optimization Parameters
   NAtoms,    NIC,     NZ,  NCons,   NDum,   NFix, NCnnct, MaxDiis
       22     155      22       0       0       0       0       0

 Cartesian Hessian Update
 Hessian updated using BFGS update


** GEOMETRY OPTIMIZATION IN DELOCALIZED INTERNAL COORDINATES **
   Searching for a Minimum

   Optimization Cycle:   2

                       Coordinates (Angstroms)
     ATOM                X               Y               Z
      1  C         0.0608507285   -0.0114892253    0.0883127025
      2  C        -0.0125298092    0.0595661634    1.4951372852
      3  Cl        1.4250106921    0.2162493740    2.4881506637
      4  C        -1.2492267354    0.0902072689    2.1441973228
      5  Cl       -1.3144919099    0.1999578852    3.8899938085
      6  C        -2.4311784519    0.0543688854    1.4066807671
      7  Cl       -3.9903208145    0.0916905302    2.2017509256
      8  C        -2.3737088381    0.0002938495    0.0231701885
      9  H        -3.2893814464   -0.0275103511   -0.5536193356
     10  C        -1.1457040544   -0.0276205129   -0.6187808515
     11  H        -1.1188497287   -0.0931501257   -1.6992013592
     12  C         1.3306015855   -0.0456255062   -0.6995725062
     13  C         2.3515279451   -0.9726142391   -0.4534096508
     14  H         2.2362959884   -1.7088622140    0.3283029979
     15  C         3.5031785610   -0.9936733417   -1.2290773340
     16  H         4.2779654877   -1.7229737535   -1.0271377417
     17  C         3.6537903563   -0.0876670867   -2.2717640021
     18  Cl        5.1080275979   -0.1121627627   -3.2517719376
     19  C         2.6484050696    0.8299965060   -2.5452040960
     20  H         2.7618494084    1.5363092301   -3.3583268917
     21  C         1.4973019724    0.8423562742   -1.7676764765
     22  H         0.7254586084    1.5726690114   -1.9789411332
   Point Group: c1    Number of degrees of freedom:    60


   Energy is  -2301.895668858

 Hessian updated using BFGS update

 52 Hessian modes will be used to form the next step
  Hessian Eigenvalues:
     0.013241    0.019212    0.020180    0.023182    0.023310    0.023576
     0.023641    0.023676    0.023933    0.023938    0.024086    0.024090
     0.024113    0.024114    0.024134    0.024135    0.024140    0.024142
     0.028293    0.159548    0.159966    0.159972    0.159995    0.159996
     0.160249    0.219950    0.223070    0.227628    0.237200    0.243803
     0.245102    0.249973    0.249995    0.250000    0.299419    0.300916
     0.330823    0.355037    0.356640    0.385846    0.425027    0.429301
     0.430116    0.453914    0.462756    0.467771    0.472057    0.476399
     0.478063    0.478206    0.479133    0.568122

 Minimum search - taking simple RFO step
 Searching for Lamda that Minimizes Along All modes
 Value Taken    Lamda =  -0.00200163
 Step Taken.  Stepsize is  0.176760

                             Maximum     Tolerance    Cnvgd?
         Gradient           0.016093      0.000300      NO
         Displacement       0.116126      0.001200      NO
         Energy change     -0.004425      0.000001      NO


 New Cartesian Coordinates Obtained by Inverse Iteration

 Displacement from previous Coordinates is:  0.516121
 ----------------------------------------------------------------
             Standard Nuclear Orientation (Angstroms)
    I     Atom           X                Y                Z
 ----------------------------------------------------------------
    1      C       0.0572082937     0.0039146817     0.0785169709
    2      C      -0.0050299599     0.1073349596     1.4801887524
    3      Cl      1.4694958863     0.2862273450     2.4075709946
    4      C      -1.2417509607     0.1236900185     2.1512632025
    5      Cl     -1.3153764282     0.2501144250     3.8905441382
    6      C      -2.4293753094     0.0446683334     1.4126104878
    7      Cl     -3.9916050568     0.0478191539     2.1944446572
    8      C      -2.3814237782    -0.0418968290     0.0280012535
    9      H      -3.3026924345    -0.1080902193    -0.5358778934
   10      C      -1.1553692997    -0.0613549802    -0.6192241708
   11      H      -1.1312410338    -0.1588361166    -1.6974153494
   12      C       1.3267558336    -0.0297666029    -0.7005110794
   13      C       2.3215296177    -0.9892297200    -0.4687754918
   14      H       2.1894136118    -1.7301200879     0.3089475519
   15      C       3.4745546372    -1.0288231396    -1.2449969643
   16      H       4.2320952348    -1.7802423987    -1.0603564481
   17      C       3.6464636663    -0.0970352061    -2.2648269403
   18      Cl      5.1053968996    -0.1362035995    -3.2385244865
   19      C       2.6741454128     0.8637934167    -2.5212550025
   20      H       2.8161922874     1.5870491091    -3.3146078981
   21      C       1.5218333012     0.8884615864    -1.7413951665
   22      H       0.7736517920     1.6488417299    -1.9331077723
 ----------------------------------------------------------------
 Nuclear Repulsion Energy =        1421.04750065 hartrees
 There are       73 alpha and       73 beta electrons
 Applying Cartesian multipole field
    Component          Value
    ---------          -----
     (2,0,0)        1.00000E-12
     (0,2,0)        2.00000E-11
     (0,0,2)       -3.00000E-11
 Nucleus-field energy     =    -0.0000000780 hartrees
 Requested basis set is 6-311++G(d,p)
 There are 154 shells and 426 basis functions
 A cutoff of  1.0D-15 yielded   9311 shell pairs
 There are     76198 function pairs (     81810 Cartesian)
 Smallest overlap matrix eigenvalue = 3.02E-07
 Linear dependence detected in AO basis
 Number of orthogonalized atomic orbitals = 422
 Maximum deviation from orthogonality = 5.286E-10
 Guess from superposition of atomic densities
 Warning:  Energy on first SCF cycle will be non-variational
 SAD guess density has 146.000000 electrons

 -----------------------------------------------------------------------
  General SCF calculation program by
  Eric Jon Sundstrom, Paul Horn, Yuezhi Mao, Dmitri Zuev, Alec White,
  David Stuck, Shaama M.S., Shane Yost, Joonho Lee, David Small,
  Daniel Levine, Susi Lehtola, Hugh Burton, Evgeny Epifanovsky,
  Bang C. Huynh
 -----------------------------------------------------------------------
 Exchange:     0.2000 Hartree-Fock + 0.0800 Slater + 0.7200 B88
 Correlation:  0.1900 VWN1RPA + 0.8100 LYP
 Using SG-1 standard quadrature grid
 A restricted SCF calculation will be
 performed using DIIS
 SCF converges when DIIS error is below 1.0e-08
 ---------------------------------------
  Cycle       Energy         DIIS error
 ---------------------------------------
    1   -2305.6378168053      3.02e-02  
    2   -2301.7353411959      2.59e-03  
    3   -2301.6114415012      3.35e-03  
    4   -2301.8798705588      8.02e-04  
    5   -2301.8940949023      3.36e-04  
    6   -2301.8964880526      1.04e-04  
    7   -2301.8966868500      4.06e-05  
    8   -2301.8967224692      1.39e-05  
    9   -2301.8967266661      3.45e-06  
   10   -2301.8967269391      1.03e-06  
   11   -2301.8967269622      2.83e-07  
   12   -2301.8967269637      1.25e-07  
   13   -2301.8967269641      3.04e-08  
   14   -2301.8967269639      8.35e-09  Convergence criterion met
 ---------------------------------------
 SCF time:   CPU 524.68s  wall 525.00s 
 SCF   energy in the final basis set =    -2301.8967269639
 Total energy in the final basis set =    -2301.8967269639

 --------------------------------------------------------------

                    Orbital Energies (a.u.)
 --------------------------------------------------------------

 Alpha MOs
 -- Occupied --
********-101.5731-101.5722-101.5636 -10.2739 -10.2727 -10.2688 -10.2531
-10.2271 -10.2139 -10.2126 -10.2109 -10.2036 -10.2027 -10.2027 -10.2021
 -9.4879  -9.4877  -9.4870  -9.4782  -7.2527  -7.2525  -7.2519  -7.2428
 -7.2427  -7.2426  -7.2420  -7.2419  -7.2418  -7.2410  -7.2331  -7.2327
 -0.9471  -0.9108  -0.8973  -0.8768  -0.8582  -0.8464  -0.7859  -0.7786
 -0.7586  -0.7327  -0.6477  -0.6447  -0.6311  -0.6067  -0.5533  -0.5293
 -0.5163  -0.4930  -0.4913  -0.4772  -0.4623  -0.4555  -0.4532  -0.4450
 -0.4218  -0.4156  -0.4060  -0.3862  -0.3848  -0.3803  -0.3622  -0.3508
 -0.3493  -0.3400  -0.3364  -0.3265  -0.3157  -0.2830  -0.2810  -0.2715
 -0.2527
 -- Virtual --
 -0.0638  -0.0524  -0.0408  -0.0353  -0.0262  -0.0150  -0.0007   0.0045
  0.0062   0.0156   0.0182   0.0228   0.0286   0.0313   0.0390   0.0484
  0.0525   0.0575   0.0616   0.0653   0.0698   0.0777   0.0810   0.0822
  0.0879   0.0904   0.0947   0.1008   0.1017   0.1039   0.1085   0.1122
  0.1146   0.1152   0.1202   0.1209   0.1228   0.1284   0.1309   0.1332
  0.1364   0.1385   0.1410   0.1444   0.1485   0.1510   0.1569   0.1656
  0.1705   0.1733   0.1748   0.1792   0.1866   0.1893   0.1944   0.1975
  0.2066   0.2090   0.2119   0.2150   0.2163   0.2231   0.2289   0.2332
  0.2361   0.2411   0.2448   0.2481   0.2525   0.2574   0.2599   0.2658
  0.2674   0.2712   0.2733   0.2780   0.2842   0.2868   0.2880   0.2997
  0.3047   0.3093   0.3146   0.3172   0.3235   0.3257   0.3448   0.3453
  0.3507   0.3637   0.3701   0.4205   0.4224   0.4355   0.4414   0.4470
  0.4542   0.4571   0.4612   0.4674   0.4785   0.4874   0.4918   0.4954
  0.5019   0.5112   0.5225   0.5334   0.5433   0.5524   0.5532   0.5673
  0.5715   0.5759   0.5786   0.5839   0.5959   0.6003   0.6079   0.6169
  0.6184   0.6307   0.6371   0.6399   0.6530   0.6574   0.6660   0.6742
  0.6837   0.6904   0.6962   0.7086   0.7159   0.7232   0.7299   0.7440
  0.7534   0.7718   0.7918   0.8032   0.8119   0.8286   0.8313   0.8358
  0.8453   0.8478   0.8510   0.8516   0.8526   0.8569   0.8606   0.8618
  0.8635   0.8743   0.8827   0.8872   0.8919   0.8950   0.9062   0.9108
  0.9173   0.9224   0.9370   0.9406   0.9444   0.9585   0.9610   0.9649
  0.9675   0.9853   0.9911   0.9997   1.0126   1.0228   1.0373   1.0481
  1.0639   1.0757   1.0967   1.1212   1.1319   1.1363   1.1561   1.1892
  1.2255   1.2330   1.2376   1.2589   1.2716   1.2778   1.2860   1.2980
  1.3110   1.3440   1.3464   1.3745   1.3951   1.4439   1.4858   1.5025
  1.5071   1.5130   1.5178   1.5474   1.5536   1.5658   1.5813   1.6052
  1.6170   1.6388   1.6512   1.6679   1.6850   1.7072   1.7241   1.7314
  1.7552   1.7579   1.7795   1.8033   1.8332   1.8486   1.8545   1.8687
  1.8864   1.9066   1.9125   1.9246   1.9280   1.9461   1.9485   1.9579
  1.9637   1.9771   2.0223   2.0524   2.0651   2.0671   2.0775   2.1351
  2.1408   2.1753   2.2158   2.2384   2.2558   2.2645   2.2735   2.2844
  2.2887   2.3111   2.3211   2.3494   2.3693   2.3998   2.4215   2.4259
  2.4400   2.4488   2.4556   2.4669   2.5099   2.5316   2.5382   2.5593
  2.5971   2.6157   2.6426   2.6513   2.6616   2.6688   2.6893   2.7086
  2.7213   2.7346   2.7384   2.7617   2.7624   2.7670   2.7786   2.7923
  2.7989   2.8027   2.8333   2.8435   2.8903   2.9175   2.9309   2.9741
  2.9889   3.0678   3.0800   3.0906   3.1265   3.1356   3.1681   3.1892
  3.2208   3.2291   3.3296   3.3714   3.3914   3.4417   3.4798   3.5767
  3.5796   3.6703   3.6935   3.7748   3.8503   3.9793   4.0103   4.0744
  4.1319   4.1365   4.3835   4.7994   4.8309   9.7472   9.7760   9.7965
  9.8190  23.3860  23.5939  23.8348  23.8752  23.8993  23.9480  23.9556
 23.9805  24.0493  24.0810  24.1279  24.1598  25.7835  25.8271  25.8449
 25.9249  26.1006  26.1378  26.1466  26.2705  26.4923  26.5829  26.6659
 26.8675 215.7371 215.7676 215.7927 215.8200
 --------------------------------------------------------------

          Ground-State Mulliken Net Atomic Charges

     Atom                 Charge (a.u.)
  ----------------------------------------
      1 C                     0.151443
      2 C                    -0.686865
      3 Cl                    0.597249
      4 C                     0.014268
      5 Cl                    0.578861
      6 C                    -0.272613
      7 Cl                    0.538100
      8 C                    -0.652493
      9 H                     0.213844
     10 C                    -0.670380
     11 H                     0.179469
     12 C                     0.997728
     13 C                    -0.926045
     14 H                     0.175550
     15 C                    -0.610464
     16 H                     0.195247
     17 C                     0.521614
     18 Cl                    0.425285
     19 C                    -0.633230
     20 H                     0.196206
     21 C                    -0.512874
     22 H                     0.180098
  ----------------------------------------
  Sum of atomic charges =     0.000000

 -----------------------------------------------------------------
                    Cartesian Multipole Moments
 -----------------------------------------------------------------
    Charge (ESU x 10^10)
                -0.0000
    Dipole Moment (Debye)
         X      -0.8737      Y      -0.2280      Z      -1.8311
       Tot       2.0416
    Quadrupole Moments (Debye-Ang)
        XX    -125.8105     XY      -2.0138     YY    -118.4375
        XZ       8.1753     YZ      -3.7193     ZZ    -124.6957
    Octopole Moments (Debye-Ang^2)
       XXX    -217.5203    XXY     -16.5188    XYY     -51.4088
       YYY     -13.3824    XXZ     -23.3441    XYZ      -6.6000
       YYZ     -42.6407    XZZ     -73.0663    YZZ       7.4576
       ZZZ    -113.1212
    Hexadecapole Moments (Debye-Ang^3)
      XXXX   -5766.0801   XXXY      35.6953   XXYY    -979.6286
      XYYY      73.6350   YYYY    -308.9483   XXXZ    1661.8951
      XXYZ     -25.2415   XYYZ     506.1509   YYYZ     -64.2394
      XXZZ   -1640.1052   XYZZ      56.9076   YYZZ    -684.0464
      XZZZ    1575.6659   YZZZ     -81.8378   ZZZZ   -3806.8328
 -----------------------------------------------------------------
 Calculating analytic gradient of the SCF energy
 Gradient of SCF Energy
            1           2           3           4           5           6
    1   0.0005323   0.0009497   0.0009714  -0.0000050  -0.0013266  -0.0008428
    2   0.0006756  -0.0008435   0.0005316  -0.0000570   0.0000331  -0.0000018
    3  -0.0006017   0.0007149   0.0001987  -0.0025882   0.0024134  -0.0005083
            7           8           9          10          11          12
    1  -0.0002646  -0.0004913  -0.0000036   0.0004546  -0.0003310  -0.0010162
    2  -0.0000894   0.0002032  -0.0000690   0.0008585  -0.0001521  -0.0010366
    3  -0.0000270   0.0013570  -0.0003197   0.0000741   0.0002585   0.0004371
           13          14          15          16          17          18
    1   0.0015157   0.0001525  -0.0008011   0.0000667   0.0016679  -0.0008272
    2  -0.0000342  -0.0003549   0.0004655  -0.0002870  -0.0002067   0.0001201
    3   0.0006841  -0.0009697   0.0000374   0.0002799  -0.0011608   0.0005969
           19          20          21          22
    1  -0.0006514  -0.0001954   0.0001945   0.0002507
    2  -0.0001896   0.0002813   0.0000910   0.0000618
    3   0.0006230  -0.0001799  -0.0012669  -0.0000527
 Max gradient component =       2.588E-03
 RMS gradient           =       7.621E-04
 Gradient time:  CPU 181.96 s  wall 181.96 s
 Geometry Optimization Parameters
   NAtoms,    NIC,     NZ,  NCons,   NDum,   NFix, NCnnct, MaxDiis
       22     155      22       0       0       0       0       0

 Cartesian Hessian Update
 Hessian updated using BFGS update


** GEOMETRY OPTIMIZATION IN DELOCALIZED INTERNAL COORDINATES **
   Searching for a Minimum

   Optimization Cycle:   3

                       Coordinates (Angstroms)
     ATOM                X               Y               Z
      1  C         0.0572082937    0.0039146817    0.0785169709
      2  C        -0.0050299599    0.1073349596    1.4801887524
      3  Cl        1.4694958863    0.2862273450    2.4075709946
      4  C        -1.2417509607    0.1236900185    2.1512632025
      5  Cl       -1.3153764282    0.2501144250    3.8905441382
      6  C        -2.4293753094    0.0446683334    1.4126104878
      7  Cl       -3.9916050568    0.0478191539    2.1944446572
      8  C        -2.3814237782   -0.0418968290    0.0280012535
      9  H        -3.3026924345   -0.1080902193   -0.5358778934
     10  C        -1.1553692997   -0.0613549802   -0.6192241708
     11  H        -1.1312410338   -0.1588361166   -1.6974153494
     12  C         1.3267558336   -0.0297666029   -0.7005110794
     13  C         2.3215296177   -0.9892297200   -0.4687754918
     14  H         2.1894136118   -1.7301200879    0.3089475519
     15  C         3.4745546372   -1.0288231396   -1.2449969643
     16  H         4.2320952348   -1.7802423987   -1.0603564481
     17  C         3.6464636663   -0.0970352061   -2.2648269403
     18  Cl        5.1053968996   -0.1362035995   -3.2385244865
     19  C         2.6741454128    0.8637934167   -2.5212550025
     20  H         2.8161922874    1.5870491091   -3.3146078981
     21  C         1.5218333012    0.8884615864   -1.7413951665
     22  H         0.7736517920    1.6488417299   -1.9331077723
   Point Group: c1    Number of degrees of freedom:    60


   Energy is  -2301.896726964

 Hessian updated using BFGS update

 54 Hessian modes will be used to form the next step
  Hessian Eigenvalues:
     0.011939    0.019214    0.019974    0.023051    0.023314    0.023538
     0.023661    0.023682    0.023917    0.023945    0.024089    0.024107
     0.024111    0.024115    0.024132    0.024137    0.024142    0.024353
     0.028266    0.158027    0.159968    0.159988    0.159996    0.160050
     0.160631    0.219850    0.221005    0.225851    0.233769    0.244418
     0.246005    0.249973    0.249999    0.272014    0.293503    0.300921
     0.302184    0.331445    0.355294    0.356472    0.356711    0.386957
     0.429213    0.430069    0.437285    0.451001    0.467758    0.468487
     0.473617    0.477638    0.478072    0.478355    0.491464    0.546907

 Minimum search - taking simple RFO step
 Searching for Lamda that Minimizes Along All modes
 Value Taken    Lamda =  -0.00027827
 Step Taken.  Stepsize is  0.097396

                             Maximum     Tolerance    Cnvgd?
         Gradient           0.004092      0.000300      NO
         Displacement       0.064417      0.001200      NO
         Energy change     -0.001058      0.000001      NO


 New Cartesian Coordinates Obtained by Inverse Iteration

 Displacement from previous Coordinates is:  0.295650
 ----------------------------------------------------------------
             Standard Nuclear Orientation (Angstroms)
    I     Atom           X                Y                Z
 ----------------------------------------------------------------
    1      C       0.0486616016     0.0049274353     0.0647607102
    2      C      -0.0057751197     0.1262603255     1.4627634833
    3      Cl      1.4745802480     0.3137142146     2.3750669036
    4      C      -1.2330603249     0.1387648125     2.1461600885
    5      Cl     -1.2794132201     0.2886652232     3.8794334236
    6      C      -2.4243009524     0.0378963539     1.4161312292
    7      Cl     -3.9803779313     0.0401160521     2.2085722776
    8      C      -2.3864425176    -0.0704935886     0.0306705038
    9      H      -3.3126748312    -0.1525971735    -0.5222865083
   10      C      -1.1656817058    -0.0872709872    -0.6264874557
   11      H      -1.1446123761    -0.1969396349    -1.7039837750
   12      C       1.3197316604    -0.0230974865    -0.7084601532
   13      C       2.2982174149    -0.9984120710    -0.4822608049
   14      H       2.1524468343    -1.7391349411     0.2945031768
   15      C       3.4569750088    -1.0429466795    -1.2502943653
   16      H       4.2050536330    -1.8048111949    -1.0728698886
   17      C       3.6465629906    -0.0966576221    -2.2533838405
   18      Cl      5.1124322302    -0.1427022673    -3.2199162001
   19      C       2.6917599705     0.8835937791    -2.5017929282
   20      H       2.8526147637     1.6164492492    -3.2819866420
   21      C       1.5333371772     0.9114819534    -1.7296440309
   22      H       0.7948376591     1.6835101071    -1.9134818581
 ----------------------------------------------------------------
 Nuclear Repulsion Energy =        1422.85932467 hartrees
 There are       73 alpha and       73 beta electrons
 Applying Cartesian multipole field
    Component          Value
    ---------          -----
     (2,0,0)        1.00000E-12
     (0,2,0)        2.00000E-11
     (0,0,2)       -3.00000E-11
 Nucleus-field energy     =    -0.0000000772 hartrees
 Requested basis set is 6-311++G(d,p)
 There are 154 shells and 426 basis functions
 A cutoff of  1.0D-15 yielded   9322 shell pairs
 There are     76300 function pairs (     81927 Cartesian)
 Smallest overlap matrix eigenvalue = 3.02E-07
 Linear dependence detected in AO basis
 Number of orthogonalized atomic orbitals = 422
 Maximum deviation from orthogonality = 1.861E-10
 Guess from superposition of atomic densities
 Warning:  Energy on first SCF cycle will be non-variational
 SAD guess density has 146.000000 electrons

 -----------------------------------------------------------------------
  General SCF calculation program by
  Eric Jon Sundstrom, Paul Horn, Yuezhi Mao, Dmitri Zuev, Alec White,
  David Stuck, Shaama M.S., Shane Yost, Joonho Lee, David Small,
  Daniel Levine, Susi Lehtola, Hugh Burton, Evgeny Epifanovsky,
  Bang C. Huynh
 -----------------------------------------------------------------------
 Exchange:     0.2000 Hartree-Fock + 0.0800 Slater + 0.7200 B88
 Correlation:  0.1900 VWN1RPA + 0.8100 LYP
 Using SG-1 standard quadrature grid
 A restricted SCF calculation will be
 performed using DIIS
 SCF converges when DIIS error is below 1.0e-08
 ---------------------------------------
  Cycle       Energy         DIIS error
 ---------------------------------------
    1   -2305.6514095488      3.02e-02  
    2   -2301.7355140490      2.59e-03  
    3   -2301.6122538558      3.35e-03  
    4   -2301.8799132760      8.04e-04  
    5   -2301.8942385345      3.37e-04  
    6   -2301.8966381447      1.04e-04  
    7   -2301.8968394875      4.09e-05  
    8   -2301.8968757150      1.39e-05  
    9   -2301.8968798600      3.43e-06  
   10   -2301.8968801291      1.03e-06  
   11   -2301.8968801521      2.79e-07  
   12   -2301.8968801534      1.24e-07  
   13   -2301.8968801539      3.02e-08  
   14   -2301.8968801537      8.28e-09  Convergence criterion met
 ---------------------------------------
 SCF time:   CPU 526.16s  wall 527.00s 
 SCF   energy in the final basis set =    -2301.8968801537
 Total energy in the final basis set =    -2301.8968801537

 --------------------------------------------------------------

                    Orbital Energies (a.u.)
 --------------------------------------------------------------

 Alpha MOs
 -- Occupied --
********-101.5732-101.5718-101.5631 -10.2733 -10.2716 -10.2689 -10.2530
-10.2262 -10.2131 -10.2126 -10.2110 -10.2035 -10.2027 -10.2026 -10.2020
 -9.4881  -9.4878  -9.4866  -9.4777  -7.2529  -7.2526  -7.2515  -7.2430
 -7.2427  -7.2423  -7.2422  -7.2420  -7.2416  -7.2406  -7.2326  -7.2322
 -0.9479  -0.9106  -0.8975  -0.8776  -0.8581  -0.8463  -0.7856  -0.7785
 -0.7587  -0.7325  -0.6476  -0.6443  -0.6316  -0.6065  -0.5533  -0.5294
 -0.5163  -0.4935  -0.4910  -0.4774  -0.4628  -0.4551  -0.4534  -0.4453
 -0.4217  -0.4157  -0.4058  -0.3861  -0.3848  -0.3804  -0.3622  -0.3508
 -0.3491  -0.3400  -0.3364  -0.3262  -0.3157  -0.2828  -0.2799  -0.2715
 -0.2532
 -- Virtual --
 -0.0625  -0.0523  -0.0402  -0.0348  -0.0270  -0.0150  -0.0007   0.0046
  0.0061   0.0159   0.0180   0.0230   0.0287   0.0315   0.0390   0.0484
  0.0530   0.0575   0.0618   0.0653   0.0698   0.0780   0.0811   0.0822
  0.0881   0.0903   0.0947   0.1009   0.1018   0.1039   0.1087   0.1118
  0.1149   0.1153   0.1200   0.1207   0.1226   0.1282   0.1307   0.1329
  0.1363   0.1383   0.1412   0.1448   0.1487   0.1512   0.1567   0.1656
  0.1700   0.1731   0.1750   0.1790   0.1868   0.1892   0.1944   0.1978
  0.2073   0.2099   0.2119   0.2157   0.2158   0.2222   0.2288   0.2330
  0.2365   0.2407   0.2459   0.2485   0.2524   0.2577   0.2607   0.2659
  0.2674   0.2715   0.2735   0.2777   0.2842   0.2870   0.2879   0.2984
  0.3040   0.3093   0.3145   0.3172   0.3236   0.3265   0.3450   0.3460
  0.3512   0.3635   0.3698   0.4209   0.4227   0.4356   0.4413   0.4474
  0.4549   0.4573   0.4615   0.4673   0.4777   0.4881   0.4925   0.4951
  0.5019   0.5107   0.5230   0.5334   0.5438   0.5527   0.5531   0.5659
  0.5716   0.5758   0.5784   0.5830   0.5979   0.6019   0.6086   0.6174
  0.6192   0.6314   0.6371   0.6402   0.6537   0.6583   0.6659   0.6753
  0.6840   0.6898   0.6965   0.7089   0.7153   0.7245   0.7295   0.7425
  0.7528   0.7733   0.7903   0.8027   0.8114   0.8273   0.8321   0.8362
  0.8462   0.8484   0.8512   0.8517   0.8537   0.8574   0.8608   0.8620
  0.8640   0.8748   0.8825   0.8886   0.8922   0.8966   0.9073   0.9105
  0.9185   0.9233   0.9378   0.9422   0.9455   0.9580   0.9613   0.9648
  0.9679   0.9840   0.9925   1.0003   1.0126   1.0208   1.0384   1.0486
  1.0661   1.0756   1.0987   1.1212   1.1320   1.1381   1.1588   1.1895
  1.2271   1.2335   1.2387   1.2614   1.2737   1.2783   1.2864   1.2981
  1.3102   1.3442   1.3504   1.3755   1.3961   1.4408   1.4871   1.5033
  1.5076   1.5120   1.5187   1.5490   1.5557   1.5671   1.5846   1.6050
  1.6165   1.6402   1.6524   1.6690   1.6855   1.7062   1.7201   1.7317
  1.7555   1.7579   1.7813   1.8039   1.8339   1.8498   1.8561   1.8674
  1.8870   1.9068   1.9136   1.9270   1.9284   1.9469   1.9510   1.9576
  1.9643   1.9798   2.0209   2.0516   2.0651   2.0679   2.0793   2.1356
  2.1416   2.1742   2.2162   2.2384   2.2583   2.2648   2.2738   2.2841
  2.2888   2.3117   2.3214   2.3509   2.3707   2.4054   2.4229   2.4274
  2.4411   2.4503   2.4571   2.4679   2.5103   2.5313   2.5401   2.5591
  2.5985   2.6161   2.6439   2.6516   2.6635   2.6703   2.6900   2.7111
  2.7212   2.7352   2.7426   2.7584   2.7636   2.7664   2.7797   2.7887
  2.7977   2.8030   2.8319   2.8436   2.8883   2.9180   2.9323   2.9771
  2.9930   3.0695   3.0819   3.0935   3.1272   3.1377   3.1683   3.1904
  3.2232   3.2311   3.3308   3.3722   3.3939   3.4411   3.4804   3.5780
  3.5820   3.6735   3.6956   3.7744   3.8521   3.9796   4.0119   4.0744
  4.1321   4.1378   4.3777   4.8016   4.8317   9.7489   9.7758   9.7963
  9.8223  23.3866  23.5957  23.8381  23.8773  23.9006  23.9496  23.9598
 23.9797  24.0539  24.0800  24.1273  24.1612  25.7835  25.8275  25.8459
 25.9262  26.0995  26.1380  26.1529  26.2749  26.4929  26.5802  26.6702
 26.8739 215.7390 215.7673 215.7924 215.8239
 --------------------------------------------------------------

          Ground-State Mulliken Net Atomic Charges

     Atom                 Charge (a.u.)
  ----------------------------------------
      1 C                     0.184195
      2 C                    -0.788879
      3 Cl                    0.602299
      4 C                     0.019257
      5 Cl                    0.576471
      6 C                    -0.221131
      7 Cl                    0.534930
      8 C                    -0.663198
      9 H                     0.213513
     10 C                    -0.639808
     11 H                     0.181047
     12 C                     0.969033
     13 C                    -0.919335
     14 H                     0.176811
     15 C                    -0.600294
     16 H                     0.195944
     17 C                     0.521958
     18 Cl                    0.426070
     19 C                    -0.627932
     20 H                     0.196707
     21 C                    -0.517296
     22 H                     0.179637
  ----------------------------------------
  Sum of atomic charges =     0.000000

 -----------------------------------------------------------------
                    Cartesian Multipole Moments
 -----------------------------------------------------------------
    Charge (ESU x 10^10)
                 0.0000
    Dipole Moment (Debye)
         X      -0.9085      Y      -0.2430      Z      -1.7906
       Tot       2.0225
    Quadrupole Moments (Debye-Ang)
        XX    -125.9918     XY      -1.8580     YY    -118.2526
        XZ       8.1664     YZ      -3.6918     ZZ    -124.6892
    Octopole Moments (Debye-Ang^2)
       XXX    -220.7093    XXY     -16.9651    XYY     -51.6551
       YYY     -15.0576    XXZ     -23.1113    XYZ      -6.8529
       YYZ     -42.6392    XZZ     -73.7063    YZZ       6.7644
       ZZZ    -111.2669
    Hexadecapole Moments (Debye-Ang^3)
      XXXX   -5762.7647   XXXY      34.5063   XXYY    -978.2024
      XYYY      69.6398   YYYY    -316.7950   XXXZ    1656.6652
      XXYZ     -28.2587   XYYZ     502.8994   YYYZ     -73.4886
      XXZZ   -1634.4282   XYZZ      56.0382   YYZZ    -679.5306
      XZZZ    1570.9243   YZZZ     -88.7578   ZZZZ   -3776.6310
 -----------------------------------------------------------------
 Calculating analytic gradient of the SCF energy
 Gradient of SCF Energy
            1           2           3           4           5           6
    1   0.0011014  -0.0002056  -0.0002897   0.0008573   0.0003034  -0.0006839
    2   0.0003786  -0.0001406  -0.0000717  -0.0001020  -0.0000224   0.0000518
    3  -0.0002110   0.0002354  -0.0003995  -0.0007372   0.0005037   0.0004427
            7           8           9          10          11          12
    1  -0.0000144  -0.0004678   0.0001031  -0.0000438  -0.0000913  -0.0007548
    2  -0.0000857   0.0000785   0.0000335   0.0001251  -0.0000930  -0.0007634
    3  -0.0003669  -0.0001808  -0.0001064   0.0000675   0.0000053   0.0011455
           13          14          15          16          17          18
    1   0.0000628   0.0000624  -0.0001097  -0.0000212   0.0007968  -0.0003970
    2   0.0004681  -0.0002011  -0.0000605  -0.0000337  -0.0001589   0.0000511
    3   0.0001469   0.0000466  -0.0000601   0.0000885  -0.0004045   0.0003088
           19          20          21          22
    1  -0.0003451  -0.0000728   0.0000902   0.0001197
    2   0.0002872   0.0000090   0.0001386   0.0001114
    3  -0.0001049  -0.0000213  -0.0003991   0.0000007
 Max gradient component =       1.145E-03
 RMS gradient           =       3.657E-04
 Gradient time:  CPU 185.54 s  wall 185.55 s
 Geometry Optimization Parameters
   NAtoms,    NIC,     NZ,  NCons,   NDum,   NFix, NCnnct, MaxDiis
       22     155      22       0       0       0       0       0

 Cartesian Hessian Update
 Hessian updated using BFGS update


** GEOMETRY OPTIMIZATION IN DELOCALIZED INTERNAL COORDINATES **
   Searching for a Minimum

   Optimization Cycle:   4

                       Coordinates (Angstroms)
     ATOM                X               Y               Z
      1  C         0.0486616016    0.0049274353    0.0647607102
      2  C        -0.0057751197    0.1262603255    1.4627634833
      3  Cl        1.4745802480    0.3137142146    2.3750669036
      4  C        -1.2330603249    0.1387648125    2.1461600885
      5  Cl       -1.2794132201    0.2886652232    3.8794334236
      6  C        -2.4243009524    0.0378963539    1.4161312292
      7  Cl       -3.9803779313    0.0401160521    2.2085722776
      8  C        -2.3864425176   -0.0704935886    0.0306705038
      9  H        -3.3126748312   -0.1525971735   -0.5222865083
     10  C        -1.1656817058   -0.0872709872   -0.6264874557
     11  H        -1.1446123761   -0.1969396349   -1.7039837750
     12  C         1.3197316604   -0.0230974865   -0.7084601532
     13  C         2.2982174149   -0.9984120710   -0.4822608049
     14  H         2.1524468343   -1.7391349411    0.2945031768
     15  C         3.4569750088   -1.0429466795   -1.2502943653
     16  H         4.2050536330   -1.8048111949   -1.0728698886
     17  C         3.6465629906   -0.0966576221   -2.2533838405
     18  Cl        5.1124322302   -0.1427022673   -3.2199162001
     19  C         2.6917599705    0.8835937791   -2.5017929282
     20  H         2.8526147637    1.6164492492   -3.2819866420
     21  C         1.5333371772    0.9114819534   -1.7296440309
     22  H         0.7948376591    1.6835101071   -1.9134818581
   Point Group: c1    Number of degrees of freedom:    60


   Energy is  -2301.896880154

 Hessian updated using BFGS update

 57 Hessian modes will be used to form the next step
  Hessian Eigenvalues:
     0.009555    0.019250    0.019786    0.023108    0.023318    0.023439
     0.023644    0.023665    0.023903    0.024008    0.024086    0.024102
     0.024113    0.024119    0.024129    0.024142    0.024169    0.024216
     0.028510    0.155529    0.159965    0.159976    0.159996    0.160033
     0.160283    0.217591    0.221679    0.225400    0.231918    0.243632
     0.247465    0.248711    0.249977    0.250000    0.281610    0.288740
     0.300906    0.301021    0.306445    0.338753    0.355338    0.356615
     0.356661    0.356886    0.387043    0.429229    0.429757    0.438067
     0.462212    0.467666    0.468355    0.471524    0.476722    0.478144
     0.478324    0.526287    0.558005

 Minimum search - taking simple RFO step
 Searching for Lamda that Minimizes Along All modes
 Value Taken    Lamda =  -0.00003985
 Step Taken.  Stepsize is  0.047516

                             Maximum     Tolerance    Cnvgd?
         Gradient           0.001149      0.000300      NO
         Displacement       0.037741      0.001200      NO
         Energy change     -0.000153      0.000001      NO


 New Cartesian Coordinates Obtained by Inverse Iteration

 Displacement from previous Coordinates is:  0.150510
 ----------------------------------------------------------------
             Standard Nuclear Orientation (Angstroms)
    I     Atom           X                Y                Z
 ----------------------------------------------------------------
    1      C       0.0459501065     0.0025604427     0.0614055484
    2      C      -0.0056308107     0.1346021228     1.4585052188
    3      Cl      1.4773697250     0.3304821927     2.3657557769
    4      C      -1.2317021596     0.1488495780     2.1446221974
    5      Cl     -1.2786823240     0.3162089354     3.8745903694
    6      C      -2.4221163059     0.0355892241     1.4170315334
    7      Cl     -3.9752345288     0.0416474314     2.2156987321
    8      C      -2.3869682834    -0.0861811537     0.0325992188
    9      H      -3.3149565791    -0.1769287481    -0.5160712807
   10      C      -1.1681693714    -0.1013770316    -0.6277260906
   11      H      -1.1474572968    -0.2168225926    -1.7046798841
   12      C       1.3179435378    -0.0224371861    -0.7122987030
   13      C       2.2892006738    -1.0060524851    -0.4923940260
   14      H       2.1365180769    -1.7500123973     0.2799187050
   15      C       3.4500970607    -1.0503807934    -1.2571259042
   16      H       4.1934542095    -1.8181885985    -1.0863486907
   17      C       3.6473185839    -0.0951537321    -2.2498600183
   18      Cl      5.1153758206    -0.1420546099    -3.2153563595
   19      C       2.7002772251     0.8938713436    -2.4907646262
   20      H       2.8691579528     1.6333521464    -3.2628459201
   21      C       1.5390086677     0.9209880996    -1.7224919358
   22      H       0.8041182324     1.6977536711    -1.9009505152
 ----------------------------------------------------------------
 Nuclear Repulsion Energy =        1423.14929046 hartrees
 There are       73 alpha and       73 beta electrons
 Applying Cartesian multipole field
    Component          Value
    ---------          -----
     (2,0,0)        1.00000E-12
     (0,2,0)        2.00000E-11
     (0,0,2)       -3.00000E-11
 Nucleus-field energy     =    -0.0000000769 hartrees
 Requested basis set is 6-311++G(d,p)
 There are 154 shells and 426 basis functions
 A cutoff of  1.0D-15 yielded   9322 shell pairs
 There are     76304 function pairs (     81932 Cartesian)
 Smallest overlap matrix eigenvalue = 3.04E-07
 Linear dependence detected in AO basis
 Number of orthogonalized atomic orbitals = 422
 Maximum deviation from orthogonality = 6.995E-10
 Guess from superposition of atomic densities
 Warning:  Energy on first SCF cycle will be non-variational
 SAD guess density has 146.000000 electrons

 -----------------------------------------------------------------------
  General SCF calculation program by
  Eric Jon Sundstrom, Paul Horn, Yuezhi Mao, Dmitri Zuev, Alec White,
  David Stuck, Shaama M.S., Shane Yost, Joonho Lee, David Small,
  Daniel Levine, Susi Lehtola, Hugh Burton, Evgeny Epifanovsky,
  Bang C. Huynh
 -----------------------------------------------------------------------
 Exchange:     0.2000 Hartree-Fock + 0.0800 Slater + 0.7200 B88
 Correlation:  0.1900 VWN1RPA + 0.8100 LYP
 Using SG-1 standard quadrature grid
 A restricted SCF calculation will be
 performed using DIIS
 SCF converges when DIIS error is below 1.0e-08
 ---------------------------------------
  Cycle       Energy         DIIS error
 ---------------------------------------
    1   -2305.6534193492      3.02e-02  
    2   -2301.7355071711      2.59e-03  
    3   -2301.6124876244      3.35e-03  
    4   -2301.8799397813      8.04e-04  
    5   -2301.8942698946      3.37e-04  
    6   -2301.8966619696      1.04e-04  
    7   -2301.8968639386      4.09e-05  
    8   -2301.8969001438      1.39e-05  
    9   -2301.8969042886      3.43e-06  
   10   -2301.8969045579      1.03e-06  
   11   -2301.8969045806      2.78e-07  
   12   -2301.8969045820      1.24e-07  
   13   -2301.8969045824      3.02e-08  
   14   -2301.8969045825      8.27e-09  Convergence criterion met
 ---------------------------------------
 SCF time:   CPU 525.25s  wall 525.00s 
 SCF   energy in the final basis set =    -2301.8969045825
 Total energy in the final basis set =    -2301.8969045825

 --------------------------------------------------------------

                    Orbital Energies (a.u.)
 --------------------------------------------------------------

 Alpha MOs
 -- Occupied --
********-101.5731-101.5718-101.5630 -10.2732 -10.2716 -10.2687 -10.2529
-10.2261 -10.2130 -10.2127 -10.2111 -10.2035 -10.2027 -10.2026 -10.2020
 -9.4882  -9.4877  -9.4866  -9.4776  -7.2530  -7.2525  -7.2515  -7.2431
 -7.2426  -7.2423  -7.2421  -7.2419  -7.2415  -7.2406  -7.2324  -7.2321
 -0.9481  -0.9106  -0.8974  -0.8777  -0.8581  -0.8463  -0.7856  -0.7785
 -0.7588  -0.7325  -0.6475  -0.6442  -0.6320  -0.6063  -0.5533  -0.5294
 -0.5163  -0.4937  -0.4908  -0.4775  -0.4629  -0.4550  -0.4534  -0.4454
 -0.4217  -0.4158  -0.4057  -0.3859  -0.3847  -0.3802  -0.3622  -0.3508
 -0.3491  -0.3401  -0.3363  -0.3262  -0.3157  -0.2829  -0.2795  -0.2715
 -0.2536
 -- Virtual --
 -0.0619  -0.0525  -0.0400  -0.0347  -0.0275  -0.0150  -0.0007   0.0046
  0.0059   0.0159   0.0179   0.0230   0.0288   0.0315   0.0390   0.0484
  0.0531   0.0575   0.0618   0.0652   0.0698   0.0779   0.0810   0.0822
  0.0881   0.0903   0.0946   0.1009   0.1018   0.1038   0.1087   0.1116
  0.1150   0.1153   0.1199   0.1206   0.1224   0.1280   0.1305   0.1328
  0.1363   0.1383   0.1413   0.1450   0.1487   0.1513   0.1566   0.1654
  0.1697   0.1729   0.1750   0.1789   0.1868   0.1891   0.1942   0.1980
  0.2076   0.2102   0.2120   0.2155   0.2159   0.2218   0.2288   0.2329
  0.2365   0.2406   0.2464   0.2487   0.2523   0.2580   0.2608   0.2659
  0.2673   0.2719   0.2738   0.2778   0.2842   0.2871   0.2876   0.2975
  0.3036   0.3093   0.3143   0.3172   0.3235   0.3268   0.3450   0.3463
  0.3515   0.3633   0.3696   0.4210   0.4225   0.4356   0.4412   0.4477
  0.4550   0.4575   0.4616   0.4674   0.4777   0.4884   0.4930   0.4950
  0.5015   0.5104   0.5231   0.5335   0.5439   0.5526   0.5529   0.5649
  0.5718   0.5755   0.5785   0.5826   0.5988   0.6024   0.6088   0.6175
  0.6201   0.6315   0.6370   0.6404   0.6537   0.6589   0.6658   0.6762
  0.6842   0.6896   0.6969   0.7090   0.7147   0.7252   0.7291   0.7419
  0.7527   0.7740   0.7895   0.8029   0.8114   0.8269   0.8324   0.8362
  0.8466   0.8487   0.8509   0.8517   0.8543   0.8578   0.8608   0.8620
  0.8638   0.8751   0.8825   0.8890   0.8923   0.8972   0.9080   0.9111
  0.9190   0.9230   0.9378   0.9419   0.9461   0.9576   0.9613   0.9648
  0.9683   0.9836   0.9923   1.0007   1.0121   1.0204   1.0384   1.0489
  1.0658   1.0763   1.1001   1.1212   1.1320   1.1390   1.1607   1.1897
  1.2273   1.2335   1.2387   1.2618   1.2743   1.2782   1.2864   1.2978
  1.3096   1.3445   1.3518   1.3757   1.3961   1.4390   1.4876   1.5037
  1.5078   1.5112   1.5197   1.5498   1.5562   1.5672   1.5854   1.6051
  1.6166   1.6409   1.6527   1.6692   1.6857   1.7056   1.7181   1.7323
  1.7550   1.7580   1.7819   1.8035   1.8339   1.8501   1.8566   1.8669
  1.8867   1.9065   1.9142   1.9282   1.9288   1.9469   1.9518   1.9575
  1.9650   1.9813   2.0203   2.0513   2.0653   2.0678   2.0805   2.1358
  2.1422   2.1736   2.2161   2.2383   2.2584   2.2648   2.2734   2.2836
  2.2885   2.3115   2.3224   2.3518   2.3712   2.4072   2.4232   2.4280
  2.4416   2.4512   2.4571   2.4683   2.5104   2.5308   2.5398   2.5586
  2.5989   2.6167   2.6444   2.6520   2.6644   2.6708   2.6903   2.7119
  2.7210   2.7351   2.7450   2.7567   2.7638   2.7653   2.7797   2.7860
  2.7969   2.8036   2.8315   2.8437   2.8871   2.9181   2.9333   2.9780
  2.9939   3.0703   3.0827   3.0939   3.1276   3.1379   3.1684   3.1907
  3.2227   3.2316   3.3313   3.3725   3.3951   3.4408   3.4809   3.5785
  3.5833   3.6742   3.6969   3.7743   3.8527   3.9797   4.0118   4.0744
  4.1321   4.1382   4.3741   4.8027   4.8323   9.7489   9.7755   9.7972
  9.8223  23.3868  23.5957  23.8389  23.8774  23.9008  23.9504  23.9605
 23.9803  24.0561  24.0801  24.1283  24.1623  25.7836  25.8275  25.8454
 25.9260  26.1018  26.1380  26.1516  26.2763  26.4937  26.5790  26.6701
 26.8751 215.7390 215.7671 215.7934 215.8239
 --------------------------------------------------------------

          Ground-State Mulliken Net Atomic Charges

     Atom                 Charge (a.u.)
  ----------------------------------------
      1 C                     0.190431
      2 C                    -0.812585
      3 Cl                    0.603580
      4 C                     0.018476
      5 Cl                    0.576299
      6 C                    -0.201155
      7 Cl                    0.534004
      8 C                    -0.668437
      9 H                     0.213336
     10 C                    -0.629099
     11 H                     0.181869
     12 C                     0.953135
     13 C                    -0.915121
     14 H                     0.177778
     15 C                    -0.598681
     16 H                     0.196173
     17 C                     0.522370
     18 Cl                    0.426218
     19 C                    -0.621946
     20 H                     0.197057
     21 C                    -0.523087
     22 H                     0.179382
  ----------------------------------------
  Sum of atomic charges =     0.000000

 -----------------------------------------------------------------
                    Cartesian Multipole Moments
 -----------------------------------------------------------------
    Charge (ESU x 10^10)
                -0.0000
    Dipole Moment (Debye)
         X      -0.9229      Y      -0.2577      Z      -1.7785
       Tot       2.0202
    Quadrupole Moments (Debye-Ang)
        XX    -126.0955     XY      -1.7894     YY    -118.1481
        XZ       8.1323     YZ      -3.6600     ZZ    -124.7282
    Octopole Moments (Debye-Ang^2)
       XXX    -221.5828    XXY     -17.4410    XYY     -51.5629
       YYY     -16.5614    XXZ     -23.0315    XYZ      -6.9111
       YYZ     -42.7306    XZZ     -74.0751    YZZ       6.1945
       ZZZ    -110.5056
    Hexadecapole Moments (Debye-Ang^3)
      XXXX   -5765.8324   XXXY      34.3716   XXYY    -978.1324
      XYYY      68.2638   YYYY    -321.5636   XXXZ    1657.5363
      XXYZ     -30.0149   XYYZ     502.4597   YYYZ     -80.0460
      XXZZ   -1632.8591   XYZZ      55.6005   YYZZ    -678.4746
      XZZZ    1571.5686   YZZZ     -93.7863   ZZZZ   -3768.5059
 -----------------------------------------------------------------
 Calculating analytic gradient of the SCF energy
 Gradient of SCF Energy
            1           2           3           4           5           6
    1   0.0004394  -0.0002545  -0.0000165   0.0000595  -0.0001139  -0.0000360
    2   0.0000210  -0.0000500  -0.0001228  -0.0000557  -0.0000536   0.0000346
    3  -0.0001759   0.0000901  -0.0002989  -0.0001662  -0.0001766   0.0004650
            7           8           9          10          11          12
    1   0.0002365   0.0001316   0.0000540  -0.0001626   0.0000141  -0.0002560
    2   0.0000157  -0.0000430   0.0000499   0.0000527  -0.0000155  -0.0001875
    3   0.0000326  -0.0002274   0.0000035   0.0000192  -0.0000358   0.0004918
           13          14          15          16          17          18
    1  -0.0001921   0.0000097   0.0000189  -0.0000260   0.0001974  -0.0000674
    2   0.0002902   0.0000020   0.0000354   0.0000368  -0.0001123   0.0000027
    3  -0.0000508   0.0001611  -0.0000664  -0.0000138  -0.0000141   0.0000415
           19          20          21          22
    1  -0.0001457  -0.0000017   0.0001090   0.0000023
    2   0.0001334  -0.0000464  -0.0000260   0.0000382
    3   0.0000297   0.0000295  -0.0001704   0.0000320
 Max gradient component =       4.918E-04
 RMS gradient           =       1.515E-04
 Gradient time:  CPU 183.24 s  wall 183.25 s
 Geometry Optimization Parameters
   NAtoms,    NIC,     NZ,  NCons,   NDum,   NFix, NCnnct, MaxDiis
       22     155      22       0       0       0       0       0

 Cartesian Hessian Update
 Hessian updated using BFGS update


** GEOMETRY OPTIMIZATION IN DELOCALIZED INTERNAL COORDINATES **
   Searching for a Minimum

   Optimization Cycle:   5

                       Coordinates (Angstroms)
     ATOM                X               Y               Z
      1  C         0.0459501065    0.0025604427    0.0614055484
      2  C        -0.0056308107    0.1346021228    1.4585052188
      3  Cl        1.4773697250    0.3304821927    2.3657557769
      4  C        -1.2317021596    0.1488495780    2.1446221974
      5  Cl       -1.2786823240    0.3162089354    3.8745903694
      6  C        -2.4221163059    0.0355892241    1.4170315334
      7  Cl       -3.9752345288    0.0416474314    2.2156987321
      8  C        -2.3869682834   -0.0861811537    0.0325992188
      9  H        -3.3149565791   -0.1769287481   -0.5160712807
     10  C        -1.1681693714   -0.1013770316   -0.6277260906
     11  H        -1.1474572968   -0.2168225926   -1.7046798841
     12  C         1.3179435378   -0.0224371861   -0.7122987030
     13  C         2.2892006738   -1.0060524851   -0.4923940260
     14  H         2.1365180769   -1.7500123973    0.2799187050
     15  C         3.4500970607   -1.0503807934   -1.2571259042
     16  H         4.1934542095   -1.8181885985   -1.0863486907
     17  C         3.6473185839   -0.0951537321   -2.2498600183
     18  Cl        5.1153758206   -0.1420546099   -3.2153563595
     19  C         2.7002772251    0.8938713436   -2.4907646262
     20  H         2.8691579528    1.6333521464   -3.2628459201
     21  C         1.5390086677    0.9209880996   -1.7224919358
     22  H         0.8041182324    1.6977536711   -1.9009505152
   Point Group: c1    Number of degrees of freedom:    60


   Energy is  -2301.896904582

 Hessian updated using BFGS update

 58 Hessian modes will be used to form the next step
  Hessian Eigenvalues:
     0.006194    0.019246    0.019878    0.023139    0.023280    0.023570
     0.023598    0.023746    0.023843    0.023926    0.024079    0.024093
     0.024110    0.024114    0.024125    0.024139    0.024148    0.024633
     0.028309    0.156250    0.159894    0.159975    0.159996    0.160093
     0.160549    0.216426    0.221487    0.226019    0.230287    0.243002
     0.247113    0.249093    0.249977    0.263483    0.285069    0.298222
     0.300200    0.301347    0.310920    0.334187    0.356236    0.356616
     0.356650    0.356692    0.356988    0.400363    0.428709    0.431013
     0.438111    0.458986    0.465227    0.469525    0.472682    0.477240
     0.478271    0.505189    0.520078    0.553445

 Minimum search - taking simple RFO step
 Searching for Lamda that Minimizes Along All modes
 Value Taken    Lamda =  -0.00001508
 Step Taken.  Stepsize is  0.039517

                             Maximum     Tolerance    Cnvgd?
         Gradient           0.000795      0.000300      NO
         Displacement       0.034580      0.001200      NO
         Energy change     -0.000024      0.000001      NO


 New Cartesian Coordinates Obtained by Inverse Iteration

 Displacement from previous Coordinates is:  0.133612
 ----------------------------------------------------------------
             Standard Nuclear Orientation (Angstroms)
    I     Atom           X                Y                Z
 ----------------------------------------------------------------
    1      C       0.0444883159     0.0018152140     0.0601238817
    2      C      -0.0055532413     0.1437405363     1.4562244064
    3      Cl      1.4784272303     0.3488912924     2.3606487696
    4      C      -1.2312083602     0.1589662361     2.1438301136
    5      Cl     -1.2764171238     0.3404756205     3.8720755744
    6      C      -2.4214628517     0.0342594216     1.4174681809
    7      Cl     -3.9746513002     0.0397809670     2.2171074960
    8      C      -2.3873450484    -0.0987048001     0.0342953138
    9      H      -3.3159464421    -0.1986537844    -0.5119070431
   10      C      -1.1692970462    -0.1126106385    -0.6274115780
   11      H      -1.1486363233    -0.2346557377    -1.7036000972
   12      C       1.3172205188    -0.0223530517    -0.7144506234
   13      C       2.2825142864    -1.0135137644    -0.5011811520
   14      H       2.1237804509    -1.7625745352     0.2648771072
   15      C       3.4443233991    -1.0575830391    -1.2644296250
   16      H       4.1833187974    -1.8310104198    -1.1001224409
   17      C       3.6476751277    -0.0943480549    -2.2481649142
   18      Cl      5.1171399827    -0.1409514870    -3.2127909951
   19      C       2.7070429732     0.9021694065    -2.4816201969
   20      H       2.8818698152     1.6478120177    -3.2464888397
   21      C       1.5443581602     0.9289212349    -1.7151744181
   22      H       0.8132308927     1.7104432253    -1.8880955742
 ----------------------------------------------------------------
 Nuclear Repulsion Energy =        1423.04511782 hartrees
 There are       73 alpha and       73 beta electrons
 Applying Cartesian multipole field
    Component          Value
    ---------          -----
     (2,0,0)        1.00000E-12
     (0,2,0)        2.00000E-11
     (0,0,2)       -3.00000E-11
 Nucleus-field energy     =    -0.0000000767 hartrees
 Requested basis set is 6-311++G(d,p)
 There are 154 shells and 426 basis functions
 A cutoff of  1.0D-15 yielded   9322 shell pairs
 There are     76300 function pairs (     81927 Cartesian)
 Smallest overlap matrix eigenvalue = 3.05E-07
 Linear dependence detected in AO basis
 Number of orthogonalized atomic orbitals = 423
 Maximum deviation from orthogonality = 3.290E-10
 Guess from superposition of atomic densities
 Warning:  Energy on first SCF cycle will be non-variational
 SAD guess density has 146.000000 electrons

 -----------------------------------------------------------------------
  General SCF calculation program by
  Eric Jon Sundstrom, Paul Horn, Yuezhi Mao, Dmitri Zuev, Alec White,
  David Stuck, Shaama M.S., Shane Yost, Joonho Lee, David Small,
  Daniel Levine, Susi Lehtola, Hugh Burton, Evgeny Epifanovsky,
  Bang C. Huynh
 -----------------------------------------------------------------------
 Exchange:     0.2000 Hartree-Fock + 0.0800 Slater + 0.7200 B88
 Correlation:  0.1900 VWN1RPA + 0.8100 LYP
 Using SG-1 standard quadrature grid
 A restricted SCF calculation will be
 performed using DIIS
 SCF converges when DIIS error is below 1.0e-08
 ---------------------------------------
  Cycle       Energy         DIIS error
 ---------------------------------------
    1   -2305.6508425780      3.02e-02  
    2   -2301.7356068722      2.59e-03  
    3   -2301.6125301822      3.34e-03  
    4   -2301.8799827435      8.03e-04  
    5   -2301.8943558005      3.35e-04  
    6   -2301.8967410297      1.04e-04  
    7   -2301.8969436189      4.08e-05  
    8   -2301.8969799599      1.38e-05  
    9   -2301.8969841071      3.43e-06  
   10   -2301.8969843771      1.02e-06  
   11   -2301.8969844000      2.77e-07  
   12   -2301.8969844012      1.24e-07  
   13   -2301.8969844018      3.01e-08  
   14   -2301.8969844015      8.26e-09  Convergence criterion met
 ---------------------------------------
 SCF time:   CPU 525.86s  wall 526.00s 
 SCF   energy in the final basis set =    -2301.8969844015
 Total energy in the final basis set =    -2301.8969844015

 --------------------------------------------------------------

                    Orbital Energies (a.u.)
 --------------------------------------------------------------

 Alpha MOs
 -- Occupied --
********-101.5731-101.5717-101.5629 -10.2733 -10.2716 -10.2687 -10.2529
-10.2261 -10.2129 -10.2127 -10.2111 -10.2035 -10.2027 -10.2026 -10.2020
 -9.4883  -9.4877  -9.4866  -9.4775  -7.2531  -7.2525  -7.2514  -7.2432
 -7.2426  -7.2424  -7.2420  -7.2418  -7.2415  -7.2405  -7.2323  -7.2320
 -0.9480  -0.9105  -0.8972  -0.8778  -0.8580  -0.8462  -0.7855  -0.7786
 -0.7588  -0.7326  -0.6473  -0.6441  -0.6323  -0.6063  -0.5532  -0.5293
 -0.5164  -0.4939  -0.4906  -0.4775  -0.4629  -0.4548  -0.4535  -0.4454
 -0.4216  -0.4158  -0.4057  -0.3857  -0.3847  -0.3802  -0.3620  -0.3507
 -0.3490  -0.3401  -0.3363  -0.3261  -0.3157  -0.2829  -0.2791  -0.2715
 -0.2540
 -- Virtual --
 -0.0613  -0.0527  -0.0398  -0.0348  -0.0280  -0.0151  -0.0008   0.0045
  0.0058   0.0157   0.0173   0.0229   0.0286   0.0315   0.0388   0.0480
  0.0531   0.0574   0.0618   0.0651   0.0695   0.0779   0.0808   0.0823
  0.0879   0.0898   0.0946   0.1004   0.1015   0.1037   0.1082   0.1112
  0.1146   0.1154   0.1190   0.1199   0.1220   0.1266   0.1281   0.1308
  0.1358   0.1376   0.1409   0.1444   0.1480   0.1513   0.1564   0.1641
  0.1690   0.1728   0.1747   0.1784   0.1845   0.1889   0.1932   0.1980
  0.2073   0.2082   0.2105   0.2147   0.2158   0.2214   0.2287   0.2326
  0.2334   0.2403   0.2460   0.2488   0.2512   0.2582   0.2608   0.2631
  0.2664   0.2687   0.2721   0.2774   0.2834   0.2850   0.2875   0.2956
  0.3018   0.3067   0.3092   0.3170   0.3216   0.3234   0.3270   0.3462
  0.3481   0.3539   0.3634   0.3751   0.4222   0.4244   0.4368   0.4415
  0.4505   0.4551   0.4576   0.4616   0.4685   0.4776   0.4910   0.4948
  0.4988   0.5024   0.5102   0.5231   0.5338   0.5445   0.5525   0.5530
  0.5653   0.5732   0.5752   0.5817   0.5820   0.6010   0.6051   0.6157
  0.6179   0.6215   0.6322   0.6370   0.6424   0.6567   0.6593   0.6675
  0.6770   0.6846   0.6911   0.7039   0.7100   0.7222   0.7259   0.7316
  0.7501   0.7534   0.7772   0.7956   0.8029   0.8200   0.8282   0.8359
  0.8416   0.8472   0.8489   0.8507   0.8521   0.8556   0.8583   0.8614
  0.8618   0.8654   0.8764   0.8843   0.8896   0.8925   0.8980   0.9107
  0.9144   0.9219   0.9317   0.9406   0.9436   0.9482   0.9600   0.9637
  0.9648   0.9700   0.9838   0.9926   1.0012   1.0116   1.0201   1.0381
  1.0493   1.0651   1.0768   1.1017   1.1213   1.1321   1.1398   1.1619
  1.1897   1.2272   1.2336   1.2387   1.2618   1.2754   1.2780   1.2864
  1.2977   1.3131   1.3454   1.3537   1.3787   1.3962   1.4376   1.4880
  1.5064   1.5085   1.5104   1.5217   1.5507   1.5567   1.5683   1.5910
  1.6054   1.6165   1.6419   1.6528   1.6711   1.6860   1.7064   1.7167
  1.7328   1.7551   1.7586   1.7824   1.8031   1.8336   1.8502   1.8574
  1.8662   1.8864   1.9061   1.9150   1.9292   1.9294   1.9474   1.9538
  1.9575   1.9656   1.9829   2.0198   2.0522   2.0655   2.0680   2.0815
  2.1354   2.1424   2.1736   2.2160   2.2380   2.2592   2.2650   2.2729
  2.2831   2.2886   2.3120   2.3227   2.3522   2.3718   2.4099   2.4234
  2.4286   2.4416   2.4530   2.4572   2.4688   2.5144   2.5391   2.5395
  2.5603   2.6040   2.6179   2.6445   2.6526   2.6650   2.6716   2.6917
  2.7125   2.7233   2.7437   2.7479   2.7572   2.7644   2.7698   2.7824
  2.7894   2.7972   2.8109   2.8314   2.8444   2.8863   2.9181   2.9336
  2.9789   2.9944   3.0711   3.0832   3.0939   3.1273   3.1401   3.1686
  3.1906   3.2221   3.2320   3.3321   3.3726   3.4023   3.4406   3.4823
  3.5819   3.5841   3.6779   3.6978   3.7748   3.8538   3.9799   4.0119
  4.0745   4.1322   4.1382   4.3717   4.8032   4.8325   9.7491   9.7756
  9.7977   9.8227  23.3870  23.5956  23.8384  23.8767  23.9011  23.9515
 23.9603  23.9824  24.0574  24.0801  24.1289  24.1633  25.7835  25.8275
 25.8453  25.9281  26.1036  26.1381  26.1569  26.2808  26.4964  26.6086
 26.6692  26.8894 215.7393 215.7671 215.7941 215.8242
 --------------------------------------------------------------

          Ground-State Mulliken Net Atomic Charges

     Atom                 Charge (a.u.)
  ----------------------------------------
      1 C                     0.250084
      2 C                    -0.944052
      3 Cl                    0.607635
      4 C                    -0.008627
      5 Cl                    0.569871
      6 C                    -0.192070
      7 Cl                    0.541432
      8 C                    -0.603176
      9 H                     0.212601
     10 C                    -0.642178
     11 H                     0.183481
     12 C                     1.046997
     13 C                    -0.791613
     14 H                     0.195130
     15 C                    -0.812760
     16 H                     0.187990
     17 C                     0.659557
     18 Cl                    0.419589
     19 C                    -0.622367
     20 H                     0.193593
     21 C                    -0.629740
     22 H                     0.178623
  ----------------------------------------
  Sum of atomic charges =     0.000000

 -----------------------------------------------------------------
                    Cartesian Multipole Moments
 -----------------------------------------------------------------
    Charge (ESU x 10^10)
                 0.0000
    Dipole Moment (Debye)
         X      -0.9296      Y      -0.2736      Z      -1.7748
       Tot       2.0221
    Quadrupole Moments (Debye-Ang)
        XX    -126.1796     XY      -1.7267     YY    -118.0451
        XZ       8.1153     YZ      -3.6248     ZZ    -124.7974
    Octopole Moments (Debye-Ang^2)
       XXX    -222.1422    XXY     -17.9219    XYY     -51.4119
       YYY     -18.0040    XXZ     -23.0585    XYZ      -6.9370
       YYZ     -42.8259    XZZ     -74.2293    YZZ       5.6432
       ZZZ    -109.9593
    Hexadecapole Moments (Debye-Ang^3)
      XXXX   -5769.0927   XXXY      34.0620   XXYY    -978.2528
      XYYY      66.5399   YYYY    -326.1363   XXXZ    1658.2152
      XXYZ     -31.7136   XYYZ     501.9938   YYYZ     -86.0812
      XXZZ   -1632.5633   XYZZ      55.1301   YYZZ    -677.9070
      XZZZ    1572.7061   YZZZ     -98.4997   ZZZZ   -3763.5616
 -----------------------------------------------------------------
 Calculating analytic gradient of the SCF energy
 Gradient of SCF Energy
            1           2           3           4           5           6
    1  -0.0000273  -0.0001036   0.0001206  -0.0001311  -0.0000088   0.0000634
    2  -0.0000875  -0.0000618  -0.0001012   0.0000930  -0.0000538  -0.0000574
    3  -0.0000223  -0.0000915  -0.0000566   0.0002511  -0.0002311   0.0000434
            7           8           9          10          11          12
    1   0.0000998   0.0002594  -0.0000270  -0.0002059   0.0000391  -0.0000244
    2   0.0000204  -0.0000196   0.0000088   0.0000260   0.0000102   0.0001485
    3   0.0000155  -0.0000880   0.0000388   0.0000123   0.0000012  -0.0000564
           13          14          15          16          17          18
    1  -0.0000450  -0.0000134   0.0000492  -0.0000091  -0.0001354   0.0000708
    2   0.0000479   0.0000773   0.0000033   0.0000256  -0.0000237   0.0000026
    3   0.0000203   0.0001095  -0.0000344  -0.0000392   0.0001370  -0.0000640
           19          20          21          22
    1  -0.0000343   0.0000272   0.0000649  -0.0000290
    2  -0.0000118  -0.0000107  -0.0000314  -0.0000049
    3   0.0000613   0.0000260  -0.0000610   0.0000281
 Max gradient component =       2.594E-04
 RMS gradient           =       8.403E-05
 Gradient time:  CPU 184.20 s  wall 184.21 s
 Geometry Optimization Parameters
   NAtoms,    NIC,     NZ,  NCons,   NDum,   NFix, NCnnct, MaxDiis
       22     155      22       0       0       0       0       0

 Cartesian Hessian Update
 Hessian updated using BFGS update


** GEOMETRY OPTIMIZATION IN DELOCALIZED INTERNAL COORDINATES **
   Searching for a Minimum

   Optimization Cycle:   6

                       Coordinates (Angstroms)
     ATOM                X               Y               Z
      1  C         0.0444883159    0.0018152140    0.0601238817
      2  C        -0.0055532413    0.1437405363    1.4562244064
      3  Cl        1.4784272303    0.3488912924    2.3606487696
      4  C        -1.2312083602    0.1589662361    2.1438301136
      5  Cl       -1.2764171238    0.3404756205    3.8720755744
      6  C        -2.4214628517    0.0342594216    1.4174681809
      7  Cl       -3.9746513002    0.0397809670    2.2171074960
      8  C        -2.3873450484   -0.0987048001    0.0342953138
      9  H        -3.3159464421   -0.1986537844   -0.5119070431
     10  C        -1.1692970462   -0.1126106385   -0.6274115780
     11  H        -1.1486363233   -0.2346557377   -1.7036000972
     12  C         1.3172205188   -0.0223530517   -0.7144506234
     13  C         2.2825142864   -1.0135137644   -0.5011811520
     14  H         2.1237804509   -1.7625745352    0.2648771072
     15  C         3.4443233991   -1.0575830391   -1.2644296250
     16  H         4.1833187974   -1.8310104198   -1.1001224409
     17  C         3.6476751277   -0.0943480549   -2.2481649142
     18  Cl        5.1171399827   -0.1409514870   -3.2127909951
     19  C         2.7070429732    0.9021694065   -2.4816201969
     20  H         2.8818698152    1.6478120177   -3.2464888397
     21  C         1.5443581602    0.9289212349   -1.7151744181
     22  H         0.8132308927    1.7104432253   -1.8880955742
   Point Group: c1    Number of degrees of freedom:    60


   Energy is  -2301.896984402

 Hessian updated using BFGS update

 60 Hessian modes will be used to form the next step
  Hessian Eigenvalues:
     0.003608    0.019273    0.019878    0.022918    0.023270    0.023534
     0.023602    0.023698    0.023900    0.024016    0.024071    0.024091
     0.024114    0.024124    0.024129    0.024144    0.024530    0.024793
     0.027680    0.158604    0.159969    0.159979    0.160085    0.160161
     0.161160    0.220657    0.223433    0.225900    0.233927    0.244516
     0.246375    0.249867    0.249994    0.252069    0.264740    0.290152
     0.298775    0.301065    0.306891    0.311129    0.333371    0.356072
     0.356569    0.356661    0.356670    0.356722    0.357174    0.375676
     0.429379    0.430720    0.440935    0.460564    0.467273    0.469848
     0.472448    0.477118    0.479194    0.485810    0.511983    0.533401

 Minimum search - taking simple RFO step
 Searching for Lamda that Minimizes Along All modes
 Value Taken    Lamda =  -0.00001091
 Step Taken.  Stepsize is  0.045792

                             Maximum     Tolerance    Cnvgd?
         Gradient           0.000649      0.000300      NO
         Displacement       0.040874      0.001200      NO
         Energy change     -0.000080      0.000001      NO


 New Cartesian Coordinates Obtained by Inverse Iteration

 Displacement from previous Coordinates is:  0.156439
 ----------------------------------------------------------------
             Standard Nuclear Orientation (Angstroms)
    I     Atom           X                Y                Z
 ----------------------------------------------------------------
    1      C       0.0436859082     0.0012446333     0.0596466101
    2      C      -0.0057613885     0.1550201621     1.4542373580
    3      Cl      1.4783922652     0.3743408713     2.3551110240
    4      C      -1.2311923654     0.1698447851     2.1425804458
    5      Cl     -1.2761453064     0.3680659130     3.8691659213
    6      C      -2.4211813989     0.0328649787     1.4177622790
    7      Cl     -3.9743715636     0.0367062034     2.2186260434
    8      C      -2.3874230220    -0.1123597316     0.0359496152
    9      H      -3.3158404487    -0.2223981241    -0.5086767792
   10      C      -1.1694437351    -0.1253938920    -0.6264523378
   11      H      -1.1485955512    -0.2556695806    -1.7016761085
   12      C       1.3171818973    -0.0226867268    -0.7151671860
   13      C       2.2754495767    -1.0226590943    -0.5112903433
   14      H       2.1101192071    -1.7792257888     0.2459860341
   15      C       3.4378242923    -1.0658465052    -1.2736754434
   16      H       4.1716533863    -1.8458352241    -1.1172062705
   17      C       3.6480192033    -0.0936180139    -2.2472216164
   18      Cl      5.1182273786    -0.1398015859    -3.2113477681
   19      C       2.7142357023     0.9112540306    -2.4711026215
   20      H       2.8944703970     1.6637267218    -3.2280565324
   21      C       1.5509784520     0.9376541218    -1.7051383052
   22      H       0.8245893264     1.7250877056    -1.8708406729
 ----------------------------------------------------------------
 Nuclear Repulsion Energy =        1422.90385206 hartrees
 There are       73 alpha and       73 beta electrons
 Applying Cartesian multipole field
    Component          Value
    ---------          -----
     (2,0,0)        1.00000E-12
     (0,2,0)        2.00000E-11
     (0,0,2)       -3.00000E-11
 Nucleus-field energy     =    -0.0000000764 hartrees
 Requested basis set is 6-311++G(d,p)
 There are 154 shells and 426 basis functions
 A cutoff of  1.0D-15 yielded   9321 shell pairs
 There are     76299 function pairs (     81929 Cartesian)
 Smallest overlap matrix eigenvalue = 3.05E-07
 Linear dependence detected in AO basis
 Number of orthogonalized atomic orbitals = 423
 Maximum deviation from orthogonality = 2.211E-10
 Guess from superposition of atomic densities
 Warning:  Energy on first SCF cycle will be non-variational
 SAD guess density has 146.000000 electrons

 -----------------------------------------------------------------------
  General SCF calculation program by
  Eric Jon Sundstrom, Paul Horn, Yuezhi Mao, Dmitri Zuev, Alec White,
  David Stuck, Shaama M.S., Shane Yost, Joonho Lee, David Small,
  Daniel Levine, Susi Lehtola, Hugh Burton, Evgeny Epifanovsky,
  Bang C. Huynh
 -----------------------------------------------------------------------
 Exchange:     0.2000 Hartree-Fock + 0.0800 Slater + 0.7200 B88
 Correlation:  0.1900 VWN1RPA + 0.8100 LYP
 Using SG-1 standard quadrature grid
 A restricted SCF calculation will be
 performed using DIIS
 SCF converges when DIIS error is below 1.0e-08
 ---------------------------------------
  Cycle       Energy         DIIS error
 ---------------------------------------
    1   -2305.6482661096      3.02e-02  
    2   -2301.7356716510      2.59e-03  
    3   -2301.6125961209      3.34e-03  
    4   -2301.8799510020      8.04e-04  
    5   -2301.8943662901      3.35e-04  
    6   -2301.8967466875      1.05e-04  
    7   -2301.8969500540      4.09e-05  
    8   -2301.8969866503      1.38e-05  
    9   -2301.8969907933      3.43e-06  
   10   -2301.8969910636      1.02e-06  
   11   -2301.8969910862      2.76e-07  
   12   -2301.8969910875      1.24e-07  
   13   -2301.8969910878      3.00e-08  
   14   -2301.8969910878      8.24e-09  Convergence criterion met
 ---------------------------------------
 SCF time:   CPU 524.57s  wall 525.00s 
 SCF   energy in the final basis set =    -2301.8969910878
 Total energy in the final basis set =    -2301.8969910878

 --------------------------------------------------------------

                    Orbital Energies (a.u.)
 --------------------------------------------------------------

 Alpha MOs
 -- Occupied --
********-101.5730-101.5717-101.5629 -10.2733 -10.2716 -10.2688 -10.2529
-10.2261 -10.2129 -10.2127 -10.2111 -10.2035 -10.2027 -10.2026 -10.2021
 -9.4883  -9.4876  -9.4865  -9.4774  -7.2531  -7.2524  -7.2514  -7.2432
 -7.2425  -7.2424  -7.2420  -7.2418  -7.2415  -7.2405  -7.2323  -7.2319
 -0.9480  -0.9104  -0.8971  -0.8777  -0.8579  -0.8462  -0.7854  -0.7785
 -0.7588  -0.7326  -0.6471  -0.6440  -0.6325  -0.6062  -0.5532  -0.5292
 -0.5163  -0.4942  -0.4905  -0.4776  -0.4629  -0.4547  -0.4534  -0.4454
 -0.4216  -0.4158  -0.4056  -0.3856  -0.3845  -0.3801  -0.3618  -0.3507
 -0.3490  -0.3402  -0.3363  -0.3261  -0.3157  -0.2830  -0.2787  -0.2715
 -0.2545
 -- Virtual --
 -0.0607  -0.0529  -0.0396  -0.0349  -0.0287  -0.0151  -0.0008   0.0045
  0.0057   0.0156   0.0172   0.0229   0.0286   0.0314   0.0387   0.0480
  0.0532   0.0574   0.0618   0.0651   0.0695   0.0778   0.0807   0.0823
  0.0878   0.0897   0.0946   0.1003   0.1015   0.1036   0.1081   0.1109
  0.1146   0.1155   0.1188   0.1198   0.1218   0.1266   0.1280   0.1306
  0.1357   0.1375   0.1409   0.1445   0.1480   0.1513   0.1563   0.1639
  0.1688   0.1726   0.1747   0.1783   0.1845   0.1887   0.1929   0.1982
  0.2073   0.2081   0.2108   0.2145   0.2157   0.2210   0.2287   0.2328
  0.2333   0.2400   0.2461   0.2489   0.2513   0.2588   0.2607   0.2629
  0.2665   0.2690   0.2723   0.2776   0.2832   0.2844   0.2875   0.2948
  0.3018   0.3068   0.3092   0.3168   0.3210   0.3231   0.3271   0.3465
  0.3482   0.3543   0.3631   0.3751   0.4221   0.4245   0.4370   0.4415
  0.4503   0.4551   0.4576   0.4615   0.4686   0.4774   0.4912   0.4949
  0.4989   0.5018   0.5097   0.5232   0.5338   0.5444   0.5521   0.5529
  0.5645   0.5727   0.5750   0.5814   0.5815   0.6012   0.6055   0.6154
  0.6180   0.6228   0.6322   0.6370   0.6426   0.6568   0.6597   0.6675
  0.6779   0.6852   0.6910   0.7038   0.7101   0.7218   0.7268   0.7314
  0.7502   0.7533   0.7778   0.7955   0.8029   0.8205   0.8274   0.8360
  0.8415   0.8475   0.8490   0.8505   0.8521   0.8559   0.8586   0.8606
  0.8621   0.8658   0.8763   0.8846   0.8898   0.8927   0.8984   0.9111
  0.9144   0.9220   0.9314   0.9395   0.9436   0.9486   0.9600   0.9637
  0.9648   0.9701   0.9839   0.9927   1.0020   1.0111   1.0197   1.0376
  1.0497   1.0639   1.0774   1.1035   1.1216   1.1323   1.1407   1.1635
  1.1897   1.2272   1.2336   1.2384   1.2618   1.2756   1.2778   1.2865
  1.2977   1.3123   1.3456   1.3548   1.3789   1.3963   1.4353   1.4882
  1.5065   1.5087   1.5096   1.5225   1.5513   1.5571   1.5680   1.5916
  1.6055   1.6163   1.6423   1.6529   1.6708   1.6861   1.7060   1.7150
  1.7334   1.7544   1.7588   1.7822   1.8025   1.8333   1.8502   1.8579
  1.8652   1.8858   1.9052   1.9154   1.9293   1.9307   1.9474   1.9535
  1.9575   1.9664   1.9847   2.0193   2.0522   2.0656   2.0681   2.0824
  2.1349   2.1425   2.1732   2.2158   2.2377   2.2595   2.2650   2.2722
  2.2824   2.2880   2.3115   2.3231   2.3529   2.3719   2.4114   2.4234
  2.4293   2.4413   2.4531   2.4577   2.4687   2.5143   2.5389   2.5393
  2.5590   2.6038   2.6179   2.6446   2.6534   2.6657   2.6721   2.6920
  2.7130   2.7233   2.7443   2.7484   2.7572   2.7639   2.7692   2.7794
  2.7877   2.7962   2.8126   2.8314   2.8448   2.8850   2.9180   2.9337
  2.9795   2.9952   3.0721   3.0837   3.0942   3.1269   3.1400   3.1680
  3.1903   3.2214   3.2323   3.3318   3.3722   3.4035   3.4401   3.4819
  3.5820   3.5846   3.6780   3.6984   3.7750   3.8544   3.9798   4.0116
  4.0744   4.1320   4.1380   4.3683   4.8037   4.8325   9.7492   9.7755
  9.7975   9.8226  23.3872  23.5955  23.8380  23.8764  23.9009  23.9514
 23.9600  23.9826  24.0587  24.0798  24.1288  24.1637  25.7833  25.8275
 25.8448  25.9279  26.1034  26.1380  26.1564  26.2824  26.4961  26.6088
 26.6683  26.8889 215.7394 215.7671 215.7938 215.8241
 --------------------------------------------------------------

          Ground-State Mulliken Net Atomic Charges

     Atom                 Charge (a.u.)
  ----------------------------------------
      1 C                     0.230871
      2 C                    -0.956600
      3 Cl                    0.608677
      4 C                     0.000286
      5 Cl                    0.570088
      6 C                    -0.184960
      7 Cl                    0.540688
      8 C                    -0.610177
      9 H                     0.212654
     10 C                    -0.641223
     11 H                     0.184232
     12 C                     1.047059
     13 C                    -0.768138
     14 H                     0.197038
     15 C                    -0.819056
     16 H                     0.188000
     17 C                     0.665861
     18 Cl                    0.419721
     19 C                    -0.632487
     20 H                     0.193573
     21 C                    -0.625466
     22 H                     0.179359
  ----------------------------------------
  Sum of atomic charges =     0.000000

 -----------------------------------------------------------------
                    Cartesian Multipole Moments
 -----------------------------------------------------------------
    Charge (ESU x 10^10)
                 0.0000
    Dipole Moment (Debye)
         X      -0.9323      Y      -0.2944      Z      -1.7748
       Tot       2.0263
    Quadrupole Moments (Debye-Ang)
        XX    -126.2510     XY      -1.6607     YY    -117.9281
        XZ       8.0782     YZ      -3.5834     ZZ    -124.8742
    Octopole Moments (Debye-Ang^2)
       XXX    -222.5189    XXY     -18.5039    XYY     -51.1697
       YYY     -19.7851    XXZ     -23.1724    XYZ      -6.9386
       YYZ     -42.9411    XZZ     -74.2849    YZZ       4.9624
       ZZZ    -109.4215
    Hexadecapole Moments (Debye-Ang^3)
      XXXX   -5771.4931   XXXY      33.3872   XXYY    -978.4760
      XYYY      64.2989   YYYY    -331.8219   XXXZ    1658.7464
      XXYZ     -33.6746   XYYZ     501.7414   YYYZ     -93.3886
      XXZZ   -1631.5938   XYZZ      54.5284   YYZZ    -677.5161
      XZZZ    1574.3194   YZZZ    -104.3531   ZZZZ   -3758.6177
 -----------------------------------------------------------------
 Calculating analytic gradient of the SCF energy
 Gradient of SCF Energy
            1           2           3           4           5           6
    1  -0.0002560   0.0000084   0.0001495  -0.0001595   0.0000065   0.0001584
    2  -0.0000852   0.0000015  -0.0000575  -0.0000448   0.0000044   0.0000297
    3   0.0001901  -0.0002525   0.0000827   0.0002781  -0.0001306  -0.0002196
            7           8           9          10          11          12
    1  -0.0000941   0.0001280  -0.0000432  -0.0000535   0.0000309   0.0001840
    2   0.0000009  -0.0000056  -0.0000277   0.0000023   0.0000136   0.0002823
    3   0.0001021   0.0000321   0.0000362  -0.0000151   0.0000179  -0.0003142
           13          14          15          16          17          18
    1   0.0000681  -0.0000350   0.0000105  -0.0000030  -0.0002913   0.0001591
    2  -0.0001250   0.0000633   0.0000544   0.0000045   0.0000559   0.0000024
    3   0.0000352   0.0000269   0.0000578  -0.0000357   0.0001206  -0.0001248
           19          20          21          22
    1   0.0000636   0.0000249  -0.0000255  -0.0000308
    2  -0.0001188   0.0000191  -0.0000414  -0.0000281
    3   0.0000291   0.0000138   0.0000735  -0.0000036
 Max gradient component =       3.142E-04
 RMS gradient           =       1.146E-04
 Gradient time:  CPU 183.38 s  wall 183.38 s
 Geometry Optimization Parameters
   NAtoms,    NIC,     NZ,  NCons,   NDum,   NFix, NCnnct, MaxDiis
       22     155      22       0       0       0       0       0

 Cartesian Hessian Update
 Hessian updated using BFGS update


** GEOMETRY OPTIMIZATION IN DELOCALIZED INTERNAL COORDINATES **
   Searching for a Minimum

   Optimization Cycle:   7

                       Coordinates (Angstroms)
     ATOM                X               Y               Z
      1  C         0.0436859082    0.0012446333    0.0596466101
      2  C        -0.0057613885    0.1550201621    1.4542373580
      3  Cl        1.4783922652    0.3743408713    2.3551110240
      4  C        -1.2311923654    0.1698447851    2.1425804458
      5  Cl       -1.2761453064    0.3680659130    3.8691659213
      6  C        -2.4211813989    0.0328649787    1.4177622790
      7  Cl       -3.9743715636    0.0367062034    2.2186260434
      8  C        -2.3874230220   -0.1123597316    0.0359496152
      9  H        -3.3158404487   -0.2223981241   -0.5086767792
     10  C        -1.1694437351   -0.1253938920   -0.6264523378
     11  H        -1.1485955512   -0.2556695806   -1.7016761085
     12  C         1.3171818973   -0.0226867268   -0.7151671860
     13  C         2.2754495767   -1.0226590943   -0.5112903433
     14  H         2.1101192071   -1.7792257888    0.2459860341
     15  C         3.4378242923   -1.0658465052   -1.2736754434
     16  H         4.1716533863   -1.8458352241   -1.1172062705
     17  C         3.6480192033   -0.0936180139   -2.2472216164
     18  Cl        5.1182273786   -0.1398015859   -3.2113477681
     19  C         2.7142357023    0.9112540306   -2.4711026215
     20  H         2.8944703970    1.6637267218   -3.2280565324
     21  C         1.5509784520    0.9376541218   -1.7051383052
     22  H         0.8245893264    1.7250877056   -1.8708406729
   Point Group: c1    Number of degrees of freedom:    60


   Energy is  -2301.896991088

 Hessian updated using BFGS update

 60 Hessian modes will be used to form the next step
  Hessian Eigenvalues:
     0.002480    0.019272    0.019931    0.022891    0.023263    0.023485
     0.023648    0.023705    0.023901    0.024039    0.024089    0.024096
     0.024122    0.024127    0.024144    0.024385    0.024527    0.025436
     0.026170    0.157021    0.159964    0.159980    0.160124    0.160178
     0.160387    0.220116    0.222507    0.225885    0.233723    0.244629
     0.246148    0.249926    0.250055    0.251616    0.257797    0.283700
     0.300033    0.301059    0.307776    0.311126    0.342669    0.355294
     0.356579    0.356655    0.356668    0.356680    0.357319    0.377192
     0.429648    0.430976    0.440140    0.460877    0.469466    0.471314
     0.472725    0.474662    0.478885    0.486126    0.511505    0.531023

 Minimum search - taking simple RFO step
 Searching for Lamda that Minimizes Along All modes
 Value Taken    Lamda =  -0.00000470
 Step Taken.  Stepsize is  0.033686

                             Maximum     Tolerance    Cnvgd?
         Gradient           0.000262      0.000300     YES
         Displacement       0.030300      0.001200      NO
         Energy change     -0.000007      0.000001      NO


 New Cartesian Coordinates Obtained by Inverse Iteration

 Displacement from previous Coordinates is:  0.116580
 ----------------------------------------------------------------
             Standard Nuclear Orientation (Angstroms)
    I     Atom           X                Y                Z
 ----------------------------------------------------------------
    1      C       0.0430660629     0.0010787707     0.0589467936
    2      C      -0.0059885856     0.1638142566     1.4524046822
    3      Cl      1.4781770637     0.3958662848     2.3494572030
    4      C      -1.2309604230     0.1781503349     2.1413712477
    5      Cl     -1.2754955024     0.3869258612     3.8669882376
    6      C      -2.4208348480     0.0310905336     1.4182822392
    7      Cl     -3.9735904858     0.0331177857     2.2199435191
    8      C      -2.3874941843    -0.1221619281     0.0373057425
    9      H      -3.3156355753    -0.2390592180    -0.5063146479
   10      C      -1.1697181364    -0.1343721285    -0.6258322750
   11      H      -1.1490957067    -0.2707422756    -1.7003415613
   12      C       1.3167513313    -0.0233576262    -0.7156177175
   13      C       2.2699250661    -1.0294516503    -0.5187572908
   14      H       2.1002173242    -1.7915102303     0.2321266374
   15      C       3.4326165522    -1.0723303315    -1.2807835860
   16      H       4.1626920400    -1.8568998033    -1.1296185723
   17      C       3.6484046430    -0.0933522027    -2.2463994718
   18      Cl      5.1191869212    -0.1390150169    -3.2092942347
   19      C       2.7195946196     0.9177285178    -2.4631424271
   20      H       2.9037122117     1.6751396122    -3.2142242426
   21      C       1.5558568813     0.9436794670    -1.6977054636
   22      H       0.8334849434     1.7359768464    -1.8575814659
 ----------------------------------------------------------------
 Nuclear Repulsion Energy =        1422.89405498 hartrees
 There are       73 alpha and       73 beta electrons
 Applying Cartesian multipole field
    Component          Value
    ---------          -----
     (2,0,0)        1.00000E-12
     (0,2,0)        2.00000E-11
     (0,0,2)       -3.00000E-11
 Nucleus-field energy     =    -0.0000000762 hartrees
 Requested basis set is 6-311++G(d,p)
 There are 154 shells and 426 basis functions
 A cutoff of  1.0D-15 yielded   9320 shell pairs
 There are     76288 function pairs (     81916 Cartesian)
 Smallest overlap matrix eigenvalue = 3.05E-07
 Linear dependence detected in AO basis
 Number of orthogonalized atomic orbitals = 423
 Maximum deviation from orthogonality = 3.221E-10
 Guess from superposition of atomic densities
 Warning:  Energy on first SCF cycle will be non-variational
 SAD guess density has 146.000000 electrons

 -----------------------------------------------------------------------
  General SCF calculation program by
  Eric Jon Sundstrom, Paul Horn, Yuezhi Mao, Dmitri Zuev, Alec White,
  David Stuck, Shaama M.S., Shane Yost, Joonho Lee, David Small,
  Daniel Levine, Susi Lehtola, Hugh Burton, Evgeny Epifanovsky,
  Bang C. Huynh
 -----------------------------------------------------------------------
 Exchange:     0.2000 Hartree-Fock + 0.0800 Slater + 0.7200 B88
 Correlation:  0.1900 VWN1RPA + 0.8100 LYP
 Using SG-1 standard quadrature grid
 A restricted SCF calculation will be
 performed using DIIS
 SCF converges when DIIS error is below 1.0e-08
 ---------------------------------------
  Cycle       Energy         DIIS error
 ---------------------------------------
    1   -2305.6478367256      3.02e-02  
    2   -2301.7356734150      2.59e-03  
    3   -2301.6125217104      3.34e-03  
    4   -2301.8799208901      8.05e-04  
    5   -2301.8943682289      3.35e-04  
    6   -2301.8967485100      1.05e-04  
    7   -2301.8969525132      4.11e-05  
    8   -2301.8969893906      1.38e-05  
    9   -2301.8969935252      3.44e-06  
   10   -2301.8969937955      1.02e-06  
   11   -2301.8969938180      2.76e-07  
   12   -2301.8969938195      1.24e-07  
   13   -2301.8969938198      2.99e-08  
   14   -2301.8969938199      8.21e-09  Convergence criterion met
 ---------------------------------------
 SCF time:   CPU 525.83s  wall 526.00s 
 SCF   energy in the final basis set =    -2301.8969938199
 Total energy in the final basis set =    -2301.8969938199

 --------------------------------------------------------------

                    Orbital Energies (a.u.)
 --------------------------------------------------------------

 Alpha MOs
 -- Occupied --
********-101.5730-101.5717-101.5628 -10.2733 -10.2716 -10.2688 -10.2529
-10.2260 -10.2129 -10.2127 -10.2111 -10.2034 -10.2027 -10.2027 -10.2021
 -9.4883  -9.4876  -9.4865  -9.4774  -7.2531  -7.2524  -7.2514  -7.2432
 -7.2425  -7.2424  -7.2420  -7.2418  -7.2414  -7.2405  -7.2323  -7.2319
 -0.9479  -0.9104  -0.8972  -0.8777  -0.8579  -0.8462  -0.7854  -0.7785
 -0.7588  -0.7326  -0.6469  -0.6440  -0.6327  -0.6062  -0.5531  -0.5292
 -0.5164  -0.4944  -0.4904  -0.4776  -0.4629  -0.4547  -0.4534  -0.4454
 -0.4216  -0.4159  -0.4056  -0.3857  -0.3844  -0.3801  -0.3617  -0.3507
 -0.3489  -0.3402  -0.3363  -0.3261  -0.3157  -0.2830  -0.2783  -0.2714
 -0.2548
 -- Virtual --
 -0.0603  -0.0530  -0.0395  -0.0348  -0.0292  -0.0152  -0.0008   0.0045
  0.0057   0.0156   0.0172   0.0229   0.0286   0.0314   0.0387   0.0479
  0.0532   0.0575   0.0618   0.0651   0.0695   0.0778   0.0806   0.0823
  0.0878   0.0896   0.0946   0.1002   0.1015   0.1036   0.1081   0.1108
  0.1145   0.1156   0.1186   0.1197   0.1216   0.1265   0.1279   0.1305
  0.1357   0.1374   0.1410   0.1445   0.1480   0.1513   0.1562   0.1637
  0.1686   0.1725   0.1746   0.1782   0.1846   0.1886   0.1927   0.1984
  0.2073   0.2082   0.2109   0.2145   0.2157   0.2207   0.2287   0.2330
  0.2332   0.2398   0.2462   0.2490   0.2514   0.2592   0.2606   0.2628
  0.2666   0.2692   0.2725   0.2778   0.2829   0.2840   0.2877   0.2943
  0.3018   0.3068   0.3093   0.3167   0.3205   0.3230   0.3271   0.3466
  0.3482   0.3546   0.3629   0.3752   0.4221   0.4246   0.4372   0.4415
  0.4503   0.4552   0.4577   0.4615   0.4687   0.4773   0.4913   0.4950
  0.4990   0.5014   0.5093   0.5232   0.5340   0.5444   0.5518   0.5529
  0.5639   0.5722   0.5749   0.5809   0.5813   0.6013   0.6057   0.6153
  0.6180   0.6236   0.6324   0.6371   0.6428   0.6569   0.6599   0.6675
  0.6784   0.6858   0.6909   0.7038   0.7103   0.7216   0.7274   0.7313
  0.7503   0.7532   0.7783   0.7953   0.8029   0.8209   0.8268   0.8360
  0.8415   0.8475   0.8492   0.8503   0.8520   0.8560   0.8585   0.8602
  0.8624   0.8662   0.8763   0.8848   0.8899   0.8928   0.8989   0.9113
  0.9143   0.9222   0.9311   0.9389   0.9437   0.9490   0.9600   0.9637
  0.9648   0.9703   0.9841   0.9929   1.0028   1.0107   1.0196   1.0374
  1.0499   1.0631   1.0778   1.1047   1.1220   1.1325   1.1415   1.1649
  1.1898   1.2271   1.2338   1.2383   1.2618   1.2756   1.2777   1.2867
  1.2980   1.3118   1.3457   1.3555   1.3792   1.3964   1.4337   1.4883
  1.5064   1.5086   1.5092   1.5232   1.5518   1.5576   1.5679   1.5920
  1.6056   1.6162   1.6426   1.6532   1.6706   1.6862   1.7058   1.7139
  1.7341   1.7539   1.7590   1.7820   1.8022   1.8331   1.8503   1.8582
  1.8645   1.8854   1.9045   1.9157   1.9293   1.9315   1.9475   1.9530
  1.9579   1.9671   1.9862   2.0191   2.0523   2.0656   2.0684   2.0831
  2.1347   2.1427   2.1729   2.2158   2.2375   2.2598   2.2650   2.2717
  2.2818   2.2876   2.3112   2.3235   2.3535   2.3720   2.4126   2.4234
  2.4297   2.4411   2.4532   2.4585   2.4687   2.5142   2.5387   2.5395
  2.5581   2.6036   2.6179   2.6446   2.6540   2.6663   2.6724   2.6923
  2.7134   2.7234   2.7447   2.7483   2.7573   2.7638   2.7688   2.7773
  2.7865   2.7956   2.8142   2.8316   2.8453   2.8840   2.9179   2.9338
  2.9803   2.9960   3.0730   3.0842   3.0947   3.1266   3.1402   3.1676
  3.1903   3.2210   3.2327   3.3316   3.3718   3.4045   3.4399   3.4817
  3.5821   3.5849   3.6783   3.6989   3.7753   3.8552   3.9798   4.0116
  4.0744   4.1318   4.1380   4.3661   4.8040   4.8325   9.7494   9.7756
  9.7974   9.8225  23.3874  23.5956  23.8381  23.8764  23.9009  23.9512
 23.9600  23.9825  24.0594  24.0795  24.1286  24.1639  25.7832  25.8275
 25.8445  25.9277  26.1033  26.1380  26.1560  26.2841  26.4959  26.6092
 26.6679  26.8890 215.7396 215.7672 215.7937 215.8240
 --------------------------------------------------------------

          Ground-State Mulliken Net Atomic Charges

     Atom                 Charge (a.u.)
  ----------------------------------------
      1 C                     0.218365
      2 C                    -0.968867
      3 Cl                    0.610195
      4 C                     0.007104
      5 Cl                    0.569922
      6 C                    -0.177000
      7 Cl                    0.540210
      8 C                    -0.615145
      9 H                     0.212697
     10 C                    -0.637012
     11 H                     0.184704
     12 C                     1.043347
     13 C                    -0.749777
     14 H                     0.198090
     15 C                    -0.823340
     16 H                     0.188066
     17 C                     0.669319
     18 Cl                    0.419841
     19 C                    -0.638516
     20 H                     0.193571
     21 C                    -0.625682
     22 H                     0.179907
  ----------------------------------------
  Sum of atomic charges =     0.000000

 -----------------------------------------------------------------
                    Cartesian Multipole Moments
 -----------------------------------------------------------------
    Charge (ESU x 10^10)
                -0.0000
    Dipole Moment (Debye)
         X      -0.9334      Y      -0.3089      Z      -1.7752
       Tot       2.0293
    Quadrupole Moments (Debye-Ang)
        XX    -126.2801     XY      -1.6126     YY    -117.8417
        XZ       8.0405     YZ      -3.5532     ZZ    -124.9277
    Octopole Moments (Debye-Ang^2)
       XXX    -222.7773    XXY     -18.9029    XYY     -51.0004
       YYY     -21.0800    XXZ     -23.2800    XYZ      -6.9330
       YYZ     -43.0140    XZZ     -74.3008    YZZ       4.4467
       ZZZ    -109.0504
    Hexadecapole Moments (Debye-Ang^3)
      XXXX   -5772.0281   XXXY      32.5545   XXYY    -978.5731
      XYYY      62.2870   YYYY    -336.2632   XXXZ    1658.5800
      XXYZ     -35.1035   XYYZ     501.5036   YYYZ     -98.7083
      XXZZ   -1630.3967   XYZZ      53.9786   YYZZ    -677.1095
      XZZZ    1575.1680   YZZZ    -108.6805   ZZZZ   -3753.8947
 -----------------------------------------------------------------
 Calculating analytic gradient of the SCF energy
 Gradient of SCF Energy
            1           2           3           4           5           6
    1  -0.0001453   0.0000267   0.0000645  -0.0000831   0.0000070   0.0001543
    2  -0.0000298  -0.0000176  -0.0000195   0.0000118   0.0000075  -0.0000225
    3   0.0001771  -0.0001847   0.0000553   0.0001265  -0.0000181  -0.0001683
            7           8           9          10          11          12
    1  -0.0000944  -0.0000106  -0.0000117   0.0000218   0.0000047   0.0000974
    2  -0.0000022   0.0000120  -0.0000281   0.0000163  -0.0000026   0.0001629
    3   0.0000646   0.0000558   0.0000119  -0.0000216   0.0000109  -0.0002190
           13          14          15          16          17          18
    1   0.0001040  -0.0000196  -0.0000245   0.0000062  -0.0001856   0.0000874
    2  -0.0000867   0.0000249  -0.0000042   0.0000026   0.0000843   0.0000029
    3   0.0000496  -0.0000095   0.0000315  -0.0000130   0.0000568  -0.0000634
           19          20          21          22
    1   0.0001012   0.0000000  -0.0000938  -0.0000067
    2  -0.0000790   0.0000168  -0.0000386  -0.0000110
    3  -0.0000299   0.0000040   0.0000928  -0.0000094
 Max gradient component =       2.190E-04
 RMS gradient           =       7.708E-05
 Gradient time:  CPU 183.24 s  wall 183.24 s
 Geometry Optimization Parameters
   NAtoms,    NIC,     NZ,  NCons,   NDum,   NFix, NCnnct, MaxDiis
       22     155      22       0       0       0       0       0

 Cartesian Hessian Update
 Hessian updated using BFGS update


** GEOMETRY OPTIMIZATION IN DELOCALIZED INTERNAL COORDINATES **
   Searching for a Minimum

   Optimization Cycle:   8

                       Coordinates (Angstroms)
     ATOM                X               Y               Z
      1  C         0.0430660629    0.0010787707    0.0589467936
      2  C        -0.0059885856    0.1638142566    1.4524046822
      3  Cl        1.4781770637    0.3958662848    2.3494572030
      4  C        -1.2309604230    0.1781503349    2.1413712477
      5  Cl       -1.2754955024    0.3869258612    3.8669882376
      6  C        -2.4208348480    0.0310905336    1.4182822392
      7  Cl       -3.9735904858    0.0331177857    2.2199435191
      8  C        -2.3874941843   -0.1221619281    0.0373057425
      9  H        -3.3156355753   -0.2390592180   -0.5063146479
     10  C        -1.1697181364   -0.1343721285   -0.6258322750
     11  H        -1.1490957067   -0.2707422756   -1.7003415613
     12  C         1.3167513313   -0.0233576262   -0.7156177175
     13  C         2.2699250661   -1.0294516503   -0.5187572908
     14  H         2.1002173242   -1.7915102303    0.2321266374
     15  C         3.4326165522   -1.0723303315   -1.2807835860
     16  H         4.1626920400   -1.8568998033   -1.1296185723
     17  C         3.6484046430   -0.0933522027   -2.2463994718
     18  Cl        5.1191869212   -0.1390150169   -3.2092942347
     19  C         2.7195946196    0.9177285178   -2.4631424271
     20  H         2.9037122117    1.6751396122   -3.2142242426
     21  C         1.5558568813    0.9436794670   -1.6977054636
     22  H         0.8334849434    1.7359768464   -1.8575814659
   Point Group: c1    Number of degrees of freedom:    60


   Energy is  -2301.896993820

 Hessian updated using BFGS update

 60 Hessian modes will be used to form the next step
  Hessian Eigenvalues:
     0.001994    0.019259    0.019826    0.022627    0.023183    0.023446
     0.023633    0.023676    0.023776    0.023937    0.024051    0.024091
     0.024113    0.024125    0.024140    0.024229    0.024475    0.025465
     0.025665    0.155414    0.159860    0.159975    0.160002    0.160208
     0.160355    0.216461    0.221208    0.226068    0.229779    0.243693
     0.246904    0.249946    0.250064    0.250991    0.255528    0.283285
     0.300133    0.300866    0.301714    0.311133    0.336889    0.355415
     0.356616    0.356643    0.356666    0.356687    0.357068    0.379795
     0.429059    0.431038    0.439970    0.460596    0.464424    0.469603
     0.472920    0.474805    0.478561    0.486092    0.512480    0.527812

 Minimum search - taking simple RFO step
 Searching for Lamda that Minimizes Along All modes
 Value Taken    Lamda =  -0.00000114
 Step Taken.  Stepsize is  0.016871

                             Maximum     Tolerance    Cnvgd?
         Gradient           0.000154      0.000300     YES
         Displacement       0.014583      0.001200      NO
         Energy change     -0.000003      0.000001      NO


 New Cartesian Coordinates Obtained by Inverse Iteration

 Displacement from previous Coordinates is:  0.056663
 ----------------------------------------------------------------
             Standard Nuclear Orientation (Angstroms)
    I     Atom           X                Y                Z
 ----------------------------------------------------------------
    1      C       0.0426858452     0.0012991391     0.0583802896
    2      C      -0.0061776498     0.1682946298     1.4513648655
    3      Cl      1.4779843294     0.4073666978     2.3461529198
    4      C      -1.2308055086     0.1817285527     2.1407359269
    5      Cl     -1.2749626942     0.3950923930     3.8658920477
    6      C      -2.4207356646     0.0299867880     1.4186952146
    7      Cl     -3.9730138353     0.0306911081     2.2208511239
    8      C      -2.3875772967    -0.1269358337     0.0380493983
    9      H      -3.3156357379    -0.2468464914    -0.5050315235
   10      C      -1.1699959489    -0.1386907756    -0.6255758668
   11      H      -1.1495666939    -0.2778463821    -1.6997548609
   12      C       1.3164537082    -0.0234362176    -0.7158234208
   13      C       2.2669684294    -1.0325130202    -0.5224046213
   14      H       2.0952138779    -1.7970313631     0.2255952343
   15      C       3.4299986431    -1.0753916771    -1.2840563784
   16      H       4.1581022235    -1.8622414726    -1.1352636410
   17      C       3.6487124056    -0.0934613949    -2.2459946273
   18      Cl      5.1195879252    -0.1392554464    -3.2083286678
   19      C       2.7224084326     0.9207913025    -2.4592702464
   20      H       2.9085100304     1.6803750565    -3.2076586778
   21      C       1.5585061475     0.9467958591    -1.6941366497
   22      H       0.8382112452     1.7415444076    -1.8512044933
 ----------------------------------------------------------------
 Nuclear Repulsion Energy =        1422.91663534 hartrees
 There are       73 alpha and       73 beta electrons
 Applying Cartesian multipole field
    Component          Value
    ---------          -----
     (2,0,0)        1.00000E-12
     (0,2,0)        2.00000E-11
     (0,0,2)       -3.00000E-11
 Nucleus-field energy     =    -0.0000000761 hartrees
 Requested basis set is 6-311++G(d,p)
 There are 154 shells and 426 basis functions
 A cutoff of  1.0D-15 yielded   9319 shell pairs
 There are     76294 function pairs (     81923 Cartesian)
 Smallest overlap matrix eigenvalue = 3.05E-07
 Linear dependence detected in AO basis
 Number of orthogonalized atomic orbitals = 423
 Maximum deviation from orthogonality = 5.874E-10
 Guess from superposition of atomic densities
 Warning:  Energy on first SCF cycle will be non-variational
 SAD guess density has 146.000000 electrons

 -----------------------------------------------------------------------
  General SCF calculation program by
  Eric Jon Sundstrom, Paul Horn, Yuezhi Mao, Dmitri Zuev, Alec White,
  David Stuck, Shaama M.S., Shane Yost, Joonho Lee, David Small,
  Daniel Levine, Susi Lehtola, Hugh Burton, Evgeny Epifanovsky,
  Bang C. Huynh
 -----------------------------------------------------------------------
 Exchange:     0.2000 Hartree-Fock + 0.0800 Slater + 0.7200 B88
 Correlation:  0.1900 VWN1RPA + 0.8100 LYP
 Using SG-1 standard quadrature grid
 A restricted SCF calculation will be
 performed using DIIS
 SCF converges when DIIS error is below 1.0e-08
 ---------------------------------------
  Cycle       Energy         DIIS error
 ---------------------------------------
    1   -2305.6480899565      3.02e-02  
    2   -2301.7356532700      2.59e-03  
    3   -2301.6124280403      3.34e-03  
    4   -2301.8799069444      8.05e-04  
    5   -2301.8943667611      3.35e-04  
    6   -2301.8967485161      1.05e-04  
    7   -2301.8969528303      4.12e-05  
    8   -2301.8969898884      1.38e-05  
    9   -2301.8969940166      3.43e-06  
   10   -2301.8969942872      1.02e-06  
   11   -2301.8969943096      2.76e-07  
   12   -2301.8969943109      1.24e-07  
   13   -2301.8969943115      2.99e-08  
   14   -2301.8969943114      8.19e-09  Convergence criterion met
 ---------------------------------------
 SCF time:   CPU 526.55s  wall 526.00s 
 SCF   energy in the final basis set =    -2301.8969943114
 Total energy in the final basis set =    -2301.8969943114

 --------------------------------------------------------------

                    Orbital Energies (a.u.)
 --------------------------------------------------------------

 Alpha MOs
 -- Occupied --
********-101.5731-101.5717-101.5628 -10.2733 -10.2716 -10.2688 -10.2529
-10.2259 -10.2128 -10.2127 -10.2111 -10.2034 -10.2027 -10.2027 -10.2021
 -9.4882  -9.4876  -9.4865  -9.4774  -7.2530  -7.2524  -7.2514  -7.2431
 -7.2425  -7.2423  -7.2420  -7.2418  -7.2414  -7.2405  -7.2323  -7.2319
 -0.9479  -0.9104  -0.8972  -0.8776  -0.8579  -0.8462  -0.7853  -0.7785
 -0.7587  -0.7325  -0.6467  -0.6440  -0.6328  -0.6062  -0.5531  -0.5292
 -0.5164  -0.4945  -0.4903  -0.4776  -0.4629  -0.4547  -0.4533  -0.4454
 -0.4216  -0.4159  -0.4056  -0.3857  -0.3844  -0.3801  -0.3616  -0.3506
 -0.3489  -0.3402  -0.3363  -0.3261  -0.3157  -0.2830  -0.2781  -0.2714
 -0.2550
 -- Virtual --
 -0.0601  -0.0531  -0.0394  -0.0348  -0.0294  -0.0152  -0.0008   0.0045
  0.0057   0.0156   0.0172   0.0229   0.0286   0.0314   0.0386   0.0479
  0.0532   0.0575   0.0619   0.0650   0.0694   0.0778   0.0806   0.0823
  0.0877   0.0896   0.0946   0.1002   0.1015   0.1036   0.1081   0.1107
  0.1145   0.1156   0.1186   0.1197   0.1216   0.1265   0.1279   0.1305
  0.1357   0.1374   0.1411   0.1445   0.1480   0.1513   0.1561   0.1637
  0.1685   0.1725   0.1746   0.1782   0.1846   0.1885   0.1926   0.1985
  0.2073   0.2082   0.2110   0.2145   0.2158   0.2205   0.2288   0.2331
  0.2332   0.2396   0.2462   0.2490   0.2515   0.2593   0.2605   0.2628
  0.2667   0.2693   0.2725   0.2779   0.2827   0.2839   0.2877   0.2941
  0.3017   0.3069   0.3093   0.3166   0.3202   0.3229   0.3272   0.3466
  0.3483   0.3548   0.3629   0.3753   0.4221   0.4247   0.4373   0.4415
  0.4503   0.4552   0.4577   0.4615   0.4687   0.4772   0.4913   0.4950
  0.4990   0.5012   0.5092   0.5232   0.5341   0.5444   0.5516   0.5529
  0.5636   0.5720   0.5749   0.5807   0.5812   0.6013   0.6058   0.6152
  0.6181   0.6240   0.6326   0.6372   0.6428   0.6570   0.6601   0.6675
  0.6786   0.6861   0.6908   0.7039   0.7104   0.7216   0.7277   0.7312
  0.7503   0.7532   0.7786   0.7952   0.8028   0.8211   0.8266   0.8360
  0.8414   0.8476   0.8492   0.8502   0.8520   0.8561   0.8584   0.8601
  0.8625   0.8663   0.8762   0.8850   0.8898   0.8929   0.8991   0.9114
  0.9142   0.9222   0.9310   0.9386   0.9437   0.9492   0.9600   0.9638
  0.9648   0.9704   0.9841   0.9930   1.0032   1.0106   1.0195   1.0373
  1.0501   1.0629   1.0781   1.1054   1.1222   1.1326   1.1419   1.1656
  1.1898   1.2271   1.2339   1.2383   1.2618   1.2756   1.2778   1.2868
  1.2982   1.3116   1.3458   1.3559   1.3793   1.3965   1.4328   1.4883
  1.5064   1.5084   1.5093   1.5236   1.5519   1.5579   1.5679   1.5922
  1.6056   1.6162   1.6428   1.6533   1.6705   1.6862   1.7057   1.7133
  1.7344   1.7537   1.7591   1.7819   1.8020   1.8330   1.8503   1.8583
  1.8642   1.8852   1.9041   1.9159   1.9293   1.9319   1.9475   1.9527
  1.9581   1.9676   1.9869   2.0192   2.0525   2.0656   2.0687   2.0834
  2.1346   2.1428   2.1727   2.2158   2.2374   2.2600   2.2650   2.2715
  2.2815   2.2875   2.3111   2.3237   2.3538   2.3721   2.4131   2.4235
  2.4300   2.4410   2.4532   2.4590   2.4687   2.5143   2.5387   2.5397
  2.5578   2.6035   2.6179   2.6446   2.6542   2.6666   2.6726   2.6925
  2.7136   2.7235   2.7449   2.7481   2.7571   2.7641   2.7685   2.7763
  2.7859   2.7954   2.8152   2.8317   2.8456   2.8834   2.9178   2.9339
  2.9806   2.9964   3.0735   3.0845   3.0950   3.1265   3.1403   3.1674
  3.1903   3.2208   3.2330   3.3314   3.3716   3.4051   3.4400   3.4815
  3.5822   3.5849   3.6785   3.6991   3.7755   3.8557   3.9798   4.0116
  4.0744   4.1318   4.1379   4.3652   4.8042   4.8325   9.7495   9.7757
  9.7974   9.8225  23.3875  23.5957  23.8382  23.8764  23.9010  23.9512
 23.9600  23.9824  24.0596  24.0794  24.1285  24.1640  25.7831  25.8275
 25.8445  25.9277  26.1033  26.1380  26.1559  26.2850  26.4959  26.6095
 26.6678  26.8892 215.7398 215.7673 215.7937 215.8240
 --------------------------------------------------------------

          Ground-State Mulliken Net Atomic Charges

     Atom                 Charge (a.u.)
  ----------------------------------------
      1 C                     0.212457
      2 C                    -0.973276
      3 Cl                    0.610945
      4 C                     0.010901
      5 Cl                    0.569799
      6 C                    -0.173870
      7 Cl                    0.539980
      8 C                    -0.617951
      9 H                     0.212707
     10 C                    -0.636001
     11 H                     0.184912
     12 C                     1.041799
     13 C                    -0.742008
     14 H                     0.198562
     15 C                    -0.825235
     16 H                     0.188080
     17 C                     0.670761
     18 Cl                    0.419900
     19 C                    -0.642075
     20 H                     0.193560
     21 C                    -0.624152
     22 H                     0.180206
  ----------------------------------------
  Sum of atomic charges =     0.000000

 -----------------------------------------------------------------
                    Cartesian Multipole Moments
 -----------------------------------------------------------------
    Charge (ESU x 10^10)
                -0.0000
    Dipole Moment (Debye)
         X      -0.9342      Y      -0.3152      Z      -1.7752
       Tot       2.0306
    Quadrupole Moments (Debye-Ang)
        XX    -126.2838     XY      -1.5887     YY    -117.8016
        XZ       8.0167     YZ      -3.5392     ZZ    -124.9512
    Octopole Moments (Debye-Ang^2)
       XXX    -222.9052    XXY     -19.0674    XYY     -50.9255
       YYY     -21.6645    XXZ     -23.3318    XYZ      -6.9313
       YYZ     -43.0405    XZZ     -74.3004    YZZ       4.2070
       ZZZ    -108.8739
    Hexadecapole Moments (Debye-Ang^3)
      XXXX   -5771.8424   XXXY      32.0555   XXYY    -978.6033
      XYYY      61.1821   YYYY    -338.4808   XXXZ    1658.3745
      XXYZ     -35.7923   XYYZ     501.4080   YYYZ    -101.2149
      XXZZ   -1629.6559   XYZZ      53.6790   YYZZ    -676.9076
      XZZZ    1575.5304   YZZZ    -110.7391   ZZZZ   -3751.4462
 -----------------------------------------------------------------
 Calculating analytic gradient of the SCF energy
 Gradient of SCF Energy
            1           2           3           4           5           6
    1  -0.0000177   0.0000122   0.0000076  -0.0000233   0.0000059   0.0000701
    2   0.0000154  -0.0000100  -0.0000002  -0.0000002   0.0000053  -0.0000075
    3   0.0000589  -0.0000507   0.0000098   0.0000242   0.0000045  -0.0000398
            7           8           9          10          11          12
    1  -0.0000362  -0.0000359   0.0000038   0.0000165  -0.0000038   0.0000126
    2  -0.0000085   0.0000046  -0.0000142  -0.0000084  -0.0000057   0.0000359
    3   0.0000203   0.0000245   0.0000026  -0.0000130   0.0000047  -0.0000523
           13          14          15          16          17          18
    1   0.0000484  -0.0000033  -0.0000138   0.0000056  -0.0000581   0.0000180
    2  -0.0000239   0.0000046  -0.0000104   0.0000077   0.0000506   0.0000033
    3   0.0000042  -0.0000072   0.0000216  -0.0000050  -0.0000040  -0.0000137
           19          20          21          22
    1   0.0000605  -0.0000112  -0.0000574  -0.0000003
    2  -0.0000244   0.0000046  -0.0000165  -0.0000019
    3  -0.0000317  -0.0000018   0.0000509  -0.0000071
 Max gradient component =       7.007E-05
 RMS gradient           =       2.624E-05
 Gradient time:  CPU 183.99 s  wall 183.99 s
 Geometry Optimization Parameters
   NAtoms,    NIC,     NZ,  NCons,   NDum,   NFix, NCnnct, MaxDiis
       22     155      22       0       0       0       0       0

 Cartesian Hessian Update
 Hessian updated using BFGS update


** GEOMETRY OPTIMIZATION IN DELOCALIZED INTERNAL COORDINATES **
   Searching for a Minimum

   Optimization Cycle:   9

                       Coordinates (Angstroms)
     ATOM                X               Y               Z
      1  C         0.0426858452    0.0012991391    0.0583802896
      2  C        -0.0061776498    0.1682946298    1.4513648655
      3  Cl        1.4779843294    0.4073666978    2.3461529198
      4  C        -1.2308055086    0.1817285527    2.1407359269
      5  Cl       -1.2749626942    0.3950923930    3.8658920477
      6  C        -2.4207356646    0.0299867880    1.4186952146
      7  Cl       -3.9730138353    0.0306911081    2.2208511239
      8  C        -2.3875772967   -0.1269358337    0.0380493983
      9  H        -3.3156357379   -0.2468464914   -0.5050315235
     10  C        -1.1699959489   -0.1386907756   -0.6255758668
     11  H        -1.1495666939   -0.2778463821   -1.6997548609
     12  C         1.3164537082   -0.0234362176   -0.7158234208
     13  C         2.2669684294   -1.0325130202   -0.5224046213
     14  H         2.0952138779   -1.7970313631    0.2255952343
     15  C         3.4299986431   -1.0753916771   -1.2840563784
     16  H         4.1581022235   -1.8622414726   -1.1352636410
     17  C         3.6487124056   -0.0934613949   -2.2459946273
     18  Cl        5.1195879252   -0.1392554464   -3.2083286678
     19  C         2.7224084326    0.9207913025   -2.4592702464
     20  H         2.9085100304    1.6803750565   -3.2076586778
     21  C         1.5585061475    0.9467958591   -1.6941366497
     22  H         0.8382112452    1.7415444076   -1.8512044933
   Point Group: c1    Number of degrees of freedom:    60


   Energy is  -2301.896994311

 Hessian updated using BFGS update

 60 Hessian modes will be used to form the next step
  Hessian Eigenvalues:
     0.001975    0.019163    0.019764    0.021655    0.023044    0.023498
     0.023546    0.023682    0.023759    0.023921    0.024052    0.024091
     0.024106    0.024124    0.024142    0.024264    0.024453    0.025402
     0.025686    0.154935    0.159426    0.159975    0.160027    0.160205
     0.160505    0.210982    0.220731    0.226107    0.228598    0.242790
     0.246675    0.249909    0.250056    0.252229    0.257773    0.282842
     0.293957    0.300330    0.301290    0.311161    0.335359    0.355480
     0.356583    0.356638    0.356666    0.356688    0.357089    0.377275
     0.428310    0.430633    0.440655    0.453211    0.461718    0.469621
     0.472861    0.474307    0.477500    0.485547    0.511999    0.527025

 Minimum search - taking simple RFO step
 Searching for Lamda that Minimizes Along All modes
 Value Taken    Lamda =   0.00000000
 Step Taken.  Stepsize is  0.002247

                             Maximum     Tolerance    Cnvgd?
         Gradient           0.000052      0.000300     YES
         Displacement       0.001688      0.001200      NO
         Energy change     -0.000000      0.000001     YES

 Final energy is   -2301.8969943113548     


 ******************************
 **  OPTIMIZATION CONVERGED  **
 ******************************

                       Coordinates (Angstroms)
     ATOM                X               Y               Z
      1  C         0.0426858452    0.0012991391    0.0583802896
      2  C        -0.0061776498    0.1682946298    1.4513648655
      3  Cl        1.4779843294    0.4073666978    2.3461529198
      4  C        -1.2308055086    0.1817285527    2.1407359269
      5  Cl       -1.2749626942    0.3950923930    3.8658920477
      6  C        -2.4207356646    0.0299867880    1.4186952146
      7  Cl       -3.9730138353    0.0306911081    2.2208511239
      8  C        -2.3875772967   -0.1269358337    0.0380493983
      9  H        -3.3156357379   -0.2468464914   -0.5050315235
     10  C        -1.1699959489   -0.1386907756   -0.6255758668
     11  H        -1.1495666939   -0.2778463821   -1.6997548609
     12  C         1.3164537082   -0.0234362176   -0.7158234208
     13  C         2.2669684294   -1.0325130202   -0.5224046213
     14  H         2.0952138779   -1.7970313631    0.2255952343
     15  C         3.4299986431   -1.0753916771   -1.2840563784
     16  H         4.1581022235   -1.8622414726   -1.1352636410
     17  C         3.6487124056   -0.0934613949   -2.2459946273
     18  Cl        5.1195879252   -0.1392554464   -3.2083286678
     19  C         2.7224084326    0.9207913025   -2.4592702464
     20  H         2.9085100304    1.6803750565   -3.2076586778
     21  C         1.5585061475    0.9467958591   -1.6941366497
     22  H         0.8382112452    1.7415444076   -1.8512044933

Z-matrix Print:
$molecule
0 1
Cl
C  1 1.749439
C  2 1.403810 1 119.620578
C  3 1.399282 2 117.823975 1 -177.730659 0
H  4 1.083348 3 118.761311 2 -179.427431 0
C  4 1.386738 3 121.747139 2 -0.568267 0
H  6 1.081946 4 120.796365 3 -179.353903 0
C  6 1.389931 4 119.818747 3 0.137338 0
C  8 1.400108 6 120.279565 4 0.268220 0
C  3 1.490801 2 123.163512 1 1.831477 0
C  10 1.398941 3 119.967071 2 -118.335746 0
H  11 1.084030 10 119.658382 3 2.960394 0
C  11 1.393117 10 121.044033 3 -177.999869 0
H  13 1.082445 11 120.681630 10 -179.362758 0
C  13 1.390048 11 119.084086 10 0.385541 0
C  15 1.391886 13 121.069045 11 -0.049948 0
H  16 1.082315 15 120.144359 13 179.571947 0
C  16 1.390896 15 119.215176 13 -0.307373 0
H  18 1.083278 16 119.270517 15 179.919092 0
Cl 9 1.738861 8 120.222231 6 179.340313 0
Cl 8 1.747290 6 118.506480 4 -179.658029 0
Cl 15 1.758311 13 119.503536 11 179.843902 0
$end


 --------------------------------------------------------------

                    Orbital Energies (a.u.)
 --------------------------------------------------------------

 Alpha MOs
 -- Occupied --
********-101.5731-101.5717-101.5628 -10.2733 -10.2716 -10.2688 -10.2529
-10.2259 -10.2128 -10.2127 -10.2111 -10.2034 -10.2027 -10.2027 -10.2021
 -9.4882  -9.4876  -9.4865  -9.4774  -7.2530  -7.2524  -7.2514  -7.2431
 -7.2425  -7.2423  -7.2420  -7.2418  -7.2414  -7.2405  -7.2323  -7.2319
 -0.9479  -0.9104  -0.8972  -0.8776  -0.8579  -0.8462  -0.7853  -0.7785
 -0.7587  -0.7325  -0.6467  -0.6440  -0.6328  -0.6062  -0.5531  -0.5292
 -0.5164  -0.4945  -0.4903  -0.4776  -0.4629  -0.4547  -0.4533  -0.4454
 -0.4216  -0.4159  -0.4056  -0.3857  -0.3844  -0.3801  -0.3616  -0.3506
 -0.3489  -0.3402  -0.3363  -0.3261  -0.3157  -0.2830  -0.2781  -0.2714
 -0.2550
 -- Virtual --
 -0.0601  -0.0531  -0.0394  -0.0348  -0.0294  -0.0152  -0.0008   0.0045
  0.0057   0.0156   0.0172   0.0229   0.0286   0.0314   0.0386   0.0479
  0.0532   0.0575   0.0619   0.0650   0.0694   0.0778   0.0806   0.0823
  0.0877   0.0896   0.0946   0.1002   0.1015   0.1036   0.1081   0.1107
  0.1145   0.1156   0.1186   0.1197   0.1216   0.1265   0.1279   0.1305
  0.1357   0.1374   0.1411   0.1445   0.1480   0.1513   0.1561   0.1637
  0.1685   0.1725   0.1746   0.1782   0.1846   0.1885   0.1926   0.1985
  0.2073   0.2082   0.2110   0.2145   0.2158   0.2205   0.2288   0.2331
  0.2332   0.2396   0.2462   0.2490   0.2515   0.2593   0.2605   0.2628
  0.2667   0.2693   0.2725   0.2779   0.2827   0.2839   0.2877   0.2941
  0.3017   0.3069   0.3093   0.3166   0.3202   0.3229   0.3272   0.3466
  0.3483   0.3548   0.3629   0.3753   0.4221   0.4247   0.4373   0.4415
  0.4503   0.4552   0.4577   0.4615   0.4687   0.4772   0.4913   0.4950
  0.4990   0.5012   0.5092   0.5232   0.5341   0.5444   0.5516   0.5529
  0.5636   0.5720   0.5749   0.5807   0.5812   0.6013   0.6058   0.6152
  0.6181   0.6240   0.6326   0.6372   0.6428   0.6570   0.6601   0.6675
  0.6786   0.6861   0.6908   0.7039   0.7104   0.7216   0.7277   0.7312
  0.7503   0.7532   0.7786   0.7952   0.8028   0.8211   0.8266   0.8360
  0.8414   0.8476   0.8492   0.8502   0.8520   0.8561   0.8584   0.8601
  0.8625   0.8663   0.8762   0.8850   0.8898   0.8929   0.8991   0.9114
  0.9142   0.9222   0.9310   0.9386   0.9437   0.9492   0.9600   0.9638
  0.9648   0.9704   0.9841   0.9930   1.0032   1.0106   1.0195   1.0373
  1.0501   1.0629   1.0781   1.1054   1.1222   1.1326   1.1419   1.1656
  1.1898   1.2271   1.2339   1.2383   1.2618   1.2756   1.2778   1.2868
  1.2982   1.3116   1.3458   1.3559   1.3793   1.3965   1.4328   1.4883
  1.5064   1.5084   1.5093   1.5236   1.5519   1.5579   1.5679   1.5922
  1.6056   1.6162   1.6428   1.6533   1.6705   1.6862   1.7057   1.7133
  1.7344   1.7537   1.7591   1.7819   1.8020   1.8330   1.8503   1.8583
  1.8642   1.8852   1.9041   1.9159   1.9293   1.9319   1.9475   1.9527
  1.9581   1.9676   1.9869   2.0192   2.0525   2.0656   2.0687   2.0834
  2.1346   2.1428   2.1727   2.2158   2.2374   2.2600   2.2650   2.2715
  2.2815   2.2875   2.3111   2.3237   2.3538   2.3721   2.4131   2.4235
  2.4300   2.4410   2.4532   2.4590   2.4687   2.5143   2.5387   2.5397
  2.5578   2.6035   2.6179   2.6446   2.6542   2.6666   2.6726   2.6925
  2.7136   2.7235   2.7449   2.7481   2.7571   2.7641   2.7685   2.7763
  2.7859   2.7954   2.8152   2.8317   2.8456   2.8834   2.9178   2.9339
  2.9806   2.9964   3.0735   3.0845   3.0950   3.1265   3.1403   3.1674
  3.1903   3.2208   3.2330   3.3314   3.3716   3.4051   3.4400   3.4815
  3.5822   3.5849   3.6785   3.6991   3.7755   3.8557   3.9798   4.0116
  4.0744   4.1318   4.1379   4.3652   4.8042   4.8325   9.7495   9.7757
  9.7974   9.8225  23.3875  23.5957  23.8382  23.8764  23.9010  23.9512
 23.9600  23.9824  24.0596  24.0794  24.1285  24.1640  25.7831  25.8275
 25.8445  25.9277  26.1033  26.1380  26.1559  26.2850  26.4959  26.6095
 26.6678  26.8892 215.7398 215.7673 215.7937 215.8240
 --------------------------------------------------------------

          Ground-State Mulliken Net Atomic Charges

     Atom                 Charge (a.u.)
  ----------------------------------------
      1 C                     0.212457
      2 C                    -0.973276
      3 Cl                    0.610945
      4 C                     0.010901
      5 Cl                    0.569799
      6 C                    -0.173870
      7 Cl                    0.539980
      8 C                    -0.617951
      9 H                     0.212707
     10 C                    -0.636001
     11 H                     0.184912
     12 C                     1.041799
     13 C                    -0.742008
     14 H                     0.198562
     15 C                    -0.825235
     16 H                     0.188080
     17 C                     0.670761
     18 Cl                    0.419900
     19 C                    -0.642075
     20 H                     0.193560
     21 C                    -0.624152
     22 H                     0.180206
  ----------------------------------------
  Sum of atomic charges =     0.000000

 -----------------------------------------------------------------
                    Cartesian Multipole Moments
 -----------------------------------------------------------------
    Charge (ESU x 10^10)
                -0.0000
    Dipole Moment (Debye)
         X      -0.9342      Y      -0.3152      Z      -1.7752
       Tot       2.0306
    Quadrupole Moments (Debye-Ang)
        XX    -126.2838     XY      -1.5887     YY    -117.8016
        XZ       8.0167     YZ      -3.5392     ZZ    -124.9512
    Octopole Moments (Debye-Ang^2)
       XXX    -222.9052    XXY     -19.0674    XYY     -50.9255
       YYY     -21.6645    XXZ     -23.3318    XYZ      -6.9313
       YYZ     -43.0405    XZZ     -74.3004    YZZ       4.2070
       ZZZ    -108.8739
    Hexadecapole Moments (Debye-Ang^3)
      XXXX   -5771.8424   XXXY      32.0555   XXYY    -978.6033
      XYYY      61.1821   YYYY    -338.4808   XXXZ    1658.3745
      XXYZ     -35.7923   XYYZ     501.4080   YYYZ    -101.2149
      XXZZ   -1629.6559   XYZZ      53.6790   YYZZ    -676.9076
      XZZZ    1575.5304   YZZZ    -110.7391   ZZZZ   -3751.4462
 -----------------------------------------------------------------
Archival summary:
1\1\november\OPT\ProcedureUnspecified\BasisUnspecified\l4126\taweetha\SunJan1210:02:022020SunJan1210:02:022020\0\\#,OPT,ProcedureUnspecified,BasisUnspecified,\\0,1\Cl\C,1,1.74944\C,2,1.40381,1,119.621\C,3,1.39928,2,117.824,1,-177.731,0\H,4,1.08335,3,118.761,2,-179.427,0\C,4,1.38674,3,121.747,2,-0.568267,0\H,6,1.08195,4,120.796,3,-179.354,0\C,6,1.38993,4,119.819,3,0.137338,0\C,8,1.40011,6,120.28,4,0.26822,0\C,3,1.4908,2,123.164,1,1.83148,0\C,10,1.39894,3,119.967,2,-118.336,0\H,11,1.08403,10,119.658,3,2.96039,0\C,11,1.39312,10,121.044,3,-178,0\H,13,1.08244,11,120.682,10,-179.363,0\C,13,1.39005,11,119.084,10,0.385541,0\C,15,1.39189,13,121.069,11,-0.0499478,0\H,16,1.08232,15,120.144,13,179.572,0\C,16,1.3909,15,119.215,13,-0.307373,0\H,18,1.08328,16,119.271,15,179.919,0\Cl,9,1.73886,8,120.222,6,179.34,0\Cl,8,1.74729,6,118.506,4,-179.658,0\Cl,15,1.75831,13,119.504,11,179.844,0\\\@

 Total job time:  6392.97s(wall), 6392.50s(cpu) 
 Sun Jan 12 10:02:02 2020

        *************************************************************
        *                                                           *
        *  Thank you very much for using Q-Chem.  Have a nice day.  *
        *                                                           *
        *************************************************************


 
User input: 2 of 2 
 
                  Welcome to Q-Chem
     A Quantum Leap Into The Future Of Chemistry


 Q-Chem 5.2 (devel), Q-Chem, Inc., Pleasanton, CA (2019)

 Yihan Shao,  Zhengting Gan,  E. Epifanovsky,  A. T. B. Gilbert,  M. Wormit,  
 J. Kussmann,  A. W. Lange,  A. Behn,  Jia Deng,  Xintian Feng,  D. Ghosh,  
 M. Goldey,  P. R. Horn,  L. D. Jacobson,  I. Kaliman,  T. Kus,  A. Landau,  
 Jie Liu,  E. I. Proynov,  R. M. Richard,  R. P. Steele,  E. J. Sundstrom,  
 H. L. Woodcock III,  P. M. Zimmerman,  D. Zuev,  B. Albrecht,  E. Alguire,  
 S. A. Baeppler,  D. Barton,  Z. Benda,  Y. A. Bernard,  E. J. Berquist,  
 K. B. Bravaya,  H. Burton,  D. Casanova,  Chun-Min Chang,  Yunqing Chen,  
 A. Chien,  K. D. Closser,  M. P. Coons,  S. Coriani,  S. Dasgupta,  
 A. L. Dempwolff,  M. Diedenhofen,  Hainam Do,  R. G. Edgar,  Po-Tung Fang,  
 S. Faraji,  S. Fatehi,  Qingguo Feng,  K. D. Fenk,  J. Fosso-Tande,  
 J. Gayvert,  Qinghui Ge,  A. Ghysels,  G. Gidofalvi,  J. Gomes,  
 J. Gonthier,  A. Gunina,  D. Hait,  M. W. D. Hanson-Heine,  
 P. H. P. Harbach,  A. W. Hauser,  M. F. Herbst,  J. E. Herr,  
 E. G. Hohenstein,  Z. C. Holden,  Kerwin Hui,  B. C. Huynh,  T.-C. Jagau,  
 Hyunjun Ji,  B. Kaduk,  K. Khistyaev,  Jaehoon Kim,  P. Klunzinger,  K. Koh,  
 D. Kosenkov,  L. Koulias,  T. Kowalczyk,  C. M. Krauter,  A. Kunitsa,  
 Ka Un Lao,  A. Laurent,  K. V. Lawler,  Joonho Lee,  D. Lefrancois,  
 S. Lehtola,  D. S. Levine,  Yi-Pei Li,  You-Sheng Lin,  Fenglai Liu,  
 E. Livshits,  A. Luenser,  P. Manohar,  E. Mansoor,  S. F. Manzer,  
 Shan-Ping Mao,  Yuezhi Mao,  N. Mardirossian,  A. V. Marenich,  
 T. Markovich,  L. A. Martinez-Martinez,  S. A. Maurer,  N. J. Mayhall,  
 S. C. McKenzie,  J.-M. Mewes,  P. Morgante,  A. F. Morrison,  
 J. W. Mullinax,  K. Nanda,  T. S. Nguyen-Beck,  R. Olivares-Amaya,  
 J. A. Parkhill,  Zheng Pei,  T. M. Perrine,  F. Plasser,  P. Pokhilko,  
 S. Prager,  A. Prociuk,  E. Ramos,  D. R. Rehn,  F. Rob,  M. Scheurer,  
 M. Schneider,  N. Sergueev,  S. M. Sharada,  S. Sharma,  D. W. Small,  
 T. Stauch,  T. Stein,  Yu-Chuan Su,  A. J. W. Thom,  A. Tkatchenko,  
 T. Tsuchimochi,  N. M. Tubman,  L. Vogt,  M. L. Vidal,  O. Vydrov,  
 M. A. Watson,  J. Wenzel,  M. de Wergifosse,  T. A. Wesolowski,  A. White,  
 J. Witte,  A. Yamada,  Jun Yang,  K. Yao,  S. Yeganeh,  S. R. Yost,  
 Zhi-Qiang You,  A. Zech,  Igor Ying Zhang,  Xing Zhang,  Yan Zhao,  
 Ying Zhu,  B. R. Brooks,  G. K. L. Chan,  C. J. Cramer,  M. S. Gordon,  
 W. J. Hehre,  A. Klamt,  M. W. Schmidt,  C. D. Sherrill,  D. G. Truhlar,  
 A. Aspuru-Guzik,  R. Baer,  A. T. Bell,  N. A. Besley,  Jeng-Da Chai,  
 A. E. DePrince, III,  R. A. DiStasio Jr.,  A. Dreuw,  B. D. Dunietz,  
 T. R. Furlani,  Chao-Ping Hsu,  Yousung Jung,  Jing Kong,  D. S. Lambrecht,  
 WanZhen Liang,  C. Ochsenfeld,  V. A. Rassolov,  L. V. Slipchenko,  
 J. E. Subotnik,  T. Van Voorhis,  J. M. Herbert,  A. I. Krylov,  
 P. M. W. Gill,  M. Head-Gordon

 Contributors to earlier versions of Q-Chem not listed above: 
 R. D. Adamson,  B. Austin,  J. Baker,  G. J. O. Beran,  K. Brandhorst,  
 S. T. Brown,  E. F. C. Byrd,  A. K. Chakraborty,  C.-L. Cheng,  
 Siu Hung Chien,  D. M. Chipman,  D. L. Crittenden,  H. Dachsel,  
 R. J. Doerksen,  A. D. Dutoi,  L. Fusti-Molnar,  W. A. Goddard III,  
 A. Golubeva-Zadorozhnaya,  S. R. Gwaltney,  G. Hawkins,  A. Heyden,  
 S. Hirata,  G. Kedziora,  F. J. Keil,  C. Kelley,  Jihan Kim,  R. A. King,  
 R. Z. Khaliullin,  P. P. Korambath,  W. Kurlancheek,  A. M. Lee,  M. S. Lee,  
 S. V. Levchenko,  Ching Yeh Lin,  D. Liotard,  R. C. Lochan,  I. Lotan,  
 P. E. Maslen,  N. Nair,  D. P. O'Neill,  D. Neuhauser,  E. Neuscamman,  
 C. M. Oana,  R. Olson,  B. Peters,  R. Peverati,  P. A. Pieniazek,  
 Y. M. Rhee,  J. Ritchie,  M. A. Rohrdanz,  E. Rosta,  N. J. Russ,  
 H. F. Schaefer III,  N. E. Schultz,  N. Shenvi,  A. C. Simmonett,  A. Sodt,  
 D. Stuck,  K. S. Thanthiriwatte,  V. Vanovschi,  Tao Wang,  A. Warshel,  
 C. F. Williams,  Q. Wu,  X. Xu,  W. Zhang

 Please cite Q-Chem as follows:
 Y. Shao et al., Mol. Phys. 113, 184-215 (2015)
 DOI: 10.1080/00268976.2014.952696

 Q-Chem 5.2.1 for Intel X86 EM64T Linux

 Parts of Q-Chem use Armadillo 8.300.2 (Tropical Shenanigans).
 http://arma.sourceforge.net/

 Q-Chem begins on Sun Jan 12 10:02:02 2020  

Host: 
0

     Scratch files written to /scratch/taweetham/qchem8727//
NAlpha2: 146
NElect   146
Mult     1
The previous job contains 0 fragments, simply inherited here

 Q-Chem warning in module libgen/rem_setup.C, line 2168:

 Setting Thresh to 1e-14


Checking the input file for inconsistencies... 	...done.

--------------------------------------------------------------
User input:
--------------------------------------------------------------

$MOLECULE
READ
$END

$REM
   JOB_TYPE 	FREQUENCY
   BASIS 	6-311++G**
   METHOD	B3LYP
   SCF_GUESS_ALWAYS     TRUE
   S2THRESH     15
   THRESH       15
   MEM_TOTAL    10000
$END

--------------------------------------------------------------
 ----------------------------------------------------------------
             Standard Nuclear Orientation (Angstroms)
    I     Atom           X                Y                Z
 ----------------------------------------------------------------
    1      C      -0.1831260028    -0.5361150947     0.0522329890
    2      C      -1.0733911223     0.5443319154    -0.0514175737
    3      Cl     -0.4464800897     2.1646999547    -0.2561805364
    4      C      -2.4645936417     0.3464616551    -0.0284125034
    5      Cl     -3.5543708590     1.6947214170    -0.1633897510
    6      C      -2.9656346392    -0.9550250900     0.0956532086
    7      Cl     -4.6850141980    -1.2632017057     0.1378814517
    8      C      -2.0956420939    -2.0349065085     0.1898665293
    9      H      -2.4985555373    -3.0341172045     0.2890968962
   10      C      -0.7257262110    -1.8208509490     0.1663782130
   11      H      -0.0525826383    -2.6648609336     0.2567498088
   12      C       1.2989678044    -0.3759984835     0.0364719856
   13      C       1.9670376959     0.3220441075     1.0491635585
   14      H       1.3998941116     0.7852852169     1.8474414148
   15      C       3.3541768107     0.4241456469     1.0525706451
   16      H       3.8659700784     0.9588924026     1.8422036367
   17      C       4.0818517454    -0.1729475193     0.0272331766
   18      Cl      5.8353357555    -0.0428094565     0.0231581668
   19      C       3.4449014961    -0.8718359938    -0.9916305798
   20      H       4.0238205205    -1.3268216191    -1.7850581899
   21      C       2.0554763281    -0.9722682460    -0.9780198400
   22      H       1.5546640962    -1.5085640644    -1.7759510478
 ----------------------------------------------------------------
 Molecular Point Group                 C1    NOp =  1
 Largest Abelian Subgroup              C1    NOp =  1
 Nuclear Repulsion Energy =        1422.91663534 hartrees
 There are       73 alpha and       73 beta electrons
 Requested basis set is 6-311++G(d,p)
 There are 154 shells and 426 basis functions

 Total QAlloc Memory Limit  10000 MB
 Mega-Array Size       188 MB
 MEM_STATIC part       192 MB
 A cutoff of  1.0D-15 yielded   9319 shell pairs
 There are     76294 function pairs (     81923 Cartesian)
 Smallest overlap matrix eigenvalue = 3.05E-07
 Linear dependence detected in AO basis
 Number of orthogonalized atomic orbitals = 423
 Maximum deviation from orthogonality = 6.515E-10
 Guess from superposition of atomic densities
 Warning:  Energy on first SCF cycle will be non-variational
 SAD guess density has 146.000000 electrons

 -----------------------------------------------------------------------
  General SCF calculation program by
  Eric Jon Sundstrom, Paul Horn, Yuezhi Mao, Dmitri Zuev, Alec White,
  David Stuck, Shaama M.S., Shane Yost, Joonho Lee, David Small,
  Daniel Levine, Susi Lehtola, Hugh Burton, Evgeny Epifanovsky,
  Bang C. Huynh
 -----------------------------------------------------------------------
 Exchange:     0.2000 Hartree-Fock + 0.0800 Slater + 0.7200 B88
 Correlation:  0.1900 VWN1RPA + 0.8100 LYP
 Using SG-1 standard quadrature grid
 A restricted SCF calculation will be
 performed using DIIS
 SCF converges when DIIS error is below 1.0e-08
 ---------------------------------------
  Cycle       Energy         DIIS error
 ---------------------------------------
    1   -2305.6482290911      3.02e-02  
    2   -2301.7356513746      2.59e-03  
    3   -2301.6124443045      3.34e-03  
    4   -2301.8799071345      8.05e-04  
    5   -2301.8943655297      3.35e-04  
    6   -2301.8967471636      1.05e-04  
    7   -2301.8969514462      4.11e-05  
    8   -2301.8969884601      1.38e-05  
    9   -2301.8969925889      3.43e-06  
   10   -2301.8969928594      1.02e-06  
   11   -2301.8969928818      2.76e-07  
   12   -2301.8969928830      1.24e-07  
   13   -2301.8969928834      2.99e-08  
   14   -2301.8969928834      8.19e-09  Convergence criterion met
 ---------------------------------------
 SCF time:   CPU 529.96s  wall 530.00s 
 SCF   energy in the final basis set =    -2301.8969928834
 Total energy in the final basis set =    -2301.8969928834

 --------------------------------------------------------------

                    Orbital Energies (a.u.)
 --------------------------------------------------------------

 Alpha MOs
 -- Occupied --
********-101.5731-101.5716-101.5629 -10.2733 -10.2715 -10.2688 -10.2529
-10.2259 -10.2128 -10.2127 -10.2111 -10.2034 -10.2027 -10.2027 -10.2021
 -9.4883  -9.4876  -9.4864  -9.4774  -7.2533  -7.2523  -7.2512  -7.2432
 -7.2425  -7.2422  -7.2419  -7.2418  -7.2414  -7.2405  -7.2324  -7.2320
 -0.9479  -0.9104  -0.8972  -0.8776  -0.8579  -0.8462  -0.7853  -0.7785
 -0.7587  -0.7325  -0.6467  -0.6440  -0.6328  -0.6062  -0.5531  -0.5291
 -0.5164  -0.4945  -0.4903  -0.4776  -0.4629  -0.4547  -0.4533  -0.4454
 -0.4216  -0.4159  -0.4056  -0.3857  -0.3844  -0.3801  -0.3616  -0.3506
 -0.3489  -0.3402  -0.3363  -0.3261  -0.3157  -0.2830  -0.2781  -0.2714
 -0.2550
 -- Virtual --
 -0.0601  -0.0531  -0.0394  -0.0348  -0.0294  -0.0150  -0.0007   0.0046
  0.0058   0.0157   0.0173   0.0230   0.0287   0.0316   0.0387   0.0482
  0.0532   0.0576   0.0621   0.0650   0.0695   0.0779   0.0806   0.0824
  0.0877   0.0896   0.0947   0.1003   0.1015   0.1038   0.1081   0.1106
  0.1145   0.1158   0.1187   0.1197   0.1216   0.1264   0.1279   0.1307
  0.1357   0.1373   0.1411   0.1446   0.1482   0.1514   0.1562   0.1640
  0.1687   0.1728   0.1747   0.1784   0.1848   0.1887   0.1925   0.1987
  0.2073   0.2081   0.2109   0.2151   0.2158   0.2207   0.2291   0.2331
  0.2333   0.2396   0.2463   0.2493   0.2516   0.2595   0.2606   0.2630
  0.2667   0.2694   0.2728   0.2778   0.2829   0.2841   0.2878   0.2944
  0.3018   0.3072   0.3094   0.3165   0.3201   0.3228   0.3273   0.3464
  0.3485   0.3551   0.3629   0.3753   0.4223   0.4246   0.4372   0.4416
  0.4505   0.4551   0.4577   0.4615   0.4688   0.4774   0.4913   0.4949
  0.4989   0.5013   0.5092   0.5233   0.5341   0.5445   0.5518   0.5531
  0.5637   0.5720   0.5748   0.5809   0.5811   0.6014   0.6058   0.6151
  0.6182   0.6240   0.6326   0.6374   0.6430   0.6570   0.6603   0.6675
  0.6786   0.6862   0.6909   0.7037   0.7104   0.7216   0.7277   0.7312
  0.7503   0.7531   0.7786   0.7953   0.8028   0.8211   0.8266   0.8360
  0.8414   0.8475   0.8493   0.8503   0.8520   0.8561   0.8584   0.8601
  0.8626   0.8663   0.8762   0.8850   0.8897   0.8928   0.8991   0.9115
  0.9143   0.9222   0.9310   0.9386   0.9437   0.9493   0.9599   0.9637
  0.9648   0.9706   0.9841   0.9930   1.0032   1.0106   1.0194   1.0374
  1.0500   1.0629   1.0781   1.1054   1.1222   1.1326   1.1419   1.1656
  1.1897   1.2271   1.2339   1.2382   1.2619   1.2754   1.2777   1.2868
  1.2983   1.3117   1.3457   1.3559   1.3793   1.3965   1.4328   1.4884
  1.5064   1.5084   1.5094   1.5235   1.5519   1.5579   1.5679   1.5922
  1.6056   1.6162   1.6428   1.6533   1.6705   1.6863   1.7057   1.7133
  1.7344   1.7537   1.7592   1.7819   1.8020   1.8330   1.8503   1.8583
  1.8642   1.8852   1.9041   1.9159   1.9293   1.9319   1.9475   1.9527
  1.9581   1.9676   1.9869   2.0192   2.0524   2.0656   2.0687   2.0834
  2.1346   2.1428   2.1727   2.2158   2.2374   2.2600   2.2649   2.2715
  2.2815   2.2875   2.3111   2.3238   2.3538   2.3720   2.4131   2.4239
  2.4300   2.4410   2.4531   2.4589   2.4687   2.5143   2.5387   2.5397
  2.5578   2.6036   2.6179   2.6446   2.6543   2.6667   2.6727   2.6925
  2.7136   2.7234   2.7448   2.7481   2.7571   2.7641   2.7685   2.7763
  2.7859   2.7954   2.8152   2.8317   2.8457   2.8835   2.9179   2.9338
  2.9806   2.9963   3.0735   3.0845   3.0950   3.1265   3.1404   3.1674
  3.1903   3.2209   3.2330   3.3314   3.3716   3.4051   3.4400   3.4815
  3.5822   3.5848   3.6785   3.6991   3.7755   3.8556   3.9797   4.0116
  4.0744   4.1318   4.1379   4.3652   4.8042   4.8325   9.7495   9.7758
  9.7974   9.8224  23.3875  23.5957  23.8382  23.8765  23.9010  23.9512
 23.9600  23.9824  24.0596  24.0794  24.1286  24.1640  25.7833  25.8277
 25.8445  25.9273  26.1031  26.1384  26.1561  26.2845  26.4957  26.6097
 26.6678  26.8890 215.7398 215.7673 215.7937 215.8241
 --------------------------------------------------------------

          Ground-State Mulliken Net Atomic Charges

     Atom                 Charge (a.u.)
  ----------------------------------------
      1 C                     0.215692
      2 C                    -0.974762
      3 Cl                    0.609628
      4 C                     0.010522
      5 Cl                    0.570014
      6 C                    -0.173772
      7 Cl                    0.539904
      8 C                    -0.619431
      9 H                     0.212651
     10 C                    -0.633373
     11 H                     0.185365
     12 C                     1.049992
     13 C                    -0.753279
     14 H                     0.198883
     15 C                    -0.822089
     16 H                     0.188221
     17 C                     0.667473
     18 Cl                    0.420153
     19 C                    -0.643103
     20 H                     0.193413
     21 C                    -0.622568
     22 H                     0.180465
  ----------------------------------------
  Sum of atomic charges =     0.000000

 -----------------------------------------------------------------
                    Cartesian Multipole Moments
 -----------------------------------------------------------------
    Charge (ESU x 10^10)
                 0.0000
    Dipole Moment (Debye)
         X       0.3491      Y      -1.9865      Z       0.2391
       Tot       2.0311
    Quadrupole Moments (Debye-Ang)
        XX    -133.7029     XY       1.7327     YY    -115.5367
        XZ      -0.3815     YZ       3.4797     ZZ    -117.4852
    Octopole Moments (Debye-Ang^2)
       XXX     -52.4101    XXY       6.2267    XYY     -11.2385
       YYY       1.4808    XXZ      -2.3641    XYZ      12.4213
       YYZ      -0.9848    XZZ       8.2485    YZZ       5.9625
       ZZZ      -1.6134
    Hexadecapole Moments (Debye-Ang^3)
      XXXX   -8170.9276   XXXY      -8.1086   XXYY   -1503.8889
      XYYY      10.7424   YYYY   -1202.9776   XXXZ      -7.8937
      XXYZ      34.1875   XYYZ      -6.9121   YYYZ     -11.5652
      XXZZ   -1346.4822   XYZZ      -7.5292   YYZZ    -268.5658
      XZZZ       1.4925   YZZZ      16.0901   ZZZZ    -325.7973
 -----------------------------------------------------------------
 Calculating MO derivatives via CPSCF
    1     0    69    0.0215231  
    2     0    69    0.0061395  
    3     0    69    0.0006349  
    4     1    68    0.0000474  
    5    66     3    0.0000031  
    6    69     0    0.0000002  Converged
 Time for AOints: 856.8 s (CPU) 856.8 s (wall)
 ------------------------------------------------------------------------------
                     AOints        : Timing summary (seconds)
 ------------------------------------------------------------------------------
     job step          cpu (% of tot)      sys (% of tot)     wall (% of tot)
 ------------------------------------------------------------------------------
  AOints            0.8568E+03 ( 8.7)   0.6000E-05 ( 2.4)   0.8568E+03 ( 8.7)
 ------------------------------------------------------------------------------
   Grand Totals     0.9878E+04          0.2540E-03          0.9878E+04
 ------------------------------------------------------------------------------
 Polarizability Matrix (a.u.)
            1           2           3
    1-293.6554680  -6.6452307   1.7024839
    2  -6.6452307-171.4471560  -7.9303349
    3   1.7024839  -7.9303349-121.5501171
 Calculating analytic Hessian of the SCF energy

 Direct stationary perturbation theory relativistic correction:

 rels  =       3.209101294275
 relv  =     -12.241089230605
 rel2e =       3.278681052739
 E_rel =      -5.753306883590

 Hessian of the SCF Energy
            1           2           3           4           5           6
    1   0.6350042   0.0072612  -0.0031045  -0.1901150   0.1162538  -0.0149439
    2   0.0072612   0.6251341  -0.0269392   0.0592013  -0.2038656   0.0134749
    3  -0.0031045  -0.0269392   0.1699383  -0.0070826   0.0118817  -0.0617448
    4  -0.1901150   0.0592013  -0.0070826   0.5864857  -0.0376751   0.0024646
    5   0.1162538  -0.2038656   0.0118817  -0.0376751   0.5029473  -0.0417697
    6  -0.0149439   0.0134749  -0.0617448   0.0024646  -0.0417697   0.1179229
    7   0.0066228   0.0065789  -0.0008055  -0.0539545  -0.0363080   0.0047356
    8  -0.0142348  -0.0412051   0.0057274  -0.0402137  -0.1387967   0.0147061
    9   0.0015670   0.0047826   0.0032928   0.0054173   0.0153585  -0.0245547
   10  -0.0374712   0.0647703  -0.0058826  -0.2820996  -0.0572146   0.0058049
   11   0.0136692   0.0448346  -0.0034016   0.0055802  -0.0980562   0.0046530
   12  -0.0012953  -0.0043198   0.0042756  -0.0002227   0.0047259  -0.0548230
   13  -0.0025190  -0.0052728   0.0006760  -0.0260907   0.0314439  -0.0033105
   14  -0.0008680   0.0023894   0.0000617   0.0103417  -0.0111840   0.0016228
   15   0.0002695  -0.0000509   0.0039284  -0.0012267   0.0016421   0.0026683
   16   0.0006798   0.0118216  -0.0011797  -0.0097676  -0.0297824   0.0032971
   17   0.0097072  -0.0678158   0.0057558  -0.0884317   0.0161066  -0.0009381
   18  -0.0009302   0.0062861  -0.0024036   0.0084836  -0.0009359   0.0039180
   19  -0.0014099  -0.0017979   0.0001559   0.0024481  -0.0008804   0.0001550
   20  -0.0003185   0.0009385  -0.0001619   0.0027582  -0.0033558   0.0007260
   21  -0.0000809  -0.0000619  -0.0009395  -0.0000396   0.0005922   0.0037712
   22  -0.0117048  -0.0799774   0.0071218  -0.0589825   0.0232924  -0.0023852
   23  -0.0353606   0.0161659  -0.0003067   0.0235635  -0.0087496   0.0002742
   24   0.0036341  -0.0013789   0.0066934  -0.0023136   0.0005121  -0.0017187
   25  -0.0050732  -0.0000004   0.0001112  -0.0011119   0.0008102  -0.0000721
   26  -0.0000514   0.0019812   0.0004491   0.0006842   0.0002930  -0.0000999
   27  -0.0001680   0.0005634   0.0066286  -0.0000228  -0.0001830  -0.0008486
   28  -0.1462130  -0.0327983   0.0043833   0.0598941  -0.0092049   0.0006328
   29  -0.0953445  -0.2813016   0.0182019   0.0424672  -0.0571334   0.0067620
   30   0.0124811   0.0189297  -0.0648978  -0.0046331   0.0070155   0.0074113
   31   0.0090410  -0.0107114   0.0010542  -0.0001292  -0.0019644   0.0002709
   32   0.0181643  -0.0189378   0.0023610  -0.0026449  -0.0026889   0.0007649
   33  -0.0022190   0.0016339   0.0036034   0.0003278   0.0006323   0.0054589
   34  -0.2136832  -0.0165889   0.0032658  -0.0248398   0.0097114   0.0027148
   35  -0.0127287  -0.0867390  -0.0093161   0.0238636   0.0066897   0.0001431
   36   0.0028730  -0.0090270  -0.0728632  -0.0013422  -0.0001144   0.0025641
   37  -0.0225354  -0.0174052  -0.0232851   0.0016857  -0.0029644  -0.0013006
   38  -0.0110469   0.0012420  -0.0015650   0.0026543  -0.0019986  -0.0011933
   39  -0.0040314   0.0004897   0.0049209   0.0018742   0.0013735  -0.0003700
   40   0.0008831   0.0000912  -0.0003554  -0.0000687   0.0001165  -0.0001049
   41   0.0016854  -0.0022714   0.0018788   0.0003997   0.0007599   0.0000850
   42   0.0005811   0.0023276  -0.0005063  -0.0010405  -0.0010967  -0.0000066
   43   0.0037589  -0.0015249  -0.0015769  -0.0013026  -0.0003815   0.0010384
   44  -0.0018894   0.0036825  -0.0047667  -0.0007128  -0.0010568  -0.0000552
   45  -0.0013777  -0.0047777  -0.0014873   0.0009111  -0.0004093  -0.0000104
   46  -0.0000443  -0.0006325  -0.0009803  -0.0001075  -0.0003425   0.0000784
   47   0.0002237   0.0001303  -0.0000979  -0.0001004   0.0001060   0.0000407
   48   0.0000056  -0.0000252   0.0001809   0.0000604  -0.0001242  -0.0000478
   49  -0.0019673  -0.0003008   0.0001229   0.0006181   0.0000294  -0.0003246
   50   0.0002230  -0.0012335  -0.0003769  -0.0002654   0.0001540   0.0003079
   51   0.0003459  -0.0006453  -0.0011452  -0.0006820  -0.0001377   0.0005496
   52   0.0015589   0.0001652   0.0000696  -0.0005118  -0.0005338   0.0000953
   53   0.0001343  -0.0003598   0.0004733   0.0000745  -0.0001213   0.0000142
   54  -0.0000665   0.0004629  -0.0000215  -0.0000750  -0.0000349   0.0000018
   55   0.0024329   0.0018855   0.0020818  -0.0001342  -0.0000793  -0.0000294
   56   0.0010275   0.0032938  -0.0042637  -0.0005129   0.0004116   0.0000554
   57   0.0022455  -0.0050734  -0.0009555   0.0014115   0.0004051  -0.0002207
   58  -0.0001818   0.0008277   0.0009404  -0.0002888  -0.0003181   0.0000490
   59  -0.0001069   0.0002255  -0.0000093  -0.0000812   0.0000869  -0.0000570
   60  -0.0000988  -0.0000369   0.0001903   0.0000165  -0.0000339  -0.0000182
   61  -0.0281787   0.0139392   0.0238908  -0.0016302  -0.0043297   0.0011872
   62   0.0045934   0.0060632   0.0023825  -0.0019052  -0.0003823   0.0005189
   63   0.0057940   0.0014714   0.0036641  -0.0023625   0.0010690  -0.0001401
   64   0.0011209   0.0004599   0.0003780   0.0000029   0.0003134  -0.0000660
   65  -0.0009958  -0.0023524   0.0020358   0.0009547  -0.0001615  -0.0000342
   66  -0.0014800   0.0019164  -0.0003516   0.0000783  -0.0003661   0.0002349
            7           8           9          10          11          12
    1   0.0066228  -0.0142348   0.0015670  -0.0374712   0.0136692  -0.0012953
    2   0.0065789  -0.0412051   0.0047826   0.0647703   0.0448346  -0.0043198
    3  -0.0008055   0.0057274   0.0032928  -0.0058826  -0.0034016   0.0042756
    4  -0.0539545  -0.0402137   0.0054173  -0.2820996   0.0055802  -0.0002227
    5  -0.0363080  -0.1387967   0.0153585  -0.0572146  -0.0980562   0.0047259
    6   0.0047356   0.0147061  -0.0245547   0.0058049   0.0046530  -0.0548230
    7   0.0764187   0.0583308  -0.0060262  -0.0139234  -0.0326369   0.0039027
    8   0.0583308   0.2025365  -0.0249976  -0.0101471  -0.0244332   0.0032623
    9  -0.0060262  -0.0249976   0.0147304   0.0011659   0.0032401   0.0026890
   10  -0.0139234  -0.0101471   0.0011659   0.5583908   0.0421496  -0.0057011
   11  -0.0326369  -0.0244332   0.0032401   0.0421496   0.5498350  -0.0439736
   12   0.0039027   0.0032623   0.0026890  -0.0057011  -0.0439736   0.1120718
   13  -0.0081667   0.0020435  -0.0001072  -0.0880104   0.0610285  -0.0056226
   14  -0.0056128   0.0034264  -0.0003808   0.0609833  -0.1154694   0.0097331
   15   0.0006998  -0.0005272  -0.0007206  -0.0053680   0.0101253  -0.0230281
   16  -0.0028947   0.0001075  -0.0000520  -0.1210978  -0.0985077   0.0095055
   17   0.0038317   0.0029450   0.0001875  -0.0348388  -0.2695145   0.0206894
   18  -0.0002541   0.0001366   0.0038554   0.0031408   0.0196785  -0.0569780
   19  -0.0009719  -0.0009540   0.0000824  -0.0306613  -0.0046013   0.0006825
   20  -0.0014088  -0.0005463   0.0000586  -0.0279996  -0.0051233   0.0009032
   21   0.0001060   0.0001087   0.0001363   0.0026533   0.0008081   0.0026644
   22   0.0001837  -0.0018728   0.0002233   0.0576597   0.0443151  -0.0040424
   23  -0.0011510  -0.0016454   0.0001250  -0.0079144  -0.0511295   0.0051308
   24   0.0001044   0.0000299  -0.0007689   0.0006518   0.0051650   0.0053028
   25   0.0000948  -0.0001223   0.0000098  -0.0018918   0.0021247  -0.0001279
   26  -0.0000128   0.0000649  -0.0000417   0.0031241  -0.0010629   0.0005892
   27   0.0000388  -0.0000362  -0.0003345  -0.0000788   0.0006852   0.0051256
   28  -0.0014334   0.0074674  -0.0006716  -0.0412467  -0.0339481   0.0032060
   29   0.0016819   0.0010781   0.0002982  -0.0326080  -0.0260782   0.0021662
   30  -0.0003603   0.0006991   0.0038733   0.0033983   0.0024323  -0.0020736
   31   0.0002417  -0.0010912   0.0001367  -0.0005466  -0.0009342   0.0000403
   32   0.0003042  -0.0014671   0.0001512  -0.0009308  -0.0002149  -0.0000509
   33  -0.0000105   0.0000542   0.0001618  -0.0001008  -0.0001812  -0.0006617
   34  -0.0016680  -0.0029661  -0.0001754   0.0016617   0.0021983  -0.0002337
   35   0.0031139  -0.0010596  -0.0001420   0.0015522  -0.0031551   0.0010821
   36  -0.0000278  -0.0006630  -0.0019019   0.0005051   0.0009097   0.0057120
   37  -0.0020467   0.0026303  -0.0013694  -0.0003077  -0.0005099   0.0008063
   38   0.0027541  -0.0013357   0.0009215  -0.0011334  -0.0003779  -0.0000647
   39  -0.0019765   0.0000976  -0.0007253   0.0000215   0.0000032  -0.0000135
   40  -0.0003430   0.0003537  -0.0005671  -0.0002315  -0.0000215   0.0000389
   41   0.0002185  -0.0002014   0.0004809  -0.0001565  -0.0000885  -0.0000932
   42   0.0004231   0.0005703   0.0003236  -0.0001435   0.0001920  -0.0000322
   43   0.0012086  -0.0005490   0.0000921   0.0003796   0.0001700   0.0001708
   44   0.0002388   0.0003588   0.0000446  -0.0000127   0.0000279   0.0002006
   45  -0.0004249   0.0007508  -0.0001973  -0.0002820  -0.0001415  -0.0001280
   46   0.0000623   0.0001593  -0.0000384   0.0000422  -0.0000198   0.0000273
   47   0.0000319  -0.0000884   0.0000375   0.0000405   0.0000149   0.0000116
   48  -0.0000473   0.0000835  -0.0000223  -0.0000211  -0.0000143  -0.0000113
   49   0.0000083   0.0000055   0.0000578  -0.0002910   0.0003982  -0.0000487
   50   0.0004147  -0.0004136   0.0000761   0.0001921   0.0001578   0.0000147
   51   0.0009815  -0.0006843   0.0001854   0.0002616   0.0002094   0.0000408
   52  -0.0000046   0.0002256  -0.0000403   0.0002565  -0.0003738   0.0001071
   53  -0.0000135   0.0001105  -0.0000235  -0.0000440  -0.0000748  -0.0000120
   54  -0.0000164   0.0000206   0.0000164   0.0000041   0.0000139  -0.0000235
   55  -0.0008007   0.0006750  -0.0002461  -0.0001463  -0.0002910  -0.0000356
   56  -0.0004534  -0.0000008  -0.0001029   0.0000284   0.0002485   0.0002479
   57  -0.0001689   0.0002820  -0.0000358  -0.0002124  -0.0005278   0.0002593
   58   0.0000351   0.0001081   0.0000122   0.0000182  -0.0000058  -0.0000648
   59  -0.0000117  -0.0000852   0.0000089   0.0000016   0.0000342  -0.0000180
   60  -0.0000009   0.0000598  -0.0000007  -0.0000025  -0.0000015  -0.0000011
   61   0.0013687   0.0001867   0.0004628  -0.0005191   0.0000699  -0.0011115
   62   0.0000838   0.0007530  -0.0001453   0.0003818  -0.0000036  -0.0001577
   63  -0.0009201   0.0001335   0.0000427   0.0003063   0.0002587  -0.0003270
   64  -0.0000361  -0.0001407   0.0000653   0.0000384   0.0001532   0.0000224
   65   0.0000257   0.0000055   0.0000627  -0.0002267  -0.0003622  -0.0000697
   66   0.0000480   0.0001858  -0.0000455  -0.0001189  -0.0001297  -0.0000433
           13          14          15          16          17          18
    1  -0.0025190  -0.0008680   0.0002695   0.0006798   0.0097072  -0.0009302
    2  -0.0052728   0.0023894  -0.0000509   0.0118216  -0.0678158   0.0062861
    3   0.0006760   0.0000617   0.0039284  -0.0011797   0.0057558  -0.0024036
    4  -0.0260907   0.0103417  -0.0012267  -0.0097676  -0.0884317   0.0084836
    5   0.0314439  -0.0111840   0.0016421  -0.0297824   0.0161066  -0.0009359
    6  -0.0033105   0.0016228   0.0026683   0.0032971  -0.0009381   0.0039180
    7  -0.0081667  -0.0056128   0.0006998  -0.0028947   0.0038317  -0.0002541
    8   0.0020435   0.0034264  -0.0005272   0.0001075   0.0029450   0.0001366
    9  -0.0001072  -0.0003808  -0.0007206  -0.0000520   0.0001875   0.0038554
   10  -0.0880104   0.0609833  -0.0053680  -0.1210978  -0.0348388   0.0031408
   11   0.0610285  -0.1154694   0.0101253  -0.0985077  -0.2695145   0.0196785
   12  -0.0056226   0.0097331  -0.0230281   0.0095055   0.0206894  -0.0569780
   13   0.1264232  -0.0892529   0.0082925  -0.0033937   0.0057021  -0.0005900
   14  -0.0892529   0.1649403  -0.0159278   0.0282140  -0.0346059   0.0038422
   15   0.0082925  -0.0159278   0.0123421  -0.0027524   0.0032621   0.0027648
   16  -0.0033937   0.0282140  -0.0027524   0.5155497  -0.0305795   0.0005706
   17   0.0057021  -0.0346059   0.0032621  -0.0305795   0.6178174  -0.0462041
   18  -0.0005900   0.0038422   0.0027648   0.0005706  -0.0462041   0.1164585
   19   0.0018841  -0.0001926  -0.0000353  -0.1556930  -0.0213996   0.0027637
   20  -0.0069590  -0.0056280   0.0004919  -0.0176993  -0.0421587   0.0018222
   21   0.0006999   0.0003972  -0.0010002   0.0024799   0.0018786  -0.0224386
   22   0.0012239  -0.0064986   0.0003758  -0.1816209   0.0677930  -0.0050263
   23  -0.0016167  -0.0017459   0.0006774   0.1340119  -0.2523943   0.0169560
   24   0.0000810   0.0007424   0.0038107  -0.0114667   0.0171405  -0.0601929
   25  -0.0000774   0.0014442  -0.0001430   0.0082867   0.0200816  -0.0019233
   26   0.0000764  -0.0008898   0.0001104  -0.0107852  -0.0185941   0.0021344
   27   0.0000036   0.0000398   0.0002472   0.0010037   0.0016863   0.0025834
   28  -0.0008639   0.0014546   0.0000273  -0.0455514   0.0693863  -0.0063346
   29   0.0012096  -0.0010245   0.0001022   0.0147206   0.0468067  -0.0041504
   30   0.0000030  -0.0002135  -0.0008481  -0.0017764  -0.0039904   0.0068523
   31   0.0000639   0.0000788  -0.0000014  -0.0037088  -0.0016963   0.0002292
   32   0.0000547   0.0000600  -0.0000310  -0.0015018   0.0014878   0.0005688
   33  -0.0000377   0.0000201  -0.0003552   0.0001649   0.0008237   0.0066161
   34   0.0002918  -0.0006749   0.0000021  -0.0017849  -0.0000493  -0.0000617
   35   0.0015571  -0.0003714   0.0000933   0.0000865  -0.0010757  -0.0001888
   36  -0.0000428   0.0000508   0.0001756   0.0002274  -0.0005004  -0.0009456
   37  -0.0002000   0.0001304   0.0000623   0.0004431   0.0002406  -0.0001603
   38   0.0001512  -0.0000236   0.0001148   0.0003355   0.0005426   0.0002049
   39   0.0002256  -0.0002107   0.0000096   0.0000114  -0.0001503  -0.0001417
   40   0.0000532  -0.0000518   0.0000022  -0.0000940   0.0001223   0.0000121
   41   0.0000423  -0.0000598  -0.0000079  -0.0000607   0.0000744  -0.0000664
   42   0.0000089   0.0000072  -0.0000096  -0.0001031   0.0000738   0.0000229
   43  -0.0000579   0.0001587  -0.0000706   0.0001344  -0.0003077  -0.0000255
   44  -0.0000563   0.0000454   0.0000172  -0.0000405   0.0000698  -0.0001125
   45   0.0000277  -0.0000203   0.0000162   0.0000051   0.0001808   0.0000290
   46  -0.0000526   0.0000523  -0.0000002   0.0000507   0.0000055  -0.0000097
   47  -0.0000022   0.0000013  -0.0000019   0.0000145  -0.0000332   0.0000004
   48  -0.0000151   0.0000108  -0.0000001   0.0000180   0.0000258   0.0000017
   49   0.0003591  -0.0003111   0.0000422  -0.0004334  -0.0001998   0.0000139
   50   0.0000671  -0.0000175  -0.0000550   0.0000135  -0.0003167   0.0001050
   51   0.0000546   0.0000305  -0.0000163   0.0000322  -0.0003558  -0.0000551
   52  -0.0003896   0.0003291  -0.0000376   0.0004588   0.0002133  -0.0000371
   53  -0.0000186   0.0000336   0.0000020   0.0000251   0.0000723  -0.0000246
   54  -0.0000130   0.0000021  -0.0000005  -0.0000005   0.0000056   0.0000127
   55  -0.0001751   0.0000717   0.0000093   0.0000550   0.0004797   0.0000221
   56  -0.0001565   0.0000267   0.0000078  -0.0000032   0.0000584  -0.0001549
   57   0.0000662   0.0000231   0.0000079  -0.0000363   0.0004130  -0.0000039
   58  -0.0000647   0.0000450  -0.0000094   0.0000469   0.0000259   0.0000031
   59  -0.0000049  -0.0000052   0.0000101   0.0000201  -0.0000417   0.0000038
   60   0.0000105  -0.0000048  -0.0000039  -0.0000344   0.0000198  -0.0000019
   61  -0.0002848   0.0002194  -0.0001253   0.0003940   0.0000816   0.0000721
   62  -0.0000959   0.0001166  -0.0000661  -0.0004092   0.0002324   0.0001477
   63  -0.0003267   0.0000586   0.0000347   0.0000458  -0.0002054   0.0000882
   64   0.0000472  -0.0000605  -0.0000132  -0.0000616  -0.0001713   0.0000363
   65   0.0000596  -0.0000150   0.0000109  -0.0000004   0.0003283  -0.0000470
   66  -0.0000842   0.0001151  -0.0000227   0.0000372   0.0001982  -0.0000398
           19          20          21          22          23          24
    1  -0.0014099  -0.0003185  -0.0000809  -0.0117048  -0.0353606   0.0036341
    2  -0.0017979   0.0009385  -0.0000619  -0.0799774   0.0161659  -0.0013789
    3   0.0001559  -0.0001619  -0.0009395   0.0071218  -0.0003067   0.0066934
    4   0.0024481   0.0027582  -0.0000396  -0.0589825   0.0235635  -0.0023136
    5  -0.0008804  -0.0033558   0.0005922   0.0232924  -0.0087496   0.0005121
    6   0.0001550   0.0007260   0.0037712  -0.0023852   0.0002742  -0.0017187
    7  -0.0009719  -0.0014088   0.0001060   0.0001837  -0.0011510   0.0001044
    8  -0.0009540  -0.0005463   0.0001087  -0.0018728  -0.0016454   0.0000299
    9   0.0000824   0.0000586   0.0001363   0.0002233   0.0001250  -0.0007689
   10  -0.0306613  -0.0279996   0.0026533   0.0576597  -0.0079144   0.0006518
   11  -0.0046013  -0.0051233   0.0008081   0.0443151  -0.0511295   0.0051650
   12   0.0006825   0.0009032   0.0026644  -0.0040424   0.0051308   0.0053028
   13   0.0018841  -0.0069590   0.0006999   0.0012239  -0.0016167   0.0000810
   14  -0.0001926  -0.0056280   0.0003972  -0.0064986  -0.0017459   0.0007424
   15  -0.0000353   0.0004919  -0.0010002   0.0003758   0.0006774   0.0038107
   16  -0.1556930  -0.0176993   0.0024799  -0.1816209   0.1340119  -0.0114667
   17  -0.0213996  -0.0421587   0.0018786   0.0677930  -0.2523943   0.0171405
   18   0.0027637   0.0018222  -0.0224386  -0.0050263   0.0169560  -0.0601929
   19   0.2273342   0.0305885  -0.0042616  -0.0450755  -0.0054502   0.0008232
   20   0.0305885   0.0498925  -0.0037112   0.0191038   0.0068100  -0.0003861
   21  -0.0042616  -0.0037112   0.0117051  -0.0013433  -0.0002310   0.0043749
   22  -0.0450755   0.0191038  -0.0013433   0.6862345   0.0372950  -0.0065572
   23  -0.0054502   0.0068100  -0.0002310   0.0372950   0.7229543  -0.0570771
   24   0.0008232  -0.0003861   0.0043749  -0.0065572  -0.0570771   0.1303664
   25   0.0007570   0.0011146  -0.0001036  -0.0948459  -0.0996283   0.0099456
   26  -0.0008148   0.0013797  -0.0003311  -0.0965364  -0.3019081   0.0265849
   27   0.0000680  -0.0003569  -0.0025864   0.0096071   0.0267818  -0.0374289
   28   0.0032420   0.0003134  -0.0001366  -0.3403928  -0.0677037   0.0077694
   29   0.0061490  -0.0024814   0.0005580  -0.0010365  -0.1315703   0.0077438
   30  -0.0005347   0.0006286   0.0045224   0.0012891   0.0075811  -0.0602252
   31  -0.0013750   0.0005859  -0.0000604  -0.0149074   0.0250679  -0.0026183
   32  -0.0004568   0.0001186   0.0000210  -0.0052439   0.0075232  -0.0004891
   33   0.0001079   0.0000003   0.0001102   0.0009747  -0.0005362   0.0036126
   34   0.0008366   0.0001507   0.0001008   0.0030245  -0.0003462  -0.0005037
   35  -0.0000610   0.0002129   0.0000581  -0.0014269  -0.0044980   0.0012496
   36  -0.0000124  -0.0000171  -0.0003125  -0.0005370   0.0007613   0.0060424
   37  -0.0004423  -0.0000895  -0.0000660  -0.0002808  -0.0007171   0.0014374
   38   0.0001586   0.0000110  -0.0001415  -0.0000814  -0.0000637   0.0002907
   39   0.0002624   0.0000068   0.0000124   0.0000371   0.0000348  -0.0001101
   40   0.0000758   0.0000127  -0.0000059   0.0001471  -0.0000139  -0.0000181
   41   0.0000583  -0.0000003   0.0000186   0.0000515  -0.0002454  -0.0000145
   42   0.0000607   0.0000355  -0.0000025   0.0001868   0.0000871  -0.0000636
   43  -0.0002166   0.0000025   0.0000221  -0.0003666   0.0001508  -0.0001289
   44  -0.0000821  -0.0000138   0.0000105   0.0000625   0.0002978   0.0003067
   45   0.0000315   0.0000057  -0.0000446   0.0001888  -0.0003858   0.0004525
   46  -0.0000834  -0.0000117  -0.0000004  -0.0000317  -0.0000411   0.0000915
   47  -0.0000212  -0.0000062   0.0000050  -0.0000179  -0.0000072  -0.0000308
   48  -0.0000090  -0.0000003  -0.0000026  -0.0000013   0.0000034   0.0000058
   49   0.0005672   0.0001172  -0.0000168   0.0000450  -0.0000008   0.0000166
   50   0.0000236   0.0000217   0.0000014  -0.0003148   0.0001182  -0.0001755
   51  -0.0000110   0.0000330   0.0000366  -0.0004020   0.0002579  -0.0001205
   52  -0.0006050  -0.0001139   0.0000364  -0.0000614  -0.0000490  -0.0001478
   53  -0.0000450  -0.0000068   0.0000008   0.0000745  -0.0000346  -0.0000110
   54   0.0000014  -0.0000000  -0.0000000   0.0000056   0.0000231   0.0000007
   55  -0.0002004  -0.0000842  -0.0000179   0.0004651  -0.0003960   0.0001019
   56   0.0001012   0.0000199  -0.0000049   0.0001093   0.0000511   0.0004556
   57  -0.0000622  -0.0000205   0.0000036   0.0005148  -0.0002296  -0.0001643
   58  -0.0000854  -0.0000179   0.0000037  -0.0000207  -0.0000153  -0.0000360
   59   0.0000038  -0.0000019   0.0000029  -0.0000599   0.0000022  -0.0000182
   60   0.0000145   0.0000031  -0.0000040   0.0000476  -0.0000003   0.0000128
   61  -0.0004088  -0.0000620   0.0000384  -0.0004687   0.0002992  -0.0007943
   62  -0.0002820  -0.0000563   0.0000169   0.0006268   0.0002617  -0.0005927
   63  -0.0002188  -0.0000645   0.0000052  -0.0005191  -0.0002013  -0.0000202
   64   0.0000837   0.0000168  -0.0000070  -0.0002279   0.0000125  -0.0000671
   65  -0.0000442  -0.0000259   0.0000036   0.0003424  -0.0001948  -0.0000473
   66  -0.0000641   0.0000039  -0.0000114   0.0002408   0.0002763   0.0001372
           25          26          27          28          29          30
    1  -0.0050732  -0.0000514  -0.0001680  -0.1462130  -0.0953445   0.0124811
    2  -0.0000004   0.0019812   0.0005634  -0.0327983  -0.2813016   0.0189297
    3   0.0001112   0.0004491   0.0066286   0.0043833   0.0182019  -0.0648978
    4  -0.0011119   0.0006842  -0.0000228   0.0598941   0.0424672  -0.0046331
    5   0.0008102   0.0002930  -0.0001830  -0.0092049  -0.0571334   0.0070155
    6  -0.0000721  -0.0000999  -0.0008486   0.0006328   0.0067620   0.0074113
    7   0.0000948  -0.0000128   0.0000388  -0.0014334   0.0016819  -0.0003603
    8  -0.0001223   0.0000649  -0.0000362   0.0074674   0.0010781   0.0006991
    9   0.0000098  -0.0000417  -0.0003345  -0.0006716   0.0002982   0.0038733
   10  -0.0018918   0.0031241  -0.0000788  -0.0412467  -0.0326080   0.0033983
   11   0.0021247  -0.0010629   0.0006852  -0.0339481  -0.0260782   0.0024323
   12  -0.0001279   0.0005892   0.0051256   0.0032060   0.0021662  -0.0020736
   13  -0.0000774   0.0000764   0.0000036  -0.0008639   0.0012096   0.0000030
   14   0.0014442  -0.0008898   0.0000398   0.0014546  -0.0010245  -0.0002135
   15  -0.0001430   0.0001104   0.0002472   0.0000273   0.0001022  -0.0008481
   16   0.0082867  -0.0107852   0.0010037  -0.0455514   0.0147206  -0.0017764
   17   0.0200816  -0.0185941   0.0016863   0.0693863   0.0468067  -0.0039904
   18  -0.0019233   0.0021344   0.0025834  -0.0063346  -0.0041504   0.0068523
   19   0.0007570  -0.0008148   0.0000680   0.0032420   0.0061490  -0.0005347
   20   0.0011146   0.0013797  -0.0003569   0.0003134  -0.0024814   0.0006286
   21  -0.0001036  -0.0003311  -0.0025864  -0.0001366   0.0005580   0.0045224
   22  -0.0948459  -0.0965364   0.0096071  -0.3403928  -0.0010365   0.0012891
   23  -0.0996283  -0.3019081   0.0267818  -0.0677037  -0.1315703   0.0075811
   24   0.0099456   0.0265849  -0.0374289   0.0077694   0.0077438  -0.0602252
   25   0.0994455   0.1040174  -0.0105229  -0.0061888  -0.0290015   0.0029098
   26   0.1040174   0.3174659  -0.0292229   0.0004852   0.0007318   0.0002861
   27  -0.0105229  -0.0292229   0.0272799  -0.0001845   0.0004398   0.0034633
   28  -0.0061888   0.0004852  -0.0001845   0.7083351  -0.0368710   0.0045158
   29  -0.0290015   0.0007318   0.0004398  -0.0368710   0.6813425  -0.0538272
   30   0.0029098   0.0002861   0.0034633   0.0045158  -0.0538272   0.1356307
   31   0.0009117  -0.0001886   0.0000785  -0.1655532   0.1373221  -0.0151904
   32   0.0002976   0.0006272  -0.0004938   0.1358790  -0.2282763   0.0204166
   33  -0.0000577  -0.0004665  -0.0041964  -0.0155008   0.0210337  -0.0385993
   34   0.0001887   0.0000891   0.0000906  -0.0207487  -0.0139815  -0.0029053
   35  -0.0011792  -0.0000569  -0.0000065  -0.0329054  -0.0014155  -0.0000303
   36  -0.0000165  -0.0000171   0.0001033   0.0021971   0.0006620   0.0049127
   37  -0.0002828  -0.0000261   0.0000508  -0.0018042   0.0029088  -0.0001570
   38   0.0000267   0.0000024   0.0000113   0.0009135   0.0015044   0.0002941
   39   0.0001055   0.0000635   0.0000133   0.0026436   0.0014547  -0.0001101
   40   0.0000121   0.0000025   0.0000082   0.0000469  -0.0001255   0.0000622
   41  -0.0000320  -0.0000031   0.0000028  -0.0006731  -0.0002767   0.0000183
   42   0.0000128   0.0000002  -0.0000079  -0.0000639  -0.0002231   0.0001585
   43  -0.0000482  -0.0000139  -0.0000130  -0.0008942  -0.0005963  -0.0000980
   44   0.0000509  -0.0000084  -0.0000206   0.0007819   0.0000901   0.0001658
   45  -0.0000881  -0.0000095   0.0000056  -0.0011131   0.0002291   0.0000551
   46  -0.0000314  -0.0000067  -0.0000008  -0.0003069   0.0000637  -0.0000131
   47  -0.0000043   0.0000031   0.0000057   0.0000826   0.0000521  -0.0000284
   48  -0.0000015  -0.0000005  -0.0000000  -0.0000564   0.0000104  -0.0000271
   49   0.0000630   0.0000231  -0.0000202   0.0005279   0.0003222   0.0002954
   50  -0.0000088   0.0000026  -0.0000281  -0.0000517  -0.0000890   0.0002441
   51   0.0000061  -0.0000030  -0.0000337  -0.0000570  -0.0003293   0.0003745
   52  -0.0000931  -0.0000221   0.0000085  -0.0007329   0.0001242  -0.0000244
   53  -0.0000092  -0.0000034   0.0000067  -0.0001618  -0.0000064   0.0000144
   54   0.0000053   0.0000003  -0.0000051   0.0000799  -0.0000002  -0.0000008
   55  -0.0000457  -0.0000103   0.0000681  -0.0004297   0.0002112  -0.0009069
   56   0.0000405   0.0000061  -0.0000113   0.0005446  -0.0000988  -0.0002142
   57  -0.0000245   0.0000023   0.0000376  -0.0009727   0.0000703   0.0001978
   58  -0.0000205  -0.0000051   0.0000054  -0.0000796   0.0000412  -0.0000627
   59  -0.0000031   0.0000020  -0.0000027   0.0000767   0.0000210   0.0000769
   60   0.0000058  -0.0000015   0.0000048  -0.0000114  -0.0000372  -0.0000785
   61  -0.0000575  -0.0000317  -0.0000525   0.0002509   0.0024546   0.0015551
   62   0.0000109  -0.0000317   0.0000990  -0.0025597  -0.0023680  -0.0007476
   63  -0.0000733  -0.0000208  -0.0000453  -0.0007796  -0.0009091  -0.0008103
   64   0.0000086   0.0000027   0.0000322   0.0001404  -0.0001104   0.0001446
   65  -0.0000298  -0.0000016   0.0000402  -0.0005074   0.0004916   0.0002484
   66   0.0000427  -0.0000057  -0.0000059   0.0004272  -0.0002582   0.0002176
           31          32          33          34          35          36
    1   0.0090410   0.0181643  -0.0022190  -0.2136832  -0.0127287   0.0028730
    2  -0.0107114  -0.0189378   0.0016339  -0.0165889  -0.0867390  -0.0090270
    3   0.0010542   0.0023610   0.0036034   0.0032658  -0.0093161  -0.0728632
    4  -0.0001292  -0.0026449   0.0003278  -0.0248398   0.0238636  -0.0013422
    5  -0.0019644  -0.0026889   0.0006323   0.0097114   0.0066897  -0.0001144
    6   0.0002709   0.0007649   0.0054589   0.0027148   0.0001431   0.0025641
    7   0.0002417   0.0003042  -0.0000105  -0.0016680   0.0031139  -0.0000278
    8  -0.0010912  -0.0014671   0.0000542  -0.0029661  -0.0010596  -0.0006630
    9   0.0001367   0.0001512   0.0001618  -0.0001754  -0.0001420  -0.0019019
   10  -0.0005466  -0.0009308  -0.0001008   0.0016617   0.0015522   0.0005051
   11  -0.0009342  -0.0002149  -0.0001812   0.0021983  -0.0031551   0.0009097
   12   0.0000403  -0.0000509  -0.0006617  -0.0002337   0.0010821   0.0057120
   13   0.0000639   0.0000547  -0.0000377   0.0002918   0.0015571  -0.0000428
   14   0.0000788   0.0000600   0.0000201  -0.0006749  -0.0003714   0.0000508
   15  -0.0000014  -0.0000310  -0.0003552   0.0000021   0.0000933   0.0001756
   16  -0.0037088  -0.0015018   0.0001649  -0.0017849   0.0000865   0.0002274
   17  -0.0016963   0.0014878   0.0008237  -0.0000493  -0.0010757  -0.0005004
   18   0.0002292   0.0005688   0.0066161  -0.0000617  -0.0001888  -0.0009456
   19  -0.0013750  -0.0004568   0.0001079   0.0008366  -0.0000610  -0.0000124
   20   0.0005859   0.0001186   0.0000003   0.0001507   0.0002129  -0.0000171
   21  -0.0000604   0.0000210   0.0001102   0.0001008   0.0000581  -0.0003125
   22  -0.0149074  -0.0052439   0.0009747   0.0030245  -0.0014269  -0.0005370
   23   0.0250679   0.0075232  -0.0005362  -0.0003462  -0.0044980   0.0007613
   24  -0.0026183  -0.0004891   0.0036126  -0.0005037   0.0012496   0.0060424
   25   0.0009117   0.0002976  -0.0000577   0.0001887  -0.0011792  -0.0000165
   26  -0.0001886   0.0006272  -0.0004665   0.0000891  -0.0000569  -0.0000171
   27   0.0000785  -0.0004938  -0.0041964   0.0000906  -0.0000065   0.0001033
   28  -0.1655532   0.1358790  -0.0155008  -0.0207487  -0.0329054   0.0021971
   29   0.1373221  -0.2282763   0.0210337  -0.0139815  -0.0014155   0.0006620
   30  -0.0151904   0.0204166  -0.0385993  -0.0029053  -0.0000303   0.0049127
   31   0.1754262  -0.1450665   0.0157156   0.0005163  -0.0011428   0.0001119
   32  -0.1450665   0.2406807  -0.0228275   0.0019312   0.0009637  -0.0004008
   33   0.0157156  -0.0228275   0.0281616   0.0006273  -0.0002423  -0.0036790
   34   0.0005163   0.0019312   0.0006273   0.6332631   0.0301873  -0.0199789
   35  -0.0011428   0.0009637  -0.0002423   0.0301873   0.3292234   0.2190363
   36   0.0001119  -0.0004008  -0.0036790  -0.0199789   0.2190363   0.4899879
   37   0.0001859  -0.0006847  -0.0006698  -0.1599963  -0.0295720  -0.0346390
   38  -0.0000806  -0.0002197  -0.0002158  -0.0578652  -0.1290631  -0.0921498
   39   0.0000447  -0.0003768   0.0000263  -0.0869705  -0.0981040  -0.2060095
   40   0.0000072   0.0000276  -0.0000152   0.0107484  -0.0067639  -0.0116007
   41  -0.0000078  -0.0000030  -0.0000138   0.0083137  -0.0028066  -0.0106831
   42   0.0000410   0.0000710  -0.0000089   0.0137951  -0.0088666  -0.0117944
   43   0.0000239   0.0003607   0.0000177  -0.0252336  -0.0422550  -0.0637004
   44   0.0000292  -0.0001015  -0.0001492  -0.0176712   0.0108506   0.0064719
   45  -0.0000046  -0.0001613  -0.0002754  -0.0243022   0.0106706   0.0278490
   46   0.0000086  -0.0000092  -0.0000390  -0.0049451  -0.0000753   0.0011252
   47   0.0000272  -0.0000101  -0.0000001  -0.0003818   0.0056645  -0.0023828
   48  -0.0000145   0.0000104  -0.0000010   0.0012035  -0.0023787   0.0033858
   49  -0.0001104  -0.0001307   0.0000192   0.0027025   0.0018596   0.0020244
   50   0.0000085   0.0001409   0.0000876   0.0019595  -0.0263590  -0.0305927
   51   0.0000245   0.0003576   0.0000992   0.0016769  -0.0302264  -0.0560735
   52   0.0000775   0.0001466   0.0000065  -0.0020807  -0.0002063  -0.0002269
   53   0.0000090   0.0000058  -0.0000081  -0.0001510   0.0001281   0.0013747
   54   0.0000025   0.0000019  -0.0000222  -0.0000792   0.0012228   0.0013216
   55  -0.0000975  -0.0004485  -0.0000479  -0.0317184   0.0364148   0.0626132
   56   0.0000355   0.0000857  -0.0003200   0.0116317   0.0190551   0.0161277
   57  -0.0000507  -0.0000457  -0.0001330   0.0228829   0.0137438   0.0261543
   58   0.0000097  -0.0000089   0.0000459  -0.0047593  -0.0015996  -0.0007478
   59  -0.0000315   0.0000006   0.0000328  -0.0012760   0.0054280  -0.0023956
   60   0.0000231  -0.0000171  -0.0000111  -0.0007124  -0.0024293   0.0033465
   61   0.0000202  -0.0000232   0.0005147  -0.1716471   0.0228648   0.0483281
   62  -0.0001275   0.0003261   0.0005177   0.0526584  -0.1188532  -0.0868039
   63   0.0000853  -0.0001314   0.0004483   0.1015871  -0.0845909  -0.2058726
   64  -0.0001057  -0.0000164   0.0001760   0.0098495   0.0084227   0.0128902
   65  -0.0001213  -0.0001010   0.0001244  -0.0068722  -0.0027650  -0.0096525
   66   0.0000824   0.0003005  -0.0003549  -0.0120436  -0.0107806  -0.0121001
           37          38          39          40          41          42
    1  -0.0225354  -0.0110469  -0.0040314   0.0008831   0.0016854   0.0005811
    2  -0.0174052   0.0012420   0.0004897   0.0000912  -0.0022714   0.0023276
    3  -0.0232851  -0.0015650   0.0049209  -0.0003554   0.0018788  -0.0005063
    4   0.0016857   0.0026543   0.0018742  -0.0000687   0.0003997  -0.0010405
    5  -0.0029644  -0.0019986   0.0013735   0.0001165   0.0007599  -0.0010967
    6  -0.0013006  -0.0011933  -0.0003700  -0.0001049   0.0000850  -0.0000066
    7  -0.0020467   0.0027541  -0.0019765  -0.0003430   0.0002185   0.0004231
    8   0.0026303  -0.0013357   0.0000976   0.0003537  -0.0002014   0.0005703
    9  -0.0013694   0.0009215  -0.0007253  -0.0005671   0.0004809   0.0003236
   10  -0.0003077  -0.0011334   0.0000215  -0.0002315  -0.0001565  -0.0001435
   11  -0.0005099  -0.0003779   0.0000032  -0.0000215  -0.0000885   0.0001920
   12   0.0008063  -0.0000647  -0.0000135   0.0000389  -0.0000932  -0.0000322
   13  -0.0002000   0.0001512   0.0002256   0.0000532   0.0000423   0.0000089
   14   0.0001304  -0.0000236  -0.0002107  -0.0000518  -0.0000598   0.0000072
   15   0.0000623   0.0001148   0.0000096   0.0000022  -0.0000079  -0.0000096
   16   0.0004431   0.0003355   0.0000114  -0.0000940  -0.0000607  -0.0001031
   17   0.0002406   0.0005426  -0.0001503   0.0001223   0.0000744   0.0000738
   18  -0.0001603   0.0002049  -0.0001417   0.0000121  -0.0000664   0.0000229
   19  -0.0004423   0.0001586   0.0002624   0.0000758   0.0000583   0.0000607
   20  -0.0000895   0.0000110   0.0000068   0.0000127  -0.0000003   0.0000355
   21  -0.0000660  -0.0001415   0.0000124  -0.0000059   0.0000186  -0.0000025
   22  -0.0002808  -0.0000814   0.0000371   0.0001471   0.0000515   0.0001868
   23  -0.0007171  -0.0000637   0.0000348  -0.0000139  -0.0002454   0.0000871
   24   0.0014374   0.0002907  -0.0001101  -0.0000181  -0.0000145  -0.0000636
   25  -0.0002828   0.0000267   0.0001055   0.0000121  -0.0000320   0.0000128
   26  -0.0000261   0.0000024   0.0000635   0.0000025  -0.0000031   0.0000002
   27   0.0000508   0.0000113   0.0000133   0.0000082   0.0000028  -0.0000079
   28  -0.0018042   0.0009135   0.0026436   0.0000469  -0.0006731  -0.0000639
   29   0.0029088   0.0015044   0.0014547  -0.0001255  -0.0002767  -0.0002231
   30  -0.0001570   0.0002941  -0.0001101   0.0000622   0.0000183   0.0001585
   31   0.0001859  -0.0000806   0.0000447   0.0000072  -0.0000078   0.0000410
   32  -0.0006847  -0.0002197  -0.0003768   0.0000276  -0.0000030   0.0000710
   33  -0.0006698  -0.0002158   0.0000263  -0.0000152  -0.0000138  -0.0000089
   34  -0.1599963  -0.0578652  -0.0869705   0.0107484   0.0083137   0.0137951
   35  -0.0295720  -0.1290631  -0.0981040  -0.0067639  -0.0028066  -0.0088666
   36  -0.0346390  -0.0921498  -0.2060095  -0.0116007  -0.0106831  -0.0117944
   37   0.6847202   0.0045307  -0.0528172  -0.1349694   0.0615833   0.1084561
   38   0.0045307   0.2986786   0.2538865   0.0614345  -0.0946446  -0.0981625
   39  -0.0528172   0.2538865   0.5420891   0.1093929  -0.0986399  -0.2048643
   40  -0.1349694   0.0614345   0.1093929   0.1415435  -0.0657626  -0.1167056
   41   0.0615833  -0.0946446  -0.0986399  -0.0657626   0.0903254   0.1095239
   42   0.1084561  -0.0981625  -0.2048643  -0.1167056   0.1095239   0.2116425
   43  -0.3359705   0.0008239   0.0287927  -0.0125383  -0.0025562  -0.0020018
   44  -0.0369378  -0.0819271  -0.0273031   0.0140473   0.0047991  -0.0001248
   45  -0.0278919  -0.0325337  -0.1090164   0.0240030   0.0018460   0.0037860
   46  -0.0097308  -0.0155653  -0.0233903   0.0009936   0.0004460   0.0000443
   47   0.0002400   0.0028591  -0.0011099   0.0000955  -0.0028328   0.0022980
   48   0.0018523   0.0005966   0.0043177  -0.0003895   0.0022468  -0.0007239
   49  -0.0343239   0.0100328   0.0214128  -0.0039328  -0.0011024  -0.0004065
   50   0.0407914   0.0203888   0.0137724  -0.0012114   0.0056148  -0.0025855
   51   0.0693596   0.0186805   0.0272887  -0.0007384  -0.0026204   0.0033766
   52   0.0029785   0.0028577   0.0044566  -0.0014166  -0.0002259  -0.0002157
   53  -0.0008483   0.0022504  -0.0035941   0.0003564   0.0000661  -0.0000164
   54  -0.0009690  -0.0039701  -0.0015306   0.0007489   0.0000693   0.0000665
   55  -0.0474612  -0.0191570  -0.0241007  -0.0006550  -0.0003494  -0.0007009
   56  -0.0186836  -0.0114355  -0.0082418  -0.0003580  -0.0006387   0.0005320
   57  -0.0241976  -0.0080504  -0.0144579  -0.0005910   0.0005751  -0.0000860
   58  -0.0006741  -0.0003903  -0.0006571   0.0000331   0.0000931   0.0000422
   59  -0.0004882  -0.0008162   0.0005502   0.0000693  -0.0005388   0.0003523
   60  -0.0007564   0.0005467  -0.0000987   0.0000414   0.0003380  -0.0002433
   61   0.0622864   0.0171882   0.0215467  -0.0008394  -0.0024251  -0.0029586
   62  -0.0058997  -0.0091164  -0.0299726  -0.0020230   0.0030754  -0.0044770
   63  -0.0173273  -0.0334946  -0.0406940  -0.0025760  -0.0043397  -0.0004256
   64  -0.0012642   0.0014567   0.0031041   0.0005441   0.0004600   0.0006879
   65   0.0017697   0.0035469  -0.0040332  -0.0003980  -0.0001043  -0.0005186
   66   0.0035978  -0.0040069  -0.0005377  -0.0006417  -0.0006045  -0.0006015
           43          44          45          46          47          48
    1   0.0037589  -0.0018894  -0.0013777  -0.0000443   0.0002237   0.0000056
    2  -0.0015249   0.0036825  -0.0047777  -0.0006325   0.0001303  -0.0000252
    3  -0.0015769  -0.0047667  -0.0014873  -0.0009803  -0.0000979   0.0001809
    4  -0.0013026  -0.0007128   0.0009111  -0.0001075  -0.0001004   0.0000604
    5  -0.0003815  -0.0010568  -0.0004093  -0.0003425   0.0001060  -0.0001242
    6   0.0010384  -0.0000552  -0.0000104   0.0000784   0.0000407  -0.0000478
    7   0.0012086   0.0002388  -0.0004249   0.0000623   0.0000319  -0.0000473
    8  -0.0005490   0.0003588   0.0007508   0.0001593  -0.0000884   0.0000835
    9   0.0000921   0.0000446  -0.0001973  -0.0000384   0.0000375  -0.0000223
   10   0.0003796  -0.0000127  -0.0002820   0.0000422   0.0000405  -0.0000211
   11   0.0001700   0.0000279  -0.0001415  -0.0000198   0.0000149  -0.0000143
   12   0.0001708   0.0002006  -0.0001280   0.0000273   0.0000116  -0.0000113
   13  -0.0000579  -0.0000563   0.0000277  -0.0000526  -0.0000022  -0.0000151
   14   0.0001587   0.0000454  -0.0000203   0.0000523   0.0000013   0.0000108
   15  -0.0000706   0.0000172   0.0000162  -0.0000002  -0.0000019  -0.0000001
   16   0.0001344  -0.0000405   0.0000051   0.0000507   0.0000145   0.0000180
   17  -0.0003077   0.0000698   0.0001808   0.0000055  -0.0000332   0.0000258
   18  -0.0000255  -0.0001125   0.0000290  -0.0000097   0.0000004   0.0000017
   19  -0.0002166  -0.0000821   0.0000315  -0.0000834  -0.0000212  -0.0000090
   20   0.0000025  -0.0000138   0.0000057  -0.0000117  -0.0000062  -0.0000003
   21   0.0000221   0.0000105  -0.0000446  -0.0000004   0.0000050  -0.0000026
   22  -0.0003666   0.0000625   0.0001888  -0.0000317  -0.0000179  -0.0000013
   23   0.0001508   0.0002978  -0.0003858  -0.0000411  -0.0000072   0.0000034
   24  -0.0001289   0.0003067   0.0004525   0.0000915  -0.0000308   0.0000058
   25  -0.0000482   0.0000509  -0.0000881  -0.0000314  -0.0000043  -0.0000015
   26  -0.0000139  -0.0000084  -0.0000095  -0.0000067   0.0000031  -0.0000005
   27  -0.0000130  -0.0000206   0.0000056  -0.0000008   0.0000057  -0.0000000
   28  -0.0008942   0.0007819  -0.0011131  -0.0003069   0.0000826  -0.0000564
   29  -0.0005963   0.0000901   0.0002291   0.0000637   0.0000521   0.0000104
   30  -0.0000980   0.0001658   0.0000551  -0.0000131  -0.0000284  -0.0000271
   31   0.0000239   0.0000292  -0.0000046   0.0000086   0.0000272  -0.0000145
   32   0.0003607  -0.0001015  -0.0001613  -0.0000092  -0.0000101   0.0000104
   33   0.0000177  -0.0001492  -0.0002754  -0.0000390  -0.0000001  -0.0000010
   34  -0.0252336  -0.0176712  -0.0243022  -0.0049451  -0.0003818   0.0012035
   35  -0.0422550   0.0108506   0.0106706  -0.0000753   0.0056645  -0.0023787
   36  -0.0637004   0.0064719   0.0278490   0.0011252  -0.0023828   0.0033858
   37  -0.3359705  -0.0369378  -0.0278919  -0.0097308   0.0002400   0.0018523
   38   0.0008239  -0.0819271  -0.0325337  -0.0155653   0.0028591   0.0005966
   39   0.0287927  -0.0273031  -0.1090164  -0.0233903  -0.0011099   0.0043177
   40  -0.0125383   0.0140473   0.0240030   0.0009936   0.0000955  -0.0003895
   41  -0.0025562   0.0047991   0.0018460   0.0004460  -0.0028328   0.0022468
   42  -0.0020018  -0.0001248   0.0037860   0.0000443   0.0022980  -0.0007239
   43   0.6772123   0.0511267   0.0191948  -0.1190571  -0.0669570  -0.0959795
   44   0.0511267   0.3039110   0.2679244  -0.0683122  -0.1116811  -0.1130468
   45   0.0191948   0.2679244   0.5513135  -0.0982889  -0.1130117  -0.2033470
   46  -0.1190571  -0.0683122  -0.0982889   0.1243687   0.0725955   0.1033560
   47  -0.0669570  -0.1116811  -0.1130117   0.0725955   0.1085833   0.1248750
   48  -0.0959795  -0.1130468  -0.2033470   0.1033560   0.1248750   0.2101411
   49  -0.1553224   0.0586451   0.1028068   0.0094291  -0.0077305  -0.0130427
   50   0.0237514  -0.1211784  -0.0914329   0.0090018  -0.0034614  -0.0106682
   51   0.0477921  -0.0954947  -0.2209934   0.0134513  -0.0091283  -0.0125327
   52  -0.0391845  -0.0030821   0.0005229   0.0011238  -0.0000235  -0.0005045
   53   0.0115008   0.0048462  -0.0005007   0.0004716  -0.0015146   0.0016079
   54   0.0229887   0.0012484   0.0036230   0.0004126   0.0017033   0.0000950
   55   0.0608262  -0.0070569  -0.0172784  -0.0014920   0.0018333   0.0035150
   56   0.0173793  -0.0086490  -0.0304485   0.0013850   0.0034777  -0.0036256
   57   0.0209367  -0.0276229  -0.0362325   0.0030187  -0.0036242  -0.0006048
   58  -0.0009578  -0.0020517  -0.0024290   0.0005930  -0.0003641  -0.0005861
   59  -0.0025264   0.0029618  -0.0041551   0.0004531  -0.0000497  -0.0005726
   60  -0.0029897  -0.0041250  -0.0004485   0.0006638  -0.0004687  -0.0005187
   61  -0.0515986   0.0125680   0.0252751  -0.0008280   0.0004169   0.0007386
   62   0.0117875  -0.0067982  -0.0042393   0.0003963  -0.0006804   0.0006791
   63   0.0249293  -0.0041846  -0.0148287   0.0005849   0.0005815  -0.0000577
   64  -0.0007888   0.0003585   0.0005218   0.0000392   0.0000013  -0.0000809
   65   0.0004542  -0.0005293   0.0006201  -0.0000141  -0.0005271   0.0003067
   66   0.0006080   0.0006144  -0.0001220  -0.0000930   0.0003259  -0.0002311
           49          50          51          52          53          54
    1  -0.0019673   0.0002230   0.0003459   0.0015589   0.0001343  -0.0000665
    2  -0.0003008  -0.0012335  -0.0006453   0.0001652  -0.0003598   0.0004629
    3   0.0001229  -0.0003769  -0.0011452   0.0000696   0.0004733  -0.0000215
    4   0.0006181  -0.0002654  -0.0006820  -0.0005118   0.0000745  -0.0000750
    5   0.0000294   0.0001540  -0.0001377  -0.0005338  -0.0001213  -0.0000349
    6  -0.0003246   0.0003079   0.0005496   0.0000953   0.0000142   0.0000018
    7   0.0000083   0.0004147   0.0009815  -0.0000046  -0.0000135  -0.0000164
    8   0.0000055  -0.0004136  -0.0006843   0.0002256   0.0001105   0.0000206
    9   0.0000578   0.0000761   0.0001854  -0.0000403  -0.0000235   0.0000164
   10  -0.0002910   0.0001921   0.0002616   0.0002565  -0.0000440   0.0000041
   11   0.0003982   0.0001578   0.0002094  -0.0003738  -0.0000748   0.0000139
   12  -0.0000487   0.0000147   0.0000408   0.0001071  -0.0000120  -0.0000235
   13   0.0003591   0.0000671   0.0000546  -0.0003896  -0.0000186  -0.0000130
   14  -0.0003111  -0.0000175   0.0000305   0.0003291   0.0000336   0.0000021
   15   0.0000422  -0.0000550  -0.0000163  -0.0000376   0.0000020  -0.0000005
   16  -0.0004334   0.0000135   0.0000322   0.0004588   0.0000251  -0.0000005
   17  -0.0001998  -0.0003167  -0.0003558   0.0002133   0.0000723   0.0000056
   18   0.0000139   0.0001050  -0.0000551  -0.0000371  -0.0000246   0.0000127
   19   0.0005672   0.0000236  -0.0000110  -0.0006050  -0.0000450   0.0000014
   20   0.0001172   0.0000217   0.0000330  -0.0001139  -0.0000068  -0.0000000
   21  -0.0000168   0.0000014   0.0000366   0.0000364   0.0000008  -0.0000000
   22   0.0000450  -0.0003148  -0.0004020  -0.0000614   0.0000745   0.0000056
   23  -0.0000008   0.0001182   0.0002579  -0.0000490  -0.0000346   0.0000231
   24   0.0000166  -0.0001755  -0.0001205  -0.0001478  -0.0000110   0.0000007
   25   0.0000630  -0.0000088   0.0000061  -0.0000931  -0.0000092   0.0000053
   26   0.0000231   0.0000026  -0.0000030  -0.0000221  -0.0000034   0.0000003
   27  -0.0000202  -0.0000281  -0.0000337   0.0000085   0.0000067  -0.0000051
   28   0.0005279  -0.0000517  -0.0000570  -0.0007329  -0.0001618   0.0000799
   29   0.0003222  -0.0000890  -0.0003293   0.0001242  -0.0000064  -0.0000002
   30   0.0002954   0.0002441   0.0003745  -0.0000244   0.0000144  -0.0000008
   31  -0.0001104   0.0000085   0.0000245   0.0000775   0.0000090   0.0000025
   32  -0.0001307   0.0001409   0.0003576   0.0001466   0.0000058   0.0000019
   33   0.0000192   0.0000876   0.0000992   0.0000065  -0.0000081  -0.0000222
   34   0.0027025   0.0019595   0.0016769  -0.0020807  -0.0001510  -0.0000792
   35   0.0018596  -0.0263590  -0.0302264  -0.0002063   0.0001281   0.0012228
   36   0.0020244  -0.0305927  -0.0560735  -0.0002269   0.0013747   0.0013216
   37  -0.0343239   0.0407914   0.0693596   0.0029785  -0.0008483  -0.0009690
   38   0.0100328   0.0203888   0.0186805   0.0028577   0.0022504  -0.0039701
   39   0.0214128   0.0137724   0.0272887   0.0044566  -0.0035941  -0.0015306
   40  -0.0039328  -0.0012114  -0.0007384  -0.0014166   0.0003564   0.0007489
   41  -0.0011024   0.0056148  -0.0026204  -0.0002259   0.0000661   0.0000693
   42  -0.0004065  -0.0025855   0.0033766  -0.0002157  -0.0000164   0.0000665
   43  -0.1553224   0.0237514   0.0477921  -0.0391845   0.0115008   0.0229887
   44   0.0586451  -0.1211784  -0.0954947  -0.0030821   0.0048462   0.0012484
   45   0.1028068  -0.0914329  -0.2209934   0.0005229  -0.0005007   0.0036230
   46   0.0094291   0.0090018   0.0134513   0.0011238   0.0004716   0.0004126
   47  -0.0077305  -0.0034614  -0.0091283  -0.0000235  -0.0015146   0.0017033
   48  -0.0130427  -0.0106682  -0.0125327  -0.0005045   0.0016079   0.0000950
   49   0.4969103   0.0183624  -0.0164404  -0.1490868  -0.0092339   0.0008364
   50   0.0183624   0.2769431   0.2367818  -0.0091892  -0.0288402  -0.0078182
   51  -0.0164404   0.2367818   0.4986106   0.0008363  -0.0077532  -0.0354768
   52  -0.1490868  -0.0091892   0.0008363   0.2218822   0.0153567  -0.0012791
   53  -0.0092339  -0.0288402  -0.0077532   0.0153567   0.0200489   0.0113639
   54   0.0008364  -0.0078182  -0.0354768  -0.0012791   0.0113639   0.0294831
   55  -0.1446191  -0.0286902  -0.0349038  -0.0371787  -0.0177238  -0.0227638
   56  -0.0633788  -0.1349741  -0.1029986  -0.0033012   0.0027047  -0.0021086
   57  -0.0895185  -0.1072030  -0.2223242  -0.0002721  -0.0004452   0.0037493
   58   0.0093295  -0.0071509  -0.0120292   0.0011260  -0.0001425  -0.0006523
   59   0.0095699  -0.0033510  -0.0108549   0.0004375  -0.0014505   0.0016833
   60   0.0142842  -0.0086532  -0.0125603   0.0002499   0.0017702   0.0000670
   61  -0.0264408  -0.0476927  -0.0706899   0.0032688   0.0009563   0.0015733
   62  -0.0165870   0.0109377   0.0071602  -0.0027049   0.0021037  -0.0038031
   63  -0.0229633   0.0106029   0.0274874  -0.0038369  -0.0042539  -0.0014328
   64  -0.0040248  -0.0002360   0.0011244  -0.0013861  -0.0005680  -0.0007441
   65  -0.0003936   0.0057561  -0.0022771  -0.0000300   0.0000422  -0.0000863
   66   0.0008525  -0.0024058   0.0032822   0.0002330   0.0000145   0.0000767
           55          56          57          58          59          60
    1   0.0024329   0.0010275   0.0022455  -0.0001818  -0.0001069  -0.0000988
    2   0.0018855   0.0032938  -0.0050734   0.0008277   0.0002255  -0.0000369
    3   0.0020818  -0.0042637  -0.0009555   0.0009404  -0.0000093   0.0001903
    4  -0.0001342  -0.0005129   0.0014115  -0.0002888  -0.0000812   0.0000165
    5  -0.0000793   0.0004116   0.0004051  -0.0003181   0.0000869  -0.0000339
    6  -0.0000294   0.0000554  -0.0002207   0.0000490  -0.0000570  -0.0000182
    7  -0.0008007  -0.0004534  -0.0001689   0.0000351  -0.0000117  -0.0000009
    8   0.0006750  -0.0000008   0.0002820   0.0001081  -0.0000852   0.0000598
    9  -0.0002461  -0.0001029  -0.0000358   0.0000122   0.0000089  -0.0000007
   10  -0.0001463   0.0000284  -0.0002124   0.0000182   0.0000016  -0.0000025
   11  -0.0002910   0.0002485  -0.0005278  -0.0000058   0.0000342  -0.0000015
   12  -0.0000356   0.0002479   0.0002593  -0.0000648  -0.0000180  -0.0000011
   13  -0.0001751  -0.0001565   0.0000662  -0.0000647  -0.0000049   0.0000105
   14   0.0000717   0.0000267   0.0000231   0.0000450  -0.0000052  -0.0000048
   15   0.0000093   0.0000078   0.0000079  -0.0000094   0.0000101  -0.0000039
   16   0.0000550  -0.0000032  -0.0000363   0.0000469   0.0000201  -0.0000344
   17   0.0004797   0.0000584   0.0004130   0.0000259  -0.0000417   0.0000198
   18   0.0000221  -0.0001549  -0.0000039   0.0000031   0.0000038  -0.0000019
   19  -0.0002004   0.0001012  -0.0000622  -0.0000854   0.0000038   0.0000145
   20  -0.0000842   0.0000199  -0.0000205  -0.0000179  -0.0000019   0.0000031
   21  -0.0000179  -0.0000049   0.0000036   0.0000037   0.0000029  -0.0000040
   22   0.0004651   0.0001093   0.0005148  -0.0000207  -0.0000599   0.0000476
   23  -0.0003960   0.0000511  -0.0002296  -0.0000153   0.0000022  -0.0000003
   24   0.0001019   0.0004556  -0.0001643  -0.0000360  -0.0000182   0.0000128
   25  -0.0000457   0.0000405  -0.0000245  -0.0000205  -0.0000031   0.0000058
   26  -0.0000103   0.0000061   0.0000023  -0.0000051   0.0000020  -0.0000015
   27   0.0000681  -0.0000113   0.0000376   0.0000054  -0.0000027   0.0000048
   28  -0.0004297   0.0005446  -0.0009727  -0.0000796   0.0000767  -0.0000114
   29   0.0002112  -0.0000988   0.0000703   0.0000412   0.0000210  -0.0000372
   30  -0.0009069  -0.0002142   0.0001978  -0.0000627   0.0000769  -0.0000785
   31  -0.0000975   0.0000355  -0.0000507   0.0000097  -0.0000315   0.0000231
   32  -0.0004485   0.0000857  -0.0000457  -0.0000089   0.0000006  -0.0000171
   33  -0.0000479  -0.0003200  -0.0001330   0.0000459   0.0000328  -0.0000111
   34  -0.0317184   0.0116317   0.0228829  -0.0047593  -0.0012760  -0.0007124
   35   0.0364148   0.0190551   0.0137438  -0.0015996   0.0054280  -0.0024293
   36   0.0626132   0.0161277   0.0261543  -0.0007478  -0.0023956   0.0033465
   37  -0.0474612  -0.0186836  -0.0241976  -0.0006741  -0.0004882  -0.0007564
   38  -0.0191570  -0.0114355  -0.0080504  -0.0003903  -0.0008162   0.0005467
   39  -0.0241007  -0.0082418  -0.0144579  -0.0006571   0.0005502  -0.0000987
   40  -0.0006550  -0.0003580  -0.0005910   0.0000331   0.0000693   0.0000414
   41  -0.0003494  -0.0006387   0.0005751   0.0000931  -0.0005388   0.0003380
   42  -0.0007009   0.0005320  -0.0000860   0.0000422   0.0003523  -0.0002433
   43   0.0608262   0.0173793   0.0209367  -0.0009578  -0.0025264  -0.0029897
   44  -0.0070569  -0.0086490  -0.0276229  -0.0020517   0.0029618  -0.0041250
   45  -0.0172784  -0.0304485  -0.0362325  -0.0024290  -0.0041551  -0.0004485
   46  -0.0014920   0.0013850   0.0030187   0.0005930   0.0004531   0.0006638
   47   0.0018333   0.0034777  -0.0036242  -0.0003641  -0.0000497  -0.0004687
   48   0.0035150  -0.0036256  -0.0006048  -0.0005861  -0.0005726  -0.0005187
   49  -0.1446191  -0.0633788  -0.0895185   0.0093295   0.0095699   0.0142842
   50  -0.0286902  -0.1349741  -0.1072030  -0.0071509  -0.0033510  -0.0086532
   51  -0.0349038  -0.1029986  -0.2223242  -0.0120292  -0.0108549  -0.0125603
   52  -0.0371787  -0.0033012  -0.0002721   0.0011260   0.0004375   0.0002499
   53  -0.0177238   0.0027047  -0.0004452  -0.0001425  -0.0014505   0.0017702
   54  -0.0227638  -0.0021086   0.0037493  -0.0006523   0.0016833   0.0000670
   55   0.6799157   0.0070736  -0.0578643  -0.1369337   0.0620761   0.1109355
   56   0.0070736   0.2975827   0.2643018   0.0634306  -0.0922594  -0.0983007
   57  -0.0578643   0.2643018   0.5540648   0.1131985  -0.0979939  -0.2047545
   58  -0.1369337   0.0634306   0.1131985   0.1432862  -0.0662142  -0.1199417
   59   0.0620761  -0.0922594  -0.0979939  -0.0662142   0.0879877   0.1087658
   60   0.1109355  -0.0983007  -0.2047545  -0.1199417   0.1087658   0.2117296
   61  -0.3310905   0.0000953   0.0335994  -0.0113928  -0.0023587  -0.0018197
   62  -0.0365040  -0.0813927  -0.0271974   0.0135911   0.0046370   0.0003740
   63  -0.0225823  -0.0313166  -0.1084294   0.0233549   0.0024040   0.0040683
   64  -0.0105242  -0.0160372  -0.0238986   0.0009816   0.0004546   0.0000749
   65   0.0000800   0.0024279  -0.0017836   0.0001219  -0.0027874   0.0022327
   66   0.0021266   0.0003869   0.0039264  -0.0004392   0.0021864  -0.0006759
           61          62          63          64          65          66
    1  -0.0281787   0.0045934   0.0057940   0.0011209  -0.0009958  -0.0014800
    2   0.0139392   0.0060632   0.0014714   0.0004599  -0.0023524   0.0019164
    3   0.0238908   0.0023825   0.0036641   0.0003780   0.0020358  -0.0003516
    4  -0.0016302  -0.0019052  -0.0023625   0.0000029   0.0009547   0.0000783
    5  -0.0043297  -0.0003823   0.0010690   0.0003134  -0.0001615  -0.0003661
    6   0.0011872   0.0005189  -0.0001401  -0.0000660  -0.0000342   0.0002349
    7   0.0013687   0.0000838  -0.0009201  -0.0000361   0.0000257   0.0000480
    8   0.0001867   0.0007530   0.0001335  -0.0001407   0.0000055   0.0001858
    9   0.0004628  -0.0001453   0.0000427   0.0000653   0.0000627  -0.0000455
   10  -0.0005191   0.0003818   0.0003063   0.0000384  -0.0002267  -0.0001189
   11   0.0000699  -0.0000036   0.0002587   0.0001532  -0.0003622  -0.0001297
   12  -0.0011115  -0.0001577  -0.0003270   0.0000224  -0.0000697  -0.0000433
   13  -0.0002848  -0.0000959  -0.0003267   0.0000472   0.0000596  -0.0000842
   14   0.0002194   0.0001166   0.0000586  -0.0000605  -0.0000150   0.0001151
   15  -0.0001253  -0.0000661   0.0000347  -0.0000132   0.0000109  -0.0000227
   16   0.0003940  -0.0004092   0.0000458  -0.0000616  -0.0000004   0.0000372
   17   0.0000816   0.0002324  -0.0002054  -0.0001713   0.0003283   0.0001982
   18   0.0000721   0.0001477   0.0000882   0.0000363  -0.0000470  -0.0000398
   19  -0.0004088  -0.0002820  -0.0002188   0.0000837  -0.0000442  -0.0000641
   20  -0.0000620  -0.0000563  -0.0000645   0.0000168  -0.0000259   0.0000039
   21   0.0000384   0.0000169   0.0000052  -0.0000070   0.0000036  -0.0000114
   22  -0.0004687   0.0006268  -0.0005191  -0.0002279   0.0003424   0.0002408
   23   0.0002992   0.0002617  -0.0002013   0.0000125  -0.0001948   0.0002763
   24  -0.0007943  -0.0005927  -0.0000202  -0.0000671  -0.0000473   0.0001372
   25  -0.0000575   0.0000109  -0.0000733   0.0000086  -0.0000298   0.0000427
   26  -0.0000317  -0.0000317  -0.0000208   0.0000027  -0.0000016  -0.0000057
   27  -0.0000525   0.0000990  -0.0000453   0.0000322   0.0000402  -0.0000059
   28   0.0002509  -0.0025597  -0.0007796   0.0001404  -0.0005074   0.0004272
   29   0.0024546  -0.0023680  -0.0009091  -0.0001104   0.0004916  -0.0002582
   30   0.0015551  -0.0007476  -0.0008103   0.0001446   0.0002484   0.0002176
   31   0.0000202  -0.0001275   0.0000853  -0.0001057  -0.0001213   0.0000824
   32  -0.0000232   0.0003261  -0.0001314  -0.0000164  -0.0001010   0.0003005
   33   0.0005147   0.0005177   0.0004483   0.0001760   0.0001244  -0.0003549
   34  -0.1716471   0.0526584   0.1015871   0.0098495  -0.0068722  -0.0120436
   35   0.0228648  -0.1188532  -0.0845909   0.0084227  -0.0027650  -0.0107806
   36   0.0483281  -0.0868039  -0.2058726   0.0128902  -0.0096525  -0.0121001
   37   0.0622864  -0.0058997  -0.0173273  -0.0012642   0.0017697   0.0035978
   38   0.0171882  -0.0091164  -0.0334946   0.0014567   0.0035469  -0.0040069
   39   0.0215467  -0.0299726  -0.0406940   0.0031041  -0.0040332  -0.0005377
   40  -0.0008394  -0.0020230  -0.0025760   0.0005441  -0.0003980  -0.0006417
   41  -0.0024251   0.0030754  -0.0043397   0.0004600  -0.0001043  -0.0006045
   42  -0.0029586  -0.0044770  -0.0004256   0.0006879  -0.0005186  -0.0006015
   43  -0.0515986   0.0117875   0.0249293  -0.0007888   0.0004542   0.0006080
   44   0.0125680  -0.0067982  -0.0041846   0.0003585  -0.0005293   0.0006144
   45   0.0252751  -0.0042393  -0.0148287   0.0005218   0.0006201  -0.0001220
   46  -0.0008280   0.0003963   0.0005849   0.0000392  -0.0000141  -0.0000930
   47   0.0004169  -0.0006804   0.0005815   0.0000013  -0.0005271   0.0003259
   48   0.0007386   0.0006791  -0.0000577  -0.0000809   0.0003067  -0.0002311
   49  -0.0264408  -0.0165870  -0.0229633  -0.0040248  -0.0003936   0.0008525
   50  -0.0476927   0.0109377   0.0106029  -0.0002360   0.0057561  -0.0024058
   51  -0.0706899   0.0071602   0.0274874   0.0011244  -0.0022771   0.0032822
   52   0.0032688  -0.0027049  -0.0038369  -0.0013861  -0.0000300   0.0002330
   53   0.0009563   0.0021037  -0.0042539  -0.0005680   0.0000422   0.0000145
   54   0.0015733  -0.0038031  -0.0014328  -0.0007441  -0.0000863   0.0000767
   55  -0.3310905  -0.0365040  -0.0225823  -0.0105242   0.0000800   0.0021266
   56   0.0000953  -0.0813927  -0.0313166  -0.0160372   0.0024279   0.0003869
   57   0.0335994  -0.0271974  -0.1084294  -0.0238986  -0.0017836   0.0039264
   58  -0.0113928   0.0135911   0.0233549   0.0009816   0.0001219  -0.0004392
   59  -0.0023587   0.0046370   0.0024040   0.0004546  -0.0027874   0.0021864
   60  -0.0018197   0.0003740   0.0040683   0.0000749   0.0022327  -0.0006759
   61   0.6746013   0.0500075   0.0123747  -0.1167991  -0.0644311  -0.0936011
   62   0.0500075   0.3017013   0.2579134  -0.0650288  -0.1105257  -0.1116066
   63   0.0123747   0.2579134   0.5405546  -0.0945719  -0.1107761  -0.2033010
   64  -0.1167991  -0.0650288  -0.0945719   0.1223625   0.0702570   0.1001911
   65  -0.0644311  -0.1105257  -0.1107761   0.0702570   0.1078551   0.1236400
   66  -0.0936011  -0.1116066  -0.2033010   0.1001911   0.1236400   0.2105691
 **********************************************************************
 **                                                                  **
 **                       VIBRATIONAL ANALYSIS                       **
 **                       --------------------                       **
 **                                                                  **
 **        VIBRATIONAL FREQUENCIES (CM**-1) AND NORMAL MODES         **
 **     FORCE CONSTANTS (mDYN/ANGSTROM) AND REDUCED MASSES (AMU)     **
 **                  INFRARED INTENSITIES (KM/MOL)                   **
 **                                                                  **
 **********************************************************************


 Mode:                 1                      2                      3
 Frequency:        28.83                  39.87                  49.48
 Force Cnst:      0.0023                 0.0125                 0.0163
 Red. Mass:       4.7216                13.3806                11.3153
 IR Active:          YES                    YES                    YES
 IR Intens:        0.090                  0.212                  0.191
 Raman Active:       YES                    YES                    YES
               X      Y      Z        X      Y      Z        X      Y      Z
 C          0.010  0.046 -0.025    0.009  0.045 -0.253   -0.018 -0.161 -0.087
 C         -0.012  0.034  0.018   -0.019  0.029 -0.167    0.041 -0.105 -0.050
 Cl        -0.059  0.059  0.057   -0.061  0.037 -0.230    0.126 -0.142 -0.091
 C         -0.009  0.006  0.018   -0.014  0.006 -0.014    0.032 -0.014  0.009
 Cl        -0.035 -0.008  0.082   -0.049 -0.005  0.166    0.119  0.072  0.168
 C          0.012 -0.006 -0.036    0.022 -0.005  0.015   -0.047  0.012 -0.037
 Cl         0.018 -0.039 -0.049    0.033 -0.033  0.257   -0.066  0.131  0.028
 C          0.032  0.006 -0.080    0.050  0.005 -0.135   -0.110 -0.048 -0.131
 H          0.051 -0.005 -0.117    0.077 -0.005 -0.126   -0.170 -0.029 -0.173
 C          0.026  0.032 -0.071    0.044  0.030 -0.260   -0.095 -0.133 -0.142
 H          0.039  0.040 -0.095    0.068  0.040 -0.337   -0.147 -0.179 -0.180
 C          0.008  0.043 -0.026    0.006  0.076 -0.215   -0.017 -0.190 -0.024
 C          0.006  0.224 -0.148   -0.066 -0.003 -0.113   -0.097 -0.060 -0.059
 H          0.005  0.384 -0.243   -0.126 -0.048 -0.129   -0.157 -0.028 -0.121
 C          0.008  0.193 -0.139   -0.064 -0.049  0.027   -0.109  0.063 -0.032
 H          0.002  0.333 -0.231   -0.120 -0.127  0.116   -0.177  0.189 -0.073
 C          0.018 -0.025 -0.005    0.013 -0.013  0.061   -0.033  0.045  0.034
 Cl         0.022 -0.074  0.012    0.022 -0.127  0.279   -0.052  0.292  0.022
 C          0.024 -0.207  0.116    0.084  0.096 -0.059    0.055 -0.136  0.102
 H          0.029 -0.374  0.216    0.143  0.132 -0.036    0.115 -0.165  0.162
 C          0.021 -0.169  0.105    0.078  0.139 -0.197    0.061 -0.251  0.071
 H          0.029 -0.310  0.195    0.135  0.205 -0.278    0.131 -0.365  0.104
 TransDip   0.006  0.005 -0.006    0.002  0.002 -0.015   -0.005 -0.011 -0.007

 Mode:                 4                      5                      6
 Frequency:        82.92                 140.65                 170.01
 Force Cnst:      0.0790                 0.1004                 0.1343
 Red. Mass:      19.5115                 8.6156                 7.8861
 IR Active:          YES                    YES                    YES
 IR Intens:        0.145                  0.110                  0.311
 Raman Active:       YES                    YES                    YES
               X      Y      Z        X      Y      Z        X      Y      Z
 C          0.000  0.044  0.155   -0.006 -0.098 -0.017    0.012  0.033 -0.147
 C         -0.009  0.019  0.018    0.016 -0.082  0.028   -0.007  0.041 -0.082
 Cl        -0.009 -0.035 -0.397    0.072 -0.100  0.102   -0.115  0.105  0.052
 C         -0.007  0.013  0.111    0.018 -0.038  0.057   -0.011  0.027  0.009
 Cl        -0.019  0.033  0.407    0.085  0.003 -0.004   -0.071 -0.012  0.016
 C          0.010 -0.001  0.030   -0.014 -0.020  0.114   -0.005  0.038  0.120
 Cl         0.012 -0.066 -0.370   -0.030  0.038 -0.089   -0.007  0.023 -0.082
 C          0.023  0.021  0.170   -0.036 -0.030  0.249    0.002  0.061  0.288
 H          0.034  0.015  0.156   -0.061 -0.010  0.351    0.014  0.074  0.463
 C          0.021  0.049  0.297   -0.025 -0.074  0.161   -0.001  0.060  0.119
 H          0.032  0.071  0.422   -0.042 -0.085  0.201    0.003  0.071  0.188
 C         -0.001  0.058  0.108   -0.021 -0.013 -0.155    0.040 -0.069 -0.197
 C          0.045  0.013  0.108   -0.072  0.113 -0.212    0.014 -0.170 -0.116
 H          0.081 -0.005  0.146   -0.108  0.105 -0.234   -0.021 -0.180 -0.135
 C          0.050 -0.017  0.061   -0.089  0.208 -0.209    0.014 -0.230 -0.003
 H          0.092 -0.063  0.065   -0.125  0.254 -0.217   -0.032 -0.261  0.047
 C         -0.001  0.007  0.010   -0.043  0.151 -0.141    0.075 -0.169  0.010
 Cl         0.005 -0.069 -0.044   -0.029 -0.073  0.164    0.061  0.142  0.048
 C         -0.053  0.076 -0.004    0.004  0.158 -0.176    0.123 -0.187 -0.016
 H         -0.091  0.101 -0.046    0.039  0.162 -0.153    0.159 -0.193  0.013
 C         -0.052  0.099  0.047    0.003  0.073 -0.186    0.104 -0.135 -0.123
 H         -0.096  0.141  0.046    0.036  0.034 -0.181    0.155 -0.130 -0.160
 TransDip   0.001  0.003  0.012   -0.008  0.006 -0.002   -0.001 -0.014  0.011

 Mode:                 7                      8                      9
 Frequency:       191.00                 223.27                 230.02
 Force Cnst:      0.3541                 0.7878                 0.6911
 Red. Mass:      16.4757                26.8228                22.1690
 IR Active:          YES                    YES                    YES
 IR Intens:        0.034                  0.038                  0.023
 Raman Active:       YES                    YES                    YES
               X      Y      Z        X      Y      Z        X      Y      Z
 C          0.026 -0.097  0.085   -0.032 -0.040  0.016   -0.077  0.046 -0.017
 C         -0.037 -0.122  0.057   -0.102 -0.095 -0.001   -0.100  0.066 -0.025
 Cl        -0.242 -0.082 -0.030   -0.301 -0.042  0.003    0.442 -0.122  0.029
 C         -0.039 -0.112  0.023   -0.136  0.003 -0.023   -0.181  0.160 -0.030
 Cl        -0.087 -0.157  0.007    0.387  0.455 -0.048   -0.401  0.073  0.000
 C         -0.118 -0.067 -0.030   -0.219  0.016 -0.020   -0.191  0.130 -0.015
 Cl        -0.205  0.325 -0.007   -0.196 -0.414  0.047   -0.187 -0.240  0.023
 C         -0.119 -0.080 -0.099   -0.144  0.057 -0.009   -0.166  0.156  0.001
 H         -0.105 -0.096 -0.179   -0.138  0.055 -0.002   -0.177  0.163  0.017
 C         -0.082 -0.085 -0.024   -0.127 -0.008  0.016   -0.153  0.085  0.001
 H         -0.136 -0.134 -0.055   -0.197 -0.064  0.034   -0.219  0.033  0.013
 C          0.099 -0.039  0.096    0.027 -0.028  0.023    0.014  0.014 -0.016
 C          0.179  0.021  0.029    0.085 -0.020 -0.003    0.104  0.007 -0.046
 H          0.232  0.020  0.070    0.119 -0.014  0.019    0.155  0.040 -0.028
 C          0.198  0.101 -0.033    0.101  0.005 -0.015    0.120  0.025 -0.059
 H          0.170  0.130 -0.033    0.070  0.014 -0.001    0.082  0.051 -0.050
 C          0.233  0.122 -0.029    0.141  0.034 -0.009    0.175  0.026 -0.027
 Cl         0.292 -0.044 -0.004    0.185  0.002 -0.001    0.231  0.023  0.022
 C          0.168  0.153 -0.014    0.098  0.053 -0.001    0.116  0.017  0.009
 H          0.122  0.179 -0.063    0.068  0.062 -0.029    0.074 -0.020 -0.002
 C          0.158  0.071  0.054    0.085  0.018  0.020    0.089  0.023  0.013
 H          0.193  0.057  0.040    0.122  0.009  0.002    0.137  0.004 -0.007
 TransDip  -0.004  0.000 -0.005    0.005  0.003 -0.000   -0.002 -0.004  0.000

 Mode:                10                     11                     12
 Frequency:       249.76                 287.91                 324.92
 Force Cnst:      0.2797                 0.3486                 0.4430
 Red. Mass:       7.6104                 7.1371                 7.1217
 IR Active:          YES                    YES                    YES
 IR Intens:        1.291                  0.319                  0.376
 Raman Active:       YES                    YES                    YES
               X      Y      Z        X      Y      Z        X      Y      Z
 C          0.004  0.014  0.089    0.003  0.012  0.209   -0.000 -0.079 -0.047
 C          0.004  0.049  0.375    0.023  0.033  0.060    0.072  0.034 -0.035
 Cl        -0.007 -0.003 -0.089   -0.023  0.058 -0.022   -0.029  0.137 -0.016
 C          0.002  0.061  0.455    0.016  0.020 -0.091    0.049  0.075  0.014
 Cl        -0.009  0.001 -0.106   -0.027  0.008  0.014   -0.066  0.016 -0.004
 C          0.002  0.043  0.295    0.016  0.011 -0.199    0.029  0.086  0.059
 Cl         0.007 -0.022 -0.059    0.037 -0.011  0.050    0.082 -0.045 -0.010
 C         -0.001  0.011 -0.076   -0.008  0.002 -0.157   -0.060  0.032  0.044
 H         -0.004 -0.016 -0.357   -0.027  0.001 -0.242   -0.138  0.067  0.069
 C         -0.002 -0.007 -0.208   -0.014  0.017  0.153   -0.071 -0.050 -0.050
 H         -0.006 -0.047 -0.556   -0.020  0.023  0.257   -0.105 -0.079 -0.071
 C          0.000 -0.013 -0.026    0.011 -0.099  0.115    0.022 -0.289  0.076
 C          0.019 -0.023 -0.035    0.120 -0.083  0.015   -0.062 -0.231  0.083
 H          0.031 -0.024 -0.026    0.230 -0.078  0.090   -0.135 -0.376  0.116
 C          0.012 -0.047 -0.045    0.095 -0.062 -0.217   -0.080  0.149 -0.007
 H          0.026 -0.057 -0.047    0.216 -0.068 -0.293   -0.167  0.210  0.008
 C          0.005 -0.046 -0.045   -0.000 -0.046 -0.274   -0.022  0.302 -0.060
 Cl        -0.001  0.036  0.048   -0.010  0.076  0.177    0.010 -0.094 -0.026
 C         -0.004 -0.041 -0.049   -0.087 -0.062 -0.229    0.057  0.167 -0.012
 H         -0.018 -0.042 -0.059   -0.202 -0.071 -0.309    0.133  0.244  0.001
 C         -0.013 -0.023 -0.037   -0.105 -0.098  0.011    0.095 -0.215  0.079
 H         -0.024 -0.011 -0.039   -0.221 -0.106  0.088    0.185 -0.339  0.106
 TransDip   0.002 -0.008 -0.036    0.007 -0.010 -0.013   -0.006 -0.017  0.007

 Mode:                13                     14                     15
 Frequency:       346.58                 395.32                 418.25
 Force Cnst:      1.9344                 0.4934                 0.3061
 Red. Mass:      27.3326                 5.3584                 2.9702
 IR Active:          YES                    YES                    YES
 IR Intens:        0.389                  0.070                  0.840
 Raman Active:       YES                    YES                    YES
               X      Y      Z        X      Y      Z        X      Y      Z
 C         -0.030 -0.128  0.029   -0.001 -0.023  0.156   -0.010 -0.005  0.011
 C         -0.129 -0.173  0.033    0.028  0.026  0.209    0.001  0.005  0.012
 Cl        -0.222 -0.439  0.055    0.004  0.043 -0.020   -0.001  0.011 -0.003
 C         -0.132  0.184 -0.030    0.021  0.023  0.074    0.002  0.001  0.002
 Cl        -0.308  0.362 -0.035   -0.008 -0.006 -0.011    0.004 -0.003 -0.000
 C          0.188  0.127 -0.049   -0.001  0.001 -0.222    0.001 -0.001 -0.012
 Cl         0.463  0.110 -0.007    0.008 -0.009  0.037    0.007 -0.001  0.002
 C          0.113  0.048 -0.017   -0.035 -0.015 -0.168   -0.010 -0.007 -0.006
 H         -0.081  0.128 -0.020   -0.067 -0.016 -0.303   -0.017 -0.005 -0.019
 C          0.109 -0.150  0.042   -0.031 -0.004  0.269   -0.011 -0.005  0.015
 H          0.085 -0.166  0.054   -0.047 -0.002  0.410   -0.008 -0.003  0.010
 C         -0.031  0.009 -0.028   -0.001 -0.059 -0.160   -0.008 -0.006 -0.004
 C         -0.022  0.000 -0.026   -0.092  0.003 -0.166    0.002 -0.177  0.103
 H         -0.020 -0.002 -0.023   -0.217  0.014 -0.262    0.011 -0.375  0.226
 C         -0.016 -0.007  0.003   -0.095 -0.009  0.081   -0.021  0.172 -0.109
 H         -0.043  0.001  0.016   -0.228  0.012  0.153   -0.044  0.384 -0.238
 C          0.018 -0.019  0.029    0.004 -0.017  0.154    0.001 -0.009  0.011
 Cl         0.039  0.003 -0.012    0.010 -0.015 -0.052    0.012  0.002 -0.002
 C          0.011 -0.012  0.028    0.089  0.045  0.057    0.012 -0.175  0.115
 H          0.012 -0.028  0.037    0.208  0.126  0.098    0.030 -0.372  0.241
 C          0.003  0.022 -0.016    0.086 -0.017 -0.143   -0.018  0.181 -0.122
 H          0.029  0.021 -0.033    0.210 -0.028 -0.215   -0.029  0.397 -0.261
 TransDip  -0.019  0.006  0.000    0.001 -0.004 -0.007   -0.029 -0.002 -0.004

 Mode:                16                     17                     18
 Frequency:       432.45                 471.09                 499.38
 Force Cnst:      1.1752                 0.5954                 1.4513
 Red. Mass:      10.6655                 4.5537                 9.8774
 IR Active:          YES                    YES                    YES
 IR Intens:       22.502                  3.660                  6.517
 Raman Active:       YES                    YES                    YES
               X      Y      Z        X      Y      Z        X      Y      Z
 C         -0.233 -0.076  0.004   -0.050  0.145 -0.040    0.002 -0.121  0.037
 C         -0.061  0.038 -0.038   -0.114  0.057  0.040   -0.032 -0.055 -0.009
 Cl         0.040  0.110 -0.010    0.022 -0.047  0.003    0.068  0.185 -0.022
 C         -0.008 -0.013 -0.021   -0.083 -0.059  0.058   -0.074 -0.139  0.001
 Cl         0.066 -0.046  0.007    0.027  0.020 -0.008   -0.123  0.226 -0.021
 C          0.026 -0.017  0.043    0.019 -0.125 -0.043    0.089 -0.312  0.065
 Cl         0.171  0.005 -0.007   -0.034  0.034  0.004   -0.091  0.044 -0.007
 C         -0.155 -0.133  0.040    0.144 -0.055 -0.031    0.168 -0.380  0.038
 H         -0.268 -0.085  0.047    0.278 -0.111 -0.037    0.216 -0.409  0.017
 C         -0.187 -0.130 -0.036    0.120  0.121  0.053    0.183 -0.250  0.001
 H         -0.130 -0.088 -0.079    0.238  0.224  0.113    0.328 -0.145 -0.047
 C         -0.272 -0.007  0.045   -0.081  0.106 -0.110    0.019 -0.072  0.053
 C         -0.185  0.074 -0.076   -0.078 -0.134  0.029    0.013  0.028 -0.010
 H         -0.099  0.228 -0.103   -0.079 -0.371  0.167    0.011  0.130 -0.071
 C         -0.132 -0.077 -0.045   -0.079 -0.034  0.005    0.014  0.017 -0.014
 H         -0.225 -0.027 -0.016   -0.122 -0.226  0.164    0.016  0.125 -0.089
 C          0.028 -0.112  0.043   -0.029  0.218 -0.122    0.013 -0.089  0.051
 Cl         0.307  0.040  0.000    0.090 -0.014  0.007   -0.020  0.004 -0.004
 C         -0.188  0.036  0.034   -0.046 -0.021  0.036    0.017  0.016 -0.018
 H         -0.344  0.063 -0.097   -0.040 -0.235  0.163    0.011  0.128 -0.087
 C         -0.231  0.077  0.057   -0.052 -0.112  0.046    0.020  0.025 -0.011
 H         -0.203  0.128  0.003    0.000 -0.347  0.171    0.009  0.129 -0.074
 TransDip  -0.152  0.001 -0.007   -0.024 -0.042  0.038    0.056 -0.059 -0.005

 Mode:                19                     20                     21
 Frequency:       519.79                 561.62                 591.47
 Force Cnst:      0.8015                 0.7352                 1.2827
 Red. Mass:       5.0349                 3.9560                 6.2232
 IR Active:          YES                    YES                    YES
 IR Intens:        0.147                 17.274                  4.232
 Raman Active:       YES                    YES                    YES
               X      Y      Z        X      Y      Z        X      Y      Z
 C          0.008  0.016  0.082   -0.058 -0.080 -0.020    0.152 -0.187  0.038
 C          0.004  0.044  0.367   -0.026 -0.030  0.036    0.226 -0.107 -0.009
 Cl        -0.001 -0.006 -0.031    0.020  0.056 -0.009   -0.033  0.024 -0.001
 C          0.001 -0.025 -0.255   -0.024 -0.020  0.022    0.179  0.111 -0.025
 Cl        -0.001  0.002  0.023    0.003  0.005 -0.002   -0.052  0.007  0.000
 C          0.002 -0.020 -0.201   -0.036 -0.024 -0.042    0.084  0.160  0.004
 Cl        -0.010  0.001  0.010    0.070  0.002  0.002   -0.118 -0.032  0.003
 C          0.019  0.030  0.244   -0.153 -0.100  0.022    0.078  0.118 -0.018
 H          0.032  0.064  0.634   -0.244 -0.061  0.063   -0.089  0.182 -0.050
 C          0.015 -0.009 -0.218   -0.138 -0.120  0.012    0.149 -0.207  0.018
 H          0.020 -0.032 -0.473   -0.168 -0.145  0.023    0.016 -0.318  0.006
 C         -0.004 -0.011 -0.017   -0.004  0.199 -0.096    0.006  0.127 -0.049
 C         -0.009 -0.012 -0.021    0.089  0.046  0.003   -0.110  0.079  0.036
 H         -0.025 -0.032 -0.021    0.164 -0.174  0.186   -0.134 -0.135  0.143
 C         -0.013  0.001  0.007    0.101 -0.069  0.038   -0.102 -0.060  0.043
 H         -0.034 -0.003  0.023    0.166 -0.407  0.226   -0.052 -0.335  0.197
 C         -0.004  0.007  0.011    0.043  0.160 -0.118   -0.093  0.091 -0.085
 Cl         0.008 -0.000 -0.001   -0.074 -0.010  0.006    0.087  0.005  0.002
 C         -0.004  0.005  0.008    0.076 -0.065  0.048   -0.094 -0.087  0.009
 H          0.011  0.015  0.012    0.085 -0.398  0.246   -0.101 -0.356  0.159
 C         -0.005 -0.016 -0.019    0.067  0.064  0.028   -0.094  0.043 -0.023
 H          0.015 -0.019 -0.030    0.101 -0.196  0.182   -0.172 -0.123  0.140
 TransDip  -0.007 -0.003  0.010    0.004 -0.117  0.063    0.025 -0.052  0.032

 Mode:                22                     23                     24
 Frequency:       599.29                 646.74                 728.08
 Force Cnst:      1.0900                 1.7224                 2.1115
 Red. Mass:       5.1509                 6.9890                 6.7605
 IR Active:          YES                    YES                    YES
 IR Intens:        2.711                  1.138                 10.552
 Raman Active:       YES                    YES                    YES
               X      Y      Z        X      Y      Z        X      Y      Z
 C         -0.011  0.046  0.312   -0.012  0.026  0.068   -0.137 -0.069 -0.066
 C         -0.020  0.005 -0.057   -0.028  0.019  0.065   -0.064  0.019  0.066
 Cl         0.002 -0.001  0.007    0.004 -0.003 -0.001   -0.004  0.008 -0.003
 C         -0.016 -0.039 -0.315   -0.022 -0.021 -0.149   -0.032  0.131 -0.072
 Cl         0.005 -0.000  0.019    0.007 -0.004  0.008    0.031 -0.044  0.006
 C         -0.006  0.019  0.330   -0.011  0.001  0.130    0.102  0.122  0.041
 Cl         0.009  0.001 -0.017    0.009  0.002 -0.005   -0.052 -0.008 -0.000
 C         -0.005 -0.010 -0.068    0.000  0.002 -0.043    0.113  0.082 -0.046
 H          0.011 -0.064 -0.536    0.025 -0.028 -0.246   -0.081  0.158 -0.069
 C         -0.012  0.025  0.004   -0.006  0.039  0.044    0.146 -0.173  0.052
 H         -0.001 -0.015 -0.445    0.008  0.035 -0.100    0.179 -0.140  0.112
 C         -0.002  0.003 -0.089   -0.009  0.051  0.091   -0.210  0.097 -0.073
 C          0.055 -0.040 -0.114   -0.277  0.082  0.152    0.061 -0.178 -0.126
 H         -0.005 -0.150 -0.094   -0.182  0.119  0.198    0.284 -0.214  0.051
 C          0.040  0.007  0.059   -0.266 -0.131 -0.170    0.049 -0.030 -0.205
 H         -0.033 -0.083  0.166   -0.173 -0.160 -0.210   -0.151  0.128 -0.185
 C          0.001  0.072  0.024    0.014 -0.058 -0.095    0.233 -0.092  0.069
 Cl        -0.006 -0.000  0.002   -0.005 -0.014 -0.022   -0.081 -0.003  0.000
 C         -0.025  0.004  0.062    0.293 -0.084 -0.164    0.002  0.180  0.128
 H          0.060 -0.070  0.165    0.199 -0.131 -0.207   -0.201  0.204 -0.030
 C         -0.037 -0.045 -0.107    0.275  0.130  0.160    0.022  0.046  0.219
 H          0.049 -0.147 -0.094    0.193  0.146  0.200    0.253 -0.126  0.192
 TransDip  -0.001 -0.024 -0.047   -0.006 -0.010 -0.032    0.081  0.065 -0.002

 Mode:                25                     26                     27
 Frequency:       735.38                 748.76                 771.40
 Force Cnst:      1.9936                 1.2952                 2.7342
 Red. Mass:       6.2567                 3.9210                 7.7985
 IR Active:          YES                    YES                    YES
 IR Intens:        3.223                 11.934                 53.115
 Raman Active:       YES                    YES                    YES
               X      Y      Z        X      Y      Z        X      Y      Z
 C         -0.051  0.034  0.356    0.031 -0.009  0.149    0.010  0.105  0.024
 C         -0.035 -0.004 -0.302   -0.034 -0.072 -0.100    0.313  0.224 -0.055
 Cl        -0.001 -0.004  0.011    0.011  0.023  0.001   -0.048 -0.096  0.013
 C         -0.021  0.056  0.226   -0.048 -0.013  0.073    0.365 -0.003  0.016
 Cl         0.012 -0.013 -0.005    0.004 -0.004 -0.001   -0.059  0.059 -0.006
 C          0.030 -0.001 -0.213   -0.054 -0.006 -0.076    0.177 -0.052 -0.018
 Cl        -0.015  0.000  0.005    0.021  0.004  0.002   -0.054 -0.024  0.003
 C          0.060  0.048  0.156   -0.025  0.033  0.061   -0.122 -0.289  0.050
 H          0.055  0.045  0.085   -0.045  0.029 -0.056   -0.034 -0.334 -0.023
 C          0.048 -0.008 -0.128   -0.003 -0.037 -0.029   -0.186  0.156 -0.017
 H          0.089 -0.020 -0.568   -0.065 -0.118 -0.304   -0.005  0.288 -0.140
 C         -0.067 -0.110  0.069    0.041  0.217 -0.135   -0.055  0.082 -0.052
 C         -0.032  0.005 -0.132   -0.015 -0.056  0.114   -0.007 -0.048 -0.042
 H          0.026  0.092 -0.144   -0.059 -0.410  0.290    0.077 -0.277  0.151
 C         -0.040 -0.118 -0.052   -0.029  0.144 -0.025   -0.023  0.011 -0.101
 H         -0.145 -0.198  0.069    0.034  0.176 -0.086   -0.088 -0.064 -0.009
 C          0.079  0.098 -0.050   -0.054 -0.188  0.114    0.072 -0.077  0.048
 Cl        -0.030 -0.006 -0.003    0.021  0.006 -0.004   -0.017  0.001 -0.002
 C          0.066 -0.026  0.083    0.011  0.078 -0.138   -0.015  0.089  0.026
 H          0.028 -0.132  0.116    0.074  0.124 -0.120   -0.092 -0.009  0.028
 C          0.046  0.096  0.009    0.018 -0.118  0.002   -0.000  0.025  0.081
 H          0.144  0.159 -0.096   -0.013 -0.473  0.259    0.072 -0.208  0.196
 TransDip   0.044  0.026 -0.027   -0.076 -0.080  0.006    0.231  0.031 -0.003

 Mode:                28                     29                     30
 Frequency:       830.16                 835.69                 838.84
 Force Cnst:      0.6298                 0.5243                 1.5693
 Red. Mass:       1.5512                 1.2743                 3.7851
 IR Active:          YES                    YES                    YES
 IR Intens:       57.720                  2.424                 30.279
 Raman Active:       YES                    YES                    YES
               X      Y      Z        X      Y      Z        X      Y      Z
 C          0.039 -0.002  0.056   -0.018  0.003 -0.002   -0.163  0.034  0.079
 C          0.011 -0.035 -0.004   -0.005  0.016 -0.000   -0.083  0.156 -0.034
 Cl         0.004  0.008 -0.001   -0.002 -0.004  0.000   -0.011 -0.030  0.004
 C         -0.004 -0.046  0.008    0.002  0.019 -0.002   -0.028  0.178 -0.011
 Cl        -0.006  0.008 -0.001    0.002 -0.003  0.000    0.030 -0.033  0.003
 C         -0.048 -0.020  0.049    0.022  0.008 -0.005    0.179  0.078  0.033
 Cl         0.012  0.003 -0.004   -0.006 -0.001  0.000   -0.043 -0.011 -0.002
 C          0.007  0.028 -0.090    0.000 -0.014  0.010    0.005 -0.119 -0.073
 H          0.082  0.067  0.590   -0.024 -0.010 -0.049   -0.210  0.032  0.595
 C         -0.002  0.034 -0.081    0.001 -0.011  0.005    0.021 -0.114 -0.068
 H         -0.046  0.062  0.501    0.017 -0.003 -0.044    0.175  0.061  0.444
 C          0.001 -0.044  0.030    0.000  0.004 -0.003   -0.007  0.003  0.001
 C         -0.009  0.006 -0.044    0.006 -0.055  0.046    0.011  0.053  0.061
 H          0.011 -0.165  0.067   -0.033  0.425 -0.261   -0.030 -0.027  0.086
 C         -0.021  0.006 -0.045    0.011 -0.068  0.056    0.039  0.075  0.088
 H         -0.051 -0.172  0.094   -0.017  0.481 -0.298    0.157 -0.034  0.090
 C          0.024 -0.041  0.031   -0.009  0.009 -0.006   -0.073 -0.001  0.002
 Cl        -0.004  0.003 -0.003    0.001 -0.000  0.000    0.011  0.000 -0.001
 C         -0.011  0.062 -0.007    0.001  0.051 -0.046    0.080 -0.076 -0.096
 H         -0.004 -0.312  0.214    0.050 -0.397  0.246    0.208  0.099 -0.109
 C         -0.006  0.058 -0.018   -0.002  0.049 -0.040    0.035 -0.068 -0.079
 H          0.034 -0.285  0.190    0.026 -0.361  0.218   -0.011  0.043 -0.133
 TransDip   0.010 -0.145  0.195   -0.004  0.038 -0.032    0.000  0.168  0.053

 Mode:                31                     32                     33
 Frequency:       851.82                 965.76                 972.17
 Force Cnst:      0.7483                 0.7422                 0.7472
 Red. Mass:       1.7503                 1.3507                 1.3418
 IR Active:          YES                    YES                    YES
 IR Intens:        7.603                  0.290                  0.042
 Raman Active:       YES                    YES                    YES
               X      Y      Z        X      Y      Z        X      Y      Z
 C          0.043  0.004  0.078    0.005  0.005  0.001    0.002  0.005  0.029
 C          0.037 -0.042 -0.015    0.004 -0.008 -0.004    0.002 -0.001  0.006
 Cl         0.001  0.005  0.000   -0.000  0.001  0.000   -0.000 -0.000 -0.000
 C          0.029 -0.040  0.010    0.004 -0.001  0.003    0.004 -0.002 -0.007
 Cl        -0.010  0.010 -0.001   -0.001  0.000 -0.000   -0.001  0.001  0.000
 C         -0.035 -0.009  0.027   -0.001  0.004  0.004   -0.003 -0.001 -0.010
 Cl         0.008  0.000 -0.002    0.000 -0.000 -0.001    0.001  0.000  0.001
 C         -0.022  0.002 -0.060   -0.006 -0.008 -0.041   -0.004  0.009  0.100
 H          0.008  0.037  0.419   -0.019  0.025  0.245   -0.012 -0.056 -0.582
 C         -0.015  0.003 -0.050   -0.001 -0.003  0.044    0.001 -0.017 -0.119
 H         -0.057  0.004  0.270    0.001 -0.034 -0.261   -0.005  0.067  0.710
 C         -0.005  0.113 -0.070    0.002  0.030 -0.020   -0.004  0.023 -0.010
 C         -0.004 -0.069  0.018    0.003 -0.053  0.037    0.001 -0.023  0.010
 H         -0.022  0.251 -0.183   -0.023  0.322 -0.200   -0.005  0.112 -0.072
 C         -0.016 -0.075  0.012   -0.005  0.045 -0.034   -0.005  0.013 -0.012
 H         -0.084  0.402 -0.270    0.019 -0.275  0.167   -0.007 -0.082  0.054
 C          0.011  0.061 -0.036    0.004 -0.019  0.011    0.003 -0.004  0.006
 Cl        -0.002 -0.005  0.003   -0.000  0.002 -0.001   -0.000  0.000 -0.001
 C         -0.002 -0.046  0.055   -0.009  0.079 -0.044    0.003  0.029 -0.019
 H         -0.061  0.411 -0.249    0.032 -0.434  0.280    0.030 -0.154  0.105
 C          0.003 -0.048  0.049    0.005 -0.084  0.053    0.003 -0.039  0.016
 H         -0.014  0.283 -0.162   -0.037  0.480 -0.300   -0.018  0.196 -0.129
 TransDip   0.008  0.087 -0.013    0.011 -0.014 -0.001   -0.003 -0.005  0.004

 Mode:                34                     35                     36
 Frequency:       980.34                1028.41                1050.50
 Force Cnst:      0.7692                 2.7948                 3.7657
 Red. Mass:       1.3584                 4.4850                 5.7916
 IR Active:          YES                    YES                    YES
 IR Intens:        0.145                 41.496                  3.943
 Raman Active:       YES                    YES                    YES
               X      Y      Z        X      Y      Z        X      Y      Z
 C         -0.000  0.001  0.004   -0.066 -0.018  0.001    0.221  0.034 -0.003
 C          0.002 -0.005  0.001    0.041  0.034 -0.003   -0.101 -0.173  0.021
 Cl        -0.000  0.000 -0.000   -0.002 -0.002  0.000    0.007  0.016 -0.002
 C          0.002  0.000 -0.000    0.067 -0.078  0.007   -0.199  0.239 -0.024
 Cl        -0.000  0.000 -0.000   -0.009  0.011 -0.001    0.024 -0.029  0.003
 C          0.002  0.001 -0.001   -0.059 -0.023  0.003    0.181  0.068 -0.007
 Cl        -0.000 -0.000  0.000    0.005  0.001 -0.000   -0.016 -0.004  0.001
 C         -0.001 -0.002  0.002    0.030  0.070 -0.006   -0.082 -0.208  0.023
 H         -0.003 -0.002 -0.011    0.096  0.046 -0.005   -0.188 -0.173  0.002
 C         -0.001  0.000 -0.004    0.014 -0.016  0.002   -0.059  0.098 -0.014
 H         -0.002  0.001  0.016   -0.005 -0.027  0.001   -0.017  0.126  0.017
 C          0.002  0.008 -0.005   -0.109 -0.005 -0.004    0.230  0.014  0.005
 C          0.006 -0.095  0.059    0.076 -0.133 -0.207    0.051 -0.083 -0.143
 H         -0.042  0.530 -0.338   -0.146 -0.188 -0.339   -0.188 -0.215 -0.260
 C         -0.007  0.082 -0.054    0.054  0.133  0.198   -0.085 -0.024 -0.024
 H          0.032 -0.457  0.286   -0.172  0.171  0.321   -0.308  0.028  0.070
 C          0.001 -0.003  0.002   -0.149 -0.012 -0.000   -0.094 -0.007  0.001
 Cl        -0.000  0.000 -0.000    0.013  0.001  0.000    0.016  0.001  0.000
 C          0.003 -0.054  0.036    0.067 -0.118 -0.200   -0.093  0.009  0.024
 H         -0.029  0.298 -0.189   -0.159 -0.226 -0.305   -0.310 -0.075 -0.071
 C         -0.004  0.061 -0.038    0.060  0.136  0.215    0.044  0.092  0.137
 H          0.028 -0.332  0.207   -0.168  0.221  0.305   -0.192  0.154  0.267
 TransDip  -0.008 -0.007 -0.006   -0.203 -0.035  0.001   -0.045  0.045 -0.002

 Mode:                37                     38                     39
 Frequency:      1096.09                1107.70                1129.07
 Force Cnst:      3.3907                 2.2584                 1.0267
 Red. Mass:       4.7902                 3.1239                 1.3670
 IR Active:          YES                    YES                    YES
 IR Intens:       65.061                 21.068                  4.652
 Raman Active:       YES                    YES                    YES
               X      Y      Z        X      Y      Z        X      Y      Z
 C         -0.026 -0.063  0.005    0.073  0.077 -0.009   -0.003  0.001 -0.017
 C         -0.021 -0.228  0.024    0.017  0.203 -0.022   -0.000 -0.024  0.004
 Cl         0.006  0.025 -0.003   -0.005 -0.023  0.003    0.001  0.003 -0.001
 C          0.014  0.035 -0.004   -0.040 -0.007  0.001    0.006 -0.004  0.001
 Cl        -0.004  0.002 -0.000    0.006 -0.006  0.001   -0.001  0.001 -0.000
 C          0.156  0.022 -0.003   -0.148 -0.010  0.002    0.013  0.004 -0.001
 Cl        -0.019 -0.002  0.000    0.019  0.002 -0.000   -0.002 -0.000  0.000
 C          0.050  0.001  0.000   -0.067 -0.034  0.003    0.001  0.001 -0.000
 H          0.285 -0.082  0.004   -0.354  0.068 -0.003   -0.002  0.003  0.001
 C         -0.101  0.145 -0.013    0.106 -0.135  0.013   -0.006  0.006  0.004
 H         -0.093  0.167 -0.014    0.124 -0.141 -0.002   -0.009  0.001 -0.026
 C         -0.104 -0.002 -0.014    0.134  0.006  0.020   -0.013  0.029  0.045
 C         -0.101  0.037  0.071   -0.037 -0.000  0.002    0.078 -0.014 -0.029
 H         -0.270 -0.017 -0.000   -0.259 -0.091 -0.106    0.444  0.121  0.146
 C          0.057  0.084  0.128   -0.044  0.013  0.024   -0.067 -0.023 -0.030
 H         -0.256  0.177  0.300   -0.445  0.110  0.227   -0.451  0.062  0.151
 C          0.351  0.023 -0.008    0.217  0.021  0.006   -0.014  0.022  0.036
 Cl        -0.042 -0.003  0.000   -0.022 -0.002 -0.000    0.001 -0.002 -0.003
 C          0.065 -0.072 -0.120   -0.018 -0.024 -0.035    0.078 -0.013 -0.028
 H         -0.264 -0.218 -0.306   -0.283 -0.132 -0.179    0.488  0.151  0.168
 C         -0.099 -0.048 -0.057   -0.054 -0.012 -0.021   -0.073 -0.021 -0.025
 H         -0.259 -0.003 -0.005   -0.379  0.034  0.153   -0.435  0.049  0.148
 TransDip   0.254 -0.044  0.009    0.114  0.093 -0.008   -0.012  0.018  0.066

 Mode:                40                     41                     42
 Frequency:      1178.70                1188.47                1202.26
 Force Cnst:      1.1236                 2.1495                 0.9692
 Red. Mass:       1.3726                 2.5829                 1.1381
 IR Active:          YES                    YES                    YES
 IR Intens:        5.365                 56.573                  0.399
 Raman Active:       YES                    YES                    YES
               X      Y      Z        X      Y      Z        X      Y      Z
 C         -0.009  0.030 -0.003   -0.010  0.048 -0.004    0.001 -0.001  0.000
 C         -0.004 -0.103  0.011   -0.107  0.022 -0.002    0.001  0.002 -0.001
 Cl         0.003  0.009 -0.001    0.006  0.003 -0.000   -0.000 -0.000 -0.000
 C          0.046 -0.040  0.004    0.039 -0.202  0.020   -0.002  0.003 -0.000
 Cl        -0.006  0.004 -0.000   -0.009  0.019 -0.002    0.000 -0.000  0.000
 C         -0.030  0.041 -0.004    0.241 -0.051  0.003   -0.003  0.000  0.000
 Cl         0.003 -0.002  0.000   -0.023 -0.002  0.000    0.000  0.000 -0.000
 C         -0.070 -0.028  0.003    0.005  0.118 -0.010    0.001 -0.001 -0.000
 H         -0.582  0.170 -0.013   -0.684  0.409 -0.039    0.019 -0.008  0.001
 C          0.077  0.027 -0.003   -0.039 -0.003 -0.000   -0.001 -0.001  0.000
 H          0.619  0.452 -0.045   -0.366 -0.255  0.025   -0.005 -0.004  0.003
 C         -0.038 -0.009  0.011    0.071  0.003  0.008   -0.005 -0.000  0.001
 C         -0.005  0.001 -0.003    0.008 -0.001 -0.006    0.050  0.018  0.023
 H          0.022 -0.002  0.020   -0.065 -0.043 -0.038    0.443  0.168  0.216
 C          0.012  0.005  0.007   -0.018 -0.009 -0.013   -0.045  0.008  0.018
 H          0.040 -0.000 -0.006   -0.070  0.002  0.011   -0.432  0.098  0.205
 C         -0.006 -0.001  0.000    0.001  0.001  0.002   -0.021 -0.002 -0.000
 Cl         0.000  0.000  0.000    0.001  0.000  0.000    0.003  0.000 -0.000
 C          0.009 -0.004 -0.008   -0.023  0.005  0.011   -0.042 -0.015 -0.019
 H          0.024  0.001 -0.001   -0.089 -0.019 -0.020   -0.393 -0.156 -0.192
 C         -0.001 -0.000 -0.005    0.015  0.002 -0.000    0.050 -0.011 -0.024
 H          0.075 -0.033 -0.033   -0.026  0.010  0.025    0.453 -0.100 -0.218
 TransDip  -0.012 -0.072  0.011    0.237 -0.044 -0.000    0.020 -0.005  0.002

 Mode:                43                     44                     45
 Frequency:      1270.48                1304.64                1307.14
 Force Cnst:      7.7327                10.0178                 3.1748
 Red. Mass:       8.1309                 9.9894                 3.1537
 IR Active:          YES                    YES                    YES
 IR Intens:        0.443                  2.698                  5.821
 Raman Active:       YES                    YES                    YES
               X      Y      Z        X      Y      Z        X      Y      Z
 C          0.049  0.392 -0.042   -0.065 -0.043 -0.040    0.250 -0.002 -0.003
 C          0.314 -0.124  0.012   -0.111 -0.034  0.012   -0.012  0.052 -0.008
 Cl         0.001 -0.002  0.000    0.003  0.004 -0.001   -0.001 -0.005  0.001
 C         -0.291 -0.194  0.021    0.155  0.040 -0.002   -0.054  0.105 -0.010
 Cl         0.001 -0.001 -0.000   -0.004  0.003 -0.000    0.006 -0.006  0.001
 C          0.001  0.297 -0.027   -0.019 -0.019  0.000    0.008 -0.131  0.012
 Cl        -0.003  0.000  0.000    0.001 -0.002  0.000    0.004  0.002 -0.000
 C          0.200 -0.141  0.012   -0.061  0.017  0.001   -0.081 -0.032  0.004
 H         -0.196  0.009 -0.003    0.289 -0.125  0.008   -0.461  0.112 -0.010
 C         -0.150 -0.178  0.018    0.035  0.007  0.010    0.108  0.072 -0.003
 H         -0.264 -0.277  0.018   -0.012 -0.039 -0.037   -0.424 -0.359  0.020
 C         -0.129  0.031  0.117    0.039  0.275  0.400   -0.229 -0.011  0.021
 C         -0.056 -0.025 -0.046   -0.192 -0.118 -0.168   -0.074 -0.027 -0.027
 H         -0.038 -0.051 -0.016   -0.133 -0.112 -0.144    0.265  0.124  0.137
 C          0.061  0.001 -0.007    0.218 -0.100 -0.181    0.059  0.027  0.037
 H          0.082 -0.007 -0.013   -0.116 -0.030 -0.029    0.258 -0.015 -0.053
 C         -0.000  0.030  0.049   -0.014  0.219  0.344    0.011  0.019  0.027
 Cl        -0.001 -0.000 -0.000    0.000 -0.001 -0.001   -0.003 -0.000 -0.000
 C          0.004 -0.035 -0.057   -0.225 -0.119 -0.160    0.038 -0.032 -0.055
 H          0.165  0.022  0.018   -0.006 -0.038 -0.060    0.185  0.021  0.010
 C          0.002 -0.012 -0.035    0.238 -0.102 -0.183   -0.042  0.001  0.003
 H          0.296 -0.116 -0.162    0.007 -0.054 -0.080    0.209 -0.062 -0.122
 TransDip   0.020  0.005 -0.004    0.004 -0.046  0.025   -0.031  0.071 -0.004

 Mode:                46                     47                     48
 Frequency:      1323.87                1375.29                1423.83
 Force Cnst:      1.3452                 4.4153                 3.4446
 Red. Mass:       1.3027                 3.9621                 2.8838
 IR Active:          YES                    YES                    YES
 IR Intens:        1.301                 55.098                  5.422
 Raman Active:       YES                    YES                    YES
               X      Y      Z        X      Y      Z        X      Y      Z
 C          0.007  0.001 -0.010    0.011  0.223 -0.018   -0.014 -0.050 -0.023
 C         -0.022 -0.004  0.001   -0.225 -0.124  0.012    0.050  0.012  0.001
 Cl         0.000  0.000 -0.000    0.006  0.008 -0.001   -0.002 -0.001 -0.000
 C          0.027  0.013 -0.001    0.258 -0.017  0.001   -0.036  0.031 -0.002
 Cl        -0.001  0.000 -0.000   -0.010  0.006 -0.001    0.002 -0.001  0.000
 C         -0.004 -0.008  0.001   -0.055  0.149 -0.014    0.007 -0.063  0.005
 Cl         0.000 -0.000  0.000    0.001 -0.006  0.001    0.000  0.001 -0.000
 C         -0.016 -0.001  0.001   -0.095 -0.091  0.009    0.014  0.029 -0.002
 H          0.028 -0.020  0.001    0.346 -0.289  0.028   -0.066  0.065 -0.008
 C          0.014  0.002  0.001    0.127 -0.060  0.005   -0.026  0.010  0.002
 H         -0.045 -0.047 -0.001   -0.396 -0.498  0.041    0.055  0.078 -0.022
 C         -0.008  0.041  0.065   -0.014 -0.045  0.002    0.003  0.090  0.122
 C          0.031  0.013  0.017    0.047  0.003 -0.008    0.173 -0.006 -0.027
 H         -0.424 -0.161 -0.205    0.022 -0.038 -0.008   -0.322 -0.203 -0.292
 C          0.029  0.003  0.001   -0.077  0.011  0.023   -0.168 -0.027 -0.022
 H         -0.404  0.105  0.212    0.218 -0.062 -0.121    0.289 -0.144 -0.263
 C          0.005 -0.063 -0.100   -0.000 -0.001  0.000   -0.007  0.063  0.100
 Cl        -0.000  0.001  0.002   -0.000 -0.001 -0.001    0.000 -0.003 -0.005
 C         -0.027 -0.003 -0.002    0.083  0.017  0.015    0.171  0.002 -0.018
 H          0.408  0.170  0.215   -0.169 -0.088 -0.113   -0.298 -0.194 -0.271
 C         -0.037  0.009  0.020   -0.058  0.001 -0.001   -0.167 -0.032 -0.027
 H          0.452 -0.100 -0.213    0.034 -0.047 -0.032    0.326 -0.150 -0.283
 TransDip  -0.010 -0.033 -0.011   -0.016 -0.237  0.008   -0.025  0.006 -0.070

 Mode:                49                     50                     51
 Frequency:      1464.74                1522.61                1570.76
 Force Cnst:      3.6265                 3.4237                 9.4478
 Red. Mass:       2.8689                 2.5065                 6.4993
 IR Active:          YES                    YES                    YES
 IR Intens:      127.345                 38.668                  1.108
 Raman Active:       YES                    YES                    YES
               X      Y      Z        X      Y      Z        X      Y      Z
 C          0.179 -0.073  0.003   -0.068  0.011 -0.000    0.004 -0.319  0.025
 C         -0.091  0.124 -0.013    0.001 -0.021  0.003   -0.113  0.144 -0.014
 Cl         0.003 -0.003  0.000   -0.001  0.001 -0.000    0.002  0.001 -0.000
 C         -0.064 -0.168  0.017    0.030  0.035 -0.004    0.006 -0.169  0.016
 Cl         0.000  0.005 -0.001   -0.000 -0.001  0.000    0.001 -0.000 -0.000
 C          0.125  0.134 -0.013   -0.028 -0.030  0.003   -0.127  0.341 -0.031
 Cl        -0.006 -0.003  0.000    0.001  0.001 -0.000    0.002 -0.004  0.000
 C         -0.146  0.055 -0.005    0.049 -0.001 -0.000    0.218 -0.252  0.023
 H          0.603 -0.235  0.019   -0.089  0.055 -0.005   -0.497  0.005 -0.003
 C         -0.033 -0.076  0.008   -0.025 -0.004 -0.001    0.071  0.253 -0.023
 H          0.465  0.302 -0.030   -0.030 -0.002  0.007   -0.452 -0.138  0.022
 C         -0.030  0.010  0.010    0.151  0.012 -0.000    0.010  0.001 -0.040
 C         -0.024 -0.022 -0.027   -0.050 -0.055 -0.082    0.040  0.020  0.031
 H          0.124  0.046  0.037    0.409  0.108  0.133   -0.092 -0.012 -0.044
 C         -0.020  0.014  0.025   -0.135  0.051  0.095    0.003 -0.026 -0.038
 H          0.152 -0.024 -0.056    0.450 -0.080 -0.177   -0.039 -0.018 -0.024
 C          0.030  0.010  0.011    0.137  0.009 -0.002    0.003  0.046  0.071
 Cl        -0.001 -0.000 -0.000   -0.004 -0.000  0.000   -0.000 -0.001 -0.001
 C         -0.003 -0.022 -0.033   -0.126 -0.068 -0.093   -0.017 -0.031 -0.044
 H          0.129  0.027  0.026    0.432  0.146  0.174    0.066 -0.001 -0.010
 C         -0.050  0.012  0.025   -0.054  0.046  0.079   -0.036  0.015  0.034
 H          0.178 -0.039 -0.085    0.398 -0.045 -0.125    0.100  0.007 -0.046
 TransDip   0.356  0.059 -0.012    0.199 -0.011  0.003    0.033 -0.005 -0.003

 Mode:                52                     53                     54
 Frequency:      1604.01                1609.37                1632.71
 Force Cnst:     10.6127                10.1814                 9.0704
 Red. Mass:       7.0010                 6.6718                 5.7751
 IR Active:          YES                    YES                    YES
 IR Intens:        0.834                 11.468                 13.784
 Raman Active:       YES                    YES                    YES
               X      Y      Z        X      Y      Z        X      Y      Z
 C          0.021  0.095  0.015   -0.261 -0.031  0.005    0.070  0.014 -0.001
 C         -0.016 -0.030  0.001    0.256 -0.052  0.006   -0.015  0.001 -0.002
 Cl         0.000 -0.001  0.000   -0.002  0.003 -0.000    0.000 -0.000  0.000
 C          0.030  0.044 -0.006   -0.203 -0.105  0.010    0.006  0.006 -0.001
 Cl        -0.001 -0.000  0.000    0.001  0.003 -0.000   -0.000 -0.000  0.000
 C          0.005 -0.064  0.006    0.135  0.047 -0.005   -0.002 -0.005  0.000
 Cl        -0.000  0.001 -0.000    0.002 -0.001  0.000   -0.000  0.000 -0.000
 C         -0.006  0.042 -0.006   -0.347  0.011  0.001    0.009  0.002  0.000
 H          0.058  0.022 -0.001    0.291 -0.261  0.024   -0.006  0.009 -0.001
 C         -0.042 -0.070  0.003    0.374  0.174 -0.019   -0.020 -0.014  0.004
 H          0.105  0.044  0.017   -0.368 -0.426  0.043    0.035  0.028 -0.009
 C          0.020 -0.196 -0.285    0.051 -0.019 -0.030   -0.247 -0.027 -0.009
 C          0.084  0.121  0.177    0.042  0.018  0.020    0.309  0.076  0.088
 H         -0.326 -0.033 -0.005   -0.042 -0.019 -0.018   -0.355 -0.175 -0.243
 C          0.128 -0.118 -0.203   -0.035 -0.008 -0.009   -0.261  0.007  0.041
 H         -0.320 -0.030 -0.002    0.016 -0.022 -0.035    0.190 -0.104 -0.188
 C         -0.022  0.202  0.321    0.025  0.022  0.031    0.127  0.019  0.014
 Cl         0.000 -0.002 -0.004   -0.000 -0.000 -0.000    0.002 -0.000 -0.000
 C         -0.074 -0.130 -0.197   -0.051 -0.024 -0.031   -0.260 -0.057 -0.057
 H          0.300  0.001 -0.032    0.075  0.025  0.030    0.199  0.129  0.180
 C         -0.143  0.111  0.188    0.016  0.010  0.018    0.301 -0.022 -0.076
 H          0.366  0.003 -0.041    0.032  0.016  0.009   -0.332  0.117  0.232
 TransDip  -0.023 -0.007  0.016    0.073  0.080 -0.011    0.119  0.009  0.000

 Mode:                55                     56                     57
 Frequency:      3180.05                3187.97                3189.49
 Force Cnst:      6.4902                 6.5214                 6.5269
 Red. Mass:       1.0893                 1.0891                 1.0890
 IR Active:          YES                    YES                    YES
 IR Intens:        4.307                  2.928                  1.794
 Raman Active:       YES                    YES                    YES
               X      Y      Z        X      Y      Z        X      Y      Z
 C         -0.000 -0.000 -0.000   -0.000 -0.000 -0.000    0.002  0.002 -0.000
 C          0.000 -0.000  0.000   -0.000 -0.000  0.000   -0.000  0.000 -0.000
 Cl         0.000  0.000 -0.000    0.000  0.000  0.000   -0.000 -0.000  0.000
 C         -0.000 -0.000  0.000    0.000  0.000 -0.000   -0.000 -0.000  0.000
 Cl         0.000  0.000 -0.000   -0.000  0.000 -0.000   -0.000  0.000 -0.000
 C         -0.000  0.000 -0.000   -0.000  0.000 -0.000    0.001 -0.000  0.000
 Cl        -0.000  0.000  0.000    0.000  0.000  0.000   -0.000 -0.000  0.000
 C         -0.000 -0.001  0.000   -0.000 -0.001  0.000    0.009  0.030 -0.003
 H          0.007  0.017 -0.002    0.004  0.011 -0.001   -0.136 -0.348  0.035
 C         -0.003  0.004 -0.000   -0.001  0.002 -0.000    0.049 -0.063  0.007
 H          0.039 -0.049  0.005    0.015 -0.019  0.002   -0.571  0.717 -0.077
 C         -0.002  0.001  0.002    0.002  0.001  0.002    0.000  0.000  0.000
 C          0.000  0.001  0.001    0.040 -0.034 -0.058    0.001 -0.001 -0.002
 H          0.006 -0.006 -0.009   -0.474  0.388  0.666   -0.013  0.011  0.019
 C         -0.001 -0.001 -0.002    0.014  0.018  0.026    0.000  0.000  0.000
 H          0.014  0.015  0.022   -0.192 -0.206 -0.304   -0.003 -0.003 -0.005
 C         -0.001 -0.000 -0.000    0.001 -0.000 -0.000   -0.000  0.000  0.000
 Cl         0.000 -0.000 -0.000   -0.000 -0.000 -0.000    0.000 -0.000 -0.000
 C         -0.011  0.012  0.020    0.001 -0.001 -0.002   -0.001  0.001  0.002
 H          0.162 -0.132 -0.229   -0.012  0.009  0.016    0.015 -0.012 -0.021
 C         -0.037 -0.041 -0.061   -0.002 -0.001 -0.002   -0.002 -0.002 -0.004
 H          0.436  0.468  0.695    0.015  0.015  0.022    0.028  0.029  0.044
 TransDip  -0.053 -0.019 -0.034    0.047 -0.011 -0.026    0.036 -0.024  0.002

 Mode:                58                     59                     60
 Frequency:      3204.81                3207.35                3209.75
 Force Cnst:      6.6208                 6.6367                 6.6461
 Red. Mass:       1.0941                 1.0950                 1.0949
 IR Active:          YES                    YES                    YES
 IR Intens:        2.084                  0.774                  0.311
 Raman Active:       YES                    YES                    YES
               X      Y      Z        X      Y      Z        X      Y      Z
 C          0.000 -0.000 -0.000    0.000  0.000 -0.000    0.001  0.001 -0.000
 C          0.000  0.000 -0.000   -0.000 -0.000  0.000   -0.000  0.000 -0.000
 Cl         0.000  0.000  0.000    0.000  0.000  0.000    0.000  0.000 -0.000
 C         -0.000 -0.000  0.000    0.000  0.000 -0.000    0.000  0.000 -0.000
 Cl         0.000 -0.000  0.000   -0.000  0.000  0.000    0.000 -0.000 -0.000
 C          0.000 -0.000 -0.000   -0.000  0.000 -0.000   -0.003  0.002 -0.000
 Cl         0.000  0.000 -0.000    0.000  0.000 -0.000    0.000  0.000  0.000
 C          0.000  0.001 -0.000   -0.001 -0.003  0.000   -0.031 -0.075  0.007
 H         -0.005 -0.012  0.001    0.013  0.032 -0.003    0.343  0.852 -0.085
 C          0.000 -0.000  0.000    0.000 -0.001  0.000    0.024 -0.025  0.003
 H         -0.002  0.003 -0.000   -0.005  0.007 -0.001   -0.235  0.289 -0.031
 C         -0.001  0.001  0.001    0.001  0.001  0.001   -0.000 -0.000 -0.000
 C          0.005 -0.003 -0.005    0.022 -0.015 -0.026   -0.001  0.001  0.001
 H         -0.043  0.034  0.059   -0.215  0.173  0.297    0.008 -0.007 -0.011
 C         -0.011 -0.011 -0.016   -0.037 -0.038 -0.056    0.001  0.001  0.002
 H          0.117  0.123  0.181    0.411  0.432  0.636   -0.013 -0.014 -0.020
 C          0.002  0.002  0.003   -0.003  0.001  0.002    0.000  0.000 -0.000
 Cl        -0.000 -0.000 -0.000    0.000 -0.000 -0.000   -0.000  0.000  0.000
 C          0.044 -0.034 -0.059   -0.011  0.009  0.016    0.001 -0.001 -0.001
 H         -0.488  0.386  0.672    0.127 -0.101 -0.176   -0.009  0.007  0.012
 C         -0.015 -0.013 -0.019    0.005  0.005  0.007   -0.001 -0.001 -0.001
 H          0.138  0.144  0.213   -0.047 -0.049 -0.073    0.006  0.006  0.010
 TransDip   0.013 -0.023 -0.038   -0.011 -0.012 -0.023   -0.001 -0.018  0.002

 STANDARD THERMODYNAMIC QUANTITIES AT   298.15 K  AND     1.00 ATM

   This Molecule has  0 Imaginary Frequencies
   Zero point vibrational energy:       89.104 kcal/mol

   Atom    1 Element C  Has Mass   12.00000
   Atom    2 Element C  Has Mass   12.00000
   Atom    3 Element Cl Has Mass   34.96885
   Atom    4 Element C  Has Mass   12.00000
   Atom    5 Element Cl Has Mass   34.96885
   Atom    6 Element C  Has Mass   12.00000
   Atom    7 Element Cl Has Mass   34.96885
   Atom    8 Element C  Has Mass   12.00000
   Atom    9 Element H  Has Mass    1.00783
   Atom   10 Element C  Has Mass   12.00000
   Atom   11 Element H  Has Mass    1.00783
   Atom   12 Element C  Has Mass   12.00000
   Atom   13 Element C  Has Mass   12.00000
   Atom   14 Element H  Has Mass    1.00783
   Atom   15 Element C  Has Mass   12.00000
   Atom   16 Element H  Has Mass    1.00783
   Atom   17 Element C  Has Mass   12.00000
   Atom   18 Element Cl Has Mass   34.96885
   Atom   19 Element C  Has Mass   12.00000
   Atom   20 Element H  Has Mass    1.00783
   Atom   21 Element C  Has Mass   12.00000
   Atom   22 Element H  Has Mass    1.00783
   Molecular Mass:   289.922380 amu
   Principal axes and moments of inertia in amu*Bohr^2:
                             1           2           3
    Eigenvalues --     1945.37128 12009.63689 13469.88582
          X               1.00000     0.00204    -0.00031
          Y              -0.00204     0.99983     0.01858
          Z               0.00035    -0.01858     0.99983
   Rotational Symmetry Number is   1
   The Molecule is an Asymmetric Top
   Translational Enthalpy:        0.889 kcal/mol
   Rotational Enthalpy:           0.889 kcal/mol
   Vibrational Enthalpy:         96.105 kcal/mol
   gas constant (RT):             0.592 kcal/mol
   Translational Entropy:        42.891  cal/mol.K
   Rotational Entropy:           34.108  cal/mol.K
   Vibrational Entropy:          46.041  cal/mol.K

   Total Enthalpy:               98.475 kcal/mol
   Total Entropy:               123.040  cal/mol.K

 ======================================================================

 STANDARD THERMODYNAMIC QUANTITIES FOR ANHARMONIC VIBRATION -- TOSH

   Zero point vibrational energy: ************ kcal/mol

   Vibrational Enthalpy:       Infinity kcal/mol
   Vibrational Entropy:             NaN  cal/mol.K

   Total Enthalpy:             Infinity kcal/mol
   Total Entropy:                   NaN  cal/mol.K

 ======================================================================

 STANDARD THERMODYNAMIC QUANTITIES FOR ANHARMONIC VIBRATION -- VPT2

   Zero point vibrational energy: ************ kcal/mol

   Vibrational Enthalpy:       Infinity kcal/mol
   Vibrational Entropy:             NaN  cal/mol.K

   Total Enthalpy:             Infinity kcal/mol
   Total Entropy:                   NaN  cal/mol.K

 ======================================================================

Archival summary:
1\1\november\FREQ\ProcedureUnspecified\BasisUnspecified\l4126\taweetha\SunJan1213:19:292020SunJan1213:19:292020\0\\#,FREQ,ProcedureUnspecified,BasisUnspecified,\\0,1\Cl\C,1,1.74944\C,2,1.40381,1,119.621\C,3,1.39928,2,117.824,1,-177.731,0\H,4,1.08335,3,118.761,2,-179.427,0\C,4,1.38674,3,121.747,2,-0.568267,0\H,6,1.08195,4,120.796,3,-179.354,0\C,6,1.38993,4,119.819,3,0.137338,0\C,8,1.40011,6,120.28,4,0.26822,0\C,3,1.4908,2,123.164,1,1.83148,0\C,10,1.39894,3,119.967,2,-118.336,0\H,11,1.08403,10,119.658,3,2.96039,0\C,11,1.39312,10,121.044,3,-178,0\H,13,1.08244,11,120.682,10,-179.363,0\C,13,1.39005,11,119.084,10,0.385541,0\C,15,1.39189,13,121.069,11,-0.0499478,0\H,16,1.08232,15,120.144,13,179.572,0\C,16,1.3909,15,119.215,13,-0.307373,0\H,18,1.08328,16,119.271,15,179.919,0\Cl,9,1.73886,8,120.222,6,179.34,0\Cl,8,1.74729,6,118.506,4,-179.658,0\Cl,15,1.75831,13,119.504,11,179.844,0\\\@

 Total job time:  11846.82s(wall), 11846.58s(cpu) 
 Sun Jan 12 13:19:29 2020

        *************************************************************
        *                                                           *
        *  Thank you very much for using Q-Chem.  Have a nice day.  *
        *                                                           *
        *************************************************************
