# Supplementary material for: Quantum Chemical Investigation of Polychlorinated Dibenzodioxins, Dibenzofurans and Biphenyls: Relative Stability and Planarity Analysis
Source: Molecules. 2020 Dec 3;25(23):5697. doi: 10.3390/molecules25235697 (PMC7730433; doi:10.3390/molecules25235697)
Supplement: Supplementary file 1 [file molecules-25-05697-s001.zip › PCB/B3LYP/ClClClHHHHHHH.out]

                  Welcome to Q-Chem
     A Quantum Leap Into The Future Of Chemistry


 Q-Chem 5.2 (devel), Q-Chem, Inc., Pleasanton, CA (2019)

 Yihan Shao,  Zhengting Gan,  E. Epifanovsky,  A. T. B. Gilbert,  M. Wormit,  
 J. Kussmann,  A. W. Lange,  A. Behn,  Jia Deng,  Xintian Feng,  D. Ghosh,  
 M. Goldey,  P. R. Horn,  L. D. Jacobson,  I. Kaliman,  T. Kus,  A. Landau,  
 Jie Liu,  E. I. Proynov,  R. M. Richard,  R. P. Steele,  E. J. Sundstrom,  
 H. L. Woodcock III,  P. M. Zimmerman,  D. Zuev,  B. Albrecht,  E. Alguire,  
 S. A. Baeppler,  D. Barton,  Z. Benda,  Y. A. Bernard,  E. J. Berquist,  
 K. B. Bravaya,  H. Burton,  D. Casanova,  Chun-Min Chang,  Yunqing Chen,  
 A. Chien,  K. D. Closser,  M. P. Coons,  S. Coriani,  S. Dasgupta,  
 A. L. Dempwolff,  M. Diedenhofen,  Hainam Do,  R. G. Edgar,  Po-Tung Fang,  
 S. Faraji,  S. Fatehi,  Qingguo Feng,  K. D. Fenk,  J. Fosso-Tande,  
 J. Gayvert,  Qinghui Ge,  A. Ghysels,  G. Gidofalvi,  J. Gomes,  
 J. Gonthier,  A. Gunina,  D. Hait,  M. W. D. Hanson-Heine,  
 P. H. P. Harbach,  A. W. Hauser,  M. F. Herbst,  J. E. Herr,  
 E. G. Hohenstein,  Z. C. Holden,  Kerwin Hui,  B. C. Huynh,  T.-C. Jagau,  
 Hyunjun Ji,  B. Kaduk,  K. Khistyaev,  Jaehoon Kim,  P. Klunzinger,  K. Koh,  
 D. Kosenkov,  L. Koulias,  T. Kowalczyk,  C. M. Krauter,  A. Kunitsa,  
 Ka Un Lao,  A. Laurent,  K. V. Lawler,  Joonho Lee,  D. Lefrancois,  
 S. Lehtola,  D. S. Levine,  Yi-Pei Li,  You-Sheng Lin,  Fenglai Liu,  
 E. Livshits,  A. Luenser,  P. Manohar,  E. Mansoor,  S. F. Manzer,  
 Shan-Ping Mao,  Yuezhi Mao,  N. Mardirossian,  A. V. Marenich,  
 T. Markovich,  L. A. Martinez-Martinez,  S. A. Maurer,  N. J. Mayhall,  
 S. C. McKenzie,  J.-M. Mewes,  P. Morgante,  A. F. Morrison,  
 J. W. Mullinax,  K. Nanda,  T. S. Nguyen-Beck,  R. Olivares-Amaya,  
 J. A. Parkhill,  Zheng Pei,  T. M. Perrine,  F. Plasser,  P. Pokhilko,  
 S. Prager,  A. Prociuk,  E. Ramos,  D. R. Rehn,  F. Rob,  M. Scheurer,  
 M. Schneider,  N. Sergueev,  S. M. Sharada,  S. Sharma,  D. W. Small,  
 T. Stauch,  T. Stein,  Yu-Chuan Su,  A. J. W. Thom,  A. Tkatchenko,  
 T. Tsuchimochi,  N. M. Tubman,  L. Vogt,  M. L. Vidal,  O. Vydrov,  
 M. A. Watson,  J. Wenzel,  M. de Wergifosse,  T. A. Wesolowski,  A. White,  
 J. Witte,  A. Yamada,  Jun Yang,  K. Yao,  S. Yeganeh,  S. R. Yost,  
 Zhi-Qiang You,  A. Zech,  Igor Ying Zhang,  Xing Zhang,  Yan Zhao,  
 Ying Zhu,  B. R. Brooks,  G. K. L. Chan,  C. J. Cramer,  M. S. Gordon,  
 W. J. Hehre,  A. Klamt,  M. W. Schmidt,  C. D. Sherrill,  D. G. Truhlar,  
 A. Aspuru-Guzik,  R. Baer,  A. T. Bell,  N. A. Besley,  Jeng-Da Chai,  
 A. E. DePrince, III,  R. A. DiStasio Jr.,  A. Dreuw,  B. D. Dunietz,  
 T. R. Furlani,  Chao-Ping Hsu,  Yousung Jung,  Jing Kong,  D. S. Lambrecht,  
 WanZhen Liang,  C. Ochsenfeld,  V. A. Rassolov,  L. V. Slipchenko,  
 J. E. Subotnik,  T. Van Voorhis,  J. M. Herbert,  A. I. Krylov,  
 P. M. W. Gill,  M. Head-Gordon

 Contributors to earlier versions of Q-Chem not listed above: 
 R. D. Adamson,  B. Austin,  J. Baker,  G. J. O. Beran,  K. Brandhorst,  
 S. T. Brown,  E. F. C. Byrd,  A. K. Chakraborty,  C.-L. Cheng,  
 Siu Hung Chien,  D. M. Chipman,  D. L. Crittenden,  H. Dachsel,  
 R. J. Doerksen,  A. D. Dutoi,  L. Fusti-Molnar,  W. A. Goddard III,  
 A. Golubeva-Zadorozhnaya,  S. R. Gwaltney,  G. Hawkins,  A. Heyden,  
 S. Hirata,  G. Kedziora,  F. J. Keil,  C. Kelley,  Jihan Kim,  R. A. King,  
 R. Z. Khaliullin,  P. P. Korambath,  W. Kurlancheek,  A. M. Lee,  M. S. Lee,  
 S. V. Levchenko,  Ching Yeh Lin,  D. Liotard,  R. C. Lochan,  I. Lotan,  
 P. E. Maslen,  N. Nair,  D. P. O'Neill,  D. Neuhauser,  E. Neuscamman,  
 C. M. Oana,  R. Olson,  B. Peters,  R. Peverati,  P. A. Pieniazek,  
 Y. M. Rhee,  J. Ritchie,  M. A. Rohrdanz,  E. Rosta,  N. J. Russ,  
 H. F. Schaefer III,  N. E. Schultz,  N. Shenvi,  A. C. Simmonett,  A. Sodt,  
 D. Stuck,  K. S. Thanthiriwatte,  V. Vanovschi,  Tao Wang,  A. Warshel,  
 C. F. Williams,  Q. Wu,  X. Xu,  W. Zhang

 Please cite Q-Chem as follows:
 Y. Shao et al., Mol. Phys. 113, 184-215 (2015)
 DOI: 10.1080/00268976.2014.952696

 Q-Chem 5.2.1 for Intel X86 EM64T Linux

 Parts of Q-Chem use Armadillo 8.300.2 (Tropical Shenanigans).
 http://arma.sourceforge.net/

 Q-Chem begins on Sun Jan 12 08:31:20 2020  

Host: 
0

     Scratch files written to /scratch/taweetham/qchem9032//
NAlpha2: 130
NElect   130
Mult     1

 Q-Chem warning in module libgen/rem_setup.C, line 2168:

 Setting Thresh to 1e-14


Checking the input file for inconsistencies... 	...done.

--------------------------------------------------------------
User input:
--------------------------------------------------------------
$MOLECULE
0 1
C 
C  1 1.394960
Cl  2 CCl 1 119.528007
C  2 1.386606 1 120.846377 3 178.766605 0
Cl  4 CCl 2 119.698148 1 -179.612229 0
C  4 1.387279 2 120.235871 1 -0.083363 0
Cl  6 CCl 4 120.254637 2 -179.958574 0
C  6 1.387279 4 119.490737 2 0.041992 0
H  8 CH 6 120.064298 4 179.568218 0
C  8 1.386606 6 120.235863 4 0.041336 0
H  10 CH 8 119.614146 6 178.681836 0
C  1 1.488550 2 120.827489 3 1.275929 0
C  12 1.394960 1 120.827496 2 44.635695 0
H  13 CH 12 119.528011 1 1.275194 0
C  13 1.386606 12 120.846392 1 -179.957497 0
H  15 CH 13 119.698155 12 -179.612829 0
C  15 1.387278 13 120.235860 12 -0.083872 0
H  17 CH 15 120.254633 13 -179.958492 0
C  17 1.387279 15 119.490737 13 0.041666 0
H  19 CH 17 120.064293 15 179.568399 0
C  19 1.386606 17 120.235874 15 0.041790 0
H  21 CH 19 119.614152 17 178.681599 0

CH=1.08273
CCl=1.75400
$END

$REM
   JOB_TYPE	OPTIMIZATION
   BASIS	6-311++G**
   METHOD	B3LYP
   SYM_IGNORE	TRUE
   SCF_GUESS_ALWAYS     TRUE
   SYM_IGNORE   TRUE
   S2THRESH     15
   THRESH       15
$END

--------------------------------------------------------------
 ----------------------------------------------------------------
             Standard Nuclear Orientation (Angstroms)
    I     Atom           X                Y                Z
 ----------------------------------------------------------------
    1      C       0.0000000000     0.0000000000     0.0000000000
    2      C       0.0000000000     0.0000000000     1.3949600000
    3      Cl      1.5261815140     0.0000000000     2.2594170471
    4      C      -1.1901880373     0.0256249026     2.1059255403
    5      Cl     -1.1548436435     0.0351778398     3.8595433764
    6      C      -2.4041742747     0.0535064326     1.4351028665
    7      Cl     -3.9099833729     0.0870232313     2.3339530118
    8      C      -2.4180259722     0.0546630380     0.0478935036
    9      H      -3.3603520375     0.0692493833    -0.4851290834
   10      C      -1.2274122092     0.0272853135    -0.6622934626
   11      H      -1.2503451014     0.0068111236    -1.7445869269
   12      C       1.2779219872    -0.0284629571    -0.7628147595
   13      C       2.3095886281    -0.8932703637    -0.3971844912
   14      H       2.1704206894    -1.5663256744     0.4394355459
   15      C       3.5004827568    -0.9194878930    -1.1069450245
   16      H       4.2865586447    -1.6026019117    -0.8107285686
   17      C       3.6821124948    -0.0819958503    -2.1978886372
   18      H       4.6116429624    -0.1026930066    -2.7527300472
   19      C       2.6636000698     0.7822218600    -2.5724593424
   20      H       2.7980411655     1.4448431951    -3.4181323354
   21      C       1.4736782845     0.8090230106    -1.8610916159
   22      H       0.6936781770     1.5025559907    -2.1490431582
 ----------------------------------------------------------------
 Nuclear Repulsion Energy =        1228.28096775 hartrees
 There are       65 alpha and       65 beta electrons
 Requested basis set is 6-311++G(d,p)
 There are 146 shells and 403 basis functions

 Total QAlloc Memory Limit   2000 MB
 Mega-Array Size       188 MB
 MEM_STATIC part       192 MB
 A cutoff of  1.0D-15 yielded   8746 shell pairs
 There are     70466 function pairs (     75683 Cartesian)
 Smallest overlap matrix eigenvalue = 3.28E-07
 Linear dependence detected in AO basis
 Number of orthogonalized atomic orbitals = 400
 Maximum deviation from orthogonality = 6.642E-10

 Scale SEOQF with 1.000000e-01/1.000000e-01/1.000000e-01

 Standard Electronic Orientation quadrupole field applied
 Nucleus-field energy     =    -0.0000000380 hartrees
 Guess from superposition of atomic densities
 Warning:  Energy on first SCF cycle will be non-variational
 SAD guess density has 130.000000 electrons

 -----------------------------------------------------------------------
  General SCF calculation program by
  Eric Jon Sundstrom, Paul Horn, Yuezhi Mao, Dmitri Zuev, Alec White,
  David Stuck, Shaama M.S., Shane Yost, Joonho Lee, David Small,
  Daniel Levine, Susi Lehtola, Hugh Burton, Evgeny Epifanovsky,
  Bang C. Huynh
 -----------------------------------------------------------------------
 Exchange:     0.2000 Hartree-Fock + 0.0800 Slater + 0.7200 B88
 Correlation:  0.1900 VWN1RPA + 0.8100 LYP
 Using SG-1 standard quadrature grid
 A restricted SCF calculation will be
 performed using DIIS
 SCF converges when DIIS error is below 1.0e-08
 ---------------------------------------
  Cycle       Energy         DIIS error
 ---------------------------------------
    1   -1845.9201988127      3.17e-02  
    2   -1842.0904393779      2.84e-03  
    3   -1841.9906337888      3.51e-03  
    4   -1842.2574366612      7.01e-04  
    5   -1842.2661207046      3.60e-04  
    6   -1842.2687414996      8.50e-05  
    7   -1842.2688556593      3.40e-05  
    8   -1842.2688777786      1.11e-05  
    9   -1842.2688800448      3.96e-06  
   10   -1842.2688803743      8.58e-07  
   11   -1842.2688803897      2.08e-07  
   12   -1842.2688803904      1.15e-07  
   13   -1842.2688803908      2.83e-08  
   14   -1842.2688803907      1.07e-08  
   15   -1842.2688803909      3.92e-09  Convergence criterion met
 ---------------------------------------
 SCF time:   CPU 487.85s  wall 488.00s 
 SCF   energy in the final basis set =    -1842.2688803909
 Total energy in the final basis set =    -1842.2688803909

 --------------------------------------------------------------

                    Orbital Energies (a.u.)
 --------------------------------------------------------------

 Alpha MOs
 -- Occupied --
********-101.5676-101.5663 -10.2671 -10.2642 -10.2640 -10.2199 -10.2095
-10.2069 -10.2015 -10.1887 -10.1861 -10.1856 -10.1855 -10.1845  -9.4842
 -9.4822  -9.4816  -7.2490  -7.2470  -7.2464  -7.2390  -7.2383  -7.2371
 -7.2366  -7.2363  -7.2355  -0.9462  -0.8972  -0.8794  -0.8628  -0.8472
 -0.7906  -0.7636  -0.7577  -0.7374  -0.6470  -0.6393  -0.6181  -0.6017
 -0.5483  -0.5258  -0.5166  -0.4856  -0.4704  -0.4685  -0.4586  -0.4485
 -0.4454  -0.4361  -0.4109  -0.4062  -0.3880  -0.3790  -0.3683  -0.3619
 -0.3550  -0.3459  -0.3370  -0.3313  -0.3100  -0.2868  -0.2700  -0.2676
 -0.2483
 -- Virtual --
 -0.0596  -0.0460  -0.0378  -0.0244  -0.0130  -0.0093  -0.0011   0.0069
  0.0151   0.0205   0.0239   0.0272   0.0320   0.0392   0.0487   0.0556
  0.0563   0.0629   0.0666   0.0725   0.0810   0.0854   0.0873   0.0924
  0.0955   0.1017   0.1035   0.1063   0.1073   0.1111   0.1139   0.1170
  0.1211   0.1230   0.1248   0.1287   0.1328   0.1363   0.1378   0.1408
  0.1443   0.1468   0.1564   0.1584   0.1621   0.1699   0.1714   0.1772
  0.1803   0.1826   0.1862   0.1921   0.2023   0.2060   0.2097   0.2111
  0.2155   0.2184   0.2210   0.2261   0.2328   0.2400   0.2422   0.2477
  0.2495   0.2538   0.2574   0.2631   0.2662   0.2677   0.2718   0.2781
  0.2822   0.2859   0.2903   0.2953   0.2998   0.3063   0.3133   0.3172
  0.3216   0.3258   0.3313   0.3357   0.3408   0.3561   0.3660   0.3761
  0.3855   0.4275   0.4300   0.4441   0.4529   0.4609   0.4692   0.4786
  0.4876   0.4993   0.5037   0.5099   0.5199   0.5309   0.5385   0.5415
  0.5470   0.5541   0.5602   0.5650   0.5754   0.5851   0.5946   0.5994
  0.6042   0.6056   0.6114   0.6228   0.6281   0.6430   0.6451   0.6509
  0.6571   0.6612   0.6682   0.6830   0.6968   0.7068   0.7154   0.7212
  0.7230   0.7310   0.7515   0.7609   0.7686   0.7819   0.8046   0.8152
  0.8213   0.8347   0.8401   0.8433   0.8493   0.8528   0.8564   0.8604
  0.8665   0.8686   0.8767   0.8802   0.8854   0.8903   0.9037   0.9074
  0.9186   0.9243   0.9311   0.9440   0.9508   0.9613   0.9681   0.9719
  0.9805   0.9978   1.0038   1.0072   1.0138   1.0216   1.0407   1.0612
  1.0626   1.0839   1.0975   1.1256   1.1265   1.1439   1.1592   1.1821
  1.2322   1.2452   1.2629   1.2752   1.2834   1.2987   1.3242   1.3354
  1.3536   1.3740   1.3906   1.4585   1.4878   1.4951   1.5100   1.5192
  1.5354   1.5399   1.5556   1.5686   1.5825   1.5931   1.6168   1.6357
  1.6492   1.6599   1.6682   1.6795   1.7191   1.7358   1.7412   1.7522
  1.7743   1.7924   1.8208   1.8393   1.8423   1.8581   1.8677   1.8794
  1.8924   1.9165   1.9271   1.9362   1.9446   1.9620   1.9649   1.9715
  1.9785   1.9907   2.0238   2.0530   2.0719   2.0775   2.0865   2.1531
  2.1695   2.2249   2.2332   2.2456   2.2785   2.2894   2.3118   2.3163
  2.3391   2.3609   2.3887   2.4021   2.4322   2.4334   2.4478   2.4644
  2.4669   2.4765   2.4904   2.5203   2.5489   2.6056   2.6306   2.6378
  2.6478   2.6669   2.6749   2.6818   2.7041   2.7224   2.7272   2.7331
  2.7525   2.7599   2.7715   2.7848   2.8055   2.8080   2.8182   2.8261
  2.8511   2.8657   2.8805   2.9021   2.9358   2.9512   2.9818   3.0149
  3.0802   3.0992   3.1257   3.1527   3.1770   3.2031   3.2356   3.2446
  3.3623   3.3825   3.3914   3.4330   3.5090   3.5381   3.5921   3.6335
  3.7054   3.7133   3.8385   3.9932   4.0223   4.0430   4.0806   4.1534
  4.1577   4.4286   4.8205   4.8550   9.7478   9.8025   9.8302  23.3921
 23.6560  23.8707  23.8992  23.9580  23.9771  24.0111  24.0280  24.0918
 24.1123  24.1429  24.2104  25.7895  25.8565  25.9472  26.1214  26.1586
 26.3245  26.5140  26.6936  26.9002 215.7375 215.7998 215.8341
 --------------------------------------------------------------

          Ground-State Mulliken Net Atomic Charges

     Atom                 Charge (a.u.)
  ----------------------------------------
      1 C                     0.479546
      2 C                    -0.691457
      3 Cl                    0.656531
      4 C                    -0.443661
      5 Cl                    0.566919
      6 C                     0.127353
      7 Cl                    0.541138
      8 C                    -0.578280
      9 H                     0.208768
     10 C                    -0.544462
     11 H                     0.169507
     12 C                     1.079185
     13 C                    -0.920293
     14 H                     0.163911
     15 C                    -0.285971
     16 H                     0.170837
     17 C                    -0.485342
     18 H                     0.159986
     19 C                    -0.057980
     20 H                     0.172742
     21 C                    -0.643232
     22 H                     0.154258
  ----------------------------------------
  Sum of atomic charges =     0.000000

 -----------------------------------------------------------------
                    Cartesian Multipole Moments
 -----------------------------------------------------------------
    Charge (ESU x 10^10)
                 0.0000
    Dipole Moment (Debye)
         X       0.6757      Y      -0.0889      Z      -2.9240
       Tot       3.0024
    Quadrupole Moments (Debye-Ang)
        XX    -102.5877     XY      -2.2626     YY    -108.3300
        XZ       1.7205     YZ      -3.4113     ZZ    -109.0544
    Octopole Moments (Debye-Ang^2)
       XXX      25.9762    XXY     -11.9111    XYY       2.7189
       YYY      -1.8696    XXZ    -101.5961    XYZ      -5.3756
       YYZ     -77.9044    XZZ      11.3144    YZZ       9.7273
       ZZZ    -245.7902
    Hexadecapole Moments (Debye-Ang^3)
      XXXX   -3464.2205   XXXY      13.8420   XXYY    -654.6203
      XYYY      64.5580   YYYY    -262.5787   XXXZ     841.5088
      XXYZ       2.0817   XYYZ     302.9807   YYYZ      23.1086
      XXZZ   -1055.0126   XYZZ      45.3237   YYZZ    -545.4948
      XZZZ     872.6237   YZZZ      -1.3736   ZZZZ   -2957.0996
 -----------------------------------------------------------------
 Calculating analytic gradient of the SCF energy
 Gradient of SCF Energy
            1           2           3           4           5           6
    1  -0.0115456  -0.0086140   0.0053978  -0.0000733   0.0010314   0.0080054
    2   0.0009721   0.0004771  -0.0057487  -0.0001166  -0.0000029  -0.0004573
    3   0.0081018  -0.0005300  -0.0099798  -0.0208500   0.0034887   0.0001818
            7           8           9          10          11          12
    1  -0.0008278   0.0051946   0.0007164   0.0019403  -0.0001731   0.0042802
    2   0.0001948  -0.0002288   0.0000304  -0.0002229   0.0000769  -0.0005271
    3   0.0050254   0.0052938  -0.0016586  -0.0021481  -0.0000259  -0.0002742
           13          14          15          16          17          18
    1  -0.0010944  -0.0017118  -0.0016476  -0.0006137  -0.0040005  -0.0009391
    2   0.0088968   0.0007346   0.0036729   0.0009498  -0.0007375  -0.0001603
    3   0.0012704   0.0042384  -0.0014410  -0.0003585   0.0027182   0.0004626
           19          20          21          22
    1  -0.0011635   0.0000248   0.0048860   0.0009273
    2  -0.0031599  -0.0007266  -0.0029748  -0.0009418
    3   0.0044139   0.0008816   0.0008618   0.0003275
 Max gradient component =       2.085E-02
 RMS gradient           =       4.396E-03
 Gradient time:  CPU 162.23 s  wall 162.24 s
 Geometry Optimization Parameters
   NAtoms,    NIC,     NZ,  NCons,   NDum,   NFix, NCnnct, MaxDiis
       22     155      22       0       0       0       0       0


** GEOMETRY OPTIMIZATION IN DELOCALIZED INTERNAL COORDINATES **
   Searching for a Minimum

   Optimization Cycle:   1

                       Coordinates (Angstroms)
     ATOM                X               Y               Z
      1  C         0.0000000000    0.0000000000    0.0000000000
      2  C         0.0000000000    0.0000000000    1.3949600000
      3  Cl        1.5261815140    0.0000000000    2.2594170471
      4  C        -1.1901880373    0.0256249026    2.1059255403
      5  Cl       -1.1548436435    0.0351778398    3.8595433764
      6  C        -2.4041742747    0.0535064326    1.4351028665
      7  Cl       -3.9099833729    0.0870232313    2.3339530118
      8  C        -2.4180259722    0.0546630380    0.0478935036
      9  H        -3.3603520375    0.0692493833   -0.4851290834
     10  C        -1.2274122092    0.0272853135   -0.6622934626
     11  H        -1.2503451014    0.0068111236   -1.7445869269
     12  C         1.2779219872   -0.0284629571   -0.7628147595
     13  C         2.3095886281   -0.8932703637   -0.3971844912
     14  H         2.1704206894   -1.5663256744    0.4394355459
     15  C         3.5004827568   -0.9194878930   -1.1069450245
     16  H         4.2865586447   -1.6026019117   -0.8107285686
     17  C         3.6821124948   -0.0819958503   -2.1978886372
     18  H         4.6116429624   -0.1026930066   -2.7527300472
     19  C         2.6636000698    0.7822218600   -2.5724593424
     20  H         2.7980411655    1.4448431951   -3.4181323354
     21  C         1.4736782845    0.8090230106   -1.8610916159
     22  H         0.6936781770    1.5025559907   -2.1490431582
   Point Group: c1    Number of degrees of freedom:    60


   Energy is  -1842.268880391


 Attempting to generate delocalized internal coordinates
 Initial Hessian constructed with Jon Baker's OPTIMIZE code

 60 Hessian modes will be used to form the next step
  Hessian Eigenvalues:
     0.010693    0.019215    0.019215    0.023207    0.023207    0.023578
     0.023580    0.023676    0.023679    0.023938    0.023938    0.024090
     0.024090    0.024114    0.024114    0.024135    0.024135    0.024142
     0.024143    0.159962    0.159965    0.159968    0.159995    0.159995
     0.159996    0.160000    0.220001    0.220003    0.224832    0.234725
     0.244928    0.249942    0.249992    0.250000    0.250000    0.250000
     0.250000    0.301033    0.301033    0.301033    0.336089    0.356665
     0.356665    0.356665    0.356665    0.356665    0.356665    0.356665
     0.428240    0.429243    0.430778    0.431989    0.467748    0.467796
     0.472114    0.472166    0.478203    0.478204    0.479142    0.479142

 Minimum search - taking simple RFO step
 Searching for Lamda that Minimizes Along All modes
 Value Taken    Lamda =  -0.02372527
 Calculated Step too Large.  Step scaled by  0.567004
 Step Taken.  Stepsize is  0.300000

                             Maximum     Tolerance    Cnvgd?
         Gradient           0.051159      0.000300      NO
         Displacement       0.233539      0.001200      NO
         Energy change     *********      0.000001      NO


 New Cartesian Coordinates Obtained by Inverse Iteration

 Displacement from previous Coordinates is:  1.356111
 ----------------------------------------------------------------
             Standard Nuclear Orientation (Angstroms)
    I     Atom           X                Y                Z
 ----------------------------------------------------------------
    1      C       0.0610363679    -0.0113474671     0.0879062810
    2      C      -0.0108949353     0.0598423704     1.4948256296
    3      Cl      1.4272834434     0.2169316413     2.4869007120
    4      C      -1.2468999998     0.0903371617     2.1452047803
    5      Cl     -1.3102565641     0.2004659577     3.8913504779
    6      C      -2.4297339220     0.0545530799     1.4093897532
    7      Cl     -3.9881211846     0.0918865513     2.2068223966
    8      C      -2.3738509501     0.0002690668     0.0258959112
    9      H      -3.2902005742    -0.0275665908    -0.5498608661
   10      C      -1.1465010942    -0.0275361160    -0.6174304146
   11      H      -1.1206080355    -0.0928832933    -1.6978511399
   12      C       1.3296620420    -0.0457958630    -0.7022644915
   13      C       2.3499713823    -0.9736083978    -0.4566881356
   14      H       2.2331612049    -1.7090991453     0.3259502933
   15      C       3.5001161670    -0.9918115773    -1.2362173686
   16      H       4.2732778116    -1.7230880017    -1.0319951641
   17      C       3.6560418251    -0.0873801036    -2.2813264786
   18      H       4.5538557857    -0.1021707784    -2.8877857366
   19      C       2.6451855107     0.8284666729    -2.5482054784
   20      H       2.7533805503     1.5368306621    -3.3610744499
   21      C       1.4933786251     0.8431455427    -1.7702795126
   22      H       0.7192992691     1.5727062917    -1.9780635599
 ----------------------------------------------------------------
 Nuclear Repulsion Energy =        1218.48149973 hartrees
 There are       65 alpha and       65 beta electrons
 Applying Cartesian multipole field
    Component          Value
    ---------          -----
     (2,0,0)        1.00000E-11
     (0,2,0)        2.00000E-11
     (0,0,2)       -3.00000E-11
 Nucleus-field energy     =    -0.0000000389 hartrees
 Requested basis set is 6-311++G(d,p)
 There are 146 shells and 403 basis functions
 A cutoff of  1.0D-15 yielded   8712 shell pairs
 There are     70137 function pairs (     75313 Cartesian)
 Smallest overlap matrix eigenvalue = 3.38E-07
 Linear dependence detected in AO basis
 Number of orthogonalized atomic orbitals = 400
 Maximum deviation from orthogonality = 2.729E-10
 Guess from superposition of atomic densities
 Warning:  Energy on first SCF cycle will be non-variational
 SAD guess density has 130.000000 electrons

 -----------------------------------------------------------------------
  General SCF calculation program by
  Eric Jon Sundstrom, Paul Horn, Yuezhi Mao, Dmitri Zuev, Alec White,
  David Stuck, Shaama M.S., Shane Yost, Joonho Lee, David Small,
  Daniel Levine, Susi Lehtola, Hugh Burton, Evgeny Epifanovsky,
  Bang C. Huynh
 -----------------------------------------------------------------------
 Exchange:     0.2000 Hartree-Fock + 0.0800 Slater + 0.7200 B88
 Correlation:  0.1900 VWN1RPA + 0.8100 LYP
 Using SG-1 standard quadrature grid
 A restricted SCF calculation will be
 performed using DIIS
 SCF converges when DIIS error is below 1.0e-08
 ---------------------------------------
  Cycle       Energy         DIIS error
 ---------------------------------------
    1   -1845.8261633317      3.14e-02  
    2   -1842.0987632499      2.81e-03  
    3   -1841.9974574883      3.49e-03  
    4   -1842.2608817317      7.33e-04  
    5   -1842.2707901030      3.49e-04  
    6   -1842.2732359379      8.56e-05  
    7   -1842.2733515718      3.46e-05  
    8   -1842.2733744685      1.12e-05  
    9   -1842.2733767891      4.17e-06  
   10   -1842.2733771606      8.23e-07  
   11   -1842.2733771747      2.27e-07  
   12   -1842.2733771753      1.16e-07  
   13   -1842.2733771756      2.93e-08  
   14   -1842.2733771757      1.03e-08  
   15   -1842.2733771757      3.83e-09  Convergence criterion met
 ---------------------------------------
 SCF time:   CPU 484.46s  wall 485.00s 
 SCF   energy in the final basis set =    -1842.2733771757
 Total energy in the final basis set =    -1842.2733771757

 --------------------------------------------------------------

                    Orbital Energies (a.u.)
 --------------------------------------------------------------

 Alpha MOs
 -- Occupied --
********-101.5678-101.5673 -10.2679 -10.2673 -10.2640 -10.2229 -10.2083
-10.2060 -10.2053 -10.1901 -10.1891 -10.1883 -10.1877 -10.1872  -9.4841
 -9.4824  -9.4820  -7.2489  -7.2472  -7.2469  -7.2390  -7.2382  -7.2373
 -7.2370  -7.2365  -7.2360  -0.9437  -0.8943  -0.8804  -0.8626  -0.8458
 -0.7902  -0.7640  -0.7551  -0.7364  -0.6455  -0.6378  -0.6176  -0.6019
 -0.5480  -0.5241  -0.5156  -0.4864  -0.4712  -0.4681  -0.4577  -0.4482
 -0.4432  -0.4362  -0.4118  -0.4046  -0.3860  -0.3777  -0.3684  -0.3624
 -0.3542  -0.3466  -0.3367  -0.3339  -0.3086  -0.2849  -0.2703  -0.2682
 -0.2509
 -- Virtual --
 -0.0588  -0.0465  -0.0357  -0.0262  -0.0161  -0.0115  -0.0010   0.0066
  0.0151   0.0200   0.0232   0.0272   0.0316   0.0386   0.0471   0.0543
  0.0568   0.0629   0.0679   0.0720   0.0798   0.0840   0.0880   0.0922
  0.0963   0.1014   0.1031   0.1056   0.1059   0.1097   0.1135   0.1167
  0.1196   0.1229   0.1239   0.1276   0.1307   0.1341   0.1365   0.1384
  0.1426   0.1455   0.1539   0.1573   0.1593   0.1689   0.1702   0.1766
  0.1788   0.1826   0.1851   0.1899   0.1986   0.2054   0.2088   0.2123
  0.2141   0.2167   0.2222   0.2238   0.2330   0.2405   0.2434   0.2454
  0.2484   0.2530   0.2589   0.2630   0.2649   0.2668   0.2731   0.2794
  0.2818   0.2856   0.2876   0.2935   0.2966   0.3071   0.3092   0.3121
  0.3192   0.3226   0.3278   0.3316   0.3419   0.3551   0.3651   0.3742
  0.3815   0.4250   0.4291   0.4446   0.4509   0.4587   0.4694   0.4790
  0.4889   0.4953   0.5007   0.5068   0.5200   0.5341   0.5351   0.5382
  0.5488   0.5556   0.5599   0.5625   0.5752   0.5821   0.5910   0.5932
  0.6025   0.6056   0.6118   0.6224   0.6251   0.6402   0.6432   0.6479
  0.6572   0.6667   0.6790   0.6884   0.6966   0.7120   0.7173   0.7184
  0.7226   0.7294   0.7436   0.7605   0.7706   0.7837   0.8027   0.8088
  0.8174   0.8364   0.8424   0.8429   0.8472   0.8534   0.8562   0.8598
  0.8633   0.8704   0.8722   0.8778   0.8840   0.8901   0.8949   0.9023
  0.9169   0.9233   0.9259   0.9421   0.9467   0.9589   0.9643   0.9662
  0.9757   0.9823   0.9956   0.9987   1.0109   1.0246   1.0401   1.0572
  1.0664   1.0723   1.0937   1.1253   1.1307   1.1395   1.1629   1.1648
  1.2277   1.2411   1.2535   1.2772   1.2818   1.3003   1.3140   1.3389
  1.3495   1.3751   1.3789   1.4522   1.4864   1.4938   1.5092   1.5148
  1.5324   1.5360   1.5520   1.5661   1.5753   1.5825   1.6195   1.6354
  1.6453   1.6547   1.6699   1.6825   1.7230   1.7314   1.7386   1.7540
  1.7692   1.7845   1.8158   1.8319   1.8366   1.8551   1.8630   1.8792
  1.8935   1.9057   1.9202   1.9340   1.9448   1.9555   1.9637   1.9662
  1.9756   1.9869   2.0172   2.0461   2.0725   2.0751   2.0799   2.1459
  2.1601   2.2212   2.2316   2.2439   2.2718   2.2855   2.2981   2.3122
  2.3301   2.3587   2.3754   2.3980   2.4268   2.4336   2.4463   2.4588
  2.4634   2.4769   2.4783   2.5185   2.5431   2.5961   2.6224   2.6325
  2.6490   2.6595   2.6686   2.6797   2.7006   2.7183   2.7273   2.7327
  2.7464   2.7499   2.7723   2.7817   2.7894   2.8030   2.8096   2.8230
  2.8468   2.8578   2.8692   2.8996   2.9299   2.9418   2.9797   3.0030
  3.0744   3.0912   3.1180   3.1403   3.1595   3.1891   3.2275   3.2317
  3.3474   3.3747   3.3815   3.4325   3.4951   3.5316   3.5877   3.6206
  3.6963   3.7057   3.8343   3.9899   4.0173   4.0391   4.0808   4.1463
  4.1483   4.4093   4.8100   4.8460   9.7446   9.7974   9.8262  23.3940
 23.6509  23.8526  23.8844  23.9417  23.9662  23.9852  24.0126  24.0780
 24.0987  24.1392  24.1943  25.7880  25.8491  25.9267  26.1125  26.1586
 26.2611  26.4998  26.6730  26.8713 215.7337 215.7936 215.8280
 --------------------------------------------------------------

          Ground-State Mulliken Net Atomic Charges

     Atom                 Charge (a.u.)
  ----------------------------------------
      1 C                     0.405741
      2 C                    -0.424198
      3 Cl                    0.617605
      4 C                    -0.427088
      5 Cl                    0.580616
      6 C                    -0.007340
      7 Cl                    0.539345
      8 C                    -0.537490
      9 H                     0.210701
     10 C                    -0.703565
     11 H                     0.178397
     12 C                     1.061815
     13 C                    -0.904026
     14 H                     0.169005
     15 C                    -0.242173
     16 H                     0.171088
     17 C                    -0.450241
     18 H                     0.163030
     19 C                    -0.072317
     20 H                     0.174422
     21 C                    -0.668332
     22 H                     0.165005
  ----------------------------------------
  Sum of atomic charges =     0.000000

 -----------------------------------------------------------------
                    Cartesian Multipole Moments
 -----------------------------------------------------------------
    Charge (ESU x 10^10)
                -0.0000
    Dipole Moment (Debye)
         X       0.7853      Y      -0.2286      Z      -3.0289
       Tot       3.1374
    Quadrupole Moments (Debye-Ang)
        XX    -103.4221     XY      -2.2505     YY    -107.7481
        XZ       1.0380     YZ      -3.2123     ZZ    -108.9324
    Octopole Moments (Debye-Ang^2)
       XXX      34.0856    XXY     -17.4283    XYY       7.8411
       YYY     -15.0807    XXZ    -106.4208    XYZ      -4.5670
       YYZ     -81.0869    XZZ      16.3193    YZZ       5.4747
       ZZZ    -250.9928
    Hexadecapole Moments (Debye-Ang^3)
      XXXX   -3530.5665   XXXY      15.1481   XXYY    -660.3296
      XYYY      63.1410   YYYY    -285.0775   XXXZ     855.8447
      XXYZ     -10.0727   XYYZ     307.9603   YYYZ     -33.7519
      XXZZ   -1069.9602   XYZZ      47.1629   YYZZ    -560.6139
      XZZZ     896.0587   YZZZ     -50.4563   ZZZZ   -3027.8040
 -----------------------------------------------------------------
 Calculating analytic gradient of the SCF energy
 Gradient of SCF Energy
            1           2           3           4           5           6
    1  -0.0056419  -0.0041629  -0.0021056   0.0011680   0.0017913   0.0036748
    2   0.0005444  -0.0018129   0.0015820  -0.0005344   0.0004456  -0.0003572
    3  -0.0003159   0.0041142   0.0062234  -0.0114560   0.0028019  -0.0009545
            7           8           9          10          11          12
    1  -0.0007723   0.0028435   0.0002653   0.0016931  -0.0003935   0.0002149
    2   0.0003695  -0.0000221  -0.0000202   0.0017273   0.0000959   0.0000621
    3   0.0024329   0.0038962  -0.0009235  -0.0012487   0.0000489  -0.0028202
           13          14          15          16          17          18
    1   0.0023010   0.0002859  -0.0009871  -0.0001578  -0.0017726  -0.0004163
    2   0.0014784   0.0000567   0.0015663   0.0003281   0.0000627  -0.0000775
    3  -0.0015279  -0.0028352  -0.0001136  -0.0002734   0.0013664   0.0000477
           19          20          21          22
    1  -0.0002043   0.0001466   0.0020346   0.0001951
    2  -0.0012615  -0.0003219  -0.0035147  -0.0003968
    3   0.0018371   0.0003020  -0.0004413  -0.0001605
 Max gradient component =       1.146E-02
 RMS gradient           =       2.366E-03
 Gradient time:  CPU 159.47 s  wall 159.49 s
 Geometry Optimization Parameters
   NAtoms,    NIC,     NZ,  NCons,   NDum,   NFix, NCnnct, MaxDiis
       22     155      22       0       0       0       0       0

 Cartesian Hessian Update
 Hessian updated using BFGS update


** GEOMETRY OPTIMIZATION IN DELOCALIZED INTERNAL COORDINATES **
   Searching for a Minimum

   Optimization Cycle:   2

                       Coordinates (Angstroms)
     ATOM                X               Y               Z
      1  C         0.0610363679   -0.0113474671    0.0879062810
      2  C        -0.0108949353    0.0598423704    1.4948256296
      3  Cl        1.4272834434    0.2169316413    2.4869007120
      4  C        -1.2468999998    0.0903371617    2.1452047803
      5  Cl       -1.3102565641    0.2004659577    3.8913504779
      6  C        -2.4297339220    0.0545530799    1.4093897532
      7  Cl       -3.9881211846    0.0918865513    2.2068223966
      8  C        -2.3738509501    0.0002690668    0.0258959112
      9  H        -3.2902005742   -0.0275665908   -0.5498608661
     10  C        -1.1465010942   -0.0275361160   -0.6174304146
     11  H        -1.1206080355   -0.0928832933   -1.6978511399
     12  C         1.3296620420   -0.0457958630   -0.7022644915
     13  C         2.3499713823   -0.9736083978   -0.4566881356
     14  H         2.2331612049   -1.7090991453    0.3259502933
     15  C         3.5001161670   -0.9918115773   -1.2362173686
     16  H         4.2732778116   -1.7230880017   -1.0319951641
     17  C         3.6560418251   -0.0873801036   -2.2813264786
     18  H         4.5538557857   -0.1021707784   -2.8877857366
     19  C         2.6451855107    0.8284666729   -2.5482054784
     20  H         2.7533805503    1.5368306621   -3.3610744499
     21  C         1.4933786251    0.8431455427   -1.7702795126
     22  H         0.7192992691    1.5727062917   -1.9780635599
   Point Group: c1    Number of degrees of freedom:    60


   Energy is  -1842.273377176

 Hessian updated using BFGS update

 53 Hessian modes will be used to form the next step
  Hessian Eigenvalues:
     0.013279    0.019212    0.020174    0.023184    0.023312    0.023576
     0.023642    0.023676    0.023934    0.023938    0.024086    0.024090
     0.024113    0.024114    0.024134    0.024135    0.024140    0.024142
     0.028384    0.159714    0.159965    0.159967    0.159995    0.159996
     0.160000    0.160265    0.219970    0.220001    0.223794    0.234306
     0.241096    0.245059    0.249973    0.249995    0.250000    0.299622
     0.300936    0.331010    0.355089    0.356504    0.385966    0.424529
     0.428427    0.429299    0.453238    0.461273    0.467760    0.471954
     0.476497    0.478062    0.478205    0.479098    0.568534

 Minimum search - taking simple RFO step
 Searching for Lamda that Minimizes Along All modes
 Value Taken    Lamda =  -0.00197636
 Step Taken.  Stepsize is  0.183326

                             Maximum     Tolerance    Cnvgd?
         Gradient           0.013808      0.000300      NO
         Displacement       0.124455      0.001200      NO
         Energy change     -0.004497      0.000001      NO


 New Cartesian Coordinates Obtained by Inverse Iteration

 Displacement from previous Coordinates is:  0.542979
 ----------------------------------------------------------------
             Standard Nuclear Orientation (Angstroms)
    I     Atom           X                Y                Z
 ----------------------------------------------------------------
    1      C       0.0578498560     0.0036519312     0.0779245154
    2      C      -0.0033779098     0.1098094273     1.4793214188
    3      Cl      1.4718752684     0.2928979704     2.4050681884
    4      C      -1.2394145713     0.1261524316     2.1517378691
    5      Cl     -1.3114432512     0.2566004281     3.8914627259
    6      C      -2.4278557288     0.0448855809     1.4150879571
    7      Cl     -3.9897316735     0.0481243500     2.1994977217
    8      C      -2.3813163585    -0.0445169962     0.0307129356
    9      H      -3.3031606146    -0.1124045351    -0.5321072544
   10      C      -1.1557715177    -0.0638178513    -0.6177020046
   11      H      -1.1320945455    -0.1622086722    -1.6957468941
   12      C       1.3266678637    -0.0304731692    -0.7033571502
   13      C       2.3181317962    -0.9939084911    -0.4729239970
   14      H       2.1803309126    -1.7341943711     0.3051579613
   15      C       3.4692341944    -1.0274859393    -1.2547551707
   16      H       4.2216554610    -1.7847144359    -1.0648722926
   17      C       3.6547785604    -0.0978490200    -2.2776383904
   18      H       4.5555158170    -0.1221405264    -2.8804949932
   19      C       2.6735241433     0.8613343322    -2.5204155698
   20      H       2.8067338609     1.5905810255    -3.3117020430
   21      C       1.5187795263     0.8913769228    -1.7421693675
   22      H       0.7676716362     1.6514472721    -1.9268827270
 ----------------------------------------------------------------
 Nuclear Repulsion Energy =        1217.93925323 hartrees
 There are       65 alpha and       65 beta electrons
 Applying Cartesian multipole field
    Component          Value
    ---------          -----
     (2,0,0)        1.00000E-11
     (0,2,0)        2.00000E-11
     (0,0,2)       -3.00000E-11
 Nucleus-field energy     =    -0.0000000377 hartrees
 Requested basis set is 6-311++G(d,p)
 There are 146 shells and 403 basis functions
 A cutoff of  1.0D-15 yielded   8714 shell pairs
 There are     70165 function pairs (     75342 Cartesian)
 Smallest overlap matrix eigenvalue = 3.49E-07
 Linear dependence detected in AO basis
 Number of orthogonalized atomic orbitals = 400
 Maximum deviation from orthogonality = 3.225E-10
 Guess from superposition of atomic densities
 Warning:  Energy on first SCF cycle will be non-variational
 SAD guess density has 130.000000 electrons

 -----------------------------------------------------------------------
  General SCF calculation program by
  Eric Jon Sundstrom, Paul Horn, Yuezhi Mao, Dmitri Zuev, Alec White,
  David Stuck, Shaama M.S., Shane Yost, Joonho Lee, David Small,
  Daniel Levine, Susi Lehtola, Hugh Burton, Evgeny Epifanovsky,
  Bang C. Huynh
 -----------------------------------------------------------------------
 Exchange:     0.2000 Hartree-Fock + 0.0800 Slater + 0.7200 B88
 Correlation:  0.1900 VWN1RPA + 0.8100 LYP
 Using SG-1 standard quadrature grid
 A restricted SCF calculation will be
 performed using DIIS
 SCF converges when DIIS error is below 1.0e-08
 ---------------------------------------
  Cycle       Energy         DIIS error
 ---------------------------------------
    1   -1845.7924395781      3.13e-02  
    2   -1842.1006898414      2.80e-03  
    3   -1841.9954349507      3.50e-03  
    4   -1842.2610296993      7.58e-04  
    5   -1842.2718574943      3.47e-04  
    6   -1842.2742650767      8.71e-05  
    7   -1842.2743828507      3.70e-05  
    8   -1842.2744094694      1.19e-05  
    9   -1842.2744121080      4.25e-06  
   10   -1842.2744124954      7.91e-07  
   11   -1842.2744125081      2.32e-07  
   12   -1842.2744125090      1.16e-07  
   13   -1842.2744125092      2.96e-08  
   14   -1842.2744125093      9.96e-09  Convergence criterion met
 ---------------------------------------
 SCF time:   CPU 461.51s  wall 462.00s 
 SCF   energy in the final basis set =    -1842.2744125093
 Total energy in the final basis set =    -1842.2744125093

 --------------------------------------------------------------

                    Orbital Energies (a.u.)
 --------------------------------------------------------------

 Alpha MOs
 -- Occupied --
********-101.5693-101.5673 -10.2695 -10.2677 -10.2644 -10.2213 -10.2081
-10.2059 -10.2049 -10.1907 -10.1898 -10.1890 -10.1885 -10.1880  -9.4842
 -9.4838  -9.4821  -7.2490  -7.2486  -7.2469  -7.2391  -7.2387  -7.2384
 -7.2379  -7.2370  -7.2360  -0.9425  -0.8953  -0.8792  -0.8635  -0.8455
 -0.7893  -0.7632  -0.7539  -0.7352  -0.6445  -0.6366  -0.6180  -0.6008
 -0.5469  -0.5235  -0.5156  -0.4865  -0.4713  -0.4688  -0.4577  -0.4473
 -0.4421  -0.4359  -0.4120  -0.4051  -0.3844  -0.3778  -0.3674  -0.3630
 -0.3550  -0.3450  -0.3366  -0.3334  -0.3120  -0.2823  -0.2700  -0.2671
 -0.2515
 -- Virtual --
 -0.0571  -0.0474  -0.0342  -0.0260  -0.0178  -0.0120  -0.0008   0.0067
  0.0154   0.0198   0.0236   0.0268   0.0312   0.0384   0.0465   0.0545
  0.0578   0.0632   0.0679   0.0713   0.0796   0.0839   0.0883   0.0921
  0.0959   0.1010   0.1031   0.1052   0.1059   0.1098   0.1129   0.1166
  0.1191   0.1224   0.1236   0.1276   0.1302   0.1331   0.1358   0.1380
  0.1411   0.1459   0.1535   0.1578   0.1589   0.1673   0.1699   0.1758
  0.1784   0.1827   0.1841   0.1889   0.1982   0.2043   0.2082   0.2124
  0.2149   0.2162   0.2219   0.2232   0.2339   0.2382   0.2436   0.2461
  0.2498   0.2511   0.2605   0.2627   0.2640   0.2674   0.2728   0.2805
  0.2816   0.2852   0.2861   0.2924   0.2967   0.3059   0.3065   0.3129
  0.3174   0.3221   0.3286   0.3303   0.3427   0.3549   0.3646   0.3727
  0.3803   0.4263   0.4280   0.4448   0.4502   0.4584   0.4698   0.4776
  0.4875   0.4958   0.5000   0.5053   0.5195   0.5335   0.5342   0.5372
  0.5493   0.5560   0.5607   0.5617   0.5739   0.5828   0.5889   0.5903
  0.6036   0.6077   0.6161   0.6222   0.6250   0.6398   0.6415   0.6471
  0.6591   0.6671   0.6784   0.6891   0.6936   0.7104   0.7158   0.7191
  0.7225   0.7295   0.7405   0.7585   0.7719   0.7854   0.8028   0.8065
  0.8176   0.8380   0.8384   0.8439   0.8452   0.8537   0.8573   0.8595
  0.8617   0.8648   0.8738   0.8792   0.8809   0.8914   0.8964   0.9047
  0.9173   0.9215   0.9256   0.9461   0.9481   0.9596   0.9651   0.9689
  0.9748   0.9861   0.9974   0.9999   1.0100   1.0235   1.0390   1.0568
  1.0654   1.0738   1.0913   1.1213   1.1309   1.1396   1.1602   1.1675
  1.2288   1.2412   1.2513   1.2768   1.2808   1.3016   1.3122   1.3439
  1.3500   1.3789   1.3848   1.4481   1.4882   1.4957   1.5073   1.5156
  1.5304   1.5348   1.5554   1.5647   1.5748   1.5863   1.6171   1.6353
  1.6446   1.6560   1.6677   1.6814   1.7213   1.7294   1.7385   1.7578
  1.7683   1.7807   1.8098   1.8269   1.8349   1.8538   1.8630   1.8788
  1.8908   1.9030   1.9184   1.9345   1.9446   1.9510   1.9616   1.9692
  1.9772   1.9861   2.0152   2.0432   2.0689   2.0738   2.0780   2.1442
  2.1574   2.2207   2.2310   2.2425   2.2721   2.2831   2.2936   2.3137
  2.3277   2.3588   2.3737   2.4025   2.4234   2.4287   2.4490   2.4581
  2.4598   2.4762   2.4783   2.5189   2.5435   2.5954   2.6162   2.6279
  2.6500   2.6570   2.6673   2.6806   2.7002   2.7158   2.7259   2.7369
  2.7425   2.7506   2.7707   2.7855   2.7908   2.8040   2.8050   2.8161
  2.8438   2.8559   2.8637   2.8959   2.9287   2.9359   2.9829   3.0060
  3.0735   3.0902   3.1190   3.1309   3.1615   3.1824   3.2235   3.2314
  3.3432   3.3711   3.3768   3.4298   3.4908   3.5275   3.5856   3.6152
  3.6919   3.7067   3.8377   3.9879   4.0130   4.0368   4.0803   4.1452
  4.1475   4.3969   4.8061   4.8425   9.7502   9.8007   9.8232  23.3974
 23.6552  23.8394  23.8804  23.9357  23.9606  23.9687  24.0083  24.0732
 24.0889  24.1351  24.1839  25.7867  25.8486  25.9308  26.1082  26.1518
 26.2718  26.4992  26.6675  26.8798 215.7399 215.7971 215.8242
 --------------------------------------------------------------

          Ground-State Mulliken Net Atomic Charges

     Atom                 Charge (a.u.)
  ----------------------------------------
      1 C                     0.356396
      2 C                    -0.546153
      3 Cl                    0.598897
      4 C                    -0.239095
      5 Cl                    0.570669
      6 C                    -0.107022
      7 Cl                    0.542875
      8 C                    -0.577267
      9 H                     0.211170
     10 C                    -0.714123
     11 H                     0.181607
     12 C                     1.097240
     13 C                    -0.811246
     14 H                     0.176834
     15 C                    -0.279822
     16 H                     0.170886
     17 C                    -0.418955
     18 H                     0.164403
     19 C                    -0.092809
     20 H                     0.175199
     21 C                    -0.625632
     22 H                     0.165949
  ----------------------------------------
  Sum of atomic charges =     0.000000

 -----------------------------------------------------------------
                    Cartesian Multipole Moments
 -----------------------------------------------------------------
    Charge (ESU x 10^10)
                -0.0000
    Dipole Moment (Debye)
         X       0.7628      Y      -0.2820      Z      -2.9649
       Tot       3.0744
    Quadrupole Moments (Debye-Ang)
        XX    -103.4175     XY      -2.0802     YY    -107.4637
        XZ       0.8137     YZ      -3.1790     ZZ    -109.1359
    Octopole Moments (Debye-Ang^2)
       XXX      31.4657    XXY     -18.9622    XYY       8.1122
       YYY     -18.5947    XXZ    -105.5477    XYZ      -4.8564
       YYZ     -80.6177    XZZ      15.1100    YZZ       3.7657
       ZZZ    -246.7844
    Hexadecapole Moments (Debye-Ang^3)
      XXXX   -3539.2051   XXXY       6.2527   XXYY    -662.0635
      XYYY      49.5055   YYYY    -299.8412   XXXZ     855.9264
      XXYZ     -14.0077   XYYZ     306.5902   YYYZ     -48.7698
      XXZZ   -1064.2276   XYZZ      43.3840   YYZZ    -555.3482
      XZZZ     894.4007   YZZZ     -62.8038   ZZZZ   -2992.5767
 -----------------------------------------------------------------
 Calculating analytic gradient of the SCF energy
 Gradient of SCF Energy
            1           2           3           4           5           6
    1   0.0005241   0.0009788   0.0009768   0.0000182  -0.0013449  -0.0009007
    2   0.0006843  -0.0008787   0.0005187  -0.0000826   0.0000395   0.0000018
    3  -0.0006595   0.0007260   0.0001214  -0.0026483   0.0023791  -0.0004968
            7           8           9          10          11          12
    1  -0.0002281  -0.0004257  -0.0000033   0.0005006  -0.0003358  -0.0011527
    2  -0.0000819   0.0002115  -0.0000675   0.0008906  -0.0001598  -0.0010158
    3  -0.0000009   0.0014076  -0.0003273   0.0000252   0.0002793   0.0005783
           13          14          15          16          17          18
    1   0.0011101   0.0001472  -0.0001420   0.0000054   0.0003570   0.0000786
    2   0.0005164  -0.0004708  -0.0001997  -0.0000528  -0.0000838   0.0000815
    3   0.0005065  -0.0008501   0.0001195   0.0000992  -0.0001868  -0.0000130
           19          20          21          22
    1  -0.0004764  -0.0000641   0.0002109   0.0001659
    2   0.0003711   0.0000694  -0.0004881   0.0001968
    3  -0.0001168  -0.0000605  -0.0007796  -0.0001024
 Max gradient component =       2.648E-03
 RMS gradient           =       6.843E-04
 Gradient time:  CPU 159.73 s  wall 159.76 s
 Geometry Optimization Parameters
   NAtoms,    NIC,     NZ,  NCons,   NDum,   NFix, NCnnct, MaxDiis
       22     155      22       0       0       0       0       0

 Cartesian Hessian Update
 Hessian updated using BFGS update


** GEOMETRY OPTIMIZATION IN DELOCALIZED INTERNAL COORDINATES **
   Searching for a Minimum

   Optimization Cycle:   3

                       Coordinates (Angstroms)
     ATOM                X               Y               Z
      1  C         0.0578498560    0.0036519312    0.0779245154
      2  C        -0.0033779098    0.1098094273    1.4793214188
      3  Cl        1.4718752684    0.2928979704    2.4050681884
      4  C        -1.2394145713    0.1261524316    2.1517378691
      5  Cl       -1.3114432512    0.2566004281    3.8914627259
      6  C        -2.4278557288    0.0448855809    1.4150879571
      7  Cl       -3.9897316735    0.0481243500    2.1994977217
      8  C        -2.3813163585   -0.0445169962    0.0307129356
      9  H        -3.3031606146   -0.1124045351   -0.5321072544
     10  C        -1.1557715177   -0.0638178513   -0.6177020046
     11  H        -1.1320945455   -0.1622086722   -1.6957468941
     12  C         1.3266678637   -0.0304731692   -0.7033571502
     13  C         2.3181317962   -0.9939084911   -0.4729239970
     14  H         2.1803309126   -1.7341943711    0.3051579613
     15  C         3.4692341944   -1.0274859393   -1.2547551707
     16  H         4.2216554610   -1.7847144359   -1.0648722926
     17  C         3.6547785604   -0.0978490200   -2.2776383904
     18  H         4.5555158170   -0.1221405264   -2.8804949932
     19  C         2.6735241433    0.8613343322   -2.5204155698
     20  H         2.8067338609    1.5905810255   -3.3117020430
     21  C         1.5187795263    0.8913769228   -1.7421693675
     22  H         0.7676716362    1.6514472721   -1.9268827270
   Point Group: c1    Number of degrees of freedom:    60


   Energy is  -1842.274412509

 Hessian updated using BFGS update

 55 Hessian modes will be used to form the next step
  Hessian Eigenvalues:
     0.011809    0.019216    0.019950    0.023045    0.023316    0.023535
     0.023662    0.023677    0.023921    0.023945    0.024090    0.024103
     0.024113    0.024116    0.024133    0.024137    0.024142    0.024329
     0.028393    0.158313    0.159965    0.159980    0.159996    0.160000
     0.160065    0.160317    0.219984    0.220058    0.225084    0.229577
     0.241115    0.245351    0.249973    0.249999    0.272261    0.293567
     0.300932    0.301732    0.331486    0.355164    0.356497    0.356822
     0.388118    0.428153    0.429208    0.437201    0.450769    0.467755
     0.468649    0.473319    0.477818    0.478110    0.478451    0.491174
     0.550444

 Minimum search - taking simple RFO step
 Searching for Lamda that Minimizes Along All modes
 Value Taken    Lamda =  -0.00026756
 Step Taken.  Stepsize is  0.100639

                             Maximum     Tolerance    Cnvgd?
         Gradient           0.003843      0.000300      NO
         Displacement       0.067583      0.001200      NO
         Energy change     -0.001035      0.000001      NO


 New Cartesian Coordinates Obtained by Inverse Iteration

 Displacement from previous Coordinates is:  0.303060
 ----------------------------------------------------------------
             Standard Nuclear Orientation (Angstroms)
    I     Atom           X                Y                Z
 ----------------------------------------------------------------
    1      C       0.0497356274     0.0046054332     0.0645067498
    2      C      -0.0043276296     0.1298662480     1.4621139454
    3      Cl      1.4763371651     0.3222635302     2.3733991871
    4      C      -1.2311729249     0.1424538721     2.1464506926
    5      Cl     -1.2764357402     0.2974189912     3.8801240184
    6      C      -2.4228977456     0.0382411088     1.4181090286
    7      Cl     -3.9791030481     0.0403418379     2.2123563307
    8      C      -2.3859834966    -0.0740792336     0.0330479018
    9      H      -3.3125398741    -0.1586428601    -0.5190785018
   10      C      -1.1654785499    -0.0907727191    -0.6247907403
   11      H      -1.1444323539    -0.2019395592    -1.7020866440
   12      C       1.3203420166    -0.0240354443    -0.7111091639
   13      C       2.2948471915    -1.0042959765    -0.4868075143
   14      H       2.1429252037    -1.7445170597     0.2897118438
   15      C       3.4511364863    -1.0419646593    -1.2608336880
   16      H       4.1928636267    -1.8111131078    -1.0771803398
   17      C       3.6559456916    -0.0985011727    -2.2672001660
   18      H       4.5602170311    -0.1264615131    -2.8644518435
   19      C       2.6919721728     0.8806514656    -2.4994755347
   20      H       2.8429328863     1.6211981718    -3.2768421167
   21      C       1.5313296378     0.9152209585    -1.7294125344
   22      H       0.7903693515     1.6872093526    -1.9053474720
 ----------------------------------------------------------------
 Nuclear Repulsion Energy =        1219.49280935 hartrees
 There are       65 alpha and       65 beta electrons
 Applying Cartesian multipole field
    Component          Value
    ---------          -----
     (2,0,0)        1.00000E-11
     (0,2,0)        2.00000E-11
     (0,0,2)       -3.00000E-11
 Nucleus-field energy     =    -0.0000000371 hartrees
 Requested basis set is 6-311++G(d,p)
 There are 146 shells and 403 basis functions
 A cutoff of  1.0D-15 yielded   8724 shell pairs
 There are     70246 function pairs (     75437 Cartesian)
 Smallest overlap matrix eigenvalue = 3.50E-07
 Linear dependence detected in AO basis
 Number of orthogonalized atomic orbitals = 400
 Maximum deviation from orthogonality = 5.523E-10
 Guess from superposition of atomic densities
 Warning:  Energy on first SCF cycle will be non-variational
 SAD guess density has 130.000000 electrons

 -----------------------------------------------------------------------
  General SCF calculation program by
  Eric Jon Sundstrom, Paul Horn, Yuezhi Mao, Dmitri Zuev, Alec White,
  David Stuck, Shaama M.S., Shane Yost, Joonho Lee, David Small,
  Daniel Levine, Susi Lehtola, Hugh Burton, Evgeny Epifanovsky,
  Bang C. Huynh
 -----------------------------------------------------------------------
 Exchange:     0.2000 Hartree-Fock + 0.0800 Slater + 0.7200 B88
 Correlation:  0.1900 VWN1RPA + 0.8100 LYP
 Using SG-1 standard quadrature grid
 A restricted SCF calculation will be
 performed using DIIS
 SCF converges when DIIS error is below 1.0e-08
 ---------------------------------------
  Cycle       Energy         DIIS error
 ---------------------------------------
    1   -1845.8070543374      3.14e-02  
    2   -1842.1008365497      2.80e-03  
    3   -1841.9968667409      3.49e-03  
    4   -1842.2612956515      7.55e-04  
    5   -1842.2720004977      3.48e-04  
    6   -1842.2744083359      8.78e-05  
    7   -1842.2745271649      3.80e-05  
    8   -1842.2745555192      1.21e-05  
    9   -1842.2745582377      4.23e-06  
   10   -1842.2745586194      7.76e-07  
   11   -1842.2745586317      2.27e-07  
   12   -1842.2745586324      1.15e-07  
   13   -1842.2745586329      2.90e-08  
   14   -1842.2745586328      9.86e-09  Convergence criterion met
 ---------------------------------------
 SCF time:   CPU 461.06s  wall 461.00s 
 SCF   energy in the final basis set =    -1842.2745586328
 Total energy in the final basis set =    -1842.2745586328

 --------------------------------------------------------------

                    Orbital Energies (a.u.)
 --------------------------------------------------------------

 Alpha MOs
 -- Occupied --
********-101.5695-101.5668 -10.2689 -10.2666 -10.2644 -10.2204 -10.2081
-10.2059 -10.2040 -10.1905 -10.1894 -10.1888 -10.1883 -10.1878  -9.4842
 -9.4841  -9.4816  -7.2490  -7.2489  -7.2465  -7.2391  -7.2390  -7.2383
 -7.2383  -7.2366  -7.2356  -0.9432  -0.8955  -0.8796  -0.8639  -0.8454
 -0.7891  -0.7630  -0.7540  -0.7349  -0.6444  -0.6362  -0.6184  -0.6006
 -0.5468  -0.5235  -0.5157  -0.4863  -0.4717  -0.4689  -0.4581  -0.4470
 -0.4422  -0.4360  -0.4121  -0.4054  -0.3838  -0.3779  -0.3670  -0.3632
 -0.3552  -0.3449  -0.3365  -0.3334  -0.3120  -0.2810  -0.2698  -0.2670
 -0.2520
 -- Virtual --
 -0.0558  -0.0472  -0.0335  -0.0257  -0.0185  -0.0120  -0.0008   0.0068
  0.0155   0.0197   0.0237   0.0270   0.0313   0.0386   0.0461   0.0547
  0.0585   0.0634   0.0680   0.0712   0.0798   0.0837   0.0885   0.0923
  0.0957   0.1010   0.1032   0.1052   0.1061   0.1100   0.1128   0.1167
  0.1190   0.1222   0.1238   0.1277   0.1300   0.1329   0.1354   0.1378
  0.1408   0.1462   0.1537   0.1581   0.1592   0.1669   0.1697   0.1758
  0.1787   0.1826   0.1840   0.1884   0.1984   0.2040   0.2084   0.2127
  0.2156   0.2174   0.2210   0.2233   0.2341   0.2375   0.2438   0.2465
  0.2496   0.2516   0.2608   0.2631   0.2642   0.2682   0.2729   0.2797
  0.2821   0.2851   0.2863   0.2924   0.2970   0.3045   0.3056   0.3129
  0.3171   0.3222   0.3295   0.3304   0.3438   0.3553   0.3651   0.3728
  0.3801   0.4267   0.4285   0.4448   0.4506   0.4590   0.4696   0.4767
  0.4873   0.4967   0.5001   0.5050   0.5199   0.5335   0.5344   0.5374
  0.5498   0.5565   0.5599   0.5626   0.5734   0.5829   0.5876   0.5891
  0.6054   0.6089   0.6180   0.6232   0.6262   0.6402   0.6413   0.6477
  0.6611   0.6667   0.6800   0.6891   0.6930   0.7095   0.7152   0.7201
  0.7228   0.7301   0.7392   0.7583   0.7724   0.7861   0.8029   0.8065
  0.8180   0.8370   0.8394   0.8443   0.8456   0.8542   0.8579   0.8602
  0.8615   0.8650   0.8736   0.8804   0.8813   0.8923   0.8959   0.9068
  0.9172   0.9230   0.9272   0.9462   0.9497   0.9593   0.9659   0.9689
  0.9748   0.9879   0.9973   0.9997   1.0106   1.0234   1.0409   1.0569
  1.0651   1.0752   1.0925   1.1202   1.1308   1.1417   1.1607   1.1701
  1.2308   1.2423   1.2539   1.2784   1.2816   1.3020   1.3121   1.3469
  1.3520   1.3792   1.3868   1.4449   1.4895   1.4972   1.5078   1.5166
  1.5289   1.5367   1.5578   1.5652   1.5756   1.5901   1.6166   1.6367
  1.6453   1.6577   1.6660   1.6823   1.7187   1.7305   1.7393   1.7595
  1.7678   1.7813   1.8099   1.8262   1.8358   1.8552   1.8640   1.8795
  1.8913   1.9025   1.9188   1.9365   1.9453   1.9494   1.9608   1.9703
  1.9814   1.9900   2.0156   2.0426   2.0681   2.0748   2.0791   2.1446
  2.1565   2.2226   2.2313   2.2422   2.2731   2.2841   2.2934   2.3146
  2.3273   2.3605   2.3749   2.4069   2.4245   2.4296   2.4505   2.4592
  2.4601   2.4767   2.4819   2.5194   2.5452   2.5965   2.6151   2.6288
  2.6506   2.6582   2.6692   2.6825   2.7004   2.7166   2.7260   2.7366
  2.7458   2.7516   2.7699   2.7861   2.7907   2.8030   2.8069   2.8139
  2.8433   2.8567   2.8636   2.8938   2.9289   2.9370   2.9859   3.0100
  3.0752   3.0920   3.1208   3.1316   3.1648   3.1828   3.2263   3.2334
  3.3443   3.3723   3.3774   3.4306   3.4914   3.5283   3.5864   3.6178
  3.6946   3.7086   3.8406   3.9880   4.0143   4.0372   4.0802   4.1454
  4.1485   4.3907   4.8083   4.8435   9.7520   9.8003   9.8264  23.3982
 23.6570  23.8426  23.8823  23.9384  23.9617  23.9702  24.0090  24.0767
 24.0888  24.1350  24.1851  25.7866  25.8495  25.9324  26.1057  26.1578
 26.2770  26.4997  26.6717  26.8856 215.7418 215.7966 215.8279
 --------------------------------------------------------------

          Ground-State Mulliken Net Atomic Charges

     Atom                 Charge (a.u.)
  ----------------------------------------
      1 C                     0.341416
      2 C                    -0.664937
      3 Cl                    0.601288
      4 C                    -0.218690
      5 Cl                    0.569317
      6 C                    -0.072206
      7 Cl                    0.539718
      8 C                    -0.594689
      9 H                     0.210949
     10 C                    -0.681313
     11 H                     0.182913
     12 C                     1.107524
     13 C                    -0.774907
     14 H                     0.179739
     15 C                    -0.294784
     16 H                     0.170517
     17 C                    -0.399932
     18 H                     0.164790
     19 C                    -0.104529
     20 H                     0.175074
     21 C                    -0.603706
     22 H                     0.166448
  ----------------------------------------
  Sum of atomic charges =     0.000000

 -----------------------------------------------------------------
                    Cartesian Multipole Moments
 -----------------------------------------------------------------
    Charge (ESU x 10^10)
                -0.0000
    Dipole Moment (Debye)
         X       0.7467      Y      -0.3052      Z      -2.9242
       Tot       3.0335
    Quadrupole Moments (Debye-Ang)
        XX    -103.4608     XY      -1.9539     YY    -107.2941
        XZ       0.7907     YZ      -3.1341     ZZ    -109.1589
    Octopole Moments (Debye-Ang^2)
       XXX      29.5651    XXY     -19.6560    XYY       7.9342
       YYY     -20.6377    XXZ    -105.3198    XYZ      -5.0220
       YYZ     -80.3687    XZZ      14.5133    YZZ       2.8601
       ZZZ    -244.0947
    Hexadecapole Moments (Debye-Ang^3)
      XXXX   -3525.4631   XXXY       3.4659   XXYY    -659.9500
      XYYY      44.2127   YYYY    -308.2379   XXXZ     851.6173
      XXYZ     -16.7361   XYYZ     304.3063   YYYZ     -57.9959
      XXZZ   -1058.9474   XYZZ      41.8382   YYZZ    -552.3423
      XZZZ     892.8320   YZZZ     -69.5146   ZZZZ   -2971.2155
 -----------------------------------------------------------------
 Calculating analytic gradient of the SCF energy
 Gradient of SCF Energy
            1           2           3           4           5           6
    1   0.0010674  -0.0002285  -0.0002735   0.0008790   0.0003094  -0.0006976
    2   0.0003808  -0.0001508  -0.0000792  -0.0001106  -0.0000179   0.0000608
    3  -0.0002280   0.0002538  -0.0004025  -0.0008210   0.0005466   0.0004232
            7           8           9          10          11          12
    1  -0.0000228  -0.0004463   0.0001023  -0.0000439  -0.0000886  -0.0006695
    2  -0.0000857   0.0000821   0.0000336   0.0001332  -0.0000877  -0.0007537
    3  -0.0003560  -0.0001421  -0.0001156   0.0000619   0.0000158   0.0010722
           13          14          15          16          17          18
    1   0.0000526   0.0000260  -0.0000880  -0.0000212   0.0003184   0.0000469
    2   0.0004206  -0.0002081  -0.0000014  -0.0000260  -0.0001628   0.0000351
    3   0.0002185   0.0000698  -0.0001052   0.0000978  -0.0001715   0.0000541
           19          20          21          22
    1  -0.0002548  -0.0000879   0.0000282   0.0000922
    2   0.0002364   0.0000201   0.0001578   0.0001236
    3  -0.0000670  -0.0000228  -0.0003966   0.0000147
 Max gradient component =       1.072E-03
 RMS gradient           =       3.403E-04
 Gradient time:  CPU 159.70 s  wall 159.72 s
 Geometry Optimization Parameters
   NAtoms,    NIC,     NZ,  NCons,   NDum,   NFix, NCnnct, MaxDiis
       22     155      22       0       0       0       0       0

 Cartesian Hessian Update
 Hessian updated using BFGS update


** GEOMETRY OPTIMIZATION IN DELOCALIZED INTERNAL COORDINATES **
   Searching for a Minimum

   Optimization Cycle:   4

                       Coordinates (Angstroms)
     ATOM                X               Y               Z
      1  C         0.0497356274    0.0046054332    0.0645067498
      2  C        -0.0043276296    0.1298662480    1.4621139454
      3  Cl        1.4763371651    0.3222635302    2.3733991871
      4  C        -1.2311729249    0.1424538721    2.1464506926
      5  Cl       -1.2764357402    0.2974189912    3.8801240184
      6  C        -2.4228977456    0.0382411088    1.4181090286
      7  Cl       -3.9791030481    0.0403418379    2.2123563307
      8  C        -2.3859834966   -0.0740792336    0.0330479018
      9  H        -3.3125398741   -0.1586428601   -0.5190785018
     10  C        -1.1654785499   -0.0907727191   -0.6247907403
     11  H        -1.1444323539   -0.2019395592   -1.7020866440
     12  C         1.3203420166   -0.0240354443   -0.7111091639
     13  C         2.2948471915   -1.0042959765   -0.4868075143
     14  H         2.1429252037   -1.7445170597    0.2897118438
     15  C         3.4511364863   -1.0419646593   -1.2608336880
     16  H         4.1928636267   -1.8111131078   -1.0771803398
     17  C         3.6559456916   -0.0985011727   -2.2672001660
     18  H         4.5602170311   -0.1264615131   -2.8644518435
     19  C         2.6919721728    0.8806514656   -2.4994755347
     20  H         2.8429328863    1.6211981718   -3.2768421167
     21  C         1.5313296378    0.9152209585   -1.7294125344
     22  H         0.7903693515    1.6872093526   -1.9053474720
   Point Group: c1    Number of degrees of freedom:    60


   Energy is  -1842.274558633

 Hessian updated using BFGS update

 57 Hessian modes will be used to form the next step
  Hessian Eigenvalues:
     0.009179    0.019249    0.019743    0.023114    0.023318    0.023438
     0.023642    0.023667    0.023910    0.024011    0.024091    0.024105
     0.024112    0.024116    0.024129    0.024142    0.024164    0.024209
     0.028659    0.156114    0.159965    0.159991    0.159995    0.159996
     0.160011    0.160294    0.218937    0.220019    0.225314    0.227588
     0.240719    0.246638    0.248701    0.249977    0.250000    0.283494
     0.290193    0.300941    0.306425    0.338584    0.355191    0.356552
     0.356663    0.356921    0.388116    0.427873    0.429222    0.438271
     0.462060    0.466710    0.468325    0.472087    0.476918    0.478155
     0.478463    0.528237    0.562096

 Minimum search - taking simple RFO step
 Searching for Lamda that Minimizes Along All modes
 Value Taken    Lamda =  -0.00004086
 Step Taken.  Stepsize is  0.050553

                             Maximum     Tolerance    Cnvgd?
         Gradient           0.001127      0.000300      NO
         Displacement       0.040469      0.001200      NO
         Energy change     -0.000146      0.000001      NO


 New Cartesian Coordinates Obtained by Inverse Iteration

 Displacement from previous Coordinates is:  0.160372
 ----------------------------------------------------------------
             Standard Nuclear Orientation (Angstroms)
    I     Atom           X                Y                Z
 ----------------------------------------------------------------
    1      C       0.0470530993     0.0021895235     0.0612206707
    2      C      -0.0042889871     0.1389799752     1.4577672872
    3      Cl      1.4789832966     0.3404178844     2.3638130542
    4      C      -1.2299174329     0.1533058031     2.1448465074
    5      Cl     -1.2758998190     0.3267910967     3.8749368930
    6      C      -2.4206667935     0.0357987401     1.4189236189
    7      Cl     -3.9739850082     0.0418636195     2.2192180225
    8      C      -2.3864103696    -0.0907641183     0.0349644590
    9      H      -3.3146955151    -0.1845556919    -0.5127517717
   10      C      -1.1678362278    -0.1058711451    -0.6259700877
   11      H      -1.1470147275    -0.2234013908    -1.7026755656
   12      C       1.3186437407    -0.0232876809    -0.7147933577
   13      C       2.2854673692    -1.0124205554    -0.4976139900
   14      H       2.1265324631    -1.7561707335     0.2740138470
   15      C       3.4438172669    -1.0499262205    -1.2683079798
   16      H       4.1801907640    -1.8257817299    -1.0917950676
   17      C       3.6569593771    -0.0969717986    -2.2635949961
   18      H       4.5619540303    -0.1251954151    -2.8596751857
   19      C       2.7009829687     0.8913234050    -2.4877148620
   20      H       2.8603134750     1.6390928221    -3.2563801308
   21      C       1.5376518098     0.9253357409    -1.7215038267
   22      H       0.8007479453     1.7023955338    -1.8917240999
 ----------------------------------------------------------------
 Nuclear Repulsion Energy =        1219.77644256 hartrees
 There are       65 alpha and       65 beta electrons
 Applying Cartesian multipole field
    Component          Value
    ---------          -----
     (2,0,0)        1.00000E-11
     (0,2,0)        2.00000E-11
     (0,0,2)       -3.00000E-11
 Nucleus-field energy     =    -0.0000000369 hartrees
 Requested basis set is 6-311++G(d,p)
 There are 146 shells and 403 basis functions
 A cutoff of  1.0D-15 yielded   8726 shell pairs
 There are     70252 function pairs (     75444 Cartesian)
 Smallest overlap matrix eigenvalue = 3.51E-07
 Linear dependence detected in AO basis
 Number of orthogonalized atomic orbitals = 400
 Maximum deviation from orthogonality = 5.292E-10
 Guess from superposition of atomic densities
 Warning:  Energy on first SCF cycle will be non-variational
 SAD guess density has 130.000000 electrons

 -----------------------------------------------------------------------
  General SCF calculation program by
  Eric Jon Sundstrom, Paul Horn, Yuezhi Mao, Dmitri Zuev, Alec White,
  David Stuck, Shaama M.S., Shane Yost, Joonho Lee, David Small,
  Daniel Levine, Susi Lehtola, Hugh Burton, Evgeny Epifanovsky,
  Bang C. Huynh
 -----------------------------------------------------------------------
 Exchange:     0.2000 Hartree-Fock + 0.0800 Slater + 0.7200 B88
 Correlation:  0.1900 VWN1RPA + 0.8100 LYP
 Using SG-1 standard quadrature grid
 A restricted SCF calculation will be
 performed using DIIS
 SCF converges when DIIS error is below 1.0e-08
 ---------------------------------------
  Cycle       Energy         DIIS error
 ---------------------------------------
    1   -1845.8105562952      3.14e-02  
    2   -1842.1007465371      2.80e-03  
    3   -1841.9970175982      3.49e-03  
    4   -1842.2613335816      7.54e-04  
    5   -1842.2720325476      3.47e-04  
    6   -1842.2744329410      8.79e-05  
    7   -1842.2745519456      3.81e-05  
    8   -1842.2745803837      1.21e-05  
    9   -1842.2745830966      4.23e-06  
   10   -1842.2745834787      7.72e-07  
   11   -1842.2745834907      2.26e-07  
   12   -1842.2745834916      1.14e-07  
   13   -1842.2745834919      2.86e-08  
   14   -1842.2745834920      9.85e-09  Convergence criterion met
 ---------------------------------------
 SCF time:   CPU 461.79s  wall 462.00s 
 SCF   energy in the final basis set =    -1842.2745834920
 Total energy in the final basis set =    -1842.2745834920

 --------------------------------------------------------------

                    Orbital Energies (a.u.)
 --------------------------------------------------------------

 Alpha MOs
 -- Occupied --
********-101.5694-101.5667 -10.2687 -10.2666 -10.2642 -10.2203 -10.2081
-10.2059 -10.2038 -10.1904 -10.1893 -10.1887 -10.1882 -10.1877  -9.4843
 -9.4840  -9.4816  -7.2491  -7.2488  -7.2464  -7.2392  -7.2389  -7.2384
 -7.2382  -7.2365  -7.2355  -0.9433  -0.8955  -0.8797  -0.8641  -0.8453
 -0.7890  -0.7630  -0.7540  -0.7349  -0.6442  -0.6360  -0.6188  -0.6005
 -0.5467  -0.5236  -0.5158  -0.4861  -0.4719  -0.4689  -0.4583  -0.4468
 -0.4422  -0.4361  -0.4121  -0.4056  -0.3836  -0.3778  -0.3667  -0.3633
 -0.3553  -0.3449  -0.3364  -0.3334  -0.3120  -0.2804  -0.2698  -0.2670
 -0.2525
 -- Virtual --
 -0.0551  -0.0473  -0.0333  -0.0256  -0.0189  -0.0121  -0.0008   0.0068
  0.0155   0.0196   0.0237   0.0272   0.0313   0.0387   0.0459   0.0546
  0.0588   0.0635   0.0680   0.0712   0.0798   0.0835   0.0886   0.0923
  0.0956   0.1009   0.1032   0.1052   0.1061   0.1100   0.1128   0.1168
  0.1190   0.1220   0.1238   0.1278   0.1299   0.1326   0.1353   0.1376
  0.1406   0.1464   0.1538   0.1582   0.1592   0.1667   0.1697   0.1757
  0.1788   0.1824   0.1840   0.1882   0.1983   0.2038   0.2083   0.2129
  0.2158   0.2177   0.2206   0.2233   0.2343   0.2373   0.2439   0.2463
  0.2490   0.2524   0.2607   0.2633   0.2643   0.2686   0.2732   0.2794
  0.2828   0.2850   0.2864   0.2922   0.2970   0.3035   0.3052   0.3129
  0.3170   0.3222   0.3294   0.3307   0.3442   0.3557   0.3655   0.3728
  0.3801   0.4266   0.4286   0.4447   0.4509   0.4590   0.4698   0.4766
  0.4875   0.4972   0.5001   0.5047   0.5200   0.5333   0.5345   0.5373
  0.5500   0.5567   0.5596   0.5629   0.5731   0.5827   0.5869   0.5882
  0.6059   0.6096   0.6185   0.6235   0.6275   0.6401   0.6411   0.6479
  0.6619   0.6668   0.6810   0.6893   0.6926   0.7090   0.7152   0.7203
  0.7230   0.7305   0.7387   0.7585   0.7727   0.7865   0.8032   0.8068
  0.8184   0.8365   0.8396   0.8442   0.8460   0.8543   0.8584   0.8602
  0.8621   0.8643   0.8736   0.8808   0.8815   0.8926   0.8959   0.9076
  0.9177   0.9234   0.9274   0.9452   0.9502   0.9593   0.9663   0.9688
  0.9750   0.9883   0.9969   0.9995   1.0111   1.0237   1.0413   1.0572
  1.0649   1.0750   1.0937   1.1202   1.1308   1.1429   1.1609   1.1718
  1.2312   1.2424   1.2544   1.2789   1.2816   1.3019   1.3116   1.3478
  1.3534   1.3792   1.3869   1.4430   1.4899   1.4978   1.5081   1.5171
  1.5282   1.5378   1.5587   1.5655   1.5754   1.5912   1.6167   1.6375
  1.6458   1.6584   1.6651   1.6826   1.7175   1.7310   1.7399   1.7595
  1.7677   1.7814   1.8093   1.8261   1.8359   1.8556   1.8640   1.8796
  1.8916   1.9017   1.9189   1.9376   1.9454   1.9492   1.9605   1.9710
  1.9825   1.9930   2.0159   2.0423   2.0681   2.0750   2.0798   2.1448
  2.1560   2.2226   2.2315   2.2421   2.2731   2.2836   2.2932   2.3146
  2.3281   2.3615   2.3753   2.4085   2.4248   2.4300   2.4512   2.4594
  2.4601   2.4769   2.4835   2.5198   2.5451   2.5968   2.6143   2.6293
  2.6507   2.6592   2.6698   2.6834   2.7004   2.7164   2.7262   2.7356
  2.7483   2.7523   2.7696   2.7847   2.7895   2.8023   2.8073   2.8141
  2.8432   2.8571   2.8634   2.8925   2.9290   2.9381   2.9868   3.0109
  3.0762   3.0929   3.1213   3.1320   3.1654   3.1830   3.2261   3.2339
  3.3448   3.3730   3.3778   3.4311   3.4918   3.5292   3.5867   3.6193
  3.6955   3.7098   3.8415   3.9882   4.0142   4.0375   4.0801   4.1455
  4.1488   4.3871   4.8094   4.8442   9.7520   9.8012   9.8265  23.3984
 23.6570  23.8434  23.8824  23.9384  23.9625  23.9710  24.0097  24.0788
 24.0892  24.1361  24.1863  25.7868  25.8490  25.9323  26.1084  26.1553
 26.2788  26.5007  26.6717  26.8863 215.7419 215.7976 215.8279
 --------------------------------------------------------------

          Ground-State Mulliken Net Atomic Charges

     Atom                 Charge (a.u.)
  ----------------------------------------
      1 C                     0.325361
      2 C                    -0.698645
      3 Cl                    0.601151
      4 C                    -0.214522
      5 Cl                    0.569869
      6 C                    -0.056854
      7 Cl                    0.538758
      8 C                    -0.602354
      9 H                     0.210862
     10 C                    -0.669990
     11 H                     0.183594
     12 C                     1.111687
     13 C                    -0.759842
     14 H                     0.181441
     15 C                    -0.301819
     16 H                     0.170336
     17 C                    -0.390279
     18 H                     0.164929
     19 C                    -0.109528
     20 H                     0.174997
     21 C                    -0.595869
     22 H                     0.166713
  ----------------------------------------
  Sum of atomic charges =     0.000000

 -----------------------------------------------------------------
                    Cartesian Multipole Moments
 -----------------------------------------------------------------
    Charge (ESU x 10^10)
                 0.0000
    Dipole Moment (Debye)
         X       0.7405      Y      -0.3220      Z      -2.9139
       Tot       3.0237
    Quadrupole Moments (Debye-Ang)
        XX    -103.5037     XY      -1.8844     YY    -107.1951
        XZ       0.7364     YZ      -3.1008     ZZ    -109.1904
    Octopole Moments (Debye-Ang^2)
       XXX      29.2385    XXY     -20.1643    XYY       8.0573
       YYY     -22.2311    XXZ    -105.3339    XYZ      -5.0775
       YYZ     -80.3954    XZZ      14.2299    YZZ       2.2397
       ZZZ    -243.1424
    Hexadecapole Moments (Debye-Ang^3)
      XXXX   -3523.7369   XXXY       3.4407   XXYY    -659.5562
      XYYY      42.8261   YYYY    -313.5471   XXXZ     852.0144
      XXYZ     -18.6905   XYYZ     304.0329   YYYZ     -65.1140
      XXZZ   -1056.8979   XYZZ      41.3931   YYZZ    -551.6083
      XZZZ     893.9062   YZZZ     -75.0817   ZZZZ   -2964.5238
 -----------------------------------------------------------------
 Calculating analytic gradient of the SCF energy
 Gradient of SCF Energy
            1           2           3           4           5           6
    1   0.0004186  -0.0002871  -0.0000129   0.0000748  -0.0001010  -0.0000309
    2   0.0000113  -0.0000410  -0.0001385  -0.0000594  -0.0000540   0.0000413
    3  -0.0001655   0.0000974  -0.0003082  -0.0001841  -0.0001735   0.0004710
            7           8           9          10          11          12
    1   0.0002377   0.0001284   0.0000565  -0.0001702   0.0000179  -0.0002089
    2   0.0000187  -0.0000418   0.0000532   0.0000464  -0.0000108  -0.0001759
    3   0.0000295  -0.0002320   0.0000016   0.0000268  -0.0000404   0.0004543
           13          14          15          16          17          18
    1  -0.0001429   0.0000047  -0.0000032  -0.0000173   0.0000394  -0.0000182
    2   0.0002115   0.0000286   0.0001502  -0.0000007  -0.0001201  -0.0000123
    3  -0.0000092   0.0001517  -0.0001297   0.0000145   0.0000361   0.0000337
           19          20          21          22
    1  -0.0000794  -0.0000274   0.0000961   0.0000252
    2   0.0000314  -0.0000098   0.0000595   0.0000121
    3   0.0001024   0.0000128  -0.0002339   0.0000448
 Max gradient component =       4.710E-04
 RMS gradient           =       1.461E-04
 Gradient time:  CPU 161.34 s  wall 161.36 s
 Geometry Optimization Parameters
   NAtoms,    NIC,     NZ,  NCons,   NDum,   NFix, NCnnct, MaxDiis
       22     155      22       0       0       0       0       0

 Cartesian Hessian Update
 Hessian updated using BFGS update


** GEOMETRY OPTIMIZATION IN DELOCALIZED INTERNAL COORDINATES **
   Searching for a Minimum

   Optimization Cycle:   5

                       Coordinates (Angstroms)
     ATOM                X               Y               Z
      1  C         0.0470530993    0.0021895235    0.0612206707
      2  C        -0.0042889871    0.1389799752    1.4577672872
      3  Cl        1.4789832966    0.3404178844    2.3638130542
      4  C        -1.2299174329    0.1533058031    2.1448465074
      5  Cl       -1.2758998190    0.3267910967    3.8749368930
      6  C        -2.4206667935    0.0357987401    1.4189236189
      7  Cl       -3.9739850082    0.0418636195    2.2192180225
      8  C        -2.3864103696   -0.0907641183    0.0349644590
      9  H        -3.3146955151   -0.1845556919   -0.5127517717
     10  C        -1.1678362278   -0.1058711451   -0.6259700877
     11  H        -1.1470147275   -0.2234013908   -1.7026755656
     12  C         1.3186437407   -0.0232876809   -0.7147933577
     13  C         2.2854673692   -1.0124205554   -0.4976139900
     14  H         2.1265324631   -1.7561707335    0.2740138470
     15  C         3.4438172669   -1.0499262205   -1.2683079798
     16  H         4.1801907640   -1.8257817299   -1.0917950676
     17  C         3.6569593771   -0.0969717986   -2.2635949961
     18  H         4.5619540303   -0.1251954151   -2.8596751857
     19  C         2.7009829687    0.8913234050   -2.4877148620
     20  H         2.8603134750    1.6390928221   -3.2563801308
     21  C         1.5376518098    0.9253357409   -1.7215038267
     22  H         0.8007479453    1.7023955338   -1.8917240999
   Point Group: c1    Number of degrees of freedom:    60


   Energy is  -1842.274583492

 Hessian updated using BFGS update

 58 Hessian modes will be used to form the next step
  Hessian Eigenvalues:
     0.005790    0.019244    0.019848    0.023135    0.023281    0.023563
     0.023601    0.023747    0.023846    0.023928    0.024075    0.024098
     0.024110    0.024113    0.024122    0.024139    0.024147    0.024582
     0.028456    0.156642    0.159838    0.159967    0.159992    0.159996
     0.160086    0.160406    0.218164    0.220065    0.225750    0.227150
     0.240086    0.245916    0.249286    0.249977    0.264130    0.287172
     0.299049    0.300235    0.310329    0.334611    0.356471    0.356499
     0.356660    0.356696    0.357192    0.401063    0.427937    0.429121
     0.438263    0.458508    0.465565    0.469915    0.472990    0.477420
     0.478398    0.505082    0.521613    0.557825

 Minimum search - taking simple RFO step
 Searching for Lamda that Minimizes Along All modes
 Value Taken    Lamda =  -0.00001693
 Step Taken.  Stepsize is  0.043768

                             Maximum     Tolerance    Cnvgd?
         Gradient           0.000888      0.000300      NO
         Displacement       0.038447      0.001200      NO
         Energy change     -0.000025      0.000001      NO


 New Cartesian Coordinates Obtained by Inverse Iteration

 Displacement from previous Coordinates is:  0.148233
 ----------------------------------------------------------------
             Standard Nuclear Orientation (Angstroms)
    I     Atom           X                Y                Z
 ----------------------------------------------------------------
    1      C       0.0455238616     0.0012648381     0.0599556310
    2      C      -0.0042898576     0.1490426340     1.4553190517
    3      Cl      1.4799990594     0.3609109160     2.3581511405
    4      C      -1.2295251901     0.1645094311     2.1439613615
    5      Cl     -1.2739575261     0.3537857427     3.8719747741
    6      C      -2.4199674307     0.0343268650     1.4193393441
    7      Cl     -3.9733689660     0.0400416676     2.2206129561
    8      C      -2.3867183324    -0.1046530821     0.0367882825
    9      H      -3.3156283451    -0.2085028889    -0.5082186915
   10      C      -1.1689225354    -0.1184231612    -0.6255581167
   11      H      -1.1480628520    -0.2433528794    -1.7013969506
   12      C       1.3178876070    -0.0232431060    -0.7168710727
   13      C       2.2781276820    -1.0206387720    -0.5074119085
   14      H       2.1127184140    -1.7700937182     0.2572662278
   15      C       3.4375198806    -1.0578546490    -1.2764761039
   16      H       4.1689160662    -1.8400269991    -1.1074368377
   17      C       3.6577091306    -0.0958591749    -2.2616349170
   18      H       4.5631369951    -0.1237088302    -2.8571466885
   19      C       2.7084544387     0.9004560743    -2.4774832964
   20      H       2.8744550543     1.6549986752    -3.2380913475
   21      C       1.5436725866     0.9339602073    -1.7131306446
   22      H       0.8109029847     1.7162078740    -1.8773087549
 ----------------------------------------------------------------
 Nuclear Repulsion Energy =        1219.66450082 hartrees
 There are       65 alpha and       65 beta electrons
 Applying Cartesian multipole field
    Component          Value
    ---------          -----
     (2,0,0)        1.00000E-11
     (0,2,0)        2.00000E-11
     (0,0,2)       -3.00000E-11
 Nucleus-field energy     =    -0.0000000367 hartrees
 Requested basis set is 6-311++G(d,p)
 There are 146 shells and 403 basis functions
 A cutoff of  1.0D-15 yielded   8725 shell pairs
 There are     70248 function pairs (     75440 Cartesian)
 Smallest overlap matrix eigenvalue = 3.51E-07
 Linear dependence detected in AO basis
 Number of orthogonalized atomic orbitals = 400
 Maximum deviation from orthogonality = 5.223E-10
 Guess from superposition of atomic densities
 Warning:  Energy on first SCF cycle will be non-variational
 SAD guess density has 130.000000 electrons

 -----------------------------------------------------------------------
  General SCF calculation program by
  Eric Jon Sundstrom, Paul Horn, Yuezhi Mao, Dmitri Zuev, Alec White,
  David Stuck, Shaama M.S., Shane Yost, Joonho Lee, David Small,
  Daniel Levine, Susi Lehtola, Hugh Burton, Evgeny Epifanovsky,
  Bang C. Huynh
 -----------------------------------------------------------------------
 Exchange:     0.2000 Hartree-Fock + 0.0800 Slater + 0.7200 B88
 Correlation:  0.1900 VWN1RPA + 0.8100 LYP
 Using SG-1 standard quadrature grid
 A restricted SCF calculation will be
 performed using DIIS
 SCF converges when DIIS error is below 1.0e-08
 ---------------------------------------
  Cycle       Energy         DIIS error
 ---------------------------------------
    1   -1845.8084796356      3.14e-02  
    2   -1842.1007669714      2.80e-03  
    3   -1841.9970242500      3.49e-03  
    4   -1842.2613016657      7.56e-04  
    5   -1842.2720527333      3.47e-04  
    6   -1842.2744439964      8.80e-05  
    7   -1842.2745633421      3.82e-05  
    8   -1842.2745919599      1.21e-05  
    9   -1842.2745946807      4.23e-06  
   10   -1842.2745950644      7.68e-07  
   11   -1842.2745950763      2.23e-07  
   12   -1842.2745950772      1.13e-07  
   13   -1842.2745950775      2.83e-08  
   14   -1842.2745950775      9.85e-09  Convergence criterion met
 ---------------------------------------
 SCF time:   CPU 461.30s  wall 462.00s 
 SCF   energy in the final basis set =    -1842.2745950775
 Total energy in the final basis set =    -1842.2745950775

 --------------------------------------------------------------

                    Orbital Energies (a.u.)
 --------------------------------------------------------------

 Alpha MOs
 -- Occupied --
********-101.5693-101.5667 -10.2688 -10.2666 -10.2643 -10.2202 -10.2081
-10.2059 -10.2038 -10.1904 -10.1893 -10.1887 -10.1881 -10.1877  -9.4844
 -9.4839  -9.4815  -7.2492  -7.2487  -7.2464  -7.2393  -7.2388  -7.2385
 -7.2381  -7.2365  -7.2355  -0.9433  -0.8953  -0.8797  -0.8642  -0.8452
 -0.7889  -0.7630  -0.7540  -0.7349  -0.6440  -0.6359  -0.6190  -0.6004
 -0.5466  -0.5235  -0.5158  -0.4859  -0.4720  -0.4689  -0.4583  -0.4466
 -0.4421  -0.4362  -0.4120  -0.4056  -0.3834  -0.3778  -0.3664  -0.3634
 -0.3553  -0.3449  -0.3364  -0.3334  -0.3120  -0.2799  -0.2699  -0.2670
 -0.2530
 -- Virtual --
 -0.0545  -0.0474  -0.0333  -0.0255  -0.0195  -0.0121  -0.0008   0.0068
  0.0154   0.0195   0.0236   0.0272   0.0312   0.0387   0.0457   0.0545
  0.0591   0.0635   0.0681   0.0711   0.0798   0.0833   0.0887   0.0923
  0.0956   0.1008   0.1031   0.1052   0.1061   0.1100   0.1127   0.1168
  0.1189   0.1219   0.1238   0.1278   0.1298   0.1324   0.1351   0.1375
  0.1403   0.1465   0.1538   0.1582   0.1592   0.1664   0.1696   0.1756
  0.1789   0.1822   0.1840   0.1881   0.1982   0.2035   0.2082   0.2130
  0.2160   0.2179   0.2202   0.2233   0.2344   0.2373   0.2440   0.2460
  0.2485   0.2530   0.2604   0.2631   0.2647   0.2688   0.2734   0.2791
  0.2833   0.2847   0.2865   0.2920   0.2969   0.3027   0.3049   0.3129
  0.3168   0.3223   0.3291   0.3309   0.3445   0.3559   0.3658   0.3726
  0.3801   0.4266   0.4287   0.4447   0.4509   0.4589   0.4699   0.4764
  0.4874   0.4974   0.5000   0.5045   0.5201   0.5328   0.5345   0.5371
  0.5502   0.5569   0.5592   0.5632   0.5728   0.5824   0.5863   0.5873
  0.6063   0.6097   0.6188   0.6237   0.6287   0.6397   0.6409   0.6481
  0.6625   0.6669   0.6819   0.6895   0.6924   0.7086   0.7153   0.7205
  0.7232   0.7308   0.7382   0.7587   0.7730   0.7868   0.8032   0.8069
  0.8188   0.8359   0.8397   0.8442   0.8464   0.8545   0.8587   0.8600
  0.8621   0.8640   0.8736   0.8811   0.8817   0.8931   0.8958   0.9083
  0.9178   0.9235   0.9278   0.9438   0.9505   0.9591   0.9667   0.9689
  0.9752   0.9888   0.9966   0.9997   1.0117   1.0238   1.0412   1.0573
  1.0644   1.0741   1.0946   1.1201   1.1310   1.1438   1.1609   1.1732
  1.2313   1.2423   1.2547   1.2790   1.2814   1.3018   1.3109   1.3483
  1.3543   1.3792   1.3872   1.4411   1.4901   1.4982   1.5081   1.5174
  1.5275   1.5387   1.5596   1.5658   1.5751   1.5917   1.6165   1.6380
  1.6460   1.6587   1.6644   1.6824   1.7165   1.7313   1.7401   1.7594
  1.7677   1.7808   1.8085   1.8259   1.8357   1.8557   1.8638   1.8792
  1.8916   1.9009   1.9185   1.9383   1.9453   1.9493   1.9601   1.9714
  1.9831   1.9958   2.0161   2.0418   2.0683   2.0752   2.0801   2.1445
  2.1555   2.2223   2.2318   2.2417   2.2731   2.2832   2.2925   2.3144
  2.3280   2.3621   2.3752   2.4097   2.4247   2.4301   2.4514   2.4590
  2.4602   2.4769   2.4846   2.5198   2.5448   2.5966   2.6133   2.6292
  2.6505   2.6600   2.6701   2.6842   2.7004   2.7161   2.7262   2.7346
  2.7502   2.7534   2.7692   2.7824   2.7880   2.8019   2.8071   2.8150
  2.8432   2.8573   2.8630   2.8912   2.9288   2.9384   2.9875   3.0115
  3.0769   3.0934   3.1213   3.1316   3.1651   3.1827   3.2256   3.2339
  3.3446   3.3733   3.3777   3.4311   3.4917   3.5296   3.5868   3.6199
  3.6956   3.7106   3.8420   3.9882   4.0139   4.0375   4.0800   4.1455
  4.1488   4.3837   4.8098   4.8443   9.7523   9.8010   9.8264  23.3986
 23.6568  23.8429  23.8817  23.9378  23.9626  23.9706  24.0101  24.0799
 24.0890  24.1367  24.1867  25.7865  25.8486  25.9320  26.1079  26.1549
 26.2803  26.5005  26.6709  26.8865 215.7422 215.7973 215.8278
 --------------------------------------------------------------

          Ground-State Mulliken Net Atomic Charges

     Atom                 Charge (a.u.)
  ----------------------------------------
      1 C                     0.308325
      2 C                    -0.726424
      3 Cl                    0.602624
      4 C                    -0.203677
      5 Cl                    0.569973
      6 C                    -0.047846
      7 Cl                    0.538022
      8 C                    -0.607768
      9 H                     0.210919
     10 C                    -0.662299
     11 H                     0.184239
     12 C                     1.111692
     13 C                    -0.742740
     14 H                     0.183116
     15 C                    -0.307147
     16 H                     0.170215
     17 C                    -0.381212
     18 H                     0.165124
     19 C                    -0.115940
     20 H                     0.174925
     21 C                    -0.591283
     22 H                     0.167163
  ----------------------------------------
  Sum of atomic charges =     0.000000

 -----------------------------------------------------------------
                    Cartesian Multipole Moments
 -----------------------------------------------------------------
    Charge (ESU x 10^10)
                 0.0000
    Dipole Moment (Debye)
         X       0.7386      Y      -0.3405      Z      -2.9103
       Tot       3.0218
    Quadrupole Moments (Debye-Ang)
        XX    -103.5508     XY      -1.8178     YY    -107.0992
        XZ       0.7005     YZ      -3.0682     ZZ    -109.2438
    Octopole Moments (Debye-Ang^2)
       XXX      29.0015    XXY     -20.6857    XYY       8.2395
       YYY     -23.8087    XXZ    -105.4493    XYZ      -5.1055
       YYZ     -80.4615    XZZ      14.1616    YZZ       1.6344
       ZZZ    -242.4520
    Hexadecapole Moments (Debye-Ang^3)
      XXXX   -3524.0999   XXXY       3.2221   XXYY    -659.5993
      XYYY      41.1381   YYYY    -318.8485   XXXZ     852.0739
      XXYZ     -20.6261   XYYZ     303.7000   YYYZ     -71.9958
      XXZZ   -1055.8532   XYZZ      40.9705   YYZZ    -551.2338
      XZZZ     895.1859   YZZZ     -80.6314   ZZZZ   -2959.7233
 -----------------------------------------------------------------
 Calculating analytic gradient of the SCF energy
 Gradient of SCF Energy
            1           2           3           4           5           6
    1  -0.0000815  -0.0001070   0.0001407  -0.0001503  -0.0000015   0.0000813
    2  -0.0001164  -0.0000088  -0.0001243   0.0000330  -0.0000452   0.0000018
    3   0.0000320  -0.0001095  -0.0000499   0.0003018  -0.0002693   0.0000195
            7           8           9          10          11          12
    1   0.0000759   0.0002544  -0.0000281  -0.0002051   0.0000433   0.0000414
    2   0.0000196  -0.0000506   0.0000129   0.0000225   0.0000146   0.0001867
    3   0.0000406  -0.0001126   0.0000433   0.0000173  -0.0000039  -0.0000969
           13          14          15          16          17          18
    1  -0.0000564  -0.0000074   0.0000475  -0.0000113  -0.0000827  -0.0000265
    2   0.0000085   0.0001009   0.0000741   0.0000019  -0.0000217  -0.0000129
    3  -0.0000058   0.0001117  -0.0000386  -0.0000362   0.0001011  -0.0000073
           19          20          21          22
    1  -0.0000162   0.0000214   0.0000833  -0.0000151
    2  -0.0000583   0.0000015  -0.0000143  -0.0000257
    3   0.0000834   0.0000230  -0.0000695   0.0000259
 Max gradient component =       3.018E-04
 RMS gradient           =       9.050E-05
 Gradient time:  CPU 160.36 s  wall 160.38 s
 Geometry Optimization Parameters
   NAtoms,    NIC,     NZ,  NCons,   NDum,   NFix, NCnnct, MaxDiis
       22     155      22       0       0       0       0       0

 Cartesian Hessian Update
 Hessian updated using BFGS update


** GEOMETRY OPTIMIZATION IN DELOCALIZED INTERNAL COORDINATES **
   Searching for a Minimum

   Optimization Cycle:   6

                       Coordinates (Angstroms)
     ATOM                X               Y               Z
      1  C         0.0455238616    0.0012648381    0.0599556310
      2  C        -0.0042898576    0.1490426340    1.4553190517
      3  Cl        1.4799990594    0.3609109160    2.3581511405
      4  C        -1.2295251901    0.1645094311    2.1439613615
      5  Cl       -1.2739575261    0.3537857427    3.8719747741
      6  C        -2.4199674307    0.0343268650    1.4193393441
      7  Cl       -3.9733689660    0.0400416676    2.2206129561
      8  C        -2.3867183324   -0.1046530821    0.0367882825
      9  H        -3.3156283451   -0.2085028889   -0.5082186915
     10  C        -1.1689225354   -0.1184231612   -0.6255581167
     11  H        -1.1480628520   -0.2433528794   -1.7013969506
     12  C         1.3178876070   -0.0232431060   -0.7168710727
     13  C         2.2781276820   -1.0206387720   -0.5074119085
     14  H         2.1127184140   -1.7700937182    0.2572662278
     15  C         3.4375198806   -1.0578546490   -1.2764761039
     16  H         4.1689160662   -1.8400269991   -1.1074368377
     17  C         3.6577091306   -0.0958591749   -2.2616349170
     18  H         4.5631369951   -0.1237088302   -2.8571466885
     19  C         2.7084544387    0.9004560743   -2.4774832964
     20  H         2.8744550543    1.6549986752   -3.2380913475
     21  C         1.5436725866    0.9339602073   -1.7131306446
     22  H         0.8109029847    1.7162078740   -1.8773087549
   Point Group: c1    Number of degrees of freedom:    60


   Energy is  -1842.274595077

 Hessian updated using BFGS update

 59 Hessian modes will be used to form the next step
  Hessian Eigenvalues:
     0.003420    0.019250    0.019882    0.022945    0.023279    0.023535
     0.023612    0.023705    0.023911    0.024012    0.024083    0.024096
     0.024110    0.024118    0.024122    0.024141    0.024343    0.024688
     0.027881    0.159026    0.159966    0.159989    0.159994    0.160069
     0.160251    0.160582    0.220007    0.220839    0.225606    0.230161
     0.243045    0.245124    0.249977    0.252253    0.265652    0.290909
     0.298664    0.306687    0.310430    0.339221    0.356234    0.356650
     0.356662    0.356684    0.356898    0.357142    0.377072    0.428171
     0.429249    0.440965    0.459789    0.466621    0.470943    0.473774
     0.476553    0.478933    0.484950    0.513888    0.536282

 Minimum search - taking simple RFO step
 Searching for Lamda that Minimizes Along All modes
 Value Taken    Lamda =  -0.00001214
 Step Taken.  Stepsize is  0.049277

                             Maximum     Tolerance    Cnvgd?
         Gradient           0.000700      0.000300      NO
         Displacement       0.044656      0.001200      NO
         Energy change     -0.000012      0.000001      NO


 New Cartesian Coordinates Obtained by Inverse Iteration

 Displacement from previous Coordinates is:  0.171086
 ----------------------------------------------------------------
             Standard Nuclear Orientation (Angstroms)
    I     Atom           X                Y                Z
 ----------------------------------------------------------------
    1      C       0.0445397478     0.0003402486     0.0591521809
    2      C      -0.0044966700     0.1610341571     1.4528095589
    3      Cl      1.4800181706     0.3893111294     2.3512128895
    4      C      -1.2293562076     0.1766928552     2.1424522403
    5      Cl     -1.2735060577     0.3837776614     3.8685752915
    6      C      -2.4194385732     0.0324299156     1.4197597139
    7      Cl     -3.9727041450     0.0368135636     2.2223036619
    8      C      -2.3867763280    -0.1193797637     0.0386891692
    9      H      -3.3155886554    -0.2340227976    -0.5043690114
   10      C      -1.1692457965    -0.1323286720    -0.6246511968
   11      H      -1.1483537989    -0.2661654593    -1.6994229720
   12      C       1.3175229827    -0.0240346115    -0.7177934455
   13      C       2.2703111444    -1.0307037362    -0.5184872367
   14      H       2.0977982121    -1.7883550043     0.2365818348
   15      C       3.4303911722    -1.0670097227    -1.2865423564
   16      H       4.1562911517    -1.8560625342    -1.1260628426
   17      C       3.6583248959    -0.0948465491    -2.2601897324
   18      H       4.5642786594    -0.1218240955    -2.8550108769
   19      C       2.7162566253     0.9102976121    -2.4657394665
   20      H       2.8885589429     1.6723972263    -3.2173741686
   21      C       1.5506716633     0.9430551072    -1.7022034184
   22      H       0.8230855894     1.7317311339    -1.8584863780
 ----------------------------------------------------------------
 Nuclear Repulsion Energy =        1219.55203930 hartrees
 There are       65 alpha and       65 beta electrons
 Applying Cartesian multipole field
    Component          Value
    ---------          -----
     (2,0,0)        1.00000E-11
     (0,2,0)        2.00000E-11
     (0,0,2)       -3.00000E-11
 Nucleus-field energy     =    -0.0000000364 hartrees
 Requested basis set is 6-311++G(d,p)
 There are 146 shells and 403 basis functions
 A cutoff of  1.0D-15 yielded   8726 shell pairs
 There are     70255 function pairs (     75450 Cartesian)
 Smallest overlap matrix eigenvalue = 3.50E-07
 Linear dependence detected in AO basis
 Number of orthogonalized atomic orbitals = 400
 Maximum deviation from orthogonality = 4.070E-10
 Guess from superposition of atomic densities
 Warning:  Energy on first SCF cycle will be non-variational
 SAD guess density has 130.000000 electrons

 -----------------------------------------------------------------------
  General SCF calculation program by
  Eric Jon Sundstrom, Paul Horn, Yuezhi Mao, Dmitri Zuev, Alec White,
  David Stuck, Shaama M.S., Shane Yost, Joonho Lee, David Small,
  Daniel Levine, Susi Lehtola, Hugh Burton, Evgeny Epifanovsky,
  Bang C. Huynh
 -----------------------------------------------------------------------
 Exchange:     0.2000 Hartree-Fock + 0.0800 Slater + 0.7200 B88
 Correlation:  0.1900 VWN1RPA + 0.8100 LYP
 Using SG-1 standard quadrature grid
 A restricted SCF calculation will be
 performed using DIIS
 SCF converges when DIIS error is below 1.0e-08
 ---------------------------------------
  Cycle       Energy         DIIS error
 ---------------------------------------
    1   -1845.8064815048      3.14e-02  
    2   -1842.1008584680      2.80e-03  
    3   -1841.9972734970      3.49e-03  
    4   -1842.2612815951      7.56e-04  
    5   -1842.2720687646      3.46e-04  
    6   -1842.2744509906      8.82e-05  
    7   -1842.2745708476      3.84e-05  
    8   -1842.2745997855      1.22e-05  
    9   -1842.2746025244      4.24e-06  
   10   -1842.2746029090      7.62e-07  
   11   -1842.2746029209      2.20e-07  
   12   -1842.2746029216      1.12e-07  
   13   -1842.2746029219      2.80e-08  
   14   -1842.2746029218      9.83e-09  Convergence criterion met
 ---------------------------------------
 SCF time:   CPU 461.12s  wall 461.00s 
 SCF   energy in the final basis set =    -1842.2746029218
 Total energy in the final basis set =    -1842.2746029218

 --------------------------------------------------------------

                    Orbital Energies (a.u.)
 --------------------------------------------------------------

 Alpha MOs
 -- Occupied --
********-101.5693-101.5667 -10.2688 -10.2666 -10.2643 -10.2201 -10.2081
-10.2060 -10.2037 -10.1903 -10.1894 -10.1886 -10.1882 -10.1877  -9.4844
 -9.4839  -9.4815  -7.2492  -7.2487  -7.2464  -7.2393  -7.2388  -7.2385
 -7.2381  -7.2364  -7.2355  -0.9432  -0.8952  -0.8796  -0.8642  -0.8452
 -0.7888  -0.7629  -0.7540  -0.7349  -0.6439  -0.6356  -0.6193  -0.6003
 -0.5466  -0.5235  -0.5158  -0.4858  -0.4722  -0.4689  -0.4583  -0.4465
 -0.4420  -0.4362  -0.4120  -0.4057  -0.3831  -0.3777  -0.3663  -0.3635
 -0.3552  -0.3448  -0.3364  -0.3333  -0.3120  -0.2792  -0.2699  -0.2669
 -0.2535
 -- Virtual --
 -0.0539  -0.0476  -0.0333  -0.0254  -0.0201  -0.0121  -0.0008   0.0068
  0.0154   0.0193   0.0234   0.0272   0.0311   0.0387   0.0455   0.0544
  0.0594   0.0636   0.0682   0.0710   0.0797   0.0830   0.0888   0.0922
  0.0955   0.1006   0.1031   0.1052   0.1061   0.1100   0.1125   0.1168
  0.1188   0.1216   0.1237   0.1279   0.1296   0.1321   0.1349   0.1375
  0.1400   0.1466   0.1537   0.1583   0.1592   0.1661   0.1696   0.1754
  0.1789   0.1820   0.1840   0.1879   0.1981   0.2032   0.2080   0.2131
  0.2163   0.2183   0.2197   0.2233   0.2345   0.2373   0.2441   0.2455
  0.2480   0.2537   0.2600   0.2629   0.2653   0.2690   0.2737   0.2787
  0.2836   0.2844   0.2867   0.2919   0.2968   0.3017   0.3045   0.3129
  0.3166   0.3223   0.3286   0.3311   0.3448   0.3562   0.3663   0.3725
  0.3801   0.4266   0.4288   0.4448   0.4509   0.4588   0.4701   0.4763
  0.4873   0.4977   0.5000   0.5043   0.5202   0.5321   0.5346   0.5369
  0.5504   0.5570   0.5587   0.5635   0.5725   0.5820   0.5855   0.5864
  0.6067   0.6096   0.6189   0.6240   0.6299   0.6393   0.6410   0.6484
  0.6631   0.6670   0.6824   0.6899   0.6925   0.7083   0.7155   0.7207
  0.7234   0.7313   0.7378   0.7589   0.7731   0.7872   0.8032   0.8071
  0.8192   0.8353   0.8396   0.8441   0.8469   0.8546   0.8590   0.8599
  0.8613   0.8642   0.8737   0.8812   0.8817   0.8935   0.8958   0.9090
  0.9180   0.9235   0.9282   0.9422   0.9507   0.9590   0.9671   0.9689
  0.9755   0.9895   0.9965   1.0001   1.0125   1.0239   1.0411   1.0573
  1.0638   1.0731   1.0956   1.1204   1.1317   1.1447   1.1609   1.1751
  1.2313   1.2421   1.2550   1.2790   1.2812   1.3020   1.3100   1.3488
  1.3555   1.3793   1.3876   1.4387   1.4902   1.4986   1.5078   1.5175
  1.5267   1.5400   1.5604   1.5661   1.5746   1.5921   1.6164   1.6386
  1.6463   1.6590   1.6637   1.6821   1.7154   1.7316   1.7405   1.7591
  1.7679   1.7800   1.8076   1.8257   1.8353   1.8558   1.8635   1.8788
  1.8914   1.8999   1.9179   1.9391   1.9452   1.9495   1.9597   1.9718
  1.9836   1.9993   2.0164   2.0413   2.0685   2.0757   2.0803   2.1442
  2.1548   2.2218   2.2321   2.2414   2.2731   2.2829   2.2916   2.3142
  2.3282   2.3629   2.3751   2.4111   2.4247   2.4302   2.4515   2.4584
  2.4604   2.4768   2.4861   2.5198   2.5446   2.5962   2.6125   2.6289
  2.6504   2.6610   2.6706   2.6851   2.7003   2.7157   2.7262   2.7335
  2.7514   2.7558   2.7689   2.7791   2.7865   2.8017   2.8065   2.8167
  2.8433   2.8577   2.8627   2.8898   2.9286   2.9385   2.9884   3.0122
  3.0780   3.0940   3.1215   3.1312   3.1649   3.1821   3.2252   3.2341
  3.3444   3.3735   3.3774   3.4312   3.4915   3.5301   3.5869   3.6203
  3.6955   3.7118   3.8430   3.9882   4.0136   4.0374   4.0800   4.1454
  4.1487   4.3803   4.8103   4.8443   9.7525   9.8008   9.8262  23.3988
 23.6569  23.8426  23.8815  23.9376  23.9625  23.9704  24.0105  24.0809
 24.0887  24.1368  24.1869  25.7862  25.8481  25.9316  26.1078  26.1542
 26.2826  26.5002  26.6701  26.8866 215.7424 215.7971 215.8276
 --------------------------------------------------------------

          Ground-State Mulliken Net Atomic Charges

     Atom                 Charge (a.u.)
  ----------------------------------------
      1 C                     0.286894
      2 C                    -0.753100
      3 Cl                    0.603949
      4 C                    -0.187458
      5 Cl                    0.570140
      6 C                    -0.041219
      7 Cl                    0.537291
      8 C                    -0.615175
      9 H                     0.210959
     10 C                    -0.654970
     11 H                     0.184942
     12 C                     1.111736
     13 C                    -0.721894
     14 H                     0.185079
     15 C                    -0.314168
     16 H                     0.170065
     17 C                    -0.370297
     18 H                     0.165391
     19 C                    -0.125121
     20 H                     0.174818
     21 C                    -0.585740
     22 H                     0.167880
  ----------------------------------------
  Sum of atomic charges =     0.000000

 -----------------------------------------------------------------
                    Cartesian Multipole Moments
 -----------------------------------------------------------------
    Charge (ESU x 10^10)
                -0.0000
    Dipole Moment (Debye)
         X       0.7376      Y      -0.3622      Z      -2.9094
       Tot       3.0232
    Quadrupole Moments (Debye-Ang)
        XX    -103.5986     XY      -1.7435     YY    -106.9853
        XZ       0.6572     YZ      -3.0306     ZZ    -109.3194
    Octopole Moments (Debye-Ang^2)
       XXX      28.7959    XXY     -21.2793    XYY       8.4811
       YYY     -25.7083    XXZ    -105.5684    XYZ      -5.1228
       YYZ     -80.5358    XZZ      14.1118    YZZ       0.9075
       ZZZ    -241.7723
    Hexadecapole Moments (Debye-Ang^3)
      XXXX   -3524.3846   XXXY       2.7398   XXYY    -659.7299
      XYYY      38.9229   YYYY    -325.3732   XXXZ     852.4120
      XXYZ     -22.9125   XYYZ     303.4999   YYYZ     -80.1569
      XXZZ   -1054.5230   XYZZ      40.4227   YYZZ    -550.8879
      XZZZ     896.9660   YZZZ     -87.3218   ZZZZ   -2954.3461
 -----------------------------------------------------------------
 Calculating analytic gradient of the SCF energy
 Gradient of SCF Energy
            1           2           3           4           5           6
    1  -0.0002523   0.0000187   0.0001495  -0.0001986  -0.0000061   0.0001974
    2  -0.0000944  -0.0000320  -0.0000638   0.0000312  -0.0000064  -0.0000312
    3   0.0002045  -0.0002892   0.0000639   0.0003442  -0.0001675  -0.0002141
            7           8           9          10          11          12
    1  -0.0000729   0.0001387  -0.0000441  -0.0000603   0.0000339   0.0001311
    2   0.0000173   0.0000145  -0.0000250   0.0000078   0.0000128   0.0003103
    3   0.0000938   0.0000214   0.0000428  -0.0000186   0.0000141  -0.0003080
           13          14          15          16          17          18
    1   0.0000704  -0.0000211   0.0000024  -0.0000077  -0.0000988  -0.0000114
    2  -0.0000872   0.0000654  -0.0000270   0.0000108   0.0000674   0.0000068
    3   0.0000298   0.0000362   0.0000666  -0.0000449   0.0000496  -0.0000267
           19          20          21          22
    1   0.0000286   0.0000375  -0.0000123  -0.0000225
    2  -0.0000842   0.0000078  -0.0000765  -0.0000242
    3  -0.0000015   0.0000221   0.0000902  -0.0000086
 Max gradient component =       3.442E-04
 RMS gradient           =       1.118E-04
 Gradient time:  CPU 162.39 s  wall 162.42 s
 Geometry Optimization Parameters
   NAtoms,    NIC,     NZ,  NCons,   NDum,   NFix, NCnnct, MaxDiis
       22     155      22       0       0       0       0       0

 Cartesian Hessian Update
 Hessian updated using BFGS update


** GEOMETRY OPTIMIZATION IN DELOCALIZED INTERNAL COORDINATES **
   Searching for a Minimum

   Optimization Cycle:   7

                       Coordinates (Angstroms)
     ATOM                X               Y               Z
      1  C         0.0445397478    0.0003402486    0.0591521809
      2  C        -0.0044966700    0.1610341571    1.4528095589
      3  Cl        1.4800181706    0.3893111294    2.3512128895
      4  C        -1.2293562076    0.1766928552    2.1424522403
      5  Cl       -1.2735060577    0.3837776614    3.8685752915
      6  C        -2.4194385732    0.0324299156    1.4197597139
      7  Cl       -3.9727041450    0.0368135636    2.2223036619
      8  C        -2.3867763280   -0.1193797637    0.0386891692
      9  H        -3.3155886554   -0.2340227976   -0.5043690114
     10  C        -1.1692457965   -0.1323286720   -0.6246511968
     11  H        -1.1483537989   -0.2661654593   -1.6994229720
     12  C         1.3175229827   -0.0240346115   -0.7177934455
     13  C         2.2703111444   -1.0307037362   -0.5184872367
     14  H         2.0977982121   -1.7883550043    0.2365818348
     15  C         3.4303911722   -1.0670097227   -1.2865423564
     16  H         4.1562911517   -1.8560625342   -1.1260628426
     17  C         3.6583248959   -0.0948465491   -2.2601897324
     18  H         4.5642786594   -0.1218240955   -2.8550108769
     19  C         2.7162566253    0.9102976121   -2.4657394665
     20  H         2.8885589429    1.6723972263   -3.2173741686
     21  C         1.5506716633    0.9430551072   -1.7022034184
     22  H         0.8230855894    1.7317311339   -1.8584863780
   Point Group: c1    Number of degrees of freedom:    60


   Energy is  -1842.274602922

 Hessian updated using BFGS update

 60 Hessian modes will be used to form the next step
  Hessian Eigenvalues:
     0.002403    0.019263    0.019857    0.022859    0.023289    0.023509
     0.023650    0.023700    0.023900    0.024016    0.024086    0.024109
     0.024112    0.024122    0.024139    0.024272    0.024392    0.024677
     0.026088    0.157386    0.159981    0.159992    0.159996    0.160120
     0.160182    0.160422    0.220004    0.220271    0.225587    0.229200
     0.241874    0.245595    0.249982    0.251757    0.257587    0.284746
     0.298787    0.304890    0.310518    0.341925    0.355202    0.356594
     0.356664    0.356669    0.356681    0.356702    0.357189    0.376335
     0.428166    0.430062    0.440013    0.460244    0.469959    0.470745
     0.472384    0.475055    0.479154    0.483023    0.512750    0.533729

 Minimum search - taking simple RFO step
 Searching for Lamda that Minimizes Along All modes
 Value Taken    Lamda =  -0.00000521
 Step Taken.  Stepsize is  0.036340

                             Maximum     Tolerance    Cnvgd?
         Gradient           0.000313      0.000300      NO
         Displacement       0.032325      0.001200      NO
         Energy change     -0.000008      0.000001      NO


 New Cartesian Coordinates Obtained by Inverse Iteration

 Displacement from previous Coordinates is:  0.124352
 ----------------------------------------------------------------
             Standard Nuclear Orientation (Angstroms)
    I     Atom           X                Y                Z
 ----------------------------------------------------------------
    1      C       0.0439570466     0.0003201427     0.0584951260
    2      C      -0.0048335680     0.1705967788     1.4509258294
    3      Cl      1.4795066380     0.4126496277     2.3454062370
    4      C      -1.2292603963     0.1853183360     2.1411406888
    5      Cl     -1.2730412972     0.4035884683     3.8662020761
    6      C      -2.4192194758     0.0307177242     1.4202659546
    7      Cl     -3.9720760588     0.0326646128     2.2235832177
    8      C      -2.3868079592    -0.1297691327     0.0401403909
    9      H      -3.3152552436    -0.2517190615    -0.5019094534
   10      C      -1.1694279977    -0.1419127738    -0.6238764137
   11      H      -1.1487117915    -0.2822669151    -1.6978540005
   12      C       1.3172033140    -0.0246594059    -0.7181246995
   13      C       2.2644191956    -1.0379023919    -0.5265096873
   14      H       2.0870820047    -1.8014582381     0.2215904112
   15      C       3.4249846762    -1.0736841607    -1.2939826683
   16      H       4.1468462969    -1.8676010997    -1.1392298344
   17      C       3.6587366688    -0.0946626785    -2.2594380605
   18      H       4.5651027301    -0.1213763830    -2.8536379995
   19      C       2.7220341221     0.9170806982    -2.4572235175
   20      H       2.8984695552     1.6843093682    -3.2026665984
   21      C       1.5560984658     0.9495660852    -1.6940301411
   22      H       0.8327757995     1.7433480632    -1.8440634187
 ----------------------------------------------------------------
 Nuclear Repulsion Energy =        1219.49704460 hartrees
 There are       65 alpha and       65 beta electrons
 Applying Cartesian multipole field
    Component          Value
    ---------          -----
     (2,0,0)        1.00000E-11
     (0,2,0)        2.00000E-11
     (0,0,2)       -3.00000E-11
 Nucleus-field energy     =    -0.0000000362 hartrees
 Requested basis set is 6-311++G(d,p)
 There are 146 shells and 403 basis functions
 A cutoff of  1.0D-15 yielded   8725 shell pairs
 There are     70253 function pairs (     75447 Cartesian)
 Smallest overlap matrix eigenvalue = 3.49E-07
 Linear dependence detected in AO basis
 Number of orthogonalized atomic orbitals = 400
 Maximum deviation from orthogonality = 3.600E-10
 Guess from superposition of atomic densities
 Warning:  Energy on first SCF cycle will be non-variational
 SAD guess density has 130.000000 electrons

 -----------------------------------------------------------------------
  General SCF calculation program by
  Eric Jon Sundstrom, Paul Horn, Yuezhi Mao, Dmitri Zuev, Alec White,
  David Stuck, Shaama M.S., Shane Yost, Joonho Lee, David Small,
  Daniel Levine, Susi Lehtola, Hugh Burton, Evgeny Epifanovsky,
  Bang C. Huynh
 -----------------------------------------------------------------------
 Exchange:     0.2000 Hartree-Fock + 0.0800 Slater + 0.7200 B88
 Correlation:  0.1900 VWN1RPA + 0.8100 LYP
 Using SG-1 standard quadrature grid
 A restricted SCF calculation will be
 performed using DIIS
 SCF converges when DIIS error is below 1.0e-08
 ---------------------------------------
  Cycle       Energy         DIIS error
 ---------------------------------------
    1   -1845.8055834116      3.14e-02  
    2   -1842.1009246394      2.80e-03  
    3   -1841.9974768286      3.49e-03  
    4   -1842.2612741317      7.57e-04  
    5   -1842.2720761149      3.46e-04  
    6   -1842.2744531684      8.84e-05  
    7   -1842.2745734521      3.86e-05  
    8   -1842.2746026970      1.22e-05  
    9   -1842.2746054549      4.24e-06  
   10   -1842.2746058401      7.58e-07  
   11   -1842.2746058516      2.18e-07  
   12   -1842.2746058525      1.11e-07  
   13   -1842.2746058525      2.77e-08  
   14   -1842.2746058527      9.81e-09  Convergence criterion met
 ---------------------------------------
 SCF time:   CPU 459.86s  wall 460.00s 
 SCF   energy in the final basis set =    -1842.2746058527
 Total energy in the final basis set =    -1842.2746058527

 --------------------------------------------------------------

                    Orbital Energies (a.u.)
 --------------------------------------------------------------

 Alpha MOs
 -- Occupied --
********-101.5693-101.5667 -10.2688 -10.2666 -10.2643 -10.2201 -10.2082
-10.2060 -10.2037 -10.1903 -10.1894 -10.1886 -10.1882 -10.1877  -9.4844
 -9.4839  -9.4815  -7.2492  -7.2487  -7.2464  -7.2393  -7.2388  -7.2385
 -7.2381  -7.2364  -7.2355  -0.9432  -0.8952  -0.8796  -0.8642  -0.8451
 -0.7888  -0.7629  -0.7540  -0.7349  -0.6439  -0.6354  -0.6194  -0.6003
 -0.5465  -0.5236  -0.5158  -0.4857  -0.4724  -0.4689  -0.4583  -0.4465
 -0.4420  -0.4362  -0.4120  -0.4058  -0.3828  -0.3778  -0.3661  -0.3635
 -0.3551  -0.3448  -0.3364  -0.3333  -0.3120  -0.2788  -0.2699  -0.2669
 -0.2539
 -- Virtual --
 -0.0535  -0.0477  -0.0332  -0.0253  -0.0206  -0.0122  -0.0008   0.0068
  0.0153   0.0193   0.0234   0.0273   0.0310   0.0386   0.0453   0.0543
  0.0596   0.0636   0.0682   0.0709   0.0797   0.0827   0.0889   0.0922
  0.0954   0.1005   0.1031   0.1052   0.1062   0.1100   0.1124   0.1168
  0.1188   0.1214   0.1236   0.1280   0.1295   0.1319   0.1348   0.1374
  0.1398   0.1467   0.1536   0.1583   0.1593   0.1659   0.1695   0.1753
  0.1789   0.1818   0.1840   0.1878   0.1981   0.2030   0.2079   0.2131
  0.2165   0.2187   0.2193   0.2234   0.2344   0.2374   0.2442   0.2452
  0.2478   0.2542   0.2596   0.2628   0.2658   0.2691   0.2738   0.2785
  0.2837   0.2845   0.2868   0.2919   0.2968   0.3011   0.3043   0.3129
  0.3166   0.3223   0.3282   0.3313   0.3450   0.3564   0.3666   0.3724
  0.3802   0.4266   0.4288   0.4448   0.4509   0.4588   0.4702   0.4762
  0.4871   0.4978   0.4999   0.5042   0.5202   0.5315   0.5347   0.5367
  0.5506   0.5570   0.5585   0.5637   0.5721   0.5817   0.5850   0.5858
  0.6070   0.6093   0.6190   0.6243   0.6307   0.6391   0.6411   0.6486
  0.6635   0.6672   0.6825   0.6902   0.6930   0.7082   0.7157   0.7209
  0.7235   0.7318   0.7375   0.7590   0.7732   0.7876   0.8031   0.8073
  0.8196   0.8349   0.8395   0.8441   0.8472   0.8546   0.8591   0.8597
  0.8605   0.8648   0.8737   0.8813   0.8817   0.8937   0.8959   0.9094
  0.9180   0.9236   0.9286   0.9414   0.9508   0.9588   0.9673   0.9689
  0.9758   0.9900   0.9965   1.0005   1.0133   1.0240   1.0410   1.0571
  1.0634   1.0727   1.0962   1.1208   1.1324   1.1453   1.1609   1.1765
  1.2314   1.2419   1.2554   1.2789   1.2811   1.3023   1.3095   1.3490
  1.3563   1.3793   1.3879   1.4368   1.4903   1.4988   1.5076   1.5176
  1.5263   1.5410   1.5610   1.5663   1.5743   1.5923   1.6162   1.6391
  1.6466   1.6592   1.6633   1.6819   1.7147   1.7319   1.7407   1.7588
  1.7681   1.7793   1.8070   1.8256   1.8350   1.8559   1.8633   1.8784
  1.8911   1.8994   1.9174   1.9397   1.9452   1.9497   1.9594   1.9720
  1.9839   2.0018   2.0166   2.0411   2.0688   2.0762   2.0806   2.1440
  2.1543   2.2216   2.2323   2.2411   2.2731   2.2828   2.2908   2.3141
  2.3285   2.3636   2.3751   2.4121   2.4247   2.4302   2.4514   2.4579
  2.4605   2.4767   2.4874   2.5198   2.5447   2.5959   2.6119   2.6286
  2.6503   2.6617   2.6710   2.6858   2.7003   2.7154   2.7263   2.7328
  2.7518   2.7574   2.7692   2.7764   2.7855   2.8016   2.8060   2.8184
  2.8435   2.8582   2.8627   2.8886   2.9284   2.9386   2.9892   3.0128
  3.0790   3.0945   3.1218   3.1309   3.1649   3.1817   3.2249   3.2346
  3.3441   3.3736   3.3770   3.4313   3.4912   3.5305   3.5870   3.6205
  3.6955   3.7127   3.8440   3.9882   4.0136   4.0374   4.0799   4.1453
  4.1486   4.3781   4.8106   4.8443   9.7526   9.8007   9.8261  23.3990
 23.6571  23.8427  23.8815  23.9376  23.9623  23.9703  24.0106  24.0815
 24.0885  24.1367  24.1869  25.7860  25.8479  25.9314  26.1077  26.1538
 26.2846  26.5000  26.6698  26.8870 215.7426 215.7970 215.8276
 --------------------------------------------------------------

          Ground-State Mulliken Net Atomic Charges

     Atom                 Charge (a.u.)
  ----------------------------------------
      1 C                     0.271646
      2 C                    -0.771712
      3 Cl                    0.605138
      4 C                    -0.173181
      5 Cl                    0.570157
      6 C                    -0.037274
      7 Cl                    0.536749
      8 C                    -0.621539
      9 H                     0.210977
     10 C                    -0.649896
     11 H                     0.185388
     12 C                     1.111161
     13 C                    -0.707029
     14 H                     0.186325
     15 C                    -0.319396
     16 H                     0.169951
     17 C                    -0.362089
     18 H                     0.165590
     19 C                    -0.132980
     20 H                     0.174723
     21 C                    -0.581213
     22 H                     0.168504
  ----------------------------------------
  Sum of atomic charges =     0.000000

 -----------------------------------------------------------------
                    Cartesian Multipole Moments
 -----------------------------------------------------------------
    Charge (ESU x 10^10)
                 0.0000
    Dipole Moment (Debye)
         X       0.7362      Y      -0.3774      Z      -2.9084
       Tot       3.0238
    Quadrupole Moments (Debye-Ang)
        XX    -103.6229     XY      -1.6920     YY    -106.9039
        XZ       0.6254     YZ      -3.0033     ZZ    -109.3780
    Octopole Moments (Debye-Ang^2)
       XXX      28.6162    XXY     -21.6917    XYY       8.6542
       YYY     -27.0582    XXZ    -105.6244    XYZ      -5.1245
       YYZ     -80.5777    XZZ      14.0867    YZZ       0.3712
       ZZZ    -241.2974
    Hexadecapole Moments (Debye-Ang^3)
      XXXX   -3524.1135   XXXY       1.9246   XXYY    -659.8259
      XYYY      36.8561   YYYY    -330.3306   XXXZ     852.6670
      XXYZ     -24.5112   XYYZ     303.4144   YYYZ     -85.9022
      XXZZ   -1053.4408   XYZZ      39.8833   YYZZ    -550.6748
      XZZZ     898.3413   YZZZ     -92.0975   ZZZZ   -2950.3534
 -----------------------------------------------------------------
 Calculating analytic gradient of the SCF energy
 Gradient of SCF Energy
            1           2           3           4           5           6
    1  -0.0001277   0.0000371   0.0000640  -0.0001000   0.0000060   0.0001602
    2  -0.0000152  -0.0000217  -0.0000192   0.0000239   0.0000050  -0.0000183
    3   0.0001623  -0.0001922   0.0000543   0.0001723  -0.0000438  -0.0001592
            7           8           9          10          11          12
    1  -0.0000891  -0.0000049  -0.0000142   0.0000069   0.0000054   0.0000653
    2  -0.0000005   0.0000192  -0.0000252   0.0000020   0.0000006   0.0001629
    3   0.0000570   0.0000438   0.0000165  -0.0000283   0.0000107  -0.0001966
           13          14          15          16          17          18
    1   0.0000977  -0.0000162  -0.0000388   0.0000046  -0.0000490  -0.0000017
    2  -0.0000636   0.0000180  -0.0000457   0.0000107   0.0000721   0.0000084
    3   0.0000167  -0.0000033   0.0000781  -0.0000228  -0.0000199  -0.0000126
           19          20          21          22
    1   0.0000606   0.0000153  -0.0000744  -0.0000074
    2  -0.0000450   0.0000030  -0.0000624  -0.0000088
    3  -0.0000342   0.0000061   0.0001102  -0.0000153
 Max gradient component =       1.966E-04
 RMS gradient           =       7.070E-05
 Gradient time:  CPU 161.63 s  wall 161.64 s
 Geometry Optimization Parameters
   NAtoms,    NIC,     NZ,  NCons,   NDum,   NFix, NCnnct, MaxDiis
       22     155      22       0       0       0       0       0

 Cartesian Hessian Update
 Hessian updated using BFGS update


** GEOMETRY OPTIMIZATION IN DELOCALIZED INTERNAL COORDINATES **
   Searching for a Minimum

   Optimization Cycle:   8

                       Coordinates (Angstroms)
     ATOM                X               Y               Z
      1  C         0.0439570466    0.0003201427    0.0584951260
      2  C        -0.0048335680    0.1705967788    1.4509258294
      3  Cl        1.4795066380    0.4126496277    2.3454062370
      4  C        -1.2292603963    0.1853183360    2.1411406888
      5  Cl       -1.2730412972    0.4035884683    3.8662020761
      6  C        -2.4192194758    0.0307177242    1.4202659546
      7  Cl       -3.9720760588    0.0326646128    2.2235832177
      8  C        -2.3868079592   -0.1297691327    0.0401403909
      9  H        -3.3152552436   -0.2517190615   -0.5019094534
     10  C        -1.1694279977   -0.1419127738   -0.6238764137
     11  H        -1.1487117915   -0.2822669151   -1.6978540005
     12  C         1.3172033140   -0.0246594059   -0.7181246995
     13  C         2.2644191956   -1.0379023919   -0.5265096873
     14  H         2.0870820047   -1.8014582381    0.2215904112
     15  C         3.4249846762   -1.0736841607   -1.2939826683
     16  H         4.1468462969   -1.8676010997   -1.1392298344
     17  C         3.6587366688   -0.0946626785   -2.2594380605
     18  H         4.5651027301   -0.1213763830   -2.8536379995
     19  C         2.7220341221    0.9170806982   -2.4572235175
     20  H         2.8984695552    1.6843093682   -3.2026665984
     21  C         1.5560984658    0.9495660852   -1.6940301411
     22  H         0.8327757995    1.7433480632   -1.8440634187
   Point Group: c1    Number of degrees of freedom:    60


   Energy is  -1842.274605853

 Hessian updated using BFGS update

 60 Hessian modes will be used to form the next step
  Hessian Eigenvalues:
     0.002090    0.019245    0.019804    0.022502    0.023191    0.023433
     0.023636    0.023673    0.023786    0.023944    0.024040    0.024093
     0.024109    0.024116    0.024125    0.024140    0.024278    0.024503
     0.025501    0.155281    0.159847    0.159984    0.159995    0.160030
     0.160158    0.160346    0.217652    0.220058    0.224648    0.225815
     0.239317    0.245960    0.249836    0.251292    0.255118    0.284238
     0.298716    0.301372    0.310552    0.338151    0.355509    0.356549
     0.356662    0.356665    0.356684    0.356701    0.357103    0.380251
     0.427938    0.429499    0.439934    0.459769    0.463745    0.470202
     0.472990    0.475674    0.478539    0.484250    0.513945    0.529140

 Minimum search - taking simple RFO step
 Searching for Lamda that Minimizes Along All modes
 Value Taken    Lamda =   0.00000000
 Step Taken.  Stepsize is  0.012943

                             Maximum     Tolerance    Cnvgd?
         Gradient           0.000107      0.000300     YES
         Displacement       0.011071      0.001200      NO
         Energy change     -0.000003      0.000001      NO


 New Cartesian Coordinates Obtained by Inverse Iteration

 Displacement from previous Coordinates is:  0.042964
 ----------------------------------------------------------------
             Standard Nuclear Orientation (Angstroms)
    I     Atom           X                Y                Z
 ----------------------------------------------------------------
    1      C       0.0437757673     0.0004340093     0.0581826649
    2      C      -0.0050154771     0.1740083922     1.4502360021
    3      Cl      1.4791843304     0.4217965064     2.3429943947
    4      C      -1.2292194596     0.1879130359     2.1406133955
    5      Cl     -1.2728441914     0.4096464920     3.8653772271
    6      C      -2.4192137818     0.0298104689     1.4205319066
    7      Cl     -3.9717138835     0.0308306252     2.2241324485
    8      C      -2.3867928218    -0.1333639556     0.0406565066
    9      H      -3.3150894828    -0.2574219485    -0.5011516473
   10      C      -1.1694881920    -0.1451533838    -0.6236094009
   11      H      -1.1488608551    -0.2875821429    -1.6973362939
   12      C       1.3170958841    -0.0247503389    -0.7181060268
   13      C       2.2622709816    -1.0402308122    -0.5292004086
   14      H       2.0834332868    -1.8056766002     0.2166688410
   15      C       3.4230157357    -1.0759895834    -1.2965400312
   16      H       4.1433592058    -1.8716496343    -1.1435950274
   17      C       3.6588537943    -0.0948183833    -2.2592303281
   18      H       4.5653056135    -0.1216687160    -2.8532780456
   19      C       2.7240836216     0.9193281869    -2.4542996504
   20      H       2.9018600292     1.6881948270    -3.1977382137
   21      C       1.5581516764     0.9519132917    -1.6911798855
   22      H       0.8364309438     1.7475773278    -1.8389249888
 ----------------------------------------------------------------
 Nuclear Repulsion Energy =        1219.50036029 hartrees
 There are       65 alpha and       65 beta electrons
 Applying Cartesian multipole field
    Component          Value
    ---------          -----
     (2,0,0)        1.00000E-11
     (0,2,0)        2.00000E-11
     (0,0,2)       -3.00000E-11
 Nucleus-field energy     =    -0.0000000361 hartrees
 Requested basis set is 6-311++G(d,p)
 There are 146 shells and 403 basis functions
 A cutoff of  1.0D-15 yielded   8725 shell pairs
 There are     70258 function pairs (     75451 Cartesian)
 Smallest overlap matrix eigenvalue = 3.48E-07
 Linear dependence detected in AO basis
 Number of orthogonalized atomic orbitals = 400
 Maximum deviation from orthogonality = 3.740E-10
 Guess from superposition of atomic densities
 Warning:  Energy on first SCF cycle will be non-variational
 SAD guess density has 130.000000 electrons

 -----------------------------------------------------------------------
  General SCF calculation program by
  Eric Jon Sundstrom, Paul Horn, Yuezhi Mao, Dmitri Zuev, Alec White,
  David Stuck, Shaama M.S., Shane Yost, Joonho Lee, David Small,
  Daniel Levine, Susi Lehtola, Hugh Burton, Evgeny Epifanovsky,
  Bang C. Huynh
 -----------------------------------------------------------------------
 Exchange:     0.2000 Hartree-Fock + 0.0800 Slater + 0.7200 B88
 Correlation:  0.1900 VWN1RPA + 0.8100 LYP
 Using SG-1 standard quadrature grid
 A restricted SCF calculation will be
 performed using DIIS
 SCF converges when DIIS error is below 1.0e-08
 ---------------------------------------
  Cycle       Energy         DIIS error
 ---------------------------------------
    1   -1845.8056832494      3.14e-02  
    2   -1842.1009363985      2.80e-03  
    3   -1841.9975353239      3.49e-03  
    4   -1842.2612757335      7.57e-04  
    5   -1842.2720773986      3.46e-04  
    6   -1842.2744532171      8.85e-05  
    7   -1842.2745736788      3.86e-05  
    8   -1842.2746030566      1.22e-05  
    9   -1842.2746058229      4.24e-06  
   10   -1842.2746062081      7.57e-07  
   11   -1842.2746062195      2.17e-07  
   12   -1842.2746062203      1.11e-07  
   13   -1842.2746062205      2.77e-08  
   14   -1842.2746062206      9.80e-09  Convergence criterion met
 ---------------------------------------
 SCF time:   CPU 459.47s  wall 460.00s 
 SCF   energy in the final basis set =    -1842.2746062206
 Total energy in the final basis set =    -1842.2746062206

 --------------------------------------------------------------

                    Orbital Energies (a.u.)
 --------------------------------------------------------------

 Alpha MOs
 -- Occupied --
********-101.5693-101.5667 -10.2688 -10.2665 -10.2644 -10.2200 -10.2082
-10.2060 -10.2036 -10.1903 -10.1894 -10.1886 -10.1882 -10.1877  -9.4844
 -9.4839  -9.4815  -7.2492  -7.2487  -7.2464  -7.2393  -7.2388  -7.2385
 -7.2381  -7.2364  -7.2355  -0.9432  -0.8952  -0.8796  -0.8641  -0.8451
 -0.7888  -0.7629  -0.7540  -0.7349  -0.6439  -0.6354  -0.6195  -0.6003
 -0.5465  -0.5236  -0.5158  -0.4857  -0.4724  -0.4689  -0.4583  -0.4465
 -0.4419  -0.4362  -0.4120  -0.4058  -0.3828  -0.3778  -0.3661  -0.3635
 -0.3550  -0.3448  -0.3364  -0.3333  -0.3120  -0.2786  -0.2699  -0.2669
 -0.2540
 -- Virtual --
 -0.0534  -0.0477  -0.0332  -0.0252  -0.0208  -0.0122  -0.0008   0.0068
  0.0153   0.0192   0.0234   0.0273   0.0310   0.0386   0.0453   0.0543
  0.0597   0.0636   0.0682   0.0709   0.0798   0.0826   0.0890   0.0921
  0.0954   0.1004   0.1032   0.1052   0.1062   0.1100   0.1124   0.1168
  0.1188   0.1214   0.1236   0.1280   0.1295   0.1319   0.1348   0.1374
  0.1397   0.1467   0.1536   0.1584   0.1593   0.1658   0.1695   0.1753
  0.1789   0.1817   0.1840   0.1877   0.1980   0.2029   0.2079   0.2130
  0.2166   0.2189   0.2192   0.2234   0.2344   0.2375   0.2442   0.2450
  0.2477   0.2543   0.2594   0.2628   0.2659   0.2691   0.2739   0.2784
  0.2837   0.2846   0.2869   0.2919   0.2968   0.3009   0.3042   0.3129
  0.3166   0.3224   0.3281   0.3314   0.3450   0.3564   0.3667   0.3724
  0.3802   0.4266   0.4288   0.4448   0.4509   0.4587   0.4702   0.4762
  0.4870   0.4978   0.4999   0.5042   0.5202   0.5313   0.5348   0.5366
  0.5507   0.5570   0.5584   0.5637   0.5720   0.5815   0.5848   0.5856
  0.6071   0.6093   0.6191   0.6244   0.6309   0.6391   0.6411   0.6487
  0.6637   0.6672   0.6825   0.6902   0.6932   0.7082   0.7158   0.7210
  0.7236   0.7320   0.7374   0.7591   0.7732   0.7877   0.8031   0.8074
  0.8198   0.8347   0.8394   0.8441   0.8474   0.8546   0.8592   0.8596
  0.8602   0.8651   0.8737   0.8813   0.8817   0.8937   0.8959   0.9096
  0.9180   0.9236   0.9288   0.9411   0.9509   0.9588   0.9674   0.9689
  0.9760   0.9902   0.9965   1.0006   1.0136   1.0241   1.0409   1.0569
  1.0633   1.0726   1.0965   1.1209   1.1326   1.1456   1.1609   1.1771
  1.2314   1.2419   1.2556   1.2789   1.2811   1.3025   1.3094   1.3491
  1.3566   1.3794   1.3879   1.4362   1.4902   1.4989   1.5075   1.5176
  1.5262   1.5414   1.5612   1.5664   1.5742   1.5924   1.6161   1.6393
  1.6467   1.6592   1.6632   1.6818   1.7144   1.7320   1.7409   1.7588
  1.7682   1.7792   1.8068   1.8256   1.8349   1.8560   1.8632   1.8782
  1.8909   1.8992   1.9172   1.9399   1.9452   1.9497   1.9593   1.9721
  1.9840   2.0027   2.0167   2.0411   2.0689   2.0765   2.0806   2.1440
  2.1542   2.2215   2.2324   2.2411   2.2732   2.2828   2.2906   2.3140
  2.3286   2.3638   2.3751   2.4124   2.4247   2.4302   2.4513   2.4578
  2.4605   2.4767   2.4879   2.5198   2.5448   2.5958   2.6117   2.6285
  2.6503   2.6619   2.6712   2.6861   2.7003   2.7153   2.7263   2.7326
  2.7520   2.7578   2.7694   2.7754   2.7852   2.8016   2.8058   2.8191
  2.8436   2.8584   2.8628   2.8882   2.9283   2.9386   2.9894   3.0131
  3.0793   3.0947   3.1220   3.1308   3.1650   3.1816   3.2248   3.2348
  3.3440   3.3736   3.3768   3.4314   3.4911   3.5307   3.5871   3.6206
  3.6955   3.7130   3.8444   3.9881   4.0136   4.0375   4.0799   4.1452
  4.1485   4.3774   4.8107   4.8442   9.7527   9.8007   9.8261  23.3991
 23.6572  23.8428  23.8815  23.9377  23.9622  23.9703  24.0106  24.0816
 24.0885  24.1367  24.1870  25.7860  25.8478  25.9314  26.1077  26.1537
 26.2853  26.5000  26.6698  26.8872 215.7427 215.7970 215.8276
 --------------------------------------------------------------

          Ground-State Mulliken Net Atomic Charges

     Atom                 Charge (a.u.)
  ----------------------------------------
      1 C                     0.266550
      2 C                    -0.777798
      3 Cl                    0.605472
      4 C                    -0.167826
      5 Cl                    0.570120
      6 C                    -0.036083
      7 Cl                    0.536575
      8 C                    -0.624042
      9 H                     0.210979
     10 C                    -0.648309
     11 H                     0.185518
     12 C                     1.110903
     13 C                    -0.702306
     14 H                     0.186707
     15 C                    -0.321370
     16 H                     0.169904
     17 C                    -0.359082
     18 H                     0.165661
     19 C                    -0.136157
     20 H                     0.174683
     21 C                    -0.578852
     22 H                     0.168749
  ----------------------------------------
  Sum of atomic charges =     0.000000

 -----------------------------------------------------------------
                    Cartesian Multipole Moments
 -----------------------------------------------------------------
    Charge (ESU x 10^10)
                -0.0000
    Dipole Moment (Debye)
         X       0.7351      Y      -0.3823      Z      -2.9079
       Tot       3.0236
    Quadrupole Moments (Debye-Ang)
        XX    -103.6267     XY      -1.6763     YY    -106.8762
        XZ       0.6126     YZ      -2.9941     ZZ    -109.3986
    Octopole Moments (Debye-Ang^2)
       XXX      28.5240    XXY     -21.8253    XYY       8.7126
       YYY     -27.5137    XXZ    -105.6251    XYZ      -5.1208
       YYZ     -80.5862    XZZ      14.0769    YZZ       0.1846
       ZZZ    -241.1400
    Hexadecapole Moments (Debye-Ang^3)
      XXXX   -3523.8127   XXXY       1.4455   XXYY    -659.8388
      XYYY      35.9690   YYYY    -332.0904   XXXZ     852.7449
      XXYZ     -25.0241   XYYZ     303.4034   YYYZ     -87.8080
      XXZZ   -1052.9869   XYZZ      39.6369   YYZZ    -550.5960
      XZZZ     898.8174   YZZZ     -93.6902   ZZZZ   -2948.8959
 -----------------------------------------------------------------
 Calculating analytic gradient of the SCF energy
 Gradient of SCF Energy
            1           2           3           4           5           6
    1  -0.0000182   0.0000143   0.0000111  -0.0000303   0.0000047   0.0000720
    2   0.0000085  -0.0000093   0.0000009   0.0000023   0.0000066  -0.0000067
    3   0.0000575  -0.0000627   0.0000122   0.0000417  -0.0000050  -0.0000415
            7           8           9          10          11          12
    1  -0.0000377  -0.0000260   0.0000013   0.0000083  -0.0000022   0.0000101
    2  -0.0000028   0.0000061  -0.0000100  -0.0000044  -0.0000024   0.0000402
    3   0.0000210   0.0000179   0.0000039  -0.0000112   0.0000046  -0.0000493
           13          14          15          16          17          18
    1   0.0000516  -0.0000046  -0.0000321   0.0000052  -0.0000157  -0.0000004
    2  -0.0000197   0.0000014  -0.0000210   0.0000064   0.0000409   0.0000024
    3  -0.0000031  -0.0000057   0.0000372  -0.0000067  -0.0000243  -0.0000025
           19          20          21          22
    1   0.0000364  -0.0000041  -0.0000436  -0.0000001
    2  -0.0000167   0.0000004  -0.0000224  -0.0000006
    3  -0.0000214  -0.0000028   0.0000487  -0.0000086
 Max gradient component =       7.196E-05
 RMS gradient           =       2.488E-05
 Gradient time:  CPU 160.94 s  wall 160.96 s
 Geometry Optimization Parameters
   NAtoms,    NIC,     NZ,  NCons,   NDum,   NFix, NCnnct, MaxDiis
       22     155      22       0       0       0       0       0

 Cartesian Hessian Update
 Hessian updated using BFGS update


** GEOMETRY OPTIMIZATION IN DELOCALIZED INTERNAL COORDINATES **
   Searching for a Minimum

   Optimization Cycle:   9

                       Coordinates (Angstroms)
     ATOM                X               Y               Z
      1  C         0.0437757673    0.0004340093    0.0581826649
      2  C        -0.0050154771    0.1740083922    1.4502360021
      3  Cl        1.4791843304    0.4217965064    2.3429943947
      4  C        -1.2292194596    0.1879130359    2.1406133955
      5  Cl       -1.2728441914    0.4096464920    3.8653772271
      6  C        -2.4192137818    0.0298104689    1.4205319066
      7  Cl       -3.9717138835    0.0308306252    2.2241324485
      8  C        -2.3867928218   -0.1333639556    0.0406565066
      9  H        -3.3150894828   -0.2574219485   -0.5011516473
     10  C        -1.1694881920   -0.1451533838   -0.6236094009
     11  H        -1.1488608551   -0.2875821429   -1.6973362939
     12  C         1.3170958841   -0.0247503389   -0.7181060268
     13  C         2.2622709816   -1.0402308122   -0.5292004086
     14  H         2.0834332868   -1.8056766002    0.2166688410
     15  C         3.4230157357   -1.0759895834   -1.2965400312
     16  H         4.1433592058   -1.8716496343   -1.1435950274
     17  C         3.6588537943   -0.0948183833   -2.2592303281
     18  H         4.5653056135   -0.1216687160   -2.8532780456
     19  C         2.7240836216    0.9193281869   -2.4542996504
     20  H         2.9018600292    1.6881948270   -3.1977382137
     21  C         1.5581516764    0.9519132917   -1.6911798855
     22  H         0.8364309438    1.7475773278   -1.8389249888
   Point Group: c1    Number of degrees of freedom:    60


   Energy is  -1842.274606221

 Hessian updated using BFGS update

 60 Hessian modes will be used to form the next step
  Hessian Eigenvalues:
     0.002165    0.019057    0.019714    0.021284    0.023020    0.023436
     0.023549    0.023687    0.023719    0.023912    0.024044    0.024089
     0.024109    0.024118    0.024125    0.024144    0.024387    0.024486
     0.025657    0.153961    0.159312    0.159983    0.159999    0.160087
     0.160199    0.160484    0.212765    0.220059    0.222230    0.225774
     0.237795    0.245302    0.249876    0.252318    0.256513    0.283894
     0.293464    0.299415    0.310548    0.336373    0.355598    0.356509
     0.356660    0.356665    0.356695    0.356704    0.357077    0.377365
     0.427087    0.428736    0.440541    0.449889    0.461154    0.470168
     0.472946    0.474630    0.477004    0.483089    0.513520    0.526905

 Minimum search - taking simple RFO step
 Searching for Lamda that Minimizes Along All modes
 Value Taken    Lamda =   0.00000000
 Step Taken.  Stepsize is  0.001350

                             Maximum     Tolerance    Cnvgd?
         Gradient           0.000059      0.000300     YES
         Displacement       0.000700      0.001200     YES
         Energy change     -0.000000      0.000001     YES

 Final energy is   -1842.2746062205633     


 ******************************
 **  OPTIMIZATION CONVERGED  **
 ******************************

                       Coordinates (Angstroms)
     ATOM                X               Y               Z
      1  C         0.0437757673    0.0004340093    0.0581826649
      2  C        -0.0050154771    0.1740083922    1.4502360021
      3  Cl        1.4791843304    0.4217965064    2.3429943947
      4  C        -1.2292194596    0.1879130359    2.1406133955
      5  Cl       -1.2728441914    0.4096464920    3.8653772271
      6  C        -2.4192137818    0.0298104689    1.4205319066
      7  Cl       -3.9717138835    0.0308306252    2.2241324485
      8  C        -2.3867928218   -0.1333639556    0.0406565066
      9  H        -3.3150894828   -0.2574219485   -0.5011516473
     10  C        -1.1694881920   -0.1451533838   -0.6236094009
     11  H        -1.1488608551   -0.2875821429   -1.6973362939
     12  C         1.3170958841   -0.0247503389   -0.7181060268
     13  C         2.2622709816   -1.0402308122   -0.5292004086
     14  H         2.0834332868   -1.8056766002    0.2166688410
     15  C         3.4230157357   -1.0759895834   -1.2965400312
     16  H         4.1433592058   -1.8716496343   -1.1435950274
     17  C         3.6588537943   -0.0948183833   -2.2592303281
     18  H         4.5653056135   -0.1216687160   -2.8532780456
     19  C         2.7240836216    0.9193281869   -2.4542996504
     20  H         2.9018600292    1.6881948270   -3.1977382137
     21  C         1.5581516764    0.9519132917   -1.6911798855
     22  H         0.8364309438    1.7475773278   -1.8389249888

Z-matrix Print:
$molecule
0 1
Cl
C  1 1.749647
C  2 1.403681 1 119.607135
C  3 1.399302 2 117.770329 1 -177.675322 0
H  4 1.083329 3 118.691181 2 -179.539146 0
C  4 1.386802 3 121.790205 2 -0.605685 0
H  6 1.081980 4 120.814955 3 -179.369742 0
C  6 1.389868 4 119.803120 3 0.159094 0
C  8 1.399857 6 120.273497 4 0.277171 0
C  3 1.491510 2 123.224613 1 1.842439 0
C  10 1.399590 3 119.809370 2 -117.647419 0
H  11 1.084339 10 119.481408 3 2.931989 0
C  11 1.393848 10 120.557566 3 -178.013036 0
H  13 1.084187 11 119.735862 10 -179.398688 0
C  13 1.392961 11 120.111678 10 0.397251 0
H  15 1.084098 13 120.158751 11 179.916130 0
C  15 1.394665 13 119.695049 11 -0.053602 0
H  17 1.084141 15 120.088710 13 179.625386 0
C  17 1.391911 15 120.230247 13 -0.283708 0
H  19 1.083610 17 119.930012 15 179.932121 0
Cl 9 1.739505 8 120.206278 6 179.321457 0
Cl 8 1.748151 6 118.500442 4 -179.674412 0
$end


 --------------------------------------------------------------

                    Orbital Energies (a.u.)
 --------------------------------------------------------------

 Alpha MOs
 -- Occupied --
********-101.5693-101.5667 -10.2688 -10.2665 -10.2644 -10.2200 -10.2082
-10.2060 -10.2036 -10.1903 -10.1894 -10.1886 -10.1882 -10.1877  -9.4844
 -9.4839  -9.4815  -7.2492  -7.2487  -7.2464  -7.2393  -7.2388  -7.2385
 -7.2381  -7.2364  -7.2355  -0.9432  -0.8952  -0.8796  -0.8641  -0.8451
 -0.7888  -0.7629  -0.7540  -0.7349  -0.6439  -0.6354  -0.6195  -0.6003
 -0.5465  -0.5236  -0.5158  -0.4857  -0.4724  -0.4689  -0.4583  -0.4465
 -0.4419  -0.4362  -0.4120  -0.4058  -0.3828  -0.3778  -0.3661  -0.3635
 -0.3550  -0.3448  -0.3364  -0.3333  -0.3120  -0.2786  -0.2699  -0.2669
 -0.2540
 -- Virtual --
 -0.0534  -0.0477  -0.0332  -0.0252  -0.0208  -0.0122  -0.0008   0.0068
  0.0153   0.0192   0.0234   0.0273   0.0310   0.0386   0.0453   0.0543
  0.0597   0.0636   0.0682   0.0709   0.0798   0.0826   0.0890   0.0921
  0.0954   0.1004   0.1032   0.1052   0.1062   0.1100   0.1124   0.1168
  0.1188   0.1214   0.1236   0.1280   0.1295   0.1319   0.1348   0.1374
  0.1397   0.1467   0.1536   0.1584   0.1593   0.1658   0.1695   0.1753
  0.1789   0.1817   0.1840   0.1877   0.1980   0.2029   0.2079   0.2130
  0.2166   0.2189   0.2192   0.2234   0.2344   0.2375   0.2442   0.2450
  0.2477   0.2543   0.2594   0.2628   0.2659   0.2691   0.2739   0.2784
  0.2837   0.2846   0.2869   0.2919   0.2968   0.3009   0.3042   0.3129
  0.3166   0.3224   0.3281   0.3314   0.3450   0.3564   0.3667   0.3724
  0.3802   0.4266   0.4288   0.4448   0.4509   0.4587   0.4702   0.4762
  0.4870   0.4978   0.4999   0.5042   0.5202   0.5313   0.5348   0.5366
  0.5507   0.5570   0.5584   0.5637   0.5720   0.5815   0.5848   0.5856
  0.6071   0.6093   0.6191   0.6244   0.6309   0.6391   0.6411   0.6487
  0.6637   0.6672   0.6825   0.6902   0.6932   0.7082   0.7158   0.7210
  0.7236   0.7320   0.7374   0.7591   0.7732   0.7877   0.8031   0.8074
  0.8198   0.8347   0.8394   0.8441   0.8474   0.8546   0.8592   0.8596
  0.8602   0.8651   0.8737   0.8813   0.8817   0.8937   0.8959   0.9096
  0.9180   0.9236   0.9288   0.9411   0.9509   0.9588   0.9674   0.9689
  0.9760   0.9902   0.9965   1.0006   1.0136   1.0241   1.0409   1.0569
  1.0633   1.0726   1.0965   1.1209   1.1326   1.1456   1.1609   1.1771
  1.2314   1.2419   1.2556   1.2789   1.2811   1.3025   1.3094   1.3491
  1.3566   1.3794   1.3879   1.4362   1.4902   1.4989   1.5075   1.5176
  1.5262   1.5414   1.5612   1.5664   1.5742   1.5924   1.6161   1.6393
  1.6467   1.6592   1.6632   1.6818   1.7144   1.7320   1.7409   1.7588
  1.7682   1.7792   1.8068   1.8256   1.8349   1.8560   1.8632   1.8782
  1.8909   1.8992   1.9172   1.9399   1.9452   1.9497   1.9593   1.9721
  1.9840   2.0027   2.0167   2.0411   2.0689   2.0765   2.0806   2.1440
  2.1542   2.2215   2.2324   2.2411   2.2732   2.2828   2.2906   2.3140
  2.3286   2.3638   2.3751   2.4124   2.4247   2.4302   2.4513   2.4578
  2.4605   2.4767   2.4879   2.5198   2.5448   2.5958   2.6117   2.6285
  2.6503   2.6619   2.6712   2.6861   2.7003   2.7153   2.7263   2.7326
  2.7520   2.7578   2.7694   2.7754   2.7852   2.8016   2.8058   2.8191
  2.8436   2.8584   2.8628   2.8882   2.9283   2.9386   2.9894   3.0131
  3.0793   3.0947   3.1220   3.1308   3.1650   3.1816   3.2248   3.2348
  3.3440   3.3736   3.3768   3.4314   3.4911   3.5307   3.5871   3.6206
  3.6955   3.7130   3.8444   3.9881   4.0136   4.0375   4.0799   4.1452
  4.1485   4.3774   4.8107   4.8442   9.7527   9.8007   9.8261  23.3991
 23.6572  23.8428  23.8815  23.9377  23.9622  23.9703  24.0106  24.0816
 24.0885  24.1367  24.1870  25.7860  25.8478  25.9314  26.1077  26.1537
 26.2853  26.5000  26.6698  26.8872 215.7427 215.7970 215.8276
 --------------------------------------------------------------

          Ground-State Mulliken Net Atomic Charges

     Atom                 Charge (a.u.)
  ----------------------------------------
      1 C                     0.266550
      2 C                    -0.777798
      3 Cl                    0.605472
      4 C                    -0.167826
      5 Cl                    0.570120
      6 C                    -0.036083
      7 Cl                    0.536575
      8 C                    -0.624042
      9 H                     0.210979
     10 C                    -0.648309
     11 H                     0.185518
     12 C                     1.110903
     13 C                    -0.702306
     14 H                     0.186707
     15 C                    -0.321370
     16 H                     0.169904
     17 C                    -0.359082
     18 H                     0.165661
     19 C                    -0.136157
     20 H                     0.174683
     21 C                    -0.578852
     22 H                     0.168749
  ----------------------------------------
  Sum of atomic charges =     0.000000

 -----------------------------------------------------------------
                    Cartesian Multipole Moments
 -----------------------------------------------------------------
    Charge (ESU x 10^10)
                -0.0000
    Dipole Moment (Debye)
         X       0.7351      Y      -0.3823      Z      -2.9079
       Tot       3.0236
    Quadrupole Moments (Debye-Ang)
        XX    -103.6267     XY      -1.6763     YY    -106.8762
        XZ       0.6126     YZ      -2.9941     ZZ    -109.3986
    Octopole Moments (Debye-Ang^2)
       XXX      28.5240    XXY     -21.8253    XYY       8.7126
       YYY     -27.5137    XXZ    -105.6251    XYZ      -5.1208
       YYZ     -80.5862    XZZ      14.0769    YZZ       0.1846
       ZZZ    -241.1400
    Hexadecapole Moments (Debye-Ang^3)
      XXXX   -3523.8127   XXXY       1.4455   XXYY    -659.8388
      XYYY      35.9690   YYYY    -332.0904   XXXZ     852.7449
      XXYZ     -25.0241   XYYZ     303.4034   YYYZ     -87.8080
      XXZZ   -1052.9869   XYZZ      39.6369   YYZZ    -550.5960
      XZZZ     898.8174   YZZZ     -93.6902   ZZZZ   -2948.8959
 -----------------------------------------------------------------
Archival summary:
1\1\november\OPT\ProcedureUnspecified\BasisUnspecified\l3127\taweetha\SunJan1210:05:332020SunJan1210:05:332020\0\\#,OPT,ProcedureUnspecified,BasisUnspecified,\\0,1\Cl\C,1,1.74965\C,2,1.40368,1,119.607\C,3,1.3993,2,117.77,1,-177.675,0\H,4,1.08333,3,118.691,2,-179.539,0\C,4,1.3868,3,121.79,2,-0.605685,0\H,6,1.08198,4,120.815,3,-179.37,0\C,6,1.38987,4,119.803,3,0.159094,0\C,8,1.39986,6,120.273,4,0.277171,0\C,3,1.49151,2,123.225,1,1.84244,0\C,10,1.39959,3,119.809,2,-117.647,0\H,11,1.08434,10,119.481,3,2.93199,0\C,11,1.39385,10,120.558,3,-178.013,0\H,13,1.08419,11,119.736,10,-179.399,0\C,13,1.39296,11,120.112,10,0.397251,0\H,15,1.0841,13,120.159,11,179.916,0\C,15,1.39466,13,119.695,11,-0.0536021,0\H,17,1.08414,15,120.089,13,179.625,0\C,17,1.39191,15,120.23,13,-0.283708,0\H,19,1.08361,17,119.93,15,179.932,0\Cl,9,1.73951,8,120.206,6,179.321,0\Cl,8,1.74815,6,118.5,4,-179.674,0\\\@

 Total job time:  5653.16s(wall), 5652.44s(cpu) 
 Sun Jan 12 10:05:33 2020

        *************************************************************
        *                                                           *
        *  Thank you very much for using Q-Chem.  Have a nice day.  *
        *                                                           *
        *************************************************************


 
User input: 2 of 2 
 
                  Welcome to Q-Chem
     A Quantum Leap Into The Future Of Chemistry


 Q-Chem 5.2 (devel), Q-Chem, Inc., Pleasanton, CA (2019)

 Yihan Shao,  Zhengting Gan,  E. Epifanovsky,  A. T. B. Gilbert,  M. Wormit,  
 J. Kussmann,  A. W. Lange,  A. Behn,  Jia Deng,  Xintian Feng,  D. Ghosh,  
 M. Goldey,  P. R. Horn,  L. D. Jacobson,  I. Kaliman,  T. Kus,  A. Landau,  
 Jie Liu,  E. I. Proynov,  R. M. Richard,  R. P. Steele,  E. J. Sundstrom,  
 H. L. Woodcock III,  P. M. Zimmerman,  D. Zuev,  B. Albrecht,  E. Alguire,  
 S. A. Baeppler,  D. Barton,  Z. Benda,  Y. A. Bernard,  E. J. Berquist,  
 K. B. Bravaya,  H. Burton,  D. Casanova,  Chun-Min Chang,  Yunqing Chen,  
 A. Chien,  K. D. Closser,  M. P. Coons,  S. Coriani,  S. Dasgupta,  
 A. L. Dempwolff,  M. Diedenhofen,  Hainam Do,  R. G. Edgar,  Po-Tung Fang,  
 S. Faraji,  S. Fatehi,  Qingguo Feng,  K. D. Fenk,  J. Fosso-Tande,  
 J. Gayvert,  Qinghui Ge,  A. Ghysels,  G. Gidofalvi,  J. Gomes,  
 J. Gonthier,  A. Gunina,  D. Hait,  M. W. D. Hanson-Heine,  
 P. H. P. Harbach,  A. W. Hauser,  M. F. Herbst,  J. E. Herr,  
 E. G. Hohenstein,  Z. C. Holden,  Kerwin Hui,  B. C. Huynh,  T.-C. Jagau,  
 Hyunjun Ji,  B. Kaduk,  K. Khistyaev,  Jaehoon Kim,  P. Klunzinger,  K. Koh,  
 D. Kosenkov,  L. Koulias,  T. Kowalczyk,  C. M. Krauter,  A. Kunitsa,  
 Ka Un Lao,  A. Laurent,  K. V. Lawler,  Joonho Lee,  D. Lefrancois,  
 S. Lehtola,  D. S. Levine,  Yi-Pei Li,  You-Sheng Lin,  Fenglai Liu,  
 E. Livshits,  A. Luenser,  P. Manohar,  E. Mansoor,  S. F. Manzer,  
 Shan-Ping Mao,  Yuezhi Mao,  N. Mardirossian,  A. V. Marenich,  
 T. Markovich,  L. A. Martinez-Martinez,  S. A. Maurer,  N. J. Mayhall,  
 S. C. McKenzie,  J.-M. Mewes,  P. Morgante,  A. F. Morrison,  
 J. W. Mullinax,  K. Nanda,  T. S. Nguyen-Beck,  R. Olivares-Amaya,  
 J. A. Parkhill,  Zheng Pei,  T. M. Perrine,  F. Plasser,  P. Pokhilko,  
 S. Prager,  A. Prociuk,  E. Ramos,  D. R. Rehn,  F. Rob,  M. Scheurer,  
 M. Schneider,  N. Sergueev,  S. M. Sharada,  S. Sharma,  D. W. Small,  
 T. Stauch,  T. Stein,  Yu-Chuan Su,  A. J. W. Thom,  A. Tkatchenko,  
 T. Tsuchimochi,  N. M. Tubman,  L. Vogt,  M. L. Vidal,  O. Vydrov,  
 M. A. Watson,  J. Wenzel,  M. de Wergifosse,  T. A. Wesolowski,  A. White,  
 J. Witte,  A. Yamada,  Jun Yang,  K. Yao,  S. Yeganeh,  S. R. Yost,  
 Zhi-Qiang You,  A. Zech,  Igor Ying Zhang,  Xing Zhang,  Yan Zhao,  
 Ying Zhu,  B. R. Brooks,  G. K. L. Chan,  C. J. Cramer,  M. S. Gordon,  
 W. J. Hehre,  A. Klamt,  M. W. Schmidt,  C. D. Sherrill,  D. G. Truhlar,  
 A. Aspuru-Guzik,  R. Baer,  A. T. Bell,  N. A. Besley,  Jeng-Da Chai,  
 A. E. DePrince, III,  R. A. DiStasio Jr.,  A. Dreuw,  B. D. Dunietz,  
 T. R. Furlani,  Chao-Ping Hsu,  Yousung Jung,  Jing Kong,  D. S. Lambrecht,  
 WanZhen Liang,  C. Ochsenfeld,  V. A. Rassolov,  L. V. Slipchenko,  
 J. E. Subotnik,  T. Van Voorhis,  J. M. Herbert,  A. I. Krylov,  
 P. M. W. Gill,  M. Head-Gordon

 Contributors to earlier versions of Q-Chem not listed above: 
 R. D. Adamson,  B. Austin,  J. Baker,  G. J. O. Beran,  K. Brandhorst,  
 S. T. Brown,  E. F. C. Byrd,  A. K. Chakraborty,  C.-L. Cheng,  
 Siu Hung Chien,  D. M. Chipman,  D. L. Crittenden,  H. Dachsel,  
 R. J. Doerksen,  A. D. Dutoi,  L. Fusti-Molnar,  W. A. Goddard III,  
 A. Golubeva-Zadorozhnaya,  S. R. Gwaltney,  G. Hawkins,  A. Heyden,  
 S. Hirata,  G. Kedziora,  F. J. Keil,  C. Kelley,  Jihan Kim,  R. A. King,  
 R. Z. Khaliullin,  P. P. Korambath,  W. Kurlancheek,  A. M. Lee,  M. S. Lee,  
 S. V. Levchenko,  Ching Yeh Lin,  D. Liotard,  R. C. Lochan,  I. Lotan,  
 P. E. Maslen,  N. Nair,  D. P. O'Neill,  D. Neuhauser,  E. Neuscamman,  
 C. M. Oana,  R. Olson,  B. Peters,  R. Peverati,  P. A. Pieniazek,  
 Y. M. Rhee,  J. Ritchie,  M. A. Rohrdanz,  E. Rosta,  N. J. Russ,  
 H. F. Schaefer III,  N. E. Schultz,  N. Shenvi,  A. C. Simmonett,  A. Sodt,  
 D. Stuck,  K. S. Thanthiriwatte,  V. Vanovschi,  Tao Wang,  A. Warshel,  
 C. F. Williams,  Q. Wu,  X. Xu,  W. Zhang

 Please cite Q-Chem as follows:
 Y. Shao et al., Mol. Phys. 113, 184-215 (2015)
 DOI: 10.1080/00268976.2014.952696

 Q-Chem 5.2.1 for Intel X86 EM64T Linux

 Parts of Q-Chem use Armadillo 8.300.2 (Tropical Shenanigans).
 http://arma.sourceforge.net/

 Q-Chem begins on Sun Jan 12 10:05:33 2020  

Host: 
0

     Scratch files written to /scratch/taweetham/qchem9032//
NAlpha2: 130
NElect   130
Mult     1
The previous job contains 0 fragments, simply inherited here

 Q-Chem warning in module libgen/rem_setup.C, line 2168:

 Setting Thresh to 1e-14


Checking the input file for inconsistencies... 	...done.

--------------------------------------------------------------
User input:
--------------------------------------------------------------

$MOLECULE
READ
$END

$REM
   JOB_TYPE 	FREQUENCY
   BASIS 	6-311++G**
   METHOD	B3LYP
   SCF_GUESS_ALWAYS     TRUE
   S2THRESH     15
   THRESH       15
   MEM_TOTAL    10000
$END

--------------------------------------------------------------
 ----------------------------------------------------------------
             Standard Nuclear Orientation (Angstroms)
    I     Atom           X                Y                Z
 ----------------------------------------------------------------
    1      C      -0.5375399054    -0.5430631483    -0.0564242018
    2      C       0.3472005701     0.5416663280     0.0480621594
    3      Cl     -0.2884152313     2.1592536218     0.2497288783
    4      C       1.7396087913     0.3510639330     0.0290951330
    5      Cl      2.8226001156     1.7054951585     0.1652015788
    6      C       2.2478179997    -0.9476631783    -0.0918658108
    7      Cl      3.9697076765    -1.2472496453    -0.1289512169
    8      C       1.3837735867    -2.0321885360    -0.1865501910
    9      H       1.7922289688    -3.0294928894    -0.2826198497
   10      C       0.0126937333    -1.8249037736    -0.1667559704
   11      H      -0.6564334245    -2.6722107192    -0.2558663840
   12      C      -2.0212864603    -0.3915474279    -0.0445224572
   13      C      -2.6894828894     0.2895695896    -1.0691370333
   14      H      -2.1187855915     0.7440181945    -1.8703811737
   15      C      -4.0784724996     0.3797027897    -1.0681175769
   16      H      -4.5829340031     0.9050679659    -1.8711566973
   17      C      -4.8192589703    -0.2040927151    -0.0407387106
   18      H      -5.9007891610    -0.1295381857    -0.0391261567
   19      C      -4.1631112055    -0.8838738872     0.9828374961
   20      H      -4.7313955880    -1.3368936969     1.7873790868
   21      C      -2.7726315175    -0.9806277240     0.9788628499
   22      H      -2.2639321315    -1.5026894652     1.7816499717
 ----------------------------------------------------------------
 Molecular Point Group                 C1    NOp =  1
 Largest Abelian Subgroup              C1    NOp =  1
 Nuclear Repulsion Energy =        1219.50036029 hartrees
 There are       65 alpha and       65 beta electrons
 Requested basis set is 6-311++G(d,p)
 There are 146 shells and 403 basis functions

 Total QAlloc Memory Limit  10000 MB
 Mega-Array Size       188 MB
 MEM_STATIC part       192 MB
 A cutoff of  1.0D-15 yielded   8725 shell pairs
 There are     70258 function pairs (     75451 Cartesian)
 Smallest overlap matrix eigenvalue = 3.48E-07
 Linear dependence detected in AO basis
 Number of orthogonalized atomic orbitals = 400
 Maximum deviation from orthogonality = 4.457E-10
 Guess from superposition of atomic densities
 Warning:  Energy on first SCF cycle will be non-variational
 SAD guess density has 130.000000 electrons

 -----------------------------------------------------------------------
  General SCF calculation program by
  Eric Jon Sundstrom, Paul Horn, Yuezhi Mao, Dmitri Zuev, Alec White,
  David Stuck, Shaama M.S., Shane Yost, Joonho Lee, David Small,
  Daniel Levine, Susi Lehtola, Hugh Burton, Evgeny Epifanovsky,
  Bang C. Huynh
 -----------------------------------------------------------------------
 Exchange:     0.2000 Hartree-Fock + 0.0800 Slater + 0.7200 B88
 Correlation:  0.1900 VWN1RPA + 0.8100 LYP
 Using SG-1 standard quadrature grid
 A restricted SCF calculation will be
 performed using DIIS
 SCF converges when DIIS error is below 1.0e-08
 ---------------------------------------
  Cycle       Energy         DIIS error
 ---------------------------------------
    1   -1845.8058193251      3.14e-02  
    2   -1842.1009312654      2.80e-03  
    3   -1841.9975529397      3.49e-03  
    4   -1842.2612716336      7.57e-04  
    5   -1842.2720726300      3.46e-04  
    6   -1842.2744483214      8.85e-05  
    7   -1842.2745687746      3.86e-05  
    8   -1842.2745981312      1.22e-05  
    9   -1842.2746008953      4.24e-06  
   10   -1842.2746012804      7.56e-07  
   11   -1842.2746012919      2.17e-07  
   12   -1842.2746012926      1.11e-07  
   13   -1842.2746012928      2.77e-08  
   14   -1842.2746012929      9.80e-09  Convergence criterion met
 ---------------------------------------
 SCF time:   CPU 480.74s  wall 480.00s 
 SCF   energy in the final basis set =    -1842.2746012929
 Total energy in the final basis set =    -1842.2746012929

 --------------------------------------------------------------

                    Orbital Energies (a.u.)
 --------------------------------------------------------------

 Alpha MOs
 -- Occupied --
********-101.5693-101.5666 -10.2688 -10.2665 -10.2643 -10.2200 -10.2081
-10.2060 -10.2037 -10.1903 -10.1894 -10.1887 -10.1882 -10.1877  -9.4844
 -9.4839  -9.4814  -7.2494  -7.2486  -7.2462  -7.2393  -7.2388  -7.2383
 -7.2382  -7.2364  -7.2355  -0.9432  -0.8952  -0.8796  -0.8642  -0.8451
 -0.7888  -0.7628  -0.7540  -0.7349  -0.6439  -0.6353  -0.6195  -0.6003
 -0.5465  -0.5236  -0.5158  -0.4856  -0.4724  -0.4689  -0.4583  -0.4465
 -0.4419  -0.4362  -0.4120  -0.4058  -0.3828  -0.3778  -0.3661  -0.3635
 -0.3550  -0.3448  -0.3364  -0.3333  -0.3120  -0.2786  -0.2699  -0.2669
 -0.2540
 -- Virtual --
 -0.0533  -0.0477  -0.0331  -0.0253  -0.0207  -0.0121  -0.0007   0.0069
  0.0154   0.0194   0.0234   0.0274   0.0312   0.0387   0.0455   0.0543
  0.0598   0.0638   0.0683   0.0709   0.0799   0.0827   0.0891   0.0921
  0.0955   0.1005   0.1032   0.1052   0.1062   0.1100   0.1125   0.1168
  0.1187   0.1214   0.1238   0.1280   0.1296   0.1318   0.1348   0.1374
  0.1396   0.1469   0.1538   0.1586   0.1593   0.1660   0.1698   0.1754
  0.1794   0.1819   0.1840   0.1880   0.1983   0.2028   0.2081   0.2129
  0.2165   0.2187   0.2194   0.2242   0.2346   0.2375   0.2443   0.2451
  0.2480   0.2546   0.2597   0.2629   0.2660   0.2693   0.2739   0.2785
  0.2837   0.2847   0.2870   0.2920   0.2969   0.3012   0.3041   0.3129
  0.3168   0.3227   0.3281   0.3313   0.3450   0.3563   0.3668   0.3724
  0.3803   0.4268   0.4288   0.4449   0.4512   0.4588   0.4702   0.4764
  0.4870   0.4978   0.4999   0.5041   0.5203   0.5314   0.5348   0.5367
  0.5508   0.5573   0.5583   0.5639   0.5721   0.5815   0.5849   0.5857
  0.6072   0.6093   0.6190   0.6246   0.6310   0.6392   0.6411   0.6488
  0.6640   0.6671   0.6824   0.6904   0.6932   0.7081   0.7158   0.7209
  0.7236   0.7320   0.7374   0.7590   0.7732   0.7877   0.8030   0.8074
  0.8197   0.8349   0.8394   0.8441   0.8474   0.8546   0.8592   0.8597
  0.8603   0.8651   0.8737   0.8812   0.8817   0.8937   0.8959   0.9096
  0.9181   0.9236   0.9288   0.9411   0.9510   0.9586   0.9673   0.9690
  0.9762   0.9902   0.9966   1.0006   1.0136   1.0240   1.0410   1.0569
  1.0633   1.0726   1.0965   1.1209   1.1326   1.1456   1.1609   1.1770
  1.2314   1.2418   1.2557   1.2787   1.2811   1.3025   1.3094   1.3490
  1.3566   1.3795   1.3879   1.4362   1.4903   1.4990   1.5075   1.5177
  1.5262   1.5413   1.5612   1.5664   1.5742   1.5924   1.6161   1.6393
  1.6467   1.6592   1.6631   1.6818   1.7144   1.7320   1.7409   1.7588
  1.7682   1.7792   1.8068   1.8256   1.8349   1.8560   1.8632   1.8782
  1.8909   1.8992   1.9172   1.9399   1.9452   1.9497   1.9594   1.9721
  1.9840   2.0027   2.0167   2.0411   2.0689   2.0765   2.0806   2.1440
  2.1542   2.2216   2.2324   2.2411   2.2732   2.2828   2.2906   2.3141
  2.3287   2.3638   2.3750   2.4123   2.4251   2.4302   2.4514   2.4577
  2.4605   2.4767   2.4879   2.5198   2.5449   2.5958   2.6118   2.6284
  2.6503   2.6619   2.6712   2.6861   2.7003   2.7153   2.7263   2.7326
  2.7520   2.7578   2.7694   2.7754   2.7852   2.8016   2.8058   2.8191
  2.8436   2.8584   2.8628   2.8882   2.9283   2.9385   2.9894   3.0130
  3.0793   3.0947   3.1221   3.1309   3.1650   3.1816   3.2248   3.2348
  3.3440   3.3736   3.3768   3.4315   3.4911   3.5307   3.5871   3.6204
  3.6955   3.7130   3.8444   3.9881   4.0136   4.0374   4.0799   4.1452
  4.1485   4.3774   4.8107   4.8442   9.7527   9.8007   9.8260  23.3991
 23.6572  23.8428  23.8816  23.9377  23.9622  23.9703  24.0106  24.0816
 24.0885  24.1367  24.1870  25.7861  25.8479  25.9310  26.1075  26.1539
 26.2849  26.4998  26.6697  26.8870 215.7427 215.7970 215.8276
 --------------------------------------------------------------

          Ground-State Mulliken Net Atomic Charges

     Atom                 Charge (a.u.)
  ----------------------------------------
      1 C                     0.270133
      2 C                    -0.779768
      3 Cl                    0.604225
      4 C                    -0.168021
      5 Cl                    0.570256
      6 C                    -0.036229
      7 Cl                    0.536567
      8 C                    -0.626017
      9 H                     0.210910
     10 C                    -0.645171
     11 H                     0.186054
     12 C                     1.120297
     13 C                    -0.712619
     14 H                     0.187061
     15 C                    -0.321721
     16 H                     0.169860
     17 C                    -0.358658
     18 H                     0.165688
     19 C                    -0.137528
     20 H                     0.174530
     21 C                    -0.578848
     22 H                     0.169001
  ----------------------------------------
  Sum of atomic charges =     0.000000

 -----------------------------------------------------------------
                    Cartesian Multipole Moments
 -----------------------------------------------------------------
    Charge (ESU x 10^10)
                -0.0000
    Dipole Moment (Debye)
         X      -2.3555      Y      -1.8844      Z      -0.2391
       Tot       3.0260
    Quadrupole Moments (Debye-Ang)
        XX    -103.8240     XY      -0.6002     YY    -104.6480
        XZ      -0.1164     YZ      -3.0618     ZZ    -106.5525
    Octopole Moments (Debye-Ang^2)
       XXX     -32.6283    XXY       8.2800    XYY      17.7273
       YYY       2.5813    XXZ       2.0164    XYZ      13.3277
       YYZ       1.0071    XZZ       0.4713    YZZ       6.3716
       ZZZ       1.7678
    Hexadecapole Moments (Debye-Ang^3)
      XXXX   -4707.0404   XXXY      -0.2235   XXYY   -1061.8272
      XYYY     -16.0933   YYYY   -1192.4529   XXXZ      -7.9748
      XXYZ     -48.6569   XYYZ      -7.6409   YYYZ      12.5600
      XXZZ    -878.0491   XYZZ       1.6473   YYZZ    -266.6100
      XZZZ      -0.0800   YZZZ     -14.2366   ZZZZ    -319.6595
 -----------------------------------------------------------------
 Calculating MO derivatives via CPSCF
    1     0    69    0.0223455  
    2     0    69    0.0061885  
    3     0    69    0.0006200  
    4     2    67    0.0000471  
    5    66     3    0.0000027  
    6    69     0    0.0000002  Converged
 Time for AOints: 723.6 s (CPU) 723.6 s (wall)
 ------------------------------------------------------------------------------
                     AOints        : Timing summary (seconds)
 ------------------------------------------------------------------------------
     job step          cpu (% of tot)      sys (% of tot)     wall (% of tot)
 ------------------------------------------------------------------------------
  AOints            0.7236E+03 ( 8.3)   0.6000E-05 ( 2.5)   0.7236E+03 ( 8.3)
 ------------------------------------------------------------------------------
   Grand Totals     0.8740E+04          0.2410E-03          0.8741E+04
 ------------------------------------------------------------------------------
 Polarizability Matrix (a.u.)
            1           2           3
    1-254.5662460   4.2266989   1.2865397
    2   4.2266989-166.0032231   8.0366914
    3   1.2865397   8.0366914-117.0999146
 Calculating analytic Hessian of the SCF energy

 Direct stationary perturbation theory relativistic correction:

 rels  =       2.432963937443
 relv  =      -9.320741238900
 rel2e =       2.529870241983
 E_rel =      -4.357907059474

 Hessian of the SCF Energy
            1           2           3           4           5           6
    1   0.6340877  -0.0072684  -0.0020056  -0.1892928  -0.1159770  -0.0149561
    2  -0.0072684   0.6242202   0.0262991  -0.0591830  -0.2045391  -0.0135840
    3  -0.0020056   0.0262991   0.1708986  -0.0073194  -0.0120866  -0.0618583
    4  -0.1892928  -0.0591830  -0.0073194   0.5855441   0.0379936   0.0033984
    5  -0.1159770  -0.2045391  -0.0120866   0.0379936   0.5028542   0.0413717
    6  -0.0149561  -0.0135840  -0.0618583   0.0033984   0.0413717   0.1178091
    7   0.0065960  -0.0062690  -0.0007482  -0.0543630   0.0368001   0.0047401
    8   0.0144893  -0.0413530  -0.0056636   0.0406575  -0.1379369  -0.0144100
    9   0.0016174  -0.0047800   0.0033458   0.0053869  -0.0150302  -0.0244842
   10  -0.0368764  -0.0653361  -0.0059409  -0.2821310   0.0564028   0.0051507
   11  -0.0142420   0.0444887   0.0032910  -0.0065495  -0.0976712  -0.0045579
   12  -0.0014237   0.0041131   0.0040976  -0.0007907  -0.0045019  -0.0547402
   13  -0.0026396   0.0052897   0.0006509  -0.0257253  -0.0315575  -0.0033197
   14   0.0007898   0.0024787  -0.0000458  -0.0103493  -0.0114913  -0.0016505
   15   0.0002420   0.0000806   0.0039493  -0.0012756  -0.0017212   0.0026279
   16   0.0007454  -0.0114358  -0.0011135  -0.0104614   0.0295752   0.0032007
   17  -0.0093615  -0.0680263  -0.0057167   0.0883454   0.0167440   0.0012003
   18  -0.0008650  -0.0062429  -0.0022770   0.0083054   0.0010460   0.0039196
   19  -0.0013220   0.0017888   0.0001447   0.0023695   0.0009052   0.0001511
   20   0.0002855   0.0009444   0.0001632  -0.0027015  -0.0033566  -0.0007229
   21  -0.0000854   0.0000673  -0.0009598  -0.0000356  -0.0005827   0.0037869
   22  -0.0121509   0.0797884   0.0069640  -0.0586854  -0.0234841  -0.0025115
   23   0.0353639   0.0168639   0.0004325  -0.0240568  -0.0090568  -0.0003638
   24   0.0034890   0.0015917   0.0066209  -0.0024228  -0.0005951  -0.0016065
   25  -0.0050984  -0.0000283   0.0000824  -0.0011125  -0.0008275  -0.0000658
   26   0.0000383   0.0019773  -0.0004425  -0.0006829   0.0002963   0.0001025
   27  -0.0001788  -0.0005680   0.0066527  -0.0000189   0.0001844  -0.0008779
   28  -0.1471760   0.0337910   0.0042695   0.0601204   0.0097730   0.0007853
   29   0.0961478  -0.2805037  -0.0175612  -0.0416518  -0.0573092  -0.0067561
   30   0.0121199  -0.0182791  -0.0649450  -0.0044012  -0.0068819   0.0072942
   31   0.0091185   0.0108135   0.0010423  -0.0001500   0.0019753   0.0002692
   32  -0.0180338  -0.0190321  -0.0023421   0.0026298  -0.0026930  -0.0007464
   33  -0.0021539  -0.0016103   0.0036858   0.0003171  -0.0006219   0.0054953
   34  -0.2124615   0.0158526   0.0028207  -0.0243281  -0.0100765   0.0025370
   35   0.0119148  -0.0865873   0.0092492  -0.0241668   0.0065397  -0.0001865
   36   0.0023979   0.0088409  -0.0737985  -0.0013417  -0.0000093   0.0027178
   37  -0.0226896   0.0169043  -0.0235551   0.0015223   0.0031428  -0.0013066
   38   0.0106332   0.0017242   0.0014468  -0.0024936  -0.0021272   0.0011790
   39  -0.0041193  -0.0003629   0.0050647   0.0019328  -0.0012863  -0.0003747
   40   0.0009006  -0.0000295  -0.0003998  -0.0000303  -0.0001744  -0.0000935
   41  -0.0016979  -0.0023589  -0.0018734  -0.0004007   0.0007337  -0.0000979
   42   0.0006788  -0.0023278  -0.0004618  -0.0010568   0.0010833  -0.0000119
   43   0.0034152   0.0015617  -0.0017279  -0.0011902   0.0001763   0.0010409
   44   0.0018827   0.0040841   0.0049701   0.0008259  -0.0010581   0.0000848
   45  -0.0014119   0.0049336  -0.0015808   0.0008315   0.0004755   0.0000177
   46  -0.0000451   0.0006539  -0.0010739  -0.0001279   0.0003639   0.0000888
   47  -0.0002489   0.0001094   0.0001299   0.0001152   0.0000782  -0.0000553
   48   0.0000836   0.0000366   0.0001392   0.0000433   0.0001569  -0.0000483
   49  -0.0001554   0.0001554   0.0002286   0.0000394   0.0006418  -0.0002318
   50  -0.0003515  -0.0013189   0.0000740   0.0002844  -0.0000081  -0.0003664
   51   0.0002393   0.0002914  -0.0010840  -0.0006166   0.0000776   0.0005214
   52   0.0000569  -0.0000795  -0.0000331  -0.0000139   0.0000514   0.0000215
   53  -0.0000505  -0.0006670  -0.0005605  -0.0001920   0.0000069   0.0000250
   54  -0.0000454  -0.0005403  -0.0001936  -0.0001579   0.0000864   0.0000193
   55   0.0021472  -0.0017780   0.0021941  -0.0000343  -0.0000868  -0.0001120
   56  -0.0009330   0.0036482   0.0044824   0.0005262   0.0004124  -0.0000644
   57   0.0023366   0.0052870  -0.0010404   0.0014581  -0.0004797  -0.0002376
   58  -0.0001894  -0.0008827   0.0010257  -0.0003133   0.0003463   0.0000494
   59   0.0001210   0.0001915   0.0000384   0.0000759   0.0000966   0.0000618
   60  -0.0001717   0.0000774   0.0001457   0.0000478   0.0000108  -0.0000176
   61  -0.0280848  -0.0138448   0.0240341  -0.0016605   0.0043546   0.0012287
   62  -0.0045029   0.0060921  -0.0022684   0.0019297  -0.0003705  -0.0005109
   63   0.0057599  -0.0014078   0.0038977  -0.0023951  -0.0010811  -0.0001865
   64   0.0011150  -0.0004661   0.0004600   0.0000258  -0.0003178  -0.0000605
   65   0.0010006  -0.0024319  -0.0020183  -0.0009547  -0.0001506   0.0000400
   66  -0.0015451  -0.0019120  -0.0003025   0.0001157   0.0003847   0.0002324
            7           8           9          10          11          12
    1   0.0065960   0.0144893   0.0016174  -0.0368764  -0.0142420  -0.0014237
    2  -0.0062690  -0.0413530  -0.0047800  -0.0653361   0.0444887   0.0041131
    3  -0.0007482  -0.0056636   0.0033458  -0.0059409   0.0032910   0.0040976
    4  -0.0543630   0.0406575   0.0053869  -0.2821310  -0.0065495  -0.0007907
    5   0.0368001  -0.1379369  -0.0150302   0.0564028  -0.0976712  -0.0045019
    6   0.0047401  -0.0144100  -0.0244842   0.0051507  -0.0045579  -0.0547402
    7   0.0769809  -0.0590591  -0.0060059  -0.0141438   0.0326347   0.0038416
    8  -0.0590591   0.2015846   0.0245556   0.0101735  -0.0242499  -0.0031894
    9  -0.0060059   0.0245556   0.0146270   0.0011281  -0.0031343   0.0026791
   10  -0.0141438   0.0101735   0.0011281   0.5582981  -0.0426711  -0.0047476
   11   0.0326347  -0.0242499  -0.0031343  -0.0426711   0.5495607   0.0432655
   12   0.0038416  -0.0031894   0.0026791  -0.0047476   0.0432655   0.1117951
   13  -0.0082098  -0.0020982  -0.0001190  -0.0871108  -0.0605728  -0.0056275
   14   0.0055474   0.0034457   0.0003870  -0.0605403  -0.1157586  -0.0097461
   15   0.0006671   0.0005198  -0.0007071  -0.0053560  -0.0101327  -0.0229262
   16  -0.0028549  -0.0001446  -0.0000671  -0.1218093   0.0997352   0.0093264
   17  -0.0038057   0.0028540  -0.0002024   0.0358744  -0.2693822  -0.0203774
   18  -0.0002584  -0.0001491   0.0038415   0.0030657  -0.0192147  -0.0567157
   19  -0.0009907   0.0009710   0.0000842  -0.0307475   0.0042780   0.0005715
   20   0.0014022  -0.0005364  -0.0000573   0.0278103  -0.0049083  -0.0007964
   21   0.0001005  -0.0001053   0.0001463   0.0025271  -0.0007616   0.0025708
   22   0.0001139   0.0019706   0.0002380   0.0577219  -0.0438249  -0.0037889
   23   0.0011426  -0.0016136  -0.0001148   0.0086909  -0.0514554  -0.0050398
   24   0.0000924  -0.0000201  -0.0007824   0.0008320  -0.0051982   0.0052133
   25   0.0000927   0.0001283   0.0000110  -0.0018513  -0.0021243  -0.0001507
   26   0.0000145   0.0000616   0.0000395  -0.0031432  -0.0010815  -0.0005903
   27   0.0000401   0.0000371  -0.0003325  -0.0000977  -0.0006787   0.0051461
   28  -0.0013343  -0.0075678  -0.0006975  -0.0417053   0.0339847   0.0030555
   29  -0.0017511   0.0011052  -0.0002881   0.0323734  -0.0257502  -0.0020379
   30  -0.0003583  -0.0007066   0.0039058   0.0032364  -0.0023005  -0.0019101
   31   0.0002359   0.0011016   0.0001366  -0.0005490   0.0009311   0.0000351
   32  -0.0002988  -0.0014713  -0.0001512   0.0009435  -0.0002121   0.0000555
   33  -0.0000104  -0.0000504   0.0001418  -0.0001024   0.0001828  -0.0006783
   34  -0.0016202   0.0030288  -0.0001827   0.0016082  -0.0020147  -0.0001983
   35  -0.0030490  -0.0010262   0.0001272  -0.0015110  -0.0032048  -0.0010902
   36  -0.0000904   0.0006796  -0.0019741   0.0004752  -0.0009034   0.0058046
   37  -0.0019680  -0.0026748  -0.0013443  -0.0002467   0.0004948   0.0008421
   38  -0.0028069  -0.0013448  -0.0009622   0.0011159  -0.0003476   0.0000802
   39  -0.0019415  -0.0000932  -0.0006845   0.0000369  -0.0000010  -0.0000390
   40  -0.0003229  -0.0002986  -0.0005514  -0.0002335   0.0000177   0.0000351
   41  -0.0001612  -0.0001828  -0.0004538   0.0001545  -0.0000919   0.0000971
   42   0.0004153  -0.0005851   0.0003002  -0.0001540  -0.0001837  -0.0000322
   43   0.0012269   0.0006335   0.0001181   0.0002992  -0.0002686   0.0001531
   44  -0.0002591   0.0003336  -0.0000702  -0.0000414   0.0000584  -0.0002246
   45  -0.0003599  -0.0007544  -0.0002068  -0.0002734   0.0001464  -0.0001282
   46   0.0000668  -0.0001689  -0.0000405   0.0000553   0.0000316   0.0000246
   47  -0.0000287  -0.0000734  -0.0000276  -0.0000480   0.0000043  -0.0000082
   48  -0.0000475  -0.0001025  -0.0000236  -0.0000086   0.0000314  -0.0000008
   49  -0.0000358  -0.0002877   0.0000093   0.0000239   0.0000982   0.0000910
   50  -0.0003547  -0.0002503  -0.0000264  -0.0001231   0.0001066  -0.0000015
   51   0.0008524   0.0006459   0.0001868   0.0002736  -0.0001787  -0.0000052
   52  -0.0000132  -0.0000170  -0.0000140   0.0000348   0.0000461   0.0000006
   53   0.0000036   0.0000328   0.0000117   0.0000586  -0.0000713   0.0000019
   54   0.0000381  -0.0000134   0.0000242   0.0000139  -0.0000388   0.0000219
   55  -0.0007524  -0.0005887  -0.0002281  -0.0002179   0.0001801  -0.0000876
   56   0.0004260  -0.0000362   0.0000875  -0.0000516   0.0002665  -0.0002279
   57  -0.0001599  -0.0002099  -0.0000358  -0.0002428   0.0004947   0.0002918
   58   0.0000353  -0.0001240   0.0000099   0.0000251   0.0000197  -0.0000683
   59   0.0000040  -0.0000914  -0.0000153   0.0000006   0.0000472   0.0000219
   60  -0.0000033  -0.0000557  -0.0000038  -0.0000132  -0.0000122  -0.0000021
   61   0.0012988  -0.0002650   0.0004435  -0.0004837  -0.0000281  -0.0011042
   62  -0.0001064   0.0007529   0.0001659  -0.0003525   0.0000090   0.0001278
   63  -0.0008569  -0.0001379   0.0000777   0.0003325  -0.0002548  -0.0003937
   64  -0.0000382   0.0001398   0.0000668   0.0000338  -0.0001539   0.0000095
   65  -0.0000260  -0.0000041  -0.0000611   0.0002222  -0.0003544   0.0000702
   66   0.0000528  -0.0001916  -0.0000416  -0.0001338   0.0001391  -0.0000459
           13          14          15          16          17          18
    1  -0.0026396   0.0007898   0.0002420   0.0007454  -0.0093615  -0.0008650
    2   0.0052897   0.0024787   0.0000806  -0.0114358  -0.0680263  -0.0062429
    3   0.0006509  -0.0000458   0.0039493  -0.0011135  -0.0057167  -0.0022770
    4  -0.0257253  -0.0103493  -0.0012756  -0.0104614   0.0883454   0.0083054
    5  -0.0315575  -0.0114913  -0.0017212   0.0295752   0.0167440   0.0010460
    6  -0.0033197  -0.0016505   0.0026279   0.0032007   0.0012003   0.0039196
    7  -0.0082098   0.0055474   0.0006671  -0.0028549  -0.0038057  -0.0002584
    8  -0.0020982   0.0034457   0.0005198  -0.0001446   0.0028540  -0.0001491
    9  -0.0001190   0.0003870  -0.0007071  -0.0000671  -0.0002024   0.0038415
   10  -0.0871108  -0.0605403  -0.0053560  -0.1218093   0.0358744   0.0030657
   11  -0.0605728  -0.1157586  -0.0101327   0.0997352  -0.2693822  -0.0192147
   12  -0.0056275  -0.0097461  -0.0229262   0.0093264  -0.0203774  -0.0567157
   13   0.1251826   0.0887562   0.0083381  -0.0032665  -0.0054939  -0.0005700
   14   0.0887562   0.1655290   0.0159371  -0.0280875  -0.0346743  -0.0038514
   15   0.0083381   0.0159371   0.0122959  -0.0027153  -0.0032300   0.0027045
   16  -0.0032665  -0.0280875  -0.0027153   0.5144846   0.0297994   0.0013136
   17  -0.0054939  -0.0346743  -0.0032300   0.0297994   0.6187435   0.0456872
   18  -0.0005700  -0.0038514   0.0027045   0.0013136   0.0456872   0.1159073
   19   0.0018578   0.0002367  -0.0000223  -0.1551528   0.0207641   0.0023759
   20   0.0069774  -0.0056018  -0.0004677   0.0170430  -0.0418975  -0.0017706
   21   0.0007000  -0.0003904  -0.0009852   0.0020810  -0.0018079  -0.0222435
   22   0.0011546   0.0064628   0.0003574  -0.1803997  -0.0674446  -0.0051854
   23   0.0015865  -0.0017497  -0.0006704  -0.1338012  -0.2534755  -0.0170499
   24   0.0000736  -0.0007124   0.0038312  -0.0114983  -0.0170783  -0.0600019
   25  -0.0000726  -0.0014426  -0.0001410   0.0083024  -0.0199202  -0.0018480
   26  -0.0000779  -0.0009079  -0.0001110   0.0109956  -0.0186833  -0.0020691
   27   0.0000029  -0.0000447   0.0002560   0.0010054  -0.0017080   0.0025252
   28  -0.0007929  -0.0013803   0.0000426  -0.0451177  -0.0699582  -0.0063887
   29  -0.0012104  -0.0010536  -0.0001076  -0.0151682   0.0463583   0.0040151
   30  -0.0000046   0.0001907  -0.0008738  -0.0018644   0.0037475   0.0067418
   31   0.0000657  -0.0000760  -0.0000001  -0.0037068   0.0016760   0.0002144
   32  -0.0000581   0.0000570   0.0000289   0.0014677   0.0015043  -0.0005465
   33  -0.0000354  -0.0000184  -0.0003551   0.0001343  -0.0008029   0.0066280
   34   0.0003714   0.0007149   0.0000091  -0.0017678   0.0000427  -0.0000869
   35  -0.0015513  -0.0004032  -0.0000922  -0.0000864  -0.0010429   0.0001373
   36  -0.0000261  -0.0000396   0.0001679   0.0002139   0.0004977  -0.0009861
   37  -0.0002633  -0.0001835   0.0000526   0.0004818  -0.0002467  -0.0001723
   38  -0.0001440  -0.0000023  -0.0001221  -0.0003535   0.0005394  -0.0001526
   39   0.0001969   0.0001964   0.0000018   0.0000599   0.0001471  -0.0000966
   40   0.0000602   0.0000597   0.0000040  -0.0000952  -0.0001201   0.0000115
   41  -0.0000402  -0.0000575   0.0000060   0.0000577   0.0000711   0.0000718
   42   0.0000006  -0.0000118  -0.0000108  -0.0001045  -0.0000865   0.0000237
   43   0.0000628  -0.0000571  -0.0000619  -0.0000155   0.0003722  -0.0000252
   44   0.0000907   0.0000400  -0.0000012   0.0000575   0.0000743   0.0000467
   45   0.0000220  -0.0000016   0.0000262   0.0000187  -0.0001733   0.0000061
   46  -0.0000651  -0.0000631   0.0000002   0.0000637  -0.0000094  -0.0000040
   47   0.0000111   0.0000149   0.0000025  -0.0000301  -0.0000335  -0.0000014
   48  -0.0000325  -0.0000244  -0.0000020   0.0000351  -0.0000369  -0.0000084
   49  -0.0001415  -0.0001164  -0.0000085   0.0001878  -0.0000787  -0.0000365
   50  -0.0000658   0.0000561   0.0000478  -0.0000598  -0.0002901  -0.0000403
   51   0.0000197  -0.0000064  -0.0000160   0.0000218   0.0002972   0.0000015
   52  -0.0000420  -0.0000382  -0.0000037   0.0000564  -0.0000202  -0.0000061
   53  -0.0000092  -0.0000125  -0.0000049   0.0000089   0.0000796   0.0000308
   54  -0.0000095  -0.0000176  -0.0000105   0.0000032   0.0000297  -0.0000081
   55  -0.0000551   0.0000294   0.0000323  -0.0000897  -0.0004124   0.0000491
   56   0.0001602   0.0000022  -0.0000034   0.0000119   0.0000447   0.0001069
   57   0.0001158  -0.0000051   0.0000119  -0.0000342  -0.0003663  -0.0000654
   58  -0.0000784  -0.0000577  -0.0000118   0.0000593  -0.0000363   0.0000032
   59  -0.0000055  -0.0000090  -0.0000116  -0.0000095  -0.0000551  -0.0000081
   60   0.0000236   0.0000192  -0.0000016  -0.0000557  -0.0000173  -0.0000019
   61  -0.0003442  -0.0002674  -0.0001373   0.0004224  -0.0001392   0.0000657
   62   0.0000755   0.0001164   0.0000666   0.0004228   0.0002262  -0.0000935
   63  -0.0003212  -0.0000493   0.0000387  -0.0000035   0.0002071   0.0001476
   64   0.0000520   0.0000623  -0.0000119  -0.0000650   0.0001700   0.0000404
   65  -0.0000631  -0.0000184  -0.0000132   0.0000000   0.0003202   0.0000488
   66  -0.0000787  -0.0001146  -0.0000230   0.0000390  -0.0002100  -0.0000429
           19          20          21          22          23          24
    1  -0.0013220   0.0002855  -0.0000854  -0.0121509   0.0353639   0.0034890
    2   0.0017888   0.0009444   0.0000673   0.0797884   0.0168639   0.0015917
    3   0.0001447   0.0001632  -0.0009598   0.0069640   0.0004325   0.0066209
    4   0.0023695  -0.0027015  -0.0000356  -0.0586854  -0.0240568  -0.0024228
    5   0.0009052  -0.0033566  -0.0005827  -0.0234841  -0.0090568  -0.0005951
    6   0.0001511  -0.0007229   0.0037869  -0.0025115  -0.0003638  -0.0016065
    7  -0.0009907   0.0014022   0.0001005   0.0001139   0.0011426   0.0000924
    8   0.0009710  -0.0005364  -0.0001053   0.0019706  -0.0016136  -0.0000201
    9   0.0000842  -0.0000573   0.0001463   0.0002380  -0.0001148  -0.0007824
   10  -0.0307475   0.0278103   0.0025271   0.0577219   0.0086909   0.0008320
   11   0.0042780  -0.0049083  -0.0007616  -0.0438249  -0.0514554  -0.0051982
   12   0.0005715  -0.0007964   0.0025708  -0.0037889  -0.0050398   0.0052133
   13   0.0018578   0.0069774   0.0007000   0.0011546   0.0015865   0.0000736
   14   0.0002367  -0.0056018  -0.0003904   0.0064628  -0.0017497  -0.0007124
   15  -0.0000223  -0.0004677  -0.0009852   0.0003574  -0.0006704   0.0038312
   16  -0.1551528   0.0170430   0.0020810  -0.1803997  -0.1338012  -0.0114983
   17   0.0207641  -0.0418975  -0.0018079  -0.0674446  -0.2534755  -0.0170783
   18   0.0023759  -0.0017706  -0.0222435  -0.0051854  -0.0170499  -0.0600019
   19   0.2268422  -0.0295768  -0.0036413  -0.0449195   0.0053247   0.0006912
   20  -0.0295768   0.0495167   0.0035705  -0.0193595   0.0067141   0.0003410
   21  -0.0036413   0.0035705   0.0116393  -0.0014469   0.0002401   0.0043071
   22  -0.0449195  -0.0193595  -0.0014469   0.6862774  -0.0374744  -0.0053179
   23   0.0053247   0.0067141   0.0002401  -0.0374744   0.7225852   0.0558370
   24   0.0006912   0.0003410   0.0043071  -0.0053179   0.0558370   0.1298353
   25   0.0007686  -0.0011230  -0.0000955  -0.0958628   0.1007554   0.0097121
   26   0.0007973   0.0013609   0.0003274   0.0976092  -0.3007829  -0.0257151
   27   0.0000744   0.0003482  -0.0025887   0.0093804  -0.0258745  -0.0371441
   28   0.0032187  -0.0002577  -0.0001285  -0.3406598   0.0665916   0.0069704
   29  -0.0061357  -0.0025162  -0.0005654  -0.0000840  -0.1312072  -0.0075465
   30  -0.0005279  -0.0006219   0.0045226   0.0006473  -0.0072764  -0.0600354
   31  -0.0013831  -0.0005903  -0.0000638  -0.0147851  -0.0251457  -0.0025982
   32   0.0004576   0.0001177  -0.0000200   0.0051710   0.0074216   0.0004841
   33   0.0001001  -0.0000025   0.0001213   0.0009004   0.0004659   0.0035731
   34   0.0008015  -0.0001408   0.0001065   0.0029352   0.0002269  -0.0004704
   35   0.0000608   0.0002083  -0.0000465   0.0014819  -0.0044999  -0.0012120
   36  -0.0000032   0.0000189  -0.0003067  -0.0005287  -0.0007217   0.0061175
   37  -0.0004997   0.0000958  -0.0000604  -0.0002773   0.0007306   0.0014099
   38  -0.0001443   0.0000142   0.0001299   0.0000747  -0.0000386  -0.0003103
   39   0.0002390   0.0000003   0.0000055   0.0000078  -0.0000188  -0.0001524
   40   0.0000864  -0.0000136  -0.0000057   0.0001443   0.0000185  -0.0000151
   41  -0.0000528  -0.0000008  -0.0000195  -0.0000414  -0.0002460   0.0000105
   42   0.0000575  -0.0000343  -0.0000012   0.0001985  -0.0000783  -0.0000718
   43  -0.0000367  -0.0000363   0.0000141  -0.0003497  -0.0001867  -0.0000863
   44   0.0000746  -0.0000145  -0.0000055  -0.0000696   0.0002982  -0.0002347
   45   0.0000036  -0.0000039  -0.0000364   0.0001760   0.0003856   0.0004476
   46  -0.0001031   0.0000146  -0.0000002  -0.0000356   0.0000430   0.0000937
   47   0.0000404  -0.0000092  -0.0000053   0.0000233  -0.0000026   0.0000276
   48  -0.0000360   0.0000048  -0.0000006  -0.0000008  -0.0000004   0.0000133
   49  -0.0002245   0.0000320   0.0000262  -0.0000576   0.0000700  -0.0001542
   50   0.0000416   0.0000189  -0.0000061   0.0002460   0.0001074   0.0001485
   51  -0.0000055  -0.0000242   0.0000302  -0.0003845  -0.0002404  -0.0001448
   52  -0.0000609   0.0000117   0.0000011  -0.0000050  -0.0000137   0.0000154
   53   0.0000031  -0.0000046  -0.0000009  -0.0000671  -0.0000515   0.0000048
   54  -0.0000017  -0.0000045  -0.0000006  -0.0000112  -0.0000495   0.0000115
   55  -0.0000164   0.0000487  -0.0000260   0.0004979   0.0003769   0.0001227
   56  -0.0001275   0.0000232   0.0000124  -0.0000699   0.0000872  -0.0004649
   57  -0.0000386   0.0000131   0.0000102   0.0004942   0.0002247  -0.0001098
   58  -0.0001068   0.0000220   0.0000031  -0.0000178   0.0000167  -0.0000414
   59  -0.0000195   0.0000022  -0.0000018   0.0000607   0.0000057   0.0000163
   60   0.0000438  -0.0000083  -0.0000054   0.0000544   0.0000007   0.0000185
   61  -0.0004745   0.0000750   0.0000375  -0.0004199  -0.0002421  -0.0008373
   62   0.0002743  -0.0000501  -0.0000243  -0.0006308   0.0002943   0.0005761
   63  -0.0002004   0.0000598  -0.0000014  -0.0005053   0.0001844  -0.0000819
   64   0.0000934  -0.0000185  -0.0000078  -0.0002170  -0.0000184  -0.0000612
   65   0.0000383  -0.0000244  -0.0000047  -0.0003408  -0.0001972   0.0000495
   66  -0.0000601  -0.0000051  -0.0000109   0.0002618  -0.0002721   0.0001403
           25          26          27          28          29          30
    1  -0.0050984   0.0000383  -0.0001788  -0.1471760   0.0961478   0.0121199
    2  -0.0000283   0.0019773  -0.0005680   0.0337910  -0.2805037  -0.0182791
    3   0.0000824  -0.0004425   0.0066527   0.0042695  -0.0175612  -0.0649450
    4  -0.0011125  -0.0006829  -0.0000189   0.0601204  -0.0416518  -0.0044012
    5  -0.0008275   0.0002963   0.0001844   0.0097730  -0.0573092  -0.0068819
    6  -0.0000658   0.0001025  -0.0008779   0.0007853  -0.0067561   0.0072942
    7   0.0000927   0.0000145   0.0000401  -0.0013343  -0.0017511  -0.0003583
    8   0.0001283   0.0000616   0.0000371  -0.0075678   0.0011052  -0.0007066
    9   0.0000110   0.0000395  -0.0003325  -0.0006975  -0.0002881   0.0039058
   10  -0.0018513  -0.0031432  -0.0000977  -0.0417053   0.0323734   0.0032364
   11  -0.0021243  -0.0010815  -0.0006787   0.0339847  -0.0257502  -0.0023005
   12  -0.0001507  -0.0005903   0.0051461   0.0030555  -0.0020379  -0.0019101
   13  -0.0000726  -0.0000779   0.0000029  -0.0007929  -0.0012104  -0.0000046
   14  -0.0014426  -0.0009079  -0.0000447  -0.0013803  -0.0010536   0.0001907
   15  -0.0001410  -0.0001110   0.0002560   0.0000426  -0.0001076  -0.0008738
   16   0.0083024   0.0109956   0.0010054  -0.0451177  -0.0151682  -0.0018644
   17  -0.0199202  -0.0186833  -0.0017080  -0.0699582   0.0463583   0.0037475
   18  -0.0018480  -0.0020691   0.0025252  -0.0063887   0.0040151   0.0067418
   19   0.0007686   0.0007973   0.0000744   0.0032187  -0.0061357  -0.0005279
   20  -0.0011230   0.0013609   0.0003482  -0.0002577  -0.0025162  -0.0006219
   21  -0.0000955   0.0003274  -0.0025887  -0.0001285  -0.0005654   0.0045226
   22  -0.0958628   0.0976092   0.0093804  -0.3406598  -0.0000840   0.0006473
   23   0.1007554  -0.3007829  -0.0258745   0.0665916  -0.1312072  -0.0072764
   24   0.0097121  -0.0257151  -0.0371441   0.0069704  -0.0075465  -0.0600354
   25   0.1005171  -0.1052297  -0.0102467  -0.0062991   0.0289912   0.0028182
   26  -0.1052297   0.3163875   0.0282773  -0.0005129   0.0008330  -0.0002701
   27  -0.0102467   0.0282773   0.0270597  -0.0002142  -0.0003619   0.0034531
   28  -0.0062991  -0.0005129  -0.0002142   0.7079761   0.0369562   0.0053539
   29   0.0289912   0.0008330  -0.0003619   0.0369562   0.6815968   0.0525899
   30   0.0028182  -0.0002701   0.0034531   0.0053539   0.0525899   0.1353991
   31   0.0009066   0.0001947   0.0000837  -0.1642348  -0.1370989  -0.0149470
   32  -0.0003070   0.0006297   0.0004780  -0.1356242  -0.2295904  -0.0201577
   33  -0.0000473   0.0004575  -0.0041979  -0.0152145  -0.0207225  -0.0385665
   34   0.0002153  -0.0000976   0.0000763  -0.0206663   0.0138559  -0.0028919
   35   0.0011831  -0.0000589   0.0000084   0.0327828  -0.0011634   0.0000625
   36  -0.0000186   0.0000185   0.0000778   0.0021116  -0.0006528   0.0050062
   37  -0.0002976   0.0000321   0.0000578  -0.0018593  -0.0028827  -0.0001676
   38  -0.0000291   0.0000023  -0.0000065  -0.0009261   0.0014355  -0.0002560
   39   0.0000997  -0.0000639   0.0000253   0.0026334  -0.0015070  -0.0001255
   40   0.0000142  -0.0000036   0.0000083   0.0000635   0.0001271   0.0000603
   41   0.0000336  -0.0000039  -0.0000026   0.0006814  -0.0002725  -0.0000120
   42   0.0000113   0.0000001  -0.0000087  -0.0001070   0.0002414   0.0001680
   43  -0.0000184   0.0000066  -0.0000249  -0.0006958   0.0006331  -0.0000354
   44  -0.0000511  -0.0000069   0.0000155  -0.0007992   0.0000702  -0.0002067
   45  -0.0000988   0.0000134   0.0000072  -0.0011785  -0.0002210   0.0000572
   46  -0.0000349   0.0000081  -0.0000013  -0.0003306  -0.0000673  -0.0000049
   47   0.0000071   0.0000023  -0.0000059  -0.0000640   0.0000580   0.0000281
   48  -0.0000053   0.0000016  -0.0000011  -0.0000915  -0.0000098  -0.0000305
   49  -0.0000552   0.0000057  -0.0000105  -0.0003807  -0.0005077   0.0002704
   50   0.0000150  -0.0000015   0.0000310   0.0001477  -0.0000725  -0.0002492
   51   0.0000085   0.0000022  -0.0000358  -0.0000208   0.0002892   0.0003755
   52  -0.0000063   0.0000022   0.0000001  -0.0000131  -0.0000114  -0.0000095
   53   0.0000087  -0.0000021  -0.0000071   0.0001679  -0.0000111  -0.0000223
   54   0.0000074  -0.0000010  -0.0000077   0.0000940   0.0000190   0.0000206
   55  -0.0000187   0.0000034   0.0000673  -0.0002227  -0.0001490  -0.0009203
   56  -0.0000521   0.0000099   0.0000116  -0.0006705  -0.0000975   0.0002175
   57  -0.0000191  -0.0000033   0.0000359  -0.0008993  -0.0000571   0.0001796
   58  -0.0000235   0.0000065   0.0000062  -0.0001006  -0.0000427  -0.0000624
   59   0.0000006   0.0000025   0.0000041  -0.0000939   0.0000141  -0.0000780
   60   0.0000103   0.0000004   0.0000031   0.0000095   0.0000392  -0.0000715
   61  -0.0000770   0.0000368  -0.0000403   0.0000468  -0.0024366   0.0015404
   62  -0.0000170  -0.0000329  -0.0000972   0.0024851  -0.0024101   0.0007389
   63  -0.0000691   0.0000205  -0.0000404  -0.0008183   0.0009582  -0.0007908
   64   0.0000113  -0.0000035   0.0000306   0.0001620   0.0001114   0.0001465
   65   0.0000291  -0.0000014  -0.0000407   0.0004973   0.0004878  -0.0002535
   66   0.0000451   0.0000053  -0.0000074   0.0004342   0.0002437   0.0002252
           31          32          33          34          35          36
    1   0.0091185  -0.0180338  -0.0021539  -0.2124615   0.0119148   0.0023979
    2   0.0108135  -0.0190321  -0.0016103   0.0158526  -0.0865873   0.0088409
    3   0.0010423  -0.0023421   0.0036858   0.0028207   0.0092492  -0.0737985
    4  -0.0001500   0.0026298   0.0003171  -0.0243281  -0.0241668  -0.0013417
    5   0.0019753  -0.0026930  -0.0006219  -0.0100765   0.0065397  -0.0000093
    6   0.0002692  -0.0007464   0.0054953   0.0025370  -0.0001865   0.0027178
    7   0.0002359  -0.0002988  -0.0000104  -0.0016202  -0.0030490  -0.0000904
    8   0.0011016  -0.0014713  -0.0000504   0.0030288  -0.0010262   0.0006796
    9   0.0001366  -0.0001512   0.0001418  -0.0001827   0.0001272  -0.0019741
   10  -0.0005490   0.0009435  -0.0001024   0.0016082  -0.0015110   0.0004752
   11   0.0009311  -0.0002121   0.0001828  -0.0020147  -0.0032048  -0.0009034
   12   0.0000351   0.0000555  -0.0006783  -0.0001983  -0.0010902   0.0058046
   13   0.0000657  -0.0000581  -0.0000354   0.0003714  -0.0015513  -0.0000261
   14  -0.0000760   0.0000570  -0.0000184   0.0007149  -0.0004032  -0.0000396
   15  -0.0000001   0.0000289  -0.0003551   0.0000091  -0.0000922   0.0001679
   16  -0.0037068   0.0014677   0.0001343  -0.0017678  -0.0000864   0.0002139
   17   0.0016760   0.0015043  -0.0008029   0.0000427  -0.0010429   0.0004977
   18   0.0002144  -0.0005465   0.0066280  -0.0000869   0.0001373  -0.0009861
   19  -0.0013831   0.0004576   0.0001001   0.0008015   0.0000608  -0.0000032
   20  -0.0005903   0.0001177  -0.0000025  -0.0001408   0.0002083   0.0000189
   21  -0.0000638  -0.0000200   0.0001213   0.0001065  -0.0000465  -0.0003067
   22  -0.0147851   0.0051710   0.0009004   0.0029352   0.0014819  -0.0005287
   23  -0.0251457   0.0074216   0.0004659   0.0002269  -0.0044999  -0.0007217
   24  -0.0025982   0.0004841   0.0035731  -0.0004704  -0.0012120   0.0061175
   25   0.0009066  -0.0003070  -0.0000473   0.0002153   0.0011831  -0.0000186
   26   0.0001947   0.0006297   0.0004575  -0.0000976  -0.0000589   0.0000185
   27   0.0000837   0.0004780  -0.0041979   0.0000763   0.0000084   0.0000778
   28  -0.1642348  -0.1356242  -0.0152145  -0.0206663   0.0327828   0.0021116
   29  -0.1370989  -0.2295904  -0.0207225   0.0138559  -0.0011634  -0.0006528
   30  -0.0149470  -0.0201577  -0.0385665  -0.0028919   0.0000625   0.0050062
   31   0.1739800   0.1448081   0.0155051   0.0004850   0.0011746   0.0000937
   32   0.1448081   0.2421895   0.0225291  -0.0019529   0.0009079   0.0004069
   33   0.0155051   0.0225291   0.0280862   0.0006127   0.0002393  -0.0036805
   34   0.0004850  -0.0019529   0.0006127   0.6294554  -0.0281493  -0.0178802
   35   0.0011746   0.0009079   0.0002393  -0.0281493   0.3240363  -0.2163203
   36   0.0000937   0.0004069  -0.0036805  -0.0178802  -0.2163203   0.4968975
   37   0.0002053   0.0006618  -0.0006786  -0.1601083   0.0283225  -0.0348786
   38   0.0000739  -0.0001808   0.0001834   0.0564205  -0.1258030   0.0911838
   39   0.0000498   0.0003635   0.0000101  -0.0878720   0.0967046  -0.2088024
   40   0.0000040  -0.0000243  -0.0000136   0.0105165   0.0067363  -0.0117465
   41   0.0000061  -0.0000049   0.0000145  -0.0081171  -0.0028179   0.0105451
   42   0.0000443  -0.0000757  -0.0000079   0.0140851   0.0089944  -0.0125323
   43  -0.0000084  -0.0003151   0.0000200  -0.0248267   0.0421457  -0.0657584
   44  -0.0000298  -0.0001003   0.0001429   0.0177006   0.0101739  -0.0063863
   45   0.0000061   0.0001537  -0.0002697  -0.0256074  -0.0104959   0.0272041
   46   0.0000112   0.0000081  -0.0000418  -0.0053016   0.0000906   0.0009984
   47  -0.0000323  -0.0000048   0.0000055   0.0004921   0.0058153   0.0023261
   48  -0.0000117  -0.0000153  -0.0000047   0.0009244   0.0023457   0.0034622
   49  -0.0000038  -0.0000698   0.0000231   0.0014521  -0.0014877   0.0016652
   50  -0.0000186   0.0001426  -0.0000779  -0.0016535  -0.0239003   0.0281034
   51   0.0000213  -0.0003195   0.0000826   0.0015063   0.0278785  -0.0528595
   52   0.0000091  -0.0000173  -0.0000175   0.0006587  -0.0001078   0.0000114
   53  -0.0000014  -0.0000024   0.0000091  -0.0000974  -0.0009561   0.0000383
   54   0.0000058  -0.0000279  -0.0000178   0.0000042   0.0002485  -0.0012721
   55  -0.0001260   0.0004926  -0.0000390  -0.0310892  -0.0369480   0.0645900
   56  -0.0000408   0.0000942   0.0003195  -0.0123372   0.0178458  -0.0156199
   57  -0.0000607   0.0000387  -0.0001428   0.0240234  -0.0136711   0.0259162
   58   0.0000137   0.0000064   0.0000467  -0.0051378   0.0015280  -0.0006896
   59   0.0000350  -0.0000038  -0.0000317   0.0011180   0.0056270   0.0023175
   60   0.0000197   0.0000235  -0.0000156  -0.0004892   0.0023643   0.0034108
   61   0.0000251   0.0000298   0.0005240  -0.1708046  -0.0221492   0.0474102
   62   0.0001130   0.0003492  -0.0004863  -0.0516945  -0.1168028   0.0859986
   63   0.0000773   0.0001367   0.0004753   0.1013026   0.0840659  -0.2077244
   64  -0.0001132   0.0000245   0.0001711   0.0096084  -0.0082110   0.0129938
   65   0.0001309  -0.0001175  -0.0001244   0.0068744  -0.0028865   0.0096831
   66   0.0000772  -0.0002962  -0.0003625  -0.0123323   0.0106869  -0.0128435
           37          38          39          40          41          42
    1  -0.0226896   0.0106332  -0.0041193   0.0009006  -0.0016979   0.0006788
    2   0.0169043   0.0017242  -0.0003629  -0.0000295  -0.0023589  -0.0023278
    3  -0.0235551   0.0014468   0.0050647  -0.0003998  -0.0018734  -0.0004618
    4   0.0015223  -0.0024936   0.0019328  -0.0000303  -0.0004007  -0.0010568
    5   0.0031428  -0.0021272  -0.0012863  -0.0001744   0.0007337   0.0010833
    6  -0.0013066   0.0011790  -0.0003747  -0.0000935  -0.0000979  -0.0000119
    7  -0.0019680  -0.0028069  -0.0019415  -0.0003229  -0.0001612   0.0004153
    8  -0.0026748  -0.0013448  -0.0000932  -0.0002986  -0.0001828  -0.0005851
    9  -0.0013443  -0.0009622  -0.0006845  -0.0005514  -0.0004538   0.0003002
   10  -0.0002467   0.0011159   0.0000369  -0.0002335   0.0001545  -0.0001540
   11   0.0004948  -0.0003476  -0.0000010   0.0000177  -0.0000919  -0.0001837
   12   0.0008421   0.0000802  -0.0000390   0.0000351   0.0000971  -0.0000322
   13  -0.0002633  -0.0001440   0.0001969   0.0000602  -0.0000402   0.0000006
   14  -0.0001835  -0.0000023   0.0001964   0.0000597  -0.0000575  -0.0000118
   15   0.0000526  -0.0001221   0.0000018   0.0000040   0.0000060  -0.0000108
   16   0.0004818  -0.0003535   0.0000599  -0.0000952   0.0000577  -0.0001045
   17  -0.0002467   0.0005394   0.0001471  -0.0001201   0.0000711  -0.0000865
   18  -0.0001723  -0.0001526  -0.0000966   0.0000115   0.0000718   0.0000237
   19  -0.0004997  -0.0001443   0.0002390   0.0000864  -0.0000528   0.0000575
   20   0.0000958   0.0000142   0.0000003  -0.0000136  -0.0000008  -0.0000343
   21  -0.0000604   0.0001299   0.0000055  -0.0000057  -0.0000195  -0.0000012
   22  -0.0002773   0.0000747   0.0000078   0.0001443  -0.0000414   0.0001985
   23   0.0007306  -0.0000386  -0.0000188   0.0000185  -0.0002460  -0.0000783
   24   0.0014099  -0.0003103  -0.0001524  -0.0000151   0.0000105  -0.0000718
   25  -0.0002976  -0.0000291   0.0000997   0.0000142   0.0000336   0.0000113
   26   0.0000321   0.0000023  -0.0000639  -0.0000036  -0.0000039   0.0000001
   27   0.0000578  -0.0000065   0.0000253   0.0000083  -0.0000026  -0.0000087
   28  -0.0018593  -0.0009261   0.0026334   0.0000635   0.0006814  -0.0001070
   29  -0.0028827   0.0014355  -0.0015070   0.0001271  -0.0002725   0.0002414
   30  -0.0001676  -0.0002560  -0.0001255   0.0000603  -0.0000120   0.0001680
   31   0.0002053   0.0000739   0.0000498   0.0000040   0.0000061   0.0000443
   32   0.0006618  -0.0001808   0.0003635  -0.0000243  -0.0000049  -0.0000757
   33  -0.0006786   0.0001834   0.0000101  -0.0000136   0.0000145  -0.0000079
   34  -0.1601083   0.0564205  -0.0878720   0.0105165  -0.0081171   0.0140851
   35   0.0283225  -0.1258030   0.0967046   0.0067363  -0.0028179   0.0089944
   36  -0.0348786   0.0911838  -0.2088024  -0.0117465   0.0105451  -0.0125323
   37   0.6853433  -0.0017972  -0.0528248  -0.1356939  -0.0603898   0.1085348
   38  -0.0017972   0.2915051  -0.2504007  -0.0602410  -0.0921951   0.0961977
   39  -0.0528248  -0.2504007   0.5478985   0.1095710   0.0967100  -0.2052907
   40  -0.1356939  -0.0602410   0.1095710   0.1420553   0.0646582  -0.1171602
   41  -0.0603898  -0.0921951   0.0967100   0.0646582   0.0876718  -0.1075877
   42   0.1085348   0.0961977  -0.2052907  -0.1171602  -0.1075877   0.2126604
   43  -0.3338506  -0.0026949   0.0293535  -0.0114993   0.0023537  -0.0020009
   44   0.0329567  -0.0820576   0.0267073  -0.0141342   0.0046153  -0.0000279
   45  -0.0255301   0.0313477  -0.1107464   0.0244914  -0.0018180   0.0037939
   46  -0.0101118   0.0158300  -0.0246079   0.0009863  -0.0004612   0.0001421
   47  -0.0003018   0.0025677   0.0015274  -0.0000256  -0.0027630  -0.0022211
   48   0.0018885  -0.0000981   0.0034781  -0.0004462  -0.0021653  -0.0005925
   49  -0.0313853  -0.0123457   0.0247919  -0.0053981   0.0010236  -0.0003094
   50  -0.0369408   0.0193867  -0.0132975   0.0014250   0.0056782   0.0025509
   51   0.0645216  -0.0171284   0.0270375  -0.0010250   0.0025921   0.0033220
   52   0.0005075  -0.0013775   0.0030189  -0.0006772   0.0001585  -0.0001721
   53  -0.0009377   0.0040745   0.0050446  -0.0006612   0.0001209   0.0000507
   54   0.0024193   0.0050066  -0.0012676   0.0011721  -0.0000573   0.0000747
   55  -0.0496656   0.0187277  -0.0246277  -0.0006273   0.0003588  -0.0007234
   56   0.0182055  -0.0119662   0.0070341   0.0003787  -0.0006390  -0.0005052
   57  -0.0245896   0.0068181  -0.0146122  -0.0006673  -0.0005231  -0.0001047
   58  -0.0007044   0.0004597  -0.0007878   0.0000569  -0.0001090   0.0000411
   59   0.0004586  -0.0007831  -0.0004813  -0.0000856  -0.0007716  -0.0004891
   60  -0.0007393  -0.0004915  -0.0001153   0.0000518  -0.0004696  -0.0003192
   61   0.0628053  -0.0165512   0.0216656  -0.0008365   0.0024340  -0.0031181
   62   0.0061326  -0.0083903   0.0290014   0.0019920   0.0035586   0.0045316
   63  -0.0175885   0.0322796  -0.0408369  -0.0026316   0.0043911  -0.0002740
   64  -0.0012391  -0.0014313   0.0031261   0.0005261  -0.0004487   0.0006973
   65  -0.0017828   0.0039857   0.0040768   0.0003983  -0.0000440   0.0005643
   66   0.0037063   0.0040711  -0.0003710  -0.0006498   0.0006416  -0.0006230
           43          44          45          46          47          48
    1   0.0034152   0.0018827  -0.0014119  -0.0000451  -0.0002489   0.0000836
    2   0.0015617   0.0040841   0.0049336   0.0006539   0.0001094   0.0000366
    3  -0.0017279   0.0049701  -0.0015808  -0.0010739   0.0001299   0.0001392
    4  -0.0011902   0.0008259   0.0008315  -0.0001279   0.0001152   0.0000433
    5   0.0001763  -0.0010581   0.0004755   0.0003639   0.0000782   0.0001569
    6   0.0010409   0.0000848   0.0000177   0.0000888  -0.0000553  -0.0000483
    7   0.0012269  -0.0002591  -0.0003599   0.0000668  -0.0000287  -0.0000475
    8   0.0006335   0.0003336  -0.0007544  -0.0001689  -0.0000734  -0.0001025
    9   0.0001181  -0.0000702  -0.0002068  -0.0000405  -0.0000276  -0.0000236
   10   0.0002992  -0.0000414  -0.0002734   0.0000553  -0.0000480  -0.0000086
   11  -0.0002686   0.0000584   0.0001464   0.0000316   0.0000043   0.0000314
   12   0.0001531  -0.0002246  -0.0001282   0.0000246  -0.0000082  -0.0000008
   13   0.0000628   0.0000907   0.0000220  -0.0000651   0.0000111  -0.0000325
   14  -0.0000571   0.0000400  -0.0000016  -0.0000631   0.0000149  -0.0000244
   15  -0.0000619  -0.0000012   0.0000262   0.0000002   0.0000025  -0.0000020
   16  -0.0000155   0.0000575   0.0000187   0.0000637  -0.0000301   0.0000351
   17   0.0003722   0.0000743  -0.0001733  -0.0000094  -0.0000335  -0.0000369
   18  -0.0000252   0.0000467   0.0000061  -0.0000040  -0.0000014  -0.0000084
   19  -0.0000367   0.0000746   0.0000036  -0.0001031   0.0000404  -0.0000360
   20  -0.0000363  -0.0000145  -0.0000039   0.0000146  -0.0000092   0.0000048
   21   0.0000141  -0.0000055  -0.0000364  -0.0000002  -0.0000053  -0.0000006
   22  -0.0003497  -0.0000696   0.0001760  -0.0000356   0.0000233  -0.0000008
   23  -0.0001867   0.0002982   0.0003856   0.0000430  -0.0000026  -0.0000004
   24  -0.0000863  -0.0002347   0.0004476   0.0000937   0.0000276   0.0000133
   25  -0.0000184  -0.0000511  -0.0000988  -0.0000349   0.0000071  -0.0000053
   26   0.0000066  -0.0000069   0.0000134   0.0000081   0.0000023   0.0000016
   27  -0.0000249   0.0000155   0.0000072  -0.0000013  -0.0000059  -0.0000011
   28  -0.0006958  -0.0007992  -0.0011785  -0.0003306  -0.0000640  -0.0000915
   29   0.0006331   0.0000702  -0.0002210  -0.0000673   0.0000580  -0.0000098
   30  -0.0000354  -0.0002067   0.0000572  -0.0000049   0.0000281  -0.0000305
   31  -0.0000084  -0.0000298   0.0000061   0.0000112  -0.0000323  -0.0000117
   32  -0.0003151  -0.0001003   0.0001537   0.0000081  -0.0000048  -0.0000153
   33   0.0000200   0.0001429  -0.0002697  -0.0000418   0.0000055  -0.0000047
   34  -0.0248267   0.0177006  -0.0256074  -0.0053016   0.0004921   0.0009244
   35   0.0421457   0.0101739  -0.0104959   0.0000906   0.0058153   0.0023457
   36  -0.0657584  -0.0063863   0.0272041   0.0009984   0.0023261   0.0034622
   37  -0.3338506   0.0329567  -0.0255301  -0.0101118  -0.0003018   0.0018885
   38  -0.0026949  -0.0820576   0.0313477   0.0158300   0.0025677  -0.0000981
   39   0.0293535   0.0267073  -0.1107464  -0.0246079   0.0015274   0.0034781
   40  -0.0114993  -0.0141342   0.0244914   0.0009863  -0.0000256  -0.0004462
   41   0.0023537   0.0046153  -0.0018180  -0.0004612  -0.0027630  -0.0021653
   42  -0.0020009  -0.0000279   0.0037939   0.0001421  -0.0022211  -0.0005925
   43   0.6736851  -0.0424978   0.0125873  -0.1188310   0.0639394  -0.0949137
   44  -0.0424978   0.2985449  -0.2601883   0.0637868  -0.1082055   0.1093261
   45   0.0125873  -0.2601883   0.5571238  -0.0948697   0.1092046  -0.2046831
   46  -0.1188310   0.0637868  -0.0948697   0.1228322  -0.0689373   0.1019074
   47   0.0639394  -0.1082055   0.1092046  -0.0689373   0.1046456  -0.1216277
   48  -0.0949137   0.1093261  -0.2046831   0.1019074  -0.1216277   0.2124068
   49  -0.1851470  -0.0583481   0.1078766   0.0116830   0.0073261  -0.0130330
   50  -0.0248225  -0.1172374   0.0886701  -0.0089104  -0.0026100   0.0105113
   51   0.0532102   0.0923983  -0.2199770   0.0135691   0.0090764  -0.0122801
   52  -0.0121084   0.0025858  -0.0024246   0.0007513  -0.0003923   0.0000901
   53  -0.0139221   0.0044438  -0.0003766   0.0000635  -0.0025860  -0.0021363
   54   0.0239501  -0.0022778   0.0042668  -0.0005805  -0.0021389  -0.0004035
   55   0.0647523   0.0070156  -0.0177098  -0.0010591  -0.0018376   0.0036703
   56  -0.0173050  -0.0098052   0.0312138  -0.0013699   0.0045877   0.0042861
   57   0.0215717   0.0286059  -0.0401606   0.0030651   0.0042980  -0.0003616
   58  -0.0005456   0.0020712  -0.0024365   0.0003854   0.0003860  -0.0006373
   59   0.0025590   0.0041193   0.0048076  -0.0004610  -0.0001678   0.0005707
   60  -0.0031037   0.0047803  -0.0002166   0.0007121   0.0004608  -0.0006770
   61  -0.0535632  -0.0124325   0.0252853  -0.0008503  -0.0003824   0.0007255
   62  -0.0117955  -0.0078123   0.0032724  -0.0004486  -0.0006689  -0.0006187
   63   0.0250723   0.0031396  -0.0148105   0.0007290  -0.0005371  -0.0000735
   64  -0.0007567  -0.0003858   0.0006016   0.0000611  -0.0000118  -0.0001042
   65  -0.0004787  -0.0005556  -0.0005936   0.0000030  -0.0007587  -0.0004358
   66   0.0006470  -0.0005906  -0.0001393  -0.0001057  -0.0004583  -0.0003083
           49          50          51          52          53          54
    1  -0.0001554  -0.0003515   0.0002393   0.0000569  -0.0000505  -0.0000454
    2   0.0001554  -0.0013189   0.0002914  -0.0000795  -0.0006670  -0.0005403
    3   0.0002286   0.0000740  -0.0010840  -0.0000331  -0.0005605  -0.0001936
    4   0.0000394   0.0002844  -0.0006166  -0.0000139  -0.0001920  -0.0001579
    5   0.0006418  -0.0000081   0.0000776   0.0000514   0.0000069   0.0000864
    6  -0.0002318  -0.0003664   0.0005214   0.0000215   0.0000250   0.0000193
    7  -0.0000358  -0.0003547   0.0008524  -0.0000132   0.0000036   0.0000381
    8  -0.0002877  -0.0002503   0.0006459  -0.0000170   0.0000328  -0.0000134
    9   0.0000093  -0.0000264   0.0001868  -0.0000140   0.0000117   0.0000242
   10   0.0000239  -0.0001231   0.0002736   0.0000348   0.0000586   0.0000139
   11   0.0000982   0.0001066  -0.0001787   0.0000461  -0.0000713  -0.0000388
   12   0.0000910  -0.0000015  -0.0000052   0.0000006   0.0000019   0.0000219
   13  -0.0001415  -0.0000658   0.0000197  -0.0000420  -0.0000092  -0.0000095
   14  -0.0001164   0.0000561  -0.0000064  -0.0000382  -0.0000125  -0.0000176
   15  -0.0000085   0.0000478  -0.0000160  -0.0000037  -0.0000049  -0.0000105
   16   0.0001878  -0.0000598   0.0000218   0.0000564   0.0000089   0.0000032
   17  -0.0000787  -0.0002901   0.0002972  -0.0000202   0.0000796   0.0000297
   18  -0.0000365  -0.0000403   0.0000015  -0.0000061   0.0000308  -0.0000081
   19  -0.0002245   0.0000416  -0.0000055  -0.0000609   0.0000031  -0.0000017
   20   0.0000320   0.0000189  -0.0000242   0.0000117  -0.0000046  -0.0000045
   21   0.0000262  -0.0000061   0.0000302   0.0000011  -0.0000009  -0.0000006
   22  -0.0000576   0.0002460  -0.0003845  -0.0000050  -0.0000671  -0.0000112
   23   0.0000700   0.0001074  -0.0002404  -0.0000137  -0.0000515  -0.0000495
   24  -0.0001542   0.0001485  -0.0001448   0.0000154   0.0000048   0.0000115
   25  -0.0000552   0.0000150   0.0000085  -0.0000063   0.0000087   0.0000074
   26   0.0000057  -0.0000015   0.0000022   0.0000022  -0.0000021  -0.0000010
   27  -0.0000105   0.0000310  -0.0000358   0.0000001  -0.0000071  -0.0000077
   28  -0.0003807   0.0001477  -0.0000208  -0.0000131   0.0001679   0.0000940
   29  -0.0005077  -0.0000725   0.0002892  -0.0000114  -0.0000111   0.0000190
   30   0.0002704  -0.0002492   0.0003755  -0.0000095  -0.0000223   0.0000206
   31  -0.0000038  -0.0000186   0.0000213   0.0000091  -0.0000014   0.0000058
   32  -0.0000698   0.0001426  -0.0003195  -0.0000173  -0.0000024  -0.0000279
   33   0.0000231  -0.0000779   0.0000826  -0.0000175   0.0000091  -0.0000178
   34   0.0014521  -0.0016535   0.0015063   0.0006587  -0.0000974   0.0000042
   35  -0.0014877  -0.0239003   0.0278785  -0.0001078  -0.0009561   0.0002485
   36   0.0016652   0.0281034  -0.0528595   0.0000114   0.0000383  -0.0012721
   37  -0.0313853  -0.0369408   0.0645216   0.0005075  -0.0009377   0.0024193
   38  -0.0123457   0.0193867  -0.0171284  -0.0013775   0.0040745   0.0050066
   39   0.0247919  -0.0132975   0.0270375   0.0030189   0.0050446  -0.0012676
   40  -0.0053981   0.0014250  -0.0010250  -0.0006772  -0.0006612   0.0011721
   41   0.0010236   0.0056782   0.0025921   0.0001585   0.0001209  -0.0000573
   42  -0.0003094   0.0025509   0.0033220  -0.0001721   0.0000507   0.0000747
   43  -0.1851470  -0.0248225   0.0532102  -0.0121084  -0.0139221   0.0239501
   44  -0.0583481  -0.1172374   0.0923983   0.0025858   0.0044438  -0.0022778
   45   0.1078766   0.0886701  -0.2199770  -0.0024246  -0.0003766   0.0042668
   46   0.0116830  -0.0089104   0.0135691   0.0007513   0.0000635  -0.0005805
   47   0.0073261  -0.0026100   0.0090764  -0.0003923  -0.0025860  -0.0021389
   48  -0.0130330   0.0105113  -0.0122801   0.0000901  -0.0021363  -0.0004035
   49   0.7367618  -0.0326720  -0.0150989  -0.3348412   0.0201143   0.0011203
   50  -0.0326720   0.2806114  -0.2314374   0.0200696  -0.0441935   0.0099422
   51  -0.0150989  -0.2314374   0.5117257   0.0010818   0.0098011  -0.0531836
   52  -0.3348412   0.0200696   0.0010818   0.3550253  -0.0220862  -0.0014013
   53   0.0201143  -0.0441935   0.0098011  -0.0220862   0.0358862  -0.0145136
   54   0.0011203   0.0099422  -0.0531836  -0.0014013  -0.0145136   0.0491756
   55  -0.1742744   0.0337290  -0.0415081  -0.0103957   0.0159308  -0.0240945
   56   0.0671760  -0.1306171   0.1001711  -0.0004902   0.0026376   0.0010797
   57  -0.0958308   0.1040511  -0.2215704   0.0023359  -0.0007373   0.0042800
   58   0.0116248   0.0069523  -0.0122240   0.0007512  -0.0005331   0.0002861
   59  -0.0093333  -0.0025400   0.0107277  -0.0001044  -0.0026461  -0.0022527
   60   0.0142246   0.0086723  -0.0123356  -0.0003803  -0.0021741  -0.0004076
   61  -0.0241452   0.0429485  -0.0658020   0.0009232   0.0014351  -0.0016449
   62   0.0180002   0.0110867  -0.0071750   0.0018750   0.0038388   0.0053725
   63  -0.0263102  -0.0097049   0.0269515  -0.0022955   0.0054817  -0.0012034
   64  -0.0055248   0.0001142   0.0013596  -0.0005975   0.0007632  -0.0011676
   65   0.0006045   0.0058445   0.0022617  -0.0000445   0.0000831   0.0001488
   66   0.0006982   0.0024035   0.0032586   0.0001811   0.0000339   0.0000813
           55          56          57          58          59          60
    1   0.0021472  -0.0009330   0.0023366  -0.0001894   0.0001210  -0.0001717
    2  -0.0017780   0.0036482   0.0052870  -0.0008827   0.0001915   0.0000774
    3   0.0021941   0.0044824  -0.0010404   0.0010257   0.0000384   0.0001457
    4  -0.0000343   0.0005262   0.0014581  -0.0003133   0.0000759   0.0000478
    5  -0.0000868   0.0004124  -0.0004797   0.0003463   0.0000966   0.0000108
    6  -0.0001120  -0.0000644  -0.0002376   0.0000494   0.0000618  -0.0000176
    7  -0.0007524   0.0004260  -0.0001599   0.0000353   0.0000040  -0.0000033
    8  -0.0005887  -0.0000362  -0.0002099  -0.0001240  -0.0000914  -0.0000557
    9  -0.0002281   0.0000875  -0.0000358   0.0000099  -0.0000153  -0.0000038
   10  -0.0002179  -0.0000516  -0.0002428   0.0000251   0.0000006  -0.0000132
   11   0.0001801   0.0002665   0.0004947   0.0000197   0.0000472  -0.0000122
   12  -0.0000876  -0.0002279   0.0002918  -0.0000683   0.0000219  -0.0000021
   13  -0.0000551   0.0001602   0.0001158  -0.0000784  -0.0000055   0.0000236
   14   0.0000294   0.0000022  -0.0000051  -0.0000577  -0.0000090   0.0000192
   15   0.0000323  -0.0000034   0.0000119  -0.0000118  -0.0000116  -0.0000016
   16  -0.0000897   0.0000119  -0.0000342   0.0000593  -0.0000095  -0.0000557
   17  -0.0004124   0.0000447  -0.0003663  -0.0000363  -0.0000551  -0.0000173
   18   0.0000491   0.0001069  -0.0000654   0.0000032  -0.0000081  -0.0000019
   19  -0.0000164  -0.0001275  -0.0000386  -0.0001068  -0.0000195   0.0000438
   20   0.0000487   0.0000232   0.0000131   0.0000220   0.0000022  -0.0000083
   21  -0.0000260   0.0000124   0.0000102   0.0000031  -0.0000018  -0.0000054
   22   0.0004979  -0.0000699   0.0004942  -0.0000178   0.0000607   0.0000544
   23   0.0003769   0.0000872   0.0002247   0.0000167   0.0000057   0.0000007
   24   0.0001227  -0.0004649  -0.0001098  -0.0000414   0.0000163   0.0000185
   25  -0.0000187  -0.0000521  -0.0000191  -0.0000235   0.0000006   0.0000103
   26   0.0000034   0.0000099  -0.0000033   0.0000065   0.0000025   0.0000004
   27   0.0000673   0.0000116   0.0000359   0.0000062   0.0000041   0.0000031
   28  -0.0002227  -0.0006705  -0.0008993  -0.0001006  -0.0000939   0.0000095
   29  -0.0001490  -0.0000975  -0.0000571  -0.0000427   0.0000141   0.0000392
   30  -0.0009203   0.0002175   0.0001796  -0.0000624  -0.0000780  -0.0000715
   31  -0.0001260  -0.0000408  -0.0000607   0.0000137   0.0000350   0.0000197
   32   0.0004926   0.0000942   0.0000387   0.0000064  -0.0000038   0.0000235
   33  -0.0000390   0.0003195  -0.0001428   0.0000467  -0.0000317  -0.0000156
   34  -0.0310892  -0.0123372   0.0240234  -0.0051378   0.0011180  -0.0004892
   35  -0.0369480   0.0178458  -0.0136711   0.0015280   0.0056270   0.0023643
   36   0.0645900  -0.0156199   0.0259162  -0.0006896   0.0023175   0.0034108
   37  -0.0496656   0.0182055  -0.0245896  -0.0007044   0.0004586  -0.0007393
   38   0.0187277  -0.0119662   0.0068181   0.0004597  -0.0007831  -0.0004915
   39  -0.0246277   0.0070341  -0.0146122  -0.0007878  -0.0004813  -0.0001153
   40  -0.0006273   0.0003787  -0.0006673   0.0000569  -0.0000856   0.0000518
   41   0.0003588  -0.0006390  -0.0005231  -0.0001090  -0.0007716  -0.0004696
   42  -0.0007234  -0.0005052  -0.0001047   0.0000411  -0.0004891  -0.0003192
   43   0.0647523  -0.0173050   0.0215717  -0.0005456   0.0025590  -0.0031037
   44   0.0070156  -0.0098052   0.0286059   0.0020712   0.0041193   0.0047803
   45  -0.0177098   0.0312138  -0.0401606  -0.0024365   0.0048076  -0.0002166
   46  -0.0010591  -0.0013699   0.0030651   0.0003854  -0.0004610   0.0007121
   47  -0.0018376   0.0045877   0.0042980   0.0003860  -0.0001678   0.0004608
   48   0.0036703   0.0042861  -0.0003616  -0.0006373   0.0005707  -0.0006770
   49  -0.1742744   0.0671760  -0.0958308   0.0116248  -0.0093333   0.0142246
   50   0.0337290  -0.1306171   0.1040511   0.0069523  -0.0025400   0.0086723
   51  -0.0415081   0.1001711  -0.2215704  -0.0122240   0.0107277  -0.0123356
   52  -0.0103957  -0.0004902   0.0023359   0.0007512  -0.0001044  -0.0003803
   53   0.0159308   0.0026376  -0.0007373  -0.0005331  -0.0026461  -0.0021741
   54  -0.0240945   0.0010797   0.0042800   0.0002861  -0.0022527  -0.0004076
   55   0.6753852  -0.0101158  -0.0469619  -0.1352024  -0.0597164   0.1086069
   56  -0.0101158   0.2942111  -0.2579250  -0.0595578  -0.0910875   0.0957808
   57  -0.0469619  -0.2579250   0.5593142   0.1085742   0.0956649  -0.2052927
   58  -0.1352024  -0.0595578   0.1085742   0.1402375   0.0636034  -0.1171640
   59  -0.0597164  -0.0910875   0.0956649   0.0636034   0.0865267  -0.1068843
   60   0.1086069   0.0957808  -0.2052927  -0.1171640  -0.1068843   0.2131370
   61  -0.3293777   0.0004545   0.0300017  -0.0117418   0.0022560  -0.0018589
   62   0.0349421  -0.0819939   0.0268863  -0.0140257   0.0042452   0.0000522
   63  -0.0243455   0.0304606  -0.1101395   0.0245741  -0.0018707   0.0033176
   64  -0.0095601   0.0157820  -0.0244734   0.0009727  -0.0004636   0.0001749
   65  -0.0002038   0.0023720   0.0015951  -0.0000491  -0.0027225  -0.0021691
   66   0.0020504  -0.0004539   0.0038348  -0.0004965  -0.0021063  -0.0005490
           61          62          63          64          65          66
    1  -0.0280848  -0.0045029   0.0057599   0.0011150   0.0010006  -0.0015451
    2  -0.0138448   0.0060921  -0.0014078  -0.0004661  -0.0024319  -0.0019120
    3   0.0240341  -0.0022684   0.0038977   0.0004600  -0.0020183  -0.0003025
    4  -0.0016605   0.0019297  -0.0023951   0.0000258  -0.0009547   0.0001157
    5   0.0043546  -0.0003705  -0.0010811  -0.0003178  -0.0001506   0.0003847
    6   0.0012287  -0.0005109  -0.0001865  -0.0000605   0.0000400   0.0002324
    7   0.0012988  -0.0001064  -0.0008569  -0.0000382  -0.0000260   0.0000528
    8  -0.0002650   0.0007529  -0.0001379   0.0001398  -0.0000041  -0.0001916
    9   0.0004435   0.0001659   0.0000777   0.0000668  -0.0000611  -0.0000416
   10  -0.0004837  -0.0003525   0.0003325   0.0000338   0.0002222  -0.0001338
   11  -0.0000281   0.0000090  -0.0002548  -0.0001539  -0.0003544   0.0001391
   12  -0.0011042   0.0001278  -0.0003937   0.0000095   0.0000702  -0.0000459
   13  -0.0003442   0.0000755  -0.0003212   0.0000520  -0.0000631  -0.0000787
   14  -0.0002674   0.0001164  -0.0000493   0.0000623  -0.0000184  -0.0001146
   15  -0.0001373   0.0000666   0.0000387  -0.0000119  -0.0000132  -0.0000230
   16   0.0004224   0.0004228  -0.0000035  -0.0000650   0.0000000   0.0000390
   17  -0.0001392   0.0002262   0.0002071   0.0001700   0.0003202  -0.0002100
   18   0.0000657  -0.0000935   0.0001476   0.0000404   0.0000488  -0.0000429
   19  -0.0004745   0.0002743  -0.0002004   0.0000934   0.0000383  -0.0000601
   20   0.0000750  -0.0000501   0.0000598  -0.0000185  -0.0000244  -0.0000051
   21   0.0000375  -0.0000243  -0.0000014  -0.0000078  -0.0000047  -0.0000109
   22  -0.0004199  -0.0006308  -0.0005053  -0.0002170  -0.0003408   0.0002618
   23  -0.0002421   0.0002943   0.0001844  -0.0000184  -0.0001972  -0.0002721
   24  -0.0008373   0.0005761  -0.0000819  -0.0000612   0.0000495   0.0001403
   25  -0.0000770  -0.0000170  -0.0000691   0.0000113   0.0000291   0.0000451
   26   0.0000368  -0.0000329   0.0000205  -0.0000035  -0.0000014   0.0000053
   27  -0.0000403  -0.0000972  -0.0000404   0.0000306  -0.0000407  -0.0000074
   28   0.0000468   0.0024851  -0.0008183   0.0001620   0.0004973   0.0004342
   29  -0.0024366  -0.0024101   0.0009582   0.0001114   0.0004878   0.0002437
   30   0.0015404   0.0007389  -0.0007908   0.0001465  -0.0002535   0.0002252
   31   0.0000251   0.0001130   0.0000773  -0.0001132   0.0001309   0.0000772
   32   0.0000298   0.0003492   0.0001367   0.0000245  -0.0001175  -0.0002962
   33   0.0005240  -0.0004863   0.0004753   0.0001711  -0.0001244  -0.0003625
   34  -0.1708046  -0.0516945   0.1013026   0.0096084   0.0068744  -0.0123323
   35  -0.0221492  -0.1168028   0.0840659  -0.0082110  -0.0028865   0.0106869
   36   0.0474102   0.0859986  -0.2077244   0.0129938   0.0096831  -0.0128435
   37   0.0628053   0.0061326  -0.0175885  -0.0012391  -0.0017828   0.0037063
   38  -0.0165512  -0.0083903   0.0322796  -0.0014313   0.0039857   0.0040711
   39   0.0216656   0.0290014  -0.0408369   0.0031261   0.0040768  -0.0003710
   40  -0.0008365   0.0019920  -0.0026316   0.0005261   0.0003983  -0.0006498
   41   0.0024340   0.0035586   0.0043911  -0.0004487  -0.0000440   0.0006416
   42  -0.0031181   0.0045316  -0.0002740   0.0006973   0.0005643  -0.0006230
   43  -0.0535632  -0.0117955   0.0250723  -0.0007567  -0.0004787   0.0006470
   44  -0.0124325  -0.0078123   0.0031396  -0.0003858  -0.0005556  -0.0005906
   45   0.0252853   0.0032724  -0.0148105   0.0006016  -0.0005936  -0.0001393
   46  -0.0008503  -0.0004486   0.0007290   0.0000611   0.0000030  -0.0001057
   47  -0.0003824  -0.0006689  -0.0005371  -0.0000118  -0.0007587  -0.0004583
   48   0.0007255  -0.0006187  -0.0000735  -0.0001042  -0.0004358  -0.0003083
   49  -0.0241452   0.0180002  -0.0263102  -0.0055248   0.0006045   0.0006982
   50   0.0429485   0.0110867  -0.0097049   0.0001142   0.0058445   0.0024035
   51  -0.0658020  -0.0071750   0.0269515   0.0013596   0.0022617   0.0032586
   52   0.0009232   0.0018750  -0.0022955  -0.0005975  -0.0000445   0.0001811
   53   0.0014351   0.0038388   0.0054817   0.0007632   0.0000831   0.0000339
   54  -0.0016449   0.0053725  -0.0012034  -0.0011676   0.0001488   0.0000813
   55  -0.3293777   0.0349421  -0.0243455  -0.0095601  -0.0002038   0.0020504
   56   0.0004545  -0.0819939   0.0304606   0.0157820   0.0023720  -0.0004539
   57   0.0300017   0.0268863  -0.1101395  -0.0244734   0.0015951   0.0038348
   58  -0.0117418  -0.0140257   0.0245741   0.0009727  -0.0000491  -0.0004965
   59   0.0022560   0.0042452  -0.0018707  -0.0004636  -0.0027225  -0.0021063
   60  -0.0018589   0.0000522   0.0033176   0.0001749  -0.0021691  -0.0005490
   61   0.6759901  -0.0484471   0.0165798  -0.1186450   0.0631631  -0.0949999
   62  -0.0484471   0.2941593  -0.2543115   0.0637809  -0.1061991   0.1087963
   63   0.0165798  -0.2543115   0.5460763  -0.0960846   0.1079716  -0.2044260
   64  -0.1186450   0.0637809  -0.0960846   0.1240951  -0.0690180   0.1020928
   65   0.0631631  -0.1061991   0.1079716  -0.0690180   0.1033728  -0.1207954
   66  -0.0949999   0.1087963  -0.2044260   0.1020928  -0.1207954   0.2123242
 **********************************************************************
 **                                                                  **
 **                       VIBRATIONAL ANALYSIS                       **
 **                       --------------------                       **
 **                                                                  **
 **        VIBRATIONAL FREQUENCIES (CM**-1) AND NORMAL MODES         **
 **     FORCE CONSTANTS (mDYN/ANGSTROM) AND REDUCED MASSES (AMU)     **
 **                  INFRARED INTENSITIES (KM/MOL)                   **
 **                                                                  **
 **********************************************************************


 Mode:                 1                      2                      3
 Frequency:        29.52                  49.25                  73.73
 Force Cnst:      0.0022                 0.0113                 0.0250
 Red. Mass:       4.3010                 7.8781                 7.7995
 IR Active:          YES                    YES                    YES
 IR Intens:        0.038                  0.014                  0.154
 Raman Active:       YES                    YES                    YES
               X      Y      Z        X      Y      Z        X      Y      Z
 C          0.008 -0.024 -0.019   -0.001 -0.011  0.201    0.019 -0.142 -0.066
 C         -0.004 -0.021  0.022    0.001 -0.007  0.139   -0.029 -0.106 -0.026
 Cl        -0.036 -0.039  0.059    0.006 -0.012  0.200   -0.109 -0.153  0.089
 C         -0.003 -0.006  0.019    0.001  0.002  0.022   -0.023 -0.032 -0.041
 Cl        -0.016 -0.003  0.082    0.002  0.021 -0.171   -0.102  0.040 -0.145
 C          0.006  0.002 -0.038   -0.002  0.001  0.032    0.041 -0.012  0.006
 Cl         0.009  0.018 -0.057   -0.003  0.014 -0.160    0.059  0.078  0.121
 C          0.016 -0.002 -0.080   -0.004 -0.011  0.176    0.091 -0.052 -0.014
 H          0.025  0.005 -0.118   -0.005 -0.014  0.198    0.140 -0.035  0.014
 C          0.013 -0.016 -0.066   -0.003 -0.016  0.248    0.077 -0.116 -0.070
 H          0.018 -0.018 -0.090   -0.005 -0.021  0.310    0.119 -0.147 -0.098
 C          0.007 -0.012 -0.018    0.000  0.002  0.100    0.024 -0.119 -0.071
 C          0.008 -0.195 -0.138    0.117 -0.014  0.011    0.068  0.009 -0.016
 H          0.008 -0.357 -0.232    0.212 -0.027  0.071    0.095 -0.031 -0.019
 C          0.009 -0.165 -0.133    0.118 -0.021 -0.161    0.084  0.230  0.067
 H          0.006 -0.311 -0.226    0.214 -0.037 -0.231    0.121  0.349  0.121
 C          0.016  0.053 -0.004   -0.002 -0.013 -0.243    0.054  0.312  0.091
 H          0.018  0.077  0.002   -0.003 -0.023 -0.375    0.067  0.498  0.168
 C          0.019  0.240  0.118   -0.120  0.009 -0.152    0.006  0.146  0.012
 H          0.023  0.410  0.217   -0.215  0.017 -0.215   -0.020  0.195  0.021
 C          0.017  0.204  0.111   -0.118  0.016  0.019   -0.008 -0.070 -0.069
 H          0.023  0.346  0.201   -0.213  0.025  0.086   -0.044 -0.173 -0.113
 TransDip   0.004  0.000 -0.005    0.000 -0.003  0.002    0.007  0.010  0.003

 Mode:                 4                      5                      6
 Frequency:        85.45                 176.19                 202.28
 Force Cnst:      0.0518                 0.0965                 0.4313
 Red. Mass:      12.0328                 5.2742                17.8895
 IR Active:          YES                    YES                    YES
 IR Intens:        0.158                  0.636                  0.021
 Raman Active:       YES                    YES                    YES
               X      Y      Z        X      Y      Z        X      Y      Z
 C         -0.009  0.107 -0.107    0.004  0.035 -0.165   -0.094 -0.059 -0.031
 C          0.020  0.070 -0.011    0.004  0.026 -0.082   -0.038 -0.074 -0.019
 Cl         0.058  0.049  0.279   -0.018 -0.003  0.088    0.320  0.042  0.033
 C          0.017  0.031 -0.079    0.006  0.011  0.014   -0.056 -0.122 -0.019
 Cl         0.066  0.012 -0.269    0.020  0.003  0.012    0.100 -0.268 -0.024
 C         -0.027  0.010 -0.037   -0.001 -0.005  0.135   -0.008 -0.074  0.002
 Cl        -0.038 -0.088  0.265   -0.009 -0.024 -0.084    0.077  0.448  0.036
 C         -0.060  0.048 -0.160   -0.005 -0.016  0.312    0.006 -0.087  0.027
 H         -0.091  0.036 -0.168   -0.009 -0.036  0.501   -0.020 -0.102  0.055
 C         -0.051  0.100 -0.239   -0.001  0.009  0.118   -0.018 -0.053  0.005
 H         -0.079  0.134 -0.336   -0.003  0.003  0.182    0.002 -0.071  0.012
 C         -0.012  0.093 -0.046    0.003  0.014 -0.228   -0.150 -0.085 -0.054
 C         -0.094 -0.014 -0.061   -0.109 -0.000 -0.169   -0.196 -0.095 -0.045
 H         -0.154  0.001 -0.097   -0.208  0.011 -0.234   -0.224 -0.124 -0.083
 C         -0.107 -0.167 -0.044   -0.116 -0.004  0.007   -0.204 -0.028 -0.003
 H         -0.178 -0.266 -0.065   -0.218 -0.004  0.071   -0.191 -0.019 -0.005
 C         -0.030 -0.199 -0.006    0.004  0.013  0.105   -0.214  0.060  0.038
 H         -0.038 -0.327 -0.002    0.005  0.037  0.244   -0.209  0.139  0.088
 C          0.059 -0.059  0.031    0.120 -0.006  0.016   -0.197  0.032  0.009
 H          0.120 -0.072  0.067    0.220 -0.006  0.087   -0.178  0.073  0.046
 C          0.067  0.086  0.008    0.112 -0.006 -0.162   -0.194 -0.048 -0.045
 H          0.138  0.173  0.020    0.212  0.004 -0.220   -0.218 -0.067 -0.041
 TransDip  -0.004 -0.004 -0.011   -0.007  0.003  0.024   -0.003 -0.002  0.003

 Mode:                 7                      8                      9
 Frequency:       225.08                 244.47                 253.46
 Force Cnst:      0.8849                 0.2296                 0.3374
 Red. Mass:      29.6458                 6.5218                 8.9131
 IR Active:          YES                    YES                    YES
 IR Intens:        0.081                  0.361                  0.595
 Raman Active:       YES                    YES                    YES
               X      Y      Z        X      Y      Z        X      Y      Z
 C         -0.035 -0.058 -0.026   -0.005  0.015  0.078    0.019 -0.004  0.008
 C          0.026 -0.117 -0.005   -0.003  0.032  0.240   -0.039 -0.017  0.228
 Cl         0.570  0.065  0.022   -0.021  0.084 -0.041    0.049  0.055 -0.046
 C          0.015 -0.086  0.012    0.030  0.049  0.269   -0.088 -0.088  0.311
 Cl        -0.553  0.350  0.037    0.115  0.052 -0.059   -0.117 -0.080 -0.079
 C          0.091 -0.053  0.017    0.039  0.055  0.159   -0.134 -0.083  0.233
 Cl         0.080 -0.210 -0.028    0.024 -0.090 -0.038   -0.157  0.122 -0.041
 C          0.037 -0.028  0.012    0.044  0.077 -0.061   -0.099 -0.089 -0.010
 H          0.022 -0.035  0.012    0.054  0.100 -0.242   -0.091 -0.070 -0.169
 C          0.028 -0.046 -0.017    0.047  0.055 -0.113   -0.079 -0.026 -0.160
 H          0.061 -0.071 -0.035    0.074  0.056 -0.324   -0.144  0.051 -0.401
 C         -0.055 -0.076 -0.045   -0.057 -0.144 -0.042    0.100  0.035 -0.041
 C         -0.073 -0.086 -0.044   -0.067 -0.201 -0.077    0.144  0.047 -0.040
 H         -0.085 -0.117 -0.072   -0.069 -0.272 -0.119    0.156  0.053 -0.027
 C         -0.077 -0.041 -0.011   -0.062 -0.034 -0.001    0.152  0.002 -0.011
 H         -0.074 -0.043 -0.014   -0.036  0.002  0.005    0.099 -0.012  0.014
 C         -0.076  0.039  0.033   -0.080  0.154  0.090    0.210 -0.045  0.006
 H         -0.072  0.105  0.076   -0.065  0.373  0.203    0.207 -0.086  0.013
 C         -0.068  0.020  0.017   -0.100 -0.012 -0.006    0.213 -0.026  0.017
 H         -0.057  0.063  0.049   -0.104  0.028  0.014    0.217 -0.034  0.014
 C         -0.071 -0.052 -0.032   -0.106 -0.183 -0.086    0.197  0.015 -0.007
 H         -0.079 -0.066 -0.037   -0.143 -0.264 -0.115    0.269  0.036 -0.041
 TransDip  -0.008  0.005  0.001   -0.008  0.003 -0.017    0.015  0.006 -0.019

 Mode:                10                     11                     12
 Frequency:       259.11                 346.62                 378.12
 Force Cnst:      0.2810                 1.8813                 0.4858
 Red. Mass:       7.1039                26.5758                 5.7673
 IR Active:          YES                    YES                    YES
 IR Intens:        0.321                  0.161                  0.192
 Raman Active:       YES                    YES                    YES
               X      Y      Z        X      Y      Z        X      Y      Z
 C         -0.007 -0.010 -0.033   -0.013  0.133  0.056    0.003  0.039  0.217
 C          0.059 -0.092  0.130   -0.116  0.170  0.052    0.050 -0.034  0.227
 Cl        -0.043 -0.147 -0.052   -0.227  0.424  0.049    0.003 -0.077 -0.028
 C          0.071 -0.068  0.219   -0.125 -0.191 -0.030    0.037 -0.033  0.057
 Cl        -0.011  0.029 -0.044   -0.316 -0.364 -0.036   -0.016  0.009 -0.009
 C          0.105 -0.056  0.187    0.178 -0.135 -0.073   -0.001 -0.016 -0.246
 Cl         0.155  0.001 -0.044    0.447 -0.099 -0.000    0.012  0.020  0.045
 C          0.049 -0.011  0.028    0.102 -0.058 -0.038   -0.056  0.011 -0.194
 H          0.016 -0.018 -0.057   -0.094 -0.138 -0.057   -0.103  0.007 -0.355
 C          0.023  0.000 -0.124    0.101  0.147  0.068   -0.053  0.014  0.290
 H          0.053 -0.008 -0.288    0.063  0.173  0.094   -0.083  0.022  0.434
 C         -0.043  0.166 -0.009   -0.001  0.023 -0.022    0.011  0.121 -0.104
 C         -0.129  0.223  0.060    0.009  0.016 -0.032   -0.060  0.021 -0.155
 H         -0.191  0.333  0.078    0.010  0.025 -0.026   -0.147  0.007 -0.227
 C         -0.152  0.048  0.023    0.010 -0.003 -0.016   -0.078 -0.004 -0.012
 H         -0.181  0.025  0.025   -0.015 -0.015 -0.008   -0.169 -0.033  0.025
 C         -0.135 -0.143 -0.071    0.040  0.008  0.014    0.009  0.035  0.081
 H         -0.152 -0.374 -0.161    0.041  0.019  0.040    0.012  0.077  0.198
 C         -0.056  0.038 -0.006    0.046 -0.000  0.004    0.086 -0.048 -0.032
 H         -0.003 -0.020 -0.001    0.053  0.006  0.012    0.168 -0.122 -0.016
 C         -0.037  0.227  0.034    0.038 -0.004 -0.022    0.072  0.035 -0.140
 H         -0.013  0.301  0.068    0.067  0.003 -0.037    0.157  0.036 -0.194
 TransDip  -0.010  0.001 -0.015   -0.012 -0.005  0.000    0.003  0.012 -0.006

 Mode:                13                     14                     15
 Frequency:       412.72                 441.06                 498.35
 Force Cnst:      0.2901                 0.5559                 1.4610
 Red. Mass:       2.8906                 4.8497                 9.9850
 IR Active:          YES                    YES                    YES
 IR Intens:        0.324                  2.259                  6.864
 Raman Active:       YES                    YES                    YES
               X      Y      Z        X      Y      Z        X      Y      Z
 C          0.003 -0.007 -0.010    0.031 -0.170 -0.016   -0.017  0.096  0.028
 C         -0.006  0.003 -0.006   -0.084 -0.039  0.082   -0.057  0.042 -0.007
 Cl         0.003  0.010  0.003    0.007  0.101  0.007    0.075 -0.179 -0.021
 C         -0.004  0.003  0.001   -0.066  0.046  0.064   -0.093  0.150  0.011
 Cl        -0.000 -0.002 -0.000    0.022 -0.013 -0.009   -0.115 -0.229 -0.022
 C         -0.000  0.003  0.006    0.004  0.095 -0.086    0.090  0.336  0.060
 Cl        -0.003 -0.002 -0.001   -0.085 -0.032  0.010   -0.089 -0.050 -0.007
 C          0.010 -0.002  0.003    0.174 -0.011 -0.062    0.184  0.395  0.034
 H          0.017  0.000  0.012    0.327  0.056 -0.087    0.254  0.433  0.013
 C          0.009 -0.006 -0.007    0.166 -0.164  0.094    0.194  0.230  0.008
 H          0.011 -0.008  0.001    0.247 -0.237  0.172    0.364  0.104 -0.030
 C         -0.002 -0.013 -0.004    0.005 -0.162 -0.153   -0.004  0.058  0.038
 C         -0.011 -0.177 -0.105   -0.028  0.091  0.016   -0.001  0.004 -0.003
 H         -0.021 -0.383 -0.230   -0.064  0.279  0.096    0.005 -0.041 -0.024
 C          0.011  0.177  0.110   -0.043  0.074  0.052    0.001 -0.018 -0.024
 H          0.026  0.396  0.243   -0.048  0.207  0.141   -0.008 -0.073 -0.054
 C         -0.003 -0.006 -0.006   -0.051 -0.148 -0.078    0.016  0.038  0.020
 H         -0.003 -0.017 -0.014   -0.062 -0.308 -0.149    0.017  0.061  0.040
 C         -0.016 -0.169 -0.104    0.009  0.107  0.049    0.007 -0.024 -0.016
 H         -0.034 -0.372 -0.231    0.061  0.253  0.168   -0.005 -0.076 -0.053
 C          0.010  0.176  0.114    0.006  0.077 -0.019    0.008 -0.001  0.007
 H          0.023  0.395  0.249    0.026  0.221  0.062    0.012 -0.043 -0.023
 TransDip   0.018 -0.003  0.003    0.045  0.002  0.017    0.047  0.069  0.003

 Mode:                16                     17                     18
 Frequency:       519.39                 530.09                 581.64
 Force Cnst:      0.8056                 1.1280                 0.8689
 Red. Mass:       5.0685                 6.8131                 4.3591
 IR Active:          YES                    YES                    YES
 IR Intens:        0.441                 16.052                 14.241
 Raman Active:       YES                    YES                    YES
               X      Y      Z        X      Y      Z        X      Y      Z
 C          0.047 -0.010  0.086   -0.225 -0.015 -0.016    0.100  0.185 -0.010
 C          0.032 -0.033  0.354   -0.168 -0.056  0.124    0.156  0.104  0.016
 Cl        -0.008  0.013 -0.029    0.046 -0.051 -0.016   -0.014 -0.048 -0.006
 C          0.021  0.015 -0.257   -0.115  0.068 -0.022    0.118 -0.064  0.021
 Cl        -0.012 -0.006  0.022    0.055  0.017  0.004   -0.042 -0.013 -0.003
 C          0.009  0.003 -0.191   -0.048  0.103 -0.087    0.031 -0.097 -0.045
 Cl        -0.035  0.003  0.009    0.151 -0.021  0.003   -0.047  0.023  0.004
 C          0.046 -0.056  0.238   -0.185  0.170  0.074   -0.040 -0.028  0.004
 H          0.063 -0.086  0.619   -0.224  0.143  0.190   -0.206 -0.098  0.037
 C          0.048  0.004 -0.220   -0.213  0.051 -0.026    0.022  0.214  0.021
 H          0.040  0.038 -0.475   -0.137 -0.005 -0.069   -0.104  0.314  0.055
 C          0.026  0.039  0.003   -0.155 -0.182 -0.109    0.045 -0.198 -0.083
 C         -0.010  0.006 -0.007    0.043  0.014 -0.072   -0.003 -0.106  0.037
 H         -0.045  0.008 -0.031    0.174  0.125  0.088   -0.005  0.121  0.164
 C         -0.022 -0.017  0.006    0.082  0.112 -0.008    0.004  0.076  0.085
 H         -0.023 -0.041 -0.009    0.003  0.299  0.166    0.102  0.393  0.231
 C         -0.032  0.015  0.020    0.174 -0.128 -0.073   -0.074 -0.118 -0.097
 H         -0.032  0.023  0.031    0.171 -0.173 -0.117   -0.073 -0.105 -0.101
 C         -0.007 -0.007 -0.017    0.054  0.032  0.122   -0.018  0.116  0.029
 H          0.022 -0.055 -0.023   -0.035  0.275  0.194    0.013  0.408  0.216
 C         -0.001  0.026 -0.030    0.014 -0.073  0.072   -0.012 -0.070 -0.025
 H         -0.007 -0.003 -0.045    0.143  0.123  0.115   -0.073  0.135  0.148
 TransDip   0.020 -0.006  0.005   -0.113  0.053  0.029    0.053  0.095  0.053

 Mode:                19                     20                     21
 Frequency:       600.31                 634.10                 688.24
 Force Cnst:      1.0734                 1.5084                 1.9646
 Red. Mass:       5.0553                 6.3674                 7.0394
 IR Active:          YES                    YES                    YES
 IR Intens:        2.923                  0.249                  3.128
 Raman Active:       YES                    YES                    YES
               X      Y      Z        X      Y      Z        X      Y      Z
 C         -0.001 -0.029  0.310   -0.009 -0.016  0.079   -0.103  0.065  0.011
 C         -0.003  0.003 -0.050   -0.017 -0.011  0.040    0.027 -0.027 -0.015
 Cl        -0.000 -0.001  0.006    0.002  0.002 -0.000   -0.019  0.010  0.002
 C         -0.001  0.030 -0.318   -0.011  0.010 -0.125    0.058 -0.147 -0.009
 Cl         0.001 -0.000  0.019    0.005  0.005  0.007    0.016  0.036  0.003
 C         -0.001 -0.031  0.327   -0.003 -0.011  0.111    0.143 -0.132 -0.014
 Cl         0.001  0.001 -0.016    0.002 -0.001 -0.004   -0.091  0.014  0.002
 C         -0.001  0.003 -0.070    0.005 -0.008 -0.033    0.166 -0.105 -0.011
 H          0.001  0.049 -0.539    0.014  0.011 -0.202    0.011 -0.170 -0.014
 C         -0.002 -0.007  0.009    0.004 -0.019  0.029    0.186  0.143  0.012
 H         -0.001  0.040 -0.439    0.012 -0.012 -0.102    0.229  0.106  0.018
 C         -0.002 -0.019 -0.093   -0.018 -0.066  0.107   -0.260  0.005 -0.012
 C          0.040  0.029 -0.108   -0.240 -0.084  0.144   -0.052  0.142 -0.171
 H         -0.020  0.151 -0.083   -0.103 -0.120  0.220    0.149  0.148 -0.026
 C          0.026  0.005  0.061   -0.244  0.150 -0.203   -0.034  0.080 -0.200
 H         -0.043  0.109  0.172   -0.122  0.205 -0.244   -0.317  0.037 -0.052
 C         -0.004 -0.074  0.018    0.018  0.060 -0.118    0.272  0.006  0.019
 H         -0.000 -0.023 -0.017    0.004 -0.149  0.245    0.276  0.086  0.053
 C         -0.025  0.008  0.062    0.261  0.106 -0.188   -0.064 -0.144  0.170
 H          0.056  0.098  0.169    0.125  0.186 -0.240   -0.327 -0.032  0.049
 C         -0.037  0.035 -0.105    0.222 -0.126  0.159   -0.078 -0.078  0.187
 H          0.042  0.147 -0.083    0.104 -0.138  0.225    0.139  0.025  0.117
 TransDip  -0.000  0.030 -0.046   -0.009  0.003 -0.013   -0.004 -0.056  0.001

 Mode:                22                     23                     24
 Frequency:       714.49                 735.01                 764.45
 Force Cnst:      0.4908                 1.8725                 1.6711
 Red. Mass:       1.6319                 5.8829                 4.8537
 IR Active:          YES                    YES                    YES
 IR Intens:       48.188                  1.105                 33.615
 Raman Active:       YES                    YES                    YES
               X      Y      Z        X      Y      Z        X      Y      Z
 C          0.006  0.002  0.003   -0.002 -0.046  0.383    0.022 -0.082 -0.055
 C         -0.006  0.007 -0.002   -0.014  0.024 -0.324    0.224 -0.168  0.006
 Cl         0.002 -0.004 -0.001    0.001  0.001  0.011   -0.035  0.072  0.008
 C         -0.008  0.006  0.002   -0.013 -0.015  0.247    0.254  0.029 -0.011
 Cl         0.000 -0.000 -0.000    0.002  0.001 -0.006   -0.045 -0.048 -0.005
 C         -0.011  0.003 -0.001   -0.008  0.033 -0.227    0.110  0.058  0.025
 Cl         0.006 -0.001 -0.000    0.003 -0.003  0.005   -0.034  0.015  0.001
 C         -0.011  0.001  0.001    0.015 -0.025  0.172   -0.074  0.199 -0.002
 H         -0.011  0.001  0.002    0.054 -0.001  0.086    0.050  0.241  0.087
 C         -0.007  0.002 -0.002    0.002 -0.027 -0.142   -0.135 -0.164 -0.016
 H         -0.020  0.013 -0.008    0.017  0.011 -0.627   -0.003 -0.284  0.113
 C          0.008 -0.078 -0.047    0.000  0.051  0.033   -0.020  0.122  0.075
 C          0.007  0.045  0.047   -0.030 -0.024 -0.060   -0.020 -0.043 -0.072
 H          0.019  0.412  0.265   -0.035  0.068 -0.012    0.023  0.078  0.027
 C         -0.004 -0.119 -0.058   -0.046  0.038 -0.018   -0.019  0.029 -0.037
 H          0.036  0.173  0.109   -0.068  0.216  0.110   -0.051  0.383  0.215
 C         -0.012  0.051  0.029    0.002 -0.053 -0.023    0.037 -0.080 -0.048
 H          0.020  0.508  0.310    0.010  0.059  0.137    0.063  0.301  0.183
 C         -0.004 -0.107 -0.083    0.046  0.027 -0.008   -0.026 -0.019  0.044
 H          0.032  0.187  0.108    0.078  0.196  0.108   -0.059  0.350  0.229
 C          0.010  0.057  0.026    0.022 -0.031 -0.047   -0.025 -0.081  0.002
 H          0.024  0.433  0.262    0.045  0.053 -0.009    0.006  0.025  0.054
 TransDip   0.012  0.190  0.115    0.008  0.032 -0.005    0.177  0.029  0.049

 Mode:                25                     26                     27
 Frequency:       784.03                 836.54                 837.54
 Force Cnst:      0.9259                 3.0073                 0.5905
 Red. Mass:       2.5566                 7.2939                 1.4289
 IR Active:          YES                    YES                    YES
 IR Intens:       39.428                 35.595                 22.273
 Raman Active:       YES                    YES                    YES
               X      Y      Z        X      Y      Z        X      Y      Z
 C         -0.003  0.026 -0.049   -0.271 -0.045  0.008    0.005 -0.009  0.100
 C         -0.097  0.049  0.040   -0.138 -0.256 -0.028    0.006  0.002 -0.021
 Cl         0.014 -0.024 -0.004   -0.019  0.049  0.006   -0.000  0.000  0.001
 C         -0.115  0.010 -0.015   -0.050 -0.291 -0.027    0.008  0.003  0.008
 Cl         0.017  0.015  0.002    0.049  0.054  0.006   -0.001 -0.002 -0.000
 C         -0.057 -0.002  0.033    0.293 -0.122 -0.008   -0.001 -0.002  0.054
 Cl         0.016 -0.008 -0.002   -0.071  0.016  0.001    0.001  0.001 -0.005
 C          0.060 -0.095 -0.048    0.019  0.174  0.007   -0.006  0.014 -0.109
 H          0.083 -0.108  0.161   -0.332  0.025  0.079   -0.001 -0.068  0.765
 C          0.060  0.005 -0.012    0.040  0.174  0.003   -0.004  0.006 -0.098
 H          0.017  0.009  0.256    0.302 -0.034  0.045   -0.015 -0.057  0.582
 C          0.014  0.192  0.119   -0.016  0.047  0.031   -0.004 -0.035 -0.018
 C         -0.001 -0.070 -0.051    0.048 -0.066  0.089   -0.002  0.014 -0.007
 H         -0.002 -0.009 -0.018    0.006 -0.113  0.043   -0.005  0.022 -0.005
 C          0.006  0.008  0.010    0.088 -0.087  0.131   -0.011  0.010 -0.003
 H          0.028  0.436  0.277    0.273  0.023  0.092   -0.031 -0.081 -0.051
 C         -0.006 -0.108 -0.063   -0.105 -0.017 -0.011    0.003  0.015  0.015
 H          0.028  0.392  0.233   -0.092  0.108  0.083   -0.005 -0.102 -0.030
 C         -0.003  0.008  0.009    0.113  0.072 -0.141    0.011  0.002 -0.005
 H          0.035  0.442  0.280    0.311  0.095  0.005    0.018 -0.043 -0.026
 C         -0.008 -0.070 -0.055    0.059  0.058 -0.110    0.003  0.003 -0.011
 H         -0.003 -0.003 -0.014    0.022  0.032 -0.114    0.007  0.062  0.025
 TransDip  -0.094  0.136  0.114    0.068 -0.178 -0.009    0.009 -0.029  0.148

 Mode:                28                     29                     30
 Frequency:       855.52                 934.89                 971.07
 Force Cnst:      0.5375                 0.7344                 0.7392
 Red. Mass:       1.2463                 1.4261                 1.3304
 IR Active:          YES                    YES                    YES
 IR Intens:        0.289                  0.476                  0.072
 Raman Active:       YES                    YES                    YES
               X      Y      Z        X      Y      Z        X      Y      Z
 C         -0.001  0.000 -0.004   -0.008  0.007 -0.018    0.001 -0.003  0.028
 C          0.002  0.001  0.002   -0.010 -0.013  0.004    0.001 -0.001  0.007
 Cl        -0.000  0.000 -0.000    0.000  0.001 -0.000   -0.000  0.000 -0.000
 C          0.002  0.001 -0.000   -0.011 -0.005 -0.002    0.003  0.002 -0.008
 Cl        -0.001 -0.000 -0.000    0.002  0.001  0.000   -0.000 -0.000  0.000
 C          0.002  0.000 -0.003    0.003  0.004 -0.002   -0.003  0.001 -0.010
 Cl        -0.001  0.000  0.000   -0.001 -0.001  0.000    0.000 -0.000  0.001
 C          0.001 -0.000  0.006    0.011 -0.007  0.014   -0.002 -0.010  0.107
 H          0.004  0.005 -0.039    0.028  0.010 -0.095   -0.005  0.059 -0.622
 C         -0.001 -0.003  0.002    0.003 -0.011 -0.006    0.001  0.015 -0.126
 H         -0.002  0.001 -0.027    0.007 -0.019  0.041   -0.008 -0.070  0.754
 C          0.001  0.004  0.002    0.000  0.065  0.040   -0.004 -0.015 -0.004
 C          0.004  0.062  0.036   -0.004 -0.085 -0.052    0.001  0.010  0.002
 H         -0.028 -0.423 -0.262    0.032  0.465  0.287    0.002 -0.034 -0.022
 C          0.004  0.064  0.037    0.004  0.000  0.007   -0.003  0.001 -0.002
 H         -0.028 -0.413 -0.255    0.007 -0.014 -0.003   -0.012 -0.005 -0.000
 C          0.000 -0.001 -0.000    0.003  0.081  0.049    0.002 -0.008 -0.001
 H         -0.000 -0.004 -0.005   -0.035 -0.468 -0.293    0.005  0.028  0.039
 C         -0.006 -0.060 -0.034    0.003  0.017  0.006    0.005  0.003 -0.003
 H          0.026  0.407  0.252   -0.001 -0.075 -0.050    0.014 -0.013 -0.006
 C         -0.005 -0.068 -0.038   -0.005 -0.091 -0.056   -0.002  0.012 -0.004
 H          0.031  0.435  0.267    0.036  0.495  0.300   -0.012 -0.032 -0.026
 TransDip  -0.005  0.009 -0.014   -0.002  0.014  0.017   -0.007 -0.000  0.005

 Mode:                31                     32                     33
 Frequency:       985.92                1005.89                1016.37
 Force Cnst:      0.7860                 0.7810                 3.6984
 Red. Mass:       1.3724                 1.3100                 6.0766
 IR Active:          YES                    YES                    YES
 IR Intens:        0.109                  0.036                  1.049
 Raman Active:       YES                    YES                    YES
               X      Y      Z        X      Y      Z        X      Y      Z
 C          0.001 -0.000 -0.001   -0.002  0.002 -0.003   -0.019  0.006 -0.001
 C         -0.001 -0.003 -0.001   -0.001 -0.003  0.000    0.014  0.004 -0.001
 Cl         0.000  0.000  0.000    0.000  0.000 -0.000    0.000 -0.000  0.000
 C         -0.001  0.001  0.000   -0.001  0.000 -0.000    0.026  0.025  0.003
 Cl         0.000  0.000  0.000    0.000  0.000 -0.000   -0.003 -0.004 -0.000
 C         -0.002  0.001  0.000   -0.001  0.001  0.000   -0.009  0.005  0.000
 Cl         0.000 -0.000  0.000    0.000 -0.000 -0.000    0.000 -0.000 -0.000
 C         -0.000 -0.001  0.001    0.002 -0.001 -0.001    0.014 -0.023 -0.005
 H         -0.001 -0.001 -0.006    0.007  0.000  0.004    0.042 -0.014  0.015
 C          0.001  0.002 -0.001    0.000 -0.002  0.002    0.000 -0.004  0.005
 H          0.002  0.000  0.009   -0.001  0.000 -0.009   -0.003  0.001 -0.034
 C         -0.002  0.002  0.002   -0.002  0.002  0.000   -0.019  0.000 -0.001
 C         -0.004 -0.079 -0.047    0.005 -0.029 -0.033   -0.202 -0.173  0.285
 H          0.032  0.418  0.261    0.021  0.248  0.135   -0.179 -0.140  0.344
 C          0.005  0.075  0.046    0.007  0.073  0.049   -0.006  0.019  0.001
 H         -0.025 -0.400 -0.246   -0.024 -0.448 -0.273   -0.013 -0.091 -0.042
 C          0.001  0.010  0.006   -0.022 -0.085 -0.053    0.388 -0.040 -0.011
 H         -0.004 -0.061 -0.035    0.019  0.504  0.306    0.412  0.057  0.051
 C         -0.004 -0.082 -0.051    0.006  0.068  0.038   -0.000  0.008  0.017
 H          0.039  0.451  0.279   -0.032 -0.399 -0.250   -0.001 -0.072 -0.053
 C          0.004  0.074  0.043    0.007 -0.033 -0.003   -0.185  0.185 -0.292
 H         -0.030 -0.395 -0.241    0.023  0.173  0.122   -0.171  0.260 -0.275
 TransDip   0.008 -0.004  0.005   -0.002  0.000  0.006    0.031  0.010  0.002

 Mode:                34                     35                     36
 Frequency:      1037.78                1059.76                1099.60
 Force Cnst:      3.1638                 1.7873                 1.2820
 Red. Mass:       4.9860                 2.7010                 1.7996
 IR Active:          YES                    YES                    YES
 IR Intens:        8.352                  1.479                  8.399
 Raman Active:       YES                    YES                    YES
               X      Y      Z        X      Y      Z        X      Y      Z
 C         -0.147  0.033  0.002    0.116 -0.007 -0.001   -0.030  0.035  0.027
 C          0.079 -0.084 -0.010   -0.049  0.130  0.015   -0.009  0.074  0.005
 Cl        -0.004  0.007  0.001    0.004 -0.012 -0.002    0.002 -0.009 -0.001
 C          0.141  0.165  0.016   -0.097 -0.126 -0.013    0.012 -0.008 -0.002
 Cl        -0.018 -0.022 -0.002    0.010  0.014  0.001   -0.002 -0.002 -0.000
 C         -0.118  0.046  0.005    0.112 -0.037 -0.004    0.059 -0.001  0.000
 Cl         0.010 -0.003 -0.000   -0.011  0.002  0.000   -0.008  0.001  0.000
 C          0.064 -0.146 -0.015   -0.034  0.105  0.011    0.029 -0.014 -0.000
 H          0.178 -0.105 -0.001   -0.047  0.102  0.003    0.159  0.034  0.000
 C          0.032  0.044  0.008   -0.043 -0.077 -0.009   -0.042 -0.061 -0.013
 H          0.000  0.064 -0.015   -0.022 -0.094  0.000   -0.041 -0.074  0.034
 C         -0.196  0.009 -0.007    0.094 -0.005 -0.000   -0.050  0.030 -0.054
 C         -0.026  0.048 -0.063   -0.039  0.038 -0.061   -0.100 -0.023  0.048
 H         -0.234  0.079 -0.181   -0.346  0.170 -0.210   -0.360  0.063 -0.077
 C          0.091 -0.155  0.235   -0.025 -0.051  0.089    0.071 -0.037  0.054
 H         -0.140 -0.198  0.372   -0.364 -0.142  0.251    0.346  0.023 -0.070
 C          0.076 -0.002 -0.003    0.126 -0.008 -0.003   -0.014  0.047 -0.073
 H          0.094 -0.009 -0.017    0.136  0.002 -0.012    0.001  0.280 -0.462
 C          0.109  0.134 -0.234   -0.021  0.054 -0.085   -0.043 -0.025  0.044
 H         -0.118  0.245 -0.352   -0.352  0.185 -0.253   -0.195  0.036 -0.021
 C         -0.030 -0.039  0.073   -0.039 -0.035  0.062    0.103 -0.024  0.031
 H         -0.246 -0.106  0.154   -0.344 -0.109  0.212    0.513  0.046 -0.177
 TransDip  -0.080  0.047  0.001   -0.034 -0.019 -0.000    0.035  0.068 -0.052

 Mode:                37                     38                     39
 Frequency:      1105.99                1178.11                1182.94
 Force Cnst:      2.4731                 1.1218                 0.9209
 Red. Mass:       3.4316                 1.3718                 1.1170
 IR Active:          YES                    YES                    YES
 IR Intens:       12.254                  5.318                  0.221
 Raman Active:       YES                    YES                    YES
               X      Y      Z        X      Y      Z        X      Y      Z
 C         -0.076  0.083 -0.010   -0.009 -0.031 -0.003   -0.001 -0.003 -0.002
 C         -0.021  0.256  0.029   -0.005  0.104  0.011   -0.002  0.001  0.001
 Cl         0.007 -0.029 -0.004    0.003 -0.009 -0.001    0.000 -0.000 -0.000
 C          0.046 -0.008 -0.001    0.046  0.042  0.004    0.001  0.007  0.001
 Cl        -0.008 -0.007 -0.001   -0.006 -0.004 -0.000   -0.000 -0.001 -0.000
 C          0.179 -0.017 -0.002   -0.028 -0.041 -0.004    0.008 -0.000 -0.000
 Cl        -0.023  0.002  0.000    0.003  0.002  0.000   -0.001  0.000  0.000
 C          0.074 -0.033 -0.003   -0.070  0.027  0.002    0.002 -0.003 -0.000
 H          0.387  0.079  0.006   -0.584 -0.175 -0.015   -0.017 -0.011 -0.002
 C         -0.124 -0.159 -0.009    0.077 -0.027 -0.003   -0.003  0.001  0.001
 H         -0.143 -0.164 -0.031    0.618 -0.448 -0.041   -0.016  0.011  0.001
 C         -0.158 -0.019  0.016   -0.038  0.009  0.011    0.001 -0.002  0.002
 C          0.075 -0.001 -0.003   -0.005 -0.001 -0.003   -0.006  0.004 -0.008
 H          0.467 -0.153  0.192    0.025  0.001  0.022   -0.137  0.055 -0.073
 C          0.016  0.006 -0.011    0.011 -0.005  0.008    0.041  0.010 -0.021
 H          0.038  0.011 -0.025    0.030 -0.002 -0.001    0.418  0.098 -0.201
 C         -0.053 -0.025  0.045   -0.006  0.001 -0.000   -0.001 -0.036  0.059
 H         -0.063 -0.177  0.298   -0.005  0.005 -0.008   -0.022 -0.354  0.574
 C          0.092  0.024 -0.048    0.010  0.004 -0.008   -0.041  0.016 -0.022
 H          0.379 -0.083  0.088    0.030 -0.002  0.002   -0.422  0.163 -0.210
 C         -0.062  0.030 -0.033   -0.001 -0.000 -0.005    0.008  0.005 -0.010
 H         -0.120  0.002 -0.028    0.071  0.033 -0.031    0.154  0.038 -0.082
 TransDip   0.067  0.079  0.044   -0.003  0.073  0.012    0.014  0.003  0.003

 Mode:                40                     41                     42
 Frequency:      1188.23                1202.91                1270.72
 Force Cnst:      2.1329                 0.9665                 7.3870
 Red. Mass:       2.5641                 1.1337                 7.7645
 IR Active:          YES                    YES                    YES
 IR Intens:       49.844                  0.705                  0.526
 Raman Active:       YES                    YES                    YES
               X      Y      Z        X      Y      Z        X      Y      Z
 C         -0.008 -0.048 -0.003   -0.002 -0.000 -0.000   -0.055  0.386  0.038
 C         -0.107 -0.024 -0.002   -0.001  0.002  0.001   -0.310 -0.120 -0.011
 Cl         0.006 -0.002 -0.000    0.000 -0.000  0.000   -0.001 -0.003 -0.000
 C          0.037  0.200  0.020    0.002  0.003  0.000    0.292 -0.190 -0.019
 Cl        -0.009 -0.019 -0.002   -0.000 -0.000 -0.000   -0.001 -0.001  0.000
 C          0.239  0.053  0.004    0.002  0.000 -0.000   -0.004  0.289  0.025
 Cl        -0.023  0.001  0.000   -0.000  0.000  0.000    0.003  0.001 -0.000
 C          0.006 -0.118 -0.010   -0.001 -0.001  0.000   -0.196 -0.138 -0.012
 H         -0.675 -0.409 -0.040   -0.017 -0.007 -0.001    0.214  0.020  0.003
 C         -0.039  0.003 -0.000    0.001 -0.001 -0.000    0.148 -0.173 -0.017
 H         -0.372  0.258  0.023    0.007 -0.006 -0.003    0.264 -0.272 -0.019
 C          0.072 -0.002  0.007    0.005 -0.000 -0.000    0.130  0.015 -0.095
 C          0.006 -0.000 -0.004   -0.049  0.017 -0.024    0.045 -0.016  0.036
 H         -0.062  0.039 -0.034   -0.433  0.162 -0.216    0.033 -0.043  0.008
 C         -0.021  0.008 -0.010    0.045  0.011 -0.022   -0.049  0.009 -0.006
 H         -0.111 -0.013  0.031    0.444  0.103 -0.213   -0.024  0.011 -0.023
 C          0.008  0.002 -0.005    0.007 -0.001  0.001    0.006  0.007 -0.015
 H          0.009  0.033 -0.053    0.007 -0.003  0.004    0.000 -0.042  0.073
 C         -0.018 -0.007  0.013    0.041 -0.017  0.023   -0.014 -0.024  0.043
 H         -0.052  0.004 -0.002    0.402 -0.155  0.201   -0.232  0.052 -0.062
 C          0.012 -0.002  0.000   -0.048 -0.011  0.024    0.006 -0.004  0.022
 H         -0.048 -0.014  0.035   -0.439 -0.099  0.215   -0.296 -0.110  0.155
 TransDip   0.221  0.046  0.000   -0.027 -0.004 -0.002   -0.022  0.005  0.006

 Mode:                43                     44                     45
 Frequency:      1306.17                1313.95                1351.41
 Force Cnst:      3.1285                 4.3464                 1.7523
 Red. Mass:       3.1123                 4.2729                 1.6285
 IR Active:          YES                    YES                    YES
 IR Intens:        6.666                  2.723                  3.983
 Raman Active:       YES                    YES                    YES
               X      Y      Z        X      Y      Z        X      Y      Z
 C          0.251  0.004  0.001    0.003  0.009 -0.031    0.004 -0.019 -0.013
 C         -0.006 -0.055 -0.008   -0.075  0.020  0.007   -0.034  0.014  0.002
 Cl        -0.002  0.005  0.001    0.002 -0.002 -0.001    0.000 -0.001 -0.000
 C         -0.062 -0.102 -0.010    0.095 -0.038 -0.002    0.041 -0.008 -0.000
 Cl         0.006  0.006  0.001   -0.002 -0.001 -0.000   -0.001 -0.001 -0.000
 C          0.008  0.129  0.011   -0.013  0.023  0.001   -0.007 -0.005 -0.001
 Cl         0.004 -0.002 -0.000    0.001  0.001  0.000    0.000  0.001  0.000
 C         -0.077  0.031  0.003   -0.052  0.001  0.002   -0.019  0.007  0.001
 H         -0.471 -0.120 -0.011    0.120  0.074  0.005    0.053  0.038  0.003
 C          0.105 -0.072 -0.003    0.042 -0.008  0.007    0.019  0.006  0.001
 H         -0.414  0.345  0.020   -0.106  0.117 -0.020   -0.062  0.072  0.002
 C         -0.229  0.029 -0.010   -0.016 -0.187  0.293   -0.003 -0.014  0.031
 C         -0.054  0.017 -0.014   -0.120  0.067 -0.098    0.116 -0.029  0.034
 H          0.262 -0.125  0.143   -0.279  0.134 -0.179   -0.478  0.198 -0.265
 C          0.042 -0.033  0.049    0.160  0.048 -0.094   -0.044 -0.002  0.007
 H          0.259  0.014 -0.048   -0.391 -0.077  0.166   -0.228 -0.044  0.092
 C         -0.002  0.001 -0.002   -0.004 -0.079  0.128    0.004  0.062 -0.102
 H          0.003  0.001 -0.000    0.006  0.076 -0.129   -0.012 -0.171  0.283
 C          0.052  0.022 -0.041   -0.150  0.070 -0.097    0.045 -0.007  0.005
 H          0.200 -0.031  0.025    0.384 -0.129  0.163    0.235 -0.078  0.097
 C         -0.056 -0.010  0.019    0.125  0.054 -0.099   -0.124 -0.015  0.038
 H          0.219  0.058 -0.120    0.296  0.097 -0.184    0.509  0.133 -0.270
 TransDip  -0.026 -0.078 -0.007   -0.004  0.052  0.009   -0.013  0.059 -0.020

 Mode:                46                     47                     48
 Frequency:      1377.25                1463.82                1472.92
 Force Cnst:      4.0303                 3.6128                 2.8127
 Red. Mass:       3.6063                 2.8616                 2.2005
 IR Active:          YES                    YES                    YES
 IR Intens:       50.601                 97.133                 11.532
 Raman Active:       YES                    YES                    YES
               X      Y      Z        X      Y      Z        X      Y      Z
 C          0.012 -0.218 -0.010    0.174  0.062  0.011   -0.041 -0.034  0.017
 C         -0.214  0.117  0.011   -0.096 -0.118 -0.013    0.001  0.032  0.002
 Cl         0.006 -0.007 -0.001    0.003  0.003  0.000    0.000 -0.001  0.000
 C          0.241  0.023  0.002   -0.057  0.168  0.016    0.028 -0.026 -0.003
 Cl        -0.009 -0.005 -0.000    0.000 -0.005 -0.001   -0.001  0.001  0.000
 C         -0.052 -0.151 -0.014    0.119 -0.142 -0.013   -0.039 -0.001  0.000
 Cl         0.001  0.006  0.000   -0.005  0.003  0.000    0.001 -0.000 -0.000
 C         -0.089  0.090  0.008   -0.139 -0.046 -0.005    0.040  0.033  0.002
 H          0.322  0.277  0.028    0.579  0.238  0.021   -0.152 -0.039 -0.002
 C          0.121  0.058  0.004   -0.027  0.073  0.007    0.022 -0.024 -0.005
 H         -0.376  0.471  0.040    0.434 -0.273 -0.021   -0.153  0.110  0.023
 C         -0.014  0.061 -0.027   -0.030  0.021 -0.036    0.009  0.082 -0.121
 C         -0.015  0.003 -0.012   -0.060  0.011 -0.007   -0.078 -0.031  0.055
 H          0.196 -0.048  0.109    0.156 -0.083  0.099    0.053 -0.085  0.141
 C         -0.038 -0.016  0.026    0.041 -0.016  0.022    0.147 -0.004 -0.009
 H          0.223  0.048 -0.096    0.015 -0.027  0.042   -0.358 -0.128  0.247
 C         -0.001 -0.004  0.009    0.021  0.015 -0.026   -0.000  0.058 -0.095
 H          0.006  0.092 -0.145    0.018 -0.107  0.170   -0.027 -0.322  0.526
 C          0.043 -0.016  0.018   -0.056  0.023 -0.029   -0.143  0.008  0.003
 H         -0.177  0.071 -0.090    0.237 -0.089  0.116    0.281 -0.161  0.230
 C          0.005 -0.003 -0.006   -0.012 -0.024  0.040    0.092 -0.033  0.042
 H         -0.153 -0.015  0.086    0.115  0.002 -0.016   -0.137 -0.095  0.169
 TransDip  -0.012  0.226  0.024    0.310 -0.058  0.011   -0.087 -0.002  0.065

 Mode:                49                     50                     51
 Frequency:      1526.50                1571.39                1609.07
 Force Cnst:      3.2537                 9.4265                10.1916
 Red. Mass:       2.3699                 6.4794                 6.6810
 IR Active:          YES                    YES                    YES
 IR Intens:        1.994                  0.997                  9.007
 Raman Active:       YES                    YES                    YES
               X      Y      Z        X      Y      Z        X      Y      Z
 C         -0.064 -0.010 -0.000   -0.004 -0.324 -0.023   -0.264  0.044  0.002
 C         -0.001  0.019  0.003    0.113  0.147  0.014    0.255  0.048  0.006
 Cl        -0.000 -0.001 -0.000   -0.002  0.001  0.000   -0.002 -0.004 -0.000
 C          0.028 -0.031 -0.003   -0.004 -0.171 -0.017   -0.206  0.110  0.010
 Cl        -0.000  0.001  0.000   -0.001 -0.000  0.000    0.001 -0.003 -0.000
 C         -0.026  0.027  0.003    0.125  0.344  0.031    0.133 -0.056 -0.006
 Cl         0.001 -0.001 -0.000   -0.002 -0.004 -0.000    0.002  0.001  0.000
 C          0.046  0.000 -0.000   -0.218 -0.255 -0.023   -0.342 -0.007  0.000
 H         -0.078 -0.051 -0.004    0.497  0.007  0.004    0.279  0.263  0.024
 C         -0.025  0.005 -0.001   -0.071  0.254  0.022    0.377 -0.180 -0.018
 H         -0.022 -0.002  0.006    0.450 -0.131 -0.017   -0.380  0.426  0.038
 C          0.156 -0.011 -0.001   -0.010  0.022  0.009    0.057 -0.011  0.013
 C         -0.064  0.055 -0.085   -0.032  0.007 -0.013    0.016  0.003 -0.011
 H          0.415 -0.111  0.144    0.062 -0.010  0.047    0.023  0.007 -0.007
 C         -0.119 -0.048  0.091    0.013 -0.017  0.022   -0.044 -0.011  0.022
 H          0.441  0.076 -0.169   -0.004 -0.022  0.037    0.060  0.013 -0.027
 C          0.106 -0.007 -0.001   -0.003  0.035 -0.056    0.022  0.011 -0.020
 H          0.128 -0.011  0.004   -0.011 -0.067  0.117    0.023 -0.018  0.027
 C         -0.113  0.063 -0.090   -0.000 -0.019  0.028   -0.032  0.002  0.001
 H          0.428 -0.136  0.170   -0.024 -0.012  0.023    0.028 -0.022  0.032
 C         -0.068 -0.046  0.084    0.029  0.004 -0.016    0.026  0.005 -0.007
 H          0.406  0.051 -0.134   -0.074  0.002  0.050   -0.010 -0.011  0.008
 TransDip   0.040  0.020  0.003   -0.029 -0.008  0.011    0.053 -0.080 -0.011

 Mode:                52                     53                     54
 Frequency:      1616.75                1641.41                3165.95
 Force Cnst:      8.4633                 8.9173                 6.4096
 Red. Mass:       5.4954                 5.6176                 1.0853
 IR Active:          YES                    YES                    YES
 IR Intens:        1.224                  3.565                  1.552
 Raman Active:       YES                    YES                    YES
               X      Y      Z        X      Y      Z        X      Y      Z
 C         -0.018 -0.053  0.014    0.055 -0.012 -0.000    0.000 -0.000  0.000
 C          0.017  0.023  0.001   -0.009  0.001 -0.001   -0.000 -0.000 -0.000
 Cl        -0.000 -0.000  0.000    0.000 -0.000 -0.000    0.000  0.000  0.000
 C         -0.004 -0.013 -0.002    0.002 -0.003 -0.000    0.000 -0.000 -0.000
 Cl        -0.000 -0.000 -0.000   -0.000 -0.000  0.000    0.000  0.000 -0.000
 C          0.016  0.029  0.003    0.001  0.003  0.000   -0.000  0.000  0.000
 Cl        -0.000 -0.000 -0.000   -0.000  0.000 -0.000    0.000 -0.000  0.000
 C         -0.040 -0.023 -0.003    0.002 -0.001  0.000    0.000 -0.000 -0.000
 H          0.062  0.017  0.003   -0.003 -0.004 -0.000   -0.001  0.002  0.000
 C          0.020  0.020 -0.001   -0.011  0.009  0.003    0.001  0.001  0.000
 H          0.014  0.027  0.020    0.023 -0.017 -0.007   -0.007 -0.009 -0.001
 C          0.024  0.152 -0.230   -0.222  0.025 -0.010    0.001  0.000 -0.000
 C          0.079 -0.100  0.150    0.296 -0.067  0.080    0.007  0.007 -0.012
 H         -0.289  0.038 -0.022   -0.316  0.161 -0.235   -0.095 -0.077  0.136
 C          0.088  0.105 -0.181   -0.273 -0.014  0.051    0.017 -0.017  0.026
 H         -0.247  0.043 -0.037    0.237  0.109 -0.204   -0.200  0.207 -0.316
 C         -0.019 -0.195  0.318    0.139 -0.021  0.018   -0.045  0.003  0.000
 H          0.012  0.273 -0.445    0.158  0.005 -0.025    0.530 -0.036 -0.001
 C         -0.046  0.112 -0.177   -0.272  0.063 -0.070    0.025  0.020 -0.035
 H          0.231  0.022 -0.059    0.247 -0.137  0.194   -0.296 -0.236  0.418
 C         -0.124 -0.091  0.159    0.286  0.018 -0.065    0.016 -0.017  0.027
 H          0.322  0.006 -0.051   -0.289 -0.113  0.222   -0.196  0.203 -0.312
 TransDip  -0.001  0.020 -0.029   -0.060  0.001 -0.003    0.040 -0.001  0.004

 Mode:                55                     56                     57
 Frequency:      3172.69                3181.40                3188.81
 Force Cnst:      6.4512                 6.5093                 6.5558
 Red. Mass:       1.0878                 1.0916                 1.0943
 IR Active:          YES                    YES                    YES
 IR Intens:        1.172                 14.422                 17.412
 Raman Active:       YES                    YES                    YES
               X      Y      Z        X      Y      Z        X      Y      Z
 C          0.000 -0.000  0.000   -0.000  0.000 -0.000   -0.000  0.001 -0.000
 C         -0.000 -0.000 -0.000    0.000 -0.000  0.000    0.000  0.000  0.000
 Cl        -0.000  0.000 -0.000   -0.000  0.000 -0.000    0.000 -0.000  0.000
 C          0.000 -0.000  0.000   -0.000  0.000  0.000    0.000 -0.000 -0.000
 Cl        -0.000  0.000  0.000    0.000 -0.000  0.000    0.000  0.000 -0.000
 C          0.000  0.000  0.000   -0.000 -0.000 -0.000   -0.000 -0.000 -0.000
 Cl        -0.000  0.000 -0.000    0.000 -0.000 -0.000    0.000 -0.000 -0.000
 C          0.000 -0.000 -0.000   -0.000  0.001  0.000   -0.002  0.007  0.001
 H         -0.002  0.006  0.001    0.004 -0.010 -0.001    0.033 -0.084 -0.008
 C          0.001  0.002  0.000   -0.002 -0.003 -0.000   -0.011 -0.015 -0.002
 H         -0.015 -0.019 -0.002    0.025  0.031  0.003    0.134  0.169  0.018
 C          0.001  0.001 -0.001   -0.002 -0.000  0.000    0.000 -0.002  0.002
 C         -0.015 -0.013  0.023   -0.020 -0.017  0.030    0.029  0.022 -0.039
 H          0.191  0.154 -0.269    0.240  0.194 -0.340   -0.320 -0.255  0.447
 C         -0.024  0.025 -0.038   -0.010  0.013 -0.021   -0.014  0.011 -0.017
 H          0.277 -0.288  0.440    0.138 -0.147  0.225    0.131 -0.132  0.201
 C          0.020 -0.002  0.002   -0.048  0.002  0.001    0.025 -0.003  0.002
 H         -0.230  0.017 -0.002    0.551 -0.037 -0.003   -0.283  0.022 -0.003
 C          0.015  0.013 -0.024    0.015  0.009 -0.016    0.026  0.020 -0.036
 H         -0.187 -0.151  0.268   -0.147 -0.113  0.201   -0.285 -0.226  0.402
 C          0.022 -0.024  0.036   -0.023  0.024 -0.036   -0.016  0.015 -0.022
 H         -0.266  0.274 -0.421    0.261 -0.268  0.411    0.166 -0.167  0.256
 TransDip   0.021  0.016 -0.023   -0.105  0.035 -0.051    0.056  0.054 -0.109

 Mode:                58                     59                     60
 Frequency:      3189.56                3195.89                3209.29
 Force Cnst:      6.5282                 6.6082                 6.6443
 Red. Mass:       1.0891                 1.0981                 1.0949
 IR Active:          YES                    YES                    YES
 IR Intens:        3.843                 10.050                  0.466
 Raman Active:       YES                    YES                    YES
               X      Y      Z        X      Y      Z        X      Y      Z
 C         -0.002  0.002  0.000   -0.000  0.000 -0.000   -0.001  0.001  0.000
 C          0.000  0.000  0.000   -0.000  0.000  0.000    0.000  0.000  0.000
 Cl         0.000 -0.000 -0.000    0.000 -0.000  0.000   -0.000  0.000  0.000
 C          0.000 -0.000 -0.000    0.000 -0.000 -0.000   -0.000  0.000  0.000
 Cl         0.000  0.000  0.000   -0.000 -0.000  0.000   -0.000 -0.000  0.000
 C         -0.001 -0.000 -0.000   -0.000 -0.000 -0.000    0.003  0.002  0.000
 Cl         0.000 -0.000 -0.000   -0.000  0.000 -0.000   -0.000  0.000 -0.000
 C         -0.010  0.030  0.003   -0.000  0.001  0.000    0.031 -0.075 -0.007
 H          0.139 -0.351 -0.034    0.006 -0.015 -0.001   -0.345  0.846  0.082
 C         -0.047 -0.061 -0.006   -0.001 -0.001 -0.000   -0.024 -0.026 -0.003
 H          0.549  0.696  0.073    0.008  0.010  0.001    0.243  0.302  0.032
 C         -0.000  0.000 -0.001    0.002 -0.000  0.001   -0.000 -0.000  0.000
 C         -0.007 -0.005  0.009    0.024  0.018 -0.031    0.000  0.000 -0.000
 H          0.075  0.060 -0.105   -0.255 -0.201  0.353   -0.003 -0.002  0.004
 C          0.004 -0.003  0.005   -0.022  0.024 -0.036   -0.000  0.000 -0.000
 H         -0.037  0.038 -0.058    0.248 -0.259  0.395    0.002 -0.002  0.003
 C         -0.003  0.001 -0.001   -0.047  0.003  0.000   -0.000  0.000 -0.000
 H          0.036 -0.003  0.001    0.519 -0.035 -0.001    0.002 -0.000 -0.000
 C         -0.006 -0.004  0.008   -0.018 -0.016  0.028   -0.000 -0.000  0.000
 H          0.063  0.050 -0.088    0.209  0.168 -0.298    0.002  0.002 -0.003
 C          0.006 -0.005  0.008    0.010 -0.009  0.014    0.000 -0.000  0.001
 H         -0.058  0.059 -0.091   -0.102  0.103 -0.158   -0.004  0.004 -0.007
 TransDip  -0.045 -0.038  0.023   -0.098  0.014 -0.021    0.001 -0.022 -0.002

 STANDARD THERMODYNAMIC QUANTITIES AT   298.15 K  AND     1.00 ATM

   This Molecule has  0 Imaginary Frequencies
   Zero point vibrational energy:       95.140 kcal/mol

   Atom    1 Element C  Has Mass   12.00000
   Atom    2 Element C  Has Mass   12.00000
   Atom    3 Element Cl Has Mass   34.96885
   Atom    4 Element C  Has Mass   12.00000
   Atom    5 Element Cl Has Mass   34.96885
   Atom    6 Element C  Has Mass   12.00000
   Atom    7 Element Cl Has Mass   34.96885
   Atom    8 Element C  Has Mass   12.00000
   Atom    9 Element H  Has Mass    1.00783
   Atom   10 Element C  Has Mass   12.00000
   Atom   11 Element H  Has Mass    1.00783
   Atom   12 Element C  Has Mass   12.00000
   Atom   13 Element C  Has Mass   12.00000
   Atom   14 Element H  Has Mass    1.00783
   Atom   15 Element C  Has Mass   12.00000
   Atom   16 Element H  Has Mass    1.00783
   Atom   17 Element C  Has Mass   12.00000
   Atom   18 Element H  Has Mass    1.00783
   Atom   19 Element C  Has Mass   12.00000
   Atom   20 Element H  Has Mass    1.00783
   Atom   21 Element C  Has Mass   12.00000
   Atom   22 Element H  Has Mass    1.00783
   Molecular Mass:   255.961360 amu
   Principal axes and moments of inertia in amu*Bohr^2:
                             1           2           3
    Eigenvalues --     1943.89643  7250.18730  8703.66266
          X               1.00000     0.00184     0.00005
          Y              -0.00184     0.99983    -0.01835
          Z              -0.00009     0.01835     0.99983
   Rotational Symmetry Number is   1
   The Molecule is an Asymmetric Top
   Translational Enthalpy:        0.889 kcal/mol
   Rotational Enthalpy:           0.889 kcal/mol
   Vibrational Enthalpy:        101.366 kcal/mol
   gas constant (RT):             0.592 kcal/mol
   Translational Entropy:        42.519  cal/mol.K
   Rotational Entropy:           33.172  cal/mol.K
   Vibrational Entropy:          40.228  cal/mol.K

   Total Enthalpy:              103.736 kcal/mol
   Total Entropy:               115.919  cal/mol.K

 ======================================================================

 STANDARD THERMODYNAMIC QUANTITIES FOR ANHARMONIC VIBRATION -- TOSH

   Zero point vibrational energy: ************ kcal/mol

   Vibrational Enthalpy:       Infinity kcal/mol
   Vibrational Entropy:             NaN  cal/mol.K

   Total Enthalpy:             Infinity kcal/mol
   Total Entropy:                   NaN  cal/mol.K

 ======================================================================

 STANDARD THERMODYNAMIC QUANTITIES FOR ANHARMONIC VIBRATION -- VPT2

   Zero point vibrational energy: ************ kcal/mol

   Vibrational Enthalpy:       Infinity kcal/mol
   Vibrational Entropy:             NaN  cal/mol.K

   Total Enthalpy:             Infinity kcal/mol
   Total Entropy:                   NaN  cal/mol.K

 ======================================================================

Archival summary:
1\1\november\FREQ\ProcedureUnspecified\BasisUnspecified\l3127\taweetha\SunJan1213:01:032020SunJan1213:01:032020\0\\#,FREQ,ProcedureUnspecified,BasisUnspecified,\\0,1\Cl\C,1,1.74965\C,2,1.40368,1,119.607\C,3,1.3993,2,117.77,1,-177.675,0\H,4,1.08333,3,118.691,2,-179.539,0\C,4,1.3868,3,121.79,2,-0.605685,0\H,6,1.08198,4,120.815,3,-179.37,0\C,6,1.38987,4,119.803,3,0.159094,0\C,8,1.39986,6,120.273,4,0.277171,0\C,3,1.49151,2,123.225,1,1.84244,0\C,10,1.39959,3,119.809,2,-117.647,0\H,11,1.08434,10,119.481,3,2.93199,0\C,11,1.39385,10,120.558,3,-178.013,0\H,13,1.08419,11,119.736,10,-179.399,0\C,13,1.39296,11,120.112,10,0.397251,0\H,15,1.0841,13,120.159,11,179.916,0\C,15,1.39466,13,119.695,11,-0.0536021,0\H,17,1.08414,15,120.089,13,179.625,0\C,17,1.39191,15,120.23,13,-0.283708,0\H,19,1.08361,17,119.93,15,179.932,0\Cl,9,1.73951,8,120.206,6,179.321,0\Cl,8,1.74815,6,118.5,4,-179.674,0\\\@

 Total job time:  10530.07s(wall), 10529.33s(cpu) 
 Sun Jan 12 13:01:03 2020

        *************************************************************
        *                                                           *
        *  Thank you very much for using Q-Chem.  Have a nice day.  *
        *                                                           *
        *************************************************************
