# Supplementary material for: Quantum Chemical Investigation of Polychlorinated Dibenzodioxins, Dibenzofurans and Biphenyls: Relative Stability and Planarity Analysis
Source: Molecules. 2020 Dec 3;25(23):5697. doi: 10.3390/molecules25235697 (PMC7730433; doi:10.3390/molecules25235697)
Supplement: Supplementary file 1 [file molecules-25-05697-s001.zip › PCB/B3LYP/ClClHClClClClClHH.out]

                  Welcome to Q-Chem
     A Quantum Leap Into The Future Of Chemistry


 Q-Chem 5.2 (devel), Q-Chem, Inc., Pleasanton, CA (2019)

 Yihan Shao,  Zhengting Gan,  E. Epifanovsky,  A. T. B. Gilbert,  M. Wormit,  
 J. Kussmann,  A. W. Lange,  A. Behn,  Jia Deng,  Xintian Feng,  D. Ghosh,  
 M. Goldey,  P. R. Horn,  L. D. Jacobson,  I. Kaliman,  T. Kus,  A. Landau,  
 Jie Liu,  E. I. Proynov,  R. M. Richard,  R. P. Steele,  E. J. Sundstrom,  
 H. L. Woodcock III,  P. M. Zimmerman,  D. Zuev,  B. Albrecht,  E. Alguire,  
 S. A. Baeppler,  D. Barton,  Z. Benda,  Y. A. Bernard,  E. J. Berquist,  
 K. B. Bravaya,  H. Burton,  D. Casanova,  Chun-Min Chang,  Yunqing Chen,  
 A. Chien,  K. D. Closser,  M. P. Coons,  S. Coriani,  S. Dasgupta,  
 A. L. Dempwolff,  M. Diedenhofen,  Hainam Do,  R. G. Edgar,  Po-Tung Fang,  
 S. Faraji,  S. Fatehi,  Qingguo Feng,  K. D. Fenk,  J. Fosso-Tande,  
 J. Gayvert,  Qinghui Ge,  A. Ghysels,  G. Gidofalvi,  J. Gomes,  
 J. Gonthier,  A. Gunina,  D. Hait,  M. W. D. Hanson-Heine,  
 P. H. P. Harbach,  A. W. Hauser,  M. F. Herbst,  J. E. Herr,  
 E. G. Hohenstein,  Z. C. Holden,  Kerwin Hui,  B. C. Huynh,  T.-C. Jagau,  
 Hyunjun Ji,  B. Kaduk,  K. Khistyaev,  Jaehoon Kim,  P. Klunzinger,  K. Koh,  
 D. Kosenkov,  L. Koulias,  T. Kowalczyk,  C. M. Krauter,  A. Kunitsa,  
 Ka Un Lao,  A. Laurent,  K. V. Lawler,  Joonho Lee,  D. Lefrancois,  
 S. Lehtola,  D. S. Levine,  Yi-Pei Li,  You-Sheng Lin,  Fenglai Liu,  
 E. Livshits,  A. Luenser,  P. Manohar,  E. Mansoor,  S. F. Manzer,  
 Shan-Ping Mao,  Yuezhi Mao,  N. Mardirossian,  A. V. Marenich,  
 T. Markovich,  L. A. Martinez-Martinez,  S. A. Maurer,  N. J. Mayhall,  
 S. C. McKenzie,  J.-M. Mewes,  P. Morgante,  A. F. Morrison,  
 J. W. Mullinax,  K. Nanda,  T. S. Nguyen-Beck,  R. Olivares-Amaya,  
 J. A. Parkhill,  Zheng Pei,  T. M. Perrine,  F. Plasser,  P. Pokhilko,  
 S. Prager,  A. Prociuk,  E. Ramos,  D. R. Rehn,  F. Rob,  M. Scheurer,  
 M. Schneider,  N. Sergueev,  S. M. Sharada,  S. Sharma,  D. W. Small,  
 T. Stauch,  T. Stein,  Yu-Chuan Su,  A. J. W. Thom,  A. Tkatchenko,  
 T. Tsuchimochi,  N. M. Tubman,  L. Vogt,  M. L. Vidal,  O. Vydrov,  
 M. A. Watson,  J. Wenzel,  M. de Wergifosse,  T. A. Wesolowski,  A. White,  
 J. Witte,  A. Yamada,  Jun Yang,  K. Yao,  S. Yeganeh,  S. R. Yost,  
 Zhi-Qiang You,  A. Zech,  Igor Ying Zhang,  Xing Zhang,  Yan Zhao,  
 Ying Zhu,  B. R. Brooks,  G. K. L. Chan,  C. J. Cramer,  M. S. Gordon,  
 W. J. Hehre,  A. Klamt,  M. W. Schmidt,  C. D. Sherrill,  D. G. Truhlar,  
 A. Aspuru-Guzik,  R. Baer,  A. T. Bell,  N. A. Besley,  Jeng-Da Chai,  
 A. E. DePrince, III,  R. A. DiStasio Jr.,  A. Dreuw,  B. D. Dunietz,  
 T. R. Furlani,  Chao-Ping Hsu,  Yousung Jung,  Jing Kong,  D. S. Lambrecht,  
 WanZhen Liang,  C. Ochsenfeld,  V. A. Rassolov,  L. V. Slipchenko,  
 J. E. Subotnik,  T. Van Voorhis,  J. M. Herbert,  A. I. Krylov,  
 P. M. W. Gill,  M. Head-Gordon

 Contributors to earlier versions of Q-Chem not listed above: 
 R. D. Adamson,  B. Austin,  J. Baker,  G. J. O. Beran,  K. Brandhorst,  
 S. T. Brown,  E. F. C. Byrd,  A. K. Chakraborty,  C.-L. Cheng,  
 Siu Hung Chien,  D. M. Chipman,  D. L. Crittenden,  H. Dachsel,  
 R. J. Doerksen,  A. D. Dutoi,  L. Fusti-Molnar,  W. A. Goddard III,  
 A. Golubeva-Zadorozhnaya,  S. R. Gwaltney,  G. Hawkins,  A. Heyden,  
 S. Hirata,  G. Kedziora,  F. J. Keil,  C. Kelley,  Jihan Kim,  R. A. King,  
 R. Z. Khaliullin,  P. P. Korambath,  W. Kurlancheek,  A. M. Lee,  M. S. Lee,  
 S. V. Levchenko,  Ching Yeh Lin,  D. Liotard,  R. C. Lochan,  I. Lotan,  
 P. E. Maslen,  N. Nair,  D. P. O'Neill,  D. Neuhauser,  E. Neuscamman,  
 C. M. Oana,  R. Olson,  B. Peters,  R. Peverati,  P. A. Pieniazek,  
 Y. M. Rhee,  J. Ritchie,  M. A. Rohrdanz,  E. Rosta,  N. J. Russ,  
 H. F. Schaefer III,  N. E. Schultz,  N. Shenvi,  A. C. Simmonett,  A. Sodt,  
 D. Stuck,  K. S. Thanthiriwatte,  V. Vanovschi,  Tao Wang,  A. Warshel,  
 C. F. Williams,  Q. Wu,  X. Xu,  W. Zhang

 Please cite Q-Chem as follows:
 Y. Shao et al., Mol. Phys. 113, 184-215 (2015)
 DOI: 10.1080/00268976.2014.952696

 Q-Chem 5.2.1 for Intel X86 EM64T Linux

 Parts of Q-Chem use Armadillo 8.300.2 (Tropical Shenanigans).
 http://arma.sourceforge.net/

 Q-Chem begins on Sun Jan 12 08:32:06 2020  

Host: 
0

     Scratch files written to /scratch/taweetham/qchem9084//
NAlpha2: 194
NElect   194
Mult     1

 Q-Chem warning in module libgen/rem_setup.C, line 2168:

 Setting Thresh to 1e-14


Checking the input file for inconsistencies... 	...done.

--------------------------------------------------------------
User input:
--------------------------------------------------------------
$MOLECULE
0 1
C 
C  1 1.394960
Cl  2 CCl 1 119.528007
C  2 1.386606 1 120.846377 3 178.766605 0
Cl  4 CCl 2 119.698148 1 -179.612229 0
C  4 1.387279 2 120.235871 1 -0.083363 0
H  6 CH 4 120.254637 2 -179.958574 0
C  6 1.387279 4 119.490737 2 0.041992 0
Cl  8 CCl 6 120.064298 4 179.568218 0
C  8 1.386606 6 120.235863 4 0.041336 0
Cl  10 CCl 8 119.614146 6 178.681836 0
C  1 1.488550 2 120.827489 3 1.275929 0
C  12 1.394960 1 120.827496 2 44.635695 0
Cl  13 CCl 12 119.528011 1 1.275194 0
C  13 1.386606 12 120.846392 1 -179.957497 0
Cl  15 CCl 13 119.698155 12 -179.612829 0
C  15 1.387278 13 120.235860 12 -0.083872 0
Cl  17 CCl 15 120.254633 13 -179.958492 0
C  17 1.387279 15 119.490737 13 0.041666 0
H  19 CH 17 120.064293 15 179.568399 0
C  19 1.386606 17 120.235874 15 0.041790 0
H  21 CH 19 119.614152 17 178.681599 0

CH=1.08273
CCl=1.75400
$END

$REM
   JOB_TYPE	OPTIMIZATION
   BASIS	6-311++G**
   METHOD	B3LYP
   SYM_IGNORE	TRUE
   SCF_GUESS_ALWAYS     TRUE
   SYM_IGNORE   TRUE
   S2THRESH     15
   THRESH       15
$END

--------------------------------------------------------------
 ----------------------------------------------------------------
             Standard Nuclear Orientation (Angstroms)
    I     Atom           X                Y                Z
 ----------------------------------------------------------------
    1      C       0.0000000000     0.0000000000     0.0000000000
    2      C       0.0000000000     0.0000000000     1.3949600000
    3      Cl      1.5261815140     0.0000000000     2.2594170471
    4      C      -1.1901880373     0.0256249026     2.1059255403
    5      Cl     -1.1548436435     0.0351778398     3.8595433764
    6      C      -2.4041742747     0.0535064326     1.4351028665
    7      H      -3.3336980403     0.0741960811     1.9899557843
    8      C      -2.4180259722     0.0546630380     0.0478935036
    9      Cl     -3.9445745286     0.0782926128    -0.8155919614
   10      C      -1.2274122092     0.0272853135    -0.6622934626
   11      Cl     -1.2645630159    -0.0058824468    -2.4155862839
   12      C       1.2779219872    -0.0284629571    -0.7628147595
   13      C       2.3095886281    -0.8932703637    -0.3971844912
   14      Cl      2.0841394724    -1.9836059182     0.9581225060
   15      C       3.5004827568    -0.9194878930    -1.1069450245
   16      Cl      4.7739092873    -2.0261183446    -0.6270805489
   17      C       3.6821124948    -0.0819958503    -2.1978886372
   18      Cl      5.1879324501    -0.1155248115    -3.0967201401
   19      C       2.6636000698     0.7822218600    -2.5724593424
   20      H       2.7980411655     1.4448431951    -3.4181323354
   21      C       1.4736782845     0.8090230106    -1.8610916159
   22      H       0.6936781770     1.5025559907    -2.1490431582
 ----------------------------------------------------------------
 Nuclear Repulsion Energy =        2408.13682441 hartrees
 There are       97 alpha and       97 beta electrons
 Requested basis set is 6-311++G(d,p)
 There are 178 shells and 495 basis functions

 Total QAlloc Memory Limit   2000 MB
 Mega-Array Size       188 MB
 MEM_STATIC part       192 MB
 A cutoff of  1.0D-15 yielded  11714 shell pairs
 There are    100454 function pairs (    108034 Cartesian)
 Smallest overlap matrix eigenvalue = 1.83E-07
 Linear dependence detected in AO basis
 Number of orthogonalized atomic orbitals = 489
 Maximum deviation from orthogonality = 4.083E-10

 Scale SEOQF with 1.000000e-02/1.000000e-01/1.000000e-01

 Standard Electronic Orientation quadrupole field applied
 Nucleus-field energy     =    -0.0000000697 hartrees
 Guess from superposition of atomic densities
 Warning:  Energy on first SCF cycle will be non-variational
 SAD guess density has 194.000000 electrons

 -----------------------------------------------------------------------
  General SCF calculation program by
  Eric Jon Sundstrom, Paul Horn, Yuezhi Mao, Dmitri Zuev, Alec White,
  David Stuck, Shaama M.S., Shane Yost, Joonho Lee, David Small,
  Daniel Levine, Susi Lehtola, Hugh Burton, Evgeny Epifanovsky,
  Bang C. Huynh
 -----------------------------------------------------------------------
 Exchange:     0.2000 Hartree-Fock + 0.0800 Slater + 0.7200 B88
 Correlation:  0.1900 VWN1RPA + 0.8100 LYP
 Using SG-1 standard quadrature grid
 A restricted SCF calculation will be
 performed using DIIS
 SCF converges when DIIS error is below 1.0e-08
 ---------------------------------------
  Cycle       Energy         DIIS error
 ---------------------------------------
    1   -3685.3928129883      2.78e-02  
    2   -3680.5636468420      1.96e-03  
    3   -3680.4719870949      2.50e-03  
    4   -3680.6666611821      6.17e-04  
    5   -3680.6779849547      2.46e-04  
    6   -3680.6795657110      1.04e-04  
    7   -3680.6798734116      2.68e-05  
    8   -3680.6798914740      1.11e-05  
    9   -3680.6798948135      3.68e-06  
   10   -3680.6798952296      8.10e-07  
   11   -3680.6798952478      2.97e-07  
   12   -3680.6798952501      1.31e-07  
   13   -3680.6798952506      3.82e-08  
   14   -3680.6798952508      1.02e-08  
   15   -3680.6798952509      4.12e-09  Convergence criterion met
 ---------------------------------------
 SCF time:   CPU 884.89s  wall 885.00s 
 SCF   energy in the final basis set =    -3680.6798952509
 Total energy in the final basis set =    -3680.6798952509

 --------------------------------------------------------------

                    Orbital Energies (a.u.)
 --------------------------------------------------------------

 Alpha MOs
 -- Occupied --
********-101.5816-101.5799-101.5762-101.5729-101.5699-101.5674 -10.2808
-10.2798 -10.2793 -10.2780 -10.2745 -10.2736 -10.2728 -10.2474 -10.2351
-10.2309 -10.2169 -10.2159  -9.4972  -9.4960  -9.4943  -9.4905  -9.4874
 -9.4870  -9.4846  -7.2619  -7.2610  -7.2591  -7.2554  -7.2526  -7.2521
 -7.2515  -7.2513  -7.2509  -7.2501  -7.2492  -7.2492  -7.2486  -7.2454
 -7.2447  -7.2422  -7.2416  -7.2414  -7.2407  -7.2391  -7.2385  -0.9715
 -0.9509  -0.9276  -0.9088  -0.8904  -0.8778  -0.8705  -0.8581  -0.8436
 -0.8020  -0.7663  -0.7555  -0.7486  -0.6780  -0.6497  -0.6257  -0.6238
 -0.5594  -0.5541  -0.5337  -0.5271  -0.5004  -0.4839  -0.4746  -0.4723
 -0.4682  -0.4668  -0.4587  -0.4387  -0.4316  -0.4270  -0.4138  -0.4110
 -0.3998  -0.3862  -0.3702  -0.3652  -0.3605  -0.3521  -0.3499  -0.3448
 -0.3405  -0.3323  -0.3263  -0.3192  -0.2994  -0.2877  -0.2791  -0.2660
 -0.2509
 -- Virtual --
 -0.0832  -0.0599  -0.0554  -0.0477  -0.0418  -0.0348  -0.0160  -0.0113
 -0.0018   0.0082   0.0103   0.0177   0.0199   0.0259   0.0270   0.0301
  0.0443   0.0481   0.0510   0.0538   0.0541   0.0649   0.0691   0.0735
  0.0754   0.0780   0.0811   0.0845   0.0882   0.0895   0.0944   0.0970
  0.1014   0.1042   0.1085   0.1105   0.1126   0.1162   0.1188   0.1204
  0.1234   0.1278   0.1303   0.1357   0.1365   0.1390   0.1399   0.1435
  0.1494   0.1545   0.1584   0.1600   0.1672   0.1749   0.1763   0.1776
  0.1794   0.1839   0.1947   0.1953   0.1997   0.2039   0.2053   0.2083
  0.2106   0.2121   0.2196   0.2234   0.2241   0.2290   0.2324   0.2326
  0.2397   0.2459   0.2469   0.2518   0.2561   0.2580   0.2628   0.2653
  0.2710   0.2722   0.2753   0.2792   0.2814   0.2889   0.2944   0.2985
  0.2999   0.3075   0.3108   0.3147   0.3182   0.3228   0.3328   0.3350
  0.3401   0.3526   0.3926   0.4114   0.4165   0.4251   0.4267   0.4323
  0.4380   0.4434   0.4461   0.4483   0.4540   0.4610   0.4635   0.4671
  0.4748   0.4844   0.4863   0.4866   0.4946   0.5006   0.5053   0.5161
  0.5169   0.5252   0.5325   0.5436   0.5487   0.5522   0.5730   0.5767
  0.5810   0.5875   0.5930   0.6014   0.6046   0.6080   0.6121   0.6183
  0.6187   0.6224   0.6289   0.6359   0.6501   0.6593   0.6628   0.6684
  0.6719   0.6873   0.7038   0.7064   0.7146   0.7269   0.7387   0.7640
  0.7707   0.7913   0.7932   0.8059   0.8065   0.8237   0.8279   0.8327
  0.8352   0.8379   0.8422   0.8447   0.8459   0.8494   0.8527   0.8564
  0.8599   0.8665   0.8697   0.8730   0.8770   0.8846   0.8864   0.8973
  0.9011   0.9056   0.9099   0.9147   0.9237   0.9311   0.9376   0.9414
  0.9435   0.9548   0.9591   0.9633   0.9662   0.9711   0.9726   0.9786
  0.9834   0.9893   0.9996   1.0099   1.0306   1.0383   1.0458   1.0698
  1.0783   1.0931   1.1032   1.1273   1.1428   1.1647   1.1733   1.1774
  1.2139   1.2167   1.2253   1.2330   1.2485   1.2527   1.2564   1.2726
  1.2839   1.2868   1.2926   1.3015   1.3214   1.3350   1.3421   1.3605
  1.3799   1.4010   1.4086   1.4322   1.4566   1.4872   1.5094   1.5168
  1.5451   1.5546   1.5769   1.5842   1.5952   1.6404   1.6425   1.6801
  1.6872   1.7156   1.7353   1.7566   1.7698   1.7921   1.7993   1.8097
  1.8320   1.8504   1.8570   1.8710   1.8730   1.8888   1.8975   1.9101
  1.9442   1.9615   1.9697   1.9827   2.0236   2.0410   2.0504   2.0983
  2.1188   2.1346   2.1833   2.1949   2.2101   2.2303   2.2391   2.2435
  2.2514   2.2681   2.2818   2.2912   2.2979   2.3021   2.3208   2.3260
  2.3549   2.3824   2.3829   2.3961   2.4166   2.4227   2.4300   2.4504
  2.4588   2.4774   2.4880   2.5148   2.5266   2.5433   2.5562   2.5732
  2.6018   2.6132   2.6240   2.6390   2.6433   2.6601   2.6788   2.7169
  2.7328   2.7399   2.7456   2.7621   2.7809   2.7934   2.8176   2.8259
  2.8359   2.8885   2.9185   2.9281   2.9574   3.0466   3.0693   3.0798
  3.1140   3.1196   3.1410   3.1548   3.1780   3.2164   3.2318   3.2490
  3.2731   3.3594   3.3892   3.4282   3.5112   3.5565   3.6396   3.6913
  3.7782   3.8021   3.9013   3.9899   4.0253   4.0755   4.3868   4.8082
  4.8275   9.7396   9.7551   9.7743   9.7988   9.8175   9.8392   9.8610
 23.2925  23.4679  23.7951  23.8618  23.8782  23.8942  23.9660  23.9747
 24.0035  24.0472  24.0868  24.1360  25.7151  25.7868  25.8076  25.8326
 25.8739  25.9368  26.0683  26.1047  26.1246  26.1593  26.1893  26.2593
 26.3389  26.5091  26.5167  26.5658  26.6300  26.7116  26.7711  26.9612
 27.0069 215.7314 215.7454 215.7682 215.7959 215.8220 215.8425 215.8820
 --------------------------------------------------------------

          Ground-State Mulliken Net Atomic Charges

     Atom                 Charge (a.u.)
  ----------------------------------------
      1 C                    -0.444693
      2 C                    -0.704370
      3 Cl                    0.587236
      4 C                     0.430150
      5 Cl                    0.486238
      6 C                    -1.325136
      7 H                     0.209063
      8 C                     0.545013
      9 Cl                    0.471871
     10 C                    -0.962411
     11 Cl                    0.686472
     12 C                     0.092889
     13 C                    -1.083146
     14 Cl                    0.600235
     15 C                    -0.060159
     16 Cl                    0.607936
     17 C                     0.082504
     18 Cl                    0.536265
     19 C                    -0.728403
     20 H                     0.207959
     21 C                    -0.425154
     22 H                     0.189642
  ----------------------------------------
  Sum of atomic charges =     0.000000

 -----------------------------------------------------------------
                    Cartesian Multipole Moments
 -----------------------------------------------------------------
    Charge (ESU x 10^10)
                -0.0000
    Dipole Moment (Debye)
         X      -1.4634      Y       1.4540      Z      -0.5724
       Tot       2.1409
    Quadrupole Moments (Debye-Ang)
        XX    -161.8055     XY       3.0382     YY    -158.1333
        XZ      -2.5459     YZ      -4.9608     ZZ    -154.6285
    Octopole Moments (Debye-Ang^2)
       XXX    -437.8150    XXY      56.4518    XYY    -134.7329
       YYY     155.0638    XXZ      46.4021    XYZ      -9.8095
       YYZ      22.4753    XZZ    -132.3494    YZZ      57.3123
       ZZZ      63.5300
    Hexadecapole Moments (Debye-Ang^3)
      XXXX   -7832.4032   XXXY     592.6584   XXYY   -1461.9443
      XYYY     599.3241   YYYY    -912.0104   XXXZ     982.9703
      XXYZ      -5.8226   XYYZ     321.3869   YYYZ      32.0745
      XXZZ   -1924.8285   XYZZ     216.2931   YYZZ    -794.1527
      XZZZ     947.8026   YZZZ       0.7682   ZZZZ   -3835.3719
 -----------------------------------------------------------------
 Calculating analytic gradient of the SCF energy
 Gradient of SCF Energy
            1           2           3           4           5           6
    1  -0.0142260  -0.0139131   0.0305752   0.0037023   0.0060024   0.0040129
    2  -0.0004030  -0.0045528  -0.0740980   0.0001430   0.0001147   0.0000579
    3   0.0075259  -0.0100925  -0.0429264  -0.0097982   0.0043258  -0.0043442
            7           8           9          10          11          12
    1  -0.0010436   0.0085037  -0.0004293   0.0005548   0.0100546   0.0085899
    2  -0.0000618  -0.0000034  -0.0000177  -0.0004544   0.0051164  -0.0007304
    3   0.0006114   0.0044453  -0.0069743   0.0110723  -0.0005741  -0.0067896
           13          14          15          16          17          18
    1   0.0059208  -0.0226305  -0.0177038   0.0027001  -0.0054443   0.0054223
    2   0.0117263   0.0675067   0.0127080  -0.0031062  -0.0004511  -0.0028641
    3  -0.0086987   0.0569151  -0.0041869   0.0015180   0.0047283   0.0000114
           19          20          21          22
    1   0.0032304  -0.0013613  -0.0074106  -0.0051070
    2  -0.0064249   0.0005590  -0.0049506   0.0001863
    3   0.0036380  -0.0002515   0.0006784  -0.0008335
 Max gradient component =       7.410E-02
 RMS gradient           =       1.692E-02
 Gradient time:  CPU 303.09 s  wall 303.13 s
 Geometry Optimization Parameters
   NAtoms,    NIC,     NZ,  NCons,   NDum,   NFix, NCnnct, MaxDiis
       22     163      22       0       0       0       0       0


** GEOMETRY OPTIMIZATION IN DELOCALIZED INTERNAL COORDINATES **
   Searching for a Minimum

   Optimization Cycle:   1

                       Coordinates (Angstroms)
     ATOM                X               Y               Z
      1  C         0.0000000000    0.0000000000    0.0000000000
      2  C         0.0000000000    0.0000000000    1.3949600000
      3  Cl        1.5261815140    0.0000000000    2.2594170471
      4  C        -1.1901880373    0.0256249026    2.1059255403
      5  Cl       -1.1548436435    0.0351778398    3.8595433764
      6  C        -2.4041742747    0.0535064326    1.4351028665
      7  H        -3.3336980403    0.0741960811    1.9899557843
      8  C        -2.4180259722    0.0546630380    0.0478935036
      9  Cl       -3.9445745286    0.0782926128   -0.8155919614
     10  C        -1.2274122092    0.0272853135   -0.6622934626
     11  Cl       -1.2645630159   -0.0058824468   -2.4155862839
     12  C         1.2779219872   -0.0284629571   -0.7628147595
     13  C         2.3095886281   -0.8932703637   -0.3971844912
     14  Cl        2.0841394724   -1.9836059182    0.9581225060
     15  C         3.5004827568   -0.9194878930   -1.1069450245
     16  Cl        4.7739092873   -2.0261183446   -0.6270805489
     17  C         3.6821124948   -0.0819958503   -2.1978886372
     18  Cl        5.1879324501   -0.1155248115   -3.0967201401
     19  C         2.6636000698    0.7822218600   -2.5724593424
     20  H         2.7980411655    1.4448431951   -3.4181323354
     21  C         1.4736782845    0.8090230106   -1.8610916159
     22  H         0.6936781770    1.5025559907   -2.1490431582
   Point Group: c1    Number of degrees of freedom:    60


   Energy is  -3680.679895251


 Attempting to generate delocalized internal coordinates
 Initial Hessian constructed with Jon Baker's OPTIMIZE code

 60 Hessian modes will be used to form the next step
  Hessian Eigenvalues:
     0.016296    0.017712    0.019513    0.020643    0.020929    0.022947
     0.023585    0.023589    0.023834    0.023846    0.024090    0.024090
     0.024114    0.024114    0.024135    0.024135    0.024143    0.024143
     0.064561    0.103828    0.159965    0.159995    0.160000    0.215977
     0.225227    0.231494    0.235044    0.245326    0.249942    0.249975
     0.249983    0.249991    0.249992    0.249993    0.250000    0.250000
     0.250000    0.289253    0.292822    0.301033    0.301033    0.301033
     0.301033    0.301033    0.328592    0.356665    0.356665    0.356665
     0.412798    0.417410    0.431473    0.433218    0.461380    0.462663
     0.471100    0.471218    0.478203    0.478203    0.479142    0.479142

 Minimum search - taking simple RFO step
 Searching for Lamda that Minimizes Along All modes
 Value Taken    Lamda =  -0.06246744
 Calculated Step too Large.  Step scaled by  0.493174
 Step Taken.  Stepsize is  0.300000

                             Maximum     Tolerance    Cnvgd?
         Gradient           0.067640      0.000300      NO
         Displacement       0.199437      0.001200      NO
         Energy change     *********      0.000001      NO


 New Cartesian Coordinates Obtained by Inverse Iteration

 Displacement from previous Coordinates is:  0.544152
 ----------------------------------------------------------------
             Standard Nuclear Orientation (Angstroms)
    I     Atom           X                Y                Z
 ----------------------------------------------------------------
    1      C      -0.0037696761    -0.0035659176    -0.0112686337
    2      C      -0.0109586611     0.0286523487     1.3930664994
    3      Cl      1.5013812744     0.0520946119     2.2644573164
    4      C      -1.2044855269     0.0628949756     2.1091384230
    5      Cl     -1.1906198895     0.1101263938     3.8592615938
    6      C      -2.4187498913     0.0689127208     1.4444207068
    7      H      -3.3454191194     0.0952794124     2.0023322719
    8      C      -2.4383864952     0.0351998671     0.0591699775
    9      Cl     -3.9821322781     0.0193566260    -0.7675752598
   10      C      -1.2504828246    -0.0015313103    -0.6663336925
   11      Cl     -1.3528070547    -0.1120734812    -2.4136557874
   12      C       1.2876577064    -0.0401641165    -0.7685319190
   13      C       2.3177590925    -0.9290006927    -0.4272678602
   14      Cl      2.0874171045    -2.0450285822     0.8944333527
   15      C       3.5192323189    -0.9501410829    -1.1343116498
   16      Cl      4.7798936113    -2.0785310032    -0.6837005357
   17      C       3.7105700089    -0.0780411735    -2.2014273365
   18      Cl      5.2096784268    -0.0834708756    -3.1054869711
   19      C       2.7030156465     0.8102679919    -2.5500788967
   20      H       2.8518844674     1.4986998028    -3.3721002490
   21      C       1.5114582219     0.8273107093    -1.8427858518
   22      H       0.7516501030     1.5457944671    -2.1136666353
 ----------------------------------------------------------------
 Nuclear Repulsion Energy =        2394.06921550 hartrees
 There are       97 alpha and       97 beta electrons
 Applying Cartesian multipole field
    Component          Value
    ---------          -----
     (2,0,0)        1.00000E-12
     (0,2,0)        2.00000E-11
     (0,0,2)       -3.00000E-11
 Nucleus-field energy     =    -0.0000000687 hartrees
 Requested basis set is 6-311++G(d,p)
 There are 178 shells and 495 basis functions
 A cutoff of  1.0D-15 yielded  11671 shell pairs
 There are    100098 function pairs (    107650 Cartesian)
 Smallest overlap matrix eigenvalue = 1.99E-07
 Linear dependence detected in AO basis
 Number of orthogonalized atomic orbitals = 489
 Maximum deviation from orthogonality = 1.274E-09
 Guess from superposition of atomic densities
 Warning:  Energy on first SCF cycle will be non-variational
 SAD guess density has 194.000000 electrons

 -----------------------------------------------------------------------
  General SCF calculation program by
  Eric Jon Sundstrom, Paul Horn, Yuezhi Mao, Dmitri Zuev, Alec White,
  David Stuck, Shaama M.S., Shane Yost, Joonho Lee, David Small,
  Daniel Levine, Susi Lehtola, Hugh Burton, Evgeny Epifanovsky,
  Bang C. Huynh
 -----------------------------------------------------------------------
 Exchange:     0.2000 Hartree-Fock + 0.0800 Slater + 0.7200 B88
 Correlation:  0.1900 VWN1RPA + 0.8100 LYP
 Using SG-1 standard quadrature grid
 A restricted SCF calculation will be
 performed using DIIS
 SCF converges when DIIS error is below 1.0e-08
 ---------------------------------------
  Cycle       Energy         DIIS error
 ---------------------------------------
    1   -3685.2959060442      2.76e-02  
    2   -3680.5897857556      1.94e-03  
    3   -3680.4997434965      2.47e-03  
    4   -3680.6913975650      6.02e-04  
    5   -3680.7021984812      2.40e-04  
    6   -3680.7037069499      1.00e-04  
    7   -3680.7039912533      2.53e-05  
    8   -3680.7040067323      1.12e-05  
    9   -3680.7040102041      3.54e-06  
   10   -3680.7040105941      7.92e-07  
   11   -3680.7040106110      2.96e-07  
   12   -3680.7040106134      1.27e-07  
   13   -3680.7040106139      3.32e-08  
   14   -3680.7040106139      8.24e-09  Convergence criterion met
 ---------------------------------------
 SCF time:   CPU 834.78s  wall 835.00s 
 SCF   energy in the final basis set =    -3680.7040106139
 Total energy in the final basis set =    -3680.7040106139

 --------------------------------------------------------------

                    Orbital Energies (a.u.)
 --------------------------------------------------------------

 Alpha MOs
 -- Occupied --
********-101.5810-101.5799-101.5766-101.5742-101.5712-101.5687 -10.2825
-10.2794 -10.2790 -10.2784 -10.2761 -10.2750 -10.2734 -10.2510 -10.2376
-10.2295 -10.2175 -10.2160  -9.4968  -9.4955  -9.4944  -9.4911  -9.4887
 -9.4878  -9.4854  -7.2615  -7.2604  -7.2592  -7.2560  -7.2539  -7.2525
 -7.2517  -7.2509  -7.2504  -7.2501  -7.2496  -7.2492  -7.2486  -7.2459
 -7.2452  -7.2435  -7.2427  -7.2425  -7.2416  -7.2400  -7.2393  -0.9679
 -0.9504  -0.9258  -0.9077  -0.8900  -0.8781  -0.8714  -0.8578  -0.8436
 -0.8004  -0.7648  -0.7544  -0.7461  -0.6768  -0.6471  -0.6249  -0.6229
 -0.5573  -0.5531  -0.5331  -0.5273  -0.5005  -0.4839  -0.4728  -0.4718
 -0.4672  -0.4647  -0.4567  -0.4390  -0.4278  -0.4263  -0.4136  -0.4096
 -0.3981  -0.3847  -0.3687  -0.3652  -0.3610  -0.3520  -0.3505  -0.3442
 -0.3402  -0.3324  -0.3265  -0.3209  -0.2992  -0.2922  -0.2776  -0.2666
 -0.2591
 -- Virtual --
 -0.0833  -0.0601  -0.0544  -0.0475  -0.0400  -0.0371  -0.0138  -0.0111
 -0.0015   0.0089   0.0117   0.0174   0.0205   0.0257   0.0273   0.0303
  0.0446   0.0477   0.0513   0.0536   0.0538   0.0640   0.0696   0.0737
  0.0755   0.0783   0.0806   0.0836   0.0877   0.0896   0.0944   0.0976
  0.0998   0.1041   0.1079   0.1101   0.1128   0.1155   0.1181   0.1200
  0.1234   0.1271   0.1305   0.1350   0.1363   0.1389   0.1402   0.1432
  0.1490   0.1542   0.1571   0.1590   0.1670   0.1736   0.1748   0.1755
  0.1804   0.1815   0.1920   0.1953   0.1975   0.2024   0.2058   0.2075
  0.2097   0.2115   0.2187   0.2228   0.2235   0.2285   0.2324   0.2337
  0.2386   0.2438   0.2481   0.2511   0.2538   0.2570   0.2632   0.2647
  0.2700   0.2707   0.2753   0.2770   0.2803   0.2881   0.2931   0.2967
  0.2983   0.3071   0.3127   0.3143   0.3184   0.3208   0.3313   0.3322
  0.3394   0.3537   0.3932   0.4127   0.4158   0.4234   0.4264   0.4316
  0.4371   0.4430   0.4450   0.4476   0.4551   0.4608   0.4639   0.4669
  0.4751   0.4839   0.4846   0.4879   0.4954   0.5006   0.5062   0.5156
  0.5190   0.5238   0.5302   0.5427   0.5474   0.5529   0.5726   0.5761
  0.5785   0.5860   0.5909   0.5986   0.6034   0.6089   0.6097   0.6158
  0.6200   0.6227   0.6294   0.6344   0.6470   0.6591   0.6630   0.6711
  0.6727   0.6858   0.7016   0.7093   0.7106   0.7279   0.7409   0.7710
  0.7830   0.7925   0.8000   0.8063   0.8114   0.8248   0.8261   0.8317
  0.8351   0.8386   0.8413   0.8432   0.8445   0.8475   0.8524   0.8544
  0.8588   0.8650   0.8712   0.8737   0.8771   0.8803   0.8861   0.8944
  0.9042   0.9060   0.9129   0.9184   0.9271   0.9300   0.9371   0.9416
  0.9438   0.9541   0.9589   0.9614   0.9645   0.9671   0.9736   0.9767
  0.9822   0.9861   0.9957   1.0062   1.0166   1.0353   1.0436   1.0578
  1.0723   1.0788   1.0973   1.1204   1.1395   1.1632   1.1713   1.1730
  1.2102   1.2155   1.2251   1.2316   1.2447   1.2500   1.2538   1.2713
  1.2770   1.2855   1.2920   1.3020   1.3157   1.3256   1.3422   1.3601
  1.3732   1.3978   1.4055   1.4323   1.4537   1.4866   1.5079   1.5170
  1.5420   1.5517   1.5744   1.5777   1.5920   1.6393   1.6408   1.6807
  1.6888   1.7139   1.7320   1.7492   1.7661   1.7853   1.7944   1.8074
  1.8277   1.8461   1.8545   1.8687   1.8692   1.8865   1.8913   1.9035
  1.9412   1.9564   1.9648   1.9816   2.0193   2.0402   2.0479   2.0961
  2.1188   2.1268   2.1808   2.2013   2.2209   2.2283   2.2406   2.2429
  2.2509   2.2694   2.2785   2.2911   2.2927   2.2978   2.3127   2.3256
  2.3559   2.3704   2.3871   2.3908   2.4062   2.4176   2.4271   2.4484
  2.4552   2.4683   2.4805   2.5142   2.5258   2.5405   2.5571   2.5697
  2.5989   2.6070   2.6234   2.6322   2.6411   2.6549   2.6743   2.7108
  2.7284   2.7367   2.7396   2.7585   2.7804   2.7905   2.8113   2.8214
  2.8278   2.8835   2.9110   2.9193   2.9540   3.0395   3.0642   3.0744
  3.1081   3.1126   3.1281   3.1462   3.1689   3.2098   3.2232   3.2395
  3.2643   3.3518   3.3816   3.4240   3.5055   3.5508   3.6358   3.6836
  3.7723   3.7980   3.8957   3.9818   4.0203   4.0724   4.3802   4.7971
  4.8205   9.7340   9.7545   9.7728   9.7957   9.8146   9.8227   9.8654
 23.2971  23.4621  23.7849  23.8494  23.8614  23.8823  23.9459  23.9494
 23.9850  24.0295  24.0847  24.1309  25.7753  25.7925  25.8068  25.8373
 25.8778  25.9300  26.0650  26.1060  26.1151  26.1584  26.1820  26.2403
 26.3353  26.3968  26.5089  26.5552  26.6126  26.7077  26.7533  26.9448
 26.9900 215.7256 215.7445 215.7662 215.7922 215.8176 215.8243 215.8833
 --------------------------------------------------------------

          Ground-State Mulliken Net Atomic Charges

     Atom                 Charge (a.u.)
  ----------------------------------------
      1 C                    -0.401377
      2 C                    -0.641078
      3 Cl                    0.587167
      4 C                     0.377527
      5 Cl                    0.481877
      6 C                    -1.396041
      7 H                     0.212693
      8 C                     0.438365
      9 Cl                    0.476251
     10 C                    -0.853440
     11 Cl                    0.663517
     12 C                     0.113348
     13 C                    -0.923213
     14 Cl                    0.571387
     15 C                    -0.066734
     16 Cl                    0.602783
     17 C                     0.007132
     18 Cl                    0.537184
     19 C                    -0.750799
     20 H                     0.208645
     21 C                    -0.434661
     22 H                     0.189468
  ----------------------------------------
  Sum of atomic charges =     0.000000

 -----------------------------------------------------------------
                    Cartesian Multipole Moments
 -----------------------------------------------------------------
    Charge (ESU x 10^10)
                -0.0000
    Dipole Moment (Debye)
         X      -1.3578      Y       1.4938      Z      -0.5417
       Tot       2.0901
    Quadrupole Moments (Debye-Ang)
        XX    -161.4167     XY       3.0288     YY    -157.7622
        XZ      -2.7585     YZ      -4.8195     ZZ    -154.8921
    Octopole Moments (Debye-Ang^2)
       XXX    -431.6262    XXY      57.8869    XYY    -131.8722
       YYY     158.8069    XXZ      46.3294    XYZ     -10.0186
       YYZ      23.1565    XZZ    -131.3278    YZZ      59.2387
       ZZZ      68.0981
    Hexadecapole Moments (Debye-Ang^3)
      XXXX   -7922.2106   XXXY     588.2548   XXYY   -1481.2415
      XYYY     592.0591   YYYY    -950.3657   XXXZ    1010.8359
      XXYZ     -17.5343   XYYZ     330.8766   YYYZ      -4.7582
      XXZZ   -1937.4161   XYZZ     218.5634   YYZZ    -799.4556
      XZZZ     979.6854   YZZZ     -27.9163   ZZZZ   -3832.5208
 -----------------------------------------------------------------
 Calculating analytic gradient of the SCF energy
 Gradient of SCF Energy
            1           2           3           4           5           6
    1  -0.0063244  -0.0090603   0.0184063   0.0006032   0.0035551   0.0033951
    2   0.0006643  -0.0036445  -0.0497304  -0.0001010   0.0001298  -0.0000411
    3   0.0045259  -0.0041773  -0.0283457  -0.0063347   0.0029413  -0.0026597
            7           8           9          10          11          12
    1  -0.0006534   0.0049227  -0.0000521  -0.0021719  -0.0005047   0.0056382
    2  -0.0000988   0.0001201  -0.0003324   0.0012030   0.0017913  -0.0003586
    3   0.0004689   0.0036643  -0.0047666   0.0061195  -0.0015707  -0.0032507
           13          14          15          16          17          18
    1   0.0060768  -0.0137925  -0.0109735   0.0025312  -0.0036594   0.0036193
    2   0.0067311   0.0460854   0.0084813  -0.0029044  -0.0002250  -0.0015980
    3  -0.0048221   0.0365062  -0.0028751   0.0014857   0.0027528  -0.0003816
           19          20          21          22
    1   0.0022935  -0.0008918  -0.0026491  -0.0003082
    2  -0.0045332   0.0005131  -0.0019239  -0.0002281
    3   0.0023047  -0.0001793  -0.0016131   0.0002074
 Max gradient component =       4.973E-02
 RMS gradient           =       1.106E-02
 Gradient time:  CPU 305.01 s  wall 305.05 s
 Geometry Optimization Parameters
   NAtoms,    NIC,     NZ,  NCons,   NDum,   NFix, NCnnct, MaxDiis
       22     163      22       0       0       0       0       0

 Cartesian Hessian Update
 Hessian updated using BFGS update


** GEOMETRY OPTIMIZATION IN DELOCALIZED INTERNAL COORDINATES **
   Searching for a Minimum

   Optimization Cycle:   2

                       Coordinates (Angstroms)
     ATOM                X               Y               Z
      1  C        -0.0037696761   -0.0035659176   -0.0112686337
      2  C        -0.0109586611    0.0286523487    1.3930664994
      3  Cl        1.5013812744    0.0520946119    2.2644573164
      4  C        -1.2044855269    0.0628949756    2.1091384230
      5  Cl       -1.1906198895    0.1101263938    3.8592615938
      6  C        -2.4187498913    0.0689127208    1.4444207068
      7  H        -3.3454191194    0.0952794124    2.0023322719
      8  C        -2.4383864952    0.0351998671    0.0591699775
      9  Cl       -3.9821322781    0.0193566260   -0.7675752598
     10  C        -1.2504828246   -0.0015313103   -0.6663336925
     11  Cl       -1.3528070547   -0.1120734812   -2.4136557874
     12  C         1.2876577064   -0.0401641165   -0.7685319190
     13  C         2.3177590925   -0.9290006927   -0.4272678602
     14  Cl        2.0874171045   -2.0450285822    0.8944333527
     15  C         3.5192323189   -0.9501410829   -1.1343116498
     16  Cl        4.7798936113   -2.0785310032   -0.6837005357
     17  C         3.7105700089   -0.0780411735   -2.2014273365
     18  Cl        5.2096784268   -0.0834708756   -3.1054869711
     19  C         2.7030156465    0.8102679919   -2.5500788967
     20  H         2.8518844674    1.4986998028   -3.3721002490
     21  C         1.5114582219    0.8273107093   -1.8427858518
     22  H         0.7516501030    1.5457944671   -2.1136666353
   Point Group: c1    Number of degrees of freedom:    60


   Energy is  -3680.704010614

 Hessian updated using BFGS update

 56 Hessian modes will be used to form the next step
  Hessian Eigenvalues:
     0.017083    0.017742    0.019924    0.020616    0.020930    0.022946
     0.023580    0.023824    0.023844    0.024089    0.024090    0.024109
     0.024114    0.024132    0.024135    0.024138    0.024143    0.024265
     0.064617    0.086651    0.159976    0.160000    0.160196    0.216005
     0.225369    0.231504    0.235475    0.245108    0.246795    0.249968
     0.249983    0.249991    0.249993    0.249995    0.249999    0.250000
     0.285027    0.289294    0.299652    0.300420    0.303972    0.347918
     0.356649    0.359521    0.412968    0.426904    0.430165    0.454887
     0.461824    0.463912    0.470530    0.476781    0.478121    0.478214
     0.479135    0.509867

 Minimum search - taking simple RFO step
 Searching for Lamda that Minimizes Along All modes
 Value Taken    Lamda =  -0.03301976
 Calculated Step too Large.  Step scaled by  0.567433
 Step Taken.  Stepsize is  0.300000

                             Maximum     Tolerance    Cnvgd?
         Gradient           0.045432      0.000300      NO
         Displacement       0.225407      0.001200      NO
         Energy change     -0.024115      0.000001      NO


 New Cartesian Coordinates Obtained by Inverse Iteration

 Displacement from previous Coordinates is:  0.502355
 ----------------------------------------------------------------
             Standard Nuclear Orientation (Angstroms)
    I     Atom           X                Y                Z
 ----------------------------------------------------------------
    1      C       0.0166367743    -0.0176749996     0.0177450990
    2      C      -0.0106206368     0.0461648747     1.4246434791
    3      Cl      1.4834012093     0.0973156600     2.3128257663
    4      C      -1.2230352512     0.0919949655     2.1181355226
    5      Cl     -1.2704332592     0.1755603194     3.8626366259
    6      C      -2.4244358359     0.0859110882     1.4280369371
    7      H      -3.3604074386     0.1251265924     1.9676992484
    8      C      -2.4223458272     0.0293176131     0.0420108614
    9      Cl     -3.9652403457     0.0114786621    -0.7805323459
   10      C      -1.2160966707    -0.0228303991    -0.6622154238
   11      Cl     -1.2504470074    -0.1524607501    -2.4082079893
   12      C       1.3004497148    -0.0626962823    -0.7403406910
   13      C       2.3327347544    -0.9665388111    -0.4328351132
   14      Cl      2.1140596146    -2.1110438487     0.8585883071
   15      C       3.5293917206    -0.9735798660    -1.1619812824
   16      Cl      4.7966112439    -2.1066638712    -0.7675764654
   17      C       3.6971086627    -0.0728153170    -2.2159081255
   18      Cl      5.1693776905    -0.0459889493    -3.1549093761
   19      C       2.6817504326     0.8213378729    -2.5331424315
   20      H       2.8181827076     1.5218388221    -3.3465493942
   21      C       1.5037128918     0.8209192678    -1.8057003709
   22      H       0.7334314211     1.5383690477    -2.0543339746
 ----------------------------------------------------------------
 Nuclear Repulsion Energy =        2387.58263337 hartrees
 There are       97 alpha and       97 beta electrons
 Applying Cartesian multipole field
    Component          Value
    ---------          -----
     (2,0,0)        1.00000E-12
     (0,2,0)        2.00000E-11
     (0,0,2)       -3.00000E-11
 Nucleus-field energy     =    -0.0000000692 hartrees
 Requested basis set is 6-311++G(d,p)
 There are 178 shells and 495 basis functions
 A cutoff of  1.0D-15 yielded  11679 shell pairs
 There are    100149 function pairs (    107699 Cartesian)
 Smallest overlap matrix eigenvalue = 1.99E-07
 Linear dependence detected in AO basis
 Number of orthogonalized atomic orbitals = 489
 Maximum deviation from orthogonality = 1.092E-09
 Guess from superposition of atomic densities
 Warning:  Energy on first SCF cycle will be non-variational
 SAD guess density has 194.000000 electrons

 -----------------------------------------------------------------------
  General SCF calculation program by
  Eric Jon Sundstrom, Paul Horn, Yuezhi Mao, Dmitri Zuev, Alec White,
  David Stuck, Shaama M.S., Shane Yost, Joonho Lee, David Small,
  Daniel Levine, Susi Lehtola, Hugh Burton, Evgeny Epifanovsky,
  Bang C. Huynh
 -----------------------------------------------------------------------
 Exchange:     0.2000 Hartree-Fock + 0.0800 Slater + 0.7200 B88
 Correlation:  0.1900 VWN1RPA + 0.8100 LYP
 Using SG-1 standard quadrature grid
 A restricted SCF calculation will be
 performed using DIIS
 SCF converges when DIIS error is below 1.0e-08
 ---------------------------------------
  Cycle       Energy         DIIS error
 ---------------------------------------
    1   -3685.2655387478      2.75e-02  
    2   -3680.6029423404      1.95e-03  
    3   -3680.5070271496      2.52e-03  
    4   -3680.7055551949      6.08e-04  
    5   -3680.7164130681      2.50e-04  
    6   -3680.7180825460      9.92e-05  
    7   -3680.7183569563      2.70e-05  
    8   -3680.7183751250      1.15e-05  
    9   -3680.7183788348      3.52e-06  
   10   -3680.7183792172      7.95e-07  
   11   -3680.7183792333      3.11e-07  
   12   -3680.7183792362      1.26e-07  
   13   -3680.7183792367      3.09e-08  
   14   -3680.7183792367      7.71e-09  Convergence criterion met
 ---------------------------------------
 SCF time:   CPU 830.67s  wall 830.00s 
 SCF   energy in the final basis set =    -3680.7183792367
 Total energy in the final basis set =    -3680.7183792367

 --------------------------------------------------------------

                    Orbital Energies (a.u.)
 --------------------------------------------------------------

 Alpha MOs
 -- Occupied --
********-101.5815-101.5803-101.5764-101.5749-101.5734-101.5707 -10.2825
-10.2802 -10.2795 -10.2785 -10.2769 -10.2755 -10.2732 -10.2502 -10.2365
-10.2288 -10.2167 -10.2151  -9.4969  -9.4960  -9.4948  -9.4909  -9.4895
 -9.4895  -9.4869  -7.2616  -7.2609  -7.2596  -7.2558  -7.2546  -7.2543
 -7.2518  -7.2517  -7.2510  -7.2508  -7.2501  -7.2497  -7.2491  -7.2458
 -7.2451  -7.2443  -7.2443  -7.2435  -7.2434  -7.2415  -7.2409  -0.9664
 -0.9495  -0.9247  -0.9076  -0.8922  -0.8796  -0.8727  -0.8573  -0.8433
 -0.7995  -0.7635  -0.7531  -0.7451  -0.6754  -0.6462  -0.6241  -0.6225
 -0.5568  -0.5517  -0.5330  -0.5270  -0.5010  -0.4848  -0.4723  -0.4716
 -0.4676  -0.4632  -0.4548  -0.4390  -0.4274  -0.4252  -0.4131  -0.4087
 -0.3960  -0.3847  -0.3688  -0.3659  -0.3602  -0.3512  -0.3491  -0.3450
 -0.3404  -0.3323  -0.3278  -0.3226  -0.3033  -0.2946  -0.2757  -0.2653
 -0.2634
 -- Virtual --
 -0.0829  -0.0607  -0.0538  -0.0461  -0.0384  -0.0366  -0.0129  -0.0106
 -0.0014   0.0097   0.0129   0.0176   0.0205   0.0257   0.0272   0.0302
  0.0446   0.0478   0.0515   0.0534   0.0543   0.0636   0.0695   0.0738
  0.0752   0.0782   0.0810   0.0833   0.0878   0.0896   0.0949   0.0978
  0.0993   0.1039   0.1080   0.1101   0.1133   0.1153   0.1181   0.1205
  0.1234   0.1270   0.1303   0.1347   0.1359   0.1382   0.1402   0.1427
  0.1486   0.1532   0.1567   0.1578   0.1670   0.1732   0.1735   0.1742
  0.1810   0.1812   0.1902   0.1949   0.1984   0.2018   0.2062   0.2068
  0.2103   0.2112   0.2191   0.2225   0.2239   0.2291   0.2311   0.2351
  0.2384   0.2431   0.2485   0.2486   0.2535   0.2571   0.2637   0.2641
  0.2686   0.2711   0.2753   0.2768   0.2805   0.2887   0.2921   0.2948
  0.2991   0.3065   0.3115   0.3172   0.3181   0.3204   0.3304   0.3323
  0.3397   0.3539   0.3918   0.4114   0.4159   0.4220   0.4252   0.4329
  0.4370   0.4429   0.4464   0.4486   0.4553   0.4615   0.4636   0.4669
  0.4756   0.4824   0.4850   0.4867   0.4948   0.5003   0.5056   0.5144
  0.5194   0.5244   0.5317   0.5422   0.5488   0.5524   0.5684   0.5783
  0.5791   0.5852   0.5897   0.5986   0.6026   0.6095   0.6112   0.6159
  0.6196   0.6203   0.6264   0.6385   0.6462   0.6566   0.6632   0.6707
  0.6727   0.6838   0.6998   0.7076   0.7111   0.7299   0.7419   0.7703
  0.7881   0.7926   0.8036   0.8104   0.8159   0.8256   0.8273   0.8314
  0.8352   0.8393   0.8396   0.8428   0.8445   0.8457   0.8512   0.8545
  0.8584   0.8640   0.8702   0.8746   0.8784   0.8818   0.8896   0.8955
  0.9042   0.9092   0.9162   0.9208   0.9267   0.9305   0.9384   0.9413
  0.9435   0.9549   0.9575   0.9600   0.9638   0.9662   0.9737   0.9759
  0.9853   0.9888   0.9959   1.0048   1.0074   1.0373   1.0390   1.0539
  1.0742   1.0792   1.0965   1.1250   1.1376   1.1562   1.1682   1.1711
  1.2093   1.2162   1.2240   1.2286   1.2409   1.2515   1.2581   1.2724
  1.2781   1.2839   1.2935   1.3003   1.3147   1.3178   1.3448   1.3597
  1.3733   1.3960   1.4051   1.4294   1.4554   1.4929   1.5082   1.5151
  1.5431   1.5526   1.5748   1.5820   1.5935   1.6369   1.6411   1.6796
  1.6909   1.7133   1.7286   1.7540   1.7668   1.7825   1.7935   1.8067
  1.8247   1.8465   1.8529   1.8659   1.8684   1.8842   1.8909   1.9047
  1.9410   1.9555   1.9642   1.9782   2.0183   2.0407   2.0476   2.0984
  2.1188   2.1265   2.1789   2.1990   2.2246   2.2325   2.2432   2.2469
  2.2529   2.2759   2.2793   2.2876   2.2955   2.3005   2.3106   2.3270
  2.3428   2.3620   2.3866   2.3924   2.4063   2.4175   2.4274   2.4360
  2.4574   2.4677   2.4855   2.5170   2.5256   2.5379   2.5573   2.5670
  2.5966   2.6088   2.6231   2.6286   2.6413   2.6528   2.6730   2.7085
  2.7305   2.7343   2.7375   2.7564   2.7816   2.7909   2.8107   2.8179
  2.8326   2.8821   2.9120   2.9219   2.9554   3.0376   3.0625   3.0734
  3.1074   3.1130   3.1247   3.1436   3.1675   3.2114   3.2215   3.2367
  3.2602   3.3496   3.3781   3.4274   3.5080   3.5488   3.6350   3.6814
  3.7734   3.7972   3.8922   3.9845   4.0196   4.0743   4.3752   4.7925
  4.8165   9.7348   9.7571   9.7756   9.7949   9.8122   9.8187   9.8615
 23.3014  23.4673  23.7826  23.8413  23.8549  23.8754  23.9325  23.9390
 23.9694  24.0264  24.0788  24.1315  25.7821  25.8072  25.8153  25.8576
 25.9170  25.9401  26.0466  26.1062  26.1100  26.1620  26.1701  26.2150
 26.2974  26.3747  26.5079  26.5512  26.5985  26.7021  26.7493  26.9418
 26.9908 215.7269 215.7471 215.7696 215.7916 215.8147 215.8213 215.8748
 --------------------------------------------------------------

          Ground-State Mulliken Net Atomic Charges

     Atom                 Charge (a.u.)
  ----------------------------------------
      1 C                    -0.337660
      2 C                    -0.626399
      3 Cl                    0.590888
      4 C                     0.360997
      5 Cl                    0.482797
      6 C                    -1.473003
      7 H                     0.216725
      8 C                     0.362739
      9 Cl                    0.480602
     10 C                    -0.763055
     11 Cl                    0.640750
     12 C                     0.148078
     13 C                    -0.861525
     14 Cl                    0.559731
     15 C                    -0.004352
     16 Cl                    0.593954
     17 C                    -0.071397
     18 Cl                    0.541695
     19 C                    -0.736651
     20 H                     0.209714
     21 C                    -0.509802
     22 H                     0.195173
  ----------------------------------------
  Sum of atomic charges =     0.000000

 -----------------------------------------------------------------
                    Cartesian Multipole Moments
 -----------------------------------------------------------------
    Charge (ESU x 10^10)
                -0.0000
    Dipole Moment (Debye)
         X      -1.3692      Y       1.4922      Z      -0.5085
       Tot       2.0880
    Quadrupole Moments (Debye-Ang)
        XX    -161.3057     XY       2.8475     YY    -157.5082
        XZ      -2.7169     YZ      -4.5983     ZZ    -155.1853
    Octopole Moments (Debye-Ang^2)
       XXX    -433.8155    XXY      57.8552    XYY    -131.7360
       YYY     158.4438    XXZ      47.9793    XYZ      -9.4901
       YYZ      24.3450    XZZ    -132.1108    YZZ      59.9099
       ZZZ      72.2463
    Hexadecapole Moments (Debye-Ang^3)
      XXXX   -7880.2731   XXXY     594.6372   XXYY   -1478.7526
      XYYY     598.3641   YYYY    -982.9457   XXXZ    1050.3263
      XXYZ     -24.1412   XYYZ     343.8833   YYYZ     -30.6908
      XXZZ   -1942.2307   XYZZ     222.3919   YYZZ    -812.7399
      XZZZ    1017.0453   YZZZ     -49.1299   ZZZZ   -3876.4091
 -----------------------------------------------------------------
 Calculating analytic gradient of the SCF energy
 Gradient of SCF Energy
            1           2           3           4           5           6
    1  -0.0025608  -0.0035009   0.0105553  -0.0005554   0.0008053   0.0007640
    2   0.0011686  -0.0023313  -0.0316366  -0.0003111   0.0001818  -0.0000562
    3   0.0001794  -0.0013336  -0.0188191  -0.0021369   0.0015257  -0.0005397
            7           8           9          10          11          12
    1  -0.0001751   0.0015343  -0.0012369   0.0010393   0.0062196  -0.0000893
    2  -0.0000420   0.0001532  -0.0000844   0.0012041   0.0032636   0.0001188
    3   0.0001777   0.0025718  -0.0009381   0.0026496  -0.0008285  -0.0023547
           13          14          15          16          17          18
    1   0.0038916  -0.0083993  -0.0051243   0.0018583  -0.0010490   0.0012431
    2   0.0019864   0.0301226   0.0037119  -0.0016932   0.0005212  -0.0005723
    3  -0.0007536   0.0222121  -0.0007120   0.0005312   0.0007504  -0.0002581
           19          20          21          22
    1   0.0012436  -0.0007070  -0.0038672  -0.0018895
    2  -0.0024115   0.0003093  -0.0035176  -0.0000852
    3   0.0006905  -0.0000764  -0.0020105  -0.0005271
 Max gradient component =       3.164E-02
 RMS gradient           =       6.925E-03
 Gradient time:  CPU 303.92 s  wall 303.96 s
 Geometry Optimization Parameters
   NAtoms,    NIC,     NZ,  NCons,   NDum,   NFix, NCnnct, MaxDiis
       22     163      22       0       0       0       0       0

 Cartesian Hessian Update
 Hessian updated using BFGS update


** GEOMETRY OPTIMIZATION IN DELOCALIZED INTERNAL COORDINATES **
   Searching for a Minimum

   Optimization Cycle:   3

                       Coordinates (Angstroms)
     ATOM                X               Y               Z
      1  C         0.0166367743   -0.0176749996    0.0177450990
      2  C        -0.0106206368    0.0461648747    1.4246434791
      3  Cl        1.4834012093    0.0973156600    2.3128257663
      4  C        -1.2230352512    0.0919949655    2.1181355226
      5  Cl       -1.2704332592    0.1755603194    3.8626366259
      6  C        -2.4244358359    0.0859110882    1.4280369371
      7  H        -3.3604074386    0.1251265924    1.9676992484
      8  C        -2.4223458272    0.0293176131    0.0420108614
      9  Cl       -3.9652403457    0.0114786621   -0.7805323459
     10  C        -1.2160966707   -0.0228303991   -0.6622154238
     11  Cl       -1.2504470074   -0.1524607501   -2.4082079893
     12  C         1.3004497148   -0.0626962823   -0.7403406910
     13  C         2.3327347544   -0.9665388111   -0.4328351132
     14  Cl        2.1140596146   -2.1110438487    0.8585883071
     15  C         3.5293917206   -0.9735798660   -1.1619812824
     16  Cl        4.7966112439   -2.1066638712   -0.7675764654
     17  C         3.6971086627   -0.0728153170   -2.2159081255
     18  Cl        5.1693776905   -0.0459889493   -3.1549093761
     19  C         2.6817504326    0.8213378729   -2.5331424315
     20  H         2.8181827076    1.5218388221   -3.3465493942
     21  C         1.5037128918    0.8209192678   -1.8057003709
     22  H         0.7334314211    1.5383690477   -2.0543339746
   Point Group: c1    Number of degrees of freedom:    60


   Energy is  -3680.718379237

 Hessian updated using BFGS update

 58 Hessian modes will be used to form the next step
  Hessian Eigenvalues:
     0.016947    0.017706    0.019562    0.020835    0.020934    0.022936
     0.023567    0.023830    0.023840    0.024089    0.024090    0.024112
     0.024114    0.024127    0.024135    0.024138    0.024143    0.024963
     0.057190    0.086292    0.159964    0.160000    0.160164    0.218236
     0.225339    0.231503    0.235538    0.245454    0.249219    0.249981
     0.249985    0.249991    0.249994    0.249997    0.249999    0.256107
     0.289220    0.291663    0.298968    0.300895    0.301299    0.309477
     0.354440    0.356658    0.356671    0.370844    0.413531    0.426545
     0.431894    0.455114    0.461833    0.467696    0.471455    0.478041
     0.478151    0.478985    0.484278    0.526837

 Minimum search - taking simple RFO step
 Searching for Lamda that Minimizes Along All modes
 Value Taken    Lamda =  -0.02195653
 Calculated Step too Large.  Step scaled by  0.536900
 Step Taken.  Stepsize is  0.300000

                             Maximum     Tolerance    Cnvgd?
         Gradient           0.028308      0.000300      NO
         Displacement       0.179766      0.001200      NO
         Energy change     -0.014369      0.000001      NO


 New Cartesian Coordinates Obtained by Inverse Iteration

 Displacement from previous Coordinates is:  0.676331
 ----------------------------------------------------------------
             Standard Nuclear Orientation (Angstroms)
    I     Atom           X                Y                Z
 ----------------------------------------------------------------
    1      C       0.0125705933    -0.0238362110     0.0051767961
    2      C      -0.0047983774     0.0837972761     1.4103784467
    3      Cl      1.4916052950     0.1620178476     2.2858822911
    4      C      -1.2139432722     0.1424990013     2.1096034045
    5      Cl     -1.2583707216     0.2793945986     3.8481259089
    6      C      -2.4200993494     0.1024176572     1.4267554048
    7      H      -3.3527674589     0.1502353466     1.9706370378
    8      C      -2.4278000677    -0.0094299194     0.0434103364
    9      Cl     -3.9766155428    -0.0844317855    -0.7593060787
   10      C      -1.2263740547    -0.0753228280    -0.6676651198
   11      Cl     -1.2907007713    -0.3106765828    -2.3995159103
   12      C       1.2962105590    -0.0699150896    -0.7488789606
   13      C       2.3081894987    -1.0039535553    -0.4678390773
   14      Cl      2.0619214286    -2.1776849490     0.7883211759
   15      C       3.5122024842    -1.0077026356    -1.1907444425
   16      Cl      4.7526474772    -2.1742453763    -0.8360760622
   17      C       3.7029334292    -0.0644770502    -2.2053795010
   18      Cl      5.1790139312    -0.0210846032    -3.1334228032
   19      C       2.7105303256     0.8683580741    -2.4881721119
   20      H       2.8730329588     1.6013623978    -3.2669764578
   21      C       1.5279294617     0.8592145686    -1.7693431626
   22      H       0.7764687395     1.6065055098    -1.9868822515
 ----------------------------------------------------------------
 Nuclear Repulsion Energy =        2384.47492630 hartrees
 There are       97 alpha and       97 beta electrons
 Applying Cartesian multipole field
    Component          Value
    ---------          -----
     (2,0,0)        1.00000E-12
     (0,2,0)        2.00000E-11
     (0,0,2)       -3.00000E-11
 Nucleus-field energy     =    -0.0000000671 hartrees
 Requested basis set is 6-311++G(d,p)
 There are 178 shells and 495 basis functions
 A cutoff of  1.0D-15 yielded  11673 shell pairs
 There are    100090 function pairs (    107629 Cartesian)
 Smallest overlap matrix eigenvalue = 2.00E-07
 Linear dependence detected in AO basis
 Number of orthogonalized atomic orbitals = 489
 Maximum deviation from orthogonality = 1.041E-09
 Guess from superposition of atomic densities
 Warning:  Energy on first SCF cycle will be non-variational
 SAD guess density has 194.000000 electrons

 -----------------------------------------------------------------------
  General SCF calculation program by
  Eric Jon Sundstrom, Paul Horn, Yuezhi Mao, Dmitri Zuev, Alec White,
  David Stuck, Shaama M.S., Shane Yost, Joonho Lee, David Small,
  Daniel Levine, Susi Lehtola, Hugh Burton, Evgeny Epifanovsky,
  Bang C. Huynh
 -----------------------------------------------------------------------
 Exchange:     0.2000 Hartree-Fock + 0.0800 Slater + 0.7200 B88
 Correlation:  0.1900 VWN1RPA + 0.8100 LYP
 Using SG-1 standard quadrature grid
 A restricted SCF calculation will be
 performed using DIIS
 SCF converges when DIIS error is below 1.0e-08
 ---------------------------------------
  Cycle       Energy         DIIS error
 ---------------------------------------
    1   -3685.2524019517      2.75e-02  
    2   -3680.6122589992      1.95e-03  
    3   -3680.5148807037      2.52e-03  
    4   -3680.7149360962      6.09e-04  
    5   -3680.7258099993      2.52e-04  
    6   -3680.7275122491      9.86e-05  
    7   -3680.7277817375      2.78e-05  
    8   -3680.7278013201      1.17e-05  
    9   -3680.7278051961      3.42e-06  
   10   -3680.7278055541      7.93e-07  
   11   -3680.7278055702      3.09e-07  
   12   -3680.7278055728      1.23e-07  
   13   -3680.7278055734      2.94e-08  
   14   -3680.7278055734      8.12e-09  Convergence criterion met
 ---------------------------------------
 SCF time:   CPU 830.88s  wall 831.00s 
 SCF   energy in the final basis set =    -3680.7278055734
 Total energy in the final basis set =    -3680.7278055734

 --------------------------------------------------------------

                    Orbital Energies (a.u.)
 --------------------------------------------------------------

 Alpha MOs
 -- Occupied --
********-101.5812-101.5803-101.5764-101.5757-101.5747-101.5719 -10.2822
-10.2799 -10.2786 -10.2780 -10.2769 -10.2759 -10.2732 -10.2498 -10.2360
-10.2283 -10.2169 -10.2153  -9.4963  -9.4957  -9.4948  -9.4909  -9.4906
 -9.4903  -9.4879  -7.2610  -7.2606  -7.2596  -7.2558  -7.2554  -7.2554
 -7.2527  -7.2512  -7.2506  -7.2505  -7.2499  -7.2497  -7.2491  -7.2458
 -7.2453  -7.2451  -7.2451  -7.2445  -7.2443  -7.2425  -7.2419  -0.9657
 -0.9498  -0.9245  -0.9074  -0.8924  -0.8797  -0.8741  -0.8573  -0.8430
 -0.7989  -0.7631  -0.7522  -0.7445  -0.6749  -0.6453  -0.6239  -0.6219
 -0.5556  -0.5518  -0.5326  -0.5283  -0.5009  -0.4850  -0.4721  -0.4712
 -0.4676  -0.4623  -0.4543  -0.4391  -0.4274  -0.4229  -0.4131  -0.4091
 -0.3942  -0.3830  -0.3680  -0.3659  -0.3602  -0.3513  -0.3490  -0.3445
 -0.3401  -0.3325  -0.3277  -0.3237  -0.3087  -0.2933  -0.2750  -0.2660
 -0.2650
 -- Virtual --
 -0.0813  -0.0606  -0.0534  -0.0454  -0.0408  -0.0352  -0.0122  -0.0103
 -0.0013   0.0102   0.0133   0.0173   0.0212   0.0260   0.0273   0.0302
  0.0446   0.0478   0.0516   0.0536   0.0547   0.0626   0.0692   0.0742
  0.0754   0.0784   0.0810   0.0825   0.0878   0.0899   0.0947   0.0978
  0.0990   0.1041   0.1071   0.1101   0.1139   0.1153   0.1172   0.1207
  0.1233   0.1267   0.1297   0.1336   0.1364   0.1376   0.1407   0.1427
  0.1486   0.1523   0.1563   0.1569   0.1674   0.1715   0.1723   0.1738
  0.1790   0.1827   0.1879   0.1952   0.1974   0.2015   0.2055   0.2065
  0.2110   0.2116   0.2193   0.2226   0.2239   0.2287   0.2309   0.2367
  0.2394   0.2432   0.2474   0.2504   0.2544   0.2577   0.2630   0.2642
  0.2679   0.2704   0.2751   0.2783   0.2812   0.2882   0.2893   0.2899
  0.2986   0.3054   0.3094   0.3173   0.3200   0.3226   0.3295   0.3344
  0.3393   0.3527   0.3922   0.4119   0.4166   0.4214   0.4254   0.4319
  0.4366   0.4437   0.4462   0.4498   0.4554   0.4628   0.4650   0.4679
  0.4762   0.4810   0.4870   0.4891   0.4939   0.5003   0.5042   0.5118
  0.5168   0.5253   0.5297   0.5425   0.5506   0.5594   0.5659   0.5779
  0.5833   0.5862   0.5895   0.5975   0.6023   0.6060   0.6096   0.6169
  0.6184   0.6210   0.6322   0.6377   0.6476   0.6560   0.6651   0.6723
  0.6751   0.6839   0.6994   0.7070   0.7136   0.7273   0.7482   0.7691
  0.7857   0.7930   0.8038   0.8138   0.8208   0.8255   0.8293   0.8337
  0.8360   0.8374   0.8394   0.8430   0.8446   0.8467   0.8500   0.8557
  0.8584   0.8633   0.8702   0.8755   0.8794   0.8823   0.8888   0.8938
  0.9031   0.9128   0.9168   0.9214   0.9287   0.9317   0.9382   0.9410
  0.9433   0.9507   0.9567   0.9616   0.9632   0.9659   0.9726   0.9773
  0.9850   0.9878   0.9918   1.0035   1.0067   1.0334   1.0399   1.0504
  1.0654   1.0765   1.0960   1.1276   1.1381   1.1568   1.1663   1.1712
  1.2075   1.2139   1.2249   1.2295   1.2386   1.2520   1.2593   1.2710
  1.2749   1.2848   1.2928   1.3035   1.3096   1.3173   1.3492   1.3591
  1.3727   1.3970   1.4061   1.4321   1.4568   1.4943   1.5101   1.5160
  1.5457   1.5533   1.5754   1.5850   1.5918   1.6370   1.6407   1.6796
  1.6922   1.7165   1.7279   1.7520   1.7669   1.7800   1.7920   1.8079
  1.8217   1.8448   1.8521   1.8654   1.8673   1.8880   1.8914   1.9064
  1.9420   1.9531   1.9623   1.9813   2.0142   2.0410   2.0479   2.1001
  2.1198   2.1256   2.1792   2.1993   2.2249   2.2329   2.2429   2.2472
  2.2524   2.2753   2.2787   2.2835   2.2968   2.3062   2.3131   2.3219
  2.3324   2.3664   2.3863   2.3978   2.4041   2.4154   2.4268   2.4324
  2.4593   2.4711   2.4891   2.5175   2.5268   2.5373   2.5579   2.5633
  2.5953   2.6055   2.6257   2.6288   2.6438   2.6527   2.6757   2.7054
  2.7267   2.7314   2.7383   2.7550   2.7785   2.7889   2.8088   2.8166
  2.8246   2.8806   2.9089   2.9260   2.9593   3.0386   3.0632   3.0718
  3.1052   3.1126   3.1228   3.1434   3.1671   3.2120   3.2220   3.2347
  3.2587   3.3486   3.3756   3.4274   3.5089   3.5478   3.6376   3.6812
  3.7734   3.8000   3.8935   3.9844   4.0193   4.0728   4.3635   4.7897
  4.8164   9.7348   9.7587   9.7775   9.7961   9.8108   9.8263   9.8573
 23.3045  23.4701  23.7793  23.8385  23.8570  23.8740  23.9315  23.9337
 23.9639  24.0282  24.0764  24.1310  25.7821  25.8057  25.8159  25.8593
 25.9283  25.9603  26.0087  26.0956  26.1097  26.1606  26.1705  26.1762
 26.2869  26.3923  26.5086  26.5476  26.5938  26.7017  26.7442  26.9394
 26.9924 215.7272 215.7490 215.7719 215.7930 215.8125 215.8313 215.8672
 --------------------------------------------------------------

          Ground-State Mulliken Net Atomic Charges

     Atom                 Charge (a.u.)
  ----------------------------------------
      1 C                    -0.308546
      2 C                    -0.609327
      3 Cl                    0.575003
      4 C                     0.345434
      5 Cl                    0.484063
      6 C                    -1.457743
      7 H                     0.219199
      8 C                     0.284215
      9 Cl                    0.488212
     10 C                    -0.699071
     11 Cl                    0.606664
     12 C                     0.152945
     13 C                    -0.813055
     14 Cl                    0.516487
     15 C                     0.024542
     16 Cl                    0.594069
     17 C                    -0.086479
     18 Cl                    0.542295
     19 C                    -0.773977
     20 H                     0.210600
     21 C                    -0.492752
     22 H                     0.197220
  ----------------------------------------
  Sum of atomic charges =     0.000000

 -----------------------------------------------------------------
                    Cartesian Multipole Moments
 -----------------------------------------------------------------
    Charge (ESU x 10^10)
                -0.0000
    Dipole Moment (Debye)
         X      -1.2879      Y       1.5608      Z      -0.4600
       Tot       2.0752
    Quadrupole Moments (Debye-Ang)
        XX    -160.9166     XY       2.8323     YY    -157.0987
        XZ      -2.7720     YZ      -4.5629     ZZ    -155.5352
    Octopole Moments (Debye-Ang^2)
       XXX    -427.8905    XXY      60.1938    XYY    -129.2407
       YYY     165.1148    XXZ      48.6708    XYZ      -9.7036
       YYZ      25.3716    XZZ    -131.4725    YZZ      62.1065
       ZZZ      79.2027
    Hexadecapole Moments (Debye-Ang^3)
      XXXX   -7849.3595   XXXY     575.6973   XXYY   -1481.2165
      XYYY     577.0134   YYYY   -1044.0072   XXXZ    1060.5513
      XXYZ     -39.7567   XYYZ     346.0664   YYYZ     -82.5489
      XXZZ   -1930.0363   XYZZ     218.6940   YYZZ    -813.9123
      XZZZ    1032.8542   YZZZ     -90.8941   ZZZZ   -3835.9264
 -----------------------------------------------------------------
 Calculating analytic gradient of the SCF energy
 Gradient of SCF Energy
            1           2           3           4           5           6
    1   0.0011433  -0.0007442   0.0050210   0.0003758   0.0002841  -0.0002166
    2   0.0017192  -0.0020812  -0.0224435  -0.0003658   0.0000507   0.0000778
    3  -0.0006412   0.0004592  -0.0134440  -0.0004350   0.0002335   0.0001558
            7           8           9          10          11          12
    1  -0.0000016   0.0009669  -0.0002646  -0.0002575  -0.0000158  -0.0016701
    2  -0.0001262  -0.0000093  -0.0002269   0.0021382   0.0006781  -0.0006579
    3  -0.0000467  -0.0002818  -0.0003121   0.0008749  -0.0005081  -0.0000454
           13          14          15          16          17          18
    1   0.0021819  -0.0047465  -0.0015609   0.0005464   0.0002737   0.0000450
    2   0.0004310   0.0222496   0.0011313  -0.0002507  -0.0001340  -0.0001019
    3   0.0012757   0.0144324  -0.0000957  -0.0000374  -0.0001332   0.0001548
           19          20          21          22
    1   0.0000835  -0.0003724  -0.0011882   0.0001168
    2  -0.0006446   0.0001317  -0.0019586   0.0003929
    3   0.0000940   0.0000356  -0.0017753   0.0000401
 Max gradient component =       2.244E-02
 RMS gradient           =       4.730E-03
 Gradient time:  CPU 300.67 s  wall 300.73 s
 Geometry Optimization Parameters
   NAtoms,    NIC,     NZ,  NCons,   NDum,   NFix, NCnnct, MaxDiis
       22     163      22       0       0       0       0       0

 Cartesian Hessian Update
 Hessian updated using BFGS update


** GEOMETRY OPTIMIZATION IN DELOCALIZED INTERNAL COORDINATES **
   Searching for a Minimum

   Optimization Cycle:   4

                       Coordinates (Angstroms)
     ATOM                X               Y               Z
      1  C         0.0125705933   -0.0238362110    0.0051767961
      2  C        -0.0047983774    0.0837972761    1.4103784467
      3  Cl        1.4916052950    0.1620178476    2.2858822911
      4  C        -1.2139432722    0.1424990013    2.1096034045
      5  Cl       -1.2583707216    0.2793945986    3.8481259089
      6  C        -2.4200993494    0.1024176572    1.4267554048
      7  H        -3.3527674589    0.1502353466    1.9706370378
      8  C        -2.4278000677   -0.0094299194    0.0434103364
      9  Cl       -3.9766155428   -0.0844317855   -0.7593060787
     10  C        -1.2263740547   -0.0753228280   -0.6676651198
     11  Cl       -1.2907007713   -0.3106765828   -2.3995159103
     12  C         1.2962105590   -0.0699150896   -0.7488789606
     13  C         2.3081894987   -1.0039535553   -0.4678390773
     14  Cl        2.0619214286   -2.1776849490    0.7883211759
     15  C         3.5122024842   -1.0077026356   -1.1907444425
     16  Cl        4.7526474772   -2.1742453763   -0.8360760622
     17  C         3.7029334292   -0.0644770502   -2.2053795010
     18  Cl        5.1790139312   -0.0210846032   -3.1334228032
     19  C         2.7105303256    0.8683580741   -2.4881721119
     20  H         2.8730329588    1.6013623978   -3.2669764578
     21  C         1.5279294617    0.8592145686   -1.7693431626
     22  H         0.7764687395    1.6065055098   -1.9868822515
   Point Group: c1    Number of degrees of freedom:    60


   Energy is  -3680.727805573

 Hessian updated using BFGS update

 59 Hessian modes will be used to form the next step
  Hessian Eigenvalues:
     0.017650    0.018367    0.019691    0.020920    0.021043    0.022916
     0.023568    0.023829    0.023837    0.024088    0.024090    0.024113
     0.024114    0.024124    0.024135    0.024139    0.024143    0.028204
     0.045941    0.075410    0.159975    0.160007    0.160271    0.218367
     0.225441    0.231518    0.235540    0.245900    0.249763    0.249985
     0.249986    0.249994    0.249997    0.249999    0.250755    0.257063
     0.289263    0.291662    0.300888    0.300946    0.301194    0.301390
     0.318333    0.354966    0.356666    0.356683    0.375441    0.413537
     0.427261    0.432521    0.456034    0.461836    0.467678    0.471829
     0.478113    0.478212    0.479023    0.485191    0.583035

 Minimum search - taking simple RFO step
 Searching for Lamda that Minimizes Along All modes
 Value Taken    Lamda =  -0.01263270
 Calculated Step too Large.  Step scaled by  0.625467
 Step Taken.  Stepsize is  0.300000

                             Maximum     Tolerance    Cnvgd?
         Gradient           0.020207      0.000300      NO
         Displacement       0.221438      0.001200      NO
         Energy change     -0.009426      0.000001      NO


 New Cartesian Coordinates Obtained by Inverse Iteration

 Displacement from previous Coordinates is:  0.508150
 ----------------------------------------------------------------
             Standard Nuclear Orientation (Angstroms)
    I     Atom           X                Y                Z
 ----------------------------------------------------------------
    1      C       0.0145048825    -0.0388761409     0.0108000326
    2      C      -0.0023604240     0.1124175143     1.4112334849
    3      Cl      1.4943321126     0.2282439733     2.2824126119
    4      C      -1.2137673176     0.1825810840     2.1059478842
    5      Cl     -1.2645337327     0.3733639145     3.8382177755
    6      C      -2.4183397798     0.1120075051     1.4210944909
    7      H      -3.3521081370     0.1730342423     1.9617879383
    8      C      -2.4243219782    -0.0442685044     0.0416417163
    9      Cl     -3.9698491565    -0.1458085293    -0.7615571431
   10      C      -1.2200066839    -0.1248393276    -0.6637809208
   11      Cl     -1.2676118290    -0.4040602277    -2.3876222813
   12      C       1.2986979077    -0.0763127905    -0.7430145639
   13      C       2.2947692935    -1.0331490931    -0.4940689458
   14      Cl      2.0297651798    -2.2441048177     0.7230055894
   15      C       3.4991518697    -1.0312294718    -1.2184109365
   16      Cl      4.7175392740    -2.2282954653    -0.9069491039
   17      C       3.7009672248    -0.0543216693    -2.1997987014
   18      Cl      5.1746142664    -0.0005696181    -3.1307721698
   19      C       2.7208515841     0.9014957208    -2.4517414780
   20      H       2.8951799312     1.6545140625    -3.2084362734
   21      C       1.5378999176     0.8825589419    -1.7332335375
   22      H       0.7884121605     1.6386603886    -1.9286666056
 ----------------------------------------------------------------
 Nuclear Repulsion Energy =        2381.93295621 hartrees
 There are       97 alpha and       97 beta electrons
 Applying Cartesian multipole field
    Component          Value
    ---------          -----
     (2,0,0)        1.00000E-12
     (0,2,0)        2.00000E-11
     (0,0,2)       -3.00000E-11
 Nucleus-field energy     =    -0.0000000656 hartrees
 Requested basis set is 6-311++G(d,p)
 There are 178 shells and 495 basis functions
 A cutoff of  1.0D-15 yielded  11663 shell pairs
 There are    100058 function pairs (    107596 Cartesian)
 Smallest overlap matrix eigenvalue = 1.97E-07
 Linear dependence detected in AO basis
 Number of orthogonalized atomic orbitals = 489
 Maximum deviation from orthogonality = 2.312E-10
 Guess from superposition of atomic densities
 Warning:  Energy on first SCF cycle will be non-variational
 SAD guess density has 194.000000 electrons

 -----------------------------------------------------------------------
  General SCF calculation program by
  Eric Jon Sundstrom, Paul Horn, Yuezhi Mao, Dmitri Zuev, Alec White,
  David Stuck, Shaama M.S., Shane Yost, Joonho Lee, David Small,
  Daniel Levine, Susi Lehtola, Hugh Burton, Evgeny Epifanovsky,
  Bang C. Huynh
 -----------------------------------------------------------------------
 Exchange:     0.2000 Hartree-Fock + 0.0800 Slater + 0.7200 B88
 Correlation:  0.1900 VWN1RPA + 0.8100 LYP
 Using SG-1 standard quadrature grid
 A restricted SCF calculation will be
 performed using DIIS
 SCF converges when DIIS error is below 1.0e-08
 ---------------------------------------
  Cycle       Energy         DIIS error
 ---------------------------------------
    1   -3685.2430655552      2.74e-02  
    2   -3680.6184974572      1.95e-03  
    3   -3680.5201758609      2.53e-03  
    4   -3680.7212816172      6.12e-04  
    5   -3680.7321933275      2.55e-04  
    6   -3680.7339353769      9.84e-05  
    7   -3680.7342029892      2.88e-05  
    8   -3680.7342242960      1.17e-05  
    9   -3680.7342282121      3.37e-06  
   10   -3680.7342285553      7.86e-07  
   11   -3680.7342285717      3.00e-07  
   12   -3680.7342285739      1.22e-07  
   13   -3680.7342285747      2.87e-08  
   14   -3680.7342285747      8.48e-09  Convergence criterion met
 ---------------------------------------
 SCF time:   CPU 831.62s  wall 831.00s 
 SCF   energy in the final basis set =    -3680.7342285747
 Total energy in the final basis set =    -3680.7342285747

 --------------------------------------------------------------

                    Orbital Energies (a.u.)
 --------------------------------------------------------------

 Alpha MOs
 -- Occupied --
********-101.5813-101.5804-101.5762-101.5761-101.5760-101.5731 -10.2818
-10.2799 -10.2786 -10.2780 -10.2767 -10.2759 -10.2732 -10.2490 -10.2353
-10.2283 -10.2169 -10.2154  -9.4962  -9.4959  -9.4949  -9.4916  -9.4908
 -9.4907  -9.4887  -7.2609  -7.2608  -7.2597  -7.2565  -7.2557  -7.2556
 -7.2535  -7.2511  -7.2507  -7.2504  -7.2500  -7.2498  -7.2492  -7.2464
 -7.2456  -7.2456  -7.2455  -7.2450  -7.2446  -7.2433  -7.2427  -0.9653
 -0.9498  -0.9243  -0.9069  -0.8929  -0.8799  -0.8750  -0.8568  -0.8430
 -0.7986  -0.7629  -0.7519  -0.7445  -0.6745  -0.6448  -0.6243  -0.6216
 -0.5551  -0.5516  -0.5326  -0.5292  -0.5005  -0.4852  -0.4722  -0.4709
 -0.4677  -0.4617  -0.4537  -0.4392  -0.4277  -0.4211  -0.4127  -0.4092
 -0.3923  -0.3821  -0.3677  -0.3659  -0.3599  -0.3515  -0.3487  -0.3444
 -0.3401  -0.3326  -0.3281  -0.3249  -0.3133  -0.2921  -0.2745  -0.2668
 -0.2661
 -- Virtual --
 -0.0795  -0.0607  -0.0531  -0.0453  -0.0425  -0.0346  -0.0122  -0.0101
 -0.0013   0.0105   0.0133   0.0172   0.0215   0.0261   0.0274   0.0300
  0.0443   0.0478   0.0517   0.0536   0.0552   0.0619   0.0687   0.0737
  0.0755   0.0787   0.0812   0.0821   0.0877   0.0899   0.0945   0.0975
  0.0991   0.1040   0.1066   0.1101   0.1142   0.1154   0.1169   0.1208
  0.1231   0.1267   0.1286   0.1331   0.1362   0.1374   0.1407   0.1427
  0.1483   0.1515   0.1554   0.1567   0.1675   0.1702   0.1717   0.1743
  0.1781   0.1837   0.1867   0.1947   0.1977   0.2018   0.2049   0.2063
  0.2114   0.2123   0.2199   0.2225   0.2241   0.2279   0.2303   0.2375
  0.2404   0.2438   0.2459   0.2512   0.2549   0.2589   0.2623   0.2643
  0.2674   0.2699   0.2751   0.2795   0.2826   0.2830   0.2872   0.2902
  0.2976   0.3046   0.3085   0.3167   0.3205   0.3242   0.3286   0.3356
  0.3395   0.3518   0.3924   0.4116   0.4177   0.4205   0.4256   0.4318
  0.4364   0.4439   0.4467   0.4515   0.4551   0.4631   0.4656   0.4703
  0.4767   0.4800   0.4867   0.4899   0.4927   0.5024   0.5028   0.5092
  0.5161   0.5264   0.5290   0.5422   0.5521   0.5617   0.5658   0.5767
  0.5849   0.5889   0.5925   0.5967   0.6019   0.6035   0.6091   0.6178
  0.6179   0.6232   0.6336   0.6399   0.6494   0.6561   0.6660   0.6728
  0.6760   0.6843   0.6983   0.7069   0.7142   0.7253   0.7533   0.7696
  0.7845   0.7949   0.8057   0.8138   0.8225   0.8266   0.8310   0.8350
  0.8352   0.8380   0.8399   0.8433   0.8442   0.8478   0.8493   0.8568
  0.8578   0.8636   0.8682   0.8752   0.8808   0.8840   0.8875   0.8964
  0.9015   0.9135   0.9161   0.9227   0.9302   0.9325   0.9371   0.9398
  0.9408   0.9488   0.9508   0.9602   0.9639   0.9673   0.9700   0.9750
  0.9825   0.9888   0.9941   1.0040   1.0092   1.0302   1.0386   1.0502
  1.0663   1.0726   1.1007   1.1309   1.1384   1.1565   1.1646   1.1723
  1.2069   1.2141   1.2249   1.2302   1.2373   1.2536   1.2614   1.2707
  1.2758   1.2846   1.2939   1.3032   1.3059   1.3168   1.3529   1.3584
  1.3731   1.3972   1.4072   1.4342   1.4580   1.4965   1.5123   1.5150
  1.5481   1.5540   1.5763   1.5860   1.5922   1.6364   1.6407   1.6795
  1.6912   1.7194   1.7277   1.7522   1.7655   1.7797   1.7919   1.8070
  1.8201   1.8454   1.8510   1.8634   1.8673   1.8868   1.8975   1.9103
  1.9418   1.9536   1.9618   1.9831   2.0119   2.0409   2.0486   2.1010
  2.1202   2.1259   2.1807   2.1985   2.2240   2.2334   2.2418   2.2483
  2.2503   2.2723   2.2764   2.2839   2.2965   2.3080   2.3145   2.3172
  2.3292   2.3675   2.3867   2.3982   2.4116   2.4157   2.4282   2.4324
  2.4597   2.4722   2.4901   2.5175   2.5279   2.5366   2.5571   2.5594
  2.5949   2.6057   2.6272   2.6303   2.6462   2.6540   2.6777   2.7025
  2.7247   2.7295   2.7385   2.7529   2.7763   2.7870   2.8095   2.8150
  2.8227   2.8781   2.9074   2.9307   2.9619   3.0405   3.0637   3.0719
  3.1038   3.1124   3.1222   3.1450   3.1677   3.2149   3.2229   3.2340
  3.2585   3.3495   3.3745   3.4285   3.5111   3.5477   3.6396   3.6825
  3.7746   3.8019   3.8941   3.9854   4.0194   4.0727   4.3534   4.7897
  4.8173   9.7376   9.7601   9.7792   9.7970   9.8107   9.8374   9.8495
 23.3066  23.4712  23.7800  23.8380  23.8573  23.8744  23.9311  23.9343
 23.9623  24.0344  24.0751  24.1310  25.7814  25.8048  25.8123  25.8568
 25.9247  25.9462  25.9866  26.0938  26.1089  26.1513  26.1708  26.1821
 26.2954  26.3946  26.5088  26.5462  26.5922  26.6997  26.7486  26.9418
 26.9901 215.7303 215.7506 215.7738 215.7940 215.8122 215.8445 215.8574
 --------------------------------------------------------------

          Ground-State Mulliken Net Atomic Charges

     Atom                 Charge (a.u.)
  ----------------------------------------
      1 C                    -0.287532
      2 C                    -0.639705
      3 Cl                    0.554880
      4 C                     0.350923
      5 Cl                    0.487621
      6 C                    -1.423969
      7 H                     0.220876
      8 C                     0.235683
      9 Cl                    0.493330
     10 C                    -0.674232
     11 Cl                    0.585712
     12 C                     0.180534
     13 C                    -0.856880
     14 Cl                    0.484193
     15 C                     0.088378
     16 Cl                    0.594869
     17 C                    -0.072430
     18 Cl                    0.543429
     19 C                    -0.799413
     20 H                     0.211384
     21 C                    -0.474920
     22 H                     0.197269
  ----------------------------------------
  Sum of atomic charges =     0.000000

 -----------------------------------------------------------------
                    Cartesian Multipole Moments
 -----------------------------------------------------------------
    Charge (ESU x 10^10)
                 0.0000
    Dipole Moment (Debye)
         X      -1.2838      Y       1.6063      Z      -0.4318
       Tot       2.1011
    Quadrupole Moments (Debye-Ang)
        XX    -160.7598     XY       2.7906     YY    -156.8288
        XZ      -2.7399     YZ      -4.4899     ZZ    -155.8213
    Octopole Moments (Debye-Ang^2)
       XXX    -426.1984    XXY      61.6314    XYY    -128.0133
       YYY     168.3348    XXZ      49.9245    XYZ      -9.5286
       YYZ      26.5978    XZZ    -131.5716    YZZ      63.5077
       ZZZ      84.8883
    Hexadecapole Moments (Debye-Ang^3)
      XXXX   -7800.2809   XXXY     566.0249   XXYY   -1480.3967
      XYYY     565.2257   YYYY   -1101.0544   XXXZ    1078.5890
      XXYZ     -52.1876   XYYZ     350.9044   YYYZ    -125.5486
      XXZZ   -1920.1221   XYZZ     216.7304   YYZZ    -819.8097
      XZZZ    1053.4029   YZZZ    -126.5733   ZZZZ   -3819.9474
 -----------------------------------------------------------------
 Calculating analytic gradient of the SCF energy
 Gradient of SCF Energy
            1           2           3           4           5           6
    1   0.0011803   0.0003676   0.0022897   0.0003399   0.0001405  -0.0003349
    2   0.0010031  -0.0014547  -0.0144246  -0.0002925   0.0000270   0.0001067
    3  -0.0008677   0.0009097  -0.0085956   0.0002690  -0.0002165   0.0003417
            7           8           9          10          11          12
    1   0.0000508   0.0003536   0.0000353  -0.0003450  -0.0000327  -0.0014176
    2  -0.0000485  -0.0001395  -0.0000342   0.0015787   0.0005209  -0.0004687
    3  -0.0000581  -0.0009406   0.0000110   0.0001310   0.0000003   0.0006061
           13          14          15          16          17          18
    1   0.0008975  -0.0022907   0.0001874  -0.0004497   0.0007360  -0.0002852
    2   0.0001344   0.0145553  -0.0002010   0.0003425  -0.0001523  -0.0000009
    3   0.0015710   0.0086839   0.0001533  -0.0001188  -0.0001986   0.0001416
           19          20          21          22
    1  -0.0004074  -0.0001031  -0.0008503  -0.0000619
    2   0.0002295  -0.0000266  -0.0015953   0.0003407
    3  -0.0002126   0.0000219  -0.0016822   0.0000502
 Max gradient component =       1.456E-02
 RMS gradient           =       3.025E-03
 Gradient time:  CPU 302.23 s  wall 302.28 s
 Geometry Optimization Parameters
   NAtoms,    NIC,     NZ,  NCons,   NDum,   NFix, NCnnct, MaxDiis
       22     163      22       0       0       0       0       0

 Cartesian Hessian Update
 Hessian updated using BFGS update


** GEOMETRY OPTIMIZATION IN DELOCALIZED INTERNAL COORDINATES **
   Searching for a Minimum

   Optimization Cycle:   5

                       Coordinates (Angstroms)
     ATOM                X               Y               Z
      1  C         0.0145048825   -0.0388761409    0.0108000326
      2  C        -0.0023604240    0.1124175143    1.4112334849
      3  Cl        1.4943321126    0.2282439733    2.2824126119
      4  C        -1.2137673176    0.1825810840    2.1059478842
      5  Cl       -1.2645337327    0.3733639145    3.8382177755
      6  C        -2.4183397798    0.1120075051    1.4210944909
      7  H        -3.3521081370    0.1730342423    1.9617879383
      8  C        -2.4243219782   -0.0442685044    0.0416417163
      9  Cl       -3.9698491565   -0.1458085293   -0.7615571431
     10  C        -1.2200066839   -0.1248393276   -0.6637809208
     11  Cl       -1.2676118290   -0.4040602277   -2.3876222813
     12  C         1.2986979077   -0.0763127905   -0.7430145639
     13  C         2.2947692935   -1.0331490931   -0.4940689458
     14  Cl        2.0297651798   -2.2441048177    0.7230055894
     15  C         3.4991518697   -1.0312294718   -1.2184109365
     16  Cl        4.7175392740   -2.2282954653   -0.9069491039
     17  C         3.7009672248   -0.0543216693   -2.1997987014
     18  Cl        5.1746142664   -0.0005696181   -3.1307721698
     19  C         2.7208515841    0.9014957208   -2.4517414780
     20  H         2.8951799312    1.6545140625   -3.2084362734
     21  C         1.5378999176    0.8825589419   -1.7332335375
     22  H         0.7884121605    1.6386603886   -1.9286666056
   Point Group: c1    Number of degrees of freedom:    60


   Energy is  -3680.734228575

 Hessian updated using BFGS update

 60 Hessian modes will be used to form the next step
  Hessian Eigenvalues:
     0.017565    0.017974    0.019588    0.020919    0.021005    0.022941
     0.023560    0.023832    0.023870    0.024089    0.024092    0.024114
     0.024114    0.024133    0.024136    0.024143    0.024184    0.028153
     0.034568    0.075251    0.160001    0.160013    0.160271    0.218371
     0.225444    0.231518    0.235557    0.245906    0.249838    0.249985
     0.249994    0.249996    0.249997    0.250141    0.250747    0.257059
     0.289271    0.291819    0.300905    0.301004    0.301033    0.301331
     0.301684    0.318250    0.354964    0.356667    0.356684    0.375414
     0.413580    0.427259    0.432541    0.455987    0.461838    0.467746
     0.472012    0.478113    0.478221    0.479045    0.485267    0.582858

 Minimum search - taking simple RFO step
 Searching for Lamda that Minimizes Along All modes
 Value Taken    Lamda =  -0.00774500
 Calculated Step too Large.  Step scaled by  0.657456
 Step Taken.  Stepsize is  0.300000

                             Maximum     Tolerance    Cnvgd?
         Gradient           0.012932      0.000300      NO
         Displacement       0.214448      0.001200      NO
         Energy change     -0.006423      0.000001      NO


 New Cartesian Coordinates Obtained by Inverse Iteration

 Displacement from previous Coordinates is:  0.563096
 ----------------------------------------------------------------
             Standard Nuclear Orientation (Angstroms)
    I     Atom           X                Y                Z
 ----------------------------------------------------------------
    1      C       0.0127438747    -0.0447386293     0.0104503560
    2      C       0.0002310186     0.1509493040     1.4037416588
    3      Cl      1.5033563686     0.3042790575     2.2619787590
    4      C      -1.2105174798     0.2270509987     2.0990212625
    5      Cl     -1.2612441378     0.4682890234     3.8250614118
    6      C      -2.4151710171     0.1168373176     1.4185605085
    7      H      -3.3485170853     0.1823590600     1.9597590908
    8      C      -2.4229810285    -0.0849815491     0.0450661599
    9      Cl     -3.9677000345    -0.2328052055    -0.7513721113
   10      C      -1.2178131403    -0.1717997351    -0.6598161097
   11      Cl     -1.2489138786    -0.5021060572    -2.3739216875
   12      C       1.2971541704    -0.0776191647    -0.7447993458
   13      C       2.2708445709    -1.0617386026    -0.5275987225
   14      Cl      1.9743968520    -2.3055518112     0.6521528810
   15      C       3.4779621621    -1.0576090531    -1.2481582871
   16      Cl      4.6740512318    -2.2857668411    -0.9762538436
   17      C       3.6997962171    -0.0478616106    -2.1917238045
   18      Cl      5.1784796171     0.0125558904    -3.1153979170
   19      C       2.7392884823     0.9356388446    -2.4115503749
   20      H       2.9319357381     1.7109524963    -3.1408435208
   21      C       1.5535239014     0.9129286854    -1.6973615335
   22      H       0.8128801625     1.6837792732    -1.8689059671
 ----------------------------------------------------------------
 Nuclear Repulsion Energy =        2380.25063646 hartrees
 There are       97 alpha and       97 beta electrons
 Applying Cartesian multipole field
    Component          Value
    ---------          -----
     (2,0,0)        1.00000E-12
     (0,2,0)        2.00000E-11
     (0,0,2)       -3.00000E-11
 Nucleus-field energy     =    -0.0000000637 hartrees
 Requested basis set is 6-311++G(d,p)
 There are 178 shells and 495 basis functions
 A cutoff of  1.0D-15 yielded  11672 shell pairs
 There are    100158 function pairs (    107696 Cartesian)
 Smallest overlap matrix eigenvalue = 1.93E-07
 Linear dependence detected in AO basis
 Number of orthogonalized atomic orbitals = 489
 Maximum deviation from orthogonality = 6.608E-10
 Guess from superposition of atomic densities
 Warning:  Energy on first SCF cycle will be non-variational
 SAD guess density has 194.000000 electrons

 -----------------------------------------------------------------------
  General SCF calculation program by
  Eric Jon Sundstrom, Paul Horn, Yuezhi Mao, Dmitri Zuev, Alec White,
  David Stuck, Shaama M.S., Shane Yost, Joonho Lee, David Small,
  Daniel Levine, Susi Lehtola, Hugh Burton, Evgeny Epifanovsky,
  Bang C. Huynh
 -----------------------------------------------------------------------
 Exchange:     0.2000 Hartree-Fock + 0.0800 Slater + 0.7200 B88
 Correlation:  0.1900 VWN1RPA + 0.8100 LYP
 Using SG-1 standard quadrature grid
 A restricted SCF calculation will be
 performed using DIIS
 SCF converges when DIIS error is below 1.0e-08
 ---------------------------------------
  Cycle       Energy         DIIS error
 ---------------------------------------
    1   -3685.2324536741      2.74e-02  
    2   -3680.6223790701      1.95e-03  
    3   -3680.5231955770      2.54e-03  
    4   -3680.7253109121      6.15e-04  
    5   -3680.7363060459      2.57e-04  
    6   -3680.7380809626      9.85e-05  
    7   -3680.7383485420      2.96e-05  
    8   -3680.7383714685      1.17e-05  
    9   -3680.7383753960      3.32e-06  
   10   -3680.7383757291      7.74e-07  
   11   -3680.7383757450      2.80e-07  
   12   -3680.7383757471      1.22e-07  
   13   -3680.7383757472      2.85e-08  
   14   -3680.7383757476      8.80e-09  Convergence criterion met
 ---------------------------------------
 SCF time:   CPU 957.73s  wall 958.00s 
 SCF   energy in the final basis set =    -3680.7383757476
 Total energy in the final basis set =    -3680.7383757476

 --------------------------------------------------------------

                    Orbital Energies (a.u.)
 --------------------------------------------------------------

 Alpha MOs
 -- Occupied --
********-101.5813-101.5805-101.5772-101.5762-101.5760-101.5740 -10.2815
-10.2799 -10.2787 -10.2781 -10.2766 -10.2761 -10.2732 -10.2481 -10.2347
-10.2284 -10.2170 -10.2157  -9.4961  -9.4960  -9.4951  -9.4925  -9.4909
 -9.4906  -9.4893  -7.2609  -7.2609  -7.2598  -7.2573  -7.2560  -7.2555
 -7.2542  -7.2510  -7.2508  -7.2503  -7.2501  -7.2499  -7.2493  -7.2472
 -7.2464  -7.2457  -7.2455  -7.2449  -7.2448  -7.2440  -7.2434  -0.9650
 -0.9497  -0.9238  -0.9065  -0.8931  -0.8799  -0.8754  -0.8564  -0.8431
 -0.7984  -0.7630  -0.7519  -0.7447  -0.6743  -0.6446  -0.6250  -0.6214
 -0.5545  -0.5516  -0.5329  -0.5302  -0.5001  -0.4852  -0.4722  -0.4706
 -0.4677  -0.4613  -0.4534  -0.4393  -0.4279  -0.4194  -0.4124  -0.4095
 -0.3907  -0.3812  -0.3675  -0.3656  -0.3595  -0.3516  -0.3483  -0.3444
 -0.3401  -0.3329  -0.3288  -0.3262  -0.3164  -0.2908  -0.2744  -0.2678
 -0.2668
 -- Virtual --
 -0.0773  -0.0610  -0.0529  -0.0460  -0.0445  -0.0346  -0.0123  -0.0102
 -0.0013   0.0103   0.0130   0.0170   0.0217   0.0260   0.0273   0.0297
  0.0440   0.0478   0.0518   0.0536   0.0557   0.0611   0.0682   0.0731
  0.0755   0.0787   0.0810   0.0819   0.0877   0.0899   0.0942   0.0972
  0.0994   0.1041   0.1061   0.1100   0.1146   0.1153   0.1168   0.1208
  0.1224   0.1265   0.1273   0.1327   0.1356   0.1377   0.1407   0.1426
  0.1477   0.1507   0.1546   0.1570   0.1675   0.1689   0.1717   0.1755
  0.1772   0.1844   0.1859   0.1941   0.1981   0.2021   0.2043   0.2058
  0.2116   0.2132   0.2208   0.2224   0.2242   0.2268   0.2303   0.2379
  0.2409   0.2440   0.2462   0.2519   0.2550   0.2595   0.2618   0.2642
  0.2669   0.2684   0.2735   0.2778   0.2814   0.2838   0.2865   0.2909
  0.2968   0.3039   0.3083   0.3162   0.3204   0.3242   0.3280   0.3362
  0.3389   0.3506   0.3925   0.4116   0.4188   0.4198   0.4264   0.4321
  0.4362   0.4440   0.4470   0.4525   0.4549   0.4631   0.4656   0.4729
  0.4773   0.4798   0.4848   0.4906   0.4920   0.5025   0.5056   0.5091
  0.5156   0.5265   0.5283   0.5421   0.5532   0.5640   0.5671   0.5752
  0.5836   0.5909   0.5957   0.5969   0.6019   0.6032   0.6080   0.6179
  0.6190   0.6254   0.6343   0.6429   0.6501   0.6584   0.6663   0.6731
  0.6766   0.6842   0.6959   0.7068   0.7139   0.7237   0.7589   0.7709
  0.7834   0.7967   0.8074   0.8148   0.8225   0.8280   0.8324   0.8347
  0.8355   0.8398   0.8405   0.8430   0.8435   0.8489   0.8508   0.8562
  0.8586   0.8643   0.8656   0.8747   0.8821   0.8825   0.8869   0.8982
  0.8993   0.9118   0.9138   0.9249   0.9279   0.9307   0.9326   0.9384
  0.9405   0.9470   0.9500   0.9606   0.9645   0.9684   0.9697   0.9731
  0.9856   0.9894   0.9958   1.0029   1.0102   1.0276   1.0369   1.0513
  1.0659   1.0700   1.1071   1.1334   1.1391   1.1564   1.1641   1.1731
  1.2082   1.2142   1.2258   1.2312   1.2364   1.2542   1.2630   1.2695
  1.2773   1.2847   1.2956   1.3006   1.3050   1.3171   1.3541   1.3597
  1.3733   1.3959   1.4105   1.4350   1.4591   1.4959   1.5130   1.5157
  1.5513   1.5549   1.5770   1.5847   1.5937   1.6352   1.6402   1.6794
  1.6892   1.7212   1.7289   1.7514   1.7632   1.7791   1.7917   1.8046
  1.8185   1.8449   1.8504   1.8607   1.8683   1.8858   1.9048   1.9144
  1.9424   1.9554   1.9604   1.9859   2.0098   2.0403   2.0496   2.1014
  2.1212   2.1254   2.1826   2.1983   2.2223   2.2339   2.2402   2.2478
  2.2498   2.2682   2.2746   2.2862   2.2959   2.3051   2.3128   2.3211
  2.3292   2.3650   2.3866   2.4011   2.4144   2.4224   2.4302   2.4343
  2.4591   2.4719   2.4841   2.5172   2.5279   2.5369   2.5539   2.5562
  2.5959   2.6057   2.6245   2.6351   2.6498   2.6559   2.6795   2.6989
  2.7210   2.7285   2.7378   2.7514   2.7743   2.7841   2.8111   2.8141
  2.8215   2.8735   2.9058   2.9359   2.9648   3.0425   3.0653   3.0729
  3.1029   3.1129   3.1219   3.1470   3.1686   3.2164   3.2252   3.2342
  3.2585   3.3511   3.3740   3.4298   3.5126   3.5477   3.6422   3.6840
  3.7758   3.8046   3.8939   3.9860   4.0198   4.0728   4.3424   4.7908
  4.8188   9.7411   9.7610   9.7801   9.7975   9.8102   9.8342   9.8550
 23.3082  23.4718  23.7821  23.8387  23.8570  23.8753  23.9309  23.9367
 23.9621  24.0424  24.0753  24.1324  25.7806  25.8026  25.8078  25.8529
 25.9187  25.9218  25.9883  26.0974  26.1095  26.1489  26.1701  26.1907
 26.3089  26.3713  26.5095  26.5447  26.5926  26.6962  26.7573  26.9416
 26.9807 215.7340 215.7517 215.7747 215.7944 215.8113 215.8375 215.8673
 --------------------------------------------------------------

          Ground-State Mulliken Net Atomic Charges

     Atom                 Charge (a.u.)
  ----------------------------------------
      1 C                    -0.285591
      2 C                    -0.673355
      3 Cl                    0.538992
      4 C                     0.356207
      5 Cl                    0.493165
      6 C                    -1.364665
      7 H                     0.222812
      8 C                     0.209293
      9 Cl                    0.499584
     10 C                    -0.649785
     11 Cl                    0.570457
     12 C                     0.180651
     13 C                    -0.952342
     14 Cl                    0.466790
     15 C                     0.180322
     16 Cl                    0.598227
     17 C                    -0.052234
     18 Cl                    0.544276
     19 C                    -0.845744
     20 H                     0.212005
     21 C                    -0.446478
     22 H                     0.197414
  ----------------------------------------
  Sum of atomic charges =     0.000000

 -----------------------------------------------------------------
                    Cartesian Multipole Moments
 -----------------------------------------------------------------
    Charge (ESU x 10^10)
                 0.0000
    Dipole Moment (Debye)
         X      -1.2782      Y       1.6628      Z      -0.4009
       Tot       2.1353
    Quadrupole Moments (Debye-Ang)
        XX    -160.6109     XY       2.8351     YY    -156.5936
        XZ      -2.7534     YZ      -4.4709     ZZ    -156.1213
    Octopole Moments (Debye-Ang^2)
       XXX    -423.5701    XXY      63.3784    XYY    -126.6206
       YYY     172.5004    XXZ      51.2325    XYZ      -9.4120
       YYZ      27.7808    XZZ    -131.4686    YZZ      64.8638
       ZZZ      90.8981
    Hexadecapole Moments (Debye-Ang^3)
      XXXX   -7746.8969   XXXY     550.9753   XXYY   -1480.6440
      XYYY     547.3493   YYYY   -1166.3554   XXXZ    1095.4152
      XXYZ     -66.1989   XYYZ     355.2850   YYYZ    -172.6672
      XXZZ   -1907.1047   XYZZ     212.4539   YYZZ    -824.2571
      XZZZ    1073.4876   YZZZ    -166.4717   ZZZZ   -3789.2514
 -----------------------------------------------------------------
 Calculating analytic gradient of the SCF energy
 Gradient of SCF Energy
            1           2           3           4           5           6
    1   0.0004889   0.0006032   0.0014819  -0.0000397   0.0000050  -0.0002071
    2   0.0004487  -0.0010085  -0.0096244  -0.0000695  -0.0000567   0.0000597
    3  -0.0006764   0.0003092  -0.0056302   0.0002529  -0.0001460   0.0002680
            7           8           9          10          11          12
    1   0.0000225  -0.0001133   0.0000361   0.0000121   0.0003493  -0.0007811
    2  -0.0000327  -0.0000703   0.0000042   0.0012983   0.0001538  -0.0003594
    3  -0.0000011  -0.0005442   0.0001902  -0.0001439   0.0000918   0.0004182
           13          14          15          16          17          18
    1  -0.0001001  -0.0013978   0.0008590  -0.0002959   0.0004239  -0.0001803
    2   0.0005099   0.0094193  -0.0004060   0.0004360  -0.0002304  -0.0000194
    3   0.0012265   0.0059549  -0.0001029  -0.0002499  -0.0001068   0.0001642
           19          20          21          22
    1  -0.0006035   0.0000173  -0.0004247  -0.0001558
    2   0.0003834  -0.0000562  -0.0009456   0.0001659
    3  -0.0000555   0.0000179  -0.0013019   0.0000651
 Max gradient component =       9.624E-03
 RMS gradient           =       2.004E-03
 Gradient time:  CPU 316.61 s  wall 316.66 s
 Geometry Optimization Parameters
   NAtoms,    NIC,     NZ,  NCons,   NDum,   NFix, NCnnct, MaxDiis
       22     163      22       0       0       0       0       0

 Cartesian Hessian Update
 Hessian updated using BFGS update


** GEOMETRY OPTIMIZATION IN DELOCALIZED INTERNAL COORDINATES **
   Searching for a Minimum

   Optimization Cycle:   6

                       Coordinates (Angstroms)
     ATOM                X               Y               Z
      1  C         0.0127438747   -0.0447386293    0.0104503560
      2  C         0.0002310186    0.1509493040    1.4037416588
      3  Cl        1.5033563686    0.3042790575    2.2619787590
      4  C        -1.2105174798    0.2270509987    2.0990212625
      5  Cl       -1.2612441378    0.4682890234    3.8250614118
      6  C        -2.4151710171    0.1168373176    1.4185605085
      7  H        -3.3485170853    0.1823590600    1.9597590908
      8  C        -2.4229810285   -0.0849815491    0.0450661599
      9  Cl       -3.9677000345   -0.2328052055   -0.7513721113
     10  C        -1.2178131403   -0.1717997351   -0.6598161097
     11  Cl       -1.2489138786   -0.5021060572   -2.3739216875
     12  C         1.2971541704   -0.0776191647   -0.7447993458
     13  C         2.2708445709   -1.0617386026   -0.5275987225
     14  Cl        1.9743968520   -2.3055518112    0.6521528810
     15  C         3.4779621621   -1.0576090531   -1.2481582871
     16  Cl        4.6740512318   -2.2857668411   -0.9762538436
     17  C         3.6997962171   -0.0478616106   -2.1917238045
     18  Cl        5.1784796171    0.0125558904   -3.1153979170
     19  C         2.7392884823    0.9356388446   -2.4115503749
     20  H         2.9319357381    1.7109524963   -3.1408435208
     21  C         1.5535239014    0.9129286854   -1.6973615335
     22  H         0.8128801625    1.6837792732   -1.8689059671
   Point Group: c1    Number of degrees of freedom:    60


   Energy is  -3680.738375748

 Hessian updated using BFGS update

 60 Hessian modes will be used to form the next step
  Hessian Eigenvalues:
     0.016391    0.017801    0.019006    0.020910    0.020960    0.022976
     0.023588    0.023832    0.023875    0.024090    0.024094    0.024113
     0.024114    0.024133    0.024138    0.024148    0.024182    0.025791
     0.028388    0.074072    0.160005    0.160019    0.160274    0.218432
     0.225453    0.231518    0.235557    0.245907    0.249874    0.249987
     0.249994    0.249996    0.250010    0.250315    0.250768    0.257128
     0.289282    0.291837    0.300912    0.301005    0.301035    0.301327
     0.301608    0.318334    0.354968    0.356667    0.356685    0.375324
     0.413592    0.427262    0.432611    0.455920    0.461947    0.467737
     0.471990    0.478107    0.478325    0.479056    0.485510    0.582955

 Minimum search - taking simple RFO step
 Searching for Lamda that Minimizes Along All modes
 Value Taken    Lamda =  -0.00508804
 Calculated Step too Large.  Step scaled by  0.664568
 Step Taken.  Stepsize is  0.300000

                             Maximum     Tolerance    Cnvgd?
         Gradient           0.008683      0.000300      NO
         Displacement       0.221615      0.001200      NO
         Energy change     -0.004147      0.000001      NO


 New Cartesian Coordinates Obtained by Inverse Iteration

 Displacement from previous Coordinates is:  0.526648
 ----------------------------------------------------------------
             Standard Nuclear Orientation (Angstroms)
    I     Atom           X                Y                Z
 ----------------------------------------------------------------
    1      C       0.0115707726    -0.0480046349     0.0111164845
    2      C       0.0008629589     0.1881940929     1.3968230094
    3      Cl      1.5073076553     0.3857587988     2.2436605845
    4      C      -1.2090072560     0.2657229659     2.0922951442
    5      Cl     -1.2596693742     0.5585769497     3.8104595681
    6      C      -2.4128268237     0.1152555454     1.4170740976
    7      H      -3.3462226792     0.1829653184     1.9581016697
    8      C      -2.4205558458    -0.1268147628     0.0502821487
    9      Cl     -3.9622719137    -0.3182939818    -0.7421392063
   10      C      -1.2150250858    -0.2147577320    -0.6539605385
   11      Cl     -1.2359137591    -0.5789151609    -2.3604813782
   12      C       1.2970765109    -0.0763028225    -0.7450954629
   13      C       2.2491666522    -1.0853374958    -0.5592424078
   14      Cl      1.9243509031    -2.3604392623     0.5818596341
   15      C       3.4573625231    -1.0808453007    -1.2763536210
   16      Cl      4.6285601018    -2.3400767543    -1.0398368674
   17      C       3.6996615827    -0.0437046709    -2.1851192193
   18      Cl      5.1809283475     0.0184954879    -3.1059078302
   19      C       2.7588129796     0.9646799081    -2.3739821589
   20      H       2.9679586553     1.7586562452    -3.0783496377
   21      C       1.5709151261     0.9412900588    -1.6621185469
   22      H       0.8407445342     1.7269388995    -1.8109966028
 ----------------------------------------------------------------
 Nuclear Repulsion Energy =        2378.65265949 hartrees
 There are       97 alpha and       97 beta electrons
 Applying Cartesian multipole field
    Component          Value
    ---------          -----
     (2,0,0)        1.00000E-12
     (0,2,0)        2.00000E-11
     (0,0,2)       -3.00000E-11
 Nucleus-field energy     =    -0.0000000619 hartrees
 Requested basis set is 6-311++G(d,p)
 There are 178 shells and 495 basis functions
 A cutoff of  1.0D-15 yielded  11675 shell pairs
 There are    100209 function pairs (    107758 Cartesian)
 Smallest overlap matrix eigenvalue = 1.88E-07
 Linear dependence detected in AO basis
 Number of orthogonalized atomic orbitals = 489
 Maximum deviation from orthogonality = 6.810E-10
 Guess from superposition of atomic densities
 Warning:  Energy on first SCF cycle will be non-variational
 SAD guess density has 194.000000 electrons

 -----------------------------------------------------------------------
  General SCF calculation program by
  Eric Jon Sundstrom, Paul Horn, Yuezhi Mao, Dmitri Zuev, Alec White,
  David Stuck, Shaama M.S., Shane Yost, Joonho Lee, David Small,
  Daniel Levine, Susi Lehtola, Hugh Burton, Evgeny Epifanovsky,
  Bang C. Huynh
 -----------------------------------------------------------------------
 Exchange:     0.2000 Hartree-Fock + 0.0800 Slater + 0.7200 B88
 Correlation:  0.1900 VWN1RPA + 0.8100 LYP
 Using SG-1 standard quadrature grid
 A restricted SCF calculation will be
 performed using DIIS
 SCF converges when DIIS error is below 1.0e-08
 ---------------------------------------
  Cycle       Energy         DIIS error
 ---------------------------------------
    1   -3685.2257427284      2.74e-02  
    2   -3680.6249781875      1.95e-03  
    3   -3680.5254932915      2.54e-03  
    4   -3680.7279965406      6.17e-04  
    5   -3680.7390371594      2.58e-04  
    6   -3680.7408302708      9.87e-05  
    7   -3680.7410987317      3.02e-05  
    8   -3680.7411227802      1.17e-05  
    9   -3680.7411267013      3.28e-06  
   10   -3680.7411270253      7.62e-07  
   11   -3680.7411270408      2.58e-07  
   12   -3680.7411270427      1.21e-07  
   13   -3680.7411270434      2.86e-08  
   14   -3680.7411270431      9.09e-09  Convergence criterion met
 ---------------------------------------
 SCF time:   CPU 835.90s  wall 836.00s 
 SCF   energy in the final basis set =    -3680.7411270431
 Total energy in the final basis set =    -3680.7411270431

 --------------------------------------------------------------

                    Orbital Energies (a.u.)
 --------------------------------------------------------------

 Alpha MOs
 -- Occupied --
********-101.5813-101.5806-101.5781-101.5764-101.5759-101.5747 -10.2813
-10.2799 -10.2787 -10.2782 -10.2765 -10.2760 -10.2732 -10.2475 -10.2344
-10.2286 -10.2171 -10.2159  -9.4961  -9.4960  -9.4952  -9.4931  -9.4910
 -9.4905  -9.4899  -7.2609  -7.2608  -7.2599  -7.2581  -7.2561  -7.2553
 -7.2548  -7.2510  -7.2509  -7.2502  -7.2502  -7.2500  -7.2495  -7.2479
 -7.2471  -7.2459  -7.2453  -7.2450  -7.2447  -7.2446  -7.2440  -0.9649
 -0.9497  -0.9236  -0.9061  -0.8932  -0.8799  -0.8756  -0.8561  -0.8433
 -0.7982  -0.7632  -0.7519  -0.7450  -0.6741  -0.6442  -0.6255  -0.6214
 -0.5540  -0.5517  -0.5333  -0.5307  -0.4997  -0.4852  -0.4723  -0.4704
 -0.4678  -0.4611  -0.4532  -0.4393  -0.4281  -0.4180  -0.4122  -0.4098
 -0.3894  -0.3804  -0.3673  -0.3652  -0.3593  -0.3517  -0.3482  -0.3443
 -0.3403  -0.3331  -0.3299  -0.3273  -0.3180  -0.2896  -0.2745  -0.2688
 -0.2674
 -- Virtual --
 -0.0752  -0.0612  -0.0526  -0.0473  -0.0458  -0.0347  -0.0124  -0.0103
 -0.0013   0.0102   0.0128   0.0168   0.0219   0.0260   0.0273   0.0294
  0.0437   0.0478   0.0520   0.0537   0.0562   0.0605   0.0675   0.0726
  0.0756   0.0786   0.0807   0.0820   0.0875   0.0899   0.0938   0.0968
  0.0996   0.1042   0.1056   0.1099   0.1148   0.1152   0.1170   0.1207
  0.1219   0.1258   0.1266   0.1324   0.1352   0.1379   0.1408   0.1425
  0.1467   0.1504   0.1538   0.1574   0.1675   0.1684   0.1722   0.1761
  0.1772   0.1841   0.1860   0.1938   0.1985   0.2026   0.2040   0.2054
  0.2117   0.2138   0.2208   0.2225   0.2245   0.2259   0.2305   0.2378
  0.2405   0.2437   0.2481   0.2517   0.2538   0.2589   0.2621   0.2639
  0.2655   0.2671   0.2718   0.2778   0.2825   0.2837   0.2875   0.2917
  0.2966   0.3035   0.3080   0.3146   0.3200   0.3226   0.3280   0.3351
  0.3392   0.3496   0.3925   0.4116   0.4190   0.4206   0.4280   0.4328
  0.4364   0.4437   0.4471   0.4527   0.4548   0.4630   0.4650   0.4739
  0.4771   0.4812   0.4837   0.4887   0.4934   0.5028   0.5085   0.5112
  0.5157   0.5262   0.5279   0.5417   0.5542   0.5658   0.5688   0.5740
  0.5813   0.5917   0.5940   0.5968   0.6038   0.6063   0.6072   0.6185
  0.6208   0.6272   0.6352   0.6469   0.6499   0.6617   0.6663   0.6730
  0.6766   0.6831   0.6920   0.7056   0.7143   0.7232   0.7633   0.7721
  0.7823   0.7981   0.8085   0.8154   0.8227   0.8286   0.8332   0.8340
  0.8362   0.8399   0.8402   0.8426   0.8443   0.8496   0.8515   0.8556
  0.8608   0.8638   0.8669   0.8744   0.8804   0.8836   0.8867   0.8951
  0.9004   0.9092   0.9102   0.9198   0.9258   0.9299   0.9337   0.9393
  0.9415   0.9471   0.9503   0.9608   0.9641   0.9675   0.9720   0.9735
  0.9884   0.9900   0.9964   1.0034   1.0088   1.0256   1.0359   1.0526
  1.0613   1.0743   1.1114   1.1341   1.1414   1.1571   1.1645   1.1741
  1.2114   1.2147   1.2270   1.2319   1.2358   1.2548   1.2641   1.2693
  1.2783   1.2850   1.2963   1.2971   1.3075   1.3170   1.3534   1.3631
  1.3728   1.3919   1.4141   1.4323   1.4610   1.4916   1.5103   1.5196
  1.5540   1.5566   1.5770   1.5831   1.5955   1.6342   1.6403   1.6797
  1.6869   1.7218   1.7311   1.7497   1.7604   1.7791   1.7913   1.8013
  1.8171   1.8437   1.8501   1.8589   1.8693   1.8847   1.9105   1.9181
  1.9428   1.9584   1.9595   1.9881   2.0082   2.0396   2.0508   2.1007
  2.1224   2.1238   2.1847   2.1977   2.2215   2.2342   2.2388   2.2476
  2.2507   2.2647   2.2744   2.2902   2.2969   2.3027   2.3116   2.3245
  2.3295   2.3600   2.3857   2.4046   2.4158   2.4259   2.4361   2.4370
  2.4578   2.4713   2.4754   2.5172   2.5268   2.5390   2.5499   2.5534
  2.5993   2.6050   2.6189   2.6400   2.6529   2.6581   2.6804   2.6955
  2.7178   2.7282   2.7366   2.7505   2.7741   2.7814   2.8124   2.8158
  2.8218   2.8678   2.9041   2.9405   2.9670   3.0450   3.0670   3.0749
  3.1024   3.1143   3.1217   3.1477   3.1697   3.2168   3.2290   3.2350
  3.2580   3.3530   3.3737   3.4308   3.5130   3.5479   3.6449   3.6852
  3.7769   3.8069   3.8940   3.9862   4.0204   4.0729   4.3334   4.7924
  4.8197   9.7449   9.7619   9.7801   9.7974   9.8110   9.8252   9.8601
 23.3099  23.4720  23.7834  23.8401  23.8576  23.8764  23.9318  23.9390
 23.9624  24.0483  24.0761  24.1336  25.7800  25.8008  25.8057  25.8515
 25.9161  25.9220  25.9813  26.0994  26.1116  26.1507  26.1707  26.2022
 26.3130  26.3404  26.5102  26.5426  26.5968  26.6928  26.7686  26.9334
 26.9784 215.7380 215.7529 215.7745 215.7941 215.8116 215.8277 215.8735
 --------------------------------------------------------------

          Ground-State Mulliken Net Atomic Charges

     Atom                 Charge (a.u.)
  ----------------------------------------
      1 C                    -0.301424
      2 C                    -0.725513
      3 Cl                    0.534360
      4 C                     0.368367
      5 Cl                    0.500012
      6 C                    -1.287167
      7 H                     0.224872
      8 C                     0.216288
      9 Cl                    0.504997
     10 C                    -0.671346
     11 Cl                    0.569978
     12 C                     0.167968
     13 C                    -1.077728
     14 Cl                    0.470419
     15 C                     0.277305
     16 Cl                    0.600985
     17 C                    -0.021544
     18 Cl                    0.544247
     19 C                    -0.894546
     20 H                     0.212225
     21 C                    -0.410366
     22 H                     0.197613
  ----------------------------------------
  Sum of atomic charges =     0.000000

 -----------------------------------------------------------------
                    Cartesian Multipole Moments
 -----------------------------------------------------------------
    Charge (ESU x 10^10)
                -0.0000
    Dipole Moment (Debye)
         X      -1.2734      Y       1.7093      Z      -0.3680
       Tot       2.1631
    Quadrupole Moments (Debye-Ang)
        XX    -160.5036     XY       2.9131     YY    -156.3877
        XZ      -2.7328     YZ      -4.4684     ZZ    -156.3827
    Octopole Moments (Debye-Ang^2)
       XXX    -421.0156    XXY      64.9259    XYY    -125.2240
       YYY     175.8152    XXZ      52.5613    XYZ      -9.3188
       YYZ      29.0295    XZZ    -131.2522    YZZ      65.9381
       ZZZ      96.6064
    Hexadecapole Moments (Debye-Ang^3)
      XXXX   -7695.7270   XXXY     537.4360   XXYY   -1481.1150
      XYYY     530.2326   YYYY   -1231.3757   XXXZ    1112.3635
      XXYZ     -79.9263   XYYZ     359.8289   YYYZ    -217.6316
      XXZZ   -1894.2386   XYZZ     208.1508   YYZZ    -829.6919
      XZZZ    1093.1525   YZZZ    -205.1710   ZZZZ   -3762.2463
 -----------------------------------------------------------------
 Calculating analytic gradient of the SCF energy
 Gradient of SCF Energy
            1           2           3           4           5           6
    1  -0.0003270   0.0003739   0.0009845   0.0000919   0.0000935   0.0000050
    2   0.0001088  -0.0006482  -0.0062489  -0.0000293  -0.0000272   0.0000224
    3  -0.0002293  -0.0000315  -0.0034655   0.0000849  -0.0000558  -0.0000045
            7           8           9          10          11          12
    1   0.0000150  -0.0001379   0.0001837  -0.0000114   0.0002346   0.0002151
    2   0.0000082  -0.0000627   0.0000437   0.0007519   0.0001646  -0.0003082
    3   0.0000037  -0.0002239  -0.0000221  -0.0001251   0.0001304   0.0000792
           13          14          15          16          17          18
    1  -0.0003350  -0.0006415   0.0006201  -0.0003765   0.0000730  -0.0000378
    2   0.0008963   0.0057704  -0.0004055   0.0002224  -0.0000808   0.0000479
    3   0.0006916   0.0039640  -0.0000152  -0.0000088   0.0000550   0.0000002
           19          20          21          22
    1  -0.0004548   0.0000727  -0.0003464  -0.0002947
    2   0.0003029  -0.0000596  -0.0004504  -0.0000187
    3  -0.0000502  -0.0000040  -0.0008069   0.0000337
 Max gradient component =       6.249E-03
 RMS gradient           =       1.271E-03
 Gradient time:  CPU 298.98 s  wall 299.03 s
 Geometry Optimization Parameters
   NAtoms,    NIC,     NZ,  NCons,   NDum,   NFix, NCnnct, MaxDiis
       22     163      22       0       0       0       0       0

 Cartesian Hessian Update
 Hessian updated using BFGS update


** GEOMETRY OPTIMIZATION IN DELOCALIZED INTERNAL COORDINATES **
   Searching for a Minimum

   Optimization Cycle:   7

                       Coordinates (Angstroms)
     ATOM                X               Y               Z
      1  C         0.0115707726   -0.0480046349    0.0111164845
      2  C         0.0008629589    0.1881940929    1.3968230094
      3  Cl        1.5073076553    0.3857587988    2.2436605845
      4  C        -1.2090072560    0.2657229659    2.0922951442
      5  Cl       -1.2596693742    0.5585769497    3.8104595681
      6  C        -2.4128268237    0.1152555454    1.4170740976
      7  H        -3.3462226792    0.1829653184    1.9581016697
      8  C        -2.4205558458   -0.1268147628    0.0502821487
      9  Cl       -3.9622719137   -0.3182939818   -0.7421392063
     10  C        -1.2150250858   -0.2147577320   -0.6539605385
     11  Cl       -1.2359137591   -0.5789151609   -2.3604813782
     12  C         1.2970765109   -0.0763028225   -0.7450954629
     13  C         2.2491666522   -1.0853374958   -0.5592424078
     14  Cl        1.9243509031   -2.3604392623    0.5818596341
     15  C         3.4573625231   -1.0808453007   -1.2763536210
     16  Cl        4.6285601018   -2.3400767543   -1.0398368674
     17  C         3.6996615827   -0.0437046709   -2.1851192193
     18  Cl        5.1809283475    0.0184954879   -3.1059078302
     19  C         2.7588129796    0.9646799081   -2.3739821589
     20  H         2.9679586553    1.7586562452   -3.0783496377
     21  C         1.5709151261    0.9412900588   -1.6621185469
     22  H         0.8407445342    1.7269388995   -1.8109966028
   Point Group: c1    Number of degrees of freedom:    60


   Energy is  -3680.741127043

 Hessian updated using BFGS update

 60 Hessian modes will be used to form the next step
  Hessian Eigenvalues:
     0.012343    0.017835    0.018836    0.020889    0.020941    0.022777
     0.023017    0.023653    0.023843    0.023905    0.024091    0.024095
     0.024114    0.024116    0.024136    0.024145    0.024152    0.024255
     0.028429    0.073733    0.160005    0.160018    0.160298    0.218582
     0.225464    0.231544    0.235566    0.245916    0.249960    0.249992
     0.249995    0.250003    0.250067    0.250423    0.250979    0.257305
     0.289280    0.291915    0.300909    0.301010    0.301034    0.301316
     0.301582    0.318329    0.354983    0.356667    0.356685    0.375440
     0.413704    0.427287    0.432614    0.455841    0.461917    0.467724
     0.471971    0.478107    0.478347    0.479065    0.485801    0.582356

 Minimum search - taking simple RFO step
 Searching for Lamda that Minimizes Along All modes
 Value Taken    Lamda =  -0.00329057
 Calculated Step too Large.  Step scaled by  0.671027
 Step Taken.  Stepsize is  0.300000

                             Maximum     Tolerance    Cnvgd?
         Gradient           0.005611      0.000300      NO
         Displacement       0.218054      0.001200      NO
         Energy change     -0.002751      0.000001      NO


 New Cartesian Coordinates Obtained by Inverse Iteration

 Displacement from previous Coordinates is:  0.547836
 ----------------------------------------------------------------
             Standard Nuclear Orientation (Angstroms)
    I     Atom           X                Y                Z
 ----------------------------------------------------------------
    1      C       0.0102295058    -0.0429986105     0.0105664788
    2      C      -0.0002450441     0.2309346523     1.3884125701
    3      Cl      1.5086377205     0.4746946829     2.2218013727
    4      C      -1.2093759548     0.3040931401     2.0852237139
    5      Cl     -1.2622822490     0.6434514783     3.7948048453
    6      C      -2.4113304209     0.1091953646     1.4173901990
    7      H      -3.3446417650     0.1718277326     1.9593549552
    8      C      -2.4179422891    -0.1699821341     0.0578134597
    9      Cl     -3.9571284540    -0.4162353849    -0.7243952715
   10      C      -1.2120115884    -0.2515651983    -0.6475291965
   11      Cl     -1.2213777966    -0.6531153750    -2.3451121741
   12      C       1.2964297558    -0.0700177887    -0.7463923577
   13      C       2.2242879398    -1.1055429490    -0.5922152867
   14      Cl      1.8656998804    -2.4075144676     0.5101297149
   15      C       3.4339102452    -1.1042417579    -1.3061701221
   16      Cl      4.5793979465    -2.3937275033    -1.1071270492
   17      C       3.7003470553    -0.0433107972    -2.1801670594
   18      Cl      5.1851142628     0.0148784821    -3.0963644656
   19      C       2.7829270529     0.9912977382    -2.3371458431
   20      H       3.0110692768     1.8027237779    -3.0153699544
   21      C       1.5928358437     0.9715826885    -1.6275066612
   22      H       0.8792356420     1.7766139207    -1.7519130053
 ----------------------------------------------------------------
 Nuclear Repulsion Energy =        2377.34402767 hartrees
 There are       97 alpha and       97 beta electrons
 Applying Cartesian multipole field
    Component          Value
    ---------          -----
     (2,0,0)        1.00000E-12
     (0,2,0)        2.00000E-11
     (0,0,2)       -3.00000E-11
 Nucleus-field energy     =    -0.0000000600 hartrees
 Requested basis set is 6-311++G(d,p)
 There are 178 shells and 495 basis functions
 A cutoff of  1.0D-15 yielded  11671 shell pairs
 There are    100220 function pairs (    107782 Cartesian)
 Smallest overlap matrix eigenvalue = 1.82E-07
 Linear dependence detected in AO basis
 Number of orthogonalized atomic orbitals = 489
 Maximum deviation from orthogonality = 4.166E-10
 Guess from superposition of atomic densities
 Warning:  Energy on first SCF cycle will be non-variational
 SAD guess density has 194.000000 electrons

 -----------------------------------------------------------------------
  General SCF calculation program by
  Eric Jon Sundstrom, Paul Horn, Yuezhi Mao, Dmitri Zuev, Alec White,
  David Stuck, Shaama M.S., Shane Yost, Joonho Lee, David Small,
  Daniel Levine, Susi Lehtola, Hugh Burton, Evgeny Epifanovsky,
  Bang C. Huynh
 -----------------------------------------------------------------------
 Exchange:     0.2000 Hartree-Fock + 0.0800 Slater + 0.7200 B88
 Correlation:  0.1900 VWN1RPA + 0.8100 LYP
 Using SG-1 standard quadrature grid
 A restricted SCF calculation will be
 performed using DIIS
 SCF converges when DIIS error is below 1.0e-08
 ---------------------------------------
  Cycle       Energy         DIIS error
 ---------------------------------------
    1   -3685.2188783557      2.74e-02  
    2   -3680.6265943500      1.96e-03  
    3   -3680.5267951658      2.54e-03  
    4   -3680.7297192049      6.18e-04  
    5   -3680.7407882409      2.59e-04  
    6   -3680.7425960303      9.89e-05  
    7   -3680.7428652919      3.06e-05  
    8   -3680.7428902979      1.17e-05  
    9   -3680.7428942080      3.25e-06  
   10   -3680.7428945248      7.51e-07  
   11   -3680.7428945400      2.34e-07  
   12   -3680.7428945415      1.19e-07  
   13   -3680.7428945421      2.89e-08  
   14   -3680.7428945418      9.29e-09  Convergence criterion met
 ---------------------------------------
 SCF time:   CPU 838.86s  wall 839.00s 
 SCF   energy in the final basis set =    -3680.7428945418
 Total energy in the final basis set =    -3680.7428945418

 --------------------------------------------------------------

                    Orbital Energies (a.u.)
 --------------------------------------------------------------

 Alpha MOs
 -- Occupied --
********-101.5813-101.5808-101.5788-101.5764-101.5758-101.5754 -10.2811
-10.2800 -10.2788 -10.2783 -10.2765 -10.2760 -10.2732 -10.2470 -10.2342
-10.2287 -10.2171 -10.2160  -9.4960  -9.4960  -9.4953  -9.4937  -9.4911
 -9.4904  -9.4903  -7.2609  -7.2608  -7.2601  -7.2587  -7.2561  -7.2552
 -7.2552  -7.2509  -7.2508  -7.2502  -7.2502  -7.2501  -7.2496  -7.2485
 -7.2477  -7.2459  -7.2452  -7.2451  -7.2450  -7.2446  -7.2445  -0.9648
 -0.9497  -0.9233  -0.9058  -0.8933  -0.8800  -0.8758  -0.8558  -0.8434
 -0.7981  -0.7633  -0.7520  -0.7451  -0.6741  -0.6438  -0.6260  -0.6214
 -0.5536  -0.5517  -0.5339  -0.5310  -0.4995  -0.4852  -0.4724  -0.4703
 -0.4677  -0.4609  -0.4530  -0.4394  -0.4282  -0.4169  -0.4121  -0.4101
 -0.3884  -0.3798  -0.3671  -0.3648  -0.3591  -0.3518  -0.3482  -0.3443
 -0.3406  -0.3335  -0.3311  -0.3278  -0.3188  -0.2884  -0.2746  -0.2698
 -0.2676
 -- Virtual --
 -0.0730  -0.0615  -0.0523  -0.0494  -0.0464  -0.0349  -0.0125  -0.0104
 -0.0014   0.0100   0.0126   0.0165   0.0220   0.0259   0.0274   0.0291
  0.0434   0.0477   0.0522   0.0539   0.0566   0.0599   0.0667   0.0723
  0.0756   0.0783   0.0805   0.0820   0.0874   0.0898   0.0934   0.0964
  0.0996   0.1046   0.1054   0.1097   0.1149   0.1152   0.1173   0.1203
  0.1215   0.1249   0.1263   0.1320   0.1351   0.1380   0.1410   0.1423
  0.1455   0.1502   0.1531   0.1576   0.1671   0.1685   0.1732   0.1757
  0.1785   0.1834   0.1861   0.1936   0.1990   0.2030   0.2036   0.2049
  0.2116   0.2142   0.2197   0.2226   0.2248   0.2253   0.2308   0.2378
  0.2399   0.2429   0.2469   0.2515   0.2542   0.2583   0.2611   0.2637
  0.2647   0.2691   0.2713   0.2782   0.2826   0.2836   0.2887   0.2927
  0.2968   0.3030   0.3073   0.3101   0.3195   0.3220   0.3288   0.3343
  0.3409   0.3492   0.3921   0.4116   0.4190   0.4222   0.4297   0.4343
  0.4375   0.4429   0.4472   0.4526   0.4548   0.4627   0.4647   0.4737
  0.4766   0.4831   0.4835   0.4866   0.4945   0.5037   0.5104   0.5140
  0.5157   0.5261   0.5270   0.5418   0.5552   0.5677   0.5701   0.5731
  0.5785   0.5917   0.5925   0.5968   0.6043   0.6061   0.6105   0.6195
  0.6230   0.6282   0.6360   0.6494   0.6511   0.6628   0.6661   0.6710
  0.6763   0.6821   0.6896   0.7040   0.7150   0.7230   0.7664   0.7734
  0.7806   0.7980   0.8088   0.8160   0.8234   0.8293   0.8333   0.8342
  0.8365   0.8386   0.8395   0.8430   0.8456   0.8491   0.8524   0.8560
  0.8621   0.8638   0.8702   0.8740   0.8792   0.8839   0.8861   0.8933
  0.9001   0.9036   0.9090   0.9176   0.9260   0.9285   0.9362   0.9399
  0.9425   0.9476   0.9505   0.9607   0.9638   0.9668   0.9734   0.9766
  0.9899   0.9922   0.9954   1.0056   1.0073   1.0230   1.0377   1.0546
  1.0581   1.0789   1.1119   1.1337   1.1460   1.1584   1.1654   1.1758
  1.2155   1.2159   1.2286   1.2323   1.2354   1.2549   1.2651   1.2690
  1.2793   1.2852   1.2925   1.2975   1.3115   1.3169   1.3529   1.3667
  1.3715   1.3850   1.4174   1.4284   1.4632   1.4853   1.5062   1.5243
  1.5550   1.5605   1.5760   1.5821   1.5973   1.6331   1.6411   1.6801
  1.6851   1.7218   1.7323   1.7481   1.7574   1.7792   1.7906   1.7984
  1.8151   1.8420   1.8498   1.8572   1.8698   1.8840   1.9145   1.9209
  1.9441   1.9583   1.9614   1.9899   2.0068   2.0388   2.0519   2.0998
  2.1210   2.1239   2.1862   2.1963   2.2223   2.2340   2.2376   2.2481
  2.2511   2.2618   2.2746   2.2947   2.3000   2.3016   2.3110   2.3267
  2.3315   2.3536   2.3843   2.4061   2.4168   2.4257   2.4404   2.4446
  2.4561   2.4673   2.4706   2.5174   2.5252   2.5408   2.5461   2.5507
  2.6031   2.6046   2.6138   2.6431   2.6551   2.6603   2.6808   2.6928
  2.7154   2.7281   2.7362   2.7495   2.7738   2.7795   2.8129   2.8187
  2.8249   2.8613   2.9022   2.9446   2.9685   3.0472   3.0693   3.0777
  3.1024   3.1161   3.1218   3.1468   3.1711   3.2152   3.2320   3.2388
  3.2562   3.3547   3.3734   3.4318   3.5125   3.5482   3.6480   3.6860
  3.7783   3.8093   3.8934   3.9861   4.0213   4.0731   4.3259   4.7937
  4.8193   9.7491   9.7626   9.7798   9.7977   9.8110   9.8207   9.8572
 23.3119  23.4723  23.7843  23.8412  23.8574  23.8774  23.9311  23.9404
 23.9623  24.0525  24.0769  24.1348  25.7800  25.7986  25.8058  25.8511
 25.9178  25.9344  25.9699  26.0999  26.1160  26.1523  26.1695  26.2173
 26.2864  26.3389  26.5111  26.5387  26.6025  26.6894  26.7771  26.9176
 26.9904 215.7423 215.7539 215.7741 215.7944 215.8101 215.8249 215.8696
 --------------------------------------------------------------

          Ground-State Mulliken Net Atomic Charges

     Atom                 Charge (a.u.)
  ----------------------------------------
      1 C                    -0.337405
      2 C                    -0.790804
      3 Cl                    0.539265
      4 C                     0.389059
      5 Cl                    0.508133
      6 C                    -1.179466
      7 H                     0.227453
      8 C                     0.264559
      9 Cl                    0.511083
     10 C                    -0.732758
     11 Cl                    0.575345
     12 C                     0.129688
     13 C                    -1.221155
     14 Cl                    0.490586
     15 C                     0.385486
     16 Cl                    0.602509
     17 C                     0.004577
     18 Cl                    0.544633
     19 C                    -0.947466
     20 H                     0.212278
     21 C                    -0.373843
     22 H                     0.198242
  ----------------------------------------
  Sum of atomic charges =     0.000000

 -----------------------------------------------------------------
                    Cartesian Multipole Moments
 -----------------------------------------------------------------
    Charge (ESU x 10^10)
                 0.0000
    Dipole Moment (Debye)
         X      -1.2584      Y       1.7529      Z      -0.3299
       Tot       2.1829
    Quadrupole Moments (Debye-Ang)
        XX    -160.3536     XY       3.0390     YY    -156.2099
        XZ      -2.7425     YZ      -4.4848     ZZ    -156.6423
    Octopole Moments (Debye-Ang^2)
       XXX    -417.6509    XXY      66.4840    XYY    -123.6802
       YYY     179.3734    XXZ      53.8561    XYZ      -9.2106
       YYZ      30.2543    XZZ    -130.7825    YZZ      66.8567
       ZZZ     102.3712
    Hexadecapole Moments (Debye-Ang^3)
      XXXX   -7640.9003   XXXY     521.7041   XXYY   -1481.8331
      XYYY     510.8666   YYYY   -1299.6040   XXXZ    1131.9360
      XXYZ     -94.1769   XYYZ     365.5435   YYYZ    -263.9719
      XXZZ   -1880.7377   XYZZ     202.6648   YYZZ    -835.6029
      XZZZ    1116.0265   YZZZ    -245.9427   ZZZZ   -3734.8785
 -----------------------------------------------------------------
 Calculating analytic gradient of the SCF energy
 Gradient of SCF Energy
            1           2           3           4           5           6
    1  -0.0007476   0.0001359   0.0008269   0.0000488   0.0000187   0.0000239
    2  -0.0001039  -0.0003628  -0.0039271   0.0000354  -0.0000252  -0.0000494
    3  -0.0001011  -0.0002522  -0.0020395  -0.0000059   0.0000084  -0.0001144
            7           8           9          10          11          12
    1  -0.0000152  -0.0002591   0.0000802   0.0003107   0.0003360   0.0005701
    2   0.0000018   0.0000211   0.0000412   0.0005757   0.0000645  -0.0002435
    3   0.0000276   0.0001569   0.0000225  -0.0002184   0.0001054  -0.0001066
           13          14          15          16          17          18
    1  -0.0004290  -0.0004175   0.0004495  -0.0000719  -0.0001742   0.0000877
    2   0.0009578   0.0032497  -0.0001944   0.0002144  -0.0000336  -0.0000526
    3   0.0003859   0.0026711  -0.0001177  -0.0001031   0.0001499   0.0000024
           19          20          21          22
    1  -0.0002103   0.0000913  -0.0003874  -0.0002677
    2   0.0001315  -0.0000497  -0.0001854  -0.0000653
    3  -0.0000224   0.0000051  -0.0004565   0.0000026
 Max gradient component =       3.927E-03
 RMS gradient           =       7.998E-04
 Gradient time:  CPU 298.83 s  wall 298.88 s
 Geometry Optimization Parameters
   NAtoms,    NIC,     NZ,  NCons,   NDum,   NFix, NCnnct, MaxDiis
       22     163      22       0       0       0       0       0

 Cartesian Hessian Update
 Hessian updated using BFGS update


** GEOMETRY OPTIMIZATION IN DELOCALIZED INTERNAL COORDINATES **
   Searching for a Minimum

   Optimization Cycle:   8

                       Coordinates (Angstroms)
     ATOM                X               Y               Z
      1  C         0.0102295058   -0.0429986105    0.0105664788
      2  C        -0.0002450441    0.2309346523    1.3884125701
      3  Cl        1.5086377205    0.4746946829    2.2218013727
      4  C        -1.2093759548    0.3040931401    2.0852237139
      5  Cl       -1.2622822490    0.6434514783    3.7948048453
      6  C        -2.4113304209    0.1091953646    1.4173901990
      7  H        -3.3446417650    0.1718277326    1.9593549552
      8  C        -2.4179422891   -0.1699821341    0.0578134597
      9  Cl       -3.9571284540   -0.4162353849   -0.7243952715
     10  C        -1.2120115884   -0.2515651983   -0.6475291965
     11  Cl       -1.2213777966   -0.6531153750   -2.3451121741
     12  C         1.2964297558   -0.0700177887   -0.7463923577
     13  C         2.2242879398   -1.1055429490   -0.5922152867
     14  Cl        1.8656998804   -2.4075144676    0.5101297149
     15  C         3.4339102452   -1.1042417579   -1.3061701221
     16  Cl        4.5793979465   -2.3937275033   -1.1071270492
     17  C         3.7003470553   -0.0433107972   -2.1801670594
     18  Cl        5.1851142628    0.0148784821   -3.0963644656
     19  C         2.7829270529    0.9912977382   -2.3371458431
     20  H         3.0110692768    1.8027237779   -3.0153699544
     21  C         1.5928358437    0.9715826885   -1.6275066612
     22  H         0.8792356420    1.7766139207   -1.7519130053
   Point Group: c1    Number of degrees of freedom:    60


   Energy is  -3680.742894542

 Hessian updated using BFGS update

 60 Hessian modes will be used to form the next step
  Hessian Eigenvalues:
     0.008997    0.017864    0.018728    0.020861    0.020935    0.022258
     0.023017    0.023650    0.023839    0.023901    0.024091    0.024095
     0.024115    0.024116    0.024136    0.024146    0.024158    0.024233
     0.028434    0.073458    0.160005    0.160008    0.160275    0.218490
     0.225466    0.231544    0.235560    0.245872    0.249922    0.249992
     0.249993    0.250001    0.250050    0.250496    0.251409    0.257289
     0.289279    0.291956    0.300904    0.301004    0.301034    0.301282
     0.301600    0.318649    0.354983    0.356666    0.356686    0.375422
     0.413715    0.427241    0.432616    0.455825    0.461892    0.467779
     0.472059    0.478128    0.478342    0.479078    0.485834    0.581693

 Minimum search - taking simple RFO step
 Searching for Lamda that Minimizes Along All modes
 Value Taken    Lamda =  -0.00190302
 Calculated Step too Large.  Step scaled by  0.728084
 Step Taken.  Stepsize is  0.300000

                             Maximum     Tolerance    Cnvgd?
         Gradient           0.003530      0.000300      NO
         Displacement       0.218555      0.001200      NO
         Energy change     -0.001767      0.000001      NO


 New Cartesian Coordinates Obtained by Inverse Iteration

 Displacement from previous Coordinates is:  0.549327
 ----------------------------------------------------------------
             Standard Nuclear Orientation (Angstroms)
    I     Atom           X                Y                Z
 ----------------------------------------------------------------
    1      C       0.0097972249    -0.0342429738     0.0104300422
    2      C      -0.0027739082     0.2746522092     1.3801738498
    3      Cl      1.5052562729     0.5698937290     2.2000442425
    4      C      -1.2113932048     0.3393440154     2.0781991535
    5      Cl     -1.2682182720     0.7237159218     3.7780479539
    6      C      -2.4099020182     0.0989660507     1.4183159027
    7      H      -3.3432987277     0.1539039481     1.9609829481
    8      C      -2.4133861372    -0.2149042132     0.0662630800
    9      Cl     -3.9475397220    -0.5177082887    -0.7059752542
   10      C      -1.2073609385    -0.2860979340    -0.6399350393
   11      Cl     -1.2068581548    -0.7189847318    -2.3292480112
   12      C       1.2966090192    -0.0600777858    -0.7462808351
   13      C       2.1992475391    -1.1212921454    -0.6239574460
   14      Cl      1.8074105260    -2.4466697306     0.4396383762
   15      C       3.4090977977    -1.1264426140    -1.3360504502
   16      Cl      4.5229520514    -2.4487547774    -1.1738685056
   17      C       3.7011294184    -0.0452314788    -2.1771068297
   18      Cl      5.1868461927     0.0061537781    -3.0924672365
   19      C       2.8089221354     1.0152809146    -2.3012286296
   20      H       3.0560209354     1.8417500256    -2.9543382618
   21      C       1.6177363782     1.0022423924    -1.5921346820
   22      H       0.9234921578     1.8275453803    -1.6914155047
 ----------------------------------------------------------------
 Nuclear Repulsion Energy =        2376.51177733 hartrees
 There are       97 alpha and       97 beta electrons
 Applying Cartesian multipole field
    Component          Value
    ---------          -----
     (2,0,0)        1.00000E-12
     (0,2,0)        2.00000E-11
     (0,0,2)       -3.00000E-11
 Nucleus-field energy     =    -0.0000000582 hartrees
 Requested basis set is 6-311++G(d,p)
 There are 178 shells and 495 basis functions
 A cutoff of  1.0D-15 yielded  11671 shell pairs
 There are    100233 function pairs (    107798 Cartesian)
 Smallest overlap matrix eigenvalue = 1.76E-07
 Linear dependence detected in AO basis
 Number of orthogonalized atomic orbitals = 489
 Maximum deviation from orthogonality = 2.391E-10
 Guess from superposition of atomic densities
 Warning:  Energy on first SCF cycle will be non-variational
 SAD guess density has 194.000000 electrons

 -----------------------------------------------------------------------
  General SCF calculation program by
  Eric Jon Sundstrom, Paul Horn, Yuezhi Mao, Dmitri Zuev, Alec White,
  David Stuck, Shaama M.S., Shane Yost, Joonho Lee, David Small,
  Daniel Levine, Susi Lehtola, Hugh Burton, Evgeny Epifanovsky,
  Bang C. Huynh
 -----------------------------------------------------------------------
 Exchange:     0.2000 Hartree-Fock + 0.0800 Slater + 0.7200 B88
 Correlation:  0.1900 VWN1RPA + 0.8100 LYP
 Using SG-1 standard quadrature grid
 A restricted SCF calculation will be
 performed using DIIS
 SCF converges when DIIS error is below 1.0e-08
 ---------------------------------------
  Cycle       Energy         DIIS error
 ---------------------------------------
    1   -3685.2155071568      2.74e-02  
    2   -3680.6275260241      1.96e-03  
    3   -3680.5274326914      2.55e-03  
    4   -3680.7307634375      6.20e-04  
    5   -3680.7418574943      2.60e-04  
    6   -3680.7436806015      9.92e-05  
    7   -3680.7439510155      3.11e-05  
    8   -3680.7439769287      1.17e-05  
    9   -3680.7439808168      3.22e-06  
   10   -3680.7439811274      7.41e-07  
   11   -3680.7439811425      2.10e-07  
   12   -3680.7439811438      1.13e-07  
   13   -3680.7439811439      2.95e-08  
   14   -3680.7439811440      9.45e-09  Convergence criterion met
 ---------------------------------------
 SCF time:   CPU 838.69s  wall 839.00s 
 SCF   energy in the final basis set =    -3680.7439811440
 Total energy in the final basis set =    -3680.7439811440

 --------------------------------------------------------------

                    Orbital Energies (a.u.)
 --------------------------------------------------------------

 Alpha MOs
 -- Occupied --
********-101.5812-101.5809-101.5794-101.5765-101.5758-101.5757 -10.2809
-10.2800 -10.2788 -10.2783 -10.2765 -10.2759 -10.2732 -10.2466 -10.2340
-10.2287 -10.2171 -10.2161  -9.4960  -9.4959  -9.4954  -9.4942  -9.4911
 -9.4907  -9.4903  -7.2609  -7.2606  -7.2602  -7.2591  -7.2562  -7.2556
 -7.2552  -7.2508  -7.2507  -7.2503  -7.2501  -7.2500  -7.2497  -7.2490
 -7.2482  -7.2460  -7.2454  -7.2451  -7.2451  -7.2448  -7.2446  -0.9648
 -0.9497  -0.9232  -0.9057  -0.8934  -0.8800  -0.8759  -0.8556  -0.8434
 -0.7980  -0.7634  -0.7520  -0.7452  -0.6740  -0.6434  -0.6264  -0.6214
 -0.5531  -0.5518  -0.5345  -0.5312  -0.4993  -0.4852  -0.4724  -0.4702
 -0.4677  -0.4607  -0.4529  -0.4396  -0.4283  -0.4160  -0.4121  -0.4103
 -0.3877  -0.3793  -0.3669  -0.3645  -0.3590  -0.3519  -0.3483  -0.3443
 -0.3410  -0.3341  -0.3318  -0.3280  -0.3192  -0.2873  -0.2747  -0.2707
 -0.2677
 -- Virtual --
 -0.0709  -0.0616  -0.0520  -0.0515  -0.0467  -0.0350  -0.0125  -0.0105
 -0.0014   0.0099   0.0125   0.0164   0.0221   0.0258   0.0274   0.0289
  0.0433   0.0477   0.0524   0.0542   0.0571   0.0595   0.0658   0.0721
  0.0755   0.0779   0.0804   0.0820   0.0873   0.0897   0.0930   0.0961
  0.0994   0.1051   0.1053   0.1094   0.1149   0.1152   0.1177   0.1199
  0.1213   0.1240   0.1259   0.1317   0.1353   0.1380   0.1414   0.1422
  0.1443   0.1501   0.1526   0.1576   0.1667   0.1689   0.1742   0.1756
  0.1799   0.1828   0.1860   0.1933   0.1995   0.2029   0.2034   0.2047
  0.2115   0.2137   0.2181   0.2224   0.2244   0.2256   0.2309   0.2377
  0.2387   0.2411   0.2451   0.2510   0.2564   0.2578   0.2606   0.2633
  0.2647   0.2707   0.2735   0.2785   0.2810   0.2846   0.2898   0.2939
  0.2971   0.3002   0.3055   0.3082   0.3190   0.3228   0.3303   0.3341
  0.3440   0.3494   0.3918   0.4115   0.4193   0.4240   0.4306   0.4357
  0.4409   0.4419   0.4475   0.4527   0.4548   0.4623   0.4648   0.4731
  0.4758   0.4834   0.4845   0.4852   0.4961   0.5043   0.5130   0.5149
  0.5157   0.5256   0.5274   0.5422   0.5568   0.5694   0.5705   0.5715
  0.5773   0.5903   0.5933   0.5968   0.6029   0.6071   0.6130   0.6207
  0.6254   0.6290   0.6365   0.6494   0.6552   0.6622   0.6647   0.6681
  0.6758   0.6831   0.6890   0.7037   0.7157   0.7225   0.7679   0.7754
  0.7794   0.7970   0.8086   0.8164   0.8238   0.8301   0.8334   0.8348
  0.8365   0.8375   0.8391   0.8439   0.8462   0.8496   0.8528   0.8569
  0.8618   0.8641   0.8715   0.8741   0.8804   0.8819   0.8869   0.8932
  0.8970   0.9009   0.9089   0.9173   0.9256   0.9284   0.9379   0.9408
  0.9429   0.9483   0.9504   0.9601   0.9641   0.9663   0.9737   0.9796
  0.9891   0.9936   0.9962   1.0055   1.0095   1.0210   1.0424   1.0545
  1.0592   1.0826   1.1090   1.1331   1.1514   1.1616   1.1659   1.1795
  1.2168   1.2198   1.2292   1.2345   1.2370   1.2554   1.2661   1.2693
  1.2791   1.2847   1.2918   1.2974   1.3141   1.3170   1.3533   1.3690
  1.3699   1.3780   1.4183   1.4287   1.4652   1.4793   1.5012   1.5287
  1.5556   1.5649   1.5751   1.5823   1.5995   1.6324   1.6425   1.6804
  1.6841   1.7219   1.7324   1.7472   1.7546   1.7799   1.7890   1.7971
  1.8131   1.8402   1.8497   1.8560   1.8702   1.8839   1.9170   1.9225
  1.9459   1.9573   1.9643   1.9911   2.0060   2.0384   2.0529   2.0992
  2.1184   2.1249   2.1871   2.1945   2.2240   2.2335   2.2365   2.2481
  2.2507   2.2614   2.2738   2.2946   2.3018   2.3067   2.3120   2.3289
  2.3339   2.3479   2.3834   2.4051   2.4170   2.4238   2.4430   2.4510
  2.4570   2.4644   2.4707   2.5173   2.5238   2.5380   2.5455   2.5505
  2.5995   2.6072   2.6155   2.6439   2.6558   2.6637   2.6815   2.6913
  2.7140   2.7284   2.7366   2.7477   2.7718   2.7786   2.8139   2.8196
  2.8316   2.8549   2.9001   2.9486   2.9694   3.0500   3.0717   3.0811
  3.1034   3.1178   3.1227   3.1441   3.1727   3.2132   3.2334   3.2465
  3.2540   3.3562   3.3737   3.4328   3.5117   3.5492   3.6514   3.6872
  3.7803   3.8117   3.8930   3.9859   4.0224   4.0735   4.3202   4.7952
  4.8175   9.7535   9.7635   9.7792   9.7975   9.8095   9.8240   9.8513
 23.3143  23.4730  23.7845  23.8423  23.8579  23.8784  23.9307  23.9417
 23.9620  24.0551  24.0776  24.1361  25.7799  25.7966  25.8061  25.8497
 25.9173  25.9428  25.9671  26.0976  26.1192  26.1549  26.1685  26.2245
 26.2696  26.3451  26.5114  26.5346  26.6113  26.6877  26.7784  26.9046
 27.0137 215.7468 215.7552 215.7733 215.7942 215.8083 215.8302 215.8617
 --------------------------------------------------------------

          Ground-State Mulliken Net Atomic Charges

     Atom                 Charge (a.u.)
  ----------------------------------------
      1 C                    -0.383094
      2 C                    -0.860087
      3 Cl                    0.544136
      4 C                     0.415071
      5 Cl                    0.517715
      6 C                    -1.040901
      7 H                     0.230383
      8 C                     0.351775
      9 Cl                    0.517810
     10 C                    -0.857108
     11 Cl                    0.579714
     12 C                     0.082337
     13 C                    -1.364169
     14 Cl                    0.510728
     15 C                     0.486511
     16 Cl                    0.601805
     17 C                     0.041985
     18 Cl                    0.545648
     19 C                    -0.992351
     20 H                     0.212301
     21 C                    -0.339389
     22 H                     0.199179
  ----------------------------------------
  Sum of atomic charges =     0.000000

 -----------------------------------------------------------------
                    Cartesian Multipole Moments
 -----------------------------------------------------------------
    Charge (ESU x 10^10)
                -0.0000
    Dipole Moment (Debye)
         X      -1.2366      Y       1.7905      Z      -0.2877
       Tot       2.1950
    Quadrupole Moments (Debye-Ang)
        XX    -160.1925     XY       3.1894     YY    -156.0466
        XZ      -2.7352     YZ      -4.5161     ZZ    -156.8847
    Octopole Moments (Debye-Ang^2)
       XXX    -413.9548    XXY      68.0019    XYY    -121.9964
       YYY     182.6201    XXZ      55.1671    XYZ      -9.1428
       YYZ      31.5516    XZZ    -130.1247    YZZ      67.6244
       ZZZ     108.1008
    Hexadecapole Moments (Debye-Ang^3)
      XXXX   -7578.8634   XXXY     505.7490   XXYY   -1481.4175
      XYYY     490.4339   YYYY   -1369.9114   XXXZ    1152.6338
      XXYZ    -108.7018   XYYZ     371.8032   YYYZ    -309.6486
      XXZZ   -1866.0910   XYZZ     196.6512   YYZZ    -842.7210
      XZZZ    1139.7261   YZZZ    -286.9478   ZZZZ   -3711.0136
 -----------------------------------------------------------------
 Calculating analytic gradient of the SCF energy
 Gradient of SCF Energy
            1           2           3           4           5           6
    1  -0.0008130  -0.0001153   0.0006618   0.0002088   0.0000279   0.0000037
    2  -0.0001580  -0.0001881  -0.0024104  -0.0000075   0.0000195  -0.0000546
    3  -0.0000867  -0.0001593  -0.0011873   0.0000028   0.0000076  -0.0001928
            7           8           9          10          11          12
    1  -0.0000094  -0.0001566   0.0000353   0.0003543   0.0001670   0.0006340
    2   0.0000011   0.0000505   0.0000239   0.0002974   0.0000100  -0.0001122
    3   0.0000145   0.0002036  -0.0000330  -0.0001725   0.0001261  -0.0002064
           13          14          15          16          17          18
    1  -0.0002643  -0.0001219   0.0000934  -0.0001091  -0.0002126   0.0000944
    2   0.0007784   0.0017514  -0.0001638   0.0000113   0.0001356   0.0000437
    3   0.0000877   0.0016850   0.0000610   0.0000966   0.0000641  -0.0000835
           19          20          21          22
    1  -0.0000120   0.0000502  -0.0003671  -0.0001495
    2   0.0000406  -0.0000153  -0.0000420  -0.0000115
    3  -0.0000413  -0.0000040  -0.0001791  -0.0000030
 Max gradient component =       2.410E-03
 RMS gradient           =       4.966E-04
 Gradient time:  CPU 299.03 s  wall 299.07 s
 Geometry Optimization Parameters
   NAtoms,    NIC,     NZ,  NCons,   NDum,   NFix, NCnnct, MaxDiis
       22     163      22       0       0       0       0       0

 Cartesian Hessian Update
 Hessian updated using BFGS update


** GEOMETRY OPTIMIZATION IN DELOCALIZED INTERNAL COORDINATES **
   Searching for a Minimum

   Optimization Cycle:   9

                       Coordinates (Angstroms)
     ATOM                X               Y               Z
      1  C         0.0097972249   -0.0342429738    0.0104300422
      2  C        -0.0027739082    0.2746522092    1.3801738498
      3  Cl        1.5052562729    0.5698937290    2.2000442425
      4  C        -1.2113932048    0.3393440154    2.0781991535
      5  Cl       -1.2682182720    0.7237159218    3.7780479539
      6  C        -2.4099020182    0.0989660507    1.4183159027
      7  H        -3.3432987277    0.1539039481    1.9609829481
      8  C        -2.4133861372   -0.2149042132    0.0662630800
      9  Cl       -3.9475397220   -0.5177082887   -0.7059752542
     10  C        -1.2073609385   -0.2860979340   -0.6399350393
     11  Cl       -1.2068581548   -0.7189847318   -2.3292480112
     12  C         1.2966090192   -0.0600777858   -0.7462808351
     13  C         2.1992475391   -1.1212921454   -0.6239574460
     14  Cl        1.8074105260   -2.4466697306    0.4396383762
     15  C         3.4090977977   -1.1264426140   -1.3360504502
     16  Cl        4.5229520514   -2.4487547774   -1.1738685056
     17  C         3.7011294184   -0.0452314788   -2.1771068297
     18  Cl        5.1868461927    0.0061537781   -3.0924672365
     19  C         2.8089221354    1.0152809146   -2.3012286296
     20  H         3.0560209354    1.8417500256   -2.9543382618
     21  C         1.6177363782    1.0022423924   -1.5921346820
     22  H         0.9234921578    1.8275453803   -1.6914155047
   Point Group: c1    Number of degrees of freedom:    60


   Energy is  -3680.743981144

 Hessian updated using BFGS update

 60 Hessian modes will be used to form the next step
  Hessian Eigenvalues:
     0.006121    0.017898    0.018675    0.020841    0.020935    0.021967
     0.023020    0.023649    0.023839    0.023908    0.024091    0.024095
     0.024115    0.024116    0.024136    0.024154    0.024159    0.024233
     0.028444    0.073216    0.159999    0.160006    0.160272    0.218331
     0.225472    0.231576    0.235560    0.245827    0.249739    0.249987
     0.249993    0.250006    0.250025    0.250513    0.251988    0.257253
     0.289303    0.291872    0.300913    0.300998    0.301040    0.301256
     0.301630    0.318608    0.354999    0.356667    0.356686    0.375579
     0.413747    0.427193    0.432637    0.455826    0.461888    0.467780
     0.472082    0.478141    0.478543    0.479145    0.485879    0.580939

 Minimum search - taking simple RFO step
 Searching for Lamda that Minimizes Along All modes
 Value Taken    Lamda =  -0.00106314
 Calculated Step too Large.  Step scaled by  0.787609
 Step Taken.  Stepsize is  0.300000

                             Maximum     Tolerance    Cnvgd?
         Gradient           0.002146      0.000300      NO
         Displacement       0.219755      0.001200      NO
         Energy change     -0.001087      0.000001      NO


 New Cartesian Coordinates Obtained by Inverse Iteration

 Displacement from previous Coordinates is:  0.544047
 ----------------------------------------------------------------
             Standard Nuclear Orientation (Angstroms)
    I     Atom           X                Y                Z
 ----------------------------------------------------------------
    1      C       0.0102606368    -0.0215577419     0.0111903759
    2      C      -0.0070750211     0.3204902917     1.3725228519
    3      Cl      1.4962290120     0.6700857768     2.1805885283
    4      C      -1.2158682770     0.3731316993     2.0713425969
    5      Cl     -1.2792622528     0.7966740350     3.7615417901
    6      C      -2.4089294583     0.0860271714     1.4200566096
    7      H      -3.3423943716     0.1295718823     1.9636574257
    8      C      -2.4071617348    -0.2590838303     0.0755538208
    9      Cl     -3.9338786197    -0.6205980152    -0.6859091612
   10      C      -1.2009965810    -0.3158840610    -0.6314748377
   11      Cl     -1.1898576659    -0.7766000508    -2.3129844982
   12      C       1.2980537632    -0.0477575182    -0.7441667501
   13      C       2.1748445701    -1.1334951747    -0.6532412573
   14      Cl      1.7473248636    -2.4795398222     0.3705690415
   15      C       3.3841209884    -1.1471210467    -1.3659046098
   16      Cl      4.4657829908    -2.5003871831    -1.2457101374
   17      C       3.7019313509    -0.0492616471    -2.1753660822
   18      Cl      5.1873414252    -0.0090115104    -3.0915860554
   19      C       2.8360411673     1.0358402356    -2.2668913819
   20      H       3.1020165553     1.8746222472    -2.8965800021
   21      C       1.6447447252     1.0313218853    -1.5570122227
   22      H       0.9705184992     1.8755740689    -1.6321071816
 ----------------------------------------------------------------
 Nuclear Repulsion Energy =        2375.94331921 hartrees
 There are       97 alpha and       97 beta electrons
 Applying Cartesian multipole field
    Component          Value
    ---------          -----
     (2,0,0)        1.00000E-12
     (0,2,0)        2.00000E-11
     (0,0,2)       -3.00000E-11
 Nucleus-field energy     =    -0.0000000565 hartrees
 Requested basis set is 6-311++G(d,p)
 There are 178 shells and 495 basis functions
 A cutoff of  1.0D-15 yielded  11677 shell pairs
 There are    100255 function pairs (    107815 Cartesian)
 Smallest overlap matrix eigenvalue = 1.71E-07
 Linear dependence detected in AO basis
 Number of orthogonalized atomic orbitals = 489
 Maximum deviation from orthogonality = 2.942E-10
 Guess from superposition of atomic densities
 Warning:  Energy on first SCF cycle will be non-variational
 SAD guess density has 194.000000 electrons

 -----------------------------------------------------------------------
  General SCF calculation program by
  Eric Jon Sundstrom, Paul Horn, Yuezhi Mao, Dmitri Zuev, Alec White,
  David Stuck, Shaama M.S., Shane Yost, Joonho Lee, David Small,
  Daniel Levine, Susi Lehtola, Hugh Burton, Evgeny Epifanovsky,
  Bang C. Huynh
 -----------------------------------------------------------------------
 Exchange:     0.2000 Hartree-Fock + 0.0800 Slater + 0.7200 B88
 Correlation:  0.1900 VWN1RPA + 0.8100 LYP
 Using SG-1 standard quadrature grid
 A restricted SCF calculation will be
 performed using DIIS
 SCF converges when DIIS error is below 1.0e-08
 ---------------------------------------
  Cycle       Energy         DIIS error
 ---------------------------------------
    1   -3685.2135155336      2.74e-02  
    2   -3680.6280361096      1.96e-03  
    3   -3680.5277008840      2.55e-03  
    4   -3680.7314019584      6.20e-04  
    5   -3680.7425008644      2.61e-04  
    6   -3680.7443336367      9.94e-05  
    7   -3680.7446047805      3.14e-05  
    8   -3680.7446312949      1.16e-05  
    9   -3680.7446351676      3.19e-06  
   10   -3680.7446354730      7.34e-07  
   11   -3680.7446354877      1.89e-07  
   12   -3680.7446354888      1.02e-07  
   13   -3680.7446354890      3.01e-08  
   14   -3680.7446354892      9.50e-09  Convergence criterion met
 ---------------------------------------
 SCF time:   CPU 836.40s  wall 837.00s 
 SCF   energy in the final basis set =    -3680.7446354892
 Total energy in the final basis set =    -3680.7446354892

 --------------------------------------------------------------

                    Orbital Energies (a.u.)
 --------------------------------------------------------------

 Alpha MOs
 -- Occupied --
********-101.5810-101.5810-101.5798-101.5765-101.5761-101.5757 -10.2807
-10.2801 -10.2787 -10.2784 -10.2765 -10.2758 -10.2731 -10.2464 -10.2338
-10.2288 -10.2170 -10.2161  -9.4959  -9.4957  -9.4955  -9.4946  -9.4912
 -9.4910  -9.4903  -7.2608  -7.2605  -7.2603  -7.2595  -7.2562  -7.2559
 -7.2551  -7.2507  -7.2506  -7.2503  -7.2501  -7.2499  -7.2498  -7.2494
 -7.2486  -7.2460  -7.2457  -7.2451  -7.2451  -7.2451  -7.2445  -0.9647
 -0.9497  -0.9231  -0.9056  -0.8935  -0.8800  -0.8760  -0.8555  -0.8434
 -0.7979  -0.7634  -0.7520  -0.7453  -0.6740  -0.6431  -0.6266  -0.6214
 -0.5528  -0.5518  -0.5350  -0.5312  -0.4992  -0.4851  -0.4725  -0.4701
 -0.4676  -0.4606  -0.4528  -0.4396  -0.4283  -0.4153  -0.4120  -0.4106
 -0.3873  -0.3790  -0.3667  -0.3643  -0.3589  -0.3519  -0.3485  -0.3443
 -0.3413  -0.3346  -0.3320  -0.3281  -0.3195  -0.2863  -0.2747  -0.2715
 -0.2677
 -- Virtual --
 -0.0689  -0.0617  -0.0536  -0.0516  -0.0469  -0.0350  -0.0125  -0.0106
 -0.0014   0.0099   0.0125   0.0163   0.0222   0.0257   0.0275   0.0287
  0.0431   0.0477   0.0526   0.0546   0.0573   0.0593   0.0649   0.0721
  0.0755   0.0775   0.0804   0.0820   0.0872   0.0897   0.0927   0.0959
  0.0990   0.1053   0.1058   0.1093   0.1148   0.1150   0.1181   0.1196
  0.1213   0.1234   0.1256   0.1314   0.1357   0.1380   0.1417   0.1425
  0.1433   0.1496   0.1525   0.1573   0.1664   0.1694   0.1746   0.1762
  0.1810   0.1822   0.1859   0.1929   0.2002   0.2022   0.2034   0.2051
  0.2109   0.2124   0.2171   0.2221   0.2238   0.2262   0.2306   0.2365
  0.2380   0.2401   0.2446   0.2504   0.2569   0.2583   0.2602   0.2630
  0.2649   0.2703   0.2771   0.2788   0.2803   0.2857   0.2910   0.2950
  0.2956   0.2979   0.3043   0.3082   0.3198   0.3235   0.3320   0.3341
  0.3478   0.3500   0.3915   0.4115   0.4196   0.4255   0.4308   0.4369
  0.4411   0.4453   0.4482   0.4533   0.4553   0.4621   0.4648   0.4729
  0.4746   0.4834   0.4848   0.4850   0.4978   0.5051   0.5128   0.5156
  0.5160   0.5247   0.5300   0.5431   0.5591   0.5688   0.5699   0.5718
  0.5782   0.5893   0.5945   0.5965   0.6014   0.6083   0.6151   0.6215
  0.6273   0.6294   0.6368   0.6499   0.6571   0.6622   0.6635   0.6663
  0.6752   0.6848   0.6891   0.7052   0.7165   0.7220   0.7691   0.7769
  0.7795   0.7958   0.8084   0.8166   0.8231   0.8315   0.8335   0.8349
  0.8363   0.8373   0.8390   0.8446   0.8475   0.8498   0.8530   0.8573
  0.8620   0.8641   0.8711   0.8752   0.8793   0.8822   0.8872   0.8933
  0.8945   0.8997   0.9089   0.9176   0.9245   0.9302   0.9380   0.9419
  0.9430   0.9484   0.9506   0.9598   0.9645   0.9658   0.9731   0.9808
  0.9846   0.9950   0.9989   1.0057   1.0113   1.0214   1.0479   1.0535
  1.0632   1.0843   1.1049   1.1330   1.1552   1.1652   1.1670   1.1854
  1.2183   1.2217   1.2280   1.2353   1.2455   1.2565   1.2675   1.2698
  1.2778   1.2834   1.2943   1.2973   1.3146   1.3170   1.3544   1.3664
  1.3716   1.3750   1.4182   1.4323   1.4665   1.4748   1.4954   1.5323
  1.5559   1.5658   1.5773   1.5831   1.6028   1.6321   1.6448   1.6805
  1.6835   1.7221   1.7317   1.7473   1.7522   1.7811   1.7871   1.7973
  1.8112   1.8388   1.8496   1.8549   1.8704   1.8848   1.9186   1.9230
  1.9480   1.9563   1.9667   1.9919   2.0059   2.0384   2.0535   2.0996
  2.1163   2.1258   2.1864   2.1939   2.2255   2.2325   2.2358   2.2460
  2.2508   2.2626   2.2712   2.2932   2.3017   2.3117   2.3147   2.3319
  2.3360   2.3456   2.3834   2.4023   2.4154   2.4215   2.4441   2.4532
  2.4578   2.4701   2.4720   2.5154   2.5230   2.5332   2.5450   2.5539
  2.5955   2.6071   2.6219   2.6427   2.6565   2.6669   2.6832   2.6904
  2.7131   2.7288   2.7377   2.7454   2.7694   2.7775   2.8152   2.8200
  2.8373   2.8501   2.8979   2.9520   2.9695   3.0527   3.0737   3.0841
  3.1060   3.1185   3.1243   3.1398   3.1741   3.2115   3.2342   3.2517
  3.2562   3.3573   3.3747   3.4335   3.5110   3.5508   3.6547   3.6891
  3.7827   3.8139   3.8925   3.9857   4.0234   4.0743   4.3162   4.7967
  4.8148   9.7571   9.7643   9.7787   9.7980   9.8087   9.8310   9.8472
 23.3171  23.4738  23.7846  23.8433  23.8584  23.8795  23.9302  23.9421
 23.9620  24.0568  24.0782  24.1374  25.7795  25.7944  25.8057  25.8457
 25.9071  25.9433  25.9774  26.0961  26.1214  26.1561  26.1664  26.2154
 26.2768  26.3545  26.5120  26.5309  26.6219  26.6868  26.7729  26.8970
 27.0425 215.7503 215.7565 215.7728 215.7949 215.8080 215.8395 215.8556
 --------------------------------------------------------------

          Ground-State Mulliken Net Atomic Charges

     Atom                 Charge (a.u.)
  ----------------------------------------
      1 C                    -0.429108
      2 C                    -0.905436
      3 Cl                    0.543899
      4 C                     0.428371
      5 Cl                    0.528023
      6 C                    -0.891781
      7 H                     0.233520
      8 C                     0.461161
      9 Cl                    0.524996
     10 C                    -1.018803
     11 Cl                    0.576779
     12 C                     0.034656
     13 C                    -1.489940
     14 Cl                    0.520089
     15 C                     0.571418
     16 Cl                    0.600006
     17 C                     0.088380
     18 Cl                    0.547444
     19 C                    -1.028626
     20 H                     0.212298
     21 C                    -0.307793
     22 H                     0.200446
  ----------------------------------------
  Sum of atomic charges =     0.000000

 -----------------------------------------------------------------
                    Cartesian Multipole Moments
 -----------------------------------------------------------------
    Charge (ESU x 10^10)
                 0.0000
    Dipole Moment (Debye)
         X      -1.2091      Y       1.8203      Z      -0.2453
       Tot       2.1990
    Quadrupole Moments (Debye-Ang)
        XX    -159.9964     XY       3.3547     YY    -155.9214
        XZ      -2.7300     YZ      -4.5472     ZZ    -157.1098
    Octopole Moments (Debye-Ang^2)
       XXX    -409.8763    XXY      69.3309    XYY    -120.3026
       YYY     185.5126    XXZ      56.4099    XYZ      -9.0024
       YYZ      32.8649    XZZ    -129.3252    YZZ      68.1861
       ZZZ     113.7193
    Hexadecapole Moments (Debye-Ang^3)
      XXXX   -7512.4423   XXXY     489.5629   XXYY   -1480.4718
      XYYY     470.2634   YYYY   -1440.6517   XXXZ    1175.1596
      XXYZ    -122.9346   XYYZ     378.9135   YYYZ    -354.5201
      XXZZ   -1851.5012   XYZZ     190.2434   YYZZ    -850.9176
      XZZZ    1165.6902   YZZZ    -328.2373   ZZZZ   -3692.0632
 -----------------------------------------------------------------
 Calculating analytic gradient of the SCF energy
 Gradient of SCF Energy
            1           2           3           4           5           6
    1  -0.0006966  -0.0002014   0.0005546   0.0002276   0.0000431   0.0000008
    2  -0.0001721  -0.0001193  -0.0014895   0.0000241   0.0000132  -0.0000957
    3  -0.0001959   0.0000015  -0.0007251   0.0000237  -0.0000322  -0.0002053
            7           8           9          10          11          12
    1  -0.0000119  -0.0001067   0.0000097   0.0002979   0.0000772   0.0004969
    2  -0.0000032   0.0001246  -0.0000445   0.0001321  -0.0000144   0.0000905
    3   0.0000192   0.0002162  -0.0000093  -0.0001417   0.0001122  -0.0002253
           13          14          15          16          17          18
    1  -0.0002158  -0.0002013   0.0000686   0.0000608  -0.0001842   0.0000574
    2   0.0005510   0.0010585  -0.0000063   0.0000771   0.0001036  -0.0000754
    3   0.0000474   0.0011218  -0.0000209  -0.0000487   0.0000435  -0.0000263
           19          20          21          22
    1   0.0001416   0.0000115  -0.0003550  -0.0000749
    2  -0.0000876  -0.0000004  -0.0000436  -0.0000227
    3   0.0000046  -0.0000188   0.0000594   0.0000000
 Max gradient component =       1.490E-03
 RMS gradient           =       3.327E-04
 Gradient time:  CPU 302.32 s  wall 302.36 s
 Geometry Optimization Parameters
   NAtoms,    NIC,     NZ,  NCons,   NDum,   NFix, NCnnct, MaxDiis
       22     163      22       0       0       0       0       0

 Cartesian Hessian Update
 Hessian updated using BFGS update


** GEOMETRY OPTIMIZATION IN DELOCALIZED INTERNAL COORDINATES **
   Searching for a Minimum

   Optimization Cycle:  10

                       Coordinates (Angstroms)
     ATOM                X               Y               Z
      1  C         0.0102606368   -0.0215577419    0.0111903759
      2  C        -0.0070750211    0.3204902917    1.3725228519
      3  Cl        1.4962290120    0.6700857768    2.1805885283
      4  C        -1.2158682770    0.3731316993    2.0713425969
      5  Cl       -1.2792622528    0.7966740350    3.7615417901
      6  C        -2.4089294583    0.0860271714    1.4200566096
      7  H        -3.3423943716    0.1295718823    1.9636574257
      8  C        -2.4071617348   -0.2590838303    0.0755538208
      9  Cl       -3.9338786197   -0.6205980152   -0.6859091612
     10  C        -1.2009965810   -0.3158840610   -0.6314748377
     11  Cl       -1.1898576659   -0.7766000508   -2.3129844982
     12  C         1.2980537632   -0.0477575182   -0.7441667501
     13  C         2.1748445701   -1.1334951747   -0.6532412573
     14  Cl        1.7473248636   -2.4795398222    0.3705690415
     15  C         3.3841209884   -1.1471210467   -1.3659046098
     16  Cl        4.4657829908   -2.5003871831   -1.2457101374
     17  C         3.7019313509   -0.0492616471   -2.1753660822
     18  Cl        5.1873414252   -0.0090115104   -3.0915860554
     19  C         2.8360411673    1.0358402356   -2.2668913819
     20  H         3.1020165553    1.8746222472   -2.8965800021
     21  C         1.6447447252    1.0313218853   -1.5570122227
     22  H         0.9705184992    1.8755740689   -1.6321071816
   Point Group: c1    Number of degrees of freedom:    60


   Energy is  -3680.744635489

 Hessian updated using BFGS update

 60 Hessian modes will be used to form the next step
  Hessian Eigenvalues:
     0.003776    0.017889    0.018640    0.020826    0.020932    0.021810
     0.023023    0.023650    0.023839    0.023907    0.024091    0.024097
     0.024115    0.024116    0.024136    0.024156    0.024159    0.024241
     0.028451    0.073096    0.159997    0.160006    0.160267    0.217996
     0.225472    0.231563    0.235543    0.245788    0.249467    0.249987
     0.249995    0.250005    0.250019    0.250520    0.252946    0.257200
     0.289304    0.291676    0.300915    0.300990    0.301041    0.301246
     0.301630    0.318564    0.354997    0.356667    0.356686    0.375561
     0.413728    0.427219    0.432635    0.455911    0.461872    0.467780
     0.472248    0.478117    0.478542    0.479303    0.485800    0.580590

 Minimum search - taking simple RFO step
 Searching for Lamda that Minimizes Along All modes
 Value Taken    Lamda =  -0.00063319
 Calculated Step too Large.  Step scaled by  0.800942
 Step Taken.  Stepsize is  0.300000

                             Maximum     Tolerance    Cnvgd?
         Gradient           0.001385      0.000300      NO
         Displacement       0.223445      0.001200      NO
         Energy change     -0.000654      0.000001      NO


 New Cartesian Coordinates Obtained by Inverse Iteration

 Displacement from previous Coordinates is:  0.513584
 ----------------------------------------------------------------
             Standard Nuclear Orientation (Angstroms)
    I     Atom           X                Y                Z
 ----------------------------------------------------------------
    1      C       0.0121837061    -0.0106160153     0.0142006857
    2      C      -0.0124510416     0.3633913236     1.3665613475
    3      Cl      1.4815849151     0.7692582636     2.1655913364
    4      C      -1.2223117137     0.4046215173     2.0648388680
    5      Cl     -1.2950184749     0.8660457379     3.7447552674
    6      C      -2.4084544183     0.0742185560     1.4216539572
    7      H      -3.3423442764     0.1081601205     1.9651759697
    8      C      -2.3993862589    -0.3002940653     0.0850084175
    9      Cl     -3.9171058094    -0.7124946211    -0.6682714345
   10      C      -1.1926515403    -0.3442089584    -0.6213620073
   11      Cl     -1.1709738059    -0.8298206792    -2.2954703933
   12      C       1.3007365632    -0.0380949869    -0.7401802378
   13      C       2.1536065262    -1.1451870031    -0.6810628785
   14      Cl      1.6966150519    -2.5118096708     0.3021140672
   15      C       3.3609775184    -1.1659548066    -1.3960796049
   16      Cl      4.4097456616    -2.5478313889    -1.3165988542
   17      C       3.7022719619    -0.0532898412    -2.1756259642
   18      Cl      5.1860617399    -0.0202513260    -3.0946278257
   19      C       2.8607074847     1.0528363486    -2.2348735917
   20      H       3.1435651294     1.9025732608    -2.8421918255
   21      C       1.6708012107     1.0554334888    -1.5223221348
   22      H       1.0156264359     1.9163564372    -1.5731443014
 ----------------------------------------------------------------
 Nuclear Repulsion Energy =        2375.29971626 hartrees
 There are       97 alpha and       97 beta electrons
 Applying Cartesian multipole field
    Component          Value
    ---------          -----
     (2,0,0)        1.00000E-12
     (0,2,0)        2.00000E-11
     (0,0,2)       -3.00000E-11
 Nucleus-field energy     =    -0.0000000549 hartrees
 Requested basis set is 6-311++G(d,p)
 There are 178 shells and 495 basis functions
 A cutoff of  1.0D-15 yielded  11677 shell pairs
 There are    100232 function pairs (    107785 Cartesian)
 Smallest overlap matrix eigenvalue = 1.67E-07
 Linear dependence detected in AO basis
 Number of orthogonalized atomic orbitals = 489
 Maximum deviation from orthogonality = 1.065E-09
 Guess from superposition of atomic densities
 Warning:  Energy on first SCF cycle will be non-variational
 SAD guess density has 194.000000 electrons

 -----------------------------------------------------------------------
  General SCF calculation program by
  Eric Jon Sundstrom, Paul Horn, Yuezhi Mao, Dmitri Zuev, Alec White,
  David Stuck, Shaama M.S., Shane Yost, Joonho Lee, David Small,
  Daniel Levine, Susi Lehtola, Hugh Burton, Evgeny Epifanovsky,
  Bang C. Huynh
 -----------------------------------------------------------------------
 Exchange:     0.2000 Hartree-Fock + 0.0800 Slater + 0.7200 B88
 Correlation:  0.1900 VWN1RPA + 0.8100 LYP
 Using SG-1 standard quadrature grid
 A restricted SCF calculation will be
 performed using DIIS
 SCF converges when DIIS error is below 1.0e-08
 ---------------------------------------
  Cycle       Energy         DIIS error
 ---------------------------------------
    1   -3685.2122902490      2.74e-02  
    2   -3680.6283429785      1.96e-03  
    3   -3680.5279286400      2.55e-03  
    4   -3680.7317931769      6.20e-04  
    5   -3680.7428865606      2.61e-04  
    6   -3680.7447239140      9.95e-05  
    7   -3680.7449954940      3.15e-05  
    8   -3680.7450223825      1.16e-05  
    9   -3680.7450262408      3.18e-06  
   10   -3680.7450265431      7.28e-07  
   11   -3680.7450265578      1.74e-07  
   12   -3680.7450265589      8.90e-08  
   13   -3680.7450265587      2.98e-08  
   14   -3680.7450265587      9.28e-09  Convergence criterion met
 ---------------------------------------
 SCF time:   CPU 835.12s  wall 835.00s 
 SCF   energy in the final basis set =    -3680.7450265587
 Total energy in the final basis set =    -3680.7450265587

 --------------------------------------------------------------

                    Orbital Energies (a.u.)
 --------------------------------------------------------------

 Alpha MOs
 -- Occupied --
********-101.5810-101.5809-101.5802-101.5765-101.5763-101.5757 -10.2806
-10.2802 -10.2786 -10.2784 -10.2765 -10.2758 -10.2731 -10.2462 -10.2338
-10.2288 -10.2170 -10.2161  -9.4959  -9.4956  -9.4956  -9.4949  -9.4912
 -9.4911  -9.4903  -7.2608  -7.2604  -7.2604  -7.2598  -7.2562  -7.2560
 -7.2551  -7.2507  -7.2504  -7.2504  -7.2500  -7.2498  -7.2498  -7.2497
 -7.2489  -7.2460  -7.2459  -7.2453  -7.2451  -7.2451  -7.2445  -0.9647
 -0.9497  -0.9231  -0.9055  -0.8935  -0.8800  -0.8760  -0.8554  -0.8435
 -0.7979  -0.7634  -0.7520  -0.7452  -0.6740  -0.6428  -0.6267  -0.6215
 -0.5525  -0.5519  -0.5353  -0.5312  -0.4992  -0.4851  -0.4725  -0.4701
 -0.4676  -0.4605  -0.4527  -0.4397  -0.4284  -0.4148  -0.4119  -0.4109
 -0.3870  -0.3787  -0.3665  -0.3641  -0.3589  -0.3520  -0.3487  -0.3443
 -0.3416  -0.3350  -0.3320  -0.3281  -0.3195  -0.2856  -0.2748  -0.2721
 -0.2676
 -- Virtual --
 -0.0672  -0.0617  -0.0555  -0.0514  -0.0470  -0.0350  -0.0125  -0.0106
 -0.0014   0.0099   0.0125   0.0162   0.0223   0.0257   0.0275   0.0286
  0.0431   0.0477   0.0527   0.0551   0.0573   0.0595   0.0641   0.0721
  0.0755   0.0772   0.0804   0.0819   0.0870   0.0897   0.0924   0.0957
  0.0987   0.1053   0.1063   0.1091   0.1146   0.1148   0.1185   0.1195
  0.1213   0.1229   0.1254   0.1313   0.1360   0.1379   0.1417   0.1424
  0.1433   0.1489   0.1528   0.1570   0.1662   0.1696   0.1746   0.1770
  0.1816   0.1823   0.1858   0.1920   0.2006   0.2016   0.2036   0.2055
  0.2091   0.2119   0.2165   0.2220   0.2233   0.2266   0.2300   0.2353
  0.2384   0.2397   0.2443   0.2497   0.2565   0.2585   0.2600   0.2632
  0.2652   0.2702   0.2775   0.2796   0.2818   0.2863   0.2918   0.2937
  0.2959   0.2980   0.3028   0.3082   0.3216   0.3242   0.3335   0.3339
  0.3504   0.3511   0.3916   0.4114   0.4199   0.4263   0.4306   0.4384
  0.4410   0.4469   0.4500   0.4543   0.4569   0.4619   0.4646   0.4730
  0.4732   0.4835   0.4845   0.4853   0.4998   0.5061   0.5099   0.5145
  0.5182   0.5237   0.5338   0.5439   0.5623   0.5671   0.5698   0.5731
  0.5797   0.5888   0.5946   0.5964   0.6003   0.6092   0.6170   0.6216
  0.6283   0.6298   0.6370   0.6504   0.6569   0.6612   0.6645   0.6667
  0.6744   0.6860   0.6905   0.7089   0.7171   0.7224   0.7706   0.7770
  0.7817   0.7949   0.8087   0.8168   0.8227   0.8323   0.8337   0.8354
  0.8363   0.8374   0.8388   0.8448   0.8490   0.8498   0.8528   0.8571
  0.8627   0.8641   0.8710   0.8747   0.8779   0.8835   0.8871   0.8921
  0.8957   0.8986   0.9090   0.9176   0.9241   0.9320   0.9378   0.9417
  0.9429   0.9477   0.9515   0.9601   0.9643   0.9659   0.9713   0.9795
  0.9812   0.9961   1.0003   1.0062   1.0124   1.0238   1.0513   1.0544
  1.0671   1.0836   1.1015   1.1329   1.1572   1.1653   1.1711   1.1913
  1.2199   1.2224   1.2265   1.2355   1.2524   1.2607   1.2691   1.2709
  1.2761   1.2825   1.2962   1.2995   1.3132   1.3173   1.3550   1.3662
  1.3709   1.3765   1.4188   1.4360   1.4666   1.4726   1.4898   1.5346
  1.5562   1.5642   1.5798   1.5850   1.6076   1.6320   1.6477   1.6805
  1.6835   1.7225   1.7315   1.7474   1.7506   1.7826   1.7858   1.7978
  1.8095   1.8377   1.8497   1.8542   1.8706   1.8866   1.9195   1.9231
  1.9496   1.9556   1.9684   1.9928   2.0062   2.0390   2.0538   2.1007
  2.1150   2.1262   2.1851   2.1946   2.2267   2.2314   2.2353   2.2436
  2.2509   2.2641   2.2680   2.2918   2.3009   2.3139   2.3170   2.3340
  2.3372   2.3482   2.3842   2.3990   2.4122   2.4207   2.4453   2.4524
  2.4596   2.4732   2.4790   2.5104   2.5229   2.5301   2.5444   2.5575
  2.5925   2.6070   2.6271   2.6414   2.6573   2.6686   2.6850   2.6900
  2.7124   2.7292   2.7391   2.7431   2.7677   2.7764   2.8162   2.8203
  2.8378   2.8509   2.8958   2.9547   2.9692   3.0551   3.0755   3.0859
  3.1102   3.1187   3.1257   3.1343   3.1750   3.2109   3.2345   3.2502
  3.2659   3.3581   3.3763   3.4341   3.5108   3.5524   3.6572   3.6912
  3.7854   3.8154   3.8922   3.9856   4.0244   4.0751   4.3139   4.7984
  4.8119   9.7598   9.7651   9.7785   9.7981   9.8092   9.8359   9.8495
 23.3199  23.4743  23.7847  23.8439  23.8586  23.8805  23.9301  23.9423
 23.9618  24.0579  24.0787  24.1383  25.7784  25.7919  25.8047  25.8398
 25.8942  25.9471  25.9836  26.0932  26.1221  26.1582  26.1648  26.2089
 26.2862  26.3643  26.5121  26.5285  26.6309  26.6867  26.7655  26.8948
 27.0687 215.7526 215.7579 215.7725 215.7951 215.8089 215.8468 215.8563
 --------------------------------------------------------------

          Ground-State Mulliken Net Atomic Charges

     Atom                 Charge (a.u.)
  ----------------------------------------
      1 C                    -0.458143
      2 C                    -0.904498
      3 Cl                    0.542214
      4 C                     0.417650
      5 Cl                    0.537383
      6 C                    -0.771062
      7 H                     0.236622
      8 C                     0.576107
      9 Cl                    0.531731
     10 C                    -1.189294
     11 Cl                    0.563117
     12 C                     0.001647
     13 C                    -1.597361
     14 Cl                    0.519358
     15 C                     0.628888
     16 Cl                    0.598363
     17 C                     0.140194
     18 Cl                    0.548726
     19 C                    -1.051606
     20 H                     0.212285
     21 C                    -0.284295
     22 H                     0.201974
  ----------------------------------------
  Sum of atomic charges =     0.000000

 -----------------------------------------------------------------
                    Cartesian Multipole Moments
 -----------------------------------------------------------------
    Charge (ESU x 10^10)
                -0.0000
    Dipole Moment (Debye)
         X      -1.1812      Y       1.8433      Z      -0.2029
       Tot       2.1986
    Quadrupole Moments (Debye-Ang)
        XX    -159.8167     XY       3.5112     YY    -155.8127
        XZ      -2.6971     YZ      -4.5740     ZZ    -157.3283
    Octopole Moments (Debye-Ang^2)
       XXX    -406.1440    XXY      70.5375    XYY    -118.6687
       YYY     187.7675    XXZ      57.6912    XYZ      -8.8966
       YYZ      34.2287    XZZ    -128.5525    YZZ      68.5798
       ZZZ     119.1313
    Hexadecapole Moments (Debye-Ang^3)
      XXXX   -7447.6490   XXXY     475.7280   XXYY   -1479.7887
      XYYY     452.3410   YYYY   -1511.5567   XXXZ    1198.7476
      XXYZ    -136.9586   XYYZ     386.4919   YYYZ    -397.1971
      XXZZ   -1837.9130   XYZZ     184.3853   YYZZ    -860.1721
      XZZZ    1192.2362   YZZZ    -368.1538   ZZZZ   -3678.3012
 -----------------------------------------------------------------
 Calculating analytic gradient of the SCF energy
 Gradient of SCF Energy
            1           2           3           4           5           6
    1  -0.0005561  -0.0001166   0.0002814   0.0002298   0.0000810   0.0000248
    2   0.0000218  -0.0002344  -0.0007696  -0.0000011   0.0000291  -0.0000768
    3  -0.0001911   0.0000765  -0.0004161   0.0000505  -0.0000554  -0.0002186
            7           8           9          10          11          12
    1  -0.0000002  -0.0000780   0.0000574   0.0001966   0.0000192   0.0003417
    2   0.0000060   0.0001081  -0.0000800  -0.0000124   0.0000618   0.0001754
    3   0.0000220   0.0002318  -0.0000177  -0.0000382   0.0000931  -0.0003223
           13          14          15          16          17          18
    1  -0.0000044  -0.0000020  -0.0001171  -0.0001191  -0.0001486   0.0000064
    2   0.0002583   0.0005900  -0.0000645  -0.0000464   0.0002110   0.0000294
    3   0.0000180   0.0006012   0.0001310   0.0000847  -0.0000530  -0.0000676
           19          20          21          22
    1   0.0002008  -0.0000213  -0.0002306  -0.0000450
    2  -0.0001341   0.0000209  -0.0000545  -0.0000379
    3  -0.0000250  -0.0000296   0.0001398  -0.0000140
 Max gradient component =       7.696E-04
 RMS gradient           =       2.068E-04
 Gradient time:  CPU 300.03 s  wall 300.08 s
 Geometry Optimization Parameters
   NAtoms,    NIC,     NZ,  NCons,   NDum,   NFix, NCnnct, MaxDiis
       22     163      22       0       0       0       0       0

 Cartesian Hessian Update
 Hessian updated using BFGS update


** GEOMETRY OPTIMIZATION IN DELOCALIZED INTERNAL COORDINATES **
   Searching for a Minimum

   Optimization Cycle:  11

                       Coordinates (Angstroms)
     ATOM                X               Y               Z
      1  C         0.0121837061   -0.0106160153    0.0142006857
      2  C        -0.0124510416    0.3633913236    1.3665613475
      3  Cl        1.4815849151    0.7692582636    2.1655913364
      4  C        -1.2223117137    0.4046215173    2.0648388680
      5  Cl       -1.2950184749    0.8660457379    3.7447552674
      6  C        -2.4084544183    0.0742185560    1.4216539572
      7  H        -3.3423442764    0.1081601205    1.9651759697
      8  C        -2.3993862589   -0.3002940653    0.0850084175
      9  Cl       -3.9171058094   -0.7124946211   -0.6682714345
     10  C        -1.1926515403   -0.3442089584   -0.6213620073
     11  Cl       -1.1709738059   -0.8298206792   -2.2954703933
     12  C         1.3007365632   -0.0380949869   -0.7401802378
     13  C         2.1536065262   -1.1451870031   -0.6810628785
     14  Cl        1.6966150519   -2.5118096708    0.3021140672
     15  C         3.3609775184   -1.1659548066   -1.3960796049
     16  Cl        4.4097456616   -2.5478313889   -1.3165988542
     17  C         3.7022719619   -0.0532898412   -2.1756259642
     18  Cl        5.1860617399   -0.0202513260   -3.0946278257
     19  C         2.8607074847    1.0528363486   -2.2348735917
     20  H         3.1435651294    1.9025732608   -2.8421918255
     21  C         1.6708012107    1.0554334888   -1.5223221348
     22  H         1.0156264359    1.9163564372   -1.5731443014
   Point Group: c1    Number of degrees of freedom:    60


   Energy is  -3680.745026559

 Hessian updated using BFGS update

 60 Hessian modes will be used to form the next step
  Hessian Eigenvalues:
     0.002486    0.017892    0.018604    0.020893    0.020931    0.021731
     0.023082    0.023652    0.023841    0.023909    0.024091    0.024096
     0.024115    0.024117    0.024139    0.024155    0.024169    0.024242
     0.028492    0.072423    0.160004    0.160007    0.160264    0.217621
     0.225474    0.231524    0.235534    0.245837    0.249485    0.249986
     0.249997    0.250004    0.250019    0.250526    0.254764    0.257353
     0.289320    0.291651    0.300916    0.300983    0.301036    0.301238
     0.301633    0.318592    0.354996    0.356668    0.356685    0.375582
     0.413733    0.427212    0.432636    0.455904    0.462062    0.467780
     0.472234    0.478043    0.478661    0.479745    0.485813    0.580424

 Minimum search - taking simple RFO step
 Searching for Lamda that Minimizes Along All modes
 Value Taken    Lamda =  -0.00031747
 Calculated Step too Large.  Step scaled by  0.905686
 Step Taken.  Stepsize is  0.300000

                             Maximum     Tolerance    Cnvgd?
         Gradient           0.000761      0.000300      NO
         Displacement       0.225216      0.001200      NO
         Energy change     -0.000391      0.000001      NO


 New Cartesian Coordinates Obtained by Inverse Iteration

 Displacement from previous Coordinates is:  0.505488
 ----------------------------------------------------------------
             Standard Nuclear Orientation (Angstroms)
    I     Atom           X                Y                Z
 ----------------------------------------------------------------
    1      C       0.0151748462    -0.0047057883     0.0190346242
    2      C      -0.0181681013     0.4045209374     1.3608070015
    3      Cl      1.4650704748     0.8628128631     2.1527791015
    4      C      -1.2300097591     0.4380685555     2.0571900971
    5      Cl     -1.3143726673     0.9378492691     3.7257379830
    6      C      -2.4084200057     0.0672154194     1.4223115619
    7      H      -3.3430664619     0.0949877495     1.9648490256
    8      C      -2.3909259462    -0.3383966377     0.0947029987
    9      Cl     -3.8998866218    -0.7948356126    -0.6503997245
   10      C      -1.1829951147    -0.3748763368    -0.6094875869
   11      Cl     -1.1496984059    -0.8918280860    -2.2738766703
   12      C       1.3040290522    -0.0327104926    -0.7346764271
   13      C       2.1340826501    -1.1585219566    -0.7097971678
   14      Cl      1.6472800454    -2.5459221016     0.2294895536
   15      C       3.3398252981    -1.1829705064    -1.4280963328
   16      Cl      4.3612073613    -2.5871291003    -1.3939045020
   17      C       3.7023016508    -0.0557283387    -2.1761108874
   18      Cl      5.1847318480    -0.0272666538    -3.0973000265
   19      C       2.8830009552     1.0682211124    -2.2020802587
   20      H       3.1813444847     1.9288359880    -2.7862194945
   21      C       1.6951709100     1.0749007624    -1.4860530912
   22      H       1.0581100727     1.9505206462    -1.5108109145
 ----------------------------------------------------------------
 Nuclear Repulsion Energy =        2374.63041916 hartrees
 There are       97 alpha and       97 beta electrons
 Applying Cartesian multipole field
    Component          Value
    ---------          -----
     (2,0,0)        1.00000E-12
     (0,2,0)        2.00000E-11
     (0,0,2)       -3.00000E-11
 Nucleus-field energy     =    -0.0000000534 hartrees
 Requested basis set is 6-311++G(d,p)
 There are 178 shells and 495 basis functions
 A cutoff of  1.0D-15 yielded  11690 shell pairs
 There are    100312 function pairs (    107867 Cartesian)
 Smallest overlap matrix eigenvalue = 1.63E-07
 Linear dependence detected in AO basis
 Number of orthogonalized atomic orbitals = 490
 Maximum deviation from orthogonality = 6.298E-10
 Guess from superposition of atomic densities
 Warning:  Energy on first SCF cycle will be non-variational
 SAD guess density has 194.000000 electrons

 -----------------------------------------------------------------------
  General SCF calculation program by
  Eric Jon Sundstrom, Paul Horn, Yuezhi Mao, Dmitri Zuev, Alec White,
  David Stuck, Shaama M.S., Shane Yost, Joonho Lee, David Small,
  Daniel Levine, Susi Lehtola, Hugh Burton, Evgeny Epifanovsky,
  Bang C. Huynh
 -----------------------------------------------------------------------
 Exchange:     0.2000 Hartree-Fock + 0.0800 Slater + 0.7200 B88
 Correlation:  0.1900 VWN1RPA + 0.8100 LYP
 Using SG-1 standard quadrature grid
 A restricted SCF calculation will be
 performed using DIIS
 SCF converges when DIIS error is below 1.0e-08
 ---------------------------------------
  Cycle       Energy         DIIS error
 ---------------------------------------
    1   -3685.2095249213      2.73e-02  
    2   -3680.6285846032      1.95e-03  
    3   -3680.5280956680      2.54e-03  
    4   -3680.7320705203      6.19e-04  
    5   -3680.7431511526      2.61e-04  
    6   -3680.7449876200      9.94e-05  
    7   -3680.7452596769      3.15e-05  
    8   -3680.7452867226      1.16e-05  
    9   -3680.7452905820      3.17e-06  
   10   -3680.7452908841      7.23e-07  
   11   -3680.7452908988      1.63e-07  
   12   -3680.7452908994      7.64e-08  
   13   -3680.7452908999      2.75e-08  
   14   -3680.7452908997      7.79e-09  Convergence criterion met
 ---------------------------------------
 SCF time:   CPU 833.89s  wall 834.00s 
 SCF   energy in the final basis set =    -3680.7452908997
 Total energy in the final basis set =    -3680.7452908997

 --------------------------------------------------------------

                    Orbital Energies (a.u.)
 --------------------------------------------------------------

 Alpha MOs
 -- Occupied --
********-101.5810-101.5807-101.5805-101.5765-101.5765-101.5757 -10.2805
-10.2804 -10.2786 -10.2785 -10.2766 -10.2759 -10.2731 -10.2463 -10.2339
-10.2288 -10.2170 -10.2161  -9.4958  -9.4956  -9.4954  -9.4952  -9.4913
 -9.4911  -9.4903  -7.2607  -7.2604  -7.2602  -7.2601  -7.2562  -7.2562
 -7.2551  -7.2506  -7.2504  -7.2502  -7.2501  -7.2500  -7.2499  -7.2496
 -7.2492  -7.2461  -7.2460  -7.2454  -7.2451  -7.2450  -7.2445  -0.9646
 -0.9497  -0.9231  -0.9055  -0.8935  -0.8800  -0.8760  -0.8554  -0.8435
 -0.7979  -0.7633  -0.7520  -0.7452  -0.6740  -0.6427  -0.6268  -0.6214
 -0.5523  -0.5520  -0.5355  -0.5312  -0.4992  -0.4851  -0.4725  -0.4701
 -0.4675  -0.4604  -0.4526  -0.4397  -0.4284  -0.4146  -0.4118  -0.4112
 -0.3868  -0.3786  -0.3664  -0.3640  -0.3589  -0.3520  -0.3489  -0.3443
 -0.3418  -0.3351  -0.3320  -0.3281  -0.3196  -0.2852  -0.2748  -0.2725
 -0.2676
 -- Virtual --
 -0.0660  -0.0618  -0.0568  -0.0513  -0.0470  -0.0351  -0.0125  -0.0106
 -0.0014   0.0098   0.0124   0.0161   0.0223   0.0256   0.0276   0.0286
  0.0430   0.0476   0.0527   0.0550   0.0572   0.0596   0.0634   0.0722
  0.0754   0.0770   0.0804   0.0818   0.0865   0.0896   0.0923   0.0944
  0.0984   0.1051   0.1067   0.1091   0.1142   0.1147   0.1185   0.1191
  0.1209   0.1216   0.1251   0.1311   0.1362   0.1373   0.1416   0.1420
  0.1439   0.1478   0.1529   0.1567   0.1660   0.1683   0.1699   0.1766
  0.1813   0.1827   0.1854   0.1908   0.2004   0.2006   0.2036   0.2055
  0.2078   0.2118   0.2162   0.2209   0.2224   0.2237   0.2292   0.2329
  0.2388   0.2394   0.2441   0.2491   0.2562   0.2578   0.2590   0.2624
  0.2649   0.2700   0.2774   0.2799   0.2828   0.2847   0.2896   0.2929
  0.2952   0.2977   0.3013   0.3080   0.3214   0.3231   0.3252   0.3343
  0.3348   0.3523   0.3559   0.3941   0.4118   0.4207   0.4299   0.4301
  0.4410   0.4441   0.4510   0.4519   0.4587   0.4593   0.4619   0.4643
  0.4727   0.4738   0.4841   0.4849   0.4856   0.5016   0.5074   0.5107
  0.5148   0.5193   0.5230   0.5380   0.5443   0.5661   0.5682   0.5704
  0.5769   0.5809   0.5921   0.5961   0.5965   0.5999   0.6125   0.6183
  0.6213   0.6292   0.6305   0.6367   0.6541   0.6564   0.6636   0.6668
  0.6733   0.6808   0.6867   0.6922   0.7123   0.7177   0.7264   0.7742
  0.7812   0.7926   0.7970   0.8092   0.8219   0.8256   0.8334   0.8342
  0.8362   0.8368   0.8376   0.8397   0.8455   0.8477   0.8502   0.8541
  0.8584   0.8621   0.8680   0.8712   0.8724   0.8800   0.8873   0.8922
  0.8953   0.8979   0.8999   0.9145   0.9233   0.9245   0.9337   0.9377
  0.9408   0.9436   0.9480   0.9546   0.9624   0.9639   0.9664   0.9694
  0.9777   0.9805   0.9964   1.0015   1.0072   1.0146   1.0258   1.0539
  1.0580   1.0728   1.0815   1.0996   1.1332   1.1580   1.1653   1.1746
  1.1953   1.2219   1.2227   1.2271   1.2358   1.2540   1.2663   1.2701
  1.2733   1.2747   1.2818   1.2961   1.3038   1.3106   1.3192   1.3552
  1.3676   1.3765   1.3787   1.4196   1.4388   1.4659   1.4754   1.4853
  1.5359   1.5565   1.5655   1.5806   1.5870   1.6125   1.6317   1.6505
  1.6813   1.6836   1.7231   1.7321   1.7472   1.7497   1.7848   1.7858
  1.7984   1.8082   1.8374   1.8500   1.8534   1.8719   1.8887   1.9202
  1.9233   1.9509   1.9552   1.9693   1.9934   2.0066   2.0397   2.0543
  2.1022   2.1177   2.1264   2.1842   2.1959   2.2287   2.2304   2.2351
  2.2418   2.2510   2.2642   2.2657   2.2908   2.3008   2.3161   2.3207
  2.3366   2.3382   2.3542   2.3870   2.3986   2.4095   2.4202   2.4521
  2.4608   2.4686   2.4741   2.4881   2.5035   2.5231   2.5290   2.5438
  2.5607   2.5911   2.6070   2.6309   2.6459   2.6577   2.6689   2.6873
  2.6895   2.7123   2.7294   2.7408   2.7414   2.7668   2.7757   2.8169
  2.8206   2.8351   2.8554   2.8943   2.9599   2.9696   3.0566   3.0818
  3.0868   3.1154   3.1211   3.1259   3.1292   3.1753   3.2106   3.2343
  3.2491   3.2739   3.3584   3.3780   3.4348   3.5169   3.5536   3.6587
  3.6931   3.7876   3.8170   3.8918   3.9856   4.0249   4.0760   4.3125
  4.8005   4.8094   9.7609   9.7656   9.7814   9.7987   9.8095   9.8371
  9.8558  23.3229  23.4756  23.7857  23.8446  23.8592  23.8814  23.9349
 23.9418  23.9616  24.0584  24.0790  24.1387  25.7777  25.7892  25.8039
 25.8344  25.8879  25.9514  25.9872  26.0971  26.1248  26.1582  26.1641
 26.2099  26.3546  26.3810  26.5126  26.5279  26.6399  26.6865  26.7661
 26.8958  27.0853 215.7533 215.7589 215.7759 215.7958 215.8095 215.8482
215.8632
 --------------------------------------------------------------

          Ground-State Mulliken Net Atomic Charges

     Atom                 Charge (a.u.)
  ----------------------------------------
      1 C                    -0.477743
      2 C                    -1.392329
      3 Cl                    0.509268
      4 C                     0.735128
      5 Cl                    0.536423
      6 C                    -0.443365
      7 H                     0.237609
      8 C                     0.668086
      9 Cl                    0.532664
     10 C                    -1.267345
     11 Cl                    0.539388
     12 C                    -0.118409
     13 C                    -1.628547
     14 Cl                    0.514636
     15 C                     0.627148
     16 Cl                    0.597027
     17 C                     0.203116
     18 Cl                    0.554444
     19 C                    -1.046309
     20 H                     0.213040
     21 C                    -0.295938
     22 H                     0.202008
  ----------------------------------------
  Sum of atomic charges =     0.000000

 -----------------------------------------------------------------
                    Cartesian Multipole Moments
 -----------------------------------------------------------------
    Charge (ESU x 10^10)
                -0.0000
    Dipole Moment (Debye)
         X      -1.1535      Y       1.8607      Z      -0.1633
       Tot       2.1953
    Quadrupole Moments (Debye-Ang)
        XX    -159.6314     XY       3.6406     YY    -155.7282
        XZ      -2.6559     YZ      -4.5830     ZZ    -157.5701
    Octopole Moments (Debye-Ang^2)
       XXX    -402.4913    XXY      71.6499    XYY    -117.1829
       YYY     189.8647    XXZ      58.9731    XYZ      -8.7426
       YYZ      35.6584    XZZ    -127.8368    YZZ      68.8011
       ZZZ     124.5938
    Hexadecapole Moments (Debye-Ang^3)
      XXXX   -7387.1827   XXXY     462.0658   XXYY   -1480.4486
      XYYY     436.2447   YYYY   -1584.3606   XXXZ    1223.5452
      XXYZ    -151.0029   XYYZ     394.5858   YYYZ    -440.2054
      XXZZ   -1825.2778   XYZZ     178.4180   YYZZ    -869.7437
      XZZZ    1220.4067   YZZZ    -409.1271   ZZZZ   -3665.6990
 -----------------------------------------------------------------
 Calculating analytic gradient of the SCF energy
 Gradient of SCF Energy
            1           2           3           4           5           6
    1  -0.0003530   0.0000907   0.0001993   0.0000527   0.0000984   0.0000445
    2  -0.0001476  -0.0001720  -0.0001440   0.0000680  -0.0000098  -0.0001273
    3  -0.0002350   0.0000058  -0.0000198   0.0000650  -0.0000477  -0.0001290
            7           8           9          10          11          12
    1   0.0000118  -0.0001188   0.0000436   0.0001363   0.0000701   0.0001271
    2   0.0000049   0.0000828  -0.0000620  -0.0000420   0.0000741   0.0002552
    3   0.0000349   0.0001835   0.0000256  -0.0000166   0.0000465  -0.0002477
           13          14          15          16          17          18
    1  -0.0001326  -0.0001995   0.0000158   0.0000751  -0.0000906  -0.0000092
    2   0.0001355   0.0002586   0.0000743   0.0000541   0.0001058  -0.0000856
    3   0.0001374   0.0002908   0.0000380  -0.0001333  -0.0000240  -0.0000244
           19          20          21          22
    1   0.0001646  -0.0000391  -0.0001669  -0.0000202
    2  -0.0001691   0.0000131  -0.0001608  -0.0000065
    3  -0.0000403  -0.0000309   0.0001257  -0.0000044
 Max gradient component =       3.530E-04
 RMS gradient           =       1.252E-04
 Gradient time:  CPU 300.59 s  wall 300.63 s
 Geometry Optimization Parameters
   NAtoms,    NIC,     NZ,  NCons,   NDum,   NFix, NCnnct, MaxDiis
       22     163      22       0       0       0       0       0

 Cartesian Hessian Update
 Hessian updated using BFGS update


** GEOMETRY OPTIMIZATION IN DELOCALIZED INTERNAL COORDINATES **
   Searching for a Minimum

   Optimization Cycle:  12

                       Coordinates (Angstroms)
     ATOM                X               Y               Z
      1  C         0.0151748462   -0.0047057883    0.0190346242
      2  C        -0.0181681013    0.4045209374    1.3608070015
      3  Cl        1.4650704748    0.8628128631    2.1527791015
      4  C        -1.2300097591    0.4380685555    2.0571900971
      5  Cl       -1.3143726673    0.9378492691    3.7257379830
      6  C        -2.4084200057    0.0672154194    1.4223115619
      7  H        -3.3430664619    0.0949877495    1.9648490256
      8  C        -2.3909259462   -0.3383966377    0.0947029987
      9  Cl       -3.8998866218   -0.7948356126   -0.6503997245
     10  C        -1.1829951147   -0.3748763368   -0.6094875869
     11  Cl       -1.1496984059   -0.8918280860   -2.2738766703
     12  C         1.3040290522   -0.0327104926   -0.7346764271
     13  C         2.1340826501   -1.1585219566   -0.7097971678
     14  Cl        1.6472800454   -2.5459221016    0.2294895536
     15  C         3.3398252981   -1.1829705064   -1.4280963328
     16  Cl        4.3612073613   -2.5871291003   -1.3939045020
     17  C         3.7023016508   -0.0557283387   -2.1761108874
     18  Cl        5.1847318480   -0.0272666538   -3.0973000265
     19  C         2.8830009552    1.0682211124   -2.2020802587
     20  H         3.1813444847    1.9288359880   -2.7862194945
     21  C         1.6951709100    1.0749007624   -1.4860530912
     22  H         1.0581100727    1.9505206462   -1.5108109145
   Point Group: c1    Number of degrees of freedom:    60


   Energy is  -3680.745290900

 Hessian updated using BFGS update

 60 Hessian modes will be used to form the next step
  Hessian Eigenvalues:
     0.002069    0.017865    0.018548    0.020890    0.020952    0.021731
     0.023078    0.023655    0.023838    0.023912    0.024091    0.024096
     0.024114    0.024121    0.024139    0.024158    0.024198    0.024219
     0.028508    0.071654    0.160006    0.160007    0.160266    0.216869
     0.225478    0.232538    0.235612    0.245849    0.249913    0.249987
     0.250000    0.250018    0.250374    0.250569    0.256841    0.257584
     0.289372    0.291581    0.300920    0.300952    0.301032    0.301246
     0.301635    0.318607    0.355017    0.356667    0.356684    0.375743
     0.413695    0.427273    0.432685    0.455874    0.462125    0.467782
     0.472314    0.477900    0.478581    0.480268    0.485752    0.580287

 Minimum search - taking simple RFO step
 Searching for Lamda that Minimizes Along All modes
 Value Taken    Lamda =  -0.00005973
 Step Taken.  Stepsize is  0.153904

                             Maximum     Tolerance    Cnvgd?
         Gradient           0.000389      0.000300      NO
         Displacement       0.114820      0.001200      NO
         Energy change     -0.000264      0.000001      NO


 New Cartesian Coordinates Obtained by Inverse Iteration

 Displacement from previous Coordinates is:  0.248731
 ----------------------------------------------------------------
             Standard Nuclear Orientation (Angstroms)
    I     Atom           X                Y                Z
 ----------------------------------------------------------------
    1      C       0.0178543691    -0.0062074791     0.0240807360
    2      C      -0.0214295406     0.4212682910     1.3597218957
    3      Cl      1.4552367352     0.9034496727     2.1491376923
    4      C      -1.2352414783     0.4559001203     2.0532458205
    5      Cl     -1.3275258151     0.9789303825     3.7144707669
    6      C      -2.4098638903     0.0692730446     1.4213040330
    7      H      -3.3458272274     0.0986620518     1.9614554725
    8      C      -2.3867413711    -0.3543839386     0.0993748720
    9      Cl     -3.8916422928    -0.8270764897    -0.6438032536
   10      C      -1.1772659371    -0.3923585414    -0.6015141335
   11      Cl     -1.1382569446    -0.9285247873    -2.2596857844
   12      C       1.3066374072    -0.0352891367    -0.7303629527
   13      C       2.1277538789    -1.1684249806    -0.7257846128
   14      Cl      1.6342929352    -2.5683449984     0.1909785440
   15      C       3.3314896064    -1.1912677860    -1.4472548335
   16      Cl      4.3414224982    -2.6040524494    -1.4343359392
   17      C       3.7017851866    -0.0554246112    -2.1783395464
   18      Cl      5.1830476473    -0.0229735429    -3.1012652346
   19      C       2.8912896622     1.0752343767    -2.1851464879
   20      H       3.1952118255     1.9423356496    -2.7566617848
   21      C       1.7056258938     1.0805228859    -1.4658165632
   22      H       1.0759334173     1.9617939578    -1.4757098432
 ----------------------------------------------------------------
 Nuclear Repulsion Energy =        2373.90158587 hartrees
 There are       97 alpha and       97 beta electrons
 Applying Cartesian multipole field
    Component          Value
    ---------          -----
     (2,0,0)        1.00000E-12
     (0,2,0)        2.00000E-11
     (0,0,2)       -3.00000E-11
 Nucleus-field energy     =    -0.0000000526 hartrees
 Requested basis set is 6-311++G(d,p)
 There are 178 shells and 495 basis functions
 A cutoff of  1.0D-15 yielded  11687 shell pairs
 There are    100272 function pairs (    107821 Cartesian)
 Smallest overlap matrix eigenvalue = 1.62E-07
 Linear dependence detected in AO basis
 Number of orthogonalized atomic orbitals = 490
 Maximum deviation from orthogonality = 7.533E-10
 Guess from superposition of atomic densities
 Warning:  Energy on first SCF cycle will be non-variational
 SAD guess density has 194.000000 electrons

 -----------------------------------------------------------------------
  General SCF calculation program by
  Eric Jon Sundstrom, Paul Horn, Yuezhi Mao, Dmitri Zuev, Alec White,
  David Stuck, Shaama M.S., Shane Yost, Joonho Lee, David Small,
  Daniel Levine, Susi Lehtola, Hugh Burton, Evgeny Epifanovsky,
  Bang C. Huynh
 -----------------------------------------------------------------------
 Exchange:     0.2000 Hartree-Fock + 0.0800 Slater + 0.7200 B88
 Correlation:  0.1900 VWN1RPA + 0.8100 LYP
 Using SG-1 standard quadrature grid
 A restricted SCF calculation will be
 performed using DIIS
 SCF converges when DIIS error is below 1.0e-08
 ---------------------------------------
  Cycle       Energy         DIIS error
 ---------------------------------------
    1   -3685.2082846669      2.73e-02  
    2   -3680.6286609846      1.95e-03  
    3   -3680.5282467269      2.54e-03  
    4   -3680.7321144601      6.18e-04  
    5   -3680.7431887614      2.61e-04  
    6   -3680.7450209934      9.94e-05  
    7   -3680.7452928960      3.15e-05  
    8   -3680.7453199281      1.16e-05  
    9   -3680.7453237869      3.17e-06  
   10   -3680.7453240898      7.22e-07  
   11   -3680.7453241043      1.61e-07  
   12   -3680.7453241050      7.30e-08  
   13   -3680.7453241053      2.60e-08  
   14   -3680.7453241053      6.28e-09  Convergence criterion met
 ---------------------------------------
 SCF time:   CPU 836.87s  wall 837.00s 
 SCF   energy in the final basis set =    -3680.7453241053
 Total energy in the final basis set =    -3680.7453241053

 --------------------------------------------------------------

                    Orbital Energies (a.u.)
 --------------------------------------------------------------

 Alpha MOs
 -- Occupied --
********-101.5811-101.5806-101.5806-101.5765-101.5765-101.5757 -10.2805
-10.2805 -10.2785 -10.2785 -10.2766 -10.2759 -10.2731 -10.2464 -10.2340
-10.2288 -10.2170 -10.2161  -9.4958  -9.4956  -9.4953  -9.4953  -9.4913
 -9.4911  -9.4903  -7.2607  -7.2604  -7.2602  -7.2601  -7.2562  -7.2561
 -7.2551  -7.2506  -7.2504  -7.2502  -7.2501  -7.2499  -7.2499  -7.2495
 -7.2493  -7.2461  -7.2460  -7.2454  -7.2451  -7.2450  -7.2445  -0.9646
 -0.9497  -0.9231  -0.9054  -0.8936  -0.8800  -0.8760  -0.8554  -0.8435
 -0.7979  -0.7633  -0.7520  -0.7452  -0.6740  -0.6426  -0.6268  -0.6215
 -0.5523  -0.5520  -0.5355  -0.5312  -0.4992  -0.4851  -0.4724  -0.4701
 -0.4676  -0.4604  -0.4526  -0.4398  -0.4284  -0.4145  -0.4118  -0.4113
 -0.3868  -0.3785  -0.3664  -0.3640  -0.3589  -0.3521  -0.3490  -0.3443
 -0.3418  -0.3351  -0.3321  -0.3281  -0.3195  -0.2852  -0.2749  -0.2726
 -0.2676
 -- Virtual --
 -0.0657  -0.0619  -0.0572  -0.0513  -0.0471  -0.0351  -0.0125  -0.0106
 -0.0014   0.0098   0.0124   0.0162   0.0223   0.0256   0.0276   0.0286
  0.0430   0.0477   0.0526   0.0551   0.0571   0.0597   0.0632   0.0722
  0.0754   0.0770   0.0805   0.0818   0.0865   0.0895   0.0924   0.0943
  0.0984   0.1050   0.1067   0.1091   0.1142   0.1146   0.1187   0.1189
  0.1210   0.1215   0.1252   0.1311   0.1362   0.1372   0.1416   0.1421
  0.1441   0.1476   0.1530   0.1566   0.1660   0.1683   0.1700   0.1765
  0.1814   0.1830   0.1853   0.1905   0.2004   0.2006   0.2036   0.2056
  0.2075   0.2119   0.2161   0.2210   0.2222   0.2235   0.2292   0.2327
  0.2389   0.2393   0.2440   0.2490   0.2562   0.2578   0.2591   0.2623
  0.2648   0.2702   0.2776   0.2801   0.2830   0.2844   0.2894   0.2932
  0.2953   0.2976   0.3007   0.3079   0.3214   0.3231   0.3255   0.3344
  0.3351   0.3527   0.3564   0.3940   0.4116   0.4207   0.4300   0.4303
  0.4411   0.4438   0.4514   0.4518   0.4591   0.4595   0.4623   0.4639
  0.4722   0.4738   0.4839   0.4851   0.4856   0.5019   0.5081   0.5094
  0.5143   0.5195   0.5230   0.5385   0.5442   0.5673   0.5677   0.5701
  0.5770   0.5814   0.5915   0.5962   0.5965   0.5997   0.6123   0.6181
  0.6210   0.6291   0.6307   0.6364   0.6550   0.6556   0.6633   0.6669
  0.6728   0.6809   0.6866   0.6929   0.7129   0.7175   0.7278   0.7743
  0.7823   0.7924   0.7971   0.8096   0.8224   0.8253   0.8334   0.8343
  0.8362   0.8369   0.8376   0.8399   0.8461   0.8469   0.8501   0.8552
  0.8584   0.8613   0.8682   0.8711   0.8717   0.8798   0.8871   0.8922
  0.8949   0.8988   0.8999   0.9145   0.9234   0.9246   0.9339   0.9373
  0.9403   0.9445   0.9474   0.9544   0.9625   0.9631   0.9665   0.9690
  0.9777   0.9802   0.9962   1.0016   1.0072   1.0154   1.0261   1.0549
  1.0572   1.0735   1.0804   1.0990   1.1332   1.1581   1.1653   1.1751
  1.1956   1.2221   1.2228   1.2268   1.2357   1.2544   1.2674   1.2702
  1.2741   1.2746   1.2818   1.2961   1.3052   1.3086   1.3199   1.3550
  1.3679   1.3766   1.3784   1.4200   1.4396   1.4656   1.4759   1.4840
  1.5361   1.5564   1.5650   1.5803   1.5873   1.6135   1.6317   1.6510
  1.6814   1.6836   1.7231   1.7322   1.7470   1.7493   1.7848   1.7857
  1.7979   1.8077   1.8372   1.8500   1.8535   1.8719   1.8892   1.9200
  1.9233   1.9511   1.9549   1.9696   1.9938   2.0067   2.0399   2.0545
  2.1026   2.1175   2.1265   2.1842   2.1963   2.2294   2.2300   2.2349
  2.2414   2.2509   2.2639   2.2654   2.2906   2.3007   2.3160   2.3207
  2.3367   2.3381   2.3553   2.3876   2.3973   2.4087   2.4204   2.4522
  2.4603   2.4686   2.4745   2.4904   2.5005   2.5230   2.5286   2.5437
  2.5608   2.5908   2.6069   2.6312   2.6455   2.6575   2.6687   2.6875
  2.6891   2.7122   2.7293   2.7406   2.7415   2.7666   2.7756   2.8170
  2.8205   2.8342   2.8563   2.8939   2.9602   2.9688   3.0568   3.0821
  3.0868   3.1172   3.1214   3.1235   3.1282   3.1750   3.2108   3.2339
  3.2489   3.2760   3.3583   3.3782   3.4352   3.5167   3.5539   3.6590
  3.6933   3.7880   3.8169   3.8917   3.9856   4.0249   4.0761   4.3124
  4.8009   4.8085   9.7612   9.7656   9.7812   9.7985   9.8097   9.8378
  9.8569  23.3236  23.4754  23.7857  23.8445  23.8590  23.8815  23.9349
 23.9414  23.9613  24.0584  24.0791  24.1385  25.7772  25.7882  25.8036
 25.8332  25.8865  25.9521  25.9865  26.0965  26.1251  26.1589  26.1636
 26.2090  26.3616  26.3730  26.5123  26.5275  26.6404  26.6867  26.7644
 26.8960  27.0874 215.7536 215.7590 215.7757 215.7956 215.8096 215.8487
215.8645
 --------------------------------------------------------------

          Ground-State Mulliken Net Atomic Charges

     Atom                 Charge (a.u.)
  ----------------------------------------
      1 C                    -0.477706
      2 C                    -1.341931
      3 Cl                    0.517593
      4 C                     0.694568
      5 Cl                    0.537144
      6 C                    -0.433981
      7 H                     0.238241
      8 C                     0.706431
      9 Cl                    0.534105
     10 C                    -1.331660
     11 Cl                    0.532349
     12 C                    -0.122024
     13 C                    -1.609391
     14 Cl                    0.511995
     15 C                     0.615491
     16 Cl                    0.597741
     17 C                     0.213062
     18 Cl                    0.554662
     19 C                    -1.044976
     20 H                     0.213128
     21 C                    -0.307015
     22 H                     0.202171
  ----------------------------------------
  Sum of atomic charges =     0.000000

 -----------------------------------------------------------------
                    Cartesian Multipole Moments
 -----------------------------------------------------------------
    Charge (ESU x 10^10)
                 0.0000
    Dipole Moment (Debye)
         X      -1.1426      Y       1.8700      Z      -0.1395
       Tot       2.1958
    Quadrupole Moments (Debye-Ang)
        XX    -159.5586     XY       3.6832     YY    -155.6916
        XZ      -2.6058     YZ      -4.5682     ZZ    -157.7036
    Octopole Moments (Debye-Ang^2)
       XXX    -401.2522    XXY      72.2493    XYY    -116.5558
       YYY     190.7620    XXZ      59.7836    XYZ      -8.7233
       YYZ      36.4698    XZZ    -127.6590    YZZ      68.9035
       ZZZ     127.4963
    Hexadecapole Moments (Debye-Ang^3)
      XXXX   -7363.7485   XXXY     457.8839   XXYY   -1482.3444
      XYYY     430.8739   YYYY   -1622.6947   XXXZ    1237.7748
      XXYZ    -158.2463   XYYZ     399.1951   YYYZ    -461.8973
      XXZZ   -1820.5817   XYZZ     176.2153   YYZZ    -875.0668
      XZZZ    1235.9156   YZZZ    -429.7291   ZZZZ   -3661.1550
 -----------------------------------------------------------------
 Calculating analytic gradient of the SCF energy
 Gradient of SCF Energy
            1           2           3           4           5           6
    1  -0.0001647   0.0001483  -0.0001107   0.0000571   0.0000339   0.0000458
    2   0.0002200  -0.0002116   0.0000760  -0.0000535   0.0000227   0.0000196
    3   0.0000850  -0.0000861   0.0000229   0.0000480   0.0000106  -0.0000908
            7           8           9          10          11          12
    1   0.0000180  -0.0000252   0.0000449   0.0000595   0.0000215  -0.0000511
    2   0.0000025  -0.0000389  -0.0000145   0.0000014   0.0000406   0.0001604
    3   0.0000400   0.0001759   0.0000062   0.0000671   0.0000291  -0.0002695
           13          14          15          16          17          18
    1   0.0001094   0.0001203  -0.0001261  -0.0000891  -0.0000697  -0.0000126
    2  -0.0001258   0.0000056  -0.0000546  -0.0000421   0.0001019   0.0000420
    3  -0.0000236   0.0000122   0.0000423   0.0000637  -0.0000293  -0.0000499
           19          20          21          22
    1   0.0000746  -0.0000366  -0.0000385  -0.0000092
    2  -0.0000889   0.0000060  -0.0000833   0.0000145
    3  -0.0000452  -0.0000261   0.0000344  -0.0000171
 Max gradient component =       2.695E-04
 RMS gradient           =       8.451E-05
 Gradient time:  CPU 299.77 s  wall 299.81 s
 Geometry Optimization Parameters
   NAtoms,    NIC,     NZ,  NCons,   NDum,   NFix, NCnnct, MaxDiis
       22     163      22       0       0       0       0       0

 Cartesian Hessian Update
 Hessian updated using BFGS update


** GEOMETRY OPTIMIZATION IN DELOCALIZED INTERNAL COORDINATES **
   Searching for a Minimum

   Optimization Cycle:  13

                       Coordinates (Angstroms)
     ATOM                X               Y               Z
      1  C         0.0178543691   -0.0062074791    0.0240807360
      2  C        -0.0214295406    0.4212682910    1.3597218957
      3  Cl        1.4552367352    0.9034496727    2.1491376923
      4  C        -1.2352414783    0.4559001203    2.0532458205
      5  Cl       -1.3275258151    0.9789303825    3.7144707669
      6  C        -2.4098638903    0.0692730446    1.4213040330
      7  H        -3.3458272274    0.0986620518    1.9614554725
      8  C        -2.3867413711   -0.3543839386    0.0993748720
      9  Cl       -3.8916422928   -0.8270764897   -0.6438032536
     10  C        -1.1772659371   -0.3923585414   -0.6015141335
     11  Cl       -1.1382569446   -0.9285247873   -2.2596857844
     12  C         1.3066374072   -0.0352891367   -0.7303629527
     13  C         2.1277538789   -1.1684249806   -0.7257846128
     14  Cl        1.6342929352   -2.5683449984    0.1909785440
     15  C         3.3314896064   -1.1912677860   -1.4472548335
     16  Cl        4.3414224982   -2.6040524494   -1.4343359392
     17  C         3.7017851866   -0.0554246112   -2.1783395464
     18  Cl        5.1830476473   -0.0229735429   -3.1012652346
     19  C         2.8912896622    1.0752343767   -2.1851464879
     20  H         3.1952118255    1.9423356496   -2.7566617848
     21  C         1.7056258938    1.0805228859   -1.4658165632
     22  H         1.0759334173    1.9617939578   -1.4757098432
   Point Group: c1    Number of degrees of freedom:    60


   Energy is  -3680.745324105

 Hessian updated using BFGS update

 59 Hessian modes will be used to form the next step
  Hessian Eigenvalues:
     0.001759    0.017577    0.018411    0.020874    0.021025    0.021816
     0.023157    0.023641    0.023820    0.023901    0.024091    0.024100
     0.024115    0.024124    0.024157    0.024196    0.024493    0.028455
     0.075143    0.159994    0.160007    0.160275    0.214811    0.225506
     0.232393    0.235549    0.245814    0.248625    0.249930    0.250006
     0.250018    0.250077    0.250501    0.256189    0.265646    0.289339
     0.293105    0.300889    0.300926    0.301057    0.301273    0.301632
     0.318540    0.355083    0.356667    0.356683    0.376019    0.413784
     0.427218    0.432834    0.455890    0.462941    0.467952    0.472164
     0.477639    0.478506    0.482412    0.486170    0.579110

 Minimum search - taking simple RFO step
 Searching for Lamda that Minimizes Along All modes
 Value Taken    Lamda =  -0.00000646
 Step Taken.  Stepsize is  0.038120

                             Maximum     Tolerance    Cnvgd?
         Gradient           0.000372      0.000300      NO
         Displacement       0.026419      0.001200      NO
         Energy change     -0.000033      0.000001      NO


 New Cartesian Coordinates Obtained by Inverse Iteration

 Displacement from previous Coordinates is:  0.073152
 ----------------------------------------------------------------
             Standard Nuclear Orientation (Angstroms)
    I     Atom           X                Y                Z
 ----------------------------------------------------------------
    1      C       0.0187630275    -0.0098100501     0.0254808149
    2      C      -0.0217860048     0.4248387936     1.3588940402
    3      Cl      1.4548598281     0.9100001415     2.1474753983
    4      C      -1.2362801655     0.4622615099     2.0512412574
    5      Cl     -1.3302890310     0.9926154363     3.7100851069
    6      C      -2.4101713078     0.0718577738     1.4202756495
    7      H      -3.3465681868     0.1032975870     1.9595407149
    8      C      -2.3859086341    -0.3579004399     0.1001687100
    9      Cl     -3.8905154530    -0.8341097625    -0.6414702435
   10      C      -1.1758588475    -0.3990993125    -0.5995432430
   11      Cl     -1.1355253853    -0.9426291954    -2.2553194494
   12      C       1.3076690542    -0.0372304761    -0.7283581789
   13      C       2.1267161099    -1.1715665120    -0.7297096699
   14      Cl      1.6288253973    -2.5749322400     0.1795282839
   15      C       3.3303735088    -1.1927557075    -1.4518536451
   16      Cl      4.3388210187    -2.6066940025    -1.4474133286
   17      C       3.7017773382    -0.0541480425    -2.1779371327
   18      Cl      5.1823098314    -0.0201395921    -3.1019212853
   19      C       2.8927402980     1.0777271437    -2.1793431211
   20      H       3.1974191428     1.9467880968    -2.7474610625
   21      C       1.7076095328     1.0813645801    -1.4592245583
   22      H       1.0788054940     1.9633059624    -1.4650461948
 ----------------------------------------------------------------
 Nuclear Repulsion Energy =        2373.74458609 hartrees
 There are       97 alpha and       97 beta electrons
 Applying Cartesian multipole field
    Component          Value
    ---------          -----
     (2,0,0)        1.00000E-12
     (0,2,0)        2.00000E-11
     (0,0,2)       -3.00000E-11
 Nucleus-field energy     =    -0.0000000523 hartrees
 Requested basis set is 6-311++G(d,p)
 There are 178 shells and 495 basis functions
 A cutoff of  1.0D-15 yielded  11687 shell pairs
 There are    100272 function pairs (    107821 Cartesian)
 Smallest overlap matrix eigenvalue = 1.61E-07
 Linear dependence detected in AO basis
 Number of orthogonalized atomic orbitals = 490
 Maximum deviation from orthogonality = 5.206E-10
 Guess from superposition of atomic densities
 Warning:  Energy on first SCF cycle will be non-variational
 SAD guess density has 194.000000 electrons

 -----------------------------------------------------------------------
  General SCF calculation program by
  Eric Jon Sundstrom, Paul Horn, Yuezhi Mao, Dmitri Zuev, Alec White,
  David Stuck, Shaama M.S., Shane Yost, Joonho Lee, David Small,
  Daniel Levine, Susi Lehtola, Hugh Burton, Evgeny Epifanovsky,
  Bang C. Huynh
 -----------------------------------------------------------------------
 Exchange:     0.2000 Hartree-Fock + 0.0800 Slater + 0.7200 B88
 Correlation:  0.1900 VWN1RPA + 0.8100 LYP
 Using SG-1 standard quadrature grid
 A restricted SCF calculation will be
 performed using DIIS
 SCF converges when DIIS error is below 1.0e-08
 ---------------------------------------
  Cycle       Energy         DIIS error
 ---------------------------------------
    1   -3685.2069604512      2.73e-02  
    2   -3680.6286727092      1.95e-03  
    3   -3680.5281687235      2.54e-03  
    4   -3680.7321113280      6.19e-04  
    5   -3680.7431896939      2.61e-04  
    6   -3680.7450240046      9.94e-05  
    7   -3680.7452958669      3.16e-05  
    8   -3680.7453229696      1.16e-05  
    9   -3680.7453268275      3.17e-06  
   10   -3680.7453271301      7.22e-07  
   11   -3680.7453271448      1.61e-07  
   12   -3680.7453271453      7.26e-08  
   13   -3680.7453271456      2.57e-08  
   14   -3680.7453271455      5.91e-09  Convergence criterion met
 ---------------------------------------
 SCF time:   CPU 833.79s  wall 834.00s 
 SCF   energy in the final basis set =    -3680.7453271455
 Total energy in the final basis set =    -3680.7453271455

 --------------------------------------------------------------

                    Orbital Energies (a.u.)
 --------------------------------------------------------------

 Alpha MOs
 -- Occupied --
********-101.5811-101.5806-101.5806-101.5765-101.5765-101.5757 -10.2806
-10.2805 -10.2786 -10.2785 -10.2766 -10.2760 -10.2731 -10.2464 -10.2340
-10.2288 -10.2170 -10.2162  -9.4958  -9.4956  -9.4953  -9.4953  -9.4913
 -9.4911  -9.4903  -7.2607  -7.2605  -7.2602  -7.2601  -7.2562  -7.2561
 -7.2551  -7.2506  -7.2504  -7.2502  -7.2501  -7.2499  -7.2499  -7.2495
 -7.2494  -7.2461  -7.2460  -7.2454  -7.2451  -7.2451  -7.2445  -0.9645
 -0.9497  -0.9231  -0.9055  -0.8936  -0.8800  -0.8760  -0.8554  -0.8434
 -0.7979  -0.7633  -0.7520  -0.7452  -0.6741  -0.6426  -0.6268  -0.6215
 -0.5522  -0.5520  -0.5356  -0.5312  -0.4993  -0.4851  -0.4724  -0.4701
 -0.4676  -0.4604  -0.4526  -0.4398  -0.4284  -0.4145  -0.4118  -0.4112
 -0.3868  -0.3785  -0.3664  -0.3640  -0.3589  -0.3521  -0.3489  -0.3443
 -0.3418  -0.3351  -0.3321  -0.3282  -0.3195  -0.2852  -0.2749  -0.2726
 -0.2676
 -- Virtual --
 -0.0657  -0.0619  -0.0572  -0.0513  -0.0471  -0.0351  -0.0125  -0.0107
 -0.0014   0.0097   0.0124   0.0162   0.0223   0.0256   0.0276   0.0285
  0.0430   0.0477   0.0526   0.0551   0.0571   0.0597   0.0632   0.0722
  0.0753   0.0770   0.0805   0.0818   0.0865   0.0895   0.0924   0.0943
  0.0984   0.1050   0.1068   0.1091   0.1142   0.1146   0.1187   0.1188
  0.1210   0.1214   0.1251   0.1311   0.1363   0.1372   0.1416   0.1420
  0.1441   0.1475   0.1529   0.1567   0.1660   0.1684   0.1700   0.1765
  0.1813   0.1830   0.1853   0.1904   0.2003   0.2006   0.2036   0.2057
  0.2074   0.2119   0.2161   0.2209   0.2223   0.2234   0.2292   0.2326
  0.2390   0.2393   0.2440   0.2490   0.2563   0.2577   0.2591   0.2623
  0.2648   0.2702   0.2776   0.2802   0.2831   0.2844   0.2894   0.2931
  0.2953   0.2975   0.3006   0.3080   0.3212   0.3232   0.3254   0.3345
  0.3351   0.3527   0.3564   0.3939   0.4116   0.4206   0.4300   0.4303
  0.4411   0.4438   0.4514   0.4518   0.4591   0.4595   0.4624   0.4638
  0.4721   0.4736   0.4838   0.4852   0.4856   0.5018   0.5083   0.5092
  0.5143   0.5195   0.5231   0.5384   0.5442   0.5675   0.5678   0.5700
  0.5769   0.5814   0.5913   0.5963   0.5965   0.5997   0.6122   0.6180
  0.6210   0.6290   0.6307   0.6363   0.6551   0.6554   0.6632   0.6668
  0.6727   0.6808   0.6866   0.6929   0.7132   0.7175   0.7281   0.7743
  0.7825   0.7923   0.7971   0.8095   0.8225   0.8253   0.8334   0.8342
  0.8362   0.8371   0.8376   0.8399   0.8464   0.8467   0.8500   0.8553
  0.8584   0.8611   0.8682   0.8711   0.8716   0.8797   0.8872   0.8922
  0.8947   0.8990   0.8997   0.9145   0.9232   0.9248   0.9339   0.9371
  0.9402   0.9447   0.9473   0.9545   0.9626   0.9630   0.9665   0.9689
  0.9777   0.9801   0.9961   1.0018   1.0072   1.0157   1.0260   1.0550
  1.0568   1.0735   1.0804   1.0989   1.1333   1.1580   1.1653   1.1752
  1.1956   1.2222   1.2227   1.2267   1.2356   1.2544   1.2675   1.2701
  1.2741   1.2748   1.2816   1.2960   1.3054   1.3083   1.3201   1.3550
  1.3680   1.3767   1.3784   1.4198   1.4397   1.4657   1.4759   1.4839
  1.5361   1.5564   1.5649   1.5804   1.5873   1.6138   1.6316   1.6510
  1.6813   1.6836   1.7230   1.7322   1.7470   1.7492   1.7846   1.7857
  1.7977   1.8076   1.8375   1.8500   1.8533   1.8718   1.8893   1.9199
  1.9231   1.9510   1.9550   1.9695   1.9937   2.0065   2.0400   2.0545
  2.1026   2.1174   2.1266   2.1843   2.1964   2.2295   2.2299   2.2349
  2.2413   2.2509   2.2638   2.2653   2.2906   2.3009   2.3160   2.3207
  2.3367   2.3380   2.3556   2.3876   2.3971   2.4086   2.4201   2.4521
  2.4603   2.4685   2.4743   2.4910   2.4997   2.5230   2.5284   2.5436
  2.5606   2.5908   2.6068   2.6310   2.6453   2.6572   2.6686   2.6875
  2.6889   2.7123   2.7293   2.7405   2.7415   2.7666   2.7755   2.8170
  2.8204   2.8342   2.8566   2.8939   2.9603   2.9688   3.0567   3.0821
  3.0868   3.1174   3.1218   3.1228   3.1282   3.1750   3.2109   3.2338
  3.2487   3.2762   3.3582   3.3781   3.4354   3.5166   3.5538   3.6589
  3.6935   3.7879   3.8171   3.8916   3.9856   4.0249   4.0761   4.3123
  4.8008   4.8084   9.7611   9.7656   9.7812   9.7987   9.8095   9.8378
  9.8572  23.3237  23.4755  23.7853  23.8444  23.8591  23.8814  23.9346
 23.9412  23.9611  24.0582  24.0789  24.1384  25.7772  25.7880  25.8035
 25.8330  25.8865  25.9521  25.9865  26.0969  26.1254  26.1581  26.1631
 26.2086  26.3630  26.3718  26.5125  26.5270  26.6402  26.6864  26.7639
 26.8959  27.0874 215.7535 215.7590 215.7757 215.7958 215.8095 215.8488
215.8648
 --------------------------------------------------------------

          Ground-State Mulliken Net Atomic Charges

     Atom                 Charge (a.u.)
  ----------------------------------------
      1 C                    -0.473658
      2 C                    -1.336577
      3 Cl                    0.519794
      4 C                     0.688928
      5 Cl                    0.536948
      6 C                    -0.433522
      7 H                     0.238394
      8 C                     0.710031
      9 Cl                    0.534414
     10 C                    -1.339852
     11 Cl                    0.531387
     12 C                    -0.124481
     13 C                    -1.606097
     14 Cl                    0.509912
     15 C                     0.614656
     16 Cl                    0.598099
     17 C                     0.216048
     18 Cl                    0.554882
     19 C                    -1.045413
     20 H                     0.213123
     21 C                    -0.309069
     22 H                     0.202053
  ----------------------------------------
  Sum of atomic charges =     0.000000

 -----------------------------------------------------------------
                    Cartesian Multipole Moments
 -----------------------------------------------------------------
    Charge (ESU x 10^10)
                 0.0000
    Dipole Moment (Debye)
         X      -1.1407      Y       1.8728      Z      -0.1344
       Tot       2.1969
    Quadrupole Moments (Debye-Ang)
        XX    -159.5343     XY       3.6861     YY    -155.6922
        XZ      -2.5937     YZ      -4.5566     ZZ    -157.7428
    Octopole Moments (Debye-Ang^2)
       XXX    -400.9599    XXY      72.4111    XYY    -116.4612
       YYY     191.0975    XXZ      60.0124    XYZ      -8.6946
       YYZ      36.7025    XZZ    -127.6360    YZZ      68.9342
       ZZZ     128.3727
    Hexadecapole Moments (Debye-Ang^3)
      XXXX   -7359.1827   XXXY     456.2612   XXYY   -1483.2935
      XYYY     429.4717   YYYY   -1633.1127   XXXZ    1241.2940
      XXYZ    -160.0831   XYYZ     400.2606   YYYZ    -467.9893
      XXZZ   -1819.3839   XYZZ     175.4217   YYZZ    -876.1513
      XZZZ    1239.8936   YZZZ    -435.5222   ZZZZ   -3658.3102
 -----------------------------------------------------------------
 Calculating analytic gradient of the SCF energy
 Gradient of SCF Energy
            1           2           3           4           5           6
    1   0.0000083   0.0001113   0.0000825   0.0000020   0.0000159   0.0000047
    2  -0.0001492  -0.0000346   0.0001079  -0.0000094   0.0000074  -0.0000080
    3   0.0000139  -0.0000756   0.0000738   0.0000171   0.0000260   0.0000307
            7           8           9          10          11          12
    1   0.0000200  -0.0000337  -0.0000035   0.0000075  -0.0000024  -0.0000173
    2   0.0000013  -0.0000122  -0.0000120  -0.0000024  -0.0000030   0.0001681
    3   0.0000365   0.0000307   0.0000411   0.0000043  -0.0000183  -0.0000147
           13          14          15          16          17          18
    1  -0.0000255  -0.0001130  -0.0000062   0.0000434  -0.0000052  -0.0000216
    2  -0.0000302   0.0000449  -0.0000032   0.0000189   0.0000303  -0.0000136
    3   0.0000285   0.0000334  -0.0000114  -0.0000637  -0.0000269  -0.0000391
           19          20          21          22
    1   0.0000222  -0.0000324  -0.0000359  -0.0000212
    2  -0.0000233  -0.0000007  -0.0000811   0.0000037
    3  -0.0000497  -0.0000287   0.0000129  -0.0000210
 Max gradient component =       1.681E-04
 RMS gradient           =       4.704E-05
 Gradient time:  CPU 296.43 s  wall 296.47 s
 Geometry Optimization Parameters
   NAtoms,    NIC,     NZ,  NCons,   NDum,   NFix, NCnnct, MaxDiis
       22     163      22       0       0       0       0       0

 Cartesian Hessian Update
 Hessian updated using BFGS update


** GEOMETRY OPTIMIZATION IN DELOCALIZED INTERNAL COORDINATES **
   Searching for a Minimum

   Optimization Cycle:  14

                       Coordinates (Angstroms)
     ATOM                X               Y               Z
      1  C         0.0187630275   -0.0098100501    0.0254808149
      2  C        -0.0217860048    0.4248387936    1.3588940402
      3  Cl        1.4548598281    0.9100001415    2.1474753983
      4  C        -1.2362801655    0.4622615099    2.0512412574
      5  Cl       -1.3302890310    0.9926154363    3.7100851069
      6  C        -2.4101713078    0.0718577738    1.4202756495
      7  H        -3.3465681868    0.1032975870    1.9595407149
      8  C        -2.3859086341   -0.3579004399    0.1001687100
      9  Cl       -3.8905154530   -0.8341097625   -0.6414702435
     10  C        -1.1758588475   -0.3990993125   -0.5995432430
     11  Cl       -1.1355253853   -0.9426291954   -2.2553194494
     12  C         1.3076690542   -0.0372304761   -0.7283581789
     13  C         2.1267161099   -1.1715665120   -0.7297096699
     14  Cl        1.6288253973   -2.5749322400    0.1795282839
     15  C         3.3303735088   -1.1927557075   -1.4518536451
     16  Cl        4.3388210187   -2.6066940025   -1.4474133286
     17  C         3.7017773382   -0.0541480425   -2.1779371327
     18  Cl        5.1823098314   -0.0201395921   -3.1019212853
     19  C         2.8927402980    1.0777271437   -2.1793431211
     20  H         3.1974191428    1.9467880968   -2.7474610625
     21  C         1.7076095328    1.0813645801   -1.4592245583
     22  H         1.0788054940    1.9633059624   -1.4650461948
   Point Group: c1    Number of degrees of freedom:    60


   Energy is  -3680.745327145

 Hessian updated using BFGS update

 60 Hessian modes will be used to form the next step
  Hessian Eigenvalues:
     0.001851    0.015850    0.018343    0.020507    0.021187    0.021659
     0.022678    0.023619    0.023813    0.023902    0.024091    0.024100
     0.024108    0.024119    0.024138    0.024159    0.024207    0.024468
     0.028647    0.085772    0.159811    0.160006    0.160219    0.201950
     0.225187    0.228914    0.235315    0.241201    0.246075    0.249933
     0.250006    0.250021    0.250046    0.251045    0.256387    0.282781
     0.289223    0.299225    0.300890    0.301034    0.301187    0.301579
     0.308831    0.318766    0.355457    0.356667    0.356681    0.380388
     0.413817    0.427090    0.434547    0.455946    0.463024    0.468392
     0.472010    0.477426    0.478306    0.482764    0.499235    0.577073

 Minimum search - taking simple RFO step
 Searching for Lamda that Minimizes Along All modes
 Value Taken    Lamda =  -0.00000147
 Step Taken.  Stepsize is  0.005214

                             Maximum     Tolerance    Cnvgd?
         Gradient           0.000206      0.000300     YES
         Displacement       0.002452      0.001200      NO
         Energy change     -0.000003      0.000001      NO


 New Cartesian Coordinates Obtained by Inverse Iteration

 Displacement from previous Coordinates is:  0.019573
 ----------------------------------------------------------------
             Standard Nuclear Orientation (Angstroms)
    I     Atom           X                Y                Z
 ----------------------------------------------------------------
    1      C       0.0189263473    -0.0111696136     0.0261005593
    2      C      -0.0220236807     0.4238905274     1.3593356497
    3      Cl      1.4547946073     0.9069173109     2.1484246389
    4      C      -1.2367769412     0.4634081689     2.0509989494
    5      Cl     -1.3307742847     0.9948948724     3.7094668715
    6      C      -2.4107643751     0.0739980440     1.4196885745
    7      H      -3.3474393682     0.1068389620     1.9583827984
    8      C      -2.3861660577    -0.3568242367     0.0999317315
    9      Cl     -3.8909067568    -0.8321776447    -0.6420139086
   10      C      -1.1758175032    -0.3998500228    -0.5991054370
   11      Cl     -1.1352498743    -0.9451438479    -2.2542528671
   12      C       1.3078807685    -0.0390742617    -0.7278990808
   13      C       2.1278951367    -1.1727514809    -0.7300879473
   14      Cl      1.6324222207    -2.5770220497     0.1788981156
   15      C       3.3312916418    -1.1926509181    -1.4526774862
   16      Cl      4.3408141399    -2.6058072435    -1.4487552937
   17      C       3.7015925323    -0.0535548887    -2.1784333346
   18      Cl      5.1818524956    -0.0180513504    -3.1027870582
   19      C       2.8918146836     1.0778051296    -2.1788749861
   20      H       3.1957685517     1.9473688925    -2.7466096648
   21      C       1.7070112818     1.0802333372    -1.4583095923
   22      H       1.0776410003     1.9617640056    -1.4633323689
 ----------------------------------------------------------------
 Nuclear Repulsion Energy =        2373.61688835 hartrees
 There are       97 alpha and       97 beta electrons
 Applying Cartesian multipole field
    Component          Value
    ---------          -----
     (2,0,0)        1.00000E-12
     (0,2,0)        2.00000E-11
     (0,0,2)       -3.00000E-11
 Nucleus-field energy     =    -0.0000000523 hartrees
 Requested basis set is 6-311++G(d,p)
 There are 178 shells and 495 basis functions
 A cutoff of  1.0D-15 yielded  11687 shell pairs
 There are    100272 function pairs (    107821 Cartesian)
 Smallest overlap matrix eigenvalue = 1.61E-07
 Linear dependence detected in AO basis
 Number of orthogonalized atomic orbitals = 490
 Maximum deviation from orthogonality = 3.141E-10
 Guess from superposition of atomic densities
 Warning:  Energy on first SCF cycle will be non-variational
 SAD guess density has 194.000000 electrons

 -----------------------------------------------------------------------
  General SCF calculation program by
  Eric Jon Sundstrom, Paul Horn, Yuezhi Mao, Dmitri Zuev, Alec White,
  David Stuck, Shaama M.S., Shane Yost, Joonho Lee, David Small,
  Daniel Levine, Susi Lehtola, Hugh Burton, Evgeny Epifanovsky,
  Bang C. Huynh
 -----------------------------------------------------------------------
 Exchange:     0.2000 Hartree-Fock + 0.0800 Slater + 0.7200 B88
 Correlation:  0.1900 VWN1RPA + 0.8100 LYP
 Using SG-1 standard quadrature grid
 A restricted SCF calculation will be
 performed using DIIS
 SCF converges when DIIS error is below 1.0e-08
 ---------------------------------------
  Cycle       Energy         DIIS error
 ---------------------------------------
    1   -3685.2073266727      2.73e-02  
    2   -3680.6286830507      1.95e-03  
    3   -3680.5282029666      2.54e-03  
    4   -3680.7321122248      6.19e-04  
    5   -3680.7431916402      2.61e-04  
    6   -3680.7450248976      9.94e-05  
    7   -3680.7452967901      3.16e-05  
    8   -3680.7453238823      1.16e-05  
    9   -3680.7453277401      3.17e-06  
   10   -3680.7453280425      7.22e-07  
   11   -3680.7453280572      1.61e-07  
   12   -3680.7453280582      7.25e-08  
   13   -3680.7453280582      2.57e-08  
   14   -3680.7453280583      5.89e-09  Convergence criterion met
 ---------------------------------------
 SCF time:   CPU 828.42s  wall 828.00s 
 SCF   energy in the final basis set =    -3680.7453280583
 Total energy in the final basis set =    -3680.7453280583

 --------------------------------------------------------------

                    Orbital Energies (a.u.)
 --------------------------------------------------------------

 Alpha MOs
 -- Occupied --
********-101.5811-101.5806-101.5806-101.5765-101.5765-101.5757 -10.2805
-10.2805 -10.2786 -10.2785 -10.2766 -10.2760 -10.2731 -10.2464 -10.2340
-10.2288 -10.2170 -10.2161  -9.4958  -9.4956  -9.4953  -9.4953  -9.4913
 -9.4911  -9.4903  -7.2607  -7.2605  -7.2602  -7.2601  -7.2562  -7.2561
 -7.2551  -7.2506  -7.2504  -7.2502  -7.2501  -7.2499  -7.2499  -7.2495
 -7.2494  -7.2461  -7.2460  -7.2454  -7.2451  -7.2451  -7.2445  -0.9645
 -0.9497  -0.9231  -0.9054  -0.8936  -0.8800  -0.8760  -0.8554  -0.8434
 -0.7979  -0.7633  -0.7520  -0.7452  -0.6741  -0.6426  -0.6268  -0.6215
 -0.5522  -0.5520  -0.5356  -0.5313  -0.4993  -0.4851  -0.4724  -0.4701
 -0.4676  -0.4604  -0.4526  -0.4398  -0.4284  -0.4145  -0.4118  -0.4113
 -0.3868  -0.3785  -0.3664  -0.3640  -0.3589  -0.3521  -0.3489  -0.3443
 -0.3418  -0.3351  -0.3321  -0.3282  -0.3195  -0.2852  -0.2749  -0.2726
 -0.2676
 -- Virtual --
 -0.0657  -0.0619  -0.0572  -0.0513  -0.0471  -0.0351  -0.0125  -0.0106
 -0.0014   0.0097   0.0124   0.0162   0.0223   0.0256   0.0276   0.0285
  0.0430   0.0477   0.0526   0.0551   0.0571   0.0597   0.0632   0.0722
  0.0753   0.0771   0.0805   0.0819   0.0865   0.0895   0.0924   0.0943
  0.0984   0.1050   0.1068   0.1091   0.1142   0.1146   0.1187   0.1188
  0.1210   0.1214   0.1251   0.1311   0.1363   0.1372   0.1416   0.1421
  0.1441   0.1475   0.1529   0.1567   0.1660   0.1684   0.1700   0.1765
  0.1812   0.1830   0.1853   0.1904   0.2003   0.2006   0.2036   0.2058
  0.2074   0.2119   0.2161   0.2209   0.2223   0.2234   0.2292   0.2325
  0.2390   0.2393   0.2440   0.2490   0.2563   0.2577   0.2591   0.2623
  0.2647   0.2702   0.2777   0.2802   0.2830   0.2843   0.2894   0.2931
  0.2953   0.2975   0.3005   0.3079   0.3211   0.3232   0.3254   0.3345
  0.3352   0.3527   0.3565   0.3939   0.4115   0.4206   0.4300   0.4304
  0.4411   0.4438   0.4514   0.4518   0.4590   0.4596   0.4624   0.4637
  0.4720   0.4736   0.4838   0.4853   0.4856   0.5018   0.5083   0.5092
  0.5142   0.5195   0.5233   0.5384   0.5441   0.5675   0.5678   0.5699
  0.5769   0.5814   0.5913   0.5963   0.5965   0.5997   0.6122   0.6178
  0.6210   0.6290   0.6307   0.6362   0.6552   0.6554   0.6632   0.6668
  0.6726   0.6808   0.6866   0.6930   0.7132   0.7176   0.7283   0.7743
  0.7826   0.7923   0.7971   0.8095   0.8225   0.8253   0.8334   0.8342
  0.8362   0.8371   0.8375   0.8399   0.8464   0.8468   0.8500   0.8554
  0.8585   0.8611   0.8681   0.8711   0.8715   0.8798   0.8871   0.8920
  0.8946   0.8991   0.8998   0.9144   0.9232   0.9249   0.9339   0.9370
  0.9403   0.9448   0.9473   0.9545   0.9626   0.9629   0.9665   0.9689
  0.9777   0.9801   0.9960   1.0018   1.0072   1.0159   1.0259   1.0550
  1.0568   1.0734   1.0804   1.0989   1.1334   1.1580   1.1653   1.1751
  1.1954   1.2222   1.2227   1.2267   1.2356   1.2545   1.2675   1.2701
  1.2741   1.2749   1.2816   1.2961   1.3053   1.3083   1.3201   1.3550
  1.3681   1.3767   1.3780   1.4199   1.4397   1.4658   1.4760   1.4839
  1.5361   1.5563   1.5649   1.5803   1.5873   1.6137   1.6317   1.6509
  1.6813   1.6836   1.7231   1.7322   1.7470   1.7491   1.7846   1.7855
  1.7976   1.8076   1.8376   1.8500   1.8534   1.8718   1.8893   1.9199
  1.9232   1.9510   1.9549   1.9696   1.9937   2.0065   2.0400   2.0545
  2.1026   2.1174   2.1266   2.1844   2.1964   2.2296   2.2299   2.2348
  2.2413   2.2508   2.2638   2.2652   2.2906   2.3009   2.3160   2.3206
  2.3367   2.3380   2.3556   2.3876   2.3971   2.4087   2.4202   2.4521
  2.4601   2.4685   2.4744   2.4910   2.4997   2.5230   2.5284   2.5436
  2.5604   2.5908   2.6068   2.6308   2.6453   2.6571   2.6687   2.6875
  2.6889   2.7123   2.7293   2.7405   2.7415   2.7666   2.7756   2.8170
  2.8204   2.8341   2.8567   2.8939   2.9603   2.9687   3.0567   3.0821
  3.0868   3.1173   3.1217   3.1228   3.1281   3.1749   3.2110   3.2337
  3.2487   3.2763   3.3582   3.3780   3.4355   3.5166   3.5538   3.6589
  3.6935   3.7879   3.8170   3.8916   3.9857   4.0248   4.0761   4.3124
  4.8008   4.8084   9.7611   9.7656   9.7812   9.7987   9.8096   9.8378
  9.8571  23.3238  23.4753  23.7853  23.8444  23.8591  23.8815  23.9347
 23.9411  23.9611  24.0582  24.0789  24.1383  25.7772  25.7879  25.8034
 25.8330  25.8866  25.9521  25.9865  26.0968  26.1254  26.1581  26.1632
 26.2087  26.3626  26.3718  26.5125  26.5270  26.6398  26.6865  26.7639
 26.8959  27.0871 215.7535 215.7590 215.7757 215.7958 215.8096 215.8488
215.8647
 --------------------------------------------------------------

          Ground-State Mulliken Net Atomic Charges

     Atom                 Charge (a.u.)
  ----------------------------------------
      1 C                    -0.472261
      2 C                    -1.337351
      3 Cl                    0.520708
      4 C                     0.688730
      5 Cl                    0.536738
      6 C                    -0.435455
      7 H                     0.238431
      8 C                     0.710389
      9 Cl                    0.534287
     10 C                    -1.339955
     11 Cl                    0.531906
     12 C                    -0.125493
     13 C                    -1.597425
     14 Cl                    0.509826
     15 C                     0.610361
     16 Cl                    0.598455
     17 C                     0.215955
     18 Cl                    0.554833
     19 C                    -1.045141
     20 H                     0.213110
     21 C                    -0.312632
     22 H                     0.201987
  ----------------------------------------
  Sum of atomic charges =     0.000000

 -----------------------------------------------------------------
                    Cartesian Multipole Moments
 -----------------------------------------------------------------
    Charge (ESU x 10^10)
                 0.0000
    Dipole Moment (Debye)
         X      -1.1420      Y       1.8733      Z      -0.1329
       Tot       2.1980
    Quadrupole Moments (Debye-Ang)
        XX    -159.5390     XY       3.6762     YY    -155.6924
        XZ      -2.5867     YZ      -4.5501     ZZ    -157.7490
    Octopole Moments (Debye-Ang^2)
       XXX    -401.1424    XXY      72.4339    XYY    -116.5136
       YYY     191.1305    XXZ      60.0612    XYZ      -8.7029
       YYZ      36.7314    XZZ    -127.6957    YZZ      68.9423
       ZZZ     128.4585
    Hexadecapole Moments (Debye-Ang^3)
      XXXX   -7361.5267   XXXY     457.0204   XXYY   -1483.8065
      XYYY     430.3423   YYYY   -1633.5982   XXXZ    1241.8151
      XXYZ    -160.1412   XYYZ     400.4171   YYYZ    -468.2811
      XXZZ   -1819.8797   XYZZ     175.6585   YYZZ    -876.2503
      XZZZ    1240.4117   YZZZ    -435.7377   ZZZZ   -3658.6382
 -----------------------------------------------------------------
 Calculating analytic gradient of the SCF energy
 Gradient of SCF Energy
            1           2           3           4           5           6
    1   0.0000245   0.0000372  -0.0000096   0.0000143   0.0000295   0.0000170
    2   0.0000093  -0.0000340   0.0000546   0.0000125   0.0000081  -0.0000060
    3   0.0000563  -0.0000279   0.0000140  -0.0000022   0.0000233   0.0000409
            7           8           9          10          11          12
    1   0.0000214  -0.0000018  -0.0000049  -0.0000032  -0.0000034  -0.0000425
    2  -0.0000021  -0.0000041  -0.0000117   0.0000113  -0.0000080   0.0000477
    3   0.0000354   0.0000132   0.0000491   0.0000207   0.0000079  -0.0000310
           13          14          15          16          17          18
    1   0.0000351  -0.0000049  -0.0000098   0.0000158  -0.0000237  -0.0000204
    2  -0.0000573   0.0000272   0.0000042   0.0000170   0.0000028  -0.0000123
    3  -0.0000156  -0.0000066  -0.0000114  -0.0000371  -0.0000272  -0.0000331
           19          20          21          22
    1  -0.0000041  -0.0000268  -0.0000191  -0.0000206
    2  -0.0000167  -0.0000055  -0.0000331  -0.0000037
    3  -0.0000259  -0.0000287   0.0000015  -0.0000160
 Max gradient component =       5.735E-05
 RMS gradient           =       2.459E-05
 Gradient time:  CPU 297.39 s  wall 297.42 s
 Geometry Optimization Parameters
   NAtoms,    NIC,     NZ,  NCons,   NDum,   NFix, NCnnct, MaxDiis
       22     163      22       0       0       0       0       0

 Cartesian Hessian Update
 Hessian updated using BFGS update


** GEOMETRY OPTIMIZATION IN DELOCALIZED INTERNAL COORDINATES **
   Searching for a Minimum

   Optimization Cycle:  15

                       Coordinates (Angstroms)
     ATOM                X               Y               Z
      1  C         0.0189263473   -0.0111696136    0.0261005593
      2  C        -0.0220236807    0.4238905274    1.3593356497
      3  Cl        1.4547946073    0.9069173109    2.1484246389
      4  C        -1.2367769412    0.4634081689    2.0509989494
      5  Cl       -1.3307742847    0.9948948724    3.7094668715
      6  C        -2.4107643751    0.0739980440    1.4196885745
      7  H        -3.3474393682    0.1068389620    1.9583827984
      8  C        -2.3861660577   -0.3568242367    0.0999317315
      9  Cl       -3.8909067568   -0.8321776447   -0.6420139086
     10  C        -1.1758175032   -0.3998500228   -0.5991054370
     11  Cl       -1.1352498743   -0.9451438479   -2.2542528671
     12  C         1.3078807685   -0.0390742617   -0.7278990808
     13  C         2.1278951367   -1.1727514809   -0.7300879473
     14  Cl        1.6324222207   -2.5770220497    0.1788981156
     15  C         3.3312916418   -1.1926509181   -1.4526774862
     16  Cl        4.3408141399   -2.6058072435   -1.4487552937
     17  C         3.7015925323   -0.0535548887   -2.1784333346
     18  Cl        5.1818524956   -0.0180513504   -3.1027870582
     19  C         2.8918146836    1.0778051296   -2.1788749861
     20  H         3.1957685517    1.9473688925   -2.7466096648
     21  C         1.7070112818    1.0802333372   -1.4583095923
     22  H         1.0776410003    1.9617640056   -1.4633323689
   Point Group: c1    Number of degrees of freedom:    60


   Energy is  -3680.745328058

 Hessian updated using BFGS update

 60 Hessian modes will be used to form the next step
  Hessian Eigenvalues:
     0.001855    0.013649    0.018332    0.019764    0.021133    0.021329
     0.022600    0.023644    0.023820    0.023906    0.024089    0.024097
     0.024119    0.024123    0.024138    0.024157    0.024245    0.024507
     0.028236    0.101305    0.159584    0.160012    0.160252    0.187240
     0.219948    0.225879    0.235349    0.241158    0.246017    0.249937
     0.250002    0.250024    0.250125    0.253701    0.256447    0.272382
     0.289228    0.299939    0.300896    0.300965    0.301156    0.301563
     0.308191    0.318259    0.355299    0.356670    0.356688    0.377300
     0.416746    0.427288    0.433804    0.455793    0.464783    0.469184
     0.471577    0.477668    0.478312    0.482716    0.497377    0.575705

 Minimum search - taking simple RFO step
 Searching for Lamda that Minimizes Along All modes
 Value Taken    Lamda =   0.00000000
 Step Taken.  Stepsize is  0.005075

                             Maximum     Tolerance    Cnvgd?
         Gradient           0.000077      0.000300     YES
         Displacement       0.003247      0.001200      NO
         Energy change     -0.000001      0.000001     YES

 Final energy is   -3680.7453280582954     


 ******************************
 **  OPTIMIZATION CONVERGED  **
 ******************************

                       Coordinates (Angstroms)
     ATOM                X               Y               Z
      1  C         0.0189263473   -0.0111696136    0.0261005593
      2  C        -0.0220236807    0.4238905274    1.3593356497
      3  Cl        1.4547946073    0.9069173109    2.1484246389
      4  C        -1.2367769412    0.4634081689    2.0509989494
      5  Cl       -1.3307742847    0.9948948724    3.7094668715
      6  C        -2.4107643751    0.0739980440    1.4196885745
      7  H        -3.3474393682    0.1068389620    1.9583827984
      8  C        -2.3861660577   -0.3568242367    0.0999317315
      9  Cl       -3.8909067568   -0.8321776447   -0.6420139086
     10  C        -1.1758175032   -0.3998500228   -0.5991054370
     11  Cl       -1.1352498743   -0.9451438479   -2.2542528671
     12  C         1.3078807685   -0.0390742617   -0.7278990808
     13  C         2.1278951367   -1.1727514809   -0.7300879473
     14  Cl        1.6324222207   -2.5770220497    0.1788981156
     15  C         3.3312916418   -1.1926509181   -1.4526774862
     16  Cl        4.3408141399   -2.6058072435   -1.4487552937
     17  C         3.7015925323   -0.0535548887   -2.1784333346
     18  Cl        5.1818524956   -0.0180513504   -3.1027870582
     19  C         2.8918146836    1.0778051296   -2.1788749861
     20  H         3.1957685517    1.9473688925   -2.7466096648
     21  C         1.7070112818    1.0802333372   -1.4583095923
     22  H         1.0776410003    1.9617640056   -1.4633323689

Z-matrix Print:
$molecule
0 1
Cl
C  1 1.744627
C  2 1.399161 1 119.007443
C  3 1.394867 2 118.794315 1 -179.874125 0
H  4 1.083157 3 119.290589 2 179.916500 0
C  4 1.386715 3 121.008713 2 0.137777 0
H  6 1.082059 4 120.745768 3 179.801529 0
C  6 1.391300 4 119.903617 3 -0.041373 0
C  8 1.400494 6 120.508340 4 -0.121282 0
C  3 1.493552 2 121.447619 1 -0.414588 0
C  10 1.403022 3 120.711009 2 90.265330 0
C  11 1.398422 10 120.272766 3 179.133534 0
C  12 1.388683 11 120.104979 10 -0.123766 0
H  13 1.081032 12 119.831250 11 -179.965282 0
C  13 1.388514 12 120.273565 11 0.020219 0
C  15 1.398373 13 120.001284 12 -0.002469 0
Cl 9 1.736710 8 120.617052 6 -179.933350 0
Cl 11 1.742690 10 119.438624 3 -1.172421 0
Cl 16 1.743131 15 120.293531 13 179.767853 0
Cl 15 1.743757 13 118.275532 12 -179.942926 0
Cl 12 1.744084 11 121.718789 10 179.891700 0
Cl 8 1.745526 6 118.481272 4 179.782293 0
$end


 --------------------------------------------------------------

                    Orbital Energies (a.u.)
 --------------------------------------------------------------

 Alpha MOs
 -- Occupied --
********-101.5811-101.5806-101.5806-101.5765-101.5765-101.5757 -10.2805
-10.2805 -10.2786 -10.2785 -10.2766 -10.2760 -10.2731 -10.2464 -10.2340
-10.2288 -10.2170 -10.2161  -9.4958  -9.4956  -9.4953  -9.4953  -9.4913
 -9.4911  -9.4903  -7.2607  -7.2605  -7.2602  -7.2601  -7.2562  -7.2561
 -7.2551  -7.2506  -7.2504  -7.2502  -7.2501  -7.2499  -7.2499  -7.2495
 -7.2494  -7.2461  -7.2460  -7.2454  -7.2451  -7.2451  -7.2445  -0.9645
 -0.9497  -0.9231  -0.9054  -0.8936  -0.8800  -0.8760  -0.8554  -0.8434
 -0.7979  -0.7633  -0.7520  -0.7452  -0.6741  -0.6426  -0.6268  -0.6215
 -0.5522  -0.5520  -0.5356  -0.5313  -0.4993  -0.4851  -0.4724  -0.4701
 -0.4676  -0.4604  -0.4526  -0.4398  -0.4284  -0.4145  -0.4118  -0.4113
 -0.3868  -0.3785  -0.3664  -0.3640  -0.3589  -0.3521  -0.3489  -0.3443
 -0.3418  -0.3351  -0.3321  -0.3282  -0.3195  -0.2852  -0.2749  -0.2726
 -0.2676
 -- Virtual --
 -0.0657  -0.0619  -0.0572  -0.0513  -0.0471  -0.0351  -0.0125  -0.0106
 -0.0014   0.0097   0.0124   0.0162   0.0223   0.0256   0.0276   0.0285
  0.0430   0.0477   0.0526   0.0551   0.0571   0.0597   0.0632   0.0722
  0.0753   0.0771   0.0805   0.0819   0.0865   0.0895   0.0924   0.0943
  0.0984   0.1050   0.1068   0.1091   0.1142   0.1146   0.1187   0.1188
  0.1210   0.1214   0.1251   0.1311   0.1363   0.1372   0.1416   0.1421
  0.1441   0.1475   0.1529   0.1567   0.1660   0.1684   0.1700   0.1765
  0.1812   0.1830   0.1853   0.1904   0.2003   0.2006   0.2036   0.2058
  0.2074   0.2119   0.2161   0.2209   0.2223   0.2234   0.2292   0.2325
  0.2390   0.2393   0.2440   0.2490   0.2563   0.2577   0.2591   0.2623
  0.2647   0.2702   0.2777   0.2802   0.2830   0.2843   0.2894   0.2931
  0.2953   0.2975   0.3005   0.3079   0.3211   0.3232   0.3254   0.3345
  0.3352   0.3527   0.3565   0.3939   0.4115   0.4206   0.4300   0.4304
  0.4411   0.4438   0.4514   0.4518   0.4590   0.4596   0.4624   0.4637
  0.4720   0.4736   0.4838   0.4853   0.4856   0.5018   0.5083   0.5092
  0.5142   0.5195   0.5233   0.5384   0.5441   0.5675   0.5678   0.5699
  0.5769   0.5814   0.5913   0.5963   0.5965   0.5997   0.6122   0.6178
  0.6210   0.6290   0.6307   0.6362   0.6552   0.6554   0.6632   0.6668
  0.6726   0.6808   0.6866   0.6930   0.7132   0.7176   0.7283   0.7743
  0.7826   0.7923   0.7971   0.8095   0.8225   0.8253   0.8334   0.8342
  0.8362   0.8371   0.8375   0.8399   0.8464   0.8468   0.8500   0.8554
  0.8585   0.8611   0.8681   0.8711   0.8715   0.8798   0.8871   0.8920
  0.8946   0.8991   0.8998   0.9144   0.9232   0.9249   0.9339   0.9370
  0.9403   0.9448   0.9473   0.9545   0.9626   0.9629   0.9665   0.9689
  0.9777   0.9801   0.9960   1.0018   1.0072   1.0159   1.0259   1.0550
  1.0568   1.0734   1.0804   1.0989   1.1334   1.1580   1.1653   1.1751
  1.1954   1.2222   1.2227   1.2267   1.2356   1.2545   1.2675   1.2701
  1.2741   1.2749   1.2816   1.2961   1.3053   1.3083   1.3201   1.3550
  1.3681   1.3767   1.3780   1.4199   1.4397   1.4658   1.4760   1.4839
  1.5361   1.5563   1.5649   1.5803   1.5873   1.6137   1.6317   1.6509
  1.6813   1.6836   1.7231   1.7322   1.7470   1.7491   1.7846   1.7855
  1.7976   1.8076   1.8376   1.8500   1.8534   1.8718   1.8893   1.9199
  1.9232   1.9510   1.9549   1.9696   1.9937   2.0065   2.0400   2.0545
  2.1026   2.1174   2.1266   2.1844   2.1964   2.2296   2.2299   2.2348
  2.2413   2.2508   2.2638   2.2652   2.2906   2.3009   2.3160   2.3206
  2.3367   2.3380   2.3556   2.3876   2.3971   2.4087   2.4202   2.4521
  2.4601   2.4685   2.4744   2.4910   2.4997   2.5230   2.5284   2.5436
  2.5604   2.5908   2.6068   2.6308   2.6453   2.6571   2.6687   2.6875
  2.6889   2.7123   2.7293   2.7405   2.7415   2.7666   2.7756   2.8170
  2.8204   2.8341   2.8567   2.8939   2.9603   2.9687   3.0567   3.0821
  3.0868   3.1173   3.1217   3.1228   3.1281   3.1749   3.2110   3.2337
  3.2487   3.2763   3.3582   3.3780   3.4355   3.5166   3.5538   3.6589
  3.6935   3.7879   3.8170   3.8916   3.9857   4.0248   4.0761   4.3124
  4.8008   4.8084   9.7611   9.7656   9.7812   9.7987   9.8096   9.8378
  9.8571  23.3238  23.4753  23.7853  23.8444  23.8591  23.8815  23.9347
 23.9411  23.9611  24.0582  24.0789  24.1383  25.7772  25.7879  25.8034
 25.8330  25.8866  25.9521  25.9865  26.0968  26.1254  26.1581  26.1632
 26.2087  26.3626  26.3718  26.5125  26.5270  26.6398  26.6865  26.7639
 26.8959  27.0871 215.7535 215.7590 215.7757 215.7958 215.8096 215.8488
215.8647
 --------------------------------------------------------------

          Ground-State Mulliken Net Atomic Charges

     Atom                 Charge (a.u.)
  ----------------------------------------
      1 C                    -0.472261
      2 C                    -1.337351
      3 Cl                    0.520708
      4 C                     0.688730
      5 Cl                    0.536738
      6 C                    -0.435455
      7 H                     0.238431
      8 C                     0.710389
      9 Cl                    0.534287
     10 C                    -1.339955
     11 Cl                    0.531906
     12 C                    -0.125493
     13 C                    -1.597425
     14 Cl                    0.509826
     15 C                     0.610361
     16 Cl                    0.598455
     17 C                     0.215955
     18 Cl                    0.554833
     19 C                    -1.045141
     20 H                     0.213110
     21 C                    -0.312632
     22 H                     0.201987
  ----------------------------------------
  Sum of atomic charges =     0.000000

 -----------------------------------------------------------------
                    Cartesian Multipole Moments
 -----------------------------------------------------------------
    Charge (ESU x 10^10)
                 0.0000
    Dipole Moment (Debye)
         X      -1.1420      Y       1.8733      Z      -0.1329
       Tot       2.1980
    Quadrupole Moments (Debye-Ang)
        XX    -159.5390     XY       3.6762     YY    -155.6924
        XZ      -2.5867     YZ      -4.5501     ZZ    -157.7490
    Octopole Moments (Debye-Ang^2)
       XXX    -401.1424    XXY      72.4339    XYY    -116.5136
       YYY     191.1305    XXZ      60.0612    XYZ      -8.7029
       YYZ      36.7314    XZZ    -127.6957    YZZ      68.9423
       ZZZ     128.4585
    Hexadecapole Moments (Debye-Ang^3)
      XXXX   -7361.5267   XXXY     457.0204   XXYY   -1483.8065
      XYYY     430.3423   YYYY   -1633.5982   XXXZ    1241.8151
      XXYZ    -160.1412   XYYZ     400.4171   YYYZ    -468.2811
      XXZZ   -1819.8797   XYZZ     175.6585   YYZZ    -876.2503
      XZZZ    1240.4117   YZZZ    -435.7377   ZZZZ   -3658.6382
 -----------------------------------------------------------------
Archival summary:
1\1\november\OPT\ProcedureUnspecified\BasisUnspecified\l7123\taweetha\SunJan1213:19:212020SunJan1213:19:212020\0\\#,OPT,ProcedureUnspecified,BasisUnspecified,\\0,1\Cl\C,1,1.74463\C,2,1.39916,1,119.007\C,3,1.39487,2,118.794,1,-179.874,0\H,4,1.08316,3,119.291,2,179.917,0\C,4,1.38672,3,121.009,2,0.137777,0\H,6,1.08206,4,120.746,3,179.802,0\C,6,1.3913,4,119.904,3,-0.0413729,0\C,8,1.40049,6,120.508,4,-0.121282,0\C,3,1.49355,2,121.448,1,-0.414588,0\C,10,1.40302,3,120.711,2,90.2653,0\C,11,1.39842,10,120.273,3,179.134,0\C,12,1.38868,11,120.105,10,-0.123766,0\H,13,1.08103,12,119.831,11,-179.965,0\C,13,1.38851,12,120.274,11,0.020219,0\C,15,1.39837,13,120.001,12,-0.00246862,0\Cl,9,1.73671,8,120.617,6,-179.933,0\Cl,11,1.74269,10,119.439,3,-1.17242,0\Cl,16,1.74313,15,120.294,13,179.768,0\Cl,15,1.74376,13,118.276,12,-179.943,0\Cl,12,1.74408,11,121.719,10,179.892,0\Cl,8,1.74553,6,118.481,4,179.782,0\\\@

 Total job time:  17234.87s(wall), 17232.03s(cpu) 
 Sun Jan 12 13:19:21 2020

        *************************************************************
        *                                                           *
        *  Thank you very much for using Q-Chem.  Have a nice day.  *
        *                                                           *
        *************************************************************


 
User input: 2 of 2 
 
                  Welcome to Q-Chem
     A Quantum Leap Into The Future Of Chemistry


 Q-Chem 5.2 (devel), Q-Chem, Inc., Pleasanton, CA (2019)

 Yihan Shao,  Zhengting Gan,  E. Epifanovsky,  A. T. B. Gilbert,  M. Wormit,  
 J. Kussmann,  A. W. Lange,  A. Behn,  Jia Deng,  Xintian Feng,  D. Ghosh,  
 M. Goldey,  P. R. Horn,  L. D. Jacobson,  I. Kaliman,  T. Kus,  A. Landau,  
 Jie Liu,  E. I. Proynov,  R. M. Richard,  R. P. Steele,  E. J. Sundstrom,  
 H. L. Woodcock III,  P. M. Zimmerman,  D. Zuev,  B. Albrecht,  E. Alguire,  
 S. A. Baeppler,  D. Barton,  Z. Benda,  Y. A. Bernard,  E. J. Berquist,  
 K. B. Bravaya,  H. Burton,  D. Casanova,  Chun-Min Chang,  Yunqing Chen,  
 A. Chien,  K. D. Closser,  M. P. Coons,  S. Coriani,  S. Dasgupta,  
 A. L. Dempwolff,  M. Diedenhofen,  Hainam Do,  R. G. Edgar,  Po-Tung Fang,  
 S. Faraji,  S. Fatehi,  Qingguo Feng,  K. D. Fenk,  J. Fosso-Tande,  
 J. Gayvert,  Qinghui Ge,  A. Ghysels,  G. Gidofalvi,  J. Gomes,  
 J. Gonthier,  A. Gunina,  D. Hait,  M. W. D. Hanson-Heine,  
 P. H. P. Harbach,  A. W. Hauser,  M. F. Herbst,  J. E. Herr,  
 E. G. Hohenstein,  Z. C. Holden,  Kerwin Hui,  B. C. Huynh,  T.-C. Jagau,  
 Hyunjun Ji,  B. Kaduk,  K. Khistyaev,  Jaehoon Kim,  P. Klunzinger,  K. Koh,  
 D. Kosenkov,  L. Koulias,  T. Kowalczyk,  C. M. Krauter,  A. Kunitsa,  
 Ka Un Lao,  A. Laurent,  K. V. Lawler,  Joonho Lee,  D. Lefrancois,  
 S. Lehtola,  D. S. Levine,  Yi-Pei Li,  You-Sheng Lin,  Fenglai Liu,  
 E. Livshits,  A. Luenser,  P. Manohar,  E. Mansoor,  S. F. Manzer,  
 Shan-Ping Mao,  Yuezhi Mao,  N. Mardirossian,  A. V. Marenich,  
 T. Markovich,  L. A. Martinez-Martinez,  S. A. Maurer,  N. J. Mayhall,  
 S. C. McKenzie,  J.-M. Mewes,  P. Morgante,  A. F. Morrison,  
 J. W. Mullinax,  K. Nanda,  T. S. Nguyen-Beck,  R. Olivares-Amaya,  
 J. A. Parkhill,  Zheng Pei,  T. M. Perrine,  F. Plasser,  P. Pokhilko,  
 S. Prager,  A. Prociuk,  E. Ramos,  D. R. Rehn,  F. Rob,  M. Scheurer,  
 M. Schneider,  N. Sergueev,  S. M. Sharada,  S. Sharma,  D. W. Small,  
 T. Stauch,  T. Stein,  Yu-Chuan Su,  A. J. W. Thom,  A. Tkatchenko,  
 T. Tsuchimochi,  N. M. Tubman,  L. Vogt,  M. L. Vidal,  O. Vydrov,  
 M. A. Watson,  J. Wenzel,  M. de Wergifosse,  T. A. Wesolowski,  A. White,  
 J. Witte,  A. Yamada,  Jun Yang,  K. Yao,  S. Yeganeh,  S. R. Yost,  
 Zhi-Qiang You,  A. Zech,  Igor Ying Zhang,  Xing Zhang,  Yan Zhao,  
 Ying Zhu,  B. R. Brooks,  G. K. L. Chan,  C. J. Cramer,  M. S. Gordon,  
 W. J. Hehre,  A. Klamt,  M. W. Schmidt,  C. D. Sherrill,  D. G. Truhlar,  
 A. Aspuru-Guzik,  R. Baer,  A. T. Bell,  N. A. Besley,  Jeng-Da Chai,  
 A. E. DePrince, III,  R. A. DiStasio Jr.,  A. Dreuw,  B. D. Dunietz,  
 T. R. Furlani,  Chao-Ping Hsu,  Yousung Jung,  Jing Kong,  D. S. Lambrecht,  
 WanZhen Liang,  C. Ochsenfeld,  V. A. Rassolov,  L. V. Slipchenko,  
 J. E. Subotnik,  T. Van Voorhis,  J. M. Herbert,  A. I. Krylov,  
 P. M. W. Gill,  M. Head-Gordon

 Contributors to earlier versions of Q-Chem not listed above: 
 R. D. Adamson,  B. Austin,  J. Baker,  G. J. O. Beran,  K. Brandhorst,  
 S. T. Brown,  E. F. C. Byrd,  A. K. Chakraborty,  C.-L. Cheng,  
 Siu Hung Chien,  D. M. Chipman,  D. L. Crittenden,  H. Dachsel,  
 R. J. Doerksen,  A. D. Dutoi,  L. Fusti-Molnar,  W. A. Goddard III,  
 A. Golubeva-Zadorozhnaya,  S. R. Gwaltney,  G. Hawkins,  A. Heyden,  
 S. Hirata,  G. Kedziora,  F. J. Keil,  C. Kelley,  Jihan Kim,  R. A. King,  
 R. Z. Khaliullin,  P. P. Korambath,  W. Kurlancheek,  A. M. Lee,  M. S. Lee,  
 S. V. Levchenko,  Ching Yeh Lin,  D. Liotard,  R. C. Lochan,  I. Lotan,  
 P. E. Maslen,  N. Nair,  D. P. O'Neill,  D. Neuhauser,  E. Neuscamman,  
 C. M. Oana,  R. Olson,  B. Peters,  R. Peverati,  P. A. Pieniazek,  
 Y. M. Rhee,  J. Ritchie,  M. A. Rohrdanz,  E. Rosta,  N. J. Russ,  
 H. F. Schaefer III,  N. E. Schultz,  N. Shenvi,  A. C. Simmonett,  A. Sodt,  
 D. Stuck,  K. S. Thanthiriwatte,  V. Vanovschi,  Tao Wang,  A. Warshel,  
 C. F. Williams,  Q. Wu,  X. Xu,  W. Zhang

 Please cite Q-Chem as follows:
 Y. Shao et al., Mol. Phys. 113, 184-215 (2015)
 DOI: 10.1080/00268976.2014.952696

 Q-Chem 5.2.1 for Intel X86 EM64T Linux

 Parts of Q-Chem use Armadillo 8.300.2 (Tropical Shenanigans).
 http://arma.sourceforge.net/

 Q-Chem begins on Sun Jan 12 13:19:21 2020  

Host: 
0

     Scratch files written to /scratch/taweetham/qchem9084//
NAlpha2: 194
NElect   194
Mult     1
The previous job contains 0 fragments, simply inherited here

 Q-Chem warning in module libgen/rem_setup.C, line 2168:

 Setting Thresh to 1e-14


Checking the input file for inconsistencies... 	...done.

--------------------------------------------------------------
User input:
--------------------------------------------------------------

$MOLECULE
READ
$END

$REM
   JOB_TYPE 	FREQUENCY
   BASIS 	6-311++G**
   METHOD	B3LYP
   SCF_GUESS_ALWAYS     TRUE
   S2THRESH     15
   THRESH       15
   MEM_TOTAL    10000
$END

--------------------------------------------------------------
 ----------------------------------------------------------------
             Standard Nuclear Orientation (Angstroms)
    I     Atom           X                Y                Z
 ----------------------------------------------------------------
    1      C       0.8739598517     0.0009460585     0.3172789441
    2      C       1.5920015567     1.2045727301     0.2527112854
    3      Cl      0.7365856228     2.7190601936     0.3602280998
    4      C       2.9816326102     1.1889658586     0.0969319262
    5      Cl      3.9111209909     2.6621329238     0.0094127088
    6      C       3.6590150162    -0.0200218532     0.0078178487
    7      H       4.7333652741    -0.0269287302    -0.1119897214
    8      C       2.9621329086    -1.2192599396     0.0722723246
    9      Cl      3.8650106824    -2.7065654650    -0.0435843396
   10      C       1.5724253285    -1.2129188112     0.2275798784
   11      Cl      0.6892724115    -2.7138538466     0.3033363870
   12      C      -0.6080173280     0.0058630429     0.5027973770
   13      C      -1.4805137938     0.0275997846    -0.5907883873
   14      Cl     -0.8152903938     0.0603895816    -2.2032794913
   15      C      -2.8719844372     0.0191227379    -0.4052287845
   16      Cl     -3.9454196349     0.0454748584    -1.7702212021
   17      C      -3.3785678981    -0.0134174291     0.9000291975
   18      Cl     -5.0985539349    -0.0328266805     1.1968981604
   19      C      -2.5165594155    -0.0330868451     1.9919405218
   20      H      -2.9282611288    -0.0587169181     2.9922887392
   21      C      -1.1446673187    -0.0229997659     1.7899756509
   22      H      -0.4765842761    -0.0413443723     2.6423587939
 ----------------------------------------------------------------
 Molecular Point Group                 C1    NOp =  1
 Largest Abelian Subgroup              C1    NOp =  1
 Nuclear Repulsion Energy =        2373.61688835 hartrees
 There are       97 alpha and       97 beta electrons
 Requested basis set is 6-311++G(d,p)
 There are 178 shells and 495 basis functions

 Total QAlloc Memory Limit  10000 MB
 Mega-Array Size       188 MB
 MEM_STATIC part       192 MB
 A cutoff of  1.0D-15 yielded  11687 shell pairs
 There are    100272 function pairs (    107821 Cartesian)
 Smallest overlap matrix eigenvalue = 1.61E-07
 Linear dependence detected in AO basis
 Number of orthogonalized atomic orbitals = 490
 Maximum deviation from orthogonality = 3.710E-10
 Guess from superposition of atomic densities
 Warning:  Energy on first SCF cycle will be non-variational
 SAD guess density has 194.000000 electrons

 -----------------------------------------------------------------------
  General SCF calculation program by
  Eric Jon Sundstrom, Paul Horn, Yuezhi Mao, Dmitri Zuev, Alec White,
  David Stuck, Shaama M.S., Shane Yost, Joonho Lee, David Small,
  Daniel Levine, Susi Lehtola, Hugh Burton, Evgeny Epifanovsky,
  Bang C. Huynh
 -----------------------------------------------------------------------
 Exchange:     0.2000 Hartree-Fock + 0.0800 Slater + 0.7200 B88
 Correlation:  0.1900 VWN1RPA + 0.8100 LYP
 Using SG-1 standard quadrature grid
 A restricted SCF calculation will be
 performed using DIIS
 SCF converges when DIIS error is below 1.0e-08
 ---------------------------------------
  Cycle       Energy         DIIS error
 ---------------------------------------
    1   -3685.2075262424      2.73e-02  
    2   -3680.6287919773      1.95e-03  
    3   -3680.5283059403      2.54e-03  
    4   -3680.7322237792      6.19e-04  
    5   -3680.7433007818      2.61e-04  
    6   -3680.7451346628      9.93e-05  
    7   -3680.7454064318      3.16e-05  
    8   -3680.7454335232      1.16e-05  
    9   -3680.7454373803      3.17e-06  
   10   -3680.7454376829      7.22e-07  
   11   -3680.7454376977      1.61e-07  
   12   -3680.7454376982      7.25e-08  
   13   -3680.7454376983      2.57e-08  
   14   -3680.7454376985      5.89e-09  Convergence criterion met
 ---------------------------------------
 SCF time:   CPU 830.18s  wall 830.00s 
 SCF   energy in the final basis set =    -3680.7454376985
 Total energy in the final basis set =    -3680.7454376985

 --------------------------------------------------------------

                    Orbital Energies (a.u.)
 --------------------------------------------------------------

 Alpha MOs
 -- Occupied --
********-101.5811-101.5807-101.5806-101.5765-101.5765-101.5757 -10.2806
-10.2805 -10.2786 -10.2786 -10.2766 -10.2760 -10.2731 -10.2464 -10.2340
-10.2288 -10.2169 -10.2161  -9.4958  -9.4957  -9.4954  -9.4953  -9.4913
 -9.4911  -9.4903  -7.2607  -7.2606  -7.2603  -7.2602  -7.2562  -7.2561
 -7.2550  -7.2506  -7.2505  -7.2503  -7.2502  -7.2499  -7.2498  -7.2494
 -7.2493  -7.2462  -7.2460  -7.2454  -7.2452  -7.2450  -7.2446  -0.9646
 -0.9497  -0.9231  -0.9055  -0.8936  -0.8800  -0.8760  -0.8554  -0.8435
 -0.7979  -0.7633  -0.7520  -0.7452  -0.6741  -0.6426  -0.6268  -0.6215
 -0.5523  -0.5520  -0.5356  -0.5313  -0.4993  -0.4851  -0.4725  -0.4701
 -0.4676  -0.4604  -0.4526  -0.4398  -0.4284  -0.4145  -0.4118  -0.4113
 -0.3869  -0.3785  -0.3664  -0.3640  -0.3590  -0.3521  -0.3490  -0.3443
 -0.3418  -0.3352  -0.3321  -0.3282  -0.3195  -0.2852  -0.2749  -0.2726
 -0.2676
 -- Virtual --
 -0.0657  -0.0619  -0.0572  -0.0513  -0.0471  -0.0351  -0.0125  -0.0106
 -0.0013   0.0098   0.0124   0.0162   0.0224   0.0258   0.0275   0.0286
  0.0432   0.0475   0.0527   0.0553   0.0571   0.0598   0.0633   0.0722
  0.0754   0.0771   0.0806   0.0819   0.0865   0.0896   0.0924   0.0944
  0.0984   0.1050   0.1067   0.1092   0.1144   0.1146   0.1186   0.1189
  0.1212   0.1215   0.1251   0.1311   0.1363   0.1373   0.1416   0.1423
  0.1442   0.1474   0.1530   0.1565   0.1660   0.1691   0.1700   0.1769
  0.1815   0.1833   0.1852   0.1902   0.2003   0.2008   0.2036   0.2059
  0.2073   0.2114   0.2155   0.2212   0.2222   0.2237   0.2293   0.2320
  0.2393   0.2395   0.2440   0.2489   0.2563   0.2579   0.2596   0.2624
  0.2647   0.2703   0.2774   0.2804   0.2833   0.2844   0.2894   0.2933
  0.2953   0.2974   0.3005   0.3078   0.3209   0.3231   0.3256   0.3345
  0.3353   0.3527   0.3569   0.3941   0.4116   0.4206   0.4299   0.4307
  0.4412   0.4439   0.4514   0.4517   0.4591   0.4597   0.4625   0.4638
  0.4722   0.4736   0.4839   0.4855   0.4858   0.5019   0.5084   0.5093
  0.5143   0.5196   0.5234   0.5386   0.5442   0.5676   0.5678   0.5702
  0.5770   0.5816   0.5913   0.5963   0.5964   0.5999   0.6126   0.6176
  0.6210   0.6290   0.6308   0.6362   0.6552   0.6556   0.6632   0.6671
  0.6726   0.6811   0.6868   0.6929   0.7131   0.7176   0.7283   0.7743
  0.7827   0.7923   0.7971   0.8096   0.8227   0.8253   0.8333   0.8343
  0.8362   0.8371   0.8375   0.8400   0.8465   0.8468   0.8499   0.8553
  0.8585   0.8612   0.8681   0.8710   0.8716   0.8798   0.8871   0.8920
  0.8946   0.8991   0.8999   0.9145   0.9232   0.9249   0.9339   0.9369
  0.9402   0.9448   0.9472   0.9545   0.9626   0.9628   0.9665   0.9690
  0.9777   0.9801   0.9959   1.0020   1.0072   1.0157   1.0258   1.0550
  1.0568   1.0733   1.0804   1.0989   1.1333   1.1580   1.1653   1.1752
  1.1954   1.2222   1.2227   1.2266   1.2355   1.2544   1.2674   1.2701
  1.2741   1.2748   1.2816   1.2961   1.3053   1.3082   1.3201   1.3549
  1.3682   1.3767   1.3780   1.4199   1.4397   1.4659   1.4759   1.4839
  1.5362   1.5562   1.5649   1.5803   1.5873   1.6137   1.6316   1.6509
  1.6813   1.6837   1.7230   1.7322   1.7470   1.7491   1.7846   1.7855
  1.7975   1.8075   1.8376   1.8500   1.8534   1.8718   1.8893   1.9199
  1.9233   1.9510   1.9549   1.9696   1.9937   2.0065   2.0400   2.0545
  2.1026   2.1174   2.1266   2.1844   2.1964   2.2295   2.2299   2.2347
  2.2413   2.2508   2.2638   2.2652   2.2905   2.3009   2.3160   2.3207
  2.3369   2.3380   2.3557   2.3877   2.3971   2.4087   2.4204   2.4522
  2.4602   2.4685   2.4745   2.4910   2.4997   2.5230   2.5285   2.5436
  2.5605   2.5908   2.6068   2.6308   2.6454   2.6571   2.6687   2.6876
  2.6888   2.7123   2.7292   2.7405   2.7415   2.7667   2.7756   2.8170
  2.8205   2.8342   2.8566   2.8939   2.9603   2.9687   3.0566   3.0821
  3.0868   3.1173   3.1217   3.1228   3.1282   3.1750   3.2110   3.2336
  3.2487   3.2763   3.3581   3.3780   3.4355   3.5165   3.5538   3.6589
  3.6934   3.7878   3.8170   3.8916   3.9856   4.0248   4.0761   4.3123
  4.8008   4.8084   9.7612   9.7655   9.7811   9.7987   9.8095   9.8378
  9.8570  23.3237  23.4754  23.7853  23.8444  23.8591  23.8815  23.9347
 23.9411  23.9611  24.0582  24.0789  24.1384  25.7775  25.7879  25.8033
 25.8332  25.8867  25.9521  25.9867  26.0971  26.1254  26.1585  26.1631
 26.2087  26.3628  26.3715  26.5126  26.5267  26.6396  26.6868  26.7638
 26.8960  27.0871 215.7535 215.7589 215.7756 215.7958 215.8095 215.8487
215.8646
 --------------------------------------------------------------

          Ground-State Mulliken Net Atomic Charges

     Atom                 Charge (a.u.)
  ----------------------------------------
      1 C                    -0.485753
      2 C                    -1.327474
      3 Cl                    0.516522
      4 C                     0.692407
      5 Cl                    0.536456
      6 C                    -0.438161
      7 H                     0.238496
      8 C                     0.711227
      9 Cl                    0.533865
     10 C                    -1.327360
     11 Cl                    0.526974
     12 C                    -0.114016
     13 C                    -1.600142
     14 Cl                    0.512608
     15 C                     0.607999
     16 Cl                    0.597757
     17 C                     0.217092
     18 Cl                    0.554853
     19 C                    -1.048334
     20 H                     0.213018
     21 C                    -0.319948
     22 H                     0.201915
  ----------------------------------------
  Sum of atomic charges =     0.000000

 -----------------------------------------------------------------
                    Cartesian Multipole Moments
 -----------------------------------------------------------------
    Charge (ESU x 10^10)
                -0.0000
    Dipole Moment (Debye)
         X       1.1935      Y      -0.0436      Z       1.8464
       Tot       2.1990
    Quadrupole Moments (Debye-Ang)
        XX    -156.3363     XY       0.0076     YY    -161.2296
        XZ      -3.3148     YZ      -0.1496     ZZ    -152.0766
    Octopole Moments (Debye-Ang^2)
       XXX      41.3940    XXY      -0.4672    XYY      -7.7134
       YYY       0.4330    XXZ      -4.5142    XYZ       0.2022
       YYZ      -7.1467    XZZ     -13.6471    YZZ      -0.2883
       ZZZ       0.3032
    Hexadecapole Moments (Debye-Ang^3)
      XXXX   -7924.7335   XXXY      -0.0847   XXYY   -1785.6382
      XYYY       0.4062   YYYY   -2506.2057   XXXZ       5.6950
      XXYZ      -1.0169   XYYZ       2.3610   YYYZ       1.7911
      XXZZ   -1532.7805   XYZZ       0.6498   YYZZ    -658.0635
      XZZZ      -6.7839   YZZZ      -2.5172   ZZZZ   -1172.7075
 -----------------------------------------------------------------
 Calculating MO derivatives via CPSCF
    1     0    69    0.0176136  
    2     0    69    0.0053633  
    3     0    69    0.0006323  
    4     1    68    0.0000534  
    5    60     9    0.0000040  
    6    69     0    0.0000002  Converged
 Time for AOints: 1449.4 s (CPU) 1449.5 s (wall)
 ------------------------------------------------------------------------------
                     AOints        : Timing summary (seconds)
 ------------------------------------------------------------------------------
     job step          cpu (% of tot)      sys (% of tot)     wall (% of tot)
 ------------------------------------------------------------------------------
  AOints            0.1449E+04 (10.0)   0.1300E-04 ( 3.3)   0.1450E+04 (10.0)
 ------------------------------------------------------------------------------
   Grand Totals     0.1443E+05          0.3990E-03          0.1443E+05
 ------------------------------------------------------------------------------
 Polarizability Matrix (a.u.)
            1           2           3
    1-299.6609025  -0.5344466   9.5462404
    2  -0.5344466-215.7235118   0.2800262
    3   9.5462404   0.2800262-178.1173356
 Calculating analytic Hessian of the SCF energy

 Direct stationary perturbation theory relativistic correction:

 rels  =       5.537927354835
 relv  =     -21.469082050960
 rel2e =       5.991560004574
 E_rel =      -9.939594691551

 Hessian of the SCF Energy
            1           2           3           4           5           6
    1   0.6234821   0.0016130  -0.0514516  -0.1621066  -0.1136935   0.0098043
    2   0.0016130   0.6089938   0.0043305  -0.0531261  -0.2327948   0.0036773
    3  -0.0514516   0.0043305   0.1778569   0.0110986   0.0102272  -0.0591196
    4  -0.1621066  -0.0531261   0.0110986   0.5864876   0.0386227  -0.0513065
    5  -0.1136935  -0.2327948   0.0102272   0.0386227   0.5247148  -0.0003514
    6   0.0098043   0.0036773  -0.0591196  -0.0513065  -0.0003514   0.1209208
    7   0.0048734  -0.0008298  -0.0002231  -0.0691200   0.0512299   0.0058980
    8   0.0189217  -0.0397397  -0.0023510   0.0546979  -0.1321952  -0.0064287
    9   0.0002896  -0.0003431   0.0039099   0.0056378  -0.0056666  -0.0235696
   10  -0.0251116  -0.0771638   0.0021016  -0.2965640   0.0335361   0.0261215
   11  -0.0236384   0.0320103   0.0027918  -0.0291574  -0.0961619   0.0032343
   12   0.0030790   0.0092017   0.0044086   0.0261451  -0.0043339  -0.0613365
   13  -0.0030735   0.0045071   0.0007972  -0.0193692  -0.0322867   0.0021603
   14  -0.0000814   0.0014945  -0.0000172  -0.0088143  -0.0156490   0.0009343
   15   0.0007521  -0.0005979   0.0034819   0.0023697   0.0033987   0.0026111
   16  -0.0011125  -0.0005089   0.0006636  -0.0228711   0.0252397   0.0034781
   17  -0.0005046  -0.0637732  -0.0006757   0.0782027   0.0294301  -0.0090899
   18   0.0000679  -0.0006780   0.0008999   0.0041871  -0.0025393   0.0054096
   19   0.0005871  -0.0000086  -0.0002407   0.0005594   0.0019461   0.0005466
   20  -0.0000120  -0.0010677   0.0000043   0.0011038  -0.0036250  -0.0002136
   21  -0.0002011   0.0000120  -0.0013399   0.0004655  -0.0003122   0.0051053
   22  -0.0233456   0.0779415   0.0036747  -0.0571766  -0.0300503   0.0064999
   23   0.0243946   0.0305321  -0.0022547  -0.0310450  -0.0161400   0.0034195
   24   0.0034005  -0.0086829   0.0041693   0.0060471   0.0033154  -0.0014161
   25  -0.0031168  -0.0044431   0.0006919   0.0007635   0.0001602  -0.0000820
   26   0.0001254   0.0015595  -0.0000286   0.0011806   0.0004160  -0.0001796
   27   0.0007578   0.0005451   0.0035004  -0.0001410  -0.0000320  -0.0006447
   28  -0.1591221   0.0513610   0.0120302   0.0648807   0.0275414  -0.0069862
   29   0.1119418  -0.2344344  -0.0139701  -0.0294640  -0.0611875   0.0030400
   30   0.0122450  -0.0074201  -0.0597138  -0.0076487  -0.0043470   0.0064200
   31   0.0044817   0.0000478  -0.0002171  -0.0014662   0.0017176   0.0006889
   32  -0.0195755  -0.0395537   0.0014062   0.0043100   0.0013434  -0.0006176
   33  -0.0001086  -0.0005815   0.0039632   0.0007863  -0.0001180   0.0039139
   34  -0.2124066   0.0006952   0.0154623  -0.0210211  -0.0114669   0.0040266
   35   0.0004217  -0.0753868   0.0002051  -0.0267993   0.0038842   0.0025235
   36   0.0169334   0.0001449  -0.0801310   0.0020903   0.0019075   0.0038055
   37  -0.0258345   0.0005085  -0.0228977  -0.0007095   0.0030077  -0.0002741
   38   0.0003138   0.0030264  -0.0000816  -0.0002833  -0.0009880   0.0015250
   39  -0.0059431  -0.0000157   0.0081070   0.0030274  -0.0007805  -0.0012789
   40  -0.0018312   0.0001165  -0.0028101   0.0000562   0.0000466  -0.0015183
   41  -0.0000687  -0.0023888   0.0000342  -0.0006924  -0.0001650  -0.0006222
   42   0.0028022  -0.0000218  -0.0016362  -0.0013829   0.0005315  -0.0007349
   43   0.0001187   0.0000290  -0.0019767  -0.0004074   0.0001497   0.0001778
   44   0.0001119   0.0055850   0.0001775   0.0008343  -0.0001994  -0.0000210
   45  -0.0030567   0.0001492  -0.0027020   0.0001431   0.0003511  -0.0002277
   46   0.0000424   0.0000179  -0.0014516  -0.0003127   0.0005590   0.0000099
   47  -0.0000125   0.0002302   0.0000028   0.0000817   0.0000263  -0.0000857
   48   0.0005197   0.0000057  -0.0004138  -0.0001426   0.0003039   0.0001151
   49  -0.0008651   0.0000022  -0.0003107   0.0003945  -0.0000921   0.0000890
   50  -0.0000082  -0.0011179   0.0000101  -0.0002858   0.0002252  -0.0002343
   51  -0.0003959   0.0000034  -0.0016809  -0.0000358   0.0000358   0.0002192
   52   0.0013396   0.0000129   0.0000444  -0.0005287   0.0004071   0.0000391
   53   0.0000108  -0.0003071  -0.0000124   0.0000015  -0.0000267   0.0000958
   54  -0.0002343  -0.0000124   0.0001764   0.0000881  -0.0000545  -0.0000151
   55   0.0025346  -0.0000637   0.0022007  -0.0006443   0.0005262  -0.0001529
   56   0.0000147   0.0063531   0.0002425   0.0009334  -0.0003342  -0.0003729
   57   0.0016868   0.0002797  -0.0044694   0.0003663  -0.0006357   0.0000794
   58  -0.0000272  -0.0000287   0.0011298  -0.0002187   0.0002595   0.0000186
   59   0.0000057   0.0001168   0.0000187   0.0000180   0.0001478   0.0000317
   60  -0.0000578   0.0000066  -0.0000075   0.0000224  -0.0000630  -0.0000121
   61  -0.0204025  -0.0006682   0.0312059  -0.0008786   0.0029655   0.0006886
   62  -0.0002908   0.0043129   0.0000157   0.0003599  -0.0012384  -0.0005362
   63   0.0107221   0.0000936  -0.0001480  -0.0021320  -0.0010548  -0.0002611
   64   0.0008959  -0.0000065   0.0004836   0.0002534  -0.0003189   0.0000734
   65   0.0000080  -0.0036538  -0.0000739  -0.0006811   0.0005262   0.0002781
   66  -0.0016098  -0.0000945   0.0008892   0.0003079   0.0002146   0.0000130
            7           8           9          10          11          12
    1   0.0048734   0.0189217   0.0002896  -0.0251116  -0.0236384   0.0030790
    2  -0.0008298  -0.0397397  -0.0003431  -0.0771638   0.0320103   0.0092017
    3  -0.0002231  -0.0023510   0.0039099   0.0021016   0.0027918   0.0044086
    4  -0.0691200   0.0546979   0.0056378  -0.2965640  -0.0291574   0.0261451
    5   0.0512299  -0.1321952  -0.0056666   0.0335361  -0.0961619  -0.0043339
    6   0.0058980  -0.0064287  -0.0235696   0.0261215   0.0032343  -0.0613365
    7   0.0945745  -0.0787059  -0.0100619  -0.0184582   0.0341751   0.0027121
    8  -0.0787059   0.1911577   0.0094379   0.0104371  -0.0188243  -0.0013546
    9  -0.0100619   0.0094379   0.0131247   0.0026420  -0.0040991   0.0028889
   10  -0.0184582   0.0104371   0.0026420   0.5872108  -0.0555308  -0.0534679
   11   0.0341751  -0.0188243  -0.0040991  -0.0555308   0.5558417   0.0116337
   12   0.0027121  -0.0013546   0.0028889  -0.0534679   0.0116337   0.1195245
   13  -0.0061656  -0.0030917   0.0005896  -0.0734377  -0.0538450   0.0049053
   14   0.0032909   0.0033437  -0.0003404  -0.0574441  -0.1289452   0.0047787
   15   0.0006686   0.0004030  -0.0009566   0.0049542   0.0045368  -0.0230806
   16  -0.0041594   0.0007184   0.0009039  -0.1733835   0.1322373   0.0144013
   17  -0.0043310   0.0027043   0.0006146   0.0658312  -0.2652663  -0.0096968
   18   0.0008350  -0.0000754   0.0036029   0.0137296  -0.0173520  -0.0589969
   19  -0.0001510   0.0000438   0.0000372  -0.0103127  -0.0019321   0.0015246
   20   0.0014573  -0.0006819  -0.0001720   0.0273789   0.0019577  -0.0031293
   21   0.0000706  -0.0000263   0.0001558   0.0018263   0.0001368   0.0031220
   22   0.0011388   0.0000220  -0.0003125   0.0646851  -0.0301184  -0.0067948
   23   0.0002317   0.0000152  -0.0000541   0.0281223  -0.0617516  -0.0037657
   24  -0.0002220   0.0000286  -0.0006695  -0.0061239   0.0024875   0.0061318
   25  -0.0004734   0.0009701   0.0000250  -0.0004604  -0.0017985   0.0004388
   26   0.0010022  -0.0014870  -0.0001174  -0.0046734   0.0017329   0.0004855
   27   0.0000269  -0.0001322  -0.0002747   0.0004614   0.0001827   0.0042498
   28  -0.0015751  -0.0042614   0.0007037  -0.0562305   0.0315561   0.0066555
   29  -0.0016825   0.0014318   0.0000472   0.0305181  -0.0171217  -0.0037403
   30   0.0006353   0.0005363   0.0039422   0.0070822  -0.0038508  -0.0014657
   31   0.0004453  -0.0000006  -0.0000539   0.0011267  -0.0002388  -0.0002464
   32  -0.0000433  -0.0020125  -0.0000296  -0.0000309   0.0000268  -0.0000126
   33  -0.0000520  -0.0000092   0.0001656  -0.0003109   0.0000762  -0.0006855
   34  -0.0023328   0.0024441  -0.0002898   0.0006818  -0.0021777   0.0007156
   35  -0.0033604  -0.0023067   0.0007105  -0.0014328  -0.0035542   0.0001318
   36  -0.0002018  -0.0006037  -0.0022509   0.0004430  -0.0002495   0.0052927
   37   0.0004311  -0.0009965  -0.0008253  -0.0002784   0.0000325   0.0008115
   38  -0.0015182  -0.0008624  -0.0005628   0.0002122  -0.0001780  -0.0000320
   39  -0.0000414   0.0007644  -0.0002393  -0.0000241   0.0003668  -0.0003708
   40  -0.0001352   0.0001405  -0.0000306   0.0005107   0.0001923   0.0000430
   41  -0.0000669   0.0003028  -0.0001129   0.0002736  -0.0001373   0.0000458
   42   0.0001947  -0.0000692   0.0003047   0.0001904  -0.0001723   0.0000212
   43   0.0003526   0.0001114   0.0002752  -0.0001384  -0.0001541   0.0001107
   44   0.0001996   0.0000250   0.0000005   0.0000024   0.0002696  -0.0000049
   45   0.0002262  -0.0001532  -0.0002262  -0.0002160  -0.0001933   0.0003333
   46   0.0000525  -0.0002092  -0.0000460   0.0002396   0.0002017   0.0000860
   47  -0.0000132  -0.0000592   0.0000215  -0.0000348   0.0000011  -0.0000288
   48  -0.0000237  -0.0001206  -0.0000013   0.0001429   0.0001652  -0.0000703
   49  -0.0000701  -0.0000681  -0.0000058  -0.0002714  -0.0003596  -0.0000075
   50   0.0001662   0.0000497   0.0000413   0.0000157  -0.0000911   0.0000894
   51  -0.0001146  -0.0000753   0.0002863   0.0001511   0.0001156   0.0000349
   52  -0.0000819  -0.0001863   0.0000200   0.0003160   0.0002282  -0.0000532
   53  -0.0000174   0.0000046  -0.0000268   0.0000023   0.0000021  -0.0000508
   54   0.0000230   0.0000279  -0.0000043  -0.0000629  -0.0000457   0.0000291
   55   0.0004359   0.0001388  -0.0003967  -0.0000253   0.0000422  -0.0000333
   56   0.0000423   0.0000810   0.0000800   0.0000048   0.0002083   0.0002492
   57  -0.0002279   0.0003104  -0.0001809  -0.0000005  -0.0000231   0.0001611
   58   0.0000698  -0.0001070   0.0000138   0.0000382   0.0000303  -0.0000729
   59   0.0000120  -0.0001214  -0.0000055   0.0000124   0.0000057   0.0000270
   60   0.0000044   0.0000213  -0.0000031  -0.0000000   0.0000056  -0.0000064
   61   0.0004109  -0.0011396   0.0008177  -0.0000068   0.0002896  -0.0009264
   62  -0.0014104  -0.0006139   0.0005925   0.0000568   0.0000804  -0.0004213
   63  -0.0001584  -0.0001668   0.0000394   0.0002348   0.0000535  -0.0001123
   64  -0.0000607   0.0001196   0.0000667  -0.0001164  -0.0000411  -0.0000269
   65   0.0001722  -0.0002113  -0.0000152  -0.0000920  -0.0001055  -0.0000780
   66   0.0000320   0.0000366  -0.0000440   0.0001272   0.0001992  -0.0000721
           13          14          15          16          17          18
    1  -0.0030735  -0.0000814   0.0007521  -0.0011125  -0.0005046   0.0000679
    2   0.0045071   0.0014945  -0.0005979  -0.0005089  -0.0637732  -0.0006780
    3   0.0007972  -0.0000172   0.0034819   0.0006636  -0.0006757   0.0008999
    4  -0.0193692  -0.0088143   0.0023697  -0.0228711   0.0782027   0.0041871
    5  -0.0322867  -0.0156490   0.0033987   0.0252397   0.0294301  -0.0025393
    6   0.0021603   0.0009343   0.0026111   0.0034781  -0.0090899   0.0054096
    7  -0.0061656   0.0032909   0.0006686  -0.0041594  -0.0043310   0.0008350
    8  -0.0030917   0.0033437   0.0004030   0.0007184   0.0027043  -0.0000754
    9   0.0005896  -0.0003404  -0.0009566   0.0009039   0.0006146   0.0036029
   10  -0.0734377  -0.0574441   0.0049542  -0.1733835   0.0658312   0.0137296
   11  -0.0538450  -0.1289452   0.0045368   0.1322373  -0.2652663  -0.0173520
   12   0.0049053   0.0047787  -0.0230806   0.0144013  -0.0096968  -0.0589969
   13   0.0966263   0.0853132  -0.0084469   0.0045992  -0.0005728   0.0000188
   14   0.0853132   0.1838130  -0.0072422  -0.0236435  -0.0428622   0.0021412
   15  -0.0084469  -0.0072422   0.0126014  -0.0002838  -0.0005052   0.0044204
   16   0.0045992  -0.0236435  -0.0002838   0.7406566   0.0005240  -0.0693875
   17  -0.0005728  -0.0428622  -0.0005052   0.0005240   0.6658357   0.0059816
   18   0.0000188   0.0021412   0.0044204  -0.0693875   0.0059816   0.1287407
   19   0.0011724  -0.0011960  -0.0004156  -0.3429327   0.0018460   0.0344923
   20   0.0008777   0.0004083  -0.0000649   0.0018033  -0.0530231  -0.0004100
   21  -0.0003856   0.0001438  -0.0026834   0.0345849  -0.0004081  -0.0380791
   22  -0.0003369   0.0047092   0.0005523  -0.1766964  -0.0676975   0.0126436
   23   0.0018258   0.0016299  -0.0002472  -0.1340858  -0.2628417   0.0129296
   24   0.0004679  -0.0005425   0.0042435   0.0118230   0.0052916  -0.0583790
   25   0.0001720   0.0000801   0.0000027   0.0050298  -0.0002685  -0.0000250
   26  -0.0001163  -0.0017124  -0.0000098   0.0228314  -0.0430931  -0.0030738
   27   0.0000012  -0.0000275   0.0001453   0.0001817  -0.0004311   0.0043648
   28   0.0007398  -0.0011887  -0.0001657  -0.0246377  -0.0774601   0.0026044
   29  -0.0001614   0.0004385   0.0000564  -0.0244814   0.0309104   0.0030352
   30  -0.0000832   0.0002077  -0.0006593   0.0031039   0.0095340   0.0055869
   31  -0.0005081  -0.0010216   0.0000116  -0.0041179   0.0044247   0.0009313
   32  -0.0009868  -0.0014564   0.0001111  -0.0006398   0.0026438   0.0000409
   33   0.0000071   0.0000921  -0.0002627   0.0008784  -0.0006435   0.0036008
   34   0.0001286   0.0006138  -0.0000363   0.0006442  -0.0000073  -0.0002900
   35  -0.0014078  -0.0005129   0.0001623  -0.0000170  -0.0010534   0.0000060
   36  -0.0001818  -0.0001816   0.0001507   0.0000026   0.0000031  -0.0013358
   37  -0.0001418  -0.0001271   0.0000872  -0.0002062  -0.0000056  -0.0001974
   38  -0.0000804   0.0000177  -0.0000593  -0.0000126   0.0002125  -0.0000080
   39   0.0006093   0.0004531  -0.0000218   0.0004444   0.0000049   0.0001942
   40   0.0000415  -0.0000177  -0.0000108  -0.0001686   0.0000202   0.0001681
   41  -0.0000409  -0.0000098   0.0000125   0.0000070   0.0001672  -0.0000059
   42  -0.0001976  -0.0001563  -0.0000214  -0.0002696   0.0000188   0.0000503
   43   0.0001101   0.0000836  -0.0000418   0.0001079  -0.0000021  -0.0000398
   44   0.0000979  -0.0000059  -0.0000388   0.0000075  -0.0000127   0.0000198
   45   0.0002201   0.0001927  -0.0000192  -0.0000223  -0.0000003  -0.0001778
   46  -0.0001785  -0.0001859   0.0000194  -0.0001992   0.0000028  -0.0000326
   47   0.0000069   0.0000117   0.0000106   0.0000004  -0.0000178  -0.0000067
   48  -0.0001614  -0.0001575   0.0000268  -0.0001161  -0.0000015   0.0000599
   49   0.0002607   0.0002728  -0.0000214   0.0002139  -0.0000034  -0.0000103
   50  -0.0000265  -0.0000078   0.0000073  -0.0000002   0.0000180  -0.0000086
   51  -0.0001022  -0.0000909  -0.0000230  -0.0000567   0.0000029   0.0000039
   52  -0.0003171  -0.0002985   0.0000300  -0.0001842   0.0000007   0.0000505
   53  -0.0000110   0.0000014   0.0000027  -0.0000014  -0.0000134   0.0000013
   54   0.0000580   0.0000541  -0.0000082   0.0000261  -0.0000005  -0.0000306
   55  -0.0000631  -0.0000926   0.0000209  -0.0000292   0.0000008   0.0000062
   56   0.0001477   0.0000449  -0.0000256  -0.0000054   0.0000688   0.0000116
   57  -0.0000112   0.0000019   0.0000203   0.0001401  -0.0000000  -0.0000620
   58  -0.0000458  -0.0000512   0.0000024  -0.0000703  -0.0000000   0.0000291
   59  -0.0000095  -0.0000140  -0.0000058  -0.0000020  -0.0000192  -0.0000013
   60   0.0000076   0.0000054   0.0000016  -0.0000035   0.0000000   0.0000037
   61  -0.0002493  -0.0002418  -0.0000438  -0.0005238  -0.0000042   0.0002100
   62  -0.0000703   0.0000633   0.0000837   0.0000246   0.0000357  -0.0000076
   63  -0.0002300  -0.0001760   0.0000321  -0.0003984   0.0000060   0.0001230
   64   0.0000354   0.0000413  -0.0000049   0.0000315   0.0000019   0.0000065
   65  -0.0000693  -0.0000915   0.0000115   0.0000018  -0.0000482   0.0000001
   66  -0.0000427  -0.0000727   0.0000013  -0.0000875  -0.0000040  -0.0000028
           19          20          21          22          23          24
    1   0.0005871  -0.0000120  -0.0002011  -0.0233456   0.0243946   0.0034005
    2  -0.0000086  -0.0010677   0.0000120   0.0779415   0.0305321  -0.0086829
    3  -0.0002407   0.0000043  -0.0013399   0.0036747  -0.0022547   0.0041693
    4   0.0005594   0.0011038   0.0004655  -0.0571766  -0.0310450   0.0060471
    5   0.0019461  -0.0036250  -0.0003122  -0.0300503  -0.0161400   0.0033154
    6   0.0005466  -0.0002136   0.0051053   0.0064999   0.0034195  -0.0014161
    7  -0.0001510   0.0014573   0.0000706   0.0011388   0.0002317  -0.0002220
    8   0.0000438  -0.0006819  -0.0000263   0.0000220   0.0000152   0.0000286
    9   0.0000372  -0.0001720   0.0001558  -0.0003125  -0.0000541  -0.0006695
   10  -0.0103127   0.0273789   0.0018263   0.0646851   0.0281223  -0.0061239
   11  -0.0019321   0.0019577   0.0001368  -0.0301184  -0.0617516   0.0024875
   12   0.0015246  -0.0031293   0.0031220  -0.0067948  -0.0037657   0.0061318
   13   0.0011724   0.0008777  -0.0003856  -0.0003369   0.0018258   0.0004679
   14  -0.0011960   0.0004083   0.0001438   0.0047092   0.0016299  -0.0005425
   15  -0.0004156  -0.0000649  -0.0026834   0.0005523  -0.0002472   0.0042435
   16  -0.3429327   0.0018033   0.0345849  -0.1766964  -0.1340858   0.0118230
   17   0.0018460  -0.0530231  -0.0004081  -0.0676975  -0.2628417   0.0052916
   18   0.0344923  -0.0004100  -0.0380791   0.0126436   0.0129296  -0.0583790
   19   0.3603393  -0.0018902  -0.0377388  -0.0106878   0.0021156   0.0016078
   20  -0.0018902   0.0574547   0.0005971  -0.0271803   0.0023355   0.0030746
   21  -0.0377388   0.0005971   0.0277479   0.0012487  -0.0002019   0.0031776
   22  -0.0106878  -0.0271803   0.0012487   0.5886098   0.0561039  -0.0524164
   23   0.0021156   0.0023355  -0.0002019   0.0561039   0.5543818  -0.0019949
   24   0.0016078   0.0030746   0.0031776  -0.0524164  -0.0019949   0.1189882
   25   0.0010932  -0.0008841  -0.0004055  -0.0711941   0.0525655   0.0059614
   26   0.0011569   0.0004258  -0.0000689   0.0561544  -0.1303543  -0.0068116
   27  -0.0003924   0.0001328  -0.0026884   0.0060899  -0.0065623  -0.0232317
   28   0.0005058  -0.0011851   0.0004607  -0.2967063   0.0323137   0.0267744
   29  -0.0020305  -0.0035816   0.0001212  -0.0303494  -0.0961291   0.0030983
   30   0.0005113   0.0000293   0.0051144   0.0254062  -0.0044561  -0.0611885
   31  -0.0001744  -0.0014690   0.0000426  -0.0192397  -0.0341812   0.0019896
   32  -0.0000513  -0.0006610   0.0000081  -0.0104289  -0.0181447   0.0008645
   33   0.0000391   0.0001533   0.0001628   0.0024721   0.0036131   0.0029660
   34  -0.0000892  -0.0000003   0.0000600   0.0007055   0.0021176   0.0007535
   35   0.0000017   0.0000633  -0.0000034   0.0013826  -0.0036117  -0.0003227
   36   0.0000191  -0.0000021   0.0002256   0.0004609   0.0000646   0.0052565
   37   0.0000303  -0.0000016   0.0000443  -0.0002606  -0.0000398   0.0007888
   38  -0.0000007  -0.0000093   0.0000022  -0.0001970  -0.0001560   0.0000464
   39   0.0000156   0.0000011   0.0000123  -0.0000511  -0.0003692  -0.0003680
   40   0.0000073   0.0000009  -0.0000068   0.0004560  -0.0002220   0.0000588
   41   0.0000003   0.0000058   0.0000002  -0.0002883  -0.0001395  -0.0000338
   42  -0.0000132   0.0000001  -0.0000390   0.0001479   0.0001498   0.0000242
   43   0.0000020   0.0000000   0.0000007  -0.0001408   0.0001581   0.0001110
   44  -0.0000001   0.0000200  -0.0000008   0.0000092   0.0002691  -0.0000600
   45   0.0000041   0.0000007   0.0000188  -0.0002093   0.0002034   0.0003380
   46   0.0000112  -0.0000002  -0.0000010   0.0002344  -0.0002095   0.0000816
   47  -0.0000000  -0.0000052   0.0000002   0.0000306   0.0000043   0.0000479
   48   0.0000049  -0.0000004  -0.0000115   0.0001445  -0.0001665  -0.0000736
   49  -0.0000078   0.0000005   0.0000023  -0.0002636   0.0003697   0.0000043
   50  -0.0000005  -0.0000164  -0.0000018  -0.0000203  -0.0000805  -0.0000510
   51   0.0000015  -0.0000005   0.0000043   0.0001459  -0.0001217   0.0000435
   52   0.0000083  -0.0000001  -0.0000025   0.0003143  -0.0002294  -0.0000644
   53  -0.0000000   0.0000012   0.0000002   0.0000040  -0.0000042   0.0000470
   54  -0.0000019   0.0000000  -0.0000036  -0.0000613   0.0000457   0.0000319
   55   0.0000086   0.0000002   0.0000052  -0.0000308  -0.0000430  -0.0000408
   56   0.0000014   0.0000050   0.0000003  -0.0000092   0.0002088  -0.0002933
   57  -0.0000130  -0.0000002   0.0000170   0.0000011   0.0000374   0.0001415
   58   0.0000035   0.0000001  -0.0000010   0.0000391  -0.0000303  -0.0000709
   59   0.0000000  -0.0000017   0.0000000  -0.0000092   0.0000036  -0.0000262
   60  -0.0000005  -0.0000001  -0.0000000  -0.0000015  -0.0000056  -0.0000082
   61   0.0000322   0.0000003  -0.0000744   0.0000124  -0.0002865  -0.0008980
   62  -0.0000013   0.0000064   0.0000011  -0.0000926   0.0000739   0.0004383
   63   0.0000071   0.0000004  -0.0000211   0.0002177  -0.0000524  -0.0001131
   64  -0.0000047  -0.0000000   0.0000046  -0.0001216   0.0000424  -0.0000367
   65  -0.0000005  -0.0000111   0.0000001   0.0000873  -0.0001002   0.0000822
   66   0.0000050  -0.0000006   0.0000022   0.0001373  -0.0002030  -0.0000679
           25          26          27          28          29          30
    1  -0.0031168   0.0001254   0.0007578  -0.1591221   0.1119418   0.0122450
    2  -0.0044431   0.0015595   0.0005451   0.0513610  -0.2344344  -0.0074201
    3   0.0006919  -0.0000286   0.0035004   0.0120302  -0.0139701  -0.0597138
    4   0.0007635   0.0011806  -0.0001410   0.0648807  -0.0294640  -0.0076487
    5   0.0001602   0.0004160  -0.0000320   0.0275414  -0.0611875  -0.0043470
    6  -0.0000820  -0.0001796  -0.0006447  -0.0069862   0.0030400   0.0064200
    7  -0.0004734   0.0010022   0.0000269  -0.0015751  -0.0016825   0.0006353
    8   0.0009701  -0.0014870  -0.0001322  -0.0042614   0.0014318   0.0005363
    9   0.0000250  -0.0001174  -0.0002747   0.0007037   0.0000472   0.0039422
   10  -0.0004604  -0.0046734   0.0004614  -0.0562305   0.0305181   0.0070822
   11  -0.0017985   0.0017329   0.0001827   0.0315561  -0.0171217  -0.0038508
   12   0.0004388   0.0004855   0.0042498   0.0066555  -0.0037403  -0.0014657
   13   0.0001720  -0.0001163   0.0000012   0.0007398  -0.0001614  -0.0000832
   14   0.0000801  -0.0017124  -0.0000275  -0.0011887   0.0004385   0.0002077
   15   0.0000027  -0.0000098   0.0001453  -0.0001657   0.0000564  -0.0006593
   16   0.0050298   0.0228314   0.0001817  -0.0246377  -0.0244814   0.0031039
   17  -0.0002685  -0.0430931  -0.0004311  -0.0774601   0.0309104   0.0095340
   18  -0.0000250  -0.0030738   0.0043648   0.0026044   0.0030352   0.0055869
   19   0.0010932   0.0011569  -0.0003924   0.0005058  -0.0020305   0.0005113
   20  -0.0008841   0.0004258   0.0001328  -0.0011851  -0.0035816   0.0000293
   21  -0.0004055  -0.0000689  -0.0026884   0.0004607   0.0001212   0.0051144
   22  -0.0711941   0.0561544   0.0060899  -0.2967063  -0.0303494   0.0254062
   23   0.0525655  -0.1303543  -0.0065623   0.0323137  -0.0961291  -0.0044561
   24   0.0059614  -0.0068116  -0.0232317   0.0267744   0.0030983  -0.0611885
   25   0.0934187  -0.0833651  -0.0100589  -0.0186909   0.0323096   0.0027854
   26  -0.0833651   0.1859776   0.0106135   0.0088428  -0.0162706  -0.0013293
   27  -0.0100589   0.0106135   0.0128672   0.0024872  -0.0037898   0.0025367
   28  -0.0186909   0.0088428   0.0024872   0.5860790  -0.0385098  -0.0518853
   29   0.0323096  -0.0162706  -0.0037898  -0.0385098   0.5249906   0.0095618
   30   0.0027854  -0.0013293   0.0025367  -0.0518853   0.0095618   0.1210034
   31  -0.0061300  -0.0031485   0.0005837  -0.0712487  -0.0525619   0.0046711
   32   0.0032190   0.0033218  -0.0003249  -0.0559155  -0.1304600   0.0041743
   33   0.0006619   0.0004075  -0.0009550   0.0043082   0.0034038  -0.0234511
   34   0.0001154  -0.0006152  -0.0000447  -0.0209180   0.0119570   0.0040823
   35   0.0013989  -0.0005251  -0.0001756   0.0271993   0.0034798  -0.0026185
   36  -0.0001477   0.0001668   0.0001440   0.0027068  -0.0019162   0.0038592
   37  -0.0001377   0.0001250   0.0000894  -0.0007995  -0.0029634  -0.0002849
   38   0.0000688   0.0000261   0.0000576   0.0001484  -0.0009572  -0.0014627
   39   0.0006034  -0.0004499  -0.0000285   0.0030328   0.0006246  -0.0012800
   40   0.0000443   0.0000188  -0.0000116   0.0001089  -0.0000775  -0.0014764
   41   0.0000462  -0.0000155  -0.0000113   0.0007239  -0.0001399   0.0006156
   42  -0.0001895   0.0001500  -0.0000206  -0.0012715  -0.0004795  -0.0006746
   43   0.0001057  -0.0000817  -0.0000446  -0.0004160  -0.0001630   0.0001683
   44  -0.0001089   0.0000014   0.0000465  -0.0008601  -0.0001668   0.0000453
   45   0.0002165  -0.0001977  -0.0000211   0.0001108  -0.0003591  -0.0002327
   46  -0.0001752   0.0001872   0.0000234  -0.0003159  -0.0005469  -0.0000025
   47  -0.0000020   0.0000076  -0.0000137  -0.0000799   0.0000305   0.0000742
   48  -0.0001585   0.0001587   0.0000296  -0.0001482  -0.0002884   0.0001107
   49   0.0002569  -0.0002770  -0.0000273   0.0003882   0.0000754   0.0000990
   50   0.0000310  -0.0000143  -0.0000115   0.0003090   0.0002215   0.0002003
   51  -0.0001034   0.0000922  -0.0000232  -0.0000064  -0.0000207   0.0002132
   52  -0.0003137   0.0003049   0.0000362  -0.0005462  -0.0004076   0.0000356
   53   0.0000053   0.0000072  -0.0000015  -0.0000125  -0.0000304  -0.0000922
   54   0.0000580  -0.0000557  -0.0000096   0.0000925   0.0000563  -0.0000142
   55  -0.0000568   0.0000974   0.0000248  -0.0006800  -0.0005477  -0.0001992
   56  -0.0001437   0.0000456   0.0000286  -0.0009668  -0.0003895   0.0003828
   57  -0.0000193   0.0000001   0.0000221   0.0002891   0.0006119   0.0001110
   58  -0.0000446   0.0000526   0.0000031  -0.0002195  -0.0002598   0.0000120
   59   0.0000077  -0.0000125   0.0000053  -0.0000198   0.0001452  -0.0000298
   60   0.0000080  -0.0000065   0.0000017   0.0000229   0.0000714  -0.0000113
   61  -0.0002399   0.0002399  -0.0000411  -0.0008345  -0.0029062   0.0006500
   62   0.0000838   0.0000568  -0.0000866  -0.0002465  -0.0013396   0.0005238
   63  -0.0002249   0.0001857   0.0000336  -0.0021600   0.0010087  -0.0001977
   64   0.0000346  -0.0000427  -0.0000050   0.0002596   0.0003169   0.0000974
   65   0.0000681  -0.0000935  -0.0000123   0.0007035   0.0005650  -0.0002876
   66  -0.0000386   0.0000687   0.0000022   0.0003395  -0.0001772  -0.0000056
           31          32          33          34          35          36
    1   0.0044817  -0.0195755  -0.0001086  -0.2124066   0.0004217   0.0169334
    2   0.0000478  -0.0395537  -0.0005815   0.0006952  -0.0753868   0.0001449
    3  -0.0002171   0.0014062   0.0039632   0.0154623   0.0002051  -0.0801310
    4  -0.0014662   0.0043100   0.0007863  -0.0210211  -0.0267993   0.0020903
    5   0.0017176   0.0013434  -0.0001180  -0.0114669   0.0038842   0.0019075
    6   0.0006889  -0.0006176   0.0039139   0.0040266   0.0025235   0.0038055
    7   0.0004453  -0.0000433  -0.0000520  -0.0023328  -0.0033604  -0.0002018
    8  -0.0000006  -0.0020125  -0.0000092   0.0024441  -0.0023067  -0.0006037
    9  -0.0000539  -0.0000296   0.0001656  -0.0002898   0.0007105  -0.0022509
   10   0.0011267  -0.0000309  -0.0003109   0.0006818  -0.0014328   0.0004430
   11  -0.0002388   0.0000268   0.0000762  -0.0021777  -0.0035542  -0.0002495
   12  -0.0002464  -0.0000126  -0.0006855   0.0007156   0.0001318   0.0052927
   13  -0.0005081  -0.0009868   0.0000071   0.0001286  -0.0014078  -0.0001818
   14  -0.0010216  -0.0014564   0.0000921   0.0006138  -0.0005129  -0.0001816
   15   0.0000116   0.0001111  -0.0002627  -0.0000363   0.0001623   0.0001507
   16  -0.0041179  -0.0006398   0.0008784   0.0006442  -0.0000170   0.0000026
   17   0.0044247   0.0026438  -0.0006435  -0.0000073  -0.0010534   0.0000031
   18   0.0009313   0.0000409   0.0036008  -0.0002900   0.0000060  -0.0013358
   19  -0.0001744  -0.0000513   0.0000391  -0.0000892   0.0000017   0.0000191
   20  -0.0014690  -0.0006610   0.0001533  -0.0000003   0.0000633  -0.0000021
   21   0.0000426   0.0000081   0.0001628   0.0000600  -0.0000034   0.0002256
   22  -0.0192397  -0.0104289   0.0024721   0.0007055   0.0013826   0.0004609
   23  -0.0341812  -0.0181447   0.0036131   0.0021176  -0.0036117   0.0000646
   24   0.0019896   0.0008645   0.0029660   0.0007535  -0.0003227   0.0052565
   25  -0.0061300   0.0032190   0.0006619   0.0001154   0.0013989  -0.0001477
   26  -0.0031485   0.0033218   0.0004075  -0.0006152  -0.0005251   0.0001668
   27   0.0005837  -0.0003249  -0.0009550  -0.0000447  -0.0001756   0.0001440
   28  -0.0712487  -0.0559155   0.0043082  -0.0209180   0.0271993   0.0027068
   29  -0.0525619  -0.1304600   0.0034038   0.0119570   0.0034798  -0.0019162
   30   0.0046711   0.0041743  -0.0234511   0.0040823  -0.0026185   0.0038592
   31   0.0977937   0.0803326  -0.0083226  -0.0024797   0.0035933  -0.0001135
   32   0.0803326   0.1891060  -0.0055514  -0.0023246  -0.0026671   0.0006145
   33  -0.0083226  -0.0055514   0.0128873  -0.0003018  -0.0007453  -0.0022292
   34  -0.0024797  -0.0023246  -0.0003018   0.6361953  -0.0009327  -0.0091891
   35   0.0035933  -0.0026671  -0.0007453  -0.0009327   0.1747469  -0.0100475
   36  -0.0001135   0.0006145  -0.0022292  -0.0091891  -0.0100475   0.6335220
   37   0.0004846   0.0009246  -0.0008476  -0.1907735   0.0012688  -0.0624037
   38   0.0015481  -0.0009221   0.0005847   0.0023141  -0.0593177   0.0031725
   39   0.0000735  -0.0007788  -0.0002239  -0.1251917   0.0031421  -0.2121477
   40  -0.0001017  -0.0001459  -0.0000062   0.0066655   0.0001782  -0.0063134
   41   0.0000452   0.0003545   0.0000585  -0.0002991   0.0042767   0.0008749
   42   0.0001797   0.0000420   0.0003018   0.0152953   0.0009472  -0.0426036
   43   0.0003336  -0.0000805   0.0003015  -0.0368451   0.0012585  -0.0671641
   44  -0.0002218   0.0000301   0.0000182   0.0001727   0.0046588  -0.0010691
   45   0.0002305   0.0001373  -0.0002383  -0.0139134  -0.0007544   0.0449884
   46   0.0000538   0.0002064  -0.0000411  -0.0023214  -0.0000960   0.0050099
   47   0.0000156  -0.0000653  -0.0000234  -0.0000349   0.0039522   0.0000602
   48  -0.0000254   0.0001103   0.0000030   0.0010464   0.0000550   0.0022835
   49  -0.0000755   0.0000888   0.0000006  -0.0001782   0.0002311  -0.0116867
   50  -0.0001772   0.0000634  -0.0000507   0.0002297  -0.0021403   0.0014267
   51  -0.0001648   0.0001243   0.0003194  -0.0093841   0.0014075  -0.0699087
   52  -0.0000756   0.0001849   0.0000213  -0.0018428  -0.0000863   0.0018301
   53   0.0000152   0.0000056   0.0000270  -0.0000083  -0.0009233  -0.0000153
   54   0.0000217  -0.0000307  -0.0000055   0.0004100  -0.0000315   0.0009972
   55   0.0005194  -0.0002075  -0.0004368  -0.0124786  -0.0018689   0.0826272
   56  -0.0000039   0.0001089  -0.0000881  -0.0008431   0.0068196  -0.0000007
   57  -0.0002156  -0.0003325  -0.0002024   0.0353078  -0.0002000   0.0165300
   58   0.0000745   0.0001079   0.0000143  -0.0049697  -0.0000362   0.0001065
   59  -0.0000154  -0.0001201   0.0000056  -0.0000411   0.0065595   0.0001084
   60   0.0000038  -0.0000286  -0.0000027  -0.0000614   0.0001144   0.0019312
   61   0.0003501   0.0011937   0.0008858  -0.1460242  -0.0006749   0.0337519
   62   0.0015311  -0.0007588  -0.0006870  -0.0022427  -0.0597816   0.0049846
   63  -0.0000633   0.0001169  -0.0000020   0.0996674   0.0050260  -0.2898610
   64  -0.0000468  -0.0001363   0.0000510   0.0095324  -0.0002152   0.0114233
   65  -0.0002310  -0.0001827   0.0000577   0.0004558   0.0033287   0.0005569
   66  -0.0000050  -0.0000437  -0.0000255  -0.0181210   0.0004663  -0.0185169
           37          38          39          40          41          42
    1  -0.0258345   0.0003138  -0.0059431  -0.0018312  -0.0000687   0.0028022
    2   0.0005085   0.0030264  -0.0000157   0.0001165  -0.0023888  -0.0000218
    3  -0.0228977  -0.0000816   0.0081070  -0.0028101   0.0000342  -0.0016362
    4  -0.0007095  -0.0002833   0.0030274   0.0000562  -0.0006924  -0.0013829
    5   0.0030077  -0.0009880  -0.0007805   0.0000466  -0.0001650   0.0005315
    6  -0.0002741   0.0015250  -0.0012789  -0.0015183  -0.0006222  -0.0007349
    7   0.0004311  -0.0015182  -0.0000414  -0.0001352  -0.0000669   0.0001947
    8  -0.0009965  -0.0008624   0.0007644   0.0001405   0.0003028  -0.0000692
    9  -0.0008253  -0.0005628  -0.0002393  -0.0000306  -0.0001129   0.0003047
   10  -0.0002784   0.0002122  -0.0000241   0.0005107   0.0002736   0.0001904
   11   0.0000325  -0.0001780   0.0003668   0.0001923  -0.0001373  -0.0001723
   12   0.0008115  -0.0000320  -0.0003708   0.0000430   0.0000458   0.0000212
   13  -0.0001418  -0.0000804   0.0006093   0.0000415  -0.0000409  -0.0001976
   14  -0.0001271   0.0000177   0.0004531  -0.0000177  -0.0000098  -0.0001563
   15   0.0000872  -0.0000593  -0.0000218  -0.0000108   0.0000125  -0.0000214
   16  -0.0002062  -0.0000126   0.0004444  -0.0001686   0.0000070  -0.0002696
   17  -0.0000056   0.0002125   0.0000049   0.0000202   0.0001672   0.0000188
   18  -0.0001974  -0.0000080   0.0001942   0.0001681  -0.0000059   0.0000503
   19   0.0000303  -0.0000007   0.0000156   0.0000073   0.0000003  -0.0000132
   20  -0.0000016  -0.0000093   0.0000011   0.0000009   0.0000058   0.0000001
   21   0.0000443   0.0000022   0.0000123  -0.0000068   0.0000002  -0.0000390
   22  -0.0002606  -0.0001970  -0.0000511   0.0004560  -0.0002883   0.0001479
   23  -0.0000398  -0.0001560  -0.0003692  -0.0002220  -0.0001395   0.0001498
   24   0.0007888   0.0000464  -0.0003680   0.0000588  -0.0000338   0.0000242
   25  -0.0001377   0.0000688   0.0006034   0.0000443   0.0000462  -0.0001895
   26   0.0001250   0.0000261  -0.0004499   0.0000188  -0.0000155   0.0001500
   27   0.0000894   0.0000576  -0.0000285  -0.0000116  -0.0000113  -0.0000206
   28  -0.0007995   0.0001484   0.0030328   0.0001089   0.0007239  -0.0012715
   29  -0.0029634  -0.0009572   0.0006246  -0.0000775  -0.0001399  -0.0004795
   30  -0.0002849  -0.0014627  -0.0012800  -0.0014764   0.0006156  -0.0006746
   31   0.0004846   0.0015481   0.0000735  -0.0001017   0.0000452   0.0001797
   32   0.0009246  -0.0009221  -0.0007788  -0.0001459   0.0003545   0.0000420
   33  -0.0008476   0.0005847  -0.0002239  -0.0000062   0.0000585   0.0003018
   34  -0.1907735   0.0023141  -0.1251917   0.0066655  -0.0002991   0.0152953
   35   0.0012688  -0.0593177   0.0031421   0.0001782   0.0042767   0.0009472
   36  -0.0624037   0.0031725  -0.2121477  -0.0063134   0.0008749  -0.0426036
   37   0.5915320   0.0003253   0.0420487  -0.0548726  -0.0009824   0.0419431
   38   0.0003253   0.1166066  -0.0084406  -0.0010348  -0.0222928   0.0023926
   39   0.0420487  -0.0084406   0.5144048   0.0387792   0.0023696  -0.1395689
   40  -0.0548726  -0.0010348   0.0387792   0.0757347   0.0015747  -0.0618678
   41  -0.0009824  -0.0222928   0.0023696   0.0015747   0.0108176  -0.0039577
   42   0.0419431   0.0023926  -0.1395689  -0.0618678  -0.0039577   0.2043502
   43  -0.2854456  -0.0019173   0.0557438  -0.0142549  -0.0003032   0.0103520
   44  -0.0007081  -0.0555123   0.0011392  -0.0006906   0.0030151   0.0005449
   45  -0.0077340   0.0008923  -0.0986058   0.0329687   0.0006373  -0.0234926
   46  -0.0259727   0.0005918  -0.0320529  -0.0074856   0.0000139  -0.0021708
   47   0.0001456   0.0029835   0.0001889  -0.0001184  -0.0008711  -0.0000804
   48  -0.0107929   0.0002707  -0.0117393   0.0051976  -0.0000693   0.0034694
   49  -0.0106654  -0.0006705   0.0304239  -0.0028915  -0.0000292  -0.0001840
   50  -0.0020148   0.0034945  -0.0001142   0.0000790   0.0040997   0.0000005
   51   0.0893348   0.0001012   0.0176890  -0.0040774  -0.0000267   0.0032760
   52   0.0027645  -0.0000442   0.0010772  -0.0010305  -0.0000167   0.0008909
   53   0.0000752   0.0040532   0.0001762  -0.0000466   0.0000874   0.0000226
   54  -0.0027578   0.0001635  -0.0035303   0.0014306   0.0000136  -0.0005074
   55  -0.0593669   0.0002854  -0.0249512   0.0002474   0.0000174   0.0014931
   56   0.0003352  -0.0020555   0.0000841  -0.0000244  -0.0008447   0.0000240
   57  -0.0238517   0.0000766  -0.0093686   0.0012265   0.0000310  -0.0017640
   58  -0.0011007   0.0000167  -0.0008053   0.0001036   0.0000014   0.0001054
   59  -0.0000111  -0.0007837  -0.0000369   0.0000028  -0.0003476  -0.0000090
   60  -0.0007109  -0.0000281   0.0002700   0.0000174  -0.0000095   0.0000746
   61   0.0614427  -0.0000107   0.0111089  -0.0013944   0.0001073  -0.0071305
   62   0.0011993   0.0077946   0.0015197   0.0000022   0.0040343   0.0000870
   63  -0.0443554   0.0011927  -0.0593096  -0.0014885   0.0001234   0.0006237
   64  -0.0001205  -0.0000568   0.0020685   0.0001920  -0.0000229   0.0010820
   65  -0.0000963   0.0058157   0.0001556   0.0000054   0.0001909   0.0000349
   66   0.0027783   0.0001977  -0.0025900  -0.0002720   0.0000328  -0.0014334
           43          44          45          46          47          48
    1   0.0001187   0.0001119  -0.0030567   0.0000424  -0.0000125   0.0005197
    2   0.0000290   0.0055850   0.0001492   0.0000179   0.0002302   0.0000057
    3  -0.0019767   0.0001775  -0.0027020  -0.0014516   0.0000028  -0.0004138
    4  -0.0004074   0.0008343   0.0001431  -0.0003127   0.0000817  -0.0001426
    5   0.0001497  -0.0001994   0.0003511   0.0005590   0.0000263   0.0003039
    6   0.0001778  -0.0000210  -0.0002277   0.0000099  -0.0000857   0.0001151
    7   0.0003526   0.0001996   0.0002262   0.0000525  -0.0000132  -0.0000237
    8   0.0001114   0.0000250  -0.0001532  -0.0002092  -0.0000592  -0.0001206
    9   0.0002752   0.0000005  -0.0002262  -0.0000460   0.0000215  -0.0000013
   10  -0.0001384   0.0000024  -0.0002160   0.0002396  -0.0000348   0.0001429
   11  -0.0001541   0.0002696  -0.0001933   0.0002017   0.0000011   0.0001652
   12   0.0001107  -0.0000049   0.0003333   0.0000860  -0.0000288  -0.0000703
   13   0.0001101   0.0000979   0.0002201  -0.0001785   0.0000069  -0.0001614
   14   0.0000836  -0.0000059   0.0001927  -0.0001859   0.0000117  -0.0001575
   15  -0.0000418  -0.0000388  -0.0000192   0.0000194   0.0000106   0.0000268
   16   0.0001079   0.0000075  -0.0000223  -0.0001992   0.0000004  -0.0001161
   17  -0.0000021  -0.0000127  -0.0000003   0.0000028  -0.0000178  -0.0000015
   18  -0.0000398   0.0000198  -0.0001778  -0.0000326  -0.0000067   0.0000599
   19   0.0000020  -0.0000001   0.0000041   0.0000112  -0.0000000   0.0000049
   20   0.0000000   0.0000200   0.0000007  -0.0000002  -0.0000052  -0.0000004
   21   0.0000007  -0.0000008   0.0000188  -0.0000010   0.0000002  -0.0000115
   22  -0.0001408   0.0000092  -0.0002093   0.0002344   0.0000306   0.0001445
   23   0.0001581   0.0002691   0.0002034  -0.0002095   0.0000043  -0.0001665
   24   0.0001110  -0.0000600   0.0003380   0.0000816   0.0000479  -0.0000736
   25   0.0001057  -0.0001089   0.0002165  -0.0001752  -0.0000020  -0.0001585
   26  -0.0000817   0.0000014  -0.0001977   0.0001872   0.0000076   0.0001587
   27  -0.0000446   0.0000465  -0.0000211   0.0000234  -0.0000137   0.0000296
   28  -0.0004160  -0.0008601   0.0001108  -0.0003159  -0.0000799  -0.0001482
   29  -0.0001630  -0.0001668  -0.0003591  -0.0005469   0.0000305  -0.0002884
   30   0.0001683   0.0000453  -0.0002327  -0.0000025   0.0000742   0.0001107
   31   0.0003336  -0.0002218   0.0002305   0.0000538   0.0000156  -0.0000254
   32  -0.0000805   0.0000301   0.0001373   0.0002064  -0.0000653   0.0001103
   33   0.0003015   0.0000182  -0.0002383  -0.0000411  -0.0000234   0.0000030
   34  -0.0368451   0.0001727  -0.0139134  -0.0023214  -0.0000349   0.0010464
   35   0.0012585   0.0046588  -0.0007544  -0.0000960   0.0039522   0.0000550
   36  -0.0671641  -0.0010691   0.0449884   0.0050099   0.0000602   0.0022835
   37  -0.2854456  -0.0007081  -0.0077340  -0.0259727   0.0001456  -0.0107929
   38  -0.0019173  -0.0555123   0.0008923   0.0005918   0.0029835   0.0002707
   39   0.0557438   0.0011392  -0.0986058  -0.0320529   0.0001889  -0.0117393
   40  -0.0142549  -0.0006906   0.0329687  -0.0074856  -0.0001184   0.0051976
   41  -0.0003032   0.0030151   0.0006373   0.0000139  -0.0008711  -0.0000693
   42   0.0103520   0.0005449  -0.0234926  -0.0021708  -0.0000804   0.0034694
   43   0.5631803   0.0028070  -0.0396753  -0.0876234   0.0009547  -0.0620626
   44   0.0028070   0.1100120  -0.0102982   0.0010166  -0.0221262   0.0020686
   45  -0.0396753  -0.0102982   0.5541469  -0.0621595   0.0020264  -0.1194156
   46  -0.0876234   0.0010166  -0.0621595   0.1247356  -0.0014644   0.0908253
   47   0.0009547  -0.0221262   0.0020264  -0.0014644   0.0105723  -0.0033439
   48  -0.0620626   0.0020686  -0.1194156   0.0908253  -0.0033439   0.1695184
   49  -0.1217093  -0.0025592   0.0983892  -0.0029366   0.0005928  -0.0278316
   50  -0.0011210  -0.0574234   0.0052683   0.0000785   0.0034631   0.0007482
   51   0.0349616   0.0050685  -0.2708134  -0.0053986   0.0008465  -0.0349980
   52  -0.0314135  -0.0003483   0.0048746   0.0019043   0.0000239   0.0001626
   53  -0.0008821   0.0031493   0.0002189  -0.0001391  -0.0010033   0.0000962
   54   0.0282211   0.0003633  -0.0050905   0.0069244   0.0001497  -0.0053956
   55   0.0583353   0.0011288  -0.0432379   0.0011163  -0.0001530   0.0065179
   56   0.0000160   0.0065966   0.0011380  -0.0000453   0.0037026   0.0001697
   57   0.0083605   0.0012823  -0.0511504   0.0017326   0.0001337  -0.0016105
   58  -0.0018645   0.0000033  -0.0021429  -0.0000609   0.0000325  -0.0014370
   59   0.0000450   0.0051148   0.0001151   0.0000004   0.0002443   0.0000153
   60  -0.0030858   0.0001345  -0.0011551  -0.0000611   0.0000248  -0.0008831
   61  -0.0418006  -0.0008808   0.0340606  -0.0008862   0.0000269  -0.0015952
   62  -0.0009297  -0.0025987   0.0006583   0.0000142  -0.0006968  -0.0000127
   63   0.0344592   0.0005991  -0.0261506  -0.0012470   0.0000050  -0.0010580
   64  -0.0005928  -0.0000121   0.0009198   0.0000784   0.0000016  -0.0000664
   65   0.0000249  -0.0007022  -0.0000355   0.0000061  -0.0003849  -0.0000067
   66   0.0008495  -0.0000173  -0.0001092  -0.0000480  -0.0000099   0.0000548
           49          50          51          52          53          54
    1  -0.0008651  -0.0000082  -0.0003959   0.0013396   0.0000108  -0.0002343
    2   0.0000022  -0.0011179   0.0000034   0.0000129  -0.0003071  -0.0000124
    3  -0.0003107   0.0000101  -0.0016809   0.0000444  -0.0000124   0.0001764
    4   0.0003945  -0.0002858  -0.0000358  -0.0005287   0.0000015   0.0000881
    5  -0.0000921   0.0002252   0.0000358   0.0004071  -0.0000267  -0.0000545
    6   0.0000890  -0.0002343   0.0002192   0.0000391   0.0000958  -0.0000151
    7  -0.0000701   0.0001662  -0.0001146  -0.0000819  -0.0000174   0.0000230
    8  -0.0000681   0.0000497  -0.0000753  -0.0001863   0.0000046   0.0000279
    9  -0.0000058   0.0000413   0.0002863   0.0000200  -0.0000268  -0.0000043
   10  -0.0002714   0.0000157   0.0001511   0.0003160   0.0000023  -0.0000629
   11  -0.0003596  -0.0000911   0.0001156   0.0002282   0.0000021  -0.0000457
   12  -0.0000075   0.0000894   0.0000349  -0.0000532  -0.0000508   0.0000291
   13   0.0002607  -0.0000265  -0.0001022  -0.0003171  -0.0000110   0.0000580
   14   0.0002728  -0.0000078  -0.0000909  -0.0002985   0.0000014   0.0000541
   15  -0.0000214   0.0000073  -0.0000230   0.0000300   0.0000027  -0.0000082
   16   0.0002139  -0.0000002  -0.0000567  -0.0001842  -0.0000014   0.0000261
   17  -0.0000034   0.0000180   0.0000029   0.0000007  -0.0000134  -0.0000005
   18  -0.0000103  -0.0000086   0.0000039   0.0000505   0.0000013  -0.0000306
   19  -0.0000078  -0.0000005   0.0000015   0.0000083  -0.0000000  -0.0000019
   20   0.0000005  -0.0000164  -0.0000005  -0.0000001   0.0000012   0.0000000
   21   0.0000023  -0.0000018   0.0000043  -0.0000025   0.0000002  -0.0000036
   22  -0.0002636  -0.0000203   0.0001459   0.0003143   0.0000040  -0.0000613
   23   0.0003697  -0.0000805  -0.0001217  -0.0002294  -0.0000042   0.0000457
   24   0.0000043  -0.0000510   0.0000435  -0.0000644   0.0000470   0.0000319
   25   0.0002569   0.0000310  -0.0001034  -0.0003137   0.0000053   0.0000580
   26  -0.0002770  -0.0000143   0.0000922   0.0003049   0.0000072  -0.0000557
   27  -0.0000273  -0.0000115  -0.0000232   0.0000362  -0.0000015  -0.0000096
   28   0.0003882   0.0003090  -0.0000064  -0.0005462  -0.0000125   0.0000925
   29   0.0000754   0.0002215  -0.0000207  -0.0004076  -0.0000304   0.0000563
   30   0.0000990   0.0002003   0.0002132   0.0000356  -0.0000922  -0.0000142
   31  -0.0000755  -0.0001772  -0.0001648  -0.0000756   0.0000152   0.0000217
   32   0.0000888   0.0000634   0.0001243   0.0001849   0.0000056  -0.0000307
   33   0.0000006  -0.0000507   0.0003194   0.0000213   0.0000270  -0.0000055
   34  -0.0001782   0.0002297  -0.0093841  -0.0018428  -0.0000083   0.0004100
   35   0.0002311  -0.0021403   0.0014075  -0.0000863  -0.0009233  -0.0000315
   36  -0.0116867   0.0014267  -0.0699087   0.0018301  -0.0000153   0.0009972
   37  -0.0106654  -0.0020148   0.0893348   0.0027645   0.0000752  -0.0027578
   38  -0.0006705   0.0034945   0.0001012  -0.0000442   0.0040532   0.0001635
   39   0.0304239  -0.0001142   0.0176890   0.0010772   0.0001762  -0.0035303
   40  -0.0028915   0.0000790  -0.0040774  -0.0010305  -0.0000466   0.0014306
   41  -0.0000292   0.0040997  -0.0000267  -0.0000167   0.0000874   0.0000136
   42  -0.0001840   0.0000005   0.0032760   0.0008909   0.0000226  -0.0005074
   43  -0.1217093  -0.0011210   0.0349616  -0.0314135  -0.0008821   0.0282211
   44  -0.0025592  -0.0574234   0.0050685  -0.0003483   0.0031493   0.0003633
   45   0.0983892   0.0052683  -0.2708134   0.0048746   0.0002189  -0.0050905
   46  -0.0029366   0.0000785  -0.0053986   0.0019043  -0.0001391   0.0069244
   47   0.0005928   0.0034631   0.0008465   0.0000239  -0.0010033   0.0001497
   48  -0.0278316   0.0007482  -0.0349980   0.0001626   0.0000962  -0.0053956
   49   0.5149709   0.0015379   0.0286239  -0.1573947  -0.0012744   0.0172262
   50   0.0015379   0.1166070  -0.0111447  -0.0013371  -0.0231610   0.0004988
   51   0.0286239  -0.0111447   0.6207937   0.0209561   0.0005353  -0.0421400
   52  -0.1573947  -0.0013371   0.0209561   0.2294193   0.0021189  -0.0298356
   53  -0.0012744  -0.0231610   0.0005353   0.0021189   0.0115865  -0.0010212
   54   0.0172262   0.0004988  -0.0421400  -0.0298356  -0.0010212   0.0498931
   55  -0.1791691   0.0008363  -0.0658815  -0.0450734   0.0000841  -0.0194938
   56   0.0023226  -0.0603788   0.0038205  -0.0004502   0.0046117  -0.0001736
   57  -0.1319264   0.0035993  -0.2536423   0.0047825  -0.0000293   0.0067486
   58   0.0084304   0.0004890  -0.0199862   0.0007085   0.0000368  -0.0011309
   59  -0.0001998   0.0026890   0.0004406  -0.0000002  -0.0026522  -0.0000980
   60   0.0109214   0.0005537  -0.0187604   0.0008123  -0.0000750   0.0013286
   61  -0.0446359   0.0012923  -0.0701167   0.0033603   0.0000380  -0.0003870
   62   0.0001100   0.0068105  -0.0012964   0.0001354   0.0045472   0.0001534
   63  -0.0152370  -0.0009646   0.0477640  -0.0061389   0.0000969  -0.0025689
   64  -0.0037830  -0.0000741   0.0016467  -0.0013327   0.0000008  -0.0006140
   65  -0.0000695   0.0066896   0.0001837  -0.0000124   0.0000643  -0.0000027
   66   0.0014740   0.0001386   0.0013454   0.0004311   0.0000042   0.0001189
           55          56          57          58          59          60
    1   0.0025346   0.0000147   0.0016868  -0.0000272   0.0000057  -0.0000578
    2  -0.0000637   0.0063531   0.0002797  -0.0000287   0.0001168   0.0000066
    3   0.0022007   0.0002425  -0.0044694   0.0011298   0.0000187  -0.0000075
    4  -0.0006443   0.0009334   0.0003663  -0.0002187   0.0000180   0.0000224
    5   0.0005262  -0.0003342  -0.0006357   0.0002595   0.0001478  -0.0000630
    6  -0.0001529  -0.0003729   0.0000794   0.0000186   0.0000317  -0.0000121
    7   0.0004359   0.0000423  -0.0002279   0.0000698   0.0000120   0.0000044
    8   0.0001388   0.0000810   0.0003104  -0.0001070  -0.0001214   0.0000213
    9  -0.0003967   0.0000800  -0.0001809   0.0000138  -0.0000055  -0.0000031
   10  -0.0000253   0.0000048  -0.0000005   0.0000382   0.0000124  -0.0000000
   11   0.0000422   0.0002083  -0.0000231   0.0000303   0.0000057   0.0000056
   12  -0.0000333   0.0002492   0.0001611  -0.0000729   0.0000270  -0.0000064
   13  -0.0000631   0.0001477  -0.0000112  -0.0000458  -0.0000095   0.0000076
   14  -0.0000926   0.0000449   0.0000019  -0.0000512  -0.0000140   0.0000054
   15   0.0000209  -0.0000256   0.0000203   0.0000024  -0.0000058   0.0000016
   16  -0.0000292  -0.0000054   0.0001401  -0.0000703  -0.0000020  -0.0000035
   17   0.0000008   0.0000688  -0.0000000  -0.0000000  -0.0000192   0.0000000
   18   0.0000062   0.0000116  -0.0000620   0.0000291  -0.0000013   0.0000037
   19   0.0000086   0.0000014  -0.0000130   0.0000035   0.0000000  -0.0000005
   20   0.0000002   0.0000050  -0.0000002   0.0000001  -0.0000017  -0.0000001
   21   0.0000052   0.0000003   0.0000170  -0.0000010   0.0000000  -0.0000000
   22  -0.0000308  -0.0000092   0.0000011   0.0000391  -0.0000092  -0.0000015
   23  -0.0000430   0.0002088   0.0000374  -0.0000303   0.0000036  -0.0000056
   24  -0.0000408  -0.0002933   0.0001415  -0.0000709  -0.0000262  -0.0000082
   25  -0.0000568  -0.0001437  -0.0000193  -0.0000446   0.0000077   0.0000080
   26   0.0000974   0.0000456   0.0000001   0.0000526  -0.0000125  -0.0000065
   27   0.0000248   0.0000286   0.0000221   0.0000031   0.0000053   0.0000017
   28  -0.0006800  -0.0009668   0.0002891  -0.0002195  -0.0000198   0.0000229
   29  -0.0005477  -0.0003895   0.0006119  -0.0002598   0.0001452   0.0000714
   30  -0.0001992   0.0003828   0.0001110   0.0000120  -0.0000298  -0.0000113
   31   0.0005194  -0.0000039  -0.0002156   0.0000745  -0.0000154   0.0000038
   32  -0.0002075   0.0001089  -0.0003325   0.0001079  -0.0001201  -0.0000286
   33  -0.0004368  -0.0000881  -0.0002024   0.0000143   0.0000056  -0.0000027
   34  -0.0124786  -0.0008431   0.0353078  -0.0049697  -0.0000411  -0.0000614
   35  -0.0018689   0.0068196  -0.0002000  -0.0000362   0.0065595   0.0001144
   36   0.0826272  -0.0000007   0.0165300   0.0001065   0.0001084   0.0019312
   37  -0.0593669   0.0003352  -0.0238517  -0.0011007  -0.0000111  -0.0007109
   38   0.0002854  -0.0020555   0.0000766   0.0000167  -0.0007837  -0.0000281
   39  -0.0249512   0.0000841  -0.0093686  -0.0008053  -0.0000369   0.0002700
   40   0.0002474  -0.0000244   0.0012265   0.0001036   0.0000028   0.0000174
   41   0.0000174  -0.0008447   0.0000310   0.0000014  -0.0003476  -0.0000095
   42   0.0014931   0.0000240  -0.0017640   0.0001054  -0.0000090   0.0000746
   43   0.0583353   0.0000160   0.0083605  -0.0018645   0.0000450  -0.0030858
   44   0.0011288   0.0065966   0.0012823   0.0000033   0.0051148   0.0001345
   45  -0.0432379   0.0011380  -0.0511504  -0.0021429   0.0001151  -0.0011551
   46   0.0011163  -0.0000453   0.0017326  -0.0000609   0.0000004  -0.0000611
   47  -0.0001530   0.0037026   0.0001337   0.0000325   0.0002443   0.0000248
   48   0.0065179   0.0001697  -0.0016105  -0.0014370   0.0000153  -0.0008831
   49  -0.1791691   0.0023226  -0.1319264   0.0084304  -0.0001998   0.0109214
   50   0.0008363  -0.0603788   0.0035993   0.0004890   0.0026890   0.0005537
   51  -0.0658815   0.0038205  -0.2536423  -0.0199862   0.0004406  -0.0187604
   52  -0.0450734  -0.0004502   0.0047825   0.0007085  -0.0000002   0.0008123
   53   0.0000841   0.0046117  -0.0000293   0.0000368  -0.0026522  -0.0000750
   54  -0.0194938  -0.0001736   0.0067486  -0.0011309  -0.0000980   0.0013286
   55   0.6864749   0.0036628  -0.0402118  -0.0967919  -0.0026841   0.0990632
   56   0.0036628   0.1261828  -0.0139146  -0.0027233  -0.0348881   0.0068685
   57  -0.0402118  -0.0139146   0.7250633   0.1020592   0.0069013  -0.3026078
   58  -0.0967919  -0.0027233   0.1020592   0.1015955   0.0028825  -0.1064822
   59  -0.0026841  -0.0348881   0.0069013   0.0028825   0.0247051  -0.0075253
   60   0.0990632   0.0068685  -0.3026078  -0.1064822  -0.0075253   0.3181922
   61  -0.3407696  -0.0028265   0.0659717  -0.0065804   0.0000043  -0.0006018
   62  -0.0008787  -0.0598860   0.0020367  -0.0007161   0.0034889   0.0000542
   63  -0.0020075   0.0018495  -0.1313409   0.0288987   0.0001895   0.0009974
   64  -0.0144909   0.0005603  -0.0254417   0.0009311   0.0000014   0.0001834
   65  -0.0002835   0.0037406  -0.0001660   0.0000399  -0.0042601  -0.0001187
   66   0.0050836  -0.0000797   0.0075030  -0.0002639  -0.0001206   0.0006568
           61          62          63          64          65          66
    1  -0.0204025  -0.0002908   0.0107221   0.0008959   0.0000080  -0.0016098
    2  -0.0006682   0.0043129   0.0000936  -0.0000065  -0.0036538  -0.0000945
    3   0.0312059   0.0000157  -0.0001480   0.0004836  -0.0000739   0.0008892
    4  -0.0008786   0.0003599  -0.0021320   0.0002534  -0.0006811   0.0003079
    5   0.0029655  -0.0012384  -0.0010548  -0.0003189   0.0005262   0.0002146
    6   0.0006886  -0.0005362  -0.0002611   0.0000734   0.0002781   0.0000130
    7   0.0004109  -0.0014104  -0.0001584  -0.0000607   0.0001722   0.0000320
    8  -0.0011396  -0.0006139  -0.0001668   0.0001196  -0.0002113   0.0000366
    9   0.0008177   0.0005925   0.0000394   0.0000667  -0.0000152  -0.0000440
   10  -0.0000068   0.0000568   0.0002348  -0.0001164  -0.0000920   0.0001272
   11   0.0002896   0.0000804   0.0000535  -0.0000411  -0.0001055   0.0001992
   12  -0.0009264  -0.0004213  -0.0001123  -0.0000269  -0.0000780  -0.0000721
   13  -0.0002493  -0.0000703  -0.0002300   0.0000354  -0.0000693  -0.0000427
   14  -0.0002418   0.0000633  -0.0001760   0.0000413  -0.0000915  -0.0000727
   15  -0.0000438   0.0000837   0.0000321  -0.0000049   0.0000115   0.0000013
   16  -0.0005238   0.0000246  -0.0003984   0.0000315   0.0000018  -0.0000875
   17  -0.0000042   0.0000357   0.0000060   0.0000019  -0.0000482  -0.0000040
   18   0.0002100  -0.0000076   0.0001230   0.0000065   0.0000001  -0.0000028
   19   0.0000322  -0.0000013   0.0000071  -0.0000047  -0.0000005   0.0000050
   20   0.0000003   0.0000064   0.0000004  -0.0000000  -0.0000111  -0.0000006
   21  -0.0000744   0.0000011  -0.0000211   0.0000046   0.0000001   0.0000022
   22   0.0000124  -0.0000926   0.0002177  -0.0001216   0.0000873   0.0001373
   23  -0.0002865   0.0000739  -0.0000524   0.0000424  -0.0001002  -0.0002030
   24  -0.0008980   0.0004383  -0.0001131  -0.0000367   0.0000822  -0.0000679
   25  -0.0002399   0.0000838  -0.0002249   0.0000346   0.0000681  -0.0000386
   26   0.0002399   0.0000568   0.0001857  -0.0000427  -0.0000935   0.0000687
   27  -0.0000411  -0.0000866   0.0000336  -0.0000050  -0.0000123   0.0000022
   28  -0.0008345  -0.0002465  -0.0021600   0.0002596   0.0007035   0.0003395
   29  -0.0029062  -0.0013396   0.0010087   0.0003169   0.0005650  -0.0001772
   30   0.0006500   0.0005238  -0.0001977   0.0000974  -0.0002876  -0.0000056
   31   0.0003501   0.0015311  -0.0000633  -0.0000468  -0.0002310  -0.0000050
   32   0.0011937  -0.0007588   0.0001169  -0.0001363  -0.0001827  -0.0000437
   33   0.0008858  -0.0006870  -0.0000020   0.0000510   0.0000577  -0.0000255
   34  -0.1460242  -0.0022427   0.0996674   0.0095324   0.0004558  -0.0181210
   35  -0.0006749  -0.0597816   0.0050260  -0.0002152   0.0033287   0.0004663
   36   0.0337519   0.0049846  -0.2898610   0.0114233   0.0005569  -0.0185169
   37   0.0614427   0.0011993  -0.0443554  -0.0001205  -0.0000963   0.0027783
   38  -0.0000107   0.0077946   0.0011927  -0.0000568   0.0058157   0.0001977
   39   0.0111089   0.0015197  -0.0593096   0.0020685   0.0001556  -0.0025900
   40  -0.0013944   0.0000022  -0.0014885   0.0001920   0.0000054  -0.0002720
   41   0.0001073   0.0040343   0.0001234  -0.0000229   0.0001909   0.0000328
   42  -0.0071305   0.0000870   0.0006237   0.0010820   0.0000349  -0.0014334
   43  -0.0418006  -0.0009297   0.0344592  -0.0005928   0.0000249   0.0008495
   44  -0.0008808  -0.0025987   0.0005991  -0.0000121  -0.0007022  -0.0000173
   45   0.0340606   0.0006583  -0.0261506   0.0009198  -0.0000355  -0.0001092
   46  -0.0008862   0.0000142  -0.0012470   0.0000784   0.0000061  -0.0000480
   47   0.0000269  -0.0006968   0.0000050   0.0000016  -0.0003849  -0.0000099
   48  -0.0015952  -0.0000127  -0.0010580  -0.0000664  -0.0000067   0.0000548
   49  -0.0446359   0.0001100  -0.0152370  -0.0037830  -0.0000695   0.0014740
   50   0.0012923   0.0068105  -0.0009646  -0.0000741   0.0066896   0.0001386
   51  -0.0701167  -0.0012964   0.0477640   0.0016467   0.0001837   0.0013454
   52   0.0033603   0.0001354  -0.0061389  -0.0013327  -0.0000124   0.0004311
   53   0.0000380   0.0045472   0.0000969   0.0000008   0.0000643   0.0000042
   54  -0.0003870   0.0001534  -0.0025689  -0.0006140  -0.0000027   0.0001189
   55  -0.3407696  -0.0008787  -0.0020075  -0.0144909  -0.0002835   0.0050836
   56  -0.0028265  -0.0598860   0.0018495   0.0005603   0.0037406  -0.0000797
   57   0.0659717   0.0020367  -0.1313409  -0.0254417  -0.0001660   0.0075030
   58  -0.0065804  -0.0007161   0.0288987   0.0009311   0.0000399  -0.0002639
   59   0.0000043   0.0034889   0.0001895   0.0000014  -0.0042601  -0.0001206
   60  -0.0006018   0.0000542   0.0009974   0.0001834  -0.0001187   0.0006568
   61   0.7040633   0.0003971   0.0392874  -0.1644479   0.0030847  -0.1368215
   62   0.0003971   0.1318882  -0.0122869   0.0029626  -0.0362778   0.0041837
   63   0.0392874  -0.0122869   0.6945933  -0.1376558   0.0041548  -0.2330641
   64  -0.1644479   0.0029626  -0.1376558   0.1728736  -0.0031223   0.1457447
   65   0.0030847  -0.0362778   0.0041548  -0.0031223   0.0252022  -0.0047189
   66  -0.1368215   0.0041837  -0.2330641   0.1457447  -0.0047189   0.2453447
 **********************************************************************
 **                                                                  **
 **                       VIBRATIONAL ANALYSIS                       **
 **                       --------------------                       **
 **                                                                  **
 **        VIBRATIONAL FREQUENCIES (CM**-1) AND NORMAL MODES         **
 **     FORCE CONSTANTS (mDYN/ANGSTROM) AND REDUCED MASSES (AMU)     **
 **                  INFRARED INTENSITIES (KM/MOL)                   **
 **                                                                  **
 **********************************************************************


 Mode:                 1                      2                      3
 Frequency:        23.44                  36.22                  41.38
 Force Cnst:      0.0057                 0.0195                 0.0200
 Red. Mass:      17.5661                25.2402                19.8439
 IR Active:          YES                    YES                    YES
 IR Intens:        0.138                  0.009                  0.055
 Raman Active:       YES                    YES                    YES
               X      Y      Z        X      Y      Z        X      Y      Z
 C          0.000 -0.054 -0.002    0.001 -0.175 -0.019   -0.012 -0.014  0.194
 C         -0.020 -0.046 -0.081   -0.099 -0.113 -0.003   -0.028 -0.009  0.122
 Cl        -0.046 -0.056 -0.158   -0.228 -0.185 -0.008   -0.019 -0.015  0.288
 C         -0.022 -0.032 -0.090   -0.097  0.008  0.018   -0.054  0.002 -0.103
 Cl        -0.050 -0.022 -0.209   -0.228  0.092  0.048   -0.085  0.011 -0.285
 C          0.001 -0.027  0.001    0.007  0.066  0.020   -0.059  0.008 -0.223
 H          0.001 -0.015  0.003    0.010  0.159  0.038   -0.081  0.017 -0.411
 C          0.023 -0.034  0.090    0.108  0.007  0.000   -0.038  0.002 -0.100
 Cl         0.052 -0.026  0.213    0.244  0.088  0.004   -0.051  0.009 -0.282
 C          0.021 -0.048  0.078    0.103 -0.114 -0.021   -0.013 -0.009  0.124
 Cl         0.047 -0.061  0.154    0.227 -0.187 -0.048    0.014 -0.017  0.290
 C          0.000 -0.072 -0.002    0.001 -0.235 -0.019   -0.014 -0.018  0.167
 C         -0.000  0.096  0.001   -0.005 -0.144 -0.012    0.065 -0.010  0.101
 Cl        -0.003  0.348  0.006   -0.015 -0.243 -0.017    0.190 -0.018  0.151
 C         -0.000  0.075  0.001   -0.005  0.057  0.002    0.054  0.005 -0.009
 Cl        -0.002  0.315  0.007   -0.015  0.272  0.013    0.165  0.020 -0.096
 C          0.000 -0.132 -0.004    0.002  0.119  0.006   -0.045  0.008 -0.047
 Cl         0.000 -0.188 -0.006    0.002  0.440  0.023   -0.069  0.032 -0.187
 C          0.001 -0.296 -0.007    0.009 -0.051 -0.003   -0.127 -0.007  0.018
 H          0.001 -0.446 -0.011    0.015 -0.018  0.000   -0.205 -0.006 -0.013
 C          0.000 -0.263 -0.006    0.009 -0.219 -0.015   -0.109 -0.019  0.126
 H          0.001 -0.392 -0.009    0.014 -0.299 -0.021   -0.175 -0.027  0.178
 TransDip   0.000 -0.012 -0.000    0.001 -0.003  0.000   -0.007 -0.000 -0.002

 Mode:                 4                      5                      6
 Frequency:        70.44                  78.56                  97.78
 Force Cnst:      0.0997                 0.1122                 0.1246
 Red. Mass:      34.1000                30.8581                22.1231
 IR Active:          YES                    YES                    YES
 IR Intens:        0.001                  0.006                  0.123
 Raman Active:       YES                    YES                    YES
               X      Y      Z        X      Y      Z        X      Y      Z
 C         -0.000 -0.007 -0.003    0.000 -0.078 -0.002    0.008  0.002 -0.215
 C          0.008 -0.007  0.092   -0.023 -0.067 -0.016    0.034 -0.001 -0.079
 Cl         0.054 -0.009  0.499   -0.069 -0.091 -0.083    0.110  0.010  0.378
 C         -0.012 -0.002 -0.086   -0.021 -0.039  0.011    0.034 -0.002 -0.099
 Cl        -0.058  0.005 -0.460   -0.051 -0.019  0.071    0.069 -0.013  0.068
 C         -0.000 -0.002 -0.003    0.001 -0.026 -0.000    0.026  0.001 -0.178
 H         -0.000  0.000 -0.002    0.001 -0.005  0.000    0.023  0.002 -0.199
 C          0.011 -0.004  0.082    0.023 -0.039 -0.012    0.034  0.003 -0.100
 Cl         0.060 -0.004  0.463    0.053 -0.019 -0.071    0.069  0.011  0.062
 C         -0.009 -0.005 -0.097    0.024 -0.068  0.013    0.034  0.002 -0.078
 Cl        -0.051  0.002 -0.495    0.070 -0.094  0.079    0.108 -0.019  0.380
 C         -0.000 -0.009 -0.001    0.000 -0.079 -0.002   -0.006  0.002 -0.253
 C         -0.001  0.001 -0.001   -0.000  0.049  0.001   -0.077  0.000 -0.209
 Cl        -0.002  0.058 -0.000   -0.004  0.586  0.011   -0.243  0.004 -0.285
 C         -0.001 -0.024 -0.001    0.000 -0.093 -0.002   -0.074 -0.000 -0.113
 Cl        -0.001 -0.134 -0.003    0.003 -0.549 -0.013   -0.200  0.001 -0.024
 C         -0.000  0.019  0.000   -0.001  0.040  0.001    0.006  0.001 -0.084
 Cl        -0.001  0.096  0.003   -0.003  0.394  0.009    0.029  0.000  0.045
 C          0.000  0.016 -0.000   -0.000 -0.019 -0.000    0.072  0.003 -0.139
 H          0.000  0.038  0.001   -0.001  0.044  0.001    0.137  0.004 -0.112
 C          0.000 -0.016 -0.001    0.000 -0.165 -0.004    0.054  0.004 -0.227
 H          0.000 -0.030 -0.002    0.000 -0.270 -0.006    0.103  0.005 -0.266
 TransDip  -0.000 -0.001 -0.000    0.000 -0.003 -0.000    0.007  0.000 -0.009

 Mode:                 7                      8                      9
 Frequency:       134.65                 150.32                 168.80
 Force Cnst:      0.0815                 0.2622                 0.1784
 Red. Mass:       7.6292                19.6959                10.6263
 IR Active:          YES                    YES                    YES
 IR Intens:        0.785                  0.167                  0.211
 Raman Active:       YES                    YES                    YES
               X      Y      Z        X      Y      Z        X      Y      Z
 C         -0.000 -0.080 -0.003    0.007  0.003 -0.140    0.028 -0.000  0.045
 C         -0.014 -0.077  0.005   -0.065  0.010 -0.119    0.022 -0.001  0.146
 Cl        -0.067 -0.110  0.013   -0.217 -0.085  0.065   -0.044 -0.030  0.027
 C         -0.020 -0.045  0.002   -0.081  0.023 -0.151    0.037  0.003  0.306
 Cl        -0.081 -0.014  0.007   -0.207  0.109  0.119   -0.071  0.043 -0.167
 C         -0.001 -0.033 -0.003   -0.089  0.003 -0.223    0.061 -0.005  0.498
 H         -0.001 -0.016 -0.003   -0.088  0.003 -0.222    0.069 -0.006  0.563
 C          0.018 -0.046 -0.008   -0.083 -0.017 -0.151    0.037 -0.009  0.306
 Cl         0.077 -0.017 -0.006   -0.213 -0.108  0.117   -0.075 -0.040 -0.166
 C          0.012 -0.077 -0.010   -0.066 -0.004 -0.119    0.022 -0.002  0.146
 Cl         0.057 -0.107 -0.013   -0.217  0.090  0.068   -0.038  0.028  0.025
 C          0.001  0.034 -0.001    0.086  0.001 -0.088    0.028  0.001 -0.093
 C          0.002  0.046 -0.001    0.122  0.002 -0.087    0.030  0.000 -0.098
 Cl         0.002  0.089 -0.000    0.217 -0.001 -0.063   -0.024  0.003 -0.133
 C          0.002  0.095  0.001    0.142 -0.002 -0.045    0.031 -0.000 -0.056
 Cl         0.003  0.020 -0.001    0.148  0.000 -0.036   -0.028  0.001 -0.013
 C          0.003  0.188  0.004    0.218 -0.007 -0.010    0.071 -0.001 -0.039
 Cl         0.006 -0.153 -0.001    0.267  0.004  0.155    0.098  0.000  0.064
 C          0.002  0.430  0.008    0.227 -0.019 -0.019    0.080 -0.001 -0.052
 H          0.002  0.593  0.013    0.233 -0.027 -0.018    0.094 -0.001 -0.047
 C          0.002  0.331  0.005    0.201 -0.014 -0.058    0.063  0.001 -0.084
 H          0.003  0.453  0.008    0.264 -0.020 -0.108    0.092  0.001 -0.108
 TransDip   0.000  0.028  0.000    0.010 -0.001 -0.008    0.010 -0.000  0.010

 Mode:                10                     11                     12
 Frequency:       199.57                 213.11                 215.53
 Force Cnst:      0.7614                 0.7039                 0.8661
 Red. Mass:      32.4479                26.3055                31.6453
 IR Active:          YES                    YES                    YES
 IR Intens:        0.004                  0.015                  0.163
 Raman Active:       YES                    YES                    YES
               X      Y      Z        X      Y      Z        X      Y      Z
 C         -0.024  0.002 -0.010   -0.106 -0.004 -0.031   -0.005  0.091  0.000
 C         -0.084  0.041  0.017   -0.068 -0.004 -0.006   -0.029  0.140  0.007
 Cl        -0.394 -0.124  0.050    0.169  0.139 -0.012   -0.454 -0.062  0.054
 C         -0.074  0.022  0.029   -0.068 -0.026  0.021    0.005  0.146 -0.002
 Cl         0.421 -0.303 -0.062   -0.038 -0.061 -0.006    0.443 -0.086 -0.051
 C         -0.155  0.001  0.049   -0.062 -0.006  0.040   -0.001  0.116 -0.006
 H         -0.157  0.000  0.053   -0.061 -0.006  0.056   -0.002  0.124 -0.008
 C         -0.077 -0.019  0.025   -0.066  0.011  0.021   -0.008  0.149 -0.001
 Cl         0.421  0.296 -0.055    0.011  0.070 -0.010   -0.447 -0.074  0.053
 C         -0.087 -0.038  0.013   -0.070 -0.010 -0.004    0.026  0.141 -0.006
 Cl        -0.388  0.129  0.053    0.118 -0.133 -0.008    0.476 -0.085 -0.057
 C         -0.018  0.003 -0.028   -0.125 -0.002 -0.061   -0.007  0.023 -0.002
 C         -0.003  0.003 -0.034   -0.119  0.003 -0.066   -0.008 -0.017 -0.002
 Cl         0.070 -0.001 -0.012    0.256 -0.000  0.070    0.011  0.005  0.006
 C         -0.007  0.001 -0.038   -0.176  0.006 -0.170   -0.012 -0.017 -0.010
 Cl         0.012  0.001 -0.060    0.034  0.010 -0.398    0.006  0.011 -0.028
 C          0.011 -0.001 -0.025   -0.171  0.004 -0.123   -0.013 -0.001 -0.007
 Cl         0.034 -0.001  0.106   -0.095 -0.014  0.579   -0.009  0.000  0.037
 C          0.014 -0.005 -0.028   -0.127  0.002 -0.154   -0.010  0.024 -0.009
 H          0.009 -0.009 -0.030   -0.149  0.002 -0.165   -0.011  0.039 -0.009
 C          0.005 -0.002 -0.026   -0.136 -0.002 -0.081   -0.010  0.036 -0.003
 H          0.015 -0.005 -0.034   -0.172 -0.006 -0.055   -0.014  0.077  0.000
 TransDip  -0.002 -0.000  0.000   -0.004  0.001 -0.001   -0.000 -0.013 -0.000

 Mode:                13                     14                     15
 Frequency:       221.25                 250.59                 260.64
 Force Cnst:      0.9325                 0.2740                 0.7867
 Red. Mass:      32.3309                 7.4045                19.6566
 IR Active:          YES                    YES                    YES
 IR Intens:        0.087                  0.937                  0.203
 Raman Active:       YES                    YES                    YES
               X      Y      Z        X      Y      Z        X      Y      Z
 C          0.039 -0.001  0.042   -0.002 -0.001 -0.002    0.155 -0.001  0.016
 C          0.029 -0.004  0.009    0.005 -0.007 -0.017    0.231 -0.072  0.000
 Cl        -0.030 -0.041 -0.004   -0.012 -0.020  0.001   -0.061 -0.319 -0.000
 C          0.027  0.005 -0.010    0.003 -0.003 -0.011    0.254  0.012 -0.038
 Cl        -0.004  0.030  0.007   -0.004  0.000  0.002    0.050  0.220  0.003
 C          0.027 -0.001 -0.020   -0.002 -0.006  0.003    0.296 -0.001 -0.079
 H          0.027 -0.001 -0.030   -0.002 -0.013  0.005    0.296 -0.002 -0.113
 C          0.027 -0.007 -0.010   -0.007 -0.002  0.013    0.252 -0.014 -0.038
 Cl         0.002 -0.028  0.005    0.003  0.004 -0.002    0.047 -0.218 -0.001
 C          0.028  0.001  0.010   -0.009 -0.008  0.014    0.230  0.068  0.001
 Cl        -0.037  0.043 -0.003    0.015 -0.027 -0.001   -0.060  0.321  0.006
 C          0.051 -0.001  0.087   -0.001  0.098  0.001    0.039  0.001  0.002
 C         -0.000  0.001  0.152   -0.001  0.382  0.007   -0.046  0.009  0.033
 Cl        -0.610 -0.004 -0.059    0.000 -0.086 -0.001    0.042 -0.003  0.080
 C          0.032  0.005  0.136   -0.002  0.462  0.010   -0.104  0.013 -0.039
 Cl         0.636  0.008 -0.301   -0.002 -0.104 -0.001   -0.117 -0.001 -0.087
 C         -0.042  0.002  0.095    0.001  0.301  0.006   -0.175  0.009 -0.051
 Cl        -0.039 -0.004  0.125    0.004 -0.060 -0.004   -0.220 -0.006  0.115
 C          0.003 -0.005  0.080    0.002 -0.075 -0.001   -0.117  0.001 -0.090
 H          0.019 -0.010  0.087    0.003 -0.362 -0.009   -0.095 -0.005 -0.080
 C          0.012 -0.006  0.086    0.002 -0.211 -0.005   -0.089 -0.005 -0.039
 H         -0.005 -0.012  0.100    0.003 -0.579 -0.014   -0.176 -0.017  0.030
 TransDip   0.008 -0.000 -0.005   -0.000 -0.031 -0.001    0.014 -0.000  0.002

 Mode:                16                     17                     18
 Frequency:       307.79                 317.53                 346.39
 Force Cnst:      0.4061                 1.3602                 0.5900
 Red. Mass:       7.2754                22.8983                 8.3462
 IR Active:          YES                    YES                    YES
 IR Intens:        0.357                  0.005                  0.226
 Raman Active:       YES                    YES                    YES
               X      Y      Z        X      Y      Z        X      Y      Z
 C          0.037 -0.003  0.338    0.002  0.060  0.005   -0.010  0.075  0.001
 C          0.035 -0.003  0.321   -0.191  0.142  0.007    0.023  0.005 -0.084
 Cl        -0.003  0.000 -0.055   -0.159  0.339  0.022   -0.041 -0.047  0.017
 C          0.001 -0.002  0.023   -0.199 -0.123 -0.001    0.005 -0.067 -0.077
 Cl        -0.002 -0.003  0.019   -0.172 -0.313  0.020   -0.086 -0.086  0.020
 C         -0.039  0.003 -0.316   -0.001 -0.055 -0.006    0.010 -0.065  0.003
 H         -0.081  0.005 -0.692    0.000  0.214 -0.009    0.010 -0.068  0.009
 C         -0.001  0.000  0.027    0.197 -0.128 -0.001   -0.008 -0.038  0.075
 Cl        -0.000  0.004  0.018    0.168 -0.318 -0.026    0.059 -0.034 -0.018
 C          0.032 -0.005  0.325    0.195  0.138  0.005   -0.019  0.037  0.077
 Cl        -0.004 -0.003 -0.056    0.161  0.336 -0.016    0.073  0.016 -0.020
 C          0.003  0.005  0.042    0.000 -0.180 -0.003   -0.007  0.351  0.033
 C          0.066  0.005 -0.049    0.001 -0.083 -0.002   -0.026  0.246  0.039
 Cl        -0.030  0.002 -0.138   -0.000  0.011 -0.001   -0.045 -0.025  0.083
 C          0.046  0.003 -0.063    0.000  0.036  0.000   -0.025  0.011 -0.037
 Cl        -0.056 -0.001 -0.007   -0.001 -0.005  0.000   -0.059 -0.002 -0.071
 C          0.026 -0.001 -0.068   -0.000  0.145  0.003    0.039 -0.280 -0.032
 Cl         0.068  0.000  0.047    0.001 -0.034 -0.000    0.090  0.060 -0.019
 C         -0.046 -0.004 -0.031   -0.001  0.122  0.003    0.023 -0.250 -0.015
 H         -0.100 -0.008 -0.055   -0.003  0.208  0.004   -0.014 -0.450 -0.036
 C         -0.059  0.002  0.016   -0.001 -0.137 -0.003    0.020  0.321  0.038
 H         -0.081  0.002  0.033   -0.001 -0.213 -0.004    0.015  0.498  0.045
 TransDip  -0.003  0.000 -0.019   -0.000 -0.002 -0.000   -0.005  0.014 -0.002

 Mode:                19                     20                     21
 Frequency:       346.76                 347.10                 350.22
 Force Cnst:      1.4259                 0.8637                 2.1712
 Red. Mass:      20.1271                12.1675                30.0449
 IR Active:          YES                    YES                    YES
 IR Intens:        0.191                  0.008                  0.023
 Raman Active:       YES                    YES                    YES
               X      Y      Z        X      Y      Z        X      Y      Z
 C         -0.031 -0.039  0.013   -0.006 -0.032  0.001   -0.083 -0.003 -0.011
 C          0.010 -0.062  0.194   -0.056 -0.016 -0.447    0.005 -0.184 -0.017
 Cl         0.071 -0.085 -0.038    0.040 -0.020  0.065    0.178 -0.351 -0.021
 C          0.009 -0.020  0.188   -0.054  0.021 -0.456   -0.051 -0.190  0.003
 Cl        -0.005 -0.049 -0.029    0.033  0.014  0.069   -0.207 -0.396  0.017
 C          0.031  0.034 -0.005    0.005  0.026  0.000    0.080  0.002  0.006
 H          0.029  0.038 -0.011    0.005  0.022  0.001    0.075  0.004  0.026
 C         -0.013  0.073 -0.183    0.054  0.026  0.457   -0.045  0.194  0.002
 Cl        -0.073  0.109  0.039   -0.045  0.044 -0.067   -0.207  0.403  0.026
 C          0.006  0.042 -0.179    0.058 -0.009  0.447    0.013  0.183 -0.019
 Cl         0.020  0.107  0.027   -0.025  0.017 -0.067    0.179  0.353 -0.011
 C         -0.026 -0.190  0.098   -0.005 -0.135  0.016   -0.040 -0.020 -0.044
 C         -0.093 -0.137  0.124   -0.017 -0.096  0.021    0.029 -0.012 -0.073
 Cl        -0.172  0.005  0.316   -0.031  0.010  0.059    0.082  0.005 -0.162
 C         -0.093  0.001 -0.144   -0.017 -0.029 -0.026    0.047 -0.002  0.068
 Cl        -0.227  0.007 -0.269   -0.041  0.006 -0.049    0.125 -0.002  0.132
 C          0.144  0.155 -0.098    0.026  0.085 -0.016   -0.034  0.016  0.057
 Cl         0.352 -0.028 -0.078    0.064 -0.019 -0.015   -0.099 -0.005  0.023
 C          0.079  0.130 -0.032    0.014  0.106 -0.004   -0.034  0.014  0.047
 H         -0.072  0.230 -0.093   -0.014  0.209 -0.013    0.017  0.025  0.069
 C          0.075 -0.176  0.116    0.014 -0.109  0.020   -0.043 -0.019 -0.037
 H          0.056 -0.276  0.128    0.011 -0.148  0.021   -0.005 -0.030 -0.066
 TransDip  -0.012 -0.006 -0.006   -0.003 -0.000 -0.001    0.004 -0.001  0.002

 Mode:                22                     23                     24
 Frequency:       448.13                 496.32                 503.63
 Force Cnst:      0.7423                 1.5134                 1.7909
 Red. Mass:       6.2740                10.4279                11.9836
 IR Active:          YES                    YES                    YES
 IR Intens:        9.050                 10.157                 23.834
 Raman Active:       YES                    YES                    YES
               X      Y      Z        X      Y      Z        X      Y      Z
 C          0.055  0.002 -0.119   -0.185  0.001 -0.052   -0.177  0.003 -0.144
 C          0.041  0.016  0.144   -0.110 -0.038  0.045   -0.106 -0.032  0.065
 Cl        -0.020  0.028 -0.009    0.068 -0.086 -0.011    0.067 -0.083 -0.012
 C          0.027 -0.009  0.118   -0.103  0.034  0.065   -0.101  0.035  0.120
 Cl        -0.031 -0.039 -0.004    0.073  0.092 -0.010    0.066  0.084 -0.012
 C         -0.000  0.001 -0.153   -0.166  0.003 -0.032   -0.185  0.003 -0.081
 H         -0.037  0.004 -0.482   -0.181  0.006 -0.160   -0.214  0.006 -0.334
 C          0.026  0.005  0.119   -0.101 -0.032  0.064   -0.102 -0.035  0.119
 Cl        -0.030  0.040 -0.003    0.070 -0.093 -0.012    0.065 -0.085 -0.014
 C          0.039 -0.019  0.144   -0.106  0.038  0.045   -0.105  0.033  0.066
 Cl        -0.020 -0.028 -0.010    0.069  0.085 -0.009    0.068  0.082 -0.010
 C          0.075  0.004 -0.207   -0.196 -0.003 -0.015   -0.171  0.004 -0.208
 C         -0.087 -0.000 -0.030   -0.192 -0.004 -0.038   -0.132  0.004 -0.115
 Cl        -0.001 -0.003  0.131    0.088  0.003 -0.132   -0.025 -0.003  0.157
 C         -0.077 -0.001  0.060   -0.162  0.001  0.158   -0.041 -0.001 -0.053
 Cl         0.009  0.001 -0.031   -0.019  0.003 -0.141    0.158 -0.004  0.204
 C          0.005 -0.002  0.104    0.054 -0.006  0.329   -0.079  0.001 -0.159
 Cl        -0.127 -0.000 -0.036    0.028  0.002 -0.061    0.153  0.001  0.009
 C          0.239  0.001 -0.034    0.088 -0.012  0.386   -0.154  0.005 -0.212
 H          0.439  0.000  0.049    0.169 -0.017  0.425   -0.139  0.007 -0.211
 C          0.234  0.005 -0.198    0.059  0.002  0.121   -0.207  0.004 -0.267
 H          0.328  0.008 -0.273    0.291  0.015 -0.058   -0.209  0.003 -0.271
 TransDip   0.079  0.001 -0.056   -0.091 -0.000  0.046   -0.139  0.002 -0.071

 Mode:                25                     26                     27
 Frequency:       518.34                 542.97                 567.71
 Force Cnst:      0.7837                 1.2381                 1.7593
 Red. Mass:       4.9508                 7.1278                 9.2647
 IR Active:          YES                    YES                    YES
 IR Intens:        0.009                  1.820                  0.448
 Raman Active:       YES                    YES                    YES
               X      Y      Z        X      Y      Z        X      Y      Z
 C          0.001 -0.088 -0.002   -0.001 -0.187 -0.006   -0.049  0.005 -0.170
 C         -0.071 -0.036  0.005   -0.169 -0.075  0.014    0.119 -0.037 -0.020
 Cl         0.022  0.007 -0.002    0.051 -0.004 -0.006   -0.078  0.088  0.008
 C         -0.071  0.036  0.004   -0.183  0.105  0.038    0.208 -0.096  0.101
 Cl         0.021 -0.004 -0.002    0.038 -0.028 -0.006   -0.035 -0.044 -0.002
 C          0.003  0.083  0.000    0.005  0.231 -0.001    0.371 -0.010 -0.132
 H          0.004  0.169  0.001    0.006  0.468 -0.007    0.345 -0.014 -0.404
 C          0.075  0.035 -0.003    0.190  0.104 -0.030    0.199  0.083  0.108
 Cl        -0.022 -0.002  0.002   -0.039 -0.026  0.005   -0.034  0.048 -0.001
 C          0.073 -0.037 -0.006    0.171 -0.077 -0.016    0.111  0.037 -0.022
 Cl        -0.024  0.006  0.002   -0.053 -0.005  0.006   -0.076 -0.084  0.006
 C         -0.000 -0.165 -0.004   -0.001 -0.158 -0.003   -0.179  0.001 -0.053
 C          0.001 -0.255 -0.006   -0.001  0.348  0.008   -0.180  0.001 -0.041
 Cl        -0.000  0.023  0.001    0.000 -0.025 -0.001    0.042  0.001 -0.032
 C         -0.001  0.306  0.006   -0.000  0.041  0.001   -0.139 -0.003  0.087
 Cl         0.001 -0.027  0.001   -0.000 -0.003 -0.000    0.045  0.000  0.007
 C         -0.001  0.080 -0.001    0.002 -0.332 -0.007   -0.078 -0.004  0.115
 Cl         0.001 -0.001  0.000    0.000  0.023  0.001    0.145  0.002 -0.023
 C         -0.001 -0.232 -0.008   -0.002  0.111  0.004   -0.190 -0.004  0.171
 H         -0.001 -0.506 -0.015   -0.004  0.485  0.013   -0.181 -0.003  0.176
 C         -0.003  0.247  0.004   -0.001 -0.001  0.002   -0.220 -0.000 -0.010
 H         -0.005  0.603  0.013   -0.001  0.109  0.004   -0.156  0.003 -0.059
 TransDip   0.002  0.002 -0.001    0.000  0.043  0.001   -0.021 -0.003  0.000

 Mode:                28                     29                     30
 Frequency:       602.26                 605.73                 609.58
 Force Cnst:      1.4047                 1.1253                 2.4884
 Red. Mass:       6.5732                 5.2053                11.3662
 IR Active:          YES                    YES                    YES
 IR Intens:        9.357                  0.110                  0.850
 Raman Active:       YES                    YES                    YES
               X      Y      Z        X      Y      Z        X      Y      Z
 C         -0.001  0.044 -0.002   -0.003  0.002 -0.260   -0.001  0.016 -0.038
 C         -0.063  0.051  0.097   -0.014  0.011 -0.067   -0.074  0.024 -0.479
 Cl         0.050 -0.073 -0.012    0.007 -0.008 -0.002    0.019 -0.025  0.028
 C         -0.138  0.155 -0.072    0.005  0.009  0.233    0.014  0.044  0.502
 Cl        -0.014 -0.081  0.006    0.000  0.004 -0.008   -0.008 -0.024 -0.030
 C          0.006  0.259  0.000   -0.078 -0.005 -0.155   -0.007  0.078 -0.022
 H          0.007  0.475 -0.003   -0.139 -0.006 -0.696   -0.015  0.148 -0.102
 C          0.144  0.153  0.080    0.003 -0.023  0.293   -0.009  0.050 -0.425
 Cl         0.012 -0.080 -0.008   -0.001  0.001 -0.012    0.007 -0.025  0.027
 C          0.065  0.054 -0.099   -0.026 -0.011 -0.126    0.070  0.011  0.452
 Cl        -0.053 -0.074  0.010    0.010  0.012  0.002   -0.018 -0.022 -0.029
 C         -0.001  0.271  0.006    0.066 -0.008  0.148    0.008  0.084  0.022
 C         -0.001 -0.064 -0.001    0.116 -0.002  0.092    0.015 -0.029  0.012
 Cl         0.000  0.006 -0.000   -0.007  0.001 -0.038   -0.001  0.004 -0.005
 C         -0.000 -0.242 -0.005    0.091  0.007 -0.057    0.012 -0.091 -0.009
 Cl         0.000  0.015  0.000   -0.026 -0.000 -0.003   -0.003  0.005 -0.000
 C         -0.002  0.271  0.007    0.029 -0.003 -0.092    0.003  0.110 -0.009
 Cl         0.001 -0.014 -0.001   -0.038 -0.000  0.018   -0.004 -0.006  0.002
 C         -0.001 -0.054  0.000   -0.027  0.001 -0.030   -0.005 -0.024 -0.004
 H          0.001 -0.451 -0.009   -0.178  0.009 -0.091   -0.025 -0.164 -0.016
 C         -0.001  0.008  0.000    0.027 -0.004  0.191    0.003  0.004  0.027
 H         -0.001 -0.358 -0.008   -0.080  0.001  0.277   -0.012 -0.099  0.036
 TransDip   0.001  0.098  0.001    0.005 -0.004 -0.008    0.001  0.030 -0.001

 Mode:                31                     32                     33
 Frequency:       678.64                 732.07                 754.28
 Force Cnst:      2.3818                 2.7693                 3.1671
 Red. Mass:       8.7775                 8.7704                 9.4482
 IR Active:          YES                    YES                    YES
 IR Intens:       61.800                 13.326                  7.603
 Raman Active:       YES                    YES                    YES
               X      Y      Z        X      Y      Z        X      Y      Z
 C          0.003  0.315  0.004   -0.281  0.005 -0.191   -0.161 -0.028  0.514
 C          0.109  0.249 -0.016   -0.053 -0.110  0.182   -0.116 -0.115 -0.289
 Cl         0.032 -0.101 -0.004   -0.013  0.017 -0.005   -0.009  0.018  0.012
 C          0.065  0.146  0.001   -0.002 -0.105 -0.116    0.004 -0.104  0.171
 Cl        -0.055 -0.086  0.005    0.023  0.023 -0.000    0.024  0.025 -0.005
 C          0.001  0.123  0.001    0.236 -0.002  0.033    0.175 -0.001 -0.112
 H          0.001  0.105 -0.001    0.257 -0.005  0.197    0.156  0.014 -0.304
 C         -0.063  0.148  0.004   -0.001  0.108 -0.113    0.028  0.082  0.168
 Cl         0.054 -0.087 -0.006    0.023 -0.024 -0.001    0.016 -0.016 -0.004
 C         -0.105  0.250  0.018   -0.052  0.109  0.184   -0.091  0.076 -0.288
 Cl        -0.034 -0.101  0.002   -0.013 -0.017 -0.005   -0.006 -0.006  0.011
 C          0.001 -0.031 -0.000   -0.202 -0.005  0.105   -0.151  0.067 -0.036
 C          0.001 -0.194 -0.003   -0.123  0.000  0.011    0.000 -0.046 -0.166
 Cl         0.000  0.004 -0.000    0.002  0.000 -0.025   -0.022  0.001  0.047
 C         -0.001  0.329  0.008   -0.081  0.003 -0.200    0.048  0.038 -0.103
 Cl        -0.000 -0.014 -0.000    0.051 -0.001  0.071    0.013 -0.001  0.016
 C          0.001 -0.274 -0.007    0.127  0.006 -0.178    0.151 -0.035 -0.034
 Cl         0.000  0.008  0.000   -0.067 -0.001  0.008   -0.062  0.000  0.008
 C         -0.002  0.116  0.003    0.163  0.004 -0.144    0.124  0.030  0.010
 H         -0.004  0.595  0.014   -0.136  0.008 -0.269    0.122 -0.019  0.005
 C         -0.000 -0.147 -0.002    0.220 -0.006  0.286    0.076 -0.014 -0.044
 H         -0.002  0.142  0.005    0.245 -0.001  0.267    0.257 -0.128 -0.192
 TransDip   0.001  0.252  0.003   -0.098  0.003 -0.064    0.020 -0.020 -0.084

 Mode:                34                     35                     36
 Frequency:       756.02                 778.62                 835.57
 Force Cnst:      1.8773                 3.6330                 0.6112
 Red. Mass:       5.5747                10.1709                 1.4859
 IR Active:          YES                    YES                    YES
 IR Intens:       23.737                 39.599                  8.845
 Raman Active:       YES                    YES                    YES
               X      Y      Z        X      Y      Z        X      Y      Z
 C          0.014 -0.128 -0.057   -0.121  0.003 -0.215   -0.000 -0.023 -0.001
 C         -0.048 -0.117  0.031   -0.024 -0.045  0.114   -0.010 -0.036  0.002
 Cl        -0.008  0.032  0.001   -0.003  0.005 -0.003   -0.002  0.006  0.000
 C         -0.061 -0.034 -0.009   -0.014 -0.041 -0.058   -0.014 -0.007  0.001
 Cl         0.018  0.021 -0.001    0.009  0.010 -0.000    0.003  0.003 -0.000
 C         -0.017 -0.002  0.012    0.081 -0.001  0.023    0.000  0.007  0.000
 H         -0.014  0.067  0.033    0.088 -0.001  0.072    0.001  0.031 -0.000
 C          0.057 -0.053 -0.028   -0.013  0.043 -0.057    0.014 -0.007 -0.001
 Cl        -0.021  0.025  0.003    0.009 -0.010 -0.001   -0.003  0.003  0.000
 C          0.067 -0.137  0.029   -0.024  0.042  0.115    0.009 -0.036 -0.002
 Cl         0.010  0.034 -0.002   -0.003 -0.005 -0.004    0.002  0.006 -0.000
 C          0.016  0.377  0.012   -0.064  0.003 -0.100    0.001  0.113  0.002
 C         -0.000 -0.275  0.012    0.333  0.005 -0.285    0.000 -0.023  0.000
 Cl         0.003  0.010 -0.005   -0.060 -0.002  0.113    0.000  0.001 -0.000
 C         -0.007  0.193  0.016    0.414  0.004 -0.072   -0.000  0.007  0.001
 Cl        -0.001 -0.005 -0.002   -0.053  0.001 -0.049   -0.000  0.000 -0.000
 C         -0.015 -0.200 -0.001    0.272  0.002  0.003   -0.001  0.056  0.001
 Cl         0.007  0.006 -0.001   -0.087 -0.001  0.033    0.000 -0.005 -0.000
 C         -0.013  0.163  0.002   -0.124 -0.009  0.346    0.001 -0.106 -0.003
 H         -0.011 -0.130 -0.005   -0.149 -0.006  0.339   -0.003  0.757  0.018
 C         -0.007 -0.076  0.002   -0.173  0.001 -0.081    0.000 -0.108 -0.003
 H         -0.027 -0.755  0.004    0.074  0.012 -0.273   -0.000  0.618  0.013
 TransDip  -0.007 -0.156  0.009    0.184  0.003 -0.082   -0.004  0.095  0.004

 Mode:                37                     38                     39
 Frequency:       863.11                 883.96                 886.01
 Force Cnst:      5.3740                 1.0495                 1.1758
 Red. Mass:      12.2440                 2.2796                 2.5422
 IR Active:          YES                    YES                    YES
 IR Intens:        1.405                 13.833                 51.734
 Raman Active:       YES                    YES                    YES
               X      Y      Z        X      Y      Z        X      Y      Z
 C         -0.001 -0.249 -0.002    0.069 -0.000  0.005   -0.080  0.001 -0.025
 C          0.280 -0.307 -0.034    0.060  0.042 -0.007   -0.067 -0.047  0.020
 Cl        -0.040  0.085  0.005    0.000 -0.003 -0.000   -0.001  0.003 -0.001
 C          0.295  0.351 -0.028    0.043  0.063  0.048   -0.038 -0.074  0.051
 Cl        -0.051 -0.095  0.004   -0.012 -0.012 -0.003    0.012  0.014 -0.005
 C          0.001  0.254  0.002   -0.102  0.002 -0.150    0.078  0.001 -0.164
 H         -0.002 -0.238  0.001    0.017 -0.009  0.926    0.197 -0.012  0.889
 C         -0.289  0.355  0.036    0.043 -0.066  0.046   -0.037  0.074  0.052
 Cl         0.049 -0.096 -0.006   -0.012  0.013 -0.003    0.012 -0.014 -0.005
 C         -0.284 -0.303  0.027    0.060 -0.043 -0.007   -0.066  0.048  0.021
 Cl         0.042  0.084 -0.003    0.000  0.003 -0.000   -0.001 -0.003 -0.001
 C         -0.001 -0.024 -0.001   -0.060  0.002 -0.019    0.070 -0.002  0.021
 C         -0.001  0.006 -0.001   -0.068  0.001 -0.072    0.082 -0.001  0.085
 Cl        -0.000  0.000  0.000   -0.003 -0.000  0.011    0.003  0.000 -0.013
 C         -0.001 -0.006 -0.001   -0.052  0.002 -0.103    0.064 -0.003  0.118
 Cl         0.000  0.000  0.000    0.019 -0.000  0.020   -0.022  0.000 -0.024
 C          0.001 -0.001 -0.000    0.085  0.001 -0.039   -0.098 -0.001  0.043
 Cl        -0.000  0.001  0.000   -0.016 -0.000  0.004    0.018  0.000 -0.004
 C          0.000  0.004  0.000   -0.014 -0.002  0.069    0.011  0.002 -0.077
 H         -0.001 -0.072 -0.002   -0.152  0.000  0.015    0.163  0.000 -0.016
 C          0.000  0.011  0.001    0.007 -0.002  0.063   -0.009  0.002 -0.065
 H          0.001 -0.035 -0.001    0.080  0.002  0.009   -0.096 -0.002 -0.001
 TransDip   0.000  0.038 -0.001    0.118  0.001 -0.018   -0.105 -0.003  0.205

 Mode:                40                     41                     42
 Frequency:       968.56                1058.03                1096.36
 Force Cnst:      0.7376                 6.7955                 5.6613
 Red. Mass:       1.3344                10.3032                 7.9939
 IR Active:          YES                    YES                    YES
 IR Intens:        0.483                 30.148                 45.511
 Raman Active:       YES                    YES                    YES
               X      Y      Z        X      Y      Z        X      Y      Z
 C          0.000  0.001 -0.000   -0.226  0.002  0.019   -0.163  0.001 -0.003
 C         -0.002 -0.008  0.001    0.175 -0.218 -0.021    0.108 -0.259 -0.011
 Cl        -0.000  0.001 -0.000   -0.016  0.025  0.002   -0.015  0.027  0.001
 C         -0.004 -0.003  0.000    0.172  0.193 -0.017    0.083  0.074 -0.008
 Cl         0.001  0.001 -0.000   -0.016 -0.022  0.001   -0.003 -0.005  0.000
 C          0.000  0.003  0.000   -0.244  0.002  0.027   -0.169  0.001  0.018
 H          0.000  0.015  0.000   -0.247  0.002  0.026   -0.173 -0.000  0.024
 C          0.004 -0.003 -0.000    0.169 -0.195 -0.021    0.081 -0.075 -0.009
 Cl        -0.001  0.001  0.000   -0.016  0.022  0.002   -0.003  0.005  0.000
 C          0.002 -0.008 -0.001    0.178  0.215 -0.016    0.112  0.258 -0.005
 Cl         0.000  0.001  0.000   -0.016 -0.024  0.001   -0.016 -0.027  0.001
 C          0.000  0.023  0.000   -0.255 -0.000  0.026    0.026 -0.003  0.094
 C          0.000  0.008  0.001    0.118  0.006 -0.261   -0.054 -0.009  0.411
 Cl         0.000 -0.000 -0.000   -0.010 -0.001  0.025    0.012  0.001 -0.044
 C         -0.000 -0.008  0.000    0.210 -0.005  0.278   -0.026  0.002 -0.115
 Cl        -0.000  0.000 -0.000   -0.024  0.001 -0.032   -0.001 -0.000  0.003
 C         -0.000 -0.014 -0.000   -0.239 -0.003  0.084    0.281  0.003 -0.046
 Cl         0.000  0.002  0.000    0.023  0.000 -0.005   -0.034 -0.000  0.004
 C         -0.001  0.113  0.002    0.080  0.006 -0.234    0.060 -0.001  0.047
 H          0.002 -0.659 -0.016    0.152  0.004 -0.209    0.441 -0.003  0.187
 C          0.000 -0.125 -0.003    0.085 -0.004  0.152   -0.173  0.005 -0.265
 H          0.000  0.731  0.015    0.024 -0.001  0.195   -0.166  0.007 -0.296
 TransDip  -0.000 -0.022  0.001    0.175 -0.003  0.012    0.213 -0.002  0.035

 Mode:                43                     44                     45
 Frequency:      1149.32                1178.21                1188.67
 Force Cnst:      5.0233                 1.2269                 1.2828
 Red. Mass:       6.4544                 1.5001                 1.5410
 IR Active:          YES                    YES                    YES
 IR Intens:       15.543                  7.614                 46.706
 Raman Active:       YES                    YES                    YES
               X      Y      Z        X      Y      Z        X      Y      Z
 C         -0.093  0.001 -0.008   -0.044  0.000  0.013    0.002  0.050  0.001
 C         -0.087  0.278  0.014   -0.020  0.032  0.001    0.115 -0.040 -0.013
 Cl         0.016 -0.030 -0.002    0.003 -0.004 -0.000   -0.006  0.007  0.001
 C          0.079  0.162 -0.006    0.026  0.051 -0.002   -0.024 -0.081  0.002
 Cl        -0.014 -0.022  0.001   -0.003 -0.006  0.000    0.004  0.006 -0.000
 C          0.141 -0.001 -0.017    0.025 -0.000 -0.003   -0.001  0.045  0.001
 H          0.160 -0.006 -0.015    0.030 -0.003 -0.005    0.006  0.975  0.010
 C          0.076 -0.162 -0.009    0.025 -0.051 -0.003    0.020 -0.076 -0.003
 Cl        -0.013  0.022  0.002   -0.003  0.006  0.000   -0.003  0.006  0.000
 C         -0.091 -0.277  0.008   -0.019 -0.032  0.001   -0.113 -0.036  0.012
 Cl         0.017  0.030 -0.001    0.003  0.004 -0.000    0.006  0.006 -0.001
 C         -0.211 -0.002  0.091   -0.030  0.000 -0.013    0.000 -0.022 -0.003
 C         -0.052 -0.002  0.071   -0.010 -0.002  0.109   -0.003  0.003 -0.000
 Cl         0.004  0.000 -0.013    0.004  0.000 -0.010    0.000 -0.000 -0.000
 C          0.113 -0.003  0.135    0.061 -0.001  0.049    0.001  0.000  0.007
 Cl        -0.013  0.000 -0.020   -0.007  0.000 -0.006   -0.000 -0.000 -0.001
 C          0.215  0.000  0.047   -0.022  0.001 -0.038    0.008 -0.000  0.002
 Cl        -0.027 -0.000  0.001    0.002 -0.000  0.002   -0.001  0.000  0.000
 C          0.137  0.004 -0.170   -0.065 -0.001  0.013   -0.000  0.000 -0.004
 H          0.461  0.004 -0.064   -0.542  0.003 -0.178   -0.029 -0.001 -0.016
 C         -0.154  0.000 -0.067    0.070  0.001 -0.034   -0.001  0.005  0.000
 H         -0.493 -0.003  0.171    0.636  0.009 -0.475   -0.009 -0.022  0.006
 TransDip   0.105  0.001  0.070    0.052 -0.002  0.072    0.006 -0.219 -0.000

 Mode:                46                     47                     48
 Frequency:      1190.61                1263.50                1269.16
 Force Cnst:      2.0758                 4.6822                10.8480
 Red. Mass:       2.4854                 4.9779                11.4306
 IR Active:          YES                    YES                    YES
 IR Intens:       29.310                 34.083                  0.890
 Raman Active:       YES                    YES                    YES
               X      Y      Z        X      Y      Z        X      Y      Z
 C         -0.069  0.004 -0.003    0.121 -0.015 -0.033    0.010  0.441  0.002
 C         -0.024  0.042  0.005    0.132  0.085 -0.011   -0.344 -0.206  0.034
 Cl         0.003 -0.006 -0.001   -0.005  0.001  0.001   -0.000 -0.002  0.000
 C          0.034  0.072 -0.003   -0.053 -0.231  0.004    0.344 -0.176 -0.040
 Cl        -0.004 -0.008  0.000    0.006  0.018 -0.000   -0.000 -0.004 -0.000
 C          0.039  0.002 -0.005   -0.131 -0.009  0.014   -0.007  0.338  0.004
 H          0.048  0.058 -0.003   -0.157 -0.007  0.021   -0.010  0.217  0.004
 C          0.035 -0.082 -0.004   -0.028  0.241  0.007   -0.351 -0.137  0.037
 Cl        -0.005  0.009  0.001    0.006 -0.018 -0.001    0.001 -0.006 -0.000
 C         -0.038 -0.046  0.005    0.110 -0.073 -0.011    0.359 -0.224 -0.040
 Cl         0.004  0.006 -0.000   -0.005 -0.001  0.001   -0.000 -0.002 -0.000
 C         -0.020 -0.003  0.060   -0.224 -0.002  0.202   -0.014 -0.031  0.014
 C          0.093 -0.000  0.022   -0.126 -0.001  0.018   -0.011  0.006  0.001
 Cl        -0.005 -0.000  0.002    0.000  0.000 -0.008    0.000 -0.000 -0.000
 C         -0.019  0.004 -0.184    0.200  0.002 -0.045    0.015  0.003 -0.005
 Cl         0.007 -0.000  0.017   -0.006  0.000 -0.004   -0.000 -0.000 -0.000
 C         -0.214 -0.000 -0.047   -0.024 -0.002  0.063   -0.001 -0.001  0.006
 Cl         0.020  0.000 -0.001    0.000 -0.000  0.001    0.000  0.000  0.000
 C          0.013 -0.002  0.093   -0.036  0.002 -0.091   -0.004  0.002 -0.006
 H          0.756 -0.008  0.412    0.479 -0.000  0.111    0.032 -0.002  0.008
 C          0.017  0.001 -0.006    0.005  0.001 -0.060    0.002  0.010 -0.005
 H          0.279  0.003 -0.208    0.446  0.012 -0.419    0.026 -0.049 -0.026
 TransDip  -0.170 -0.011 -0.034   -0.169 -0.000  0.080   -0.007  0.029  0.004

 Mode:                49                     50                     51
 Frequency:      1281.07                1379.21                1393.77
 Force Cnst:      9.0937                 5.1197                 5.8464
 Red. Mass:       9.4047                 4.5681                 5.1081
 IR Active:          YES                    YES                    YES
 IR Intens:        2.007                 57.534                 58.839
 Raman Active:       YES                    YES                    YES
               X      Y      Z        X      Y      Z        X      Y      Z
 C         -0.047 -0.001 -0.019    0.057  0.000  0.037    0.337 -0.013 -0.052
 C         -0.078 -0.069  0.014   -0.013 -0.034 -0.004   -0.062 -0.165  0.006
 Cl         0.003  0.001 -0.000    0.000  0.002  0.000    0.002  0.009 -0.000
 C          0.010  0.147  0.002   -0.024  0.031  0.001   -0.145  0.159  0.019
 Cl        -0.003 -0.010  0.000    0.001 -0.001 -0.000    0.003 -0.006 -0.000
 C          0.090 -0.002 -0.011    0.030  0.000 -0.002    0.171 -0.005 -0.020
 H          0.108  0.003 -0.007    0.034 -0.005 -0.008    0.197  0.039 -0.020
 C          0.009 -0.147 -0.001   -0.023 -0.031  0.001   -0.166 -0.156  0.017
 Cl        -0.003  0.010  0.000    0.001  0.001  0.000    0.004  0.005 -0.000
 C         -0.080  0.071  0.016   -0.014  0.033 -0.003   -0.048  0.178  0.009
 Cl         0.003 -0.001 -0.000    0.000 -0.002  0.000    0.001 -0.009 -0.000
 C          0.221 -0.007  0.304   -0.025  0.005 -0.236   -0.101  0.000  0.103
 C         -0.298  0.003 -0.178   -0.259 -0.004  0.134   -0.026  0.001 -0.065
 Cl        -0.002 -0.000  0.005    0.008  0.000 -0.009    0.000  0.000  0.001
 C          0.197  0.007 -0.266    0.294 -0.000  0.052   -0.021 -0.002  0.090
 Cl         0.006 -0.000  0.006   -0.011  0.000 -0.008   -0.000  0.000 -0.004
 C          0.018 -0.008  0.381   -0.053  0.004 -0.195    0.061  0.001 -0.046
 Cl         0.005  0.000 -0.001    0.000 -0.000  0.007   -0.005 -0.000  0.000
 C         -0.264  0.000 -0.091   -0.099 -0.002  0.096    0.006  0.002 -0.077
 H         -0.239  0.002 -0.078    0.441 -0.007  0.340    0.393  0.000  0.067
 C          0.234  0.004 -0.191    0.124 -0.001  0.077   -0.112 -0.002  0.058
 H         -0.318 -0.001  0.246   -0.362 -0.011  0.485    0.497  0.011 -0.425
 TransDip   0.044 -0.000 -0.012    0.025 -0.007  0.242    0.242  0.014 -0.041

 Mode:                52                     53                     54
 Frequency:      1412.86                1473.46                1575.35
 Force Cnst:      4.1962                 4.5414                10.9804
 Red. Mass:       3.5679                 3.5503                 7.5095
 IR Active:          YES                    YES                    YES
 IR Intens:      148.359                 62.050                  0.155
 Raman Active:       YES                    YES                    YES
               X      Y      Z        X      Y      Z        X      Y      Z
 C          0.012  0.265  0.001   -0.121 -0.000  0.006    0.109  0.006  0.012
 C          0.112 -0.150 -0.014   -0.020  0.029  0.004   -0.160 -0.044  0.014
 Cl        -0.006  0.006  0.001   -0.000 -0.002 -0.000    0.002  0.001  0.000
 C         -0.197 -0.027  0.022    0.068 -0.033 -0.007    0.152 -0.039 -0.019
 Cl         0.008  0.005 -0.001   -0.001  0.001  0.000   -0.002  0.001  0.000
 C          0.006  0.125  0.001   -0.048 -0.001  0.005   -0.079 -0.013  0.009
 H         -0.001 -0.875 -0.010   -0.054  0.004  0.007   -0.090  0.019  0.008
 C          0.186 -0.039 -0.021    0.067  0.033 -0.007    0.155  0.051 -0.018
 Cl        -0.007  0.005  0.001   -0.001 -0.001  0.000   -0.002 -0.001  0.000
 C         -0.117 -0.138  0.011   -0.020 -0.028  0.003   -0.154  0.037  0.015
 Cl         0.006  0.006 -0.000   -0.000  0.002 -0.000    0.002 -0.001  0.000
 C         -0.002 -0.037  0.004    0.221 -0.002  0.068   -0.025  0.007 -0.331
 C         -0.000  0.004 -0.003   -0.091  0.003 -0.137    0.095 -0.003  0.154
 Cl        -0.000 -0.000  0.000    0.003 -0.000  0.004   -0.002 -0.000  0.001
 C         -0.002  0.002  0.003   -0.079 -0.004  0.180    0.021  0.004 -0.184
 Cl         0.000 -0.000 -0.000    0.001  0.000 -0.005   -0.001 -0.000  0.000
 C          0.003 -0.001 -0.001    0.139  0.004 -0.143    0.099 -0.007  0.340
 Cl        -0.000  0.000 -0.000   -0.006 -0.000  0.003   -0.002  0.000 -0.004
 C         -0.001  0.002 -0.003   -0.179  0.001 -0.056   -0.170  0.005 -0.240
 H          0.014 -0.003  0.002    0.647 -0.004  0.277    0.433  0.003 -0.018
 C         -0.004  0.006  0.002   -0.011 -0.001  0.077   -0.098 -0.006  0.263
 H          0.019 -0.030 -0.017    0.449  0.006 -0.262    0.441  0.003 -0.135
 TransDip   0.007 -0.390 -0.007    0.247  0.004 -0.053   -0.005  0.003  0.011

 Mode:                55                     56                     57
 Frequency:      1576.38                1578.73                1612.09
 Force Cnst:     10.4187                14.2661                10.4597
 Red. Mass:       7.1161                 9.7149                 6.8312
 IR Active:          YES                    YES                    YES
 IR Intens:       14.545                  5.296                 15.551
 Raman Active:       YES                    YES                    YES
               X      Y      Z        X      Y      Z        X      Y      Z
 C          0.020 -0.290 -0.006   -0.272 -0.030  0.045    0.103  0.000 -0.009
 C          0.066  0.171 -0.006    0.358  0.109 -0.040   -0.042 -0.015  0.004
 Cl        -0.003  0.001  0.000   -0.004 -0.001  0.001    0.001  0.000 -0.000
 C          0.081 -0.273 -0.012   -0.328  0.074  0.036    0.029 -0.009 -0.004
 Cl        -0.000  0.002  0.000    0.004 -0.001 -0.000   -0.000  0.000  0.000
 C         -0.011  0.489  0.007    0.171  0.049 -0.018   -0.015 -0.001  0.002
 H         -0.022 -0.666 -0.005    0.192 -0.069 -0.024   -0.017  0.001  0.002
 C         -0.026 -0.255  0.000   -0.341 -0.123  0.036    0.030  0.009 -0.003
 Cl        -0.000  0.002  0.000    0.004  0.002 -0.000   -0.000 -0.000  0.000
 C         -0.124  0.187  0.016    0.337 -0.076 -0.040   -0.041  0.014  0.004
 Cl         0.004  0.000 -0.000   -0.004  0.002  0.001    0.001 -0.000 -0.000
 C         -0.003  0.020  0.006    0.035  0.006 -0.187   -0.282 -0.001  0.042
 C         -0.005 -0.002 -0.003    0.102 -0.002  0.086    0.265 -0.000  0.060
 Cl         0.000  0.000  0.000   -0.001  0.000  0.000   -0.003  0.000 -0.004
 C          0.004 -0.001  0.001   -0.050  0.001 -0.065   -0.208 -0.003  0.101
 Cl        -0.000  0.000  0.000   -0.000  0.000 -0.001    0.001  0.000 -0.002
 C         -0.005  0.001 -0.005    0.102 -0.003  0.168    0.129  0.002 -0.050
 Cl         0.000 -0.000  0.000   -0.001  0.000 -0.001    0.002 -0.000  0.001
 C          0.010 -0.002  0.004   -0.201  0.002 -0.139   -0.334 -0.001 -0.006
 H         -0.014  0.002 -0.005    0.348 -0.000  0.077    0.261 -0.005  0.257
 C         -0.004 -0.003 -0.003    0.033 -0.003  0.116    0.373  0.005 -0.185
 H         -0.005  0.019 -0.002    0.196  0.002  0.008   -0.393 -0.008  0.426
 TransDip   0.005 -0.122  0.001   -0.072 -0.009 -0.015    0.100  0.003 -0.077

 Mode:                58                     59                     60
 Frequency:      3191.31                3209.90                3218.56
 Force Cnst:      6.5361                 6.6486                 6.6688
 Red. Mass:       1.0893                 1.0952                 1.0926
 IR Active:          YES                    YES                    YES
 IR Intens:        1.189                  0.105                  2.837
 Raman Active:       YES                    YES                    YES
               X      Y      Z        X      Y      Z        X      Y      Z
 C          0.000  0.000 -0.000    0.000  0.000 -0.000    0.000  0.000 -0.000
 C          0.000 -0.000  0.000    0.000 -0.000 -0.000    0.001  0.000 -0.000
 Cl        -0.000  0.000 -0.000   -0.000  0.000 -0.000    0.000  0.000 -0.000
 C         -0.000  0.000 -0.000   -0.000  0.000  0.000    0.001 -0.003 -0.000
 Cl         0.000 -0.000 -0.000    0.000  0.000  0.000    0.000  0.000 -0.000
 C         -0.000 -0.000 -0.000   -0.000  0.000  0.000   -0.087  0.001  0.010
 H          0.000 -0.000 -0.000    0.001 -0.000 -0.000    0.990 -0.006 -0.111
 C         -0.000 -0.000 -0.000   -0.000 -0.000  0.000    0.001  0.003 -0.000
 Cl         0.000  0.000 -0.000    0.000 -0.000  0.000    0.000 -0.000 -0.000
 C          0.000  0.000  0.000    0.000  0.000 -0.000    0.001 -0.000 -0.000
 Cl        -0.000 -0.000 -0.000   -0.000 -0.000 -0.000    0.000 -0.000 -0.000
 C         -0.002 -0.000  0.002   -0.001 -0.000  0.002   -0.000  0.000 -0.000
 C          0.000 -0.000  0.000    0.000 -0.000  0.000    0.000 -0.000 -0.000
 Cl         0.000  0.000 -0.000   -0.000 -0.000  0.000    0.000 -0.000  0.000
 C          0.000  0.000 -0.000   -0.000 -0.000  0.000   -0.000 -0.000 -0.000
 Cl         0.000 -0.000  0.000   -0.000 -0.000 -0.000    0.000 -0.000  0.000
 C         -0.001  0.000 -0.000    0.003 -0.000  0.002   -0.000 -0.000 -0.000
 Cl         0.000  0.000 -0.000   -0.000 -0.000  0.000    0.000 -0.000 -0.000
 C         -0.011 -0.001  0.033    0.032  0.002 -0.074   -0.000 -0.000  0.000
 H          0.152  0.010 -0.380   -0.346 -0.022  0.840    0.000  0.000 -0.001
 C         -0.048  0.001 -0.063   -0.025  0.001 -0.028    0.000 -0.000  0.000
 H          0.558 -0.015  0.716    0.254 -0.007  0.319   -0.000  0.000 -0.001
 TransDip  -0.031  0.000 -0.017   -0.003 -0.000 -0.010    0.054 -0.000 -0.005

 STANDARD THERMODYNAMIC QUANTITIES AT   298.15 K  AND     1.00 ATM

   This Molecule has  0 Imaginary Frequencies
   Zero point vibrational energy:       70.773 kcal/mol

   Atom    1 Element C  Has Mass   12.00000
   Atom    2 Element C  Has Mass   12.00000
   Atom    3 Element Cl Has Mass   34.96885
   Atom    4 Element C  Has Mass   12.00000
   Atom    5 Element Cl Has Mass   34.96885
   Atom    6 Element C  Has Mass   12.00000
   Atom    7 Element H  Has Mass    1.00783
   Atom    8 Element C  Has Mass   12.00000
   Atom    9 Element Cl Has Mass   34.96885
   Atom   10 Element C  Has Mass   12.00000
   Atom   11 Element Cl Has Mass   34.96885
   Atom   12 Element C  Has Mass   12.00000
   Atom   13 Element C  Has Mass   12.00000
   Atom   14 Element Cl Has Mass   34.96885
   Atom   15 Element C  Has Mass   12.00000
   Atom   16 Element Cl Has Mass   34.96885
   Atom   17 Element C  Has Mass   12.00000
   Atom   18 Element Cl Has Mass   34.96885
   Atom   19 Element C  Has Mass   12.00000
   Atom   20 Element H  Has Mass    1.00783
   Atom   21 Element C  Has Mass   12.00000
   Atom   22 Element H  Has Mass    1.00783
   Molecular Mass:   391.805440 amu
   Principal axes and moments of inertia in amu*Bohr^2:
                             1           2           3
    Eigenvalues --     5539.04049 13791.98618 16039.43829
          X               0.99999     0.00001    -0.00454
          Y              -0.00002     1.00000    -0.00052
          Z               0.00454     0.00052     0.99999
   Rotational Symmetry Number is   1
   The Molecule is an Asymmetric Top
   Translational Enthalpy:        0.889 kcal/mol
   Rotational Enthalpy:           0.889 kcal/mol
   Vibrational Enthalpy:         80.175 kcal/mol
   gas constant (RT):             0.592 kcal/mol
   Translational Entropy:        43.788  cal/mol.K
   Rotational Entropy:           35.459  cal/mol.K
   Vibrational Entropy:          63.113  cal/mol.K

   Total Enthalpy:               82.545 kcal/mol
   Total Entropy:               142.360  cal/mol.K

 ======================================================================

 STANDARD THERMODYNAMIC QUANTITIES FOR ANHARMONIC VIBRATION -- TOSH

   Zero point vibrational energy: ************ kcal/mol

   Vibrational Enthalpy:       Infinity kcal/mol
   Vibrational Entropy:             NaN  cal/mol.K

   Total Enthalpy:             Infinity kcal/mol
   Total Entropy:                   NaN  cal/mol.K

 ======================================================================

 STANDARD THERMODYNAMIC QUANTITIES FOR ANHARMONIC VIBRATION -- VPT2

   Zero point vibrational energy: ************ kcal/mol

   Vibrational Enthalpy:       Infinity kcal/mol
   Vibrational Entropy:             NaN  cal/mol.K

   Total Enthalpy:             Infinity kcal/mol
   Total Entropy:                   NaN  cal/mol.K

 ======================================================================

Archival summary:
1\1\november\FREQ\ProcedureUnspecified\BasisUnspecified\l7123\taweetha\SunJan1218:08:512020SunJan1218:08:512020\0\\#,FREQ,ProcedureUnspecified,BasisUnspecified,\\0,1\Cl\C,1,1.74463\C,2,1.39916,1,119.007\C,3,1.39487,2,118.794,1,-179.874,0\H,4,1.08316,3,119.291,2,179.917,0\C,4,1.38672,3,121.009,2,0.137777,0\H,6,1.08206,4,120.746,3,179.802,0\C,6,1.3913,4,119.904,3,-0.0413729,0\C,8,1.40049,6,120.508,4,-0.121282,0\C,3,1.49355,2,121.448,1,-0.414588,0\C,10,1.40302,3,120.711,2,90.2653,0\C,11,1.39842,10,120.273,3,179.134,0\C,12,1.38868,11,120.105,10,-0.123766,0\H,13,1.08103,12,119.831,11,-179.965,0\C,13,1.38851,12,120.274,11,0.020219,0\C,15,1.39837,13,120.001,12,-0.00246862,0\Cl,9,1.73671,8,120.617,6,-179.933,0\Cl,11,1.74269,10,119.439,3,-1.17242,0\Cl,16,1.74313,15,120.294,13,179.768,0\Cl,15,1.74376,13,118.276,12,-179.943,0\Cl,12,1.74408,11,121.719,10,179.892,0\Cl,8,1.74553,6,118.481,4,179.782,0\\\@

 Total job time:  17370.35s(wall), 17367.92s(cpu) 
 Sun Jan 12 18:08:51 2020

        *************************************************************
        *                                                           *
        *  Thank you very much for using Q-Chem.  Have a nice day.  *
        *                                                           *
        *************************************************************
