# Supplementary material for: Quantum Chemical Investigation of Polychlorinated Dibenzodioxins, Dibenzofurans and Biphenyls: Relative Stability and Planarity Analysis
Source: Molecules. 2020 Dec 3;25(23):5697. doi: 10.3390/molecules25235697 (PMC7730433; doi:10.3390/molecules25235697)
Supplement: Supplementary file 1 [file molecules-25-05697-s001.zip › PCB/B3LYP/ClClHClClClClHClCl.out]

                  Welcome to Q-Chem
     A Quantum Leap Into The Future Of Chemistry


 Q-Chem 5.2 (devel), Q-Chem, Inc., Pleasanton, CA (2019)

 Yihan Shao,  Zhengting Gan,  E. Epifanovsky,  A. T. B. Gilbert,  M. Wormit,  
 J. Kussmann,  A. W. Lange,  A. Behn,  Jia Deng,  Xintian Feng,  D. Ghosh,  
 M. Goldey,  P. R. Horn,  L. D. Jacobson,  I. Kaliman,  T. Kus,  A. Landau,  
 Jie Liu,  E. I. Proynov,  R. M. Richard,  R. P. Steele,  E. J. Sundstrom,  
 H. L. Woodcock III,  P. M. Zimmerman,  D. Zuev,  B. Albrecht,  E. Alguire,  
 S. A. Baeppler,  D. Barton,  Z. Benda,  Y. A. Bernard,  E. J. Berquist,  
 K. B. Bravaya,  H. Burton,  D. Casanova,  Chun-Min Chang,  Yunqing Chen,  
 A. Chien,  K. D. Closser,  M. P. Coons,  S. Coriani,  S. Dasgupta,  
 A. L. Dempwolff,  M. Diedenhofen,  Hainam Do,  R. G. Edgar,  Po-Tung Fang,  
 S. Faraji,  S. Fatehi,  Qingguo Feng,  K. D. Fenk,  J. Fosso-Tande,  
 J. Gayvert,  Qinghui Ge,  A. Ghysels,  G. Gidofalvi,  J. Gomes,  
 J. Gonthier,  A. Gunina,  D. Hait,  M. W. D. Hanson-Heine,  
 P. H. P. Harbach,  A. W. Hauser,  M. F. Herbst,  J. E. Herr,  
 E. G. Hohenstein,  Z. C. Holden,  Kerwin Hui,  B. C. Huynh,  T.-C. Jagau,  
 Hyunjun Ji,  B. Kaduk,  K. Khistyaev,  Jaehoon Kim,  P. Klunzinger,  K. Koh,  
 D. Kosenkov,  L. Koulias,  T. Kowalczyk,  C. M. Krauter,  A. Kunitsa,  
 Ka Un Lao,  A. Laurent,  K. V. Lawler,  Joonho Lee,  D. Lefrancois,  
 S. Lehtola,  D. S. Levine,  Yi-Pei Li,  You-Sheng Lin,  Fenglai Liu,  
 E. Livshits,  A. Luenser,  P. Manohar,  E. Mansoor,  S. F. Manzer,  
 Shan-Ping Mao,  Yuezhi Mao,  N. Mardirossian,  A. V. Marenich,  
 T. Markovich,  L. A. Martinez-Martinez,  S. A. Maurer,  N. J. Mayhall,  
 S. C. McKenzie,  J.-M. Mewes,  P. Morgante,  A. F. Morrison,  
 J. W. Mullinax,  K. Nanda,  T. S. Nguyen-Beck,  R. Olivares-Amaya,  
 J. A. Parkhill,  Zheng Pei,  T. M. Perrine,  F. Plasser,  P. Pokhilko,  
 S. Prager,  A. Prociuk,  E. Ramos,  D. R. Rehn,  F. Rob,  M. Scheurer,  
 M. Schneider,  N. Sergueev,  S. M. Sharada,  S. Sharma,  D. W. Small,  
 T. Stauch,  T. Stein,  Yu-Chuan Su,  A. J. W. Thom,  A. Tkatchenko,  
 T. Tsuchimochi,  N. M. Tubman,  L. Vogt,  M. L. Vidal,  O. Vydrov,  
 M. A. Watson,  J. Wenzel,  M. de Wergifosse,  T. A. Wesolowski,  A. White,  
 J. Witte,  A. Yamada,  Jun Yang,  K. Yao,  S. Yeganeh,  S. R. Yost,  
 Zhi-Qiang You,  A. Zech,  Igor Ying Zhang,  Xing Zhang,  Yan Zhao,  
 Ying Zhu,  B. R. Brooks,  G. K. L. Chan,  C. J. Cramer,  M. S. Gordon,  
 W. J. Hehre,  A. Klamt,  M. W. Schmidt,  C. D. Sherrill,  D. G. Truhlar,  
 A. Aspuru-Guzik,  R. Baer,  A. T. Bell,  N. A. Besley,  Jeng-Da Chai,  
 A. E. DePrince, III,  R. A. DiStasio Jr.,  A. Dreuw,  B. D. Dunietz,  
 T. R. Furlani,  Chao-Ping Hsu,  Yousung Jung,  Jing Kong,  D. S. Lambrecht,  
 WanZhen Liang,  C. Ochsenfeld,  V. A. Rassolov,  L. V. Slipchenko,  
 J. E. Subotnik,  T. Van Voorhis,  J. M. Herbert,  A. I. Krylov,  
 P. M. W. Gill,  M. Head-Gordon

 Contributors to earlier versions of Q-Chem not listed above: 
 R. D. Adamson,  B. Austin,  J. Baker,  G. J. O. Beran,  K. Brandhorst,  
 S. T. Brown,  E. F. C. Byrd,  A. K. Chakraborty,  C.-L. Cheng,  
 Siu Hung Chien,  D. M. Chipman,  D. L. Crittenden,  H. Dachsel,  
 R. J. Doerksen,  A. D. Dutoi,  L. Fusti-Molnar,  W. A. Goddard III,  
 A. Golubeva-Zadorozhnaya,  S. R. Gwaltney,  G. Hawkins,  A. Heyden,  
 S. Hirata,  G. Kedziora,  F. J. Keil,  C. Kelley,  Jihan Kim,  R. A. King,  
 R. Z. Khaliullin,  P. P. Korambath,  W. Kurlancheek,  A. M. Lee,  M. S. Lee,  
 S. V. Levchenko,  Ching Yeh Lin,  D. Liotard,  R. C. Lochan,  I. Lotan,  
 P. E. Maslen,  N. Nair,  D. P. O'Neill,  D. Neuhauser,  E. Neuscamman,  
 C. M. Oana,  R. Olson,  B. Peters,  R. Peverati,  P. A. Pieniazek,  
 Y. M. Rhee,  J. Ritchie,  M. A. Rohrdanz,  E. Rosta,  N. J. Russ,  
 H. F. Schaefer III,  N. E. Schultz,  N. Shenvi,  A. C. Simmonett,  A. Sodt,  
 D. Stuck,  K. S. Thanthiriwatte,  V. Vanovschi,  Tao Wang,  A. Warshel,  
 C. F. Williams,  Q. Wu,  X. Xu,  W. Zhang

 Please cite Q-Chem as follows:
 Y. Shao et al., Mol. Phys. 113, 184-215 (2015)
 DOI: 10.1080/00268976.2014.952696

 Q-Chem 5.2.1 for Intel X86 EM64T Linux

 Parts of Q-Chem use Armadillo 8.300.2 (Tropical Shenanigans).
 http://arma.sourceforge.net/

 Q-Chem begins on Sun Jan 12 08:57:17 2020  

Host: 
0

     Scratch files written to /scratch/taweetham/qchem9270//
NAlpha2: 210
NElect   210
Mult     1

 Q-Chem warning in module libgen/rem_setup.C, line 2168:

 Setting Thresh to 1e-14


Checking the input file for inconsistencies... 	...done.

--------------------------------------------------------------
User input:
--------------------------------------------------------------
$MOLECULE
0 1
C 
C  1 1.394960
Cl  2 CCl 1 119.528007
C  2 1.386606 1 120.846377 3 178.766605 0
Cl  4 CCl 2 119.698148 1 -179.612229 0
C  4 1.387279 2 120.235871 1 -0.083363 0
H  6 CH 4 120.254637 2 -179.958574 0
C  6 1.387279 4 119.490737 2 0.041992 0
Cl  8 CCl 6 120.064298 4 179.568218 0
C  8 1.386606 6 120.235863 4 0.041336 0
Cl  10 CCl 8 119.614146 6 178.681836 0
C  1 1.488550 2 120.827489 3 1.275929 0
C  12 1.394960 1 120.827496 2 44.635695 0
Cl  13 CCl 12 119.528011 1 1.275194 0
C  13 1.386606 12 120.846392 1 -179.957497 0
Cl  15 CCl 13 119.698155 12 -179.612829 0
C  15 1.387278 13 120.235860 12 -0.083872 0
H  17 CH 15 120.254633 13 -179.958492 0
C  17 1.387279 15 119.490737 13 0.041666 0
Cl  19 CCl 17 120.064293 15 179.568399 0
C  19 1.386606 17 120.235874 15 0.041790 0
Cl  21 CCl 19 119.614152 17 178.681599 0

CH=1.08273
CCl=1.75400
$END

$REM
   JOB_TYPE	OPTIMIZATION
   BASIS	6-311++G**
   METHOD	B3LYP
   SYM_IGNORE	TRUE
   SCF_GUESS_ALWAYS     TRUE
   SYM_IGNORE   TRUE
   S2THRESH     15
   THRESH       15
$END

--------------------------------------------------------------
 ----------------------------------------------------------------
             Standard Nuclear Orientation (Angstroms)
    I     Atom           X                Y                Z
 ----------------------------------------------------------------
    1      C       0.0000000000     0.0000000000     0.0000000000
    2      C       0.0000000000     0.0000000000     1.3949600000
    3      Cl      1.5261815140     0.0000000000     2.2594170471
    4      C      -1.1901880373     0.0256249026     2.1059255403
    5      Cl     -1.1548436435     0.0351778398     3.8595433764
    6      C      -2.4041742747     0.0535064326     1.4351028665
    7      H      -3.3336980403     0.0741960811     1.9899557843
    8      C      -2.4180259722     0.0546630380     0.0478935036
    9      Cl     -3.9445745286     0.0782926128    -0.8155919614
   10      C      -1.2274122092     0.0272853135    -0.6622934626
   11      Cl     -1.2645630159    -0.0058824468    -2.4155862839
   12      C       1.2779219872    -0.0284629571    -0.7628147595
   13      C       2.3095886281    -0.8932703637    -0.3971844912
   14      Cl      2.0841394724    -1.9836059182     0.9581225060
   15      C       3.5004827568    -0.9194878930    -1.1069450245
   16      Cl      4.7739092873    -2.0261183446    -0.6270805489
   17      C       3.6821124948    -0.0819958503    -2.1978886372
   18      H       4.6116429624    -0.1026930066    -2.7527300472
   19      C       2.6636000698     0.7822218600    -2.5724593424
   20      Cl      2.8813918386     1.8556545918    -3.9424319391
   21      C       1.4736782845     0.8090230106    -1.8610916159
   22      Cl      0.2100943914     1.9325319622    -2.3275671039
 ----------------------------------------------------------------
 Nuclear Repulsion Energy =        2821.24722148 hartrees
 There are      105 alpha and      105 beta electrons
 Requested basis set is 6-311++G(d,p)
 There are 186 shells and 518 basis functions

 Total QAlloc Memory Limit   2000 MB
 Mega-Array Size       188 MB
 MEM_STATIC part       192 MB
 A cutoff of  1.0D-15 yielded  12602 shell pairs
 There are    109516 function pairs (    117841 Cartesian)
 Smallest overlap matrix eigenvalue = 1.58E-07
 Linear dependence detected in AO basis
 Number of orthogonalized atomic orbitals = 511
 Maximum deviation from orthogonality = 5.191E-10

 Scale SEOQF with 1.000000e-01/1.000000e-01/1.000000e-01

 Standard Electronic Orientation quadrupole field applied
 Nucleus-field energy     =    -0.0000000394 hartrees
 Guess from superposition of atomic densities
 Warning:  Energy on first SCF cycle will be non-variational
 SAD guess density has 210.000000 electrons

 -----------------------------------------------------------------------
  General SCF calculation program by
  Eric Jon Sundstrom, Paul Horn, Yuezhi Mao, Dmitri Zuev, Alec White,
  David Stuck, Shaama M.S., Shane Yost, Joonho Lee, David Small,
  Daniel Levine, Susi Lehtola, Hugh Burton, Evgeny Epifanovsky,
  Bang C. Huynh
 -----------------------------------------------------------------------
 Exchange:     0.2000 Hartree-Fock + 0.0800 Slater + 0.7200 B88
 Correlation:  0.1900 VWN1RPA + 0.8100 LYP
 Using SG-1 standard quadrature grid
 A restricted SCF calculation will be
 performed using DIIS
 SCF converges when DIIS error is below 1.0e-08
 ---------------------------------------
  Cycle       Energy         DIIS error
 ---------------------------------------
    1   -4145.3311110708      2.71e-02  
    2   -4140.1518014270      1.71e-03  
    3   -4140.1156799379      1.94e-03  
    4   -4140.2358125800      4.97e-04  
    5   -4140.2439850721      1.31e-04  
    6   -4140.2443778566      6.43e-05  
    7   -4140.2445067067      8.83e-06  
    8   -4140.2445080591      6.25e-06  
    9   -4140.2445093436      1.55e-06  
   10   -4140.2445094181      5.24e-07  
   11   -4140.2445094268      8.86e-08  
   12   -4140.2445094273      2.84e-08  
   13   -4140.2445094276      7.87e-09  Convergence criterion met
 ---------------------------------------
 SCF time:   CPU 900.08s  wall 900.00s 
 SCF   energy in the final basis set =    -4140.2445094276
 Total energy in the final basis set =    -4140.2445094276

 --------------------------------------------------------------

                    Orbital Energies (a.u.)
 --------------------------------------------------------------

 Alpha MOs
 -- Occupied --
********-101.5805-101.5804-101.5804-101.5723-101.5722-101.5722-101.5722
-10.2805 -10.2805 -10.2805 -10.2804 -10.2795 -10.2795 -10.2795 -10.2795
-10.2507 -10.2504 -10.2316 -10.2316  -9.4949  -9.4949  -9.4949  -9.4948
 -9.4894  -9.4893  -9.4893  -9.4893  -7.2600  -7.2599  -7.2598  -7.2596
 -7.2540  -7.2540  -7.2539  -7.2537  -7.2497  -7.2497  -7.2496  -7.2495
 -7.2491  -7.2491  -7.2490  -7.2489  -7.2440  -7.2439  -7.2439  -7.2439
 -7.2433  -7.2433  -7.2432  -7.2431  -0.9798  -0.9551  -0.9395  -0.9168
 -0.9082  -0.8889  -0.8737  -0.8638  -0.8635  -0.8395  -0.8078  -0.7642
 -0.7548  -0.7450  -0.6950  -0.6429  -0.6355  -0.6190  -0.5669  -0.5553
 -0.5404  -0.5358  -0.5088  -0.4839  -0.4791  -0.4786  -0.4757  -0.4693
 -0.4663  -0.4488  -0.4419  -0.4308  -0.4247  -0.4236  -0.4101  -0.4089
 -0.3849  -0.3837  -0.3699  -0.3535  -0.3517  -0.3501  -0.3464  -0.3411
 -0.3321  -0.3294  -0.3283  -0.3041  -0.2948  -0.2810  -0.2807  -0.2672
 -0.2452
 -- Virtual --
 -0.0881  -0.0633  -0.0602  -0.0505  -0.0443  -0.0416  -0.0199  -0.0114
 -0.0086  -0.0019   0.0055   0.0088   0.0229   0.0232   0.0246   0.0312
  0.0318   0.0417   0.0518   0.0521   0.0533   0.0553   0.0613   0.0697
  0.0724   0.0737   0.0809   0.0831   0.0832   0.0865   0.0916   0.0949
  0.0978   0.1016   0.1066   0.1099   0.1107   0.1113   0.1165   0.1171
  0.1180   0.1215   0.1294   0.1298   0.1319   0.1388   0.1390   0.1444
  0.1447   0.1461   0.1484   0.1534   0.1556   0.1589   0.1624   0.1677
  0.1752   0.1783   0.1890   0.1907   0.1977   0.1982   0.2026   0.2074
  0.2087   0.2093   0.2097   0.2144   0.2180   0.2247   0.2262   0.2345
  0.2352   0.2358   0.2423   0.2448   0.2482   0.2484   0.2547   0.2572
  0.2628   0.2655   0.2669   0.2735   0.2757   0.2776   0.2779   0.2853
  0.2938   0.2992   0.3069   0.3083   0.3094   0.3128   0.3137   0.3197
  0.3226   0.3266   0.3385   0.3396   0.3790   0.3947   0.4120   0.4126
  0.4197   0.4240   0.4313   0.4402   0.4413   0.4473   0.4478   0.4514
  0.4619   0.4640   0.4669   0.4771   0.4777   0.4785   0.4926   0.4965
  0.4970   0.5014   0.5036   0.5072   0.5076   0.5226   0.5240   0.5307
  0.5409   0.5564   0.5668   0.5784   0.5817   0.5888   0.5911   0.5921
  0.5970   0.6020   0.6050   0.6125   0.6178   0.6183   0.6284   0.6301
  0.6333   0.6357   0.6571   0.6646   0.6699   0.6699   0.6961   0.7010
  0.7110   0.7165   0.7176   0.7562   0.7652   0.7736   0.7867   0.7878
  0.7977   0.8039   0.8043   0.8119   0.8216   0.8302   0.8401   0.8409
  0.8436   0.8444   0.8500   0.8516   0.8591   0.8619   0.8634   0.8649
  0.8728   0.8756   0.8759   0.8808   0.8818   0.8935   0.8982   0.9044
  0.9095   0.9237   0.9250   0.9373   0.9407   0.9445   0.9454   0.9475
  0.9518   0.9613   0.9673   0.9679   0.9760   0.9771   0.9818   0.9858
  0.9924   0.9991   1.0140   1.0304   1.0327   1.0437   1.0703   1.0720
  1.0792   1.0966   1.1367   1.1478   1.1631   1.1669   1.1680   1.1796
  1.1909   1.2285   1.2332   1.2334   1.2339   1.2454   1.2465   1.2467
  1.2560   1.2941   1.2957   1.2996   1.3256   1.3331   1.3371   1.3452
  1.3646   1.3870   1.3960   1.3966   1.4075   1.4468   1.4513   1.4859
  1.5375   1.5420   1.5569   1.5651   1.5773   1.5780   1.6011   1.6535
  1.6654   1.7194   1.7278   1.7503   1.7654   1.7659   1.7701   1.7778
  1.8056   1.8275   1.8340   1.8618   1.8740   1.8788   1.8812   1.9027
  1.9045   1.9733   1.9805   1.9805   2.0306   2.0314   2.0536   2.0703
  2.1047   2.1634   2.1722   2.1876   2.1888   2.2029   2.2040   2.2256
  2.2570   2.2575   2.2577   2.2661   2.2961   2.3004   2.3079   2.3167
  2.3262   2.3573   2.3588   2.3905   2.3985   2.3998   2.4289   2.4386
  2.4611   2.4614   2.4625   2.4811   2.4973   2.5215   2.5367   2.5401
  2.5548   2.5629   2.6000   2.6029   2.6183   2.6255   2.6369   2.6481
  2.6898   2.6985   2.7352   2.7409   2.7423   2.7474   2.7711   2.7768
  2.8139   2.8209   2.8994   2.9033   2.9068   2.9495   3.0377   3.0680
  3.0732   3.0760   3.1025   3.1353   3.1540   3.1555   3.1816   3.2390
  3.2463   3.2666   3.2805   3.3586   3.3797   3.5054   3.5224   3.5486
  3.6584   3.7584   3.7916   3.8948   3.9099   3.9551   4.0248   4.3825
  4.8105   4.8208   9.7412   9.7598   9.7758   9.7781   9.8306   9.8375
  9.8534   9.8658  23.2675  23.4431  23.7925  23.7997  23.8750  23.8846
 23.9637  23.9686  23.9691  24.0407  24.0796  24.0949  25.7049  25.7268
 25.8218  25.8265  25.8294  25.8454  26.0372  26.0891  26.0978  26.1298
 26.2059  26.2071  26.2583  26.3577  26.4548  26.5289  26.5373  26.6202
 26.6237  26.6476  26.7683  26.8946  27.0121  27.0627 215.7339 215.7509
215.7703 215.7718 215.8342 215.8389 215.8719 215.8911
 --------------------------------------------------------------

          Ground-State Mulliken Net Atomic Charges

     Atom                 Charge (a.u.)
  ----------------------------------------
      1 C                    -0.336877
      2 C                    -0.743633
      3 Cl                    0.604531
      4 C                     0.426289
      5 Cl                    0.488749
      6 C                    -1.420943
      7 H                     0.211224
      8 C                     0.435288
      9 Cl                    0.489013
     10 C                    -0.743211
     11 Cl                    0.602478
     12 C                    -0.349056
     13 C                    -0.751578
     14 Cl                    0.602212
     15 C                     0.435421
     16 Cl                    0.489533
     17 C                    -1.425434
     18 H                     0.211274
     19 C                     0.430509
     20 Cl                    0.489323
     21 C                    -0.747437
     22 Cl                    0.602324
  ----------------------------------------
  Sum of atomic charges =     0.000000

 -----------------------------------------------------------------
                    Cartesian Multipole Moments
 -----------------------------------------------------------------
    Charge (ESU x 10^10)
                -0.0000
    Dipole Moment (Debye)
         X       0.0004      Y       0.0005      Z      -0.0002
       Tot       0.0006
    Quadrupole Moments (Debye-Ang)
        XX    -162.8792     XY      -0.6399     YY    -173.5530
        XZ      -5.4705     YZ      -0.5497     ZZ    -168.7331
    Octopole Moments (Debye-Ang^2)
       XXX    -308.2819    XXY       5.9687    XYY    -115.6880
       YYY       7.7356    XXZ      58.5743    XYZ       2.5334
       YYZ      68.8375    XZZ    -102.7627    YZZ      -1.9666
       ZZZ     186.9892
    Hexadecapole Moments (Debye-Ang^3)
      XXXX   -6256.0774   XXXY     350.7444   XXYY   -1334.4984
      XYYY     355.1416   YYYY   -1458.7189   XXXZ     701.9845
      XXYZ     158.4985   XYYZ     286.7657   YYYZ     480.6152
      XXZZ   -1785.9136   XYZZ     102.6695   YYZZ   -1033.4093
      XZZZ     792.8328   YZZZ     468.2171   ZZZZ   -4694.7712
 -----------------------------------------------------------------
 Calculating analytic gradient of the SCF energy
 Gradient of SCF Energy
            1           2           3           4           5           6
    1  -0.0142321  -0.0140565   0.0304371   0.0020825   0.0058976   0.0045002
    2   0.0002377  -0.0042068  -0.0740921   0.0002263   0.0000551  -0.0000940
    3   0.0084307  -0.0112636  -0.0428650  -0.0097695   0.0043366  -0.0025528
            7           8           9          10          11          12
    1  -0.0010240   0.0098583  -0.0011152   0.0034042   0.0546016   0.0142505
    2   0.0000169  -0.0005184  -0.0001365   0.0044625   0.0722013  -0.0004040
    3   0.0005987   0.0028512  -0.0071858   0.0174471  -0.0077967  -0.0084915
           13          14          15          16          17          18
    1   0.0011023  -0.0218591  -0.0084926  -0.0002011  -0.0044833   0.0009624
    2   0.0151548   0.0667680   0.0052094  -0.0048330   0.0002224   0.0000249
    3  -0.0108008   0.0574189  -0.0012933   0.0053877   0.0026146  -0.0005941
           19          20          21          22
    1  -0.0032319  -0.0046619   0.0092539  -0.0629932
    2  -0.0049648   0.0049668  -0.0153146  -0.0649819
    3   0.0083050  -0.0026800   0.0046105  -0.0067078
 Max gradient component =       7.409E-02
 RMS gradient           =       2.322E-02
 Gradient time:  CPU 357.40 s  wall 357.42 s
 Geometry Optimization Parameters
   NAtoms,    NIC,     NZ,  NCons,   NDum,   NFix, NCnnct, MaxDiis
       22     171      22       0       0       0       0       0


** GEOMETRY OPTIMIZATION IN DELOCALIZED INTERNAL COORDINATES **
   Searching for a Minimum

   Optimization Cycle:   1

                       Coordinates (Angstroms)
     ATOM                X               Y               Z
      1  C         0.0000000000    0.0000000000    0.0000000000
      2  C         0.0000000000    0.0000000000    1.3949600000
      3  Cl        1.5261815140    0.0000000000    2.2594170471
      4  C        -1.1901880373    0.0256249026    2.1059255403
      5  Cl       -1.1548436435    0.0351778398    3.8595433764
      6  C        -2.4041742747    0.0535064326    1.4351028665
      7  H        -3.3336980403    0.0741960811    1.9899557843
      8  C        -2.4180259722    0.0546630380    0.0478935036
      9  Cl       -3.9445745286    0.0782926128   -0.8155919614
     10  C        -1.2274122092    0.0272853135   -0.6622934626
     11  Cl       -1.2645630159   -0.0058824468   -2.4155862839
     12  C         1.2779219872   -0.0284629571   -0.7628147595
     13  C         2.3095886281   -0.8932703637   -0.3971844912
     14  Cl        2.0841394724   -1.9836059182    0.9581225060
     15  C         3.5004827568   -0.9194878930   -1.1069450245
     16  Cl        4.7739092873   -2.0261183446   -0.6270805489
     17  C         3.6821124948   -0.0819958503   -2.1978886372
     18  H         4.6116429624   -0.1026930066   -2.7527300472
     19  C         2.6636000698    0.7822218600   -2.5724593424
     20  Cl        2.8813918386    1.8556545918   -3.9424319391
     21  C         1.4736782845    0.8090230106   -1.8610916159
     22  Cl        0.2100943914    1.9325319622   -2.3275671039
   Point Group: c1    Number of degrees of freedom:    60


   Energy is  -4140.244509428


 Attempting to generate delocalized internal coordinates
 Initial Hessian constructed with Jon Baker's OPTIMIZE code

 60 Hessian modes will be used to form the next step
  Hessian Eigenvalues:
     0.016317    0.017505    0.019761    0.020576    0.020683    0.021679
     0.022464    0.022742    0.023495    0.024090    0.024090    0.024114
     0.024114    0.024135    0.024135    0.024143    0.024143    0.055199
     0.085096    0.101101    0.107984    0.160000    0.160000    0.216934
     0.219948    0.227283    0.234491    0.235015    0.237125    0.249972
     0.249981    0.249982    0.249991    0.249991    0.249993    0.249993
     0.250000    0.286953    0.287922    0.290381    0.292937    0.301033
     0.301033    0.301033    0.301033    0.315678    0.356665    0.356665
     0.399375    0.406825    0.419970    0.426593    0.457251    0.458712
     0.466515    0.468777    0.478201    0.478202    0.479142    0.479142

 Minimum search - taking simple RFO step
 Searching for Lamda that Minimizes Along All modes
 Value Taken    Lamda =  -0.08903605
 Calculated Step too Large.  Step scaled by  0.450856
 Step Taken.  Stepsize is  0.300000

                             Maximum     Tolerance    Cnvgd?
         Gradient           0.096470      0.000300      NO
         Displacement       0.227970      0.001200      NO
         Energy change     *********      0.000001      NO


 New Cartesian Coordinates Obtained by Inverse Iteration

 Displacement from previous Coordinates is:  0.341893
 ----------------------------------------------------------------
             Standard Nuclear Orientation (Angstroms)
    I     Atom           X                Y                Z
 ----------------------------------------------------------------
    1      C      -0.0027793677     0.0003998936     0.0016984844
    2      C      -0.0104913854     0.0202991054     1.4046344238
    3      Cl      1.5026169374     0.0469612227     2.2771643840
    4      C      -1.2067357649     0.0440679429     2.1150642738
    5      Cl     -1.1961131259     0.0768498639     3.8660082937
    6      C      -2.4196356558     0.0536327166     1.4443401859
    7      H      -3.3485454777     0.0740195153     1.9989936626
    8      C      -2.4346582827     0.0368561854     0.0585327309
    9      Cl     -3.9712251259     0.0373663454    -0.7815800097
   10      C      -1.2416128779     0.0079891268    -0.6571041916
   11      Cl     -1.2929355753    -0.0510680739    -2.4022591780
   12      C       1.2808225723    -0.0282125056    -0.7645947241
   13      C       2.3153632597    -0.9091607354    -0.4149188918
   14      Cl      2.0930929895    -2.0179491600     0.9163142224
   15      C       3.5099015427    -0.9320926916    -1.1282210013
   16      Cl      4.7867245444    -2.0445071298    -0.6817250965
   17      C       3.6976202096    -0.0826012670    -2.2072243863
   18      H       4.6266310853    -0.1035257251    -2.7617471184
   19      C       2.6874341870     0.7939435606    -2.5711271661
   20      Cl      2.9365262406     1.8723642673    -3.9282358626
   21      C       1.4927723455     0.8247303241    -1.8583057849
   22      Cl      0.2524906906     1.9662980830    -2.3164518439
 ----------------------------------------------------------------
 Nuclear Repulsion Energy =        2806.98056270 hartrees
 There are      105 alpha and      105 beta electrons
 Applying Cartesian multipole field
    Component          Value
    ---------          -----
     (2,0,0)        1.00000E-11
     (0,2,0)        2.00000E-11
     (0,0,2)       -3.00000E-11
 Nucleus-field energy     =    -0.0000000381 hartrees
 Requested basis set is 6-311++G(d,p)
 There are 186 shells and 518 basis functions
 A cutoff of  1.0D-15 yielded  12579 shell pairs
 There are    109251 function pairs (    117559 Cartesian)
 Smallest overlap matrix eigenvalue = 1.66E-07
 Linear dependence detected in AO basis
 Number of orthogonalized atomic orbitals = 511
 Maximum deviation from orthogonality = 6.185E-10
 Guess from superposition of atomic densities
 Warning:  Energy on first SCF cycle will be non-variational
 SAD guess density has 210.000000 electrons

 -----------------------------------------------------------------------
  General SCF calculation program by
  Eric Jon Sundstrom, Paul Horn, Yuezhi Mao, Dmitri Zuev, Alec White,
  David Stuck, Shaama M.S., Shane Yost, Joonho Lee, David Small,
  Daniel Levine, Susi Lehtola, Hugh Burton, Evgeny Epifanovsky,
  Bang C. Huynh
 -----------------------------------------------------------------------
 Exchange:     0.2000 Hartree-Fock + 0.0800 Slater + 0.7200 B88
 Correlation:  0.1900 VWN1RPA + 0.8100 LYP
 Using SG-1 standard quadrature grid
 A restricted SCF calculation will be
 performed using DIIS
 SCF converges when DIIS error is below 1.0e-08
 ---------------------------------------
  Cycle       Energy         DIIS error
 ---------------------------------------
    1   -4145.2412925240      2.69e-02  
    2   -4140.1878113067      1.69e-03  
    3   -4140.1533940691      1.91e-03  
    4   -4140.2705097698      4.80e-04  
    5   -4140.2781142500      1.33e-04  
    6   -4140.2784865776      7.62e-05  
    7   -4140.2786573175      2.07e-05  
    8   -4140.2786692894      9.02e-06  
    9   -4140.2786721939      1.11e-06  
   10   -4140.2786722271      5.18e-07  
   11   -4140.2786722352      7.61e-08  
   12   -4140.2786722353      2.60e-08  
   13   -4140.2786722352      6.64e-09  Convergence criterion met
 ---------------------------------------
 SCF time:   CPU 899.00s  wall 899.00s 
 SCF   energy in the final basis set =    -4140.2786722352
 Total energy in the final basis set =    -4140.2786722352

 --------------------------------------------------------------

                    Orbital Energies (a.u.)
 --------------------------------------------------------------

 Alpha MOs
 -- Occupied --
********-101.5806-101.5805-101.5805-101.5732-101.5732-101.5732-101.5732
-10.2815 -10.2815 -10.2815 -10.2814 -10.2792 -10.2792 -10.2792 -10.2792
-10.2530 -10.2527 -10.2307 -10.2307  -9.4950  -9.4950  -9.4950  -9.4950
 -9.4900  -9.4899  -9.4899  -9.4899  -7.2601  -7.2600  -7.2599  -7.2597
 -7.2547  -7.2547  -7.2546  -7.2544  -7.2498  -7.2498  -7.2497  -7.2497
 -7.2492  -7.2492  -7.2491  -7.2491  -7.2446  -7.2446  -7.2445  -7.2445
 -7.2439  -7.2439  -7.2438  -7.2437  -0.9764  -0.9547  -0.9358  -0.9179
 -0.9067  -0.8877  -0.8765  -0.8674  -0.8590  -0.8398  -0.8062  -0.7637
 -0.7513  -0.7439  -0.6936  -0.6397  -0.6351  -0.6189  -0.5655  -0.5532
 -0.5400  -0.5357  -0.5091  -0.4844  -0.4779  -0.4765  -0.4738  -0.4686
 -0.4649  -0.4437  -0.4424  -0.4302  -0.4239  -0.4234  -0.4082  -0.4049
 -0.3843  -0.3822  -0.3689  -0.3542  -0.3516  -0.3491  -0.3472  -0.3396
 -0.3331  -0.3297  -0.3281  -0.3036  -0.3003  -0.2800  -0.2789  -0.2780
 -0.2513
 -- Virtual --
 -0.0887  -0.0632  -0.0589  -0.0502  -0.0430  -0.0417  -0.0171  -0.0094
 -0.0084  -0.0018   0.0069   0.0102   0.0232   0.0235   0.0249   0.0308
  0.0326   0.0414   0.0518   0.0524   0.0528   0.0547   0.0620   0.0713
  0.0719   0.0738   0.0805   0.0829   0.0830   0.0868   0.0895   0.0956
  0.0988   0.1010   0.1060   0.1101   0.1108   0.1117   0.1167   0.1172
  0.1181   0.1214   0.1292   0.1301   0.1320   0.1369   0.1397   0.1439
  0.1448   0.1459   0.1471   0.1523   0.1552   0.1570   0.1632   0.1679
  0.1738   0.1767   0.1879   0.1918   0.1968   0.1985   0.2010   0.2066
  0.2082   0.2086   0.2099   0.2137   0.2173   0.2243   0.2261   0.2335
  0.2347   0.2351   0.2423   0.2451   0.2472   0.2474   0.2550   0.2566
  0.2623   0.2644   0.2646   0.2729   0.2758   0.2766   0.2766   0.2837
  0.2936   0.2988   0.3057   0.3081   0.3101   0.3112   0.3132   0.3177
  0.3200   0.3268   0.3388   0.3400   0.3807   0.3951   0.4109   0.4134
  0.4203   0.4238   0.4300   0.4396   0.4413   0.4471   0.4478   0.4521
  0.4628   0.4644   0.4670   0.4758   0.4765   0.4784   0.4917   0.4967
  0.5042   0.5052   0.5058   0.5070   0.5082   0.5189   0.5245   0.5298
  0.5414   0.5540   0.5575   0.5809   0.5863   0.5872   0.5893   0.5923
  0.5937   0.6014   0.6066   0.6105   0.6137   0.6148   0.6298   0.6316
  0.6319   0.6323   0.6589   0.6646   0.6667   0.6676   0.6918   0.7011
  0.7128   0.7129   0.7180   0.7708   0.7735   0.7862   0.7879   0.7909
  0.8010   0.8030   0.8077   0.8188   0.8230   0.8326   0.8384   0.8415
  0.8419   0.8427   0.8484   0.8484   0.8558   0.8615   0.8621   0.8637
  0.8738   0.8762   0.8767   0.8784   0.8848   0.8966   0.9017   0.9054
  0.9124   0.9236   0.9279   0.9401   0.9406   0.9434   0.9467   0.9489
  0.9497   0.9605   0.9641   0.9672   0.9759   0.9767   0.9849   0.9862
  0.9943   0.9985   1.0059   1.0177   1.0328   1.0364   1.0652   1.0665
  1.0737   1.0831   1.1286   1.1459   1.1613   1.1641   1.1647   1.1763
  1.1905   1.2276   1.2305   1.2318   1.2322   1.2423   1.2467   1.2468
  1.2562   1.2823   1.2972   1.3010   1.3236   1.3238   1.3309   1.3430
  1.3663   1.3813   1.3897   1.3927   1.4097   1.4484   1.4493   1.4868
  1.5359   1.5411   1.5541   1.5617   1.5707   1.5777   1.6004   1.6548
  1.6647   1.7169   1.7274   1.7460   1.7611   1.7636   1.7669   1.7738
  1.8014   1.8233   1.8318   1.8590   1.8689   1.8774   1.8804   1.8956
  1.9016   1.9708   1.9787   1.9797   2.0306   2.0306   2.0539   2.0638
  2.1056   2.1659   2.1754   2.1825   2.2035   2.2044   2.2112   2.2312
  2.2558   2.2587   2.2610   2.2640   2.2934   2.3005   2.3024   2.3114
  2.3246   2.3515   2.3585   2.3917   2.3945   2.4042   2.4132   2.4378
  2.4458   2.4500   2.4636   2.4815   2.4828   2.5260   2.5351   2.5372
  2.5537   2.5614   2.5979   2.6026   2.6171   2.6255   2.6313   2.6431
  2.6833   2.6960   2.7233   2.7325   2.7404   2.7436   2.7684   2.7745
  2.8093   2.8191   2.8941   2.8971   2.9015   2.9459   3.0323   3.0649
  3.0685   3.0705   3.1005   3.1274   3.1473   3.1482   3.1742   3.2349
  3.2383   3.2594   3.2749   3.3526   3.3754   3.5014   3.5204   3.5416
  3.6541   3.7555   3.7882   3.8903   3.9046   3.9468   4.0213   4.3804
  4.8022   4.8149   9.7345   9.7593   9.7748   9.7772   9.8153   9.8224
  9.8578   9.8692  23.2725  23.4390  23.7850  23.7922  23.8602  23.8725
 23.9446  23.9476  23.9534  24.0230  24.0798  24.0861  25.7578  25.7749
 25.8193  25.8268  25.8326  25.8588  26.0384  26.0786  26.1040  26.1262
 26.1959  26.2111  26.2617  26.3566  26.3687  26.4467  26.5437  26.6048
 26.6096  26.6361  26.7406  26.8877  26.9907  27.0527 215.7268 215.7501
215.7678 215.7717 215.8166 215.8229 215.8739 215.8917
 --------------------------------------------------------------

          Ground-State Mulliken Net Atomic Charges

     Atom                 Charge (a.u.)
  ----------------------------------------
      1 C                    -0.303479
      2 C                    -0.673357
      3 Cl                    0.586325
      4 C                     0.370934
      5 Cl                    0.486257
      6 C                    -1.448406
      7 H                     0.215072
      8 C                     0.380032
      9 Cl                    0.486437
     10 C                    -0.673284
     11 Cl                    0.584926
     12 C                    -0.316414
     13 C                    -0.682352
     14 Cl                    0.584638
     15 C                     0.382424
     16 Cl                    0.486810
     17 C                    -1.451822
     18 H                     0.215076
     19 C                     0.377228
     20 Cl                    0.486485
     21 C                    -0.678828
     22 Cl                    0.585300
  ----------------------------------------
  Sum of atomic charges =     0.000000

 -----------------------------------------------------------------
                    Cartesian Multipole Moments
 -----------------------------------------------------------------
    Charge (ESU x 10^10)
                 0.0000
    Dipole Moment (Debye)
         X       0.0002      Y       0.0000      Z      -0.0002
       Tot       0.0003
    Quadrupole Moments (Debye-Ang)
        XX    -162.7614     XY      -0.5081     YY    -173.2426
        XZ      -5.6420     YZ      -0.3313     ZZ    -168.8151
    Octopole Moments (Debye-Ang^2)
       XXX    -308.3604    XXY       5.7659    XYY    -115.1103
       YYY       7.6772    XXZ      58.0322    XYZ       2.4262
       YYZ      68.5008    XZZ    -102.7458    YZZ      -1.7639
       ZZZ     187.5539
    Hexadecapole Moments (Debye-Ang^3)
      XXXX   -6330.4621   XXXY     339.8679   XXYY   -1352.5230
      XYYY     342.9630   YYYY   -1487.1271   XXXZ     737.9113
      XXYZ     153.5937   XYYZ     299.2160   YYYZ     458.7380
      XXZZ   -1797.1303   XYZZ     102.4777   YYZZ   -1037.6811
      XZZZ     829.1445   YZZZ     452.9229   ZZZZ   -4689.7782
 -----------------------------------------------------------------
 Calculating analytic gradient of the SCF energy
 Gradient of SCF Energy
            1           2           3           4           5           6
    1  -0.0083487  -0.0101463   0.0210148   0.0001731   0.0038039   0.0033417
    2   0.0001375  -0.0036111  -0.0540048   0.0000069   0.0001360  -0.0000725
    3   0.0049367  -0.0059500  -0.0311822  -0.0064846   0.0032268  -0.0018817
            7           8           9          10          11          12
    1  -0.0007038   0.0060129  -0.0011029   0.0005013   0.0392391   0.0083979
    2  -0.0000001  -0.0001152  -0.0002105   0.0037695   0.0526840  -0.0002575
    3   0.0004132   0.0029355  -0.0048111   0.0115788  -0.0047022  -0.0049420
           13          14          15          16          17          18
    1   0.0025825  -0.0152007  -0.0049698   0.0001895  -0.0033190   0.0006598
    2   0.0100009   0.0490608   0.0039888  -0.0034583   0.0001622   0.0000309
    3  -0.0069829   0.0410042  -0.0016619   0.0035019   0.0019251  -0.0004012
           19          20          21          22
    1  -0.0011138  -0.0028997   0.0068060  -0.0449176
    2  -0.0038595   0.0035309  -0.0101111  -0.0478078
    3   0.0052740  -0.0020278   0.0013522  -0.0051209
 Max gradient component =       5.400E-02
 RMS gradient           =       1.670E-02
 Gradient time:  CPU 353.91 s  wall 353.92 s
 Geometry Optimization Parameters
   NAtoms,    NIC,     NZ,  NCons,   NDum,   NFix, NCnnct, MaxDiis
       22     171      22       0       0       0       0       0

 Cartesian Hessian Update
 Hessian updated using BFGS update


** GEOMETRY OPTIMIZATION IN DELOCALIZED INTERNAL COORDINATES **
   Searching for a Minimum

   Optimization Cycle:   2

                       Coordinates (Angstroms)
     ATOM                X               Y               Z
      1  C        -0.0027793677    0.0003998936    0.0016984844
      2  C        -0.0104913854    0.0202991054    1.4046344238
      3  Cl        1.5026169374    0.0469612227    2.2771643840
      4  C        -1.2067357649    0.0440679429    2.1150642738
      5  Cl       -1.1961131259    0.0768498639    3.8660082937
      6  C        -2.4196356558    0.0536327166    1.4443401859
      7  H        -3.3485454777    0.0740195153    1.9989936626
      8  C        -2.4346582827    0.0368561854    0.0585327309
      9  Cl       -3.9712251259    0.0373663454   -0.7815800097
     10  C        -1.2416128779    0.0079891268   -0.6571041916
     11  Cl       -1.2929355753   -0.0510680739   -2.4022591780
     12  C         1.2808225723   -0.0282125056   -0.7645947241
     13  C         2.3153632597   -0.9091607354   -0.4149188918
     14  Cl        2.0930929895   -2.0179491600    0.9163142224
     15  C         3.5099015427   -0.9320926916   -1.1282210013
     16  Cl        4.7867245444   -2.0445071298   -0.6817250965
     17  C         3.6976202096   -0.0826012670   -2.2072243863
     18  H         4.6266310853   -0.1035257251   -2.7617471184
     19  C         2.6874341870    0.7939435606   -2.5711271661
     20  Cl        2.9365262406    1.8723642673   -3.9282358626
     21  C         1.4927723455    0.8247303241   -1.8583057849
     22  Cl        0.2524906906    1.9662980830   -2.3164518439
   Point Group: c1    Number of degrees of freedom:    60


   Energy is  -4140.278672235

 Hessian updated using BFGS update

 57 Hessian modes will be used to form the next step
  Hessian Eigenvalues:
     0.016317    0.017505    0.019859    0.020576    0.020683    0.021679
     0.022482    0.022742    0.023495    0.024090    0.024090    0.024114
     0.024114    0.024135    0.024136    0.024143    0.024143    0.055199
     0.081472    0.101101    0.123045    0.160000    0.160000    0.216934
     0.224726    0.227282    0.234491    0.235015    0.237551    0.249971
     0.249977    0.249982    0.249990    0.249993    0.249993    0.249999
     0.250547    0.286651    0.287922    0.290381    0.292937    0.300619
     0.301033    0.317191    0.356654    0.356665    0.402450    0.406825
     0.419970    0.426593    0.458712    0.466515    0.468683    0.478201
     0.478202    0.479142    0.480445

 Minimum search - taking simple RFO step
 Searching for Lamda that Minimizes Along All modes
 Value Taken    Lamda =  -0.05260162
 Calculated Step too Large.  Step scaled by  0.535225
 Step Taken.  Stepsize is  0.300000

                             Maximum     Tolerance    Cnvgd?
         Gradient           0.070205      0.000300      NO
         Displacement       0.228245      0.001200      NO
         Energy change     -0.034163      0.000001      NO


 New Cartesian Coordinates Obtained by Inverse Iteration

 Displacement from previous Coordinates is:  0.352706
 ----------------------------------------------------------------
             Standard Nuclear Orientation (Angstroms)
    I     Atom           X                Y                Z
 ----------------------------------------------------------------
    1      C      -0.0021728346     0.0006039029     0.0011972207
    2      C      -0.0101241313     0.0466275612     1.4078876382
    3      Cl      1.4939486098     0.1056892136     2.2820472384
    4      C      -1.2102835177     0.0695592968     2.1177367592
    5      Cl     -1.2207046774     0.1333211705     3.8646939748
    6      C      -2.4228806402     0.0533466654     1.4463625271
    7      H      -3.3510960624     0.0734890265     2.0009235431
    8      C      -2.4398285428     0.0112670627     0.0610616198
    9      Cl     -3.9838520520    -0.0187010324    -0.7579887388
   10      C      -1.2454393784    -0.0178402695    -0.6583893700
   11      Cl     -1.3039293419    -0.1084804176    -2.3957663694
   12      C       1.2802269060    -0.0280291938    -0.7645591784
   13      C       2.3081742815    -0.9293360538    -0.4299696719
   14      Cl      2.0798388007    -2.0579364298     0.8749952371
   15      C       3.5047782989    -0.9502786426    -1.1459062509
   16      Cl      4.7790630686    -2.0742652914    -0.7350249494
   17      C       3.7010410641    -0.0828976734    -2.2092258319
   18      H       4.6295653884    -0.1039590431    -2.7633760861
   19      C       2.7014964087     0.8117702549    -2.5587853865
   20      Cl      2.9816034729     1.9013849816    -3.8966221665
   21      C       1.5034932513     0.8449430852    -1.8457313544
   22      Cl      0.2843455932     2.0063826911    -2.2863049978
 ----------------------------------------------------------------
 Nuclear Repulsion Energy =        2798.46873344 hartrees
 There are      105 alpha and      105 beta electrons
 Applying Cartesian multipole field
    Component          Value
    ---------          -----
     (2,0,0)        1.00000E-11
     (0,2,0)        2.00000E-11
     (0,0,2)       -3.00000E-11
 Nucleus-field energy     =    -0.0000000363 hartrees
 Requested basis set is 6-311++G(d,p)
 There are 186 shells and 518 basis functions
 A cutoff of  1.0D-15 yielded  12574 shell pairs
 There are    109184 function pairs (    117481 Cartesian)
 Smallest overlap matrix eigenvalue = 1.66E-07
 Linear dependence detected in AO basis
 Number of orthogonalized atomic orbitals = 511
 Maximum deviation from orthogonality = 3.141E-10
 Guess from superposition of atomic densities
 Warning:  Energy on first SCF cycle will be non-variational
 SAD guess density has 210.000000 electrons

 -----------------------------------------------------------------------
  General SCF calculation program by
  Eric Jon Sundstrom, Paul Horn, Yuezhi Mao, Dmitri Zuev, Alec White,
  David Stuck, Shaama M.S., Shane Yost, Joonho Lee, David Small,
  Daniel Levine, Susi Lehtola, Hugh Burton, Evgeny Epifanovsky,
  Bang C. Huynh
 -----------------------------------------------------------------------
 Exchange:     0.2000 Hartree-Fock + 0.0800 Slater + 0.7200 B88
 Correlation:  0.1900 VWN1RPA + 0.8100 LYP
 Using SG-1 standard quadrature grid
 A restricted SCF calculation will be
 performed using DIIS
 SCF converges when DIIS error is below 1.0e-08
 ---------------------------------------
  Cycle       Energy         DIIS error
 ---------------------------------------
    1   -4145.1982796564      2.68e-02  
    2   -4140.2122286747      1.69e-03  
    3   -4140.1773211675      1.91e-03  
    4   -4140.2949190156      4.71e-04  
    5   -4140.3021396696      1.38e-04  
    6   -4140.3025089550      8.48e-05  
    7   -4140.3027259465      2.28e-05  
    8   -4140.3027416393      8.15e-06  
    9   -4140.3027439877      1.09e-06  
   10   -4140.3027440175      5.22e-07  
   11   -4140.3027440260      6.96e-08  
   12   -4140.3027440258      2.25e-08  
   13   -4140.3027440259      5.89e-09  Convergence criterion met
 ---------------------------------------
 SCF time:   CPU 899.68s  wall 900.00s 
 SCF   energy in the final basis set =    -4140.3027440259
 Total energy in the final basis set =    -4140.3027440259

 --------------------------------------------------------------

                    Orbital Energies (a.u.)
 --------------------------------------------------------------

 Alpha MOs
 -- Occupied --
********-101.5806-101.5806-101.5805-101.5745-101.5745-101.5745-101.5745
-10.2818 -10.2818 -10.2818 -10.2818 -10.2788 -10.2788 -10.2788 -10.2788
-10.2533 -10.2530 -10.2299 -10.2299  -9.4951  -9.4951  -9.4951  -9.4950
 -9.4909  -9.4909  -9.4909  -9.4909  -7.2601  -7.2601  -7.2600  -7.2598
 -7.2557  -7.2557  -7.2556  -7.2554  -7.2499  -7.2499  -7.2498  -7.2498
 -7.2493  -7.2493  -7.2492  -7.2492  -7.2456  -7.2455  -7.2455  -7.2455
 -7.2449  -7.2448  -7.2448  -7.2447  -0.9746  -0.9546  -0.9338  -0.9192
 -0.9061  -0.8870  -0.8790  -0.8705  -0.8562  -0.8399  -0.8052  -0.7629
 -0.7489  -0.7434  -0.6926  -0.6378  -0.6343  -0.6189  -0.5645  -0.5517
 -0.5402  -0.5357  -0.5091  -0.4851  -0.4772  -0.4751  -0.4730  -0.4680
 -0.4640  -0.4428  -0.4402  -0.4301  -0.4238  -0.4230  -0.4078  -0.4007
 -0.3838  -0.3806  -0.3681  -0.3546  -0.3513  -0.3482  -0.3479  -0.3384
 -0.3340  -0.3301  -0.3278  -0.3063  -0.3037  -0.2882  -0.2789  -0.2759
 -0.2553
 -- Virtual --
 -0.0886  -0.0630  -0.0580  -0.0494  -0.0442  -0.0392  -0.0150  -0.0082
 -0.0080  -0.0018   0.0081   0.0114   0.0234   0.0238   0.0255   0.0305
  0.0333   0.0412   0.0517   0.0518   0.0537   0.0542   0.0627   0.0714
  0.0723   0.0741   0.0804   0.0820   0.0831   0.0871   0.0888   0.0961
  0.0997   0.1009   0.1051   0.1102   0.1112   0.1119   0.1168   0.1172
  0.1182   0.1214   0.1292   0.1302   0.1318   0.1359   0.1404   0.1432
  0.1452   0.1457   0.1464   0.1510   0.1548   0.1549   0.1639   0.1679
  0.1718   0.1748   0.1875   0.1926   0.1961   0.1989   0.1995   0.2061
  0.2072   0.2108   0.2112   0.2136   0.2174   0.2241   0.2261   0.2329
  0.2347   0.2350   0.2424   0.2435   0.2466   0.2474   0.2553   0.2555
  0.2633   0.2636   0.2639   0.2721   0.2749   0.2756   0.2763   0.2826
  0.2935   0.2989   0.3037   0.3076   0.3092   0.3125   0.3131   0.3179
  0.3191   0.3267   0.3380   0.3408   0.3817   0.3952   0.4098   0.4149
  0.4200   0.4239   0.4305   0.4381   0.4413   0.4474   0.4487   0.4530
  0.4633   0.4656   0.4675   0.4751   0.4775   0.4801   0.4907   0.4960
  0.5038   0.5069   0.5074   0.5089   0.5121   0.5141   0.5243   0.5264
  0.5430   0.5517   0.5545   0.5832   0.5842   0.5868   0.5903   0.5928
  0.5937   0.6015   0.6069   0.6089   0.6114   0.6135   0.6288   0.6289
  0.6308   0.6373   0.6609   0.6642   0.6648   0.6655   0.6889   0.7010
  0.7106   0.7133   0.7211   0.7741   0.7788   0.7856   0.7873   0.7927
  0.8032   0.8119   0.8152   0.8236   0.8271   0.8347   0.8365   0.8405
  0.8428   0.8444   0.8461   0.8468   0.8544   0.8589   0.8617   0.8676
  0.8751   0.8769   0.8782   0.8792   0.8878   0.8992   0.9042   0.9063
  0.9148   0.9252   0.9320   0.9378   0.9396   0.9471   0.9478   0.9489
  0.9494   0.9604   0.9630   0.9668   0.9748   0.9784   0.9860   0.9875
  0.9991   1.0003   1.0022   1.0059   1.0180   1.0392   1.0591   1.0604
  1.0727   1.0790   1.1273   1.1455   1.1583   1.1609   1.1639   1.1739
  1.1909   1.2266   1.2281   1.2284   1.2304   1.2424   1.2471   1.2476
  1.2564   1.2739   1.2994   1.3014   1.3178   1.3220   1.3270   1.3444
  1.3686   1.3796   1.3869   1.3917   1.4132   1.4488   1.4502   1.4883
  1.5351   1.5416   1.5533   1.5630   1.5707   1.5781   1.6001   1.6550
  1.6644   1.7153   1.7293   1.7425   1.7597   1.7642   1.7661   1.7725
  1.7987   1.8199   1.8305   1.8569   1.8650   1.8813   1.8825   1.8921
  1.9026   1.9685   1.9768   1.9781   2.0308   2.0309   2.0547   2.0596
  2.1067   2.1667   2.1782   2.1786   2.2054   2.2116   2.2217   2.2443
  2.2549   2.2613   2.2618   2.2751   2.2872   2.3008   2.3090   2.3094
  2.3215   2.3419   2.3604   2.3910   2.3913   2.3954   2.4099   2.4315
  2.4389   2.4412   2.4696   2.4794   2.4862   2.5302   2.5343   2.5359
  2.5534   2.5599   2.5967   2.6020   2.6166   2.6267   2.6305   2.6395
  2.6821   2.6955   2.7128   2.7311   2.7400   2.7425   2.7670   2.7739
  2.8077   2.8190   2.8915   2.8949   2.9026   2.9465   3.0311   3.0643
  3.0661   3.0666   3.0986   3.1226   3.1447   3.1459   3.1748   3.2343
  3.2354   3.2551   3.2723   3.3489   3.3736   3.5017   3.5212   3.5374
  3.6526   3.7563   3.7868   3.8890   3.9027   3.9462   4.0210   4.3755
  4.7964   4.8118   9.7299   9.7602   9.7735   9.7789   9.8074   9.8181
  9.8590   9.8696  23.2770  23.4415  23.7798  23.7881  23.8555  23.8661
 23.9317  23.9377  23.9444  24.0128  24.0783  24.0825  25.8022  25.8081
 25.8174  25.8247  25.8658  25.9046  26.0407  26.0650  26.1076  26.1226
 26.1930  26.2132  26.2468  26.2872  26.3488  26.3892  26.5503  26.5935
 26.5967  26.6307  26.7300  26.8863  26.9780  27.0587 215.7224 215.7509
215.7667 215.7735 215.8084 215.8198 215.8723 215.8890
 --------------------------------------------------------------

          Ground-State Mulliken Net Atomic Charges

     Atom                 Charge (a.u.)
  ----------------------------------------
      1 C                    -0.264372
      2 C                    -0.598926
      3 Cl                    0.554872
      4 C                     0.311306
      5 Cl                    0.487860
      6 C                    -1.462591
      7 H                     0.219025
      8 C                     0.320135
      9 Cl                    0.487884
     10 C                    -0.601081
     11 Cl                    0.554874
     12 C                    -0.278026
     13 C                    -0.609657
     14 Cl                    0.553980
     15 C                     0.325034
     16 Cl                    0.488226
     17 C                    -1.464839
     18 H                     0.218987
     19 C                     0.319990
     20 Cl                    0.487719
     21 C                    -0.606425
     22 Cl                    0.556023
  ----------------------------------------
  Sum of atomic charges =     0.000000

 -----------------------------------------------------------------
                    Cartesian Multipole Moments
 -----------------------------------------------------------------
    Charge (ESU x 10^10)
                -0.0000
    Dipole Moment (Debye)
         X       0.0003      Y      -0.0005      Z      -0.0002
       Tot       0.0006
    Quadrupole Moments (Debye-Ang)
        XX    -162.6833     XY      -0.4136     YY    -172.9621
        XZ      -5.7234     YZ      -0.1789     ZZ    -168.8366
    Octopole Moments (Debye-Ang^2)
       XXX    -308.4500    XXY       5.5637    XYY    -114.6000
       YYY       7.6104    XXZ      57.6546    XYZ       2.3186
       YYZ      68.2049    XZZ    -102.7485    YZZ      -1.5712
       ZZZ     187.9818
    Hexadecapole Moments (Debye-Ang^3)
      XXXX   -6353.3271   XXXY     324.9867   XXYY   -1363.7278
      XYYY     326.3344   YYYY   -1530.2318   XXXZ     763.0873
      XXYZ     146.8071   XYYZ     307.3056   YYYZ     431.1014
      XXZZ   -1795.6811   XYZZ     100.7215   YYZZ   -1039.6054
      XZZZ     853.4023   YZZZ     432.1887   ZZZZ   -4656.8098
 -----------------------------------------------------------------
 Calculating analytic gradient of the SCF energy
 Gradient of SCF Energy
            1           2           3           4           5           6
    1  -0.0035556  -0.0057674   0.0131605   0.0000336   0.0020805   0.0017648
    2   0.0000383  -0.0032081  -0.0396779  -0.0001230   0.0001464  -0.0000457
    3   0.0021258  -0.0026266  -0.0228079  -0.0036656   0.0018325  -0.0009685
            7           8           9          10          11          12
    1  -0.0003657   0.0033773  -0.0006579  -0.0003675   0.0276119   0.0036310
    2  -0.0000195   0.0001005  -0.0002135   0.0032512   0.0387586  -0.0000966
    3   0.0002210   0.0017067  -0.0026365   0.0062163  -0.0015489  -0.0020867
           13          14          15          16          17          18
    1   0.0024205  -0.0098467  -0.0027679   0.0001502  -0.0017394   0.0003519
    2   0.0059805   0.0368761   0.0023618  -0.0019775   0.0000882   0.0000353
    3  -0.0031583   0.0284262  -0.0009213   0.0018527   0.0009846  -0.0002081
           19          20          21          22
    1  -0.0006356  -0.0015549   0.0036261  -0.0309496
    2  -0.0022841   0.0020440  -0.0060559  -0.0359792
    3   0.0029111  -0.0011309  -0.0004303  -0.0040871
 Max gradient component =       3.968E-02
 RMS gradient           =       1.193E-02
 Gradient time:  CPU 357.91 s  wall 357.93 s
 Geometry Optimization Parameters
   NAtoms,    NIC,     NZ,  NCons,   NDum,   NFix, NCnnct, MaxDiis
       22     171      22       0       0       0       0       0

 Cartesian Hessian Update
 Hessian updated using BFGS update


** GEOMETRY OPTIMIZATION IN DELOCALIZED INTERNAL COORDINATES **
   Searching for a Minimum

   Optimization Cycle:   3

                       Coordinates (Angstroms)
     ATOM                X               Y               Z
      1  C        -0.0021728346    0.0006039029    0.0011972207
      2  C        -0.0101241313    0.0466275612    1.4078876382
      3  Cl        1.4939486098    0.1056892136    2.2820472384
      4  C        -1.2102835177    0.0695592968    2.1177367592
      5  Cl       -1.2207046774    0.1333211705    3.8646939748
      6  C        -2.4228806402    0.0533466654    1.4463625271
      7  H        -3.3510960624    0.0734890265    2.0009235431
      8  C        -2.4398285428    0.0112670627    0.0610616198
      9  Cl       -3.9838520520   -0.0187010324   -0.7579887388
     10  C        -1.2454393784   -0.0178402695   -0.6583893700
     11  Cl       -1.3039293419   -0.1084804176   -2.3957663694
     12  C         1.2802269060   -0.0280291938   -0.7645591784
     13  C         2.3081742815   -0.9293360538   -0.4299696719
     14  Cl        2.0798388007   -2.0579364298    0.8749952371
     15  C         3.5047782989   -0.9502786426   -1.1459062509
     16  Cl        4.7790630686   -2.0742652914   -0.7350249494
     17  C         3.7010410641   -0.0828976734   -2.2092258319
     18  H         4.6295653884   -0.1039590431   -2.7633760861
     19  C         2.7014964087    0.8117702549   -2.5587853865
     20  Cl        2.9816034729    1.9013849816   -3.8966221665
     21  C         1.5034932513    0.8449430852   -1.8457313544
     22  Cl        0.2843455932    2.0063826911   -2.2863049978
   Point Group: c1    Number of degrees of freedom:    60


   Energy is  -4140.302744026

 Hessian updated using BFGS update

 59 Hessian modes will be used to form the next step
  Hessian Eigenvalues:
     0.016317    0.017505    0.019839    0.020576    0.020683    0.021679
     0.022471    0.022742    0.023495    0.024090    0.024090    0.024114
     0.024114    0.024135    0.024136    0.024143    0.024143    0.055199
     0.069577    0.101102    0.106461    0.160000    0.160000    0.216934
     0.224986    0.227292    0.234491    0.235015    0.237548    0.249972
     0.249981    0.249982    0.249991    0.249992    0.249993    0.249999
     0.253012    0.287911    0.287923    0.290382    0.292938    0.300868
     0.301033    0.301034    0.317131    0.356665    0.356665    0.404358
     0.406830    0.419970    0.426593    0.457251    0.458712    0.466515
     0.469266    0.478201    0.478202    0.479142    0.481403

 Minimum search - taking simple RFO step
 Searching for Lamda that Minimizes Along All modes
 Value Taken    Lamda =  -0.03769385
 Calculated Step too Large.  Step scaled by  0.529123
 Step Taken.  Stepsize is  0.300000

                             Maximum     Tolerance    Cnvgd?
         Gradient           0.051060      0.000300      NO
         Displacement       0.226602      0.001200      NO
         Energy change     -0.024072      0.000001      NO


 New Cartesian Coordinates Obtained by Inverse Iteration

 Displacement from previous Coordinates is:  0.384826
 ----------------------------------------------------------------
             Standard Nuclear Orientation (Angstroms)
    I     Atom           X                Y                Z
 ----------------------------------------------------------------
    1      C      -0.0014489245     0.0008129188     0.0006724498
    2      C      -0.0071240480     0.0766129338     1.4076566738
    3      Cl      1.4933373449     0.1706107904     2.2784671821
    4      C      -1.2093553012     0.0991924735     2.1173975498
    5      Cl     -1.2322985166     0.1980799016     3.8605245575
    6      C      -2.4216727950     0.0530388070     1.4457564114
    7      H      -3.3494506229     0.0730517655     2.0003242225
    8      C      -2.4402277774    -0.0186881636     0.0611884054
    9      Cl     -3.9879634401    -0.0835201715    -0.7443124816
   10      C      -1.2449117406    -0.0475353215    -0.6602112019
   11      Cl     -1.3032317203    -0.1730224367    -2.3920825377
   12      C       1.2793441112    -0.0278143526    -0.7644166031
   13      C       2.2954927912    -0.9507802508    -0.4461605155
   14      Cl      2.0539070022    -2.1002157631     0.8335398712
   15      C       3.4932170236    -0.9710116119    -1.1636385351
   16      Cl      4.7584422393    -2.1130206274    -0.7848462269
   17      C       3.6998840979    -0.0829351200    -2.2084645220
   18      H       4.6280915745    -0.1040997075    -2.7624440351
   19      C       2.7125660684     0.8325213952    -2.5408105292
   20      Cl      3.0179809491     1.9396358312    -3.8557121465
   21      C       1.5124953859     0.8667026558    -1.8278982230
   22      Cl      0.3101902639     2.0490449185    -2.2452743594
 ----------------------------------------------------------------
 Nuclear Repulsion Energy =        2792.65632634 hartrees
 There are      105 alpha and      105 beta electrons
 Applying Cartesian multipole field
    Component          Value
    ---------          -----
     (2,0,0)        1.00000E-11
     (0,2,0)        2.00000E-11
     (0,0,2)       -3.00000E-11
 Nucleus-field energy     =    -0.0000000342 hartrees
 Requested basis set is 6-311++G(d,p)
 There are 186 shells and 518 basis functions
 A cutoff of  1.0D-15 yielded  12574 shell pairs
 There are    109232 function pairs (    117551 Cartesian)
 Smallest overlap matrix eigenvalue = 1.62E-07
 Linear dependence detected in AO basis
 Number of orthogonalized atomic orbitals = 511
 Maximum deviation from orthogonality = 2.920E-10
 Guess from superposition of atomic densities
 Warning:  Energy on first SCF cycle will be non-variational
 SAD guess density has 210.000000 electrons

 -----------------------------------------------------------------------
  General SCF calculation program by
  Eric Jon Sundstrom, Paul Horn, Yuezhi Mao, Dmitri Zuev, Alec White,
  David Stuck, Shaama M.S., Shane Yost, Joonho Lee, David Small,
  Daniel Levine, Susi Lehtola, Hugh Burton, Evgeny Epifanovsky,
  Bang C. Huynh
 -----------------------------------------------------------------------
 Exchange:     0.2000 Hartree-Fock + 0.0800 Slater + 0.7200 B88
 Correlation:  0.1900 VWN1RPA + 0.8100 LYP
 Using SG-1 standard quadrature grid
 A restricted SCF calculation will be
 performed using DIIS
 SCF converges when DIIS error is below 1.0e-08
 ---------------------------------------
  Cycle       Energy         DIIS error
 ---------------------------------------
    1   -4145.1692418911      2.68e-02  
    2   -4140.2294175985      1.69e-03  
    3   -4140.1940723021      1.91e-03  
    4   -4140.3123773259      4.62e-04  
    5   -4140.3192996891      1.36e-04  
    6   -4140.3196480975      8.60e-05  
    7   -4140.3198733224      2.26e-05  
    8   -4140.3198888718      7.95e-06  
    9   -4140.3198911041      1.07e-06  
   10   -4140.3198911318      5.22e-07  
   11   -4140.3198911405      6.52e-08  
   12   -4140.3198911402      1.89e-08  
   13   -4140.3198911401      6.37e-09  Convergence criterion met
 ---------------------------------------
 SCF time:   CPU 935.80s  wall 936.00s 
 SCF   energy in the final basis set =    -4140.3198911401
 Total energy in the final basis set =    -4140.3198911401

 --------------------------------------------------------------

                    Orbital Energies (a.u.)
 --------------------------------------------------------------

 Alpha MOs
 -- Occupied --
********-101.5806-101.5806-101.5806-101.5758-101.5757-101.5757-101.5757
-10.2819 -10.2819 -10.2819 -10.2819 -10.2786 -10.2786 -10.2786 -10.2786
-10.2529 -10.2526 -10.2295 -10.2295  -9.4952  -9.4952  -9.4952  -9.4952
 -9.4919  -9.4919  -9.4919  -9.4918  -7.2602  -7.2602  -7.2601  -7.2599
 -7.2567  -7.2567  -7.2567  -7.2564  -7.2500  -7.2500  -7.2499  -7.2499
 -7.2494  -7.2494  -7.2493  -7.2493  -7.2466  -7.2465  -7.2465  -7.2464
 -7.2459  -7.2458  -7.2458  -7.2457  -0.9735  -0.9545  -0.9323  -0.9201
 -0.9056  -0.8864  -0.8808  -0.8728  -0.8542  -0.8401  -0.8045  -0.7624
 -0.7474  -0.7434  -0.6919  -0.6365  -0.6337  -0.6193  -0.5635  -0.5508
 -0.5409  -0.5357  -0.5089  -0.4856  -0.4766  -0.4742  -0.4728  -0.4674
 -0.4633  -0.4431  -0.4373  -0.4302  -0.4244  -0.4220  -0.4074  -0.3971
 -0.3833  -0.3790  -0.3674  -0.3549  -0.3509  -0.3486  -0.3477  -0.3375
 -0.3347  -0.3304  -0.3276  -0.3121  -0.3057  -0.2937  -0.2782  -0.2741
 -0.2582
 -- Virtual --
 -0.0880  -0.0628  -0.0576  -0.0489  -0.0455  -0.0376  -0.0136  -0.0081
 -0.0074  -0.0018   0.0089   0.0118   0.0236   0.0240   0.0260   0.0302
  0.0336   0.0411   0.0515   0.0516   0.0538   0.0543   0.0632   0.0707
  0.0727   0.0744   0.0802   0.0808   0.0832   0.0873   0.0891   0.0963
  0.1003   0.1011   0.1042   0.1101   0.1115   0.1121   0.1162   0.1175
  0.1183   0.1214   0.1294   0.1301   0.1315   0.1354   0.1407   0.1428
  0.1449   0.1457   0.1463   0.1496   0.1528   0.1551   0.1641   0.1678
  0.1696   0.1732   0.1876   0.1931   0.1949   0.1979   0.1992   0.2062
  0.2066   0.2117   0.2143   0.2144   0.2175   0.2243   0.2263   0.2327
  0.2345   0.2356   0.2408   0.2423   0.2464   0.2473   0.2545   0.2559
  0.2626   0.2634   0.2665   0.2712   0.2727   0.2744   0.2770   0.2822
  0.2930   0.2989   0.3012   0.3069   0.3087   0.3099   0.3117   0.3192
  0.3241   0.3262   0.3372   0.3414   0.3831   0.3951   0.4087   0.4166
  0.4196   0.4234   0.4332   0.4357   0.4409   0.4476   0.4501   0.4539
  0.4633   0.4669   0.4681   0.4743   0.4805   0.4825   0.4902   0.4951
  0.5031   0.5072   0.5078   0.5089   0.5107   0.5139   0.5181   0.5278
  0.5452   0.5489   0.5571   0.5821   0.5852   0.5854   0.5936   0.5940
  0.5943   0.6019   0.6051   0.6075   0.6107   0.6150   0.6252   0.6270
  0.6305   0.6434   0.6613   0.6638   0.6647   0.6649   0.6868   0.7001
  0.7089   0.7130   0.7260   0.7767   0.7803   0.7858   0.7864   0.7927
  0.8052   0.8159   0.8229   0.8244   0.8283   0.8353   0.8354   0.8396
  0.8424   0.8453   0.8465   0.8474   0.8537   0.8563   0.8604   0.8754
  0.8760   0.8764   0.8798   0.8827   0.8898   0.9022   0.9054   0.9076
  0.9162   0.9288   0.9355   0.9356   0.9377   0.9479   0.9482   0.9491
  0.9498   0.9604   0.9615   0.9658   0.9720   0.9797   0.9854   0.9876
  0.9959   1.0023   1.0035   1.0036   1.0062   1.0407   1.0546   1.0561
  1.0650   1.0845   1.1294   1.1452   1.1556   1.1587   1.1633   1.1718
  1.1915   1.2226   1.2232   1.2283   1.2290   1.2434   1.2472   1.2482
  1.2569   1.2711   1.3001   1.3006   1.3133   1.3198   1.3246   1.3471
  1.3704   1.3795   1.3871   1.3911   1.4169   1.4502   1.4521   1.4899
  1.5349   1.5431   1.5532   1.5646   1.5725   1.5787   1.5998   1.6544
  1.6643   1.7141   1.7320   1.7399   1.7594   1.7651   1.7660   1.7719
  1.7964   1.8170   1.8300   1.8560   1.8622   1.8850   1.8868   1.8900
  1.9049   1.9663   1.9756   1.9760   2.0309   2.0310   2.0553   2.0561
  2.1074   2.1667   2.1754   2.1816   2.2067   2.2111   2.2365   2.2483
  2.2541   2.2588   2.2634   2.2816   2.2956   2.3016   2.3068   2.3158
  2.3178   2.3283   2.3549   2.3814   2.3889   2.4009   2.4145   2.4182
  2.4392   2.4399   2.4776   2.4800   2.4905   2.5313   2.5330   2.5370
  2.5522   2.5584   2.5957   2.6006   2.6167   2.6283   2.6320   2.6374
  2.6829   2.6963   2.7056   2.7304   2.7398   2.7427   2.7660   2.7737
  2.8069   2.8192   2.8893   2.8943   2.9059   2.9484   3.0319   3.0638
  3.0646   3.0650   3.0965   3.1180   3.1448   3.1451   3.1765   3.2312
  3.2375   3.2524   3.2709   3.3466   3.3727   3.5034   3.5224   3.5353
  3.6520   3.7581   3.7861   3.8890   3.9019   3.9480   4.0214   4.3686
  4.7924   4.8109   9.7279   9.7613   9.7748   9.7802   9.8046   9.8232
  9.8566   9.8662  23.2801  23.4443  23.7772  23.7871  23.8542  23.8633
 23.9259  23.9322  23.9401  24.0111  24.0762  24.0800  25.8123  25.8153
 25.8173  25.8222  25.9203  25.9593  26.0361  26.0411  26.1068  26.1078
 26.1632  26.1957  26.1958  26.2857  26.3233  26.4089  26.5550  26.5848
 26.5855  26.6284  26.7291  26.8858  26.9711  27.0697 215.7209 215.7521
215.7690 215.7748 215.8062 215.8277 215.8667 215.8822
 --------------------------------------------------------------

          Ground-State Mulliken Net Atomic Charges

     Atom                 Charge (a.u.)
  ----------------------------------------
      1 C                    -0.223618
      2 C                    -0.552972
      3 Cl                    0.518658
      4 C                     0.266924
      5 Cl                    0.492482
      6 C                    -1.447704
      7 H                     0.222263
      8 C                     0.275626
      9 Cl                    0.492309
     10 C                    -0.557428
     11 Cl                    0.520004
     12 C                    -0.236237
     13 C                    -0.563654
     14 Cl                    0.518490
     15 C                     0.280372
     16 Cl                    0.492802
     17 C                    -1.449536
     18 H                     0.222203
     19 C                     0.276650
     20 Cl                    0.492194
     21 C                    -0.561577
     22 Cl                    0.521749
  ----------------------------------------
  Sum of atomic charges =     0.000000

 -----------------------------------------------------------------
                    Cartesian Multipole Moments
 -----------------------------------------------------------------
    Charge (ESU x 10^10)
                 0.0000
    Dipole Moment (Debye)
         X       0.0002      Y      -0.0007      Z      -0.0003
       Tot       0.0008
    Quadrupole Moments (Debye-Ang)
        XX    -162.6092     XY      -0.3399     YY    -172.7380
        XZ      -5.7952     YZ      -0.0596     ZZ    -168.8482
    Octopole Moments (Debye-Ang^2)
       XXX    -308.5182    XXY       5.4140    XYY    -114.1991
       YYY       7.5700    XXZ      57.3555    XYZ       2.2333
       YYZ      67.9768    XZZ    -102.7483    YZZ      -1.4173
       ZZZ     188.3142
    Hexadecapole Moments (Debye-Ang^3)
      XXXX   -6347.1556   XXXY     308.0484   XXYY   -1371.7063
      XYYY     307.1906   YYYY   -1584.9477   XXXZ     781.2445
      XXYZ     138.9342   XYYZ     312.8244   YYYZ     400.2460
      XXZZ   -1787.2468   XYZZ      97.8246   YYZZ   -1041.1120
      XZZZ     870.4519   YZZZ     408.3273   ZZZZ   -4610.3739
 -----------------------------------------------------------------
 Calculating analytic gradient of the SCF energy
 Gradient of SCF Energy
            1           2           3           4           5           6
    1  -0.0009263  -0.0027373   0.0078286   0.0002189   0.0010680   0.0006701
    2  -0.0000209  -0.0028364  -0.0292396  -0.0001744   0.0001190  -0.0000273
    3   0.0005733  -0.0008200  -0.0166323  -0.0018047   0.0009015  -0.0003463
            7           8           9          10          11          12
    1  -0.0001531   0.0017553  -0.0003014  -0.0004869   0.0193005   0.0009635
    2  -0.0000363   0.0001753  -0.0001739   0.0028090   0.0286500   0.0000091
    3   0.0001050   0.0006860  -0.0013210   0.0027204   0.0004001  -0.0005100
           13          14          15          16          17          18
    1   0.0019375  -0.0060696  -0.0014707   0.0000262  -0.0006770   0.0001604
    2   0.0033787   0.0277815   0.0011733  -0.0010172   0.0000433   0.0000353
    3  -0.0006665   0.0195959  -0.0002628   0.0008905   0.0003406  -0.0000923
           19          20          21          22
    1  -0.0005411  -0.0007996   0.0013649  -0.0211309
    2  -0.0011079   0.0010798  -0.0034369  -0.0271836
    3   0.0014097  -0.0005130  -0.0012819  -0.0033721
 Max gradient component =       2.924E-02
 RMS gradient           =       8.585E-03
 Gradient time:  CPU 419.27 s  wall 419.28 s
 Geometry Optimization Parameters
   NAtoms,    NIC,     NZ,  NCons,   NDum,   NFix, NCnnct, MaxDiis
       22     171      22       0       0       0       0       0

 Cartesian Hessian Update
 Hessian updated using BFGS update


** GEOMETRY OPTIMIZATION IN DELOCALIZED INTERNAL COORDINATES **
   Searching for a Minimum

   Optimization Cycle:   4

                       Coordinates (Angstroms)
     ATOM                X               Y               Z
      1  C        -0.0014489245    0.0008129188    0.0006724498
      2  C        -0.0071240480    0.0766129338    1.4076566738
      3  Cl        1.4933373449    0.1706107904    2.2784671821
      4  C        -1.2093553012    0.0991924735    2.1173975498
      5  Cl       -1.2322985166    0.1980799016    3.8605245575
      6  C        -2.4216727950    0.0530388070    1.4457564114
      7  H        -3.3494506229    0.0730517655    2.0003242225
      8  C        -2.4402277774   -0.0186881636    0.0611884054
      9  Cl       -3.9879634401   -0.0835201715   -0.7443124816
     10  C        -1.2449117406   -0.0475353215   -0.6602112019
     11  Cl       -1.3032317203   -0.1730224367   -2.3920825377
     12  C         1.2793441112   -0.0278143526   -0.7644166031
     13  C         2.2954927912   -0.9507802508   -0.4461605155
     14  Cl        2.0539070022   -2.1002157631    0.8335398712
     15  C         3.4932170236   -0.9710116119   -1.1636385351
     16  Cl        4.7584422393   -2.1130206274   -0.7848462269
     17  C         3.6998840979   -0.0829351200   -2.2084645220
     18  H         4.6280915745   -0.1040997075   -2.7624440351
     19  C         2.7125660684    0.8325213952   -2.5408105292
     20  Cl        3.0179809491    1.9396358312   -3.8557121465
     21  C         1.5124953859    0.8667026558   -1.8278982230
     22  Cl        0.3101902639    2.0490449185   -2.2452743594
   Point Group: c1    Number of degrees of freedom:    60


   Energy is  -4140.319891140

 Hessian updated using BFGS update

 60 Hessian modes will be used to form the next step
  Hessian Eigenvalues:
     0.016317    0.017505    0.019798    0.020576    0.020683    0.021679
     0.022451    0.022742    0.023495    0.024090    0.024090    0.024114
     0.024114    0.024135    0.024136    0.024143    0.024143    0.054545
     0.055199    0.100507    0.101103    0.160000    0.160000    0.216934
     0.224806    0.227293    0.234491    0.235015    0.237523    0.249972
     0.249982    0.249982    0.249991    0.249993    0.249993    0.250000
     0.254096    0.287921    0.289018    0.290382    0.292938    0.301032
     0.301033    0.301033    0.301179    0.317252    0.356665    0.356674
     0.405300    0.406830    0.419970    0.426593    0.457251    0.458712
     0.466516    0.469942    0.478201    0.478202    0.479143    0.482115

 Minimum search - taking simple RFO step
 Searching for Lamda that Minimizes Along All modes
 Value Taken    Lamda =  -0.02749777
 Calculated Step too Large.  Step scaled by  0.524035
 Step Taken.  Stepsize is  0.300000

                             Maximum     Tolerance    Cnvgd?
         Gradient           0.037255      0.000300      NO
         Displacement       0.225024      0.001200      NO
         Energy change     -0.017147      0.000001      NO


 New Cartesian Coordinates Obtained by Inverse Iteration

 Displacement from previous Coordinates is:  0.412998
 ----------------------------------------------------------------
             Standard Nuclear Orientation (Angstroms)
    I     Atom           X                Y                Z
 ----------------------------------------------------------------
    1      C      -0.0011250561     0.0009453135     0.0002617822
    2      C      -0.0037480242     0.1090001467     1.4048565218
    3      Cl      1.4974569324     0.2388739518     2.2681287185
    4      C      -1.2068276730     0.1316259298     2.1149594704
    5      Cl     -1.2365597015     0.2681469865     3.8542728214
    6      C      -2.4184878556     0.0528859012     1.4440108183
    7      H      -3.3460193349     0.0729482814     1.9986880089
    8      C      -2.4381485928    -0.0514146271     0.0610017084
    9      Cl     -3.9871326934    -0.1539651281    -0.7356209886
   10      C      -1.2421664467    -0.0798497192    -0.6611849912
   11      Cl     -1.2944928471    -0.2417390445    -2.3893147218
   12      C       1.2786636857    -0.0277011452    -0.7644706906
   13      C       2.2798131005    -0.9724744103    -0.4642156198
   14      Cl      2.0188860103    -2.1429167856     0.7912511219
   15      C       3.4782900995    -0.9927913638    -1.1823406787
   16      Cl      4.7304431966    -2.1566073124    -0.8333072200
   17      C       3.6968400183    -0.0827513329    -2.2063451640
   18      H       4.6249098099    -0.1038861957    -2.7602379496
   19      C       2.7229393866     0.8545169582    -2.5192239202
   20      Cl      3.0497487023     1.9829723285    -3.8089611359
   21      C       1.5216056880     0.8887141915    -1.8065610009
   22      Cl      0.3323755609     2.0921279406    -2.1963914841
 ----------------------------------------------------------------
 Nuclear Repulsion Energy =        2788.42108387 hartrees
 There are      105 alpha and      105 beta electrons
 Applying Cartesian multipole field
    Component          Value
    ---------          -----
     (2,0,0)        1.00000E-11
     (0,2,0)        2.00000E-11
     (0,0,2)       -3.00000E-11
 Nucleus-field energy     =    -0.0000000320 hartrees
 Requested basis set is 6-311++G(d,p)
 There are 186 shells and 518 basis functions
 A cutoff of  1.0D-15 yielded  12563 shell pairs
 There are    109095 function pairs (    117369 Cartesian)
 Smallest overlap matrix eigenvalue = 1.56E-07
 Linear dependence detected in AO basis
 Number of orthogonalized atomic orbitals = 511
 Maximum deviation from orthogonality = 3.247E-10
 Guess from superposition of atomic densities
 Warning:  Energy on first SCF cycle will be non-variational
 SAD guess density has 210.000000 electrons

 -----------------------------------------------------------------------
  General SCF calculation program by
  Eric Jon Sundstrom, Paul Horn, Yuezhi Mao, Dmitri Zuev, Alec White,
  David Stuck, Shaama M.S., Shane Yost, Joonho Lee, David Small,
  Daniel Levine, Susi Lehtola, Hugh Burton, Evgeny Epifanovsky,
  Bang C. Huynh
 -----------------------------------------------------------------------
 Exchange:     0.2000 Hartree-Fock + 0.0800 Slater + 0.7200 B88
 Correlation:  0.1900 VWN1RPA + 0.8100 LYP
 Using SG-1 standard quadrature grid
 A restricted SCF calculation will be
 performed using DIIS
 SCF converges when DIIS error is below 1.0e-08
 ---------------------------------------
  Cycle       Energy         DIIS error
 ---------------------------------------
    1   -4145.1467151338      2.67e-02  
    2   -4140.2417144550      1.69e-03  
    3   -4140.2061187243      1.92e-03  
    4   -4140.3250560017      4.54e-04  
    5   -4140.3317438158      1.31e-04  
    6   -4140.3320585131      8.27e-05  
    7   -4140.3322655315      2.20e-05  
    8   -4140.3322800763      8.04e-06  
    9   -4140.3322823678      1.04e-06  
   10   -4140.3322823940      5.19e-07  
   11   -4140.3322824024      6.24e-08  
   12   -4140.3322824019      1.60e-08  
   13   -4140.3322824022      7.48e-09  Convergence criterion met
 ---------------------------------------
 SCF time:   CPU 913.34s  wall 913.00s 
 SCF   energy in the final basis set =    -4140.3322824022
 Total energy in the final basis set =    -4140.3322824022

 --------------------------------------------------------------

                    Orbital Energies (a.u.)
 --------------------------------------------------------------

 Alpha MOs
 -- Occupied --
********-101.5808-101.5807-101.5807-101.5769-101.5769-101.5768-101.5768
-10.2819 -10.2819 -10.2819 -10.2819 -10.2786 -10.2786 -10.2785 -10.2785
-10.2523 -10.2520 -10.2293 -10.2293  -9.4953  -9.4953  -9.4953  -9.4953
 -9.4927  -9.4927  -9.4927  -9.4927  -7.2603  -7.2603  -7.2602  -7.2600
 -7.2576  -7.2576  -7.2576  -7.2573  -7.2502  -7.2501  -7.2501  -7.2500
 -7.2495  -7.2495  -7.2495  -7.2494  -7.2474  -7.2474  -7.2474  -7.2473
 -7.2468  -7.2467  -7.2467  -7.2466  -0.9728  -0.9545  -0.9309  -0.9207
 -0.9052  -0.8858  -0.8821  -0.8744  -0.8527  -0.8404  -0.8040  -0.7622
 -0.7466  -0.7438  -0.6914  -0.6357  -0.6333  -0.6200  -0.5627  -0.5502
 -0.5419  -0.5358  -0.5084  -0.4859  -0.4761  -0.4737  -0.4728  -0.4669
 -0.4628  -0.4433  -0.4347  -0.4302  -0.4250  -0.4210  -0.4071  -0.3939
 -0.3828  -0.3775  -0.3667  -0.3552  -0.3505  -0.3493  -0.3474  -0.3370
 -0.3352  -0.3306  -0.3274  -0.3173  -0.3102  -0.2952  -0.2780  -0.2728
 -0.2605
 -- Virtual --
 -0.0869  -0.0627  -0.0575  -0.0489  -0.0469  -0.0366  -0.0129  -0.0081
 -0.0073  -0.0018   0.0094   0.0119   0.0237   0.0239   0.0265   0.0298
  0.0336   0.0409   0.0513   0.0515   0.0534   0.0546   0.0635   0.0699
  0.0725   0.0748   0.0797   0.0801   0.0832   0.0874   0.0900   0.0961
  0.1006   0.1014   0.1031   0.1100   0.1120   0.1121   0.1155   0.1177
  0.1184   0.1214   0.1296   0.1299   0.1311   0.1352   0.1403   0.1426
  0.1441   0.1461   0.1462   0.1483   0.1511   0.1558   0.1635   0.1673
  0.1677   0.1724   0.1874   0.1934   0.1936   0.1963   0.1994   0.2057
  0.2074   0.2125   0.2157   0.2173   0.2175   0.2247   0.2266   0.2328
  0.2347   0.2360   0.2380   0.2420   0.2464   0.2469   0.2536   0.2568
  0.2624   0.2635   0.2690   0.2703   0.2704   0.2732   0.2777   0.2821
  0.2916   0.2986   0.2987   0.3055   0.3063   0.3086   0.3108   0.3206
  0.3255   0.3304   0.3364   0.3417   0.3848   0.3951   0.4078   0.4184
  0.4192   0.4224   0.4330   0.4371   0.4405   0.4475   0.4519   0.4549
  0.4629   0.4682   0.4688   0.4740   0.4835   0.4854   0.4905   0.4939
  0.5031   0.5036   0.5078   0.5079   0.5085   0.5098   0.5196   0.5286
  0.5478   0.5481   0.5603   0.5832   0.5848   0.5863   0.5951   0.5958
  0.5962   0.6021   0.6025   0.6064   0.6108   0.6184   0.6207   0.6244
  0.6311   0.6498   0.6592   0.6644   0.6646   0.6682   0.6851   0.6981
  0.7068   0.7126   0.7315   0.7794   0.7808   0.7862   0.7865   0.7927
  0.8086   0.8191   0.8229   0.8273   0.8278   0.8349   0.8353   0.8392
  0.8411   0.8438   0.8487   0.8488   0.8536   0.8543   0.8591   0.8730
  0.8773   0.8806   0.8811   0.8865   0.8906   0.9055   0.9058   0.9099
  0.9173   0.9334   0.9337   0.9349   0.9378   0.9465   0.9468   0.9478
  0.9504   0.9579   0.9586   0.9643   0.9696   0.9799   0.9818   0.9857
  0.9910   0.9962   1.0037   1.0079   1.0127   1.0432   1.0514   1.0535
  1.0589   1.0876   1.1331   1.1447   1.1533   1.1574   1.1630   1.1697
  1.1924   1.2182   1.2206   1.2258   1.2300   1.2447   1.2473   1.2487
  1.2579   1.2726   1.2992   1.2997   1.3094   1.3174   1.3227   1.3503
  1.3714   1.3800   1.3900   1.3900   1.4209   1.4518   1.4557   1.4919
  1.5348   1.5453   1.5534   1.5662   1.5747   1.5794   1.5994   1.6535
  1.6640   1.7132   1.7351   1.7379   1.7597   1.7660   1.7662   1.7710
  1.7934   1.8146   1.8303   1.8561   1.8602   1.8877   1.8884   1.8928
  1.9079   1.9642   1.9735   1.9750   2.0310   2.0311   2.0527   2.0557
  2.1079   2.1661   2.1727   2.1857   2.2084   2.2105   2.2477   2.2494
  2.2532   2.2546   2.2648   2.2766   2.3037   2.3039   2.3084   2.3110
  2.3134   2.3231   2.3438   2.3856   2.3886   2.4076   2.4111   2.4175
  2.4379   2.4393   2.4804   2.4840   2.4938   2.5299   2.5342   2.5381
  2.5494   2.5569   2.5953   2.5990   2.6176   2.6301   2.6340   2.6372
  2.6836   2.6976   2.7000   2.7301   2.7391   2.7437   2.7654   2.7733
  2.8062   2.8193   2.8867   2.8945   2.9103   2.9510   3.0341   3.0617
  3.0649   3.0652   3.0946   3.1133   3.1445   3.1470   3.1781   3.2291
  3.2405   3.2516   3.2699   3.3453   3.3722   3.5056   3.5236   3.5349
  3.6519   3.7604   3.7858   3.8897   3.9011   3.9507   4.0222   4.3605
  4.7900   4.8115   9.7284   9.7624   9.7773   9.7810   9.8044   9.8376
  9.8512   9.8602  23.2823  23.4465  23.7768  23.7884  23.8542  23.8626
 23.9248  23.9296  23.9388  24.0155  24.0744  24.0786  25.8122  25.8149
 25.8189  25.8198  25.9584  25.9940  25.9998  26.0010  26.0831  26.1065
 26.1419  26.1642  26.2004  26.2754  26.3544  26.4191  26.5576  26.5767
 26.5804  26.6268  26.7350  26.8832  26.9700  27.0777 215.7221 215.7534
215.7722 215.7756 215.8069 215.8467 215.8581 215.8728
 --------------------------------------------------------------

          Ground-State Mulliken Net Atomic Charges

     Atom                 Charge (a.u.)
  ----------------------------------------
      1 C                    -0.185685
      2 C                    -0.533710
      3 Cl                    0.481115
      4 C                     0.237357
      5 Cl                    0.499490
      6 C                    -1.409357
      7 H                     0.224965
      8 C                     0.245312
      9 Cl                    0.499200
     10 C                    -0.538802
     11 Cl                    0.483397
     12 C                    -0.196278
     13 C                    -0.542469
     14 Cl                    0.481482
     15 C                     0.250257
     16 Cl                    0.499871
     17 C                    -1.411281
     18 H                     0.224890
     19 C                     0.248662
     20 Cl                    0.499221
     21 C                    -0.543150
     22 Cl                    0.485514
  ----------------------------------------
  Sum of atomic charges =     0.000000

 -----------------------------------------------------------------
                    Cartesian Multipole Moments
 -----------------------------------------------------------------
    Charge (ESU x 10^10)
                -0.0000
    Dipole Moment (Debye)
         X      -0.0000      Y      -0.0005      Z      -0.0003
       Tot       0.0006
    Quadrupole Moments (Debye-Ang)
        XX    -162.5275     XY      -0.2806     YY    -172.5692
        XZ      -5.8751     YZ       0.0380     ZZ    -168.8605
    Octopole Moments (Debye-Ang^2)
       XXX    -308.5117    XXY       5.3292    XYY    -113.9098
       YYY       7.5659    XXZ      57.1040    XYZ       2.1782
       YYZ      67.8159    XZZ    -102.7341    YZZ      -1.3115
       ZZZ     188.5710
    Hexadecapole Moments (Debye-Ang^3)
      XXXX   -6324.5829   XXXY     289.4527   XXYY   -1378.2798
      XYYY     286.1940   YYYY   -1648.1213   XXXZ     795.8533
      XXYZ     130.1413   XYYZ     317.0892   YYYZ     366.8539
      XXZZ   -1774.6522   XYZZ      93.9794   YYZZ   -1042.4833
      XZZZ     883.9310   YZZZ     381.7507   ZZZZ   -4554.9039
 -----------------------------------------------------------------
 Calculating analytic gradient of the SCF energy
 Gradient of SCF Energy
            1           2           3           4           5           6
    1   0.0001496  -0.0010177   0.0046571   0.0002901   0.0005017   0.0000887
    2  -0.0000476  -0.0024914  -0.0213903  -0.0001693   0.0000815  -0.0000187
    3  -0.0000653  -0.0001264  -0.0119853  -0.0007775   0.0004103  -0.0000408
            7           8           9          10          11          12
    1  -0.0000456   0.0008309  -0.0001261  -0.0002650   0.0134689  -0.0001425
    2  -0.0000473   0.0001683  -0.0001240   0.0024362   0.0210432   0.0000637
    3   0.0000500   0.0001818  -0.0006085   0.0008770   0.0011662   0.0001282
           13          14          15          16          17          18
    1   0.0013569  -0.0037033  -0.0007202  -0.0000056  -0.0001284   0.0000626
    2   0.0020360   0.0206151   0.0005186  -0.0004820   0.0000178   0.0000331
    3   0.0006162   0.0135972   0.0000353   0.0003633   0.0000126  -0.0000392
           19          20          21          22
    1  -0.0004349  -0.0003712   0.0000420  -0.0144881
    2  -0.0004428   0.0005291  -0.0020836  -0.0202457
    3   0.0005866  -0.0001892  -0.0014469  -0.0027457
 Max gradient component =       2.139E-02
 RMS gradient           =       6.193E-03
 Gradient time:  CPU 356.72 s  wall 356.73 s
 Geometry Optimization Parameters
   NAtoms,    NIC,     NZ,  NCons,   NDum,   NFix, NCnnct, MaxDiis
       22     171      22       0       0       0       0       0

 Cartesian Hessian Update
 Hessian updated using BFGS update


** GEOMETRY OPTIMIZATION IN DELOCALIZED INTERNAL COORDINATES **
   Searching for a Minimum

   Optimization Cycle:   5

                       Coordinates (Angstroms)
     ATOM                X               Y               Z
      1  C        -0.0011250561    0.0009453135    0.0002617822
      2  C        -0.0037480242    0.1090001467    1.4048565218
      3  Cl        1.4974569324    0.2388739518    2.2681287185
      4  C        -1.2068276730    0.1316259298    2.1149594704
      5  Cl       -1.2365597015    0.2681469865    3.8542728214
      6  C        -2.4184878556    0.0528859012    1.4440108183
      7  H        -3.3460193349    0.0729482814    1.9986880089
      8  C        -2.4381485928   -0.0514146271    0.0610017084
      9  Cl       -3.9871326934   -0.1539651281   -0.7356209886
     10  C        -1.2421664467   -0.0798497192   -0.6611849912
     11  Cl       -1.2944928471   -0.2417390445   -2.3893147218
     12  C         1.2786636857   -0.0277011452   -0.7644706906
     13  C         2.2798131005   -0.9724744103   -0.4642156198
     14  Cl        2.0188860103   -2.1429167856    0.7912511219
     15  C         3.4782900995   -0.9927913638   -1.1823406787
     16  Cl        4.7304431966   -2.1566073124   -0.8333072200
     17  C         3.6968400183   -0.0827513329   -2.2063451640
     18  H         4.6249098099   -0.1038861957   -2.7602379496
     19  C         2.7229393866    0.8545169582   -2.5192239202
     20  Cl        3.0497487023    1.9829723285   -3.8089611359
     21  C         1.5216056880    0.8887141915   -1.8065610009
     22  Cl        0.3323755609    2.0921279406   -2.1963914841
   Point Group: c1    Number of degrees of freedom:    60


   Energy is  -4140.332282402

 Hessian updated using BFGS update

 60 Hessian modes will be used to form the next step
  Hessian Eigenvalues:
     0.016317    0.017505    0.019737    0.020576    0.020683    0.021679
     0.022417    0.022742    0.023495    0.024090    0.024090    0.024114
     0.024114    0.024135    0.024136    0.024143    0.024143    0.042930
     0.055199    0.097324    0.101103    0.160000    0.160000    0.216934
     0.224664    0.227292    0.234491    0.235015    0.237501    0.249972
     0.249981    0.249982    0.249991    0.249992    0.249993    0.250001
     0.254561    0.287921    0.289346    0.290382    0.292938    0.301033
     0.301033    0.301033    0.301316    0.317301    0.356665    0.356678
     0.405548    0.406829    0.419970    0.426593    0.457251    0.458712
     0.466516    0.470169    0.478202    0.478203    0.479143    0.482632

 Minimum search - taking simple RFO step
 Searching for Lamda that Minimizes Along All modes
 Value Taken    Lamda =  -0.01976022
 Calculated Step too Large.  Step scaled by  0.530944
 Step Taken.  Stepsize is  0.300000

                             Maximum     Tolerance    Cnvgd?
         Gradient           0.027114      0.000300      NO
         Displacement       0.225331      0.001200      NO
         Energy change     -0.012391      0.000001      NO


 New Cartesian Coordinates Obtained by Inverse Iteration

 Displacement from previous Coordinates is:  0.427247
 ----------------------------------------------------------------
             Standard Nuclear Orientation (Angstroms)
    I     Atom           X                Y                Z
 ----------------------------------------------------------------
    1      C      -0.0011634146     0.0008311567    -0.0000775418
    2      C      -0.0009736907     0.1424364484     1.4002811710
    3      Cl      1.5028852466     0.3079174160     2.2537553364
    4      C      -1.2040830305     0.1654722491     2.1109935356
    5      Cl     -1.2370509686     0.3409002116     3.8461032016
    6      C      -2.4146061123     0.0530331322     1.4418381265
    7      H      -3.3420170665     0.0734943820     1.9966489939
    8      C      -2.4347471218    -0.0854310141     0.0613486419
    9      Cl     -3.9831951057    -0.2269427463    -0.7289060156
   10      C      -1.2383652323    -0.1136944504    -0.6609055401
   11      Cl     -1.2818164988    -0.3121780363    -2.3858963976
   12      C       1.2782270453    -0.0278011817    -0.7647174825
   13      C       2.2628078680    -0.9938831574    -0.4840498687
   14      Cl      1.9798940512    -2.1848300659     0.7477223159
   15      C       3.4617960595    -1.0145731235    -1.2020606589
   16      Cl      4.6982881879    -2.2018695009    -0.8809298604
   17      C       3.6932455393    -0.0823772912    -2.2036823222
   18      H       4.6213095537    -0.1033179750    -2.7574838663
   19      C       2.7334126682     0.8766654996    -2.4955131989
   20      Cl      3.0787037837     2.0283482343    -3.7587376780
   21      C       1.5314446785     0.9102979336    -1.7830822368
   22      Cl      0.3532675255     2.1341627441    -2.1433932486
 ----------------------------------------------------------------
 Nuclear Repulsion Energy =        2785.17799882 hartrees
 There are      105 alpha and      105 beta electrons
 Applying Cartesian multipole field
    Component          Value
    ---------          -----
     (2,0,0)        1.00000E-11
     (0,2,0)        2.00000E-11
     (0,0,2)       -3.00000E-11
 Nucleus-field energy     =    -0.0000000295 hartrees
 Requested basis set is 6-311++G(d,p)
 There are 186 shells and 518 basis functions
 A cutoff of  1.0D-15 yielded  12562 shell pairs
 There are    109172 function pairs (    117455 Cartesian)
 Smallest overlap matrix eigenvalue = 1.49E-07
 Linear dependence detected in AO basis
 Number of orthogonalized atomic orbitals = 511
 Maximum deviation from orthogonality = 4.465E-10
 Guess from superposition of atomic densities
 Warning:  Energy on first SCF cycle will be non-variational
 SAD guess density has 210.000000 electrons

 -----------------------------------------------------------------------
  General SCF calculation program by
  Eric Jon Sundstrom, Paul Horn, Yuezhi Mao, Dmitri Zuev, Alec White,
  David Stuck, Shaama M.S., Shane Yost, Joonho Lee, David Small,
  Daniel Levine, Susi Lehtola, Hugh Burton, Evgeny Epifanovsky,
  Bang C. Huynh
 -----------------------------------------------------------------------
 Exchange:     0.2000 Hartree-Fock + 0.0800 Slater + 0.7200 B88
 Correlation:  0.1900 VWN1RPA + 0.8100 LYP
 Using SG-1 standard quadrature grid
 A restricted SCF calculation will be
 performed using DIIS
 SCF converges when DIIS error is below 1.0e-08
 ---------------------------------------
  Cycle       Energy         DIIS error
 ---------------------------------------
    1   -4145.1296482478      2.67e-02  
    2   -4140.2505165765      1.69e-03  
    3   -4140.2147165458      1.92e-03  
    4   -4140.3342773837      4.47e-04  
    5   -4140.3407926678      1.24e-04  
    6   -4140.3410789239      7.63e-05  
    7   -4140.3412524605      2.06e-05  
    8   -4140.3412648475      8.37e-06  
    9   -4140.3412673521      1.03e-06  
   10   -4140.3412673776      5.15e-07  
   11   -4140.3412673855      6.12e-08  
   12   -4140.3412673857      1.53e-08  
   13   -4140.3412673857      1.07e-08  
   14   -4140.3412673856      2.84e-09  Convergence criterion met
 ---------------------------------------
 SCF time:   CPU 955.09s  wall 956.00s 
 SCF   energy in the final basis set =    -4140.3412673856
 Total energy in the final basis set =    -4140.3412673856

 --------------------------------------------------------------

                    Orbital Energies (a.u.)
 --------------------------------------------------------------

 Alpha MOs
 -- Occupied --
********-101.5809-101.5809-101.5808-101.5779-101.5779-101.5779-101.5778
-10.2818 -10.2818 -10.2818 -10.2818 -10.2786 -10.2786 -10.2786 -10.2786
-10.2515 -10.2513 -10.2293 -10.2293  -9.4955  -9.4954  -9.4954  -9.4954
 -9.4935  -9.4935  -9.4934  -9.4934  -7.2604  -7.2604  -7.2604  -7.2602
 -7.2584  -7.2584  -7.2583  -7.2581  -7.2503  -7.2502  -7.2502  -7.2501
 -7.2497  -7.2496  -7.2496  -7.2496  -7.2482  -7.2482  -7.2481  -7.2481
 -7.2476  -7.2475  -7.2475  -7.2475  -0.9724  -0.9545  -0.9297  -0.9211
 -0.9049  -0.8852  -0.8831  -0.8755  -0.8516  -0.8408  -0.8037  -0.7623
 -0.7463  -0.7443  -0.6910  -0.6350  -0.6331  -0.6208  -0.5620  -0.5499
 -0.5431  -0.5358  -0.5080  -0.4861  -0.4758  -0.4735  -0.4729  -0.4663
 -0.4625  -0.4435  -0.4325  -0.4303  -0.4255  -0.4200  -0.4068  -0.3913
 -0.3822  -0.3761  -0.3660  -0.3554  -0.3502  -0.3500  -0.3473  -0.3366
 -0.3355  -0.3306  -0.3273  -0.3216  -0.3152  -0.2951  -0.2781  -0.2717
 -0.2623
 -- Virtual --
 -0.0856  -0.0626  -0.0574  -0.0492  -0.0484  -0.0361  -0.0124  -0.0081
 -0.0076  -0.0019   0.0096   0.0116   0.0238   0.0239   0.0269   0.0296
  0.0333   0.0407   0.0513   0.0515   0.0530   0.0549   0.0637   0.0691
  0.0720   0.0751   0.0788   0.0799   0.0832   0.0875   0.0910   0.0959
  0.1008   0.1018   0.1020   0.1098   0.1119   0.1124   0.1147   0.1175
  0.1185   0.1214   0.1296   0.1297   0.1306   0.1353   0.1397   0.1422
  0.1433   0.1461   0.1465   0.1472   0.1505   0.1569   0.1621   0.1652
  0.1676   0.1723   0.1863   0.1930   0.1935   0.1950   0.1995   0.2058
  0.2081   0.2131   0.2169   0.2180   0.2195   0.2252   0.2269   0.2336
  0.2349   0.2352   0.2363   0.2415   0.2462   0.2465   0.2531   0.2574
  0.2624   0.2640   0.2661   0.2699   0.2722   0.2729   0.2783   0.2824
  0.2886   0.2971   0.2984   0.3013   0.3056   0.3087   0.3097   0.3216
  0.3248   0.3345   0.3358   0.3420   0.3866   0.3950   0.4073   0.4192
  0.4201   0.4213   0.4304   0.4399   0.4413   0.4472   0.4541   0.4560
  0.4623   0.4692   0.4695   0.4742   0.4852   0.4881   0.4920   0.4921
  0.4964   0.5040   0.5045   0.5073   0.5091   0.5101   0.5224   0.5290
  0.5477   0.5516   0.5628   0.5847   0.5863   0.5872   0.5958   0.5968
  0.5990   0.6001   0.6020   0.6057   0.6112   0.6153   0.6216   0.6228
  0.6327   0.6559   0.6578   0.6638   0.6643   0.6739   0.6835   0.6955
  0.7031   0.7119   0.7370   0.7810   0.7825   0.7870   0.7874   0.7930
  0.8125   0.8216   0.8228   0.8259   0.8295   0.8350   0.8352   0.8392
  0.8397   0.8425   0.8491   0.8507   0.8531   0.8544   0.8578   0.8693
  0.8782   0.8808   0.8823   0.8901   0.8904   0.9050   0.9092   0.9127
  0.9182   0.9317   0.9320   0.9370   0.9376   0.9386   0.9437   0.9469
  0.9510   0.9524   0.9578   0.9629   0.9707   0.9752   0.9795   0.9872
  0.9903   0.9940   1.0042   1.0116   1.0148   1.0487   1.0491   1.0538
  1.0540   1.0876   1.1375   1.1441   1.1513   1.1569   1.1633   1.1678
  1.1937   1.2167   1.2191   1.2233   1.2308   1.2462   1.2477   1.2493
  1.2590   1.2771   1.2979   1.2988   1.3056   1.3150   1.3210   1.3537
  1.3714   1.3803   1.3877   1.3947   1.4249   1.4528   1.4609   1.4945
  1.5340   1.5478   1.5539   1.5682   1.5769   1.5804   1.5989   1.6525
  1.6634   1.7126   1.7366   1.7384   1.7603   1.7660   1.7670   1.7695
  1.7895   1.8129   1.8309   1.8573   1.8587   1.8869   1.8890   1.8997
  1.9109   1.9624   1.9710   1.9750   2.0310   2.0311   2.0495   2.0560
  2.1082   2.1648   2.1703   2.1905   2.2095   2.2111   2.2494   2.2496
  2.2526   2.2563   2.2658   2.2718   2.2994   2.3013   2.3021   2.3071
  2.3198   2.3256   2.3361   2.3897   2.3931   2.4083   2.4149   2.4190
  2.4343   2.4389   2.4805   2.4858   2.4946   2.5316   2.5341   2.5392
  2.5466   2.5553   2.5964   2.5975   2.6193   2.6324   2.6345   2.6387
  2.6826   2.6953   2.6985   2.7301   2.7375   2.7450   2.7649   2.7723
  2.8054   2.8193   2.8831   2.8947   2.9151   2.9537   3.0370   3.0601
  3.0654   3.0655   3.0932   3.1092   3.1438   3.1504   3.1797   3.2285
  3.2440   3.2527   3.2691   3.3448   3.3721   3.5079   3.5245   3.5356
  3.6525   3.7631   3.7856   3.8908   3.9003   3.9536   4.0231   4.3522
  4.7888   4.8129   9.7310   9.7635   9.7792   9.7815   9.8054   9.8438
  9.8527   9.8590  23.2840  23.4481  23.7774  23.7908  23.8547  23.8634
 23.9263  23.9289  23.9395  24.0229  24.0729  24.0782  25.8078  25.8145
 25.8156  25.8203  25.9494  25.9586  25.9771  26.0070  26.0853  26.1052
 26.1389  26.1480  26.2053  26.2812  26.3692  26.4136  26.5581  26.5744
 26.5793  26.6250  26.7470  26.8759  26.9749  27.0751 215.7252 215.7548
215.7743 215.7761 215.8087 215.8478 215.8625 215.8736
 --------------------------------------------------------------

          Ground-State Mulliken Net Atomic Charges

     Atom                 Charge (a.u.)
  ----------------------------------------
      1 C                    -0.159687
      2 C                    -0.538510
      3 Cl                    0.448711
      4 C                     0.222092
      5 Cl                    0.508109
      6 C                    -1.352928
      7 H                     0.227350
      8 C                     0.227994
      9 Cl                    0.507851
     10 C                    -0.542014
     11 Cl                    0.451355
     12 C                    -0.168062
     13 C                    -0.543829
     14 Cl                    0.449131
     15 C                     0.233431
     16 Cl                    0.508653
     17 C                    -1.354115
     18 H                     0.227250
     19 C                     0.235434
     20 Cl                    0.507985
     21 C                    -0.549802
     22 Cl                    0.453601
  ----------------------------------------
  Sum of atomic charges =     0.000000

 -----------------------------------------------------------------
                    Cartesian Multipole Moments
 -----------------------------------------------------------------
    Charge (ESU x 10^10)
                 0.0000
    Dipole Moment (Debye)
         X      -0.0000      Y      -0.0000      Z       0.0001
       Tot       0.0001
    Quadrupole Moments (Debye-Ang)
        XX    -162.4460     XY      -0.2357     YY    -172.4388
        XZ      -5.9491     YZ       0.1157     ZZ    -168.8677
    Octopole Moments (Debye-Ang^2)
       XXX    -308.4520    XXY       5.2932    XYY    -113.6981
       YYY       7.5940    XXZ      56.9044    XYZ       2.1412
       YYZ      67.7026    XZZ    -102.7103    YZZ      -1.2333
       ZZZ     188.7634
    Hexadecapole Moments (Debye-Ang^3)
      XXXX   -6293.8029   XXXY     269.8184   XXYY   -1384.3985
      XYYY     264.1286   YYYY   -1716.9485   XXXZ     808.8003
      XXYZ     120.6602   XYYZ     320.8000   YYYZ     331.8357
      XXZZ   -1759.8088   XYZZ      89.4161   YYZZ   -1043.8618
      XZZZ     895.8425   YZZZ     353.1686   ZZZZ   -4494.0059
 -----------------------------------------------------------------
 Calculating analytic gradient of the SCF energy
 Gradient of SCF Energy
            1           2           3           4           5           6
    1   0.0003044  -0.0002143   0.0028921   0.0003118   0.0002398  -0.0001295
    2  -0.0000467  -0.0021372  -0.0154869  -0.0001260   0.0000444  -0.0000137
    3  -0.0001691  -0.0000344  -0.0085037  -0.0002909   0.0001778   0.0000572
            7           8           9          10          11          12
    1   0.0000006   0.0003764  -0.0000373   0.0000199   0.0094226  -0.0003159
    2  -0.0000501   0.0001087  -0.0000754   0.0020942   0.0152968   0.0000739
    3   0.0000293  -0.0000311  -0.0002767   0.0001238   0.0011961   0.0002042
           13          14          15          16          17          18
    1   0.0008669  -0.0022927  -0.0003597  -0.0000253   0.0000795   0.0000157
    2   0.0014733   0.0149883   0.0001906  -0.0002244   0.0000036   0.0000288
    3   0.0010838   0.0095070   0.0001586   0.0001305  -0.0000961  -0.0000191
           19          20          21          22
    1  -0.0003665  -0.0001718  -0.0005798  -0.0100369
    2  -0.0001008   0.0002507  -0.0015028  -0.0147897
    3   0.0001989  -0.0000407  -0.0012573  -0.0021481
 Max gradient component =       1.549E-02
 RMS gradient           =       4.451E-03
 Gradient time:  CPU 351.67 s  wall 351.68 s
 Geometry Optimization Parameters
   NAtoms,    NIC,     NZ,  NCons,   NDum,   NFix, NCnnct, MaxDiis
       22     171      22       0       0       0       0       0

 Cartesian Hessian Update
 Hessian updated using BFGS update


** GEOMETRY OPTIMIZATION IN DELOCALIZED INTERNAL COORDINATES **
   Searching for a Minimum

   Optimization Cycle:   6

                       Coordinates (Angstroms)
     ATOM                X               Y               Z
      1  C        -0.0011634146    0.0008311567   -0.0000775418
      2  C        -0.0009736907    0.1424364484    1.4002811710
      3  Cl        1.5028852466    0.3079174160    2.2537553364
      4  C        -1.2040830305    0.1654722491    2.1109935356
      5  Cl       -1.2370509686    0.3409002116    3.8461032016
      6  C        -2.4146061123    0.0530331322    1.4418381265
      7  H        -3.3420170665    0.0734943820    1.9966489939
      8  C        -2.4347471218   -0.0854310141    0.0613486419
      9  Cl       -3.9831951057   -0.2269427463   -0.7289060156
     10  C        -1.2383652323   -0.1136944504   -0.6609055401
     11  Cl       -1.2818164988   -0.3121780363   -2.3858963976
     12  C         1.2782270453   -0.0278011817   -0.7647174825
     13  C         2.2628078680   -0.9938831574   -0.4840498687
     14  Cl        1.9798940512   -2.1848300659    0.7477223159
     15  C         3.4617960595   -1.0145731235   -1.2020606589
     16  Cl        4.6982881879   -2.2018695009   -0.8809298604
     17  C         3.6932455393   -0.0823772912   -2.2036823222
     18  H         4.6213095537   -0.1033179750   -2.7574838663
     19  C         2.7334126682    0.8766654996   -2.4955131989
     20  Cl        3.0787037837    2.0283482343   -3.7587376780
     21  C         1.5314446785    0.9102979336   -1.7830822368
     22  Cl        0.3532675255    2.1341627441   -2.1433932486
   Point Group: c1    Number of degrees of freedom:    60


   Energy is  -4140.341267386

 Hessian updated using BFGS update

 60 Hessian modes will be used to form the next step
  Hessian Eigenvalues:
     0.016317    0.017505    0.019587    0.020575    0.020683    0.021679
     0.022343    0.022742    0.023496    0.024089    0.024090    0.024114
     0.024114    0.024135    0.024136    0.024143    0.024143    0.033663
     0.055199    0.095289    0.101104    0.160000    0.160000    0.216934
     0.224592    0.227292    0.234492    0.235015    0.237485    0.249972
     0.249981    0.249982    0.249991    0.249993    0.249993    0.250001
     0.254589    0.287921    0.289340    0.290382    0.292938    0.301033
     0.301033    0.301033    0.301354    0.317271    0.356665    0.356679
     0.405430    0.406828    0.419970    0.426593    0.457251    0.458712
     0.466516    0.470203    0.478202    0.478203    0.479142    0.482707

 Minimum search - taking simple RFO step
 Searching for Lamda that Minimizes Along All modes
 Value Taken    Lamda =  -0.01403182
 Calculated Step too Large.  Step scaled by  0.543055
 Step Taken.  Stepsize is  0.300000

                             Maximum     Tolerance    Cnvgd?
         Gradient           0.019657      0.000300      NO
         Displacement       0.226938      0.001200      NO
         Energy change     -0.008985      0.000001      NO


 New Cartesian Coordinates Obtained by Inverse Iteration

 Displacement from previous Coordinates is:  0.429378
 ----------------------------------------------------------------
             Standard Nuclear Orientation (Angstroms)
    I     Atom           X                Y                Z
 ----------------------------------------------------------------
    1      C      -0.0015747866     0.0004584760    -0.0003871647
    2      C       0.0005261186     0.1759227951     1.3946498996
    3      Cl      1.5071778536     0.3767355694     2.2373676523
    4      C      -1.2022249832     0.1994451686     2.1061458778
    5      Cl     -1.2368853487     0.4140960772     3.8364175435
    6      C      -2.4111490570     0.0533830238     1.4399697960
    7      H      -3.3385072260     0.0745020120     1.9949148633
    8      C      -2.4311304063    -0.1194589843     0.0629806544
    9      Cl     -3.9779907773    -0.3001399605    -0.7215453361
   10      C      -1.2345457663    -0.1479888824    -0.6590920654
   11      Cl     -1.2688340386    -0.3827188723    -2.3806103941
   12      C       1.2779796033    -0.0281202854    -0.7652270391
   13      C       2.2456473085    -1.0147515828    -0.5055192387
   14      Cl      1.9406503187    -2.2252593958     0.7029343334
   15      C       3.4451510051    -1.0357372812    -1.2229282815
   16      Cl      4.6648662056    -2.2464934090    -0.9287398690
   17      C       3.6902574478    -0.0819058896    -2.2011147793
   18      H       4.6185021983    -0.1024385787    -2.7546327760
   19      C       2.7448216077     0.8981646905    -2.4708955957
   20      Cl      3.1072281333     2.0735614163    -3.7067145748
   21      C       1.5424346838     0.9310149362    -1.7587944141
   22      Cl      0.3748638712     2.1743898218    -2.0899236855
 ----------------------------------------------------------------
 Nuclear Repulsion Energy =        2782.33779057 hartrees
 There are      105 alpha and      105 beta electrons
 Applying Cartesian multipole field
    Component          Value
    ---------          -----
     (2,0,0)        1.00000E-11
     (0,2,0)        2.00000E-11
     (0,0,2)       -3.00000E-11
 Nucleus-field energy     =    -0.0000000270 hartrees
 Requested basis set is 6-311++G(d,p)
 There are 186 shells and 518 basis functions
 A cutoff of  1.0D-15 yielded  12566 shell pairs
 There are    109364 function pairs (    117663 Cartesian)
 Smallest overlap matrix eigenvalue = 1.44E-07
 Linear dependence detected in AO basis
 Number of orthogonalized atomic orbitals = 511
 Maximum deviation from orthogonality = 5.419E-10
 Guess from superposition of atomic densities
 Warning:  Energy on first SCF cycle will be non-variational
 SAD guess density has 210.000000 electrons

 -----------------------------------------------------------------------
  General SCF calculation program by
  Eric Jon Sundstrom, Paul Horn, Yuezhi Mao, Dmitri Zuev, Alec White,
  David Stuck, Shaama M.S., Shane Yost, Joonho Lee, David Small,
  Daniel Levine, Susi Lehtola, Hugh Burton, Evgeny Epifanovsky,
  Bang C. Huynh
 -----------------------------------------------------------------------
 Exchange:     0.2000 Hartree-Fock + 0.0800 Slater + 0.7200 B88
 Correlation:  0.1900 VWN1RPA + 0.8100 LYP
 Using SG-1 standard quadrature grid
 A restricted SCF calculation will be
 performed using DIIS
 SCF converges when DIIS error is below 1.0e-08
 ---------------------------------------
  Cycle       Energy         DIIS error
 ---------------------------------------
    1   -4145.1161472962      2.67e-02  
    2   -4140.2568028226      1.69e-03  
    3   -4140.2207519878      1.92e-03  
    4   -4140.3409594229      4.42e-04  
    5   -4140.3473528357      1.18e-04  
    6   -4140.3476244912      6.93e-05  
    7   -4140.3477659109      1.82e-05  
    8   -4140.3477746048      8.88e-06  
    9   -4140.3477774437      1.03e-06  
   10   -4140.3477774688      5.11e-07  
   11   -4140.3477774766      6.11e-08  
   12   -4140.3477774765      1.67e-08  
   13   -4140.3477774767      1.28e-08  
   14   -4140.3477774769      2.24e-09  Convergence criterion met
 ---------------------------------------
 SCF time:   CPU 960.30s  wall 960.00s 
 SCF   energy in the final basis set =    -4140.3477774769
 Total energy in the final basis set =    -4140.3477774769

 --------------------------------------------------------------

                    Orbital Energies (a.u.)
 --------------------------------------------------------------

 Alpha MOs
 -- Occupied --
********-101.5810-101.5810-101.5809-101.5788-101.5788-101.5787-101.5787
-10.2817 -10.2817 -10.2817 -10.2817 -10.2787 -10.2787 -10.2787 -10.2787
-10.2509 -10.2506 -10.2293 -10.2293  -9.4956  -9.4955  -9.4955  -9.4955
 -9.4942  -9.4941  -9.4941  -9.4941  -7.2605  -7.2605  -7.2605  -7.2603
 -7.2591  -7.2590  -7.2590  -7.2588  -7.2504  -7.2503  -7.2503  -7.2502
 -7.2498  -7.2497  -7.2497  -7.2497  -7.2489  -7.2489  -7.2488  -7.2487
 -7.2483  -7.2482  -7.2482  -7.2481  -0.9720  -0.9546  -0.9286  -0.9214
 -0.9046  -0.8846  -0.8838  -0.8765  -0.8508  -0.8412  -0.8035  -0.7624
 -0.7461  -0.7448  -0.6908  -0.6345  -0.6329  -0.6216  -0.5613  -0.5497
 -0.5443  -0.5358  -0.5075  -0.4861  -0.4755  -0.4734  -0.4730  -0.4659
 -0.4622  -0.4436  -0.4305  -0.4303  -0.4260  -0.4192  -0.4066  -0.3890
 -0.3817  -0.3749  -0.3654  -0.3557  -0.3509  -0.3500  -0.3473  -0.3365
 -0.3358  -0.3305  -0.3273  -0.3253  -0.3197  -0.2944  -0.2785  -0.2707
 -0.2639
 -- Virtual --
 -0.0841  -0.0626  -0.0573  -0.0500  -0.0496  -0.0358  -0.0121  -0.0081
 -0.0080  -0.0020   0.0097   0.0114   0.0237   0.0239   0.0272   0.0293
  0.0329   0.0405   0.0513   0.0514   0.0527   0.0551   0.0640   0.0682
  0.0716   0.0755   0.0780   0.0797   0.0832   0.0876   0.0922   0.0956
  0.1009   0.1010   0.1022   0.1097   0.1116   0.1129   0.1140   0.1170
  0.1186   0.1215   0.1296   0.1296   0.1302   0.1353   0.1391   0.1413
  0.1426   0.1460   0.1464   0.1469   0.1509   0.1585   0.1603   0.1632
  0.1675   0.1727   0.1845   0.1932   0.1937   0.1940   0.1995   0.2061
  0.2087   0.2136   0.2163   0.2203   0.2210   0.2258   0.2273   0.2329
  0.2347   0.2357   0.2358   0.2410   0.2454   0.2466   0.2526   0.2569
  0.2623   0.2631   0.2648   0.2701   0.2715   0.2759   0.2787   0.2827
  0.2842   0.2964   0.2977   0.2981   0.3049   0.3088   0.3089   0.3221
  0.3244   0.3344   0.3356   0.3424   0.3881   0.3949   0.4072   0.4197
  0.4201   0.4218   0.4282   0.4392   0.4448   0.4467   0.4564   0.4572
  0.4612   0.4690   0.4706   0.4748   0.4851   0.4876   0.4892   0.4916
  0.4948   0.5024   0.5072   0.5083   0.5099   0.5107   0.5249   0.5294
  0.5484   0.5554   0.5645   0.5849   0.5854   0.5923   0.5968   0.5969
  0.5980   0.6016   0.6018   0.6062   0.6095   0.6113   0.6194   0.6266
  0.6361   0.6571   0.6612   0.6630   0.6639   0.6795   0.6817   0.6928
  0.6975   0.7109   0.7426   0.7811   0.7857   0.7876   0.7884   0.7940
  0.8164   0.8229   0.8236   0.8244   0.8315   0.8347   0.8363   0.8386
  0.8391   0.8415   0.8487   0.8517   0.8523   0.8566   0.8566   0.8651
  0.8789   0.8802   0.8823   0.8897   0.8928   0.9043   0.9102   0.9149
  0.9184   0.9250   0.9292   0.9305   0.9331   0.9386   0.9429   0.9462
  0.9512   0.9514   0.9582   0.9624   0.9725   0.9734   0.9787   0.9896
  0.9917   0.9920   1.0038   1.0124   1.0134   1.0476   1.0497   1.0542
  1.0581   1.0861   1.1418   1.1432   1.1498   1.1570   1.1641   1.1663
  1.1956   1.2172   1.2185   1.2209   1.2311   1.2480   1.2484   1.2501
  1.2602   1.2835   1.2969   1.2979   1.3019   1.3126   1.3194   1.3572
  1.3704   1.3800   1.3843   1.3994   1.4286   1.4524   1.4669   1.4962
  1.5321   1.5501   1.5544   1.5706   1.5784   1.5818   1.5984   1.6518
  1.6623   1.7123   1.7358   1.7418   1.7608   1.7657   1.7671   1.7675
  1.7844   1.8120   1.8317   1.8576   1.8592   1.8853   1.8892   1.9069
  1.9135   1.9610   1.9689   1.9755   2.0308   2.0313   2.0464   2.0562
  2.1084   2.1625   2.1679   2.1955   2.2080   2.2153   2.2451   2.2486
  2.2523   2.2624   2.2671   2.2674   2.2939   2.2941   2.2989   2.3106
  2.3235   2.3266   2.3315   2.3904   2.4008   2.4087   2.4195   2.4204
  2.4285   2.4384   2.4803   2.4837   2.4920   2.5329   2.5347   2.5402
  2.5451   2.5534   2.5964   2.5994   2.6212   2.6319   2.6351   2.6421
  2.6798   2.6908   2.6985   2.7301   2.7356   2.7464   2.7646   2.7703
  2.8048   2.8191   2.8783   2.8948   2.9198   2.9562   3.0401   3.0589
  3.0651   3.0666   3.0921   3.1069   3.1429   3.1537   3.1810   3.2299
  3.2474   3.2550   3.2681   3.3448   3.3723   3.5097   3.5249   3.5366
  3.6538   3.7659   3.7854   3.8917   3.8994   3.9563   4.0239   4.3445
  4.7885   4.8144   9.7351   9.7646   9.7802   9.7818   9.8070   9.8352
  9.8451   9.8807  23.2857  23.4492  23.7782  23.7933  23.8551  23.8648
 23.9286  23.9291  23.9404  24.0305  24.0720  24.0789  25.8024  25.8097
 25.8152  25.8200  25.9188  25.9311  25.9810  26.0051  26.0961  26.1045
 26.1385  26.1432  26.2092  26.2896  26.3650  26.3942  26.5569  26.5752
 26.5824  26.6224  26.7642  26.8629  26.9853  27.0592 215.7297 215.7561
215.7754 215.7764 215.8109 215.8367 215.8527 215.8999
 --------------------------------------------------------------

          Ground-State Mulliken Net Atomic Charges

     Atom                 Charge (a.u.)
  ----------------------------------------
      1 C                    -0.157165
      2 C                    -0.567083
      3 Cl                    0.429492
      4 C                     0.222312
      5 Cl                    0.517337
      6 C                    -1.282720
      7 H                     0.229642
      8 C                     0.223792
      9 Cl                    0.517227
     10 C                    -0.566470
     11 Cl                    0.432334
     12 C                    -0.162993
     13 C                    -0.567654
     14 Cl                    0.429532
     15 C                     0.229115
     16 Cl                    0.518126
     17 C                    -1.281709
     18 H                     0.229526
     19 C                     0.235773
     20 Cl                    0.517408
     21 C                    -0.580228
     22 Cl                    0.434407
  ----------------------------------------
  Sum of atomic charges =     0.000000

 -----------------------------------------------------------------
                    Cartesian Multipole Moments
 -----------------------------------------------------------------
    Charge (ESU x 10^10)
                -0.0000
    Dipole Moment (Debye)
         X       0.0003      Y       0.0007      Z       0.0008
       Tot       0.0011
    Quadrupole Moments (Debye-Ang)
        XX    -162.3678     XY      -0.2034     YY    -172.3384
        XZ      -6.0109     YZ       0.1746     ZZ    -168.8674
    Octopole Moments (Debye-Ang^2)
       XXX    -308.3458    XXY       5.2854    XYY    -113.5431
       YYY       7.6390    XXZ      56.7548    XYZ       2.1163
       YYZ      67.6242    XZZ    -102.6888    YZZ      -1.1737
       ZZZ     188.9178
    Hexadecapole Moments (Debye-Ang^3)
      XXXX   -6262.1612   XXXY     249.5462   XXYY   -1390.9878
      XYYY     241.5261   YYYY   -1789.2059   XXXZ     821.7730
      XXYZ     110.7196   XYYZ     324.6046   YYYZ     295.9864
      XXZZ   -1744.4239   XYZZ      84.3015   YYZZ   -1045.4101
      XZZZ     908.0482   YZZZ     323.2460   ZZZZ   -4430.9595
 -----------------------------------------------------------------
 Calculating analytic gradient of the SCF energy
 Gradient of SCF Energy
            1           2           3           4           5           6
    1   0.0000506   0.0001027   0.0019128   0.0002556   0.0001288  -0.0001343
    2  -0.0000428  -0.0017646  -0.0112320  -0.0000735   0.0000112  -0.0000103
    3  -0.0000379  -0.0001715  -0.0060313  -0.0000863   0.0000683   0.0000533
            7           8           9          10          11          12
    1   0.0000097   0.0001709   0.0000109   0.0002464   0.0066706  -0.0000699
    2  -0.0000445   0.0000370  -0.0000294   0.0017500   0.0110579   0.0000551
    3   0.0000238  -0.0000898  -0.0001333  -0.0000619   0.0009571   0.0000502
           13          14          15          16          17          18
    1   0.0004867  -0.0014739  -0.0001721  -0.0000427   0.0001010  -0.0000007
    2   0.0012508   0.0108056   0.0000494  -0.0001013  -0.0000021   0.0000246
    3   0.0011278   0.0067589   0.0001596   0.0000381  -0.0000802  -0.0000162
           19          20          21          22
    1  -0.0002875  -0.0000931  -0.0008020  -0.0070705
    2   0.0000361   0.0001173  -0.0012483  -0.0106462
    3   0.0000376   0.0000226  -0.0009445  -0.0016442
 Max gradient component =       1.123E-02
 RMS gradient           =       3.204E-03
 Gradient time:  CPU 355.05 s  wall 355.06 s
 Geometry Optimization Parameters
   NAtoms,    NIC,     NZ,  NCons,   NDum,   NFix, NCnnct, MaxDiis
       22     171      22       0       0       0       0       0

 Cartesian Hessian Update
 Hessian updated using BFGS update


** GEOMETRY OPTIMIZATION IN DELOCALIZED INTERNAL COORDINATES **
   Searching for a Minimum

   Optimization Cycle:   7

                       Coordinates (Angstroms)
     ATOM                X               Y               Z
      1  C        -0.0015747866    0.0004584760   -0.0003871647
      2  C         0.0005261186    0.1759227951    1.3946498996
      3  Cl        1.5071778536    0.3767355694    2.2373676523
      4  C        -1.2022249832    0.1994451686    2.1061458778
      5  Cl       -1.2368853487    0.4140960772    3.8364175435
      6  C        -2.4111490570    0.0533830238    1.4399697960
      7  H        -3.3385072260    0.0745020120    1.9949148633
      8  C        -2.4311304063   -0.1194589843    0.0629806544
      9  Cl       -3.9779907773   -0.3001399605   -0.7215453361
     10  C        -1.2345457663   -0.1479888824   -0.6590920654
     11  Cl       -1.2688340386   -0.3827188723   -2.3806103941
     12  C         1.2779796033   -0.0281202854   -0.7652270391
     13  C         2.2456473085   -1.0147515828   -0.5055192387
     14  Cl        1.9406503187   -2.2252593958    0.7029343334
     15  C         3.4451510051   -1.0357372812   -1.2229282815
     16  Cl        4.6648662056   -2.2464934090   -0.9287398690
     17  C         3.6902574478   -0.0819058896   -2.2011147793
     18  H         4.6185021983   -0.1024385787   -2.7546327760
     19  C         2.7448216077    0.8981646905   -2.4708955957
     20  Cl        3.1072281333    2.0735614163   -3.7067145748
     21  C         1.5424346838    0.9310149362   -1.7587944141
     22  Cl        0.3748638712    2.1743898218   -2.0899236855
   Point Group: c1    Number of degrees of freedom:    60


   Energy is  -4140.347777477

 Hessian updated using BFGS update

 60 Hessian modes will be used to form the next step
  Hessian Eigenvalues:
     0.016316    0.017503    0.018919    0.020575    0.020683    0.021679
     0.022054    0.022743    0.023493    0.024089    0.024090    0.024113
     0.024114    0.024135    0.024136    0.024142    0.024143    0.026221
     0.055201    0.094099    0.101103    0.160000    0.160000    0.216934
     0.224513    0.227294    0.234492    0.235015    0.237471    0.249972
     0.249982    0.249982    0.249991    0.249993    0.249993    0.250001
     0.254527    0.287921    0.289290    0.290382    0.292938    0.301033
     0.301033    0.301033    0.301367    0.317209    0.356665    0.356679
     0.405276    0.406828    0.419970    0.426593    0.457251    0.458712
     0.466516    0.470203    0.478202    0.478203    0.479142    0.482669

 Minimum search - taking simple RFO step
 Searching for Lamda that Minimizes Along All modes
 Value Taken    Lamda =  -0.01011966
 Calculated Step too Large.  Step scaled by  0.546989
 Step Taken.  Stepsize is  0.300000

                             Maximum     Tolerance    Cnvgd?
         Gradient           0.014284      0.000300      NO
         Displacement       0.228562      0.001200      NO
         Energy change     -0.006510      0.000001      NO


 New Cartesian Coordinates Obtained by Inverse Iteration

 Displacement from previous Coordinates is:  0.424998
 ----------------------------------------------------------------
             Standard Nuclear Orientation (Angstroms)
    I     Atom           X                Y                Z
 ----------------------------------------------------------------
    1      C      -0.0023475380     0.0001939542    -0.0009442687
    2      C       0.0006535766     0.2090625463     1.3882371095
    3      Cl      1.5092617649     0.4456831367     2.2199645949
    4      C      -1.2015023648     0.2326435843     2.1007598835
    5      Cl     -1.2372818592     0.4861724224     3.8254985047
    6      C      -2.4085012370     0.0534601374     1.4388185667
    7      H      -3.3357409816     0.0749427098     1.9940468564
    8      C      -2.4278853358    -0.1527831730     0.0661527560
    9      Cl     -3.9725829948    -0.3728729574    -0.7120608858
   10      C      -1.2313545898    -0.1815743426    -0.6559908033
   11      Cl     -1.2580957127    -0.4517781809    -2.3733254326
   12      C       1.2777350658    -0.0284888862    -0.7661645288
   13      C       2.2287485099    -1.0348012372    -0.5282893566
   14      Cl      1.9027247809    -2.2638975438     0.6569926596
   15      C       3.4289362107    -1.0559812811    -1.2446482000
   16      Cl      4.6314825847    -2.2893743920    -0.9766217405
   17      C       3.6883896793    -0.0815701324    -2.1988763244
   18      H       4.6170941496    -0.1015749801    -2.7516838871
   19      C       2.7575328795     0.9184725981    -2.4462120490
   20      Cl      3.1368979988     2.1172564190    -3.6539392769
   21      C       1.5546558003     0.9506095419    -1.7347174382
   22      Cl      0.3984435781     2.2128609214    -2.0377413330
 ----------------------------------------------------------------
 Nuclear Repulsion Energy =        2779.58692723 hartrees
 There are      105 alpha and      105 beta electrons
 Applying Cartesian multipole field
    Component          Value
    ---------          -----
     (2,0,0)        1.00000E-11
     (0,2,0)        2.00000E-11
     (0,0,2)       -3.00000E-11
 Nucleus-field energy     =    -0.0000000245 hartrees
 Requested basis set is 6-311++G(d,p)
 There are 186 shells and 518 basis functions
 A cutoff of  1.0D-15 yielded  12564 shell pairs
 There are    109370 function pairs (    117669 Cartesian)
 Smallest overlap matrix eigenvalue = 1.40E-07
 Linear dependence detected in AO basis
 Number of orthogonalized atomic orbitals = 511
 Maximum deviation from orthogonality = 7.437E-10
 Guess from superposition of atomic densities
 Warning:  Energy on first SCF cycle will be non-variational
 SAD guess density has 210.000000 electrons

 -----------------------------------------------------------------------
  General SCF calculation program by
  Eric Jon Sundstrom, Paul Horn, Yuezhi Mao, Dmitri Zuev, Alec White,
  David Stuck, Shaama M.S., Shane Yost, Joonho Lee, David Small,
  Daniel Levine, Susi Lehtola, Hugh Burton, Evgeny Epifanovsky,
  Bang C. Huynh
 -----------------------------------------------------------------------
 Exchange:     0.2000 Hartree-Fock + 0.0800 Slater + 0.7200 B88
 Correlation:  0.1900 VWN1RPA + 0.8100 LYP
 Using SG-1 standard quadrature grid
 A restricted SCF calculation will be
 performed using DIIS
 SCF converges when DIIS error is below 1.0e-08
 ---------------------------------------
  Cycle       Energy         DIIS error
 ---------------------------------------
    1   -4145.1047131024      2.67e-02  
    2   -4140.2613324547      1.69e-03  
    3   -4140.2250061539      1.93e-03  
    4   -4140.3458143929      4.39e-04  
    5   -4140.3521218818      1.15e-04  
    6   -4140.3523876730      6.38e-05  
    7   -4140.3525081788      1.49e-05  
    8   -4140.3525127014      9.22e-06  
    9   -4140.3525157699      1.06e-06  
   10   -4140.3525157980      5.08e-07  
   11   -4140.3525158059      6.19e-08  
   12   -4140.3525158059      2.01e-08  
   13   -4140.3525158060      1.40e-08  
   14   -4140.3525158063      2.25e-09  Convergence criterion met
 ---------------------------------------
 SCF time:   CPU 957.63s  wall 958.00s 
 SCF   energy in the final basis set =    -4140.3525158063
 Total energy in the final basis set =    -4140.3525158063

 --------------------------------------------------------------

                    Orbital Energies (a.u.)
 --------------------------------------------------------------

 Alpha MOs
 -- Occupied --
********-101.5811-101.5811-101.5810-101.5795-101.5795-101.5795-101.5794
-10.2816 -10.2816 -10.2816 -10.2816 -10.2788 -10.2787 -10.2787 -10.2787
-10.2504 -10.2501 -10.2294 -10.2294  -9.4957  -9.4956  -9.4956  -9.4956
 -9.4948  -9.4947  -9.4947  -9.4946  -7.2606  -7.2606  -7.2606  -7.2604
 -7.2597  -7.2596  -7.2596  -7.2594  -7.2505  -7.2504  -7.2504  -7.2503
 -7.2499  -7.2498  -7.2498  -7.2498  -7.2495  -7.2494  -7.2494  -7.2493
 -7.2489  -7.2488  -7.2487  -7.2487  -0.9718  -0.9547  -0.9278  -0.9218
 -0.9044  -0.8844  -0.8840  -0.8772  -0.8501  -0.8416  -0.8033  -0.7626
 -0.7460  -0.7452  -0.6906  -0.6338  -0.6328  -0.6224  -0.5606  -0.5496
 -0.5456  -0.5358  -0.5072  -0.4862  -0.4754  -0.4733  -0.4731  -0.4654
 -0.4621  -0.4438  -0.4303  -0.4288  -0.4265  -0.4185  -0.4064  -0.3872
 -0.3813  -0.3737  -0.3649  -0.3559  -0.3519  -0.3498  -0.3475  -0.3364
 -0.3360  -0.3303  -0.3282  -0.3274  -0.3234  -0.2935  -0.2789  -0.2699
 -0.2651
 -- Virtual --
 -0.0824  -0.0626  -0.0572  -0.0517  -0.0501  -0.0357  -0.0119  -0.0084
 -0.0082  -0.0020   0.0098   0.0112   0.0236   0.0239   0.0275   0.0290
  0.0325   0.0402   0.0513   0.0514   0.0524   0.0554   0.0642   0.0674
  0.0712   0.0758   0.0773   0.0795   0.0831   0.0877   0.0932   0.0953
  0.1001   0.1011   0.1026   0.1094   0.1111   0.1133   0.1133   0.1162
  0.1188   0.1217   0.1294   0.1296   0.1298   0.1354   0.1386   0.1403
  0.1419   0.1458   0.1459   0.1471   0.1521   0.1584   0.1603   0.1615
  0.1674   0.1732   0.1828   0.1933   0.1938   0.1940   0.1995   0.2066
  0.2090   0.2138   0.2153   0.2198   0.2243   0.2263   0.2274   0.2313
  0.2345   0.2346   0.2363   0.2413   0.2444   0.2471   0.2515   0.2552
  0.2621   0.2622   0.2656   0.2710   0.2710   0.2784   0.2788   0.2798
  0.2832   0.2950   0.2961   0.2980   0.3040   0.3085   0.3091   0.3219
  0.3242   0.3295   0.3357   0.3431   0.3889   0.3948   0.4077   0.4189
  0.4209   0.4234   0.4265   0.4384   0.4460   0.4475   0.4584   0.4584
  0.4597   0.4676   0.4714   0.4751   0.4838   0.4844   0.4847   0.4926
  0.4982   0.5030   0.5090   0.5101   0.5115   0.5123   0.5265   0.5301
  0.5498   0.5592   0.5657   0.5839   0.5852   0.5957   0.5969   0.5973
  0.5978   0.6017   0.6026   0.6042   0.6087   0.6108   0.6181   0.6287
  0.6412   0.6568   0.6624   0.6630   0.6655   0.6793   0.6829   0.6904
  0.6918   0.7101   0.7481   0.7809   0.7854   0.7884   0.7892   0.7956
  0.8195   0.8230   0.8231   0.8255   0.8342   0.8345   0.8378   0.8384
  0.8385   0.8413   0.8476   0.8519   0.8524   0.8555   0.8595   0.8629
  0.8792   0.8795   0.8822   0.8887   0.8943   0.9035   0.9051   0.9160
  0.9172   0.9180   0.9232   0.9276   0.9292   0.9385   0.9452   0.9461
  0.9513   0.9539   0.9587   0.9627   0.9725   0.9766   0.9779   0.9895
  0.9923   0.9938   1.0034   1.0105   1.0107   1.0470   1.0472   1.0563
  1.0649   1.0858   1.1421   1.1460   1.1487   1.1575   1.1650   1.1652
  1.1983   1.2181   1.2186   1.2192   1.2311   1.2494   1.2500   1.2510
  1.2614   1.2908   1.2963   1.2972   1.2982   1.3100   1.3176   1.3605
  1.3685   1.3793   1.3805   1.4019   1.4318   1.4504   1.4727   1.4950
  1.5289   1.5521   1.5549   1.5737   1.5791   1.5832   1.5979   1.6514
  1.6608   1.7122   1.7353   1.7449   1.7613   1.7639   1.7651   1.7678
  1.7790   1.8117   1.8325   1.8569   1.8612   1.8835   1.8884   1.9139
  1.9156   1.9598   1.9678   1.9763   2.0304   2.0316   2.0436   2.0563
  2.1084   2.1588   2.1654   2.1997   2.2066   2.2212   2.2426   2.2470
  2.2527   2.2625   2.2641   2.2724   2.2885   2.2910   2.2991   2.3140
  2.3237   2.3272   2.3285   2.3900   2.4079   2.4119   2.4141   2.4190
  2.4302   2.4379   2.4798   2.4805   2.4858   2.5311   2.5366   2.5410
  2.5455   2.5509   2.5956   2.6045   2.6223   2.6259   2.6377   2.6474
  2.6768   2.6867   2.6977   2.7300   2.7338   2.7476   2.7642   2.7672
  2.8043   2.8187   2.8722   2.8944   2.9239   2.9579   3.0428   3.0579
  3.0649   3.0680   3.0913   3.1064   3.1417   3.1557   3.1823   3.2336
  3.2503   3.2567   3.2669   3.3451   3.3728   3.5107   3.5247   3.5375
  3.6557   3.7687   3.7852   3.8922   3.8984   3.9583   4.0244   4.3377
  4.7885   4.8156   9.7402   9.7656   9.7806   9.7819   9.8091   9.8265
  9.8385   9.8948  23.2875  23.4499  23.7786  23.7950  23.8554  23.8664
 23.9295  23.9306  23.9405  24.0368  24.0714  24.0803  25.7980  25.8061
 25.8140  25.8196  25.9107  25.9217  25.9750  25.9959  26.1043  26.1095
 26.1404  26.1434  26.2116  26.2979  26.3443  26.3670  26.5542  26.5752
 26.5891  26.6192  26.7854  26.8451  27.0007  27.0329 215.7351 215.7574
215.7758 215.7763 215.8133 215.8260 215.8449 215.9164
 --------------------------------------------------------------

          Ground-State Mulliken Net Atomic Charges

     Atom                 Charge (a.u.)
  ----------------------------------------
      1 C                    -0.186180
      2 C                    -0.620487
      3 Cl                    0.428981
      4 C                     0.239438
      5 Cl                    0.526172
      6 C                    -1.201203
      7 H                     0.231971
      8 C                     0.235173
      9 Cl                    0.526068
     10 C                    -0.614215
     11 Cl                    0.432142
     12 C                    -0.189522
     13 C                    -0.617377
     14 Cl                    0.428475
     15 C                     0.240323
     16 Cl                    0.527070
     17 C                    -1.196273
     18 H                     0.231834
     19 C                     0.251832
     20 Cl                    0.526243
     21 C                    -0.634349
     22 Cl                    0.433884
  ----------------------------------------
  Sum of atomic charges =     0.000000

 -----------------------------------------------------------------
                    Cartesian Multipole Moments
 -----------------------------------------------------------------
    Charge (ESU x 10^10)
                -0.0000
    Dipole Moment (Debye)
         X       0.0009      Y       0.0012      Z       0.0016
       Tot       0.0022
    Quadrupole Moments (Debye-Ang)
        XX    -162.2951     XY      -0.1809     YY    -172.2645
        XZ      -6.0596     YZ       0.2154     ZZ    -168.8590
    Octopole Moments (Debye-Ang^2)
       XXX    -308.1841    XXY       5.2724    XYY    -113.4281
       YYY       7.6593    XXZ      56.6464    XYZ       2.1016
       YYZ      67.5731    XZZ    -102.6757    YZZ      -1.1381
       ZZZ     189.0535
    Hexadecapole Moments (Debye-Ang^3)
      XXXX   -6233.3482   XXXY     228.7260   XXYY   -1398.4527
      XYYY     218.4941   YYYY   -1863.5451   XXXZ     835.3804
      XXYZ     100.5012   XYYZ     328.7524   YYYZ     259.9195
      XXZZ   -1729.3902   XYZZ      78.7022   YYZZ   -1047.2216
      XZZZ     921.2494   YZZZ     292.5312   ZZZZ   -4367.6463
 -----------------------------------------------------------------
 Calculating analytic gradient of the SCF energy
 Gradient of SCF Energy
            1           2           3           4           5           6
    1  -0.0002457   0.0001926   0.0013312   0.0001574   0.0000928  -0.0000544
    2  -0.0000478  -0.0013922  -0.0081881  -0.0000344  -0.0000159  -0.0000115
    3   0.0001326  -0.0002894  -0.0042896  -0.0000144   0.0000193   0.0000256
            7           8           9          10          11          12
    1   0.0000028   0.0000832   0.0000345   0.0003524   0.0047476   0.0002493
    2  -0.0000351  -0.0000096   0.0000053   0.0014092   0.0080022   0.0000447
    3   0.0000208  -0.0000989  -0.0000775  -0.0000494   0.0007027  -0.0001208
           13          14          15          16          17          18
    1   0.0002303  -0.0009650  -0.0000645  -0.0000566   0.0000562  -0.0000033
    2   0.0010984   0.0077738  -0.0000057  -0.0000390  -0.0000028   0.0000238
    3   0.0009738   0.0048890   0.0001080   0.0000144  -0.0000239  -0.0000166
           19          20          21          22
    1  -0.0002049  -0.0000679  -0.0008241  -0.0050437
    2   0.0000693   0.0000621  -0.0010822  -0.0076245
    3  -0.0000194   0.0000405  -0.0006503  -0.0012763
 Max gradient component =       8.188E-03
 RMS gradient           =       2.315E-03
 Gradient time:  CPU 356.95 s  wall 356.96 s
 Geometry Optimization Parameters
   NAtoms,    NIC,     NZ,  NCons,   NDum,   NFix, NCnnct, MaxDiis
       22     171      22       0       0       0       0       0

 Cartesian Hessian Update
 Hessian updated using BFGS update


** GEOMETRY OPTIMIZATION IN DELOCALIZED INTERNAL COORDINATES **
   Searching for a Minimum

   Optimization Cycle:   8

                       Coordinates (Angstroms)
     ATOM                X               Y               Z
      1  C        -0.0023475380    0.0001939542   -0.0009442687
      2  C         0.0006535766    0.2090625463    1.3882371095
      3  Cl        1.5092617649    0.4456831367    2.2199645949
      4  C        -1.2015023648    0.2326435843    2.1007598835
      5  Cl       -1.2372818592    0.4861724224    3.8254985047
      6  C        -2.4085012370    0.0534601374    1.4388185667
      7  H        -3.3357409816    0.0749427098    1.9940468564
      8  C        -2.4278853358   -0.1527831730    0.0661527560
      9  Cl       -3.9725829948   -0.3728729574   -0.7120608858
     10  C        -1.2313545898   -0.1815743426   -0.6559908033
     11  Cl       -1.2580957127   -0.4517781809   -2.3733254326
     12  C         1.2777350658   -0.0284888862   -0.7661645288
     13  C         2.2287485099   -1.0348012372   -0.5282893566
     14  Cl        1.9027247809   -2.2638975438    0.6569926596
     15  C         3.4289362107   -1.0559812811   -1.2446482000
     16  Cl        4.6314825847   -2.2893743920   -0.9766217405
     17  C         3.6883896793   -0.0815701324   -2.1988763244
     18  H         4.6170941496   -0.1015749801   -2.7516838871
     19  C         2.7575328795    0.9184725981   -2.4462120490
     20  Cl        3.1368979988    2.1172564190   -3.6539392769
     21  C         1.5546558003    0.9506095419   -1.7347174382
     22  Cl        0.3984435781    2.2128609214   -2.0377413330
   Point Group: c1    Number of degrees of freedom:    60


   Energy is  -4140.352515806

 Hessian updated using BFGS update

 60 Hessian modes will be used to form the next step
  Hessian Eigenvalues:
     0.015984    0.016320    0.017509    0.020575    0.020683    0.021171
     0.021680    0.022743    0.023290    0.023527    0.024090    0.024090
     0.024114    0.024115    0.024136    0.024140    0.024143    0.024148
     0.055201    0.093459    0.101103    0.160000    0.160000    0.216934
     0.224370    0.227297    0.234493    0.235015    0.237457    0.249972
     0.249982    0.249982    0.249991    0.249993    0.249993    0.250001
     0.254461    0.287921    0.289246    0.290382    0.292938    0.301033
     0.301033    0.301033    0.301371    0.317175    0.356665    0.356679
     0.405129    0.406827    0.419970    0.426593    0.457251    0.458712
     0.466516    0.470211    0.478202    0.478203    0.479143    0.482624

 Minimum search - taking simple RFO step
 Searching for Lamda that Minimizes Along All modes
 Value Taken    Lamda =  -0.00741826
 Calculated Step too Large.  Step scaled by  0.543688
 Step Taken.  Stepsize is  0.300000

                             Maximum     Tolerance    Cnvgd?
         Gradient           0.010416      0.000300      NO
         Displacement       0.229105      0.001200      NO
         Energy change     -0.004738      0.000001      NO


 New Cartesian Coordinates Obtained by Inverse Iteration

 Displacement from previous Coordinates is:  0.422973
 ----------------------------------------------------------------
             Standard Nuclear Orientation (Angstroms)
    I     Atom           X                Y                Z
 ----------------------------------------------------------------
    1      C      -0.0031504881     0.0002651362    -0.0016328785
    2      C      -0.0003028980     0.2418016468     1.3813140860
    3      Cl      1.5091197010     0.5149799062     2.2019959038
    4      C      -1.2018415470     0.2651024594     2.0948838650
    5      Cl     -1.2392167835     0.5576156655     3.8132527073
    6      C      -2.4065250442     0.0531818013     1.4381336770
    7      H      -3.3336063164     0.0746208240     1.9937064337
    8      C      -2.4247183072    -0.1855747917     0.0705161585
    9      Cl     -3.9666921725    -0.4458006726    -0.7004066036
   10      C      -1.2283374874    -0.2142733630    -0.6519246920
   11      Cl     -1.2485658588    -0.5195069996    -2.3642996205
   12      C       1.2775256334    -0.0286216376    -0.7671323971
   13      C       2.2121718443    -1.0537639531    -0.5517320210
   14      Cl      1.8658342008    -2.3007615302     0.6099799699
   15      C       3.4130166484    -1.0752777884    -1.2670519983
   16      Cl      4.5979992363    -2.3307125332    -1.0255197154
   17      C       3.6872161068    -0.0815407868    -2.1971957595
   18      H       4.6163812828    -0.1012804439    -2.7492818512
   19      C       2.7712266620     0.9376621239    -2.4215491423
   20      Cl      3.1678206819     2.1589780458    -3.6007402023
   21      C       1.5679424007     0.9694276636    -1.7105469457
   22      Cl      0.4239664702     2.2501400923    -1.9855135676
 ----------------------------------------------------------------
 Nuclear Repulsion Energy =        2776.96211039 hartrees
 There are      105 alpha and      105 beta electrons
 Applying Cartesian multipole field
    Component          Value
    ---------          -----
     (2,0,0)        1.00000E-11
     (0,2,0)        2.00000E-11
     (0,0,2)       -3.00000E-11
 Nucleus-field energy     =    -0.0000000218 hartrees
 Requested basis set is 6-311++G(d,p)
 There are 186 shells and 518 basis functions
 A cutoff of  1.0D-15 yielded  12548 shell pairs
 There are    109290 function pairs (    117589 Cartesian)
 Smallest overlap matrix eigenvalue = 1.38E-07
 Linear dependence detected in AO basis
 Number of orthogonalized atomic orbitals = 511
 Maximum deviation from orthogonality = 5.671E-10
 Guess from superposition of atomic densities
 Warning:  Energy on first SCF cycle will be non-variational
 SAD guess density has 210.000000 electrons

 -----------------------------------------------------------------------
  General SCF calculation program by
  Eric Jon Sundstrom, Paul Horn, Yuezhi Mao, Dmitri Zuev, Alec White,
  David Stuck, Shaama M.S., Shane Yost, Joonho Lee, David Small,
  Daniel Levine, Susi Lehtola, Hugh Burton, Evgeny Epifanovsky,
  Bang C. Huynh
 -----------------------------------------------------------------------
 Exchange:     0.2000 Hartree-Fock + 0.0800 Slater + 0.7200 B88
 Correlation:  0.1900 VWN1RPA + 0.8100 LYP
 Using SG-1 standard quadrature grid
 A restricted SCF calculation will be
 performed using DIIS
 SCF converges when DIIS error is below 1.0e-08
 ---------------------------------------
  Cycle       Energy         DIIS error
 ---------------------------------------
    1   -4145.0948581503      2.67e-02  
    2   -4140.2645921288      1.70e-03  
    3   -4140.2279966184      1.93e-03  
    4   -4140.3493355085      4.37e-04  
    5   -4140.3555794586      1.12e-04  
    6   -4140.3558424067      6.02e-05  
    7   -4140.3559516234      1.14e-05  
    8   -4140.3559532818      8.58e-06  
    9   -4140.3559559067      1.14e-06  
   10   -4140.3559559412      5.09e-07  
   11   -4140.3559559494      6.34e-08  
   12   -4140.3559559494      2.52e-08  
   13   -4140.3559559492      1.43e-08  
   14   -4140.3559559492      2.41e-09  Convergence criterion met
 ---------------------------------------
 SCF time:   CPU 955.76s  wall 956.00s 
 SCF   energy in the final basis set =    -4140.3559559492
 Total energy in the final basis set =    -4140.3559559492

 --------------------------------------------------------------

                    Orbital Energies (a.u.)
 --------------------------------------------------------------

 Alpha MOs
 -- Occupied --
********-101.5812-101.5811-101.5811-101.5802-101.5801-101.5801-101.5800
-10.2816 -10.2816 -10.2816 -10.2815 -10.2789 -10.2788 -10.2788 -10.2788
-10.2501 -10.2498 -10.2294 -10.2294  -9.4958  -9.4957  -9.4957  -9.4957
 -9.4952  -9.4952  -9.4951  -9.4951  -7.2607  -7.2607  -7.2607  -7.2604
 -7.2602  -7.2601  -7.2601  -7.2599  -7.2506  -7.2505  -7.2505  -7.2504
 -7.2500  -7.2500  -7.2499  -7.2499  -7.2499  -7.2499  -7.2499  -7.2498
 -7.2494  -7.2493  -7.2492  -7.2492  -0.9715  -0.9548  -0.9270  -0.9220
 -0.9042  -0.8849  -0.8835  -0.8779  -0.8496  -0.8418  -0.8031  -0.7627
 -0.7460  -0.7455  -0.6904  -0.6332  -0.6328  -0.6232  -0.5598  -0.5496
 -0.5467  -0.5358  -0.5070  -0.4862  -0.4752  -0.4733  -0.4732  -0.4650
 -0.4619  -0.4439  -0.4303  -0.4274  -0.4269  -0.4180  -0.4063  -0.3856
 -0.3809  -0.3727  -0.3644  -0.3561  -0.3530  -0.3498  -0.3477  -0.3363
 -0.3362  -0.3305  -0.3300  -0.3277  -0.3262  -0.2926  -0.2795  -0.2692
 -0.2661
 -- Virtual --
 -0.0807  -0.0626  -0.0570  -0.0535  -0.0505  -0.0356  -0.0118  -0.0088
 -0.0082  -0.0021   0.0098   0.0110   0.0236   0.0239   0.0277   0.0289
  0.0321   0.0400   0.0513   0.0514   0.0522   0.0557   0.0645   0.0665
  0.0709   0.0762   0.0766   0.0793   0.0830   0.0878   0.0940   0.0950
  0.0994   0.1012   0.1030   0.1092   0.1105   0.1126   0.1137   0.1152
  0.1190   0.1220   0.1291   0.1293   0.1298   0.1354   0.1382   0.1396
  0.1412   0.1454   0.1457   0.1472   0.1537   0.1565   0.1600   0.1622
  0.1674   0.1736   0.1815   0.1930   0.1941   0.1947   0.1992   0.2071
  0.2092   0.2138   0.2143   0.2185   0.2268   0.2268   0.2275   0.2300
  0.2321   0.2332   0.2367   0.2431   0.2434   0.2481   0.2498   0.2530
  0.2620   0.2637   0.2662   0.2708   0.2719   0.2763   0.2789   0.2805
  0.2837   0.2928   0.2958   0.2983   0.3030   0.3093   0.3094   0.3206
  0.3213   0.3243   0.3361   0.3441   0.3894   0.3946   0.4085   0.4179
  0.4230   0.4247   0.4257   0.4375   0.4453   0.4494   0.4579   0.4595
  0.4599   0.4655   0.4719   0.4746   0.4814   0.4820   0.4829   0.4931
  0.5013   0.5049   0.5078   0.5117   0.5137   0.5162   0.5273   0.5317
  0.5515   0.5626   0.5665   0.5821   0.5854   0.5945   0.5971   0.5973
  0.5984   0.6020   0.6028   0.6040   0.6097   0.6124   0.6178   0.6298
  0.6465   0.6569   0.6612   0.6622   0.6687   0.6765   0.6798   0.6888
  0.6908   0.7104   0.7535   0.7798   0.7803   0.7895   0.7903   0.7976
  0.8218   0.8220   0.8229   0.8272   0.8336   0.8358   0.8373   0.8376
  0.8416   0.8432   0.8463   0.8518   0.8533   0.8547   0.8627   0.8652
  0.8787   0.8793   0.8818   0.8875   0.8941   0.8970   0.9027   0.9114
  0.9137   0.9158   0.9189   0.9274   0.9281   0.9388   0.9466   0.9468
  0.9511   0.9575   0.9590   0.9633   0.9745   0.9774   0.9793   0.9874
  0.9944   0.9949   1.0041   1.0073   1.0079   1.0470   1.0475   1.0548
  1.0724   1.0868   1.1411   1.1477   1.1506   1.1584   1.1645   1.1660
  1.2017   1.2164   1.2185   1.2214   1.2310   1.2508   1.2519   1.2524
  1.2626   1.2949   1.2960   1.2965   1.2983   1.3074   1.3154   1.3638
  1.3658   1.3770   1.3783   1.4001   1.4345   1.4473   1.4781   1.4905
  1.5242   1.5537   1.5554   1.5775   1.5794   1.5847   1.5973   1.6511
  1.6591   1.7123   1.7346   1.7478   1.7600   1.7616   1.7642   1.7680
  1.7742   1.8117   1.8331   1.8565   1.8628   1.8818   1.8872   1.9171
  1.9205   1.9585   1.9676   1.9772   2.0299   2.0318   2.0413   2.0563
  2.1083   2.1536   2.1628   2.2000   2.2083   2.2283   2.2422   2.2446
  2.2544   2.2583   2.2638   2.2791   2.2834   2.2922   2.3018   2.3170
  2.3213   2.3266   2.3281   2.3890   2.4014   2.4140   2.4173   2.4179
  2.4353   2.4375   2.4770   2.4771   2.4792   2.5287   2.5369   2.5415
  2.5478   2.5479   2.5951   2.6116   2.6178   2.6222   2.6396   2.6540
  2.6747   2.6829   2.6964   2.7299   2.7326   2.7487   2.7633   2.7640
  2.8042   2.8180   2.8656   2.8936   2.9276   2.9589   3.0450   3.0572
  3.0651   3.0699   3.0908   3.1071   3.1402   3.1561   3.1837   3.2393
  3.2526   3.2571   3.2653   3.3458   3.3737   3.5107   3.5239   3.5381
  3.6583   3.7716   3.7850   3.8923   3.8973   3.9599   4.0249   4.3320
  4.7889   4.8163   9.7460   9.7665   9.7807   9.7817   9.8120   9.8184
  9.8340   9.8975  23.2895  23.4506  23.7788  23.7960  23.8556  23.8681
 23.9298  23.9321  23.9396  24.0416  24.0709  24.0819  25.7962  25.8046
 25.8120  25.8190  25.9198  25.9254  25.9628  25.9859  26.1042  26.1200
 26.1459  26.1502  26.2118  26.3058  26.3128  26.3375  26.5507  26.5729
 26.5987  26.6157  26.8084  26.8252  27.0021  27.0204 215.7412 215.7584
215.7759 215.7759 215.8164 215.8167 215.8402 215.9190
 --------------------------------------------------------------

          Ground-State Mulliken Net Atomic Charges

     Atom                 Charge (a.u.)
  ----------------------------------------
      1 C                    -0.244856
      2 C                    -0.696365
      3 Cl                    0.446163
      4 C                     0.273060
      5 Cl                    0.533842
      6 C                    -1.109386
      7 H                     0.234389
      8 C                     0.262749
      9 Cl                    0.533645
     10 C                    -0.684785
     11 Cl                    0.449463
     12 C                    -0.246884
     13 C                    -0.689579
     14 Cl                    0.444757
     15 C                     0.268199
     16 Cl                    0.534690
     17 C                    -1.100769
     18 H                     0.234223
     19 C                     0.282746
     20 Cl                    0.533762
     21 C                    -0.709882
     22 Cl                    0.450819
  ----------------------------------------
  Sum of atomic charges =     0.000000

 -----------------------------------------------------------------
                    Cartesian Multipole Moments
 -----------------------------------------------------------------
    Charge (ESU x 10^10)
                -0.0000
    Dipole Moment (Debye)
         X       0.0013      Y       0.0011      Z       0.0024
       Tot       0.0029
    Quadrupole Moments (Debye-Ang)
        XX    -162.2283     XY      -0.1680     YY    -172.2178
        XZ      -6.0998     YZ       0.2402     ZZ    -168.8427
    Octopole Moments (Debye-Ang^2)
       XXX    -308.0019    XXY       5.2431    XYY    -113.3516
       YYY       7.6416    XXZ      56.5591    XYZ       2.0975
       YYZ      67.5442    XZZ    -102.6582    YZZ      -1.1269
       ZZZ     189.1422
    Hexadecapole Moments (Debye-Ang^3)
      XXXX   -6206.7560   XXXY     207.3356   XXYY   -1406.6404
      XYYY     195.0181   YYYY   -1939.9613   XXXZ     849.8219
      XXYZ      89.9715   XYYZ     333.2949   YYYZ     223.4792
      XXZZ   -1714.5885   XYZZ      72.6443   YYZZ   -1049.3428
      XZZZ     935.5309   YZZZ     260.8506   ZZZZ   -4304.1757
 -----------------------------------------------------------------
 Calculating analytic gradient of the SCF energy
 Gradient of SCF Energy
            1           2           3           4           5           6
    1  -0.0004076   0.0001840   0.0009634   0.0000642   0.0000746   0.0000101
    2  -0.0000495  -0.0010525  -0.0058900  -0.0000193  -0.0000319  -0.0000078
    3   0.0002290  -0.0003313  -0.0029953   0.0000109   0.0000050   0.0000174
            7           8           9          10          11          12
    1  -0.0000052   0.0000380   0.0000275   0.0003827   0.0033029   0.0004294
    2  -0.0000246  -0.0000256   0.0000276   0.0010890   0.0056995   0.0000424
    3   0.0000181  -0.0000919  -0.0000419  -0.0000095   0.0004316  -0.0002190
           13          14          15          16          17          18
    1   0.0000724  -0.0006218  -0.0000002  -0.0000527   0.0000204  -0.0000021
    2   0.0009273   0.0055066  -0.0000310  -0.0000034   0.0000006   0.0000231
    3   0.0007560   0.0035318   0.0000661   0.0000088   0.0000050  -0.0000156
           19          20          21          22
    1  -0.0001131  -0.0000554  -0.0007358  -0.0035757
    2   0.0000622   0.0000341  -0.0009120  -0.0053648
    3  -0.0000340   0.0000222  -0.0004058  -0.0009578
 Max gradient component =       5.890E-03
 RMS gradient           =       1.651E-03
 Gradient time:  CPU 356.62 s  wall 356.62 s
 Geometry Optimization Parameters
   NAtoms,    NIC,     NZ,  NCons,   NDum,   NFix, NCnnct, MaxDiis
       22     171      22       0       0       0       0       0

 Cartesian Hessian Update
 Hessian updated using BFGS update


** GEOMETRY OPTIMIZATION IN DELOCALIZED INTERNAL COORDINATES **
   Searching for a Minimum

   Optimization Cycle:   9

                       Coordinates (Angstroms)
     ATOM                X               Y               Z
      1  C        -0.0031504881    0.0002651362   -0.0016328785
      2  C        -0.0003028980    0.2418016468    1.3813140860
      3  Cl        1.5091197010    0.5149799062    2.2019959038
      4  C        -1.2018415470    0.2651024594    2.0948838650
      5  Cl       -1.2392167835    0.5576156655    3.8132527073
      6  C        -2.4065250442    0.0531818013    1.4381336770
      7  H        -3.3336063164    0.0746208240    1.9937064337
      8  C        -2.4247183072   -0.1855747917    0.0705161585
      9  Cl       -3.9666921725   -0.4458006726   -0.7004066036
     10  C        -1.2283374874   -0.2142733630   -0.6519246920
     11  Cl       -1.2485658588   -0.5195069996   -2.3642996205
     12  C         1.2775256334   -0.0286216376   -0.7671323971
     13  C         2.2121718443   -1.0537639531   -0.5517320210
     14  Cl        1.8658342008   -2.3007615302    0.6099799699
     15  C         3.4130166484   -1.0752777884   -1.2670519983
     16  Cl        4.5979992363   -2.3307125332   -1.0255197154
     17  C         3.6872161068   -0.0815407868   -2.1971957595
     18  H         4.6163812828   -0.1012804439   -2.7492818512
     19  C         2.7712266620    0.9376621239   -2.4215491423
     20  Cl        3.1678206819    2.1589780458   -3.6007402023
     21  C         1.5679424007    0.9694276636   -1.7105469457
     22  Cl        0.4239664702    2.2501400923   -1.9855135676
   Point Group: c1    Number of degrees of freedom:    60


   Energy is  -4140.355955949

 Hessian updated using BFGS update

 60 Hessian modes will be used to form the next step
  Hessian Eigenvalues:
     0.012437    0.016318    0.017507    0.020575    0.020683    0.020759
     0.021680    0.022744    0.022966    0.023506    0.024090    0.024090
     0.024114    0.024114    0.024136    0.024142    0.024143    0.024149
     0.055201    0.093091    0.101104    0.160000    0.160000    0.216935
     0.224177    0.227294    0.234494    0.235015    0.237444    0.249972
     0.249982    0.249982    0.249991    0.249993    0.249993    0.250005
     0.254416    0.287922    0.289203    0.290382    0.292938    0.301033
     0.301033    0.301033    0.301371    0.317185    0.356665    0.356679
     0.404973    0.406827    0.419971    0.426593    0.457251    0.458712
     0.466516    0.470206    0.478202    0.478203    0.479143    0.482594

 Minimum search - taking simple RFO step
 Searching for Lamda that Minimizes Along All modes
 Value Taken    Lamda =  -0.00521374
 Calculated Step too Large.  Step scaled by  0.556408
 Step Taken.  Stepsize is  0.300000

                             Maximum     Tolerance    Cnvgd?
         Gradient           0.007475      0.000300      NO
         Displacement       0.228667      0.001200      NO
         Energy change     -0.003440      0.000001      NO


 New Cartesian Coordinates Obtained by Inverse Iteration

 Displacement from previous Coordinates is:  0.426418
 ----------------------------------------------------------------
             Standard Nuclear Orientation (Angstroms)
    I     Atom           X                Y                Z
 ----------------------------------------------------------------
    1      C      -0.0037631646     0.0009212510    -0.0022782395
    2      C      -0.0019552369     0.2745170298     1.3739561668
    3      Cl      1.5072232195     0.5845409210     2.1833513012
    4      C      -1.2029338976     0.2973688757     2.0884601157
    5      Cl     -1.2427504285     0.6292436998     3.7994940821
    6      C      -2.4048461667     0.0526795006     1.4377166838
    7      H      -3.3317470245     0.0736170791     1.9936527502
    8      C      -2.4211422002    -0.2182541520     0.0759009202
    9      Cl     -3.9595077376    -0.5200315353    -0.6868554662
   10      C      -1.2249230525    -0.2462817576    -0.6468591675
   11      Cl     -1.2384918110    -0.5871257162    -2.3532054179
   12      C       1.2772562289    -0.0282373363    -0.7679874411
   13      C       2.1954263408    -1.0715799822    -0.5756955049
   14      Cl      1.8285757718    -2.3360716330     0.5614523584
   15      C       3.3967591021    -1.0938047538    -1.2901912656
   16      Cl      4.5632749990    -2.3712250706    -1.0762865619
   17      C       3.6862540318    -0.0817151683    -2.1958555047
   18      H       4.6158341385    -0.1015479530    -2.7472749045
   19      C       2.7856057952     0.9560845516    -2.3966021169
   20      Cl      3.2002989796     2.1993801131    -3.5461648966
   21      C       1.5819304473     0.9877985807    -1.6861549370
   22      Cl      0.4508856311     2.2863843207    -1.9333175476
 ----------------------------------------------------------------
 Nuclear Repulsion Energy =        2774.65161187 hartrees
 There are      105 alpha and      105 beta electrons
 Applying Cartesian multipole field
    Component          Value
    ---------          -----
     (2,0,0)        1.00000E-11
     (0,2,0)        2.00000E-11
     (0,0,2)       -3.00000E-11
 Nucleus-field energy     =    -0.0000000192 hartrees
 Requested basis set is 6-311++G(d,p)
 There are 186 shells and 518 basis functions
 A cutoff of  1.0D-15 yielded  12546 shell pairs
 There are    109232 function pairs (    117527 Cartesian)
 Smallest overlap matrix eigenvalue = 1.35E-07
 Linear dependence detected in AO basis
 Number of orthogonalized atomic orbitals = 511
 Maximum deviation from orthogonality = 3.329E-10
 Guess from superposition of atomic densities
 Warning:  Energy on first SCF cycle will be non-variational
 SAD guess density has 210.000000 electrons

 -----------------------------------------------------------------------
  General SCF calculation program by
  Eric Jon Sundstrom, Paul Horn, Yuezhi Mao, Dmitri Zuev, Alec White,
  David Stuck, Shaama M.S., Shane Yost, Joonho Lee, David Small,
  Daniel Levine, Susi Lehtola, Hugh Burton, Evgeny Epifanovsky,
  Bang C. Huynh
 -----------------------------------------------------------------------
 Exchange:     0.2000 Hartree-Fock + 0.0800 Slater + 0.7200 B88
 Correlation:  0.1900 VWN1RPA + 0.8100 LYP
 Using SG-1 standard quadrature grid
 A restricted SCF calculation will be
 performed using DIIS
 SCF converges when DIIS error is below 1.0e-08
 ---------------------------------------
  Cycle       Energy         DIIS error
 ---------------------------------------
    1   -4145.0872011974      2.67e-02  
    2   -4140.2668619740      1.70e-03  
    3   -4140.2300062273      1.94e-03  
    4   -4140.3518328076      4.36e-04  
    5   -4140.3580297076      1.11e-04  
    6   -4140.3582905644      5.81e-05  
    7   -4140.3583944326      8.42e-06  
    8   -4140.3583956851      5.47e-06  
    9   -4140.3583966622      1.38e-06  
   10   -4140.3583967214      5.29e-07  
   11   -4140.3583967297      6.62e-08  
   12   -4140.3583967300      2.88e-08  
   13   -4140.3583967302      1.41e-08  
   14   -4140.3583967300      2.60e-09  Convergence criterion met
 ---------------------------------------
 SCF time:   CPU 953.04s  wall 953.00s 
 SCF   energy in the final basis set =    -4140.3583967300
 Total energy in the final basis set =    -4140.3583967300

 --------------------------------------------------------------

                    Orbital Energies (a.u.)
 --------------------------------------------------------------

 Alpha MOs
 -- Occupied --
********-101.5812-101.5812-101.5812-101.5807-101.5806-101.5806-101.5805
-10.2815 -10.2815 -10.2815 -10.2814 -10.2789 -10.2789 -10.2789 -10.2788
-10.2498 -10.2495 -10.2295 -10.2294  -9.4958  -9.4958  -9.4957  -9.4957
 -9.4957  -9.4956  -9.4956  -9.4955  -7.2608  -7.2607  -7.2607  -7.2606
 -7.2605  -7.2605  -7.2605  -7.2603  -7.2506  -7.2506  -7.2506  -7.2504
 -7.2504  -7.2503  -7.2503  -7.2502  -7.2500  -7.2500  -7.2499  -7.2499
 -7.2498  -7.2497  -7.2496  -7.2496  -0.9714  -0.9548  -0.9264  -0.9223
 -0.9040  -0.8853  -0.8831  -0.8785  -0.8492  -0.8421  -0.8030  -0.7628
 -0.7460  -0.7457  -0.6903  -0.6328  -0.6326  -0.6240  -0.5591  -0.5496
 -0.5479  -0.5358  -0.5068  -0.4863  -0.4752  -0.4734  -0.4733  -0.4646
 -0.4619  -0.4441  -0.4302  -0.4272  -0.4262  -0.4176  -0.4063  -0.3843
 -0.3805  -0.3718  -0.3640  -0.3563  -0.3541  -0.3497  -0.3480  -0.3364
 -0.3363  -0.3322  -0.3297  -0.3294  -0.3271  -0.2916  -0.2801  -0.2687
 -0.2669
 -- Virtual --
 -0.0790  -0.0627  -0.0568  -0.0554  -0.0509  -0.0356  -0.0116  -0.0091
 -0.0083  -0.0021   0.0097   0.0108   0.0236   0.0239   0.0279   0.0287
  0.0316   0.0398   0.0513   0.0514   0.0521   0.0560   0.0648   0.0657
  0.0706   0.0761   0.0765   0.0790   0.0829   0.0880   0.0945   0.0948
  0.0991   0.1015   0.1034   0.1090   0.1098   0.1119   0.1139   0.1140
  0.1194   0.1223   0.1287   0.1288   0.1301   0.1354   0.1378   0.1391
  0.1406   0.1451   0.1454   0.1471   0.1545   0.1553   0.1588   0.1642
  0.1675   0.1738   0.1807   0.1932   0.1942   0.1956   0.1988   0.2075
  0.2093   0.2130   0.2136   0.2163   0.2266   0.2271   0.2275   0.2285
  0.2292   0.2327   0.2368   0.2425   0.2451   0.2484   0.2487   0.2532
  0.2617   0.2665   0.2669   0.2708   0.2722   0.2744   0.2788   0.2820
  0.2843   0.2911   0.2957   0.2988   0.3019   0.3098   0.3104   0.3114
  0.3200   0.3248   0.3369   0.3453   0.3898   0.3943   0.4097   0.4169
  0.4248   0.4264   0.4268   0.4364   0.4447   0.4507   0.4557   0.4605
  0.4609   0.4639   0.4719   0.4733   0.4792   0.4802   0.4826   0.4933
  0.5032   0.5065   0.5078   0.5127   0.5148   0.5198   0.5274   0.5344
  0.5533   0.5656   0.5669   0.5800   0.5854   0.5936   0.5945   0.5969
  0.5976   0.6032   0.6044   0.6064   0.6094   0.6163   0.6183   0.6302
  0.6498   0.6573   0.6588   0.6626   0.6708   0.6735   0.6740   0.6878
  0.6913   0.7127   0.7586   0.7735   0.7796   0.7894   0.7907   0.7996
  0.8207   0.8229   0.8238   0.8286   0.8330   0.8360   0.8366   0.8372
  0.8422   0.8451   0.8482   0.8517   0.8542   0.8544   0.8663   0.8716
  0.8764   0.8799   0.8810   0.8861   0.8914   0.8917   0.9018   0.9055
  0.9097   0.9146   0.9178   0.9272   0.9279   0.9395   0.9475   0.9477
  0.9507   0.9593   0.9608   0.9639   0.9774   0.9775   0.9803   0.9871
  0.9943   0.9959   1.0043   1.0055   1.0060   1.0488   1.0499   1.0512
  1.0793   1.0876   1.1402   1.1466   1.1560   1.1598   1.1642   1.1669
  1.2054   1.2145   1.2183   1.2264   1.2310   1.2526   1.2529   1.2553
  1.2636   1.2923   1.2958   1.2961   1.3050   1.3052   1.3128   1.3624
  1.3671   1.3747   1.3773   1.3925   1.4368   1.4444   1.4830   1.4845
  1.5181   1.5550   1.5561   1.5794   1.5826   1.5860   1.5966   1.6509
  1.6575   1.7126   1.7333   1.7505   1.7559   1.7620   1.7632   1.7684
  1.7709   1.8120   1.8337   1.8564   1.8639   1.8805   1.8859   1.9180
  1.9265   1.9571   1.9683   1.9780   2.0293   2.0320   2.0393   2.0563
  2.1082   2.1474   2.1602   2.1973   2.2126   2.2346   2.2417   2.2430
  2.2546   2.2584   2.2626   2.2791   2.2861   2.2964   2.3057   2.3163
  2.3197   2.3254   2.3295   2.3879   2.3884   2.4161   2.4189   2.4248
  2.4374   2.4399   2.4678   2.4742   2.4786   2.5261   2.5362   2.5420
  2.5441   2.5519   2.5950   2.6095   2.6208   2.6211   2.6408   2.6607
  2.6736   2.6794   2.6948   2.7301   2.7320   2.7497   2.7589   2.7640
  2.8045   2.8170   2.8587   2.8925   2.9310   2.9594   3.0468   3.0570
  3.0659   3.0721   3.0907   3.1087   3.1385   3.1548   3.1855   3.2467
  3.2544   3.2560   3.2635   3.3470   3.3750   3.5101   3.5228   3.5388
  3.6617   3.7748   3.7849   3.8922   3.8962   3.9615   4.0253   4.3271
  4.7895   4.8162   9.7519   9.7672   9.7807   9.7813   9.8117   9.8162
  9.8324   9.8901  23.2917  23.4513  23.7789  23.7962  23.8561  23.8700
 23.9300  23.9335  23.9380  24.0453  24.0704  24.0837  25.7964  25.8041
 25.8093  25.8180  25.9361  25.9391  25.9465  25.9787  26.1037  26.1229
 26.1493  26.1749  26.2089  26.2777  26.3102  26.3132  26.5471  26.5690
 26.6111  26.6127  26.8061  26.8302  26.9714  27.0447 215.7474 215.7593
215.7753 215.7758 215.8094 215.8210 215.8396 215.9095
 --------------------------------------------------------------

          Ground-State Mulliken Net Atomic Charges

     Atom                 Charge (a.u.)
  ----------------------------------------
      1 C                    -0.323656
      2 C                    -0.789220
      3 Cl                    0.474360
      4 C                     0.320573
      5 Cl                    0.539999
      6 C                    -1.009036
      7 H                     0.236839
      8 C                     0.304596
      9 Cl                    0.539709
     10 C                    -0.772235
     11 Cl                    0.477734
     12 C                    -0.326205
     13 C                    -0.777546
     14 Cl                    0.472147
     15 C                     0.310244
     16 Cl                    0.540732
     17 C                    -0.999384
     18 H                     0.236648
     19 C                     0.324270
     20 Cl                    0.539656
     21 C                    -0.798760
     22 Cl                    0.478536
  ----------------------------------------
  Sum of atomic charges =     0.000000

 -----------------------------------------------------------------
                    Cartesian Multipole Moments
 -----------------------------------------------------------------
    Charge (ESU x 10^10)
                 0.0000
    Dipole Moment (Debye)
         X       0.0014      Y       0.0007      Z       0.0029
       Tot       0.0033
    Quadrupole Moments (Debye-Ang)
        XX    -162.1664     XY      -0.1640     YY    -172.1958
        XZ      -6.1323     YZ       0.2505     ZZ    -168.8202
    Octopole Moments (Debye-Ang^2)
       XXX    -307.8211    XXY       5.2048    XYY    -113.3091
       YYY       7.6179    XXZ      56.4937    XYZ       2.1017
       YYZ      67.5339    XZZ    -102.6389    YZZ      -1.1273
       ZZZ     189.2022
    Hexadecapole Moments (Debye-Ang^3)
      XXXX   -6180.1050   XXXY     185.1035   XXYY   -1415.2258
      XYYY     170.8195   YYYY   -2019.1591   XXXZ     865.1369
      XXYZ      79.0445   XYYZ     338.1919   YYYZ     186.3863
      XXZZ   -1699.5546   XYZZ      66.0499   YYZZ   -1051.7840
      XZZZ     950.8401   YZZZ     227.9642   ZZZZ   -4239.9835
 -----------------------------------------------------------------
 Calculating analytic gradient of the SCF energy
 Gradient of SCF Energy
            1           2           3           4           5           6
    1  -0.0004516   0.0001147   0.0007358   0.0000105   0.0000597   0.0000357
    2  -0.0000651  -0.0007519  -0.0041053  -0.0000237  -0.0000353   0.0000007
    3   0.0002305  -0.0003243  -0.0020157   0.0000297   0.0000028   0.0000277
            7           8           9          10          11          12
    1  -0.0000092   0.0000291   0.0000039   0.0003862   0.0022087   0.0004432
    2  -0.0000160  -0.0000108   0.0000277   0.0008088   0.0039269   0.0000185
    3   0.0000139  -0.0000988  -0.0000142   0.0000437   0.0002078  -0.0002297
           13          14          15          16          17          18
    1  -0.0000226  -0.0003862   0.0000170  -0.0000368   0.0000048  -0.0000023
    2   0.0007250   0.0037815  -0.0000506   0.0000158   0.0000135   0.0000202
    3   0.0005157   0.0025060   0.0000500   0.0000099   0.0000071  -0.0000129
           19          20          21          22
    1  -0.0000378  -0.0000590  -0.0005548  -0.0024891
    2   0.0000438   0.0000176  -0.0007049  -0.0036363
    3  -0.0000319  -0.0000065  -0.0002161  -0.0006946
 Max gradient component =       4.105E-03
 RMS gradient           =       1.142E-03
 Gradient time:  CPU 358.46 s  wall 358.47 s
 Geometry Optimization Parameters
   NAtoms,    NIC,     NZ,  NCons,   NDum,   NFix, NCnnct, MaxDiis
       22     171      22       0       0       0       0       0

 Cartesian Hessian Update
 Hessian updated using BFGS update


** GEOMETRY OPTIMIZATION IN DELOCALIZED INTERNAL COORDINATES **
   Searching for a Minimum

   Optimization Cycle:  10

                       Coordinates (Angstroms)
     ATOM                X               Y               Z
      1  C        -0.0037631646    0.0009212510   -0.0022782395
      2  C        -0.0019552369    0.2745170298    1.3739561668
      3  Cl        1.5072232195    0.5845409210    2.1833513012
      4  C        -1.2029338976    0.2973688757    2.0884601157
      5  Cl       -1.2427504285    0.6292436998    3.7994940821
      6  C        -2.4048461667    0.0526795006    1.4377166838
      7  H        -3.3317470245    0.0736170791    1.9936527502
      8  C        -2.4211422002   -0.2182541520    0.0759009202
      9  Cl       -3.9595077376   -0.5200315353   -0.6868554662
     10  C        -1.2249230525   -0.2462817576   -0.6468591675
     11  Cl       -1.2384918110   -0.5871257162   -2.3532054179
     12  C         1.2772562289   -0.0282373363   -0.7679874411
     13  C         2.1954263408   -1.0715799822   -0.5756955049
     14  Cl        1.8285757718   -2.3360716330    0.5614523584
     15  C         3.3967591021   -1.0938047538   -1.2901912656
     16  Cl        4.5632749990   -2.3712250706   -1.0762865619
     17  C         3.6862540318   -0.0817151683   -2.1958555047
     18  H         4.6158341385   -0.1015479530   -2.7472749045
     19  C         2.7856057952    0.9560845516   -2.3966021169
     20  Cl        3.2002989796    2.1993801131   -3.5461648966
     21  C         1.5819304473    0.9877985807   -1.6861549370
     22  Cl        0.4508856311    2.2863843207   -1.9333175476
   Point Group: c1    Number of degrees of freedom:    60


   Energy is  -4140.358396730

 Hessian updated using BFGS update

 60 Hessian modes will be used to form the next step
  Hessian Eigenvalues:
     0.009716    0.016319    0.017506    0.020571    0.020614    0.020683
     0.021680    0.022744    0.022888    0.023503    0.024090    0.024090
     0.024114    0.024114    0.024137    0.024142    0.024143    0.024152
     0.055201    0.092851    0.101105    0.160000    0.160000    0.216935
     0.223957    0.227294    0.234496    0.235015    0.237432    0.249972
     0.249982    0.249982    0.249991    0.249993    0.249994    0.250010
     0.254386    0.287922    0.289152    0.290383    0.292938    0.301033
     0.301033    0.301033    0.301371    0.317206    0.356665    0.356679
     0.404828    0.406827    0.419971    0.426593    0.457251    0.458712
     0.466516    0.470193    0.478202    0.478204    0.479143    0.482577

 Minimum search - taking simple RFO step
 Searching for Lamda that Minimizes Along All modes
 Value Taken    Lamda =  -0.00343403
 Calculated Step too Large.  Step scaled by  0.589671
 Step Taken.  Stepsize is  0.300000

                             Maximum     Tolerance    Cnvgd?
         Gradient           0.005186      0.000300      NO
         Displacement       0.227709      0.001200      NO
         Energy change     -0.002441      0.000001      NO


 New Cartesian Coordinates Obtained by Inverse Iteration

 Displacement from previous Coordinates is:  0.432066
 ----------------------------------------------------------------
             Standard Nuclear Orientation (Angstroms)
    I     Atom           X                Y                Z
 ----------------------------------------------------------------
    1      C      -0.0040902858     0.0022467167    -0.0027596470
    2      C      -0.0041619526     0.3073757174     1.3662109346
    3      Cl      1.5035744829     0.6544405189     2.1641941537
    4      C      -1.2047066881     0.3296883265     2.0814019626
    5      Cl     -1.2479497258     0.7012981238     3.7840702648
    6      C      -2.4032945320     0.0519393193     1.4374392787
    7      H      -3.3300057300     0.0720304772     1.9937392705
    8      C      -2.4169102343    -0.2511768564     0.0822518489
    9      Cl     -3.9505934576    -0.5955194157    -0.6716417115
   10      C      -1.2208296291    -0.2778805909    -0.6407794335
   11      Cl     -1.2271045544    -0.6552371631    -2.3399101223
   12      C       1.2770071517    -0.0272121876    -0.7685979097
   13      C       2.1784987728    -1.0880595572    -0.5998740956
   14      Cl      1.7905532053    -2.3698220149     0.5113459606
   15      C       3.3799629695    -1.1115603455    -1.3140814057
   16      Cl      4.5267519269    -2.4111539374    -1.1294973774
   17      C       3.6852183692    -0.0820884015    -2.1948626255
   18      H       4.6151055629    -0.1023796900    -2.7457820761
   19      C       2.8004221997     0.9737710118    -2.3713439554
   20      Cl      3.2345690619     2.2386698454    -3.4896609357
   21      C       1.5962962190     1.0056577346    -1.6616330632
   22      Cl      0.4789508336     2.3216332335    -1.8809739095
 ----------------------------------------------------------------
 Nuclear Repulsion Energy =        2772.74142382 hartrees
 There are      105 alpha and      105 beta electrons
 Applying Cartesian multipole field
    Component          Value
    ---------          -----
     (2,0,0)        1.00000E-11
     (0,2,0)        2.00000E-11
     (0,0,2)       -3.00000E-11
 Nucleus-field energy     =    -0.0000000164 hartrees
 Requested basis set is 6-311++G(d,p)
 There are 186 shells and 518 basis functions
 A cutoff of  1.0D-15 yielded  12532 shell pairs
 There are    109128 function pairs (    117411 Cartesian)
 Smallest overlap matrix eigenvalue = 1.33E-07
 Linear dependence detected in AO basis
 Number of orthogonalized atomic orbitals = 511
 Maximum deviation from orthogonality = 3.061E-10
 Guess from superposition of atomic densities
 Warning:  Energy on first SCF cycle will be non-variational
 SAD guess density has 210.000000 electrons

 -----------------------------------------------------------------------
  General SCF calculation program by
  Eric Jon Sundstrom, Paul Horn, Yuezhi Mao, Dmitri Zuev, Alec White,
  David Stuck, Shaama M.S., Shane Yost, Joonho Lee, David Small,
  Daniel Levine, Susi Lehtola, Hugh Burton, Evgeny Epifanovsky,
  Bang C. Huynh
 -----------------------------------------------------------------------
 Exchange:     0.2000 Hartree-Fock + 0.0800 Slater + 0.7200 B88
 Correlation:  0.1900 VWN1RPA + 0.8100 LYP
 Using SG-1 standard quadrature grid
 A restricted SCF calculation will be
 performed using DIIS
 SCF converges when DIIS error is below 1.0e-08
 ---------------------------------------
  Cycle       Energy         DIIS error
 ---------------------------------------
    1   -4145.0819238290      2.66e-02  
    2   -4140.2683696448      1.70e-03  
    3   -4140.2312568735      1.94e-03  
    4   -4140.3535515314      4.35e-04  
    5   -4140.3597146473      1.11e-04  
    6   -4140.3599734716      5.74e-05  
    7   -4140.3600762159      7.65e-06  
    8   -4140.3600778039      3.42e-06  
    9   -4140.3600781248      1.20e-06  
   10   -4140.3600781633      5.81e-07  
   11   -4140.3600781750      6.86e-08  
   12   -4140.3600781750      3.10e-08  
   13   -4140.3600781751      1.40e-08  
   14   -4140.3600781753      2.75e-09  Convergence criterion met
 ---------------------------------------
 SCF time:   CPU 949.56s  wall 950.00s 
 SCF   energy in the final basis set =    -4140.3600781753
 Total energy in the final basis set =    -4140.3600781753

 --------------------------------------------------------------

                    Orbital Energies (a.u.)
 --------------------------------------------------------------

 Alpha MOs
 -- Occupied --
********-101.5813-101.5813-101.5813-101.5811-101.5810-101.5810-101.5809
-10.2815 -10.2815 -10.2815 -10.2814 -10.2790 -10.2789 -10.2789 -10.2789
-10.2495 -10.2492 -10.2295 -10.2295  -9.4960  -9.4959  -9.4959  -9.4959
 -9.4959  -9.4958  -9.4958  -9.4958  -7.2609  -7.2608  -7.2608  -7.2608
 -7.2608  -7.2608  -7.2606  -7.2606  -7.2507  -7.2507  -7.2507  -7.2507
 -7.2506  -7.2506  -7.2505  -7.2505  -7.2501  -7.2501  -7.2501  -7.2500
 -7.2500  -7.2500  -7.2500  -7.2500  -0.9712  -0.9549  -0.9259  -0.9226
 -0.9040  -0.8857  -0.8827  -0.8790  -0.8489  -0.8422  -0.8030  -0.7629
 -0.7460  -0.7459  -0.6903  -0.6327  -0.6319  -0.6247  -0.5584  -0.5496
 -0.5490  -0.5358  -0.5067  -0.4863  -0.4751  -0.4734  -0.4733  -0.4642
 -0.4618  -0.4442  -0.4302  -0.4276  -0.4253  -0.4173  -0.4063  -0.3833
 -0.3803  -0.3710  -0.3636  -0.3564  -0.3552  -0.3497  -0.3482  -0.3365
 -0.3364  -0.3336  -0.3312  -0.3293  -0.3273  -0.2905  -0.2808  -0.2682
 -0.2676
 -- Virtual --
 -0.0772  -0.0627  -0.0573  -0.0567  -0.0512  -0.0356  -0.0115  -0.0095
 -0.0084  -0.0022   0.0096   0.0107   0.0236   0.0239   0.0281   0.0286
  0.0312   0.0396   0.0513   0.0515   0.0519   0.0564   0.0648   0.0651
  0.0703   0.0758   0.0768   0.0788   0.0828   0.0883   0.0945   0.0947
  0.0995   0.1018   0.1038   0.1086   0.1089   0.1112   0.1128   0.1141
  0.1199   0.1226   0.1282   0.1284   0.1306   0.1354   0.1374   0.1391
  0.1399   0.1449   0.1451   0.1470   0.1527   0.1567   0.1579   0.1662
  0.1677   0.1739   0.1804   0.1937   0.1942   0.1965   0.1980   0.2079
  0.2094   0.2117   0.2131   0.2135   0.2238   0.2245   0.2271   0.2277
  0.2288   0.2329   0.2367   0.2417   0.2456   0.2476   0.2489   0.2567
  0.2613   0.2662   0.2709   0.2710   0.2715   0.2747   0.2790   0.2822
  0.2849   0.2902   0.2956   0.2996   0.3008   0.3014   0.3104   0.3151
  0.3183   0.3258   0.3381   0.3466   0.3901   0.3940   0.4110   0.4162
  0.4251   0.4284   0.4311   0.4353   0.4440   0.4514   0.4534   0.4610
  0.4612   0.4637   0.4713   0.4717   0.4782   0.4788   0.4830   0.4935
  0.5038   0.5052   0.5118   0.5128   0.5158   0.5216   0.5272   0.5378
  0.5551   0.5671   0.5681   0.5777   0.5852   0.5919   0.5931   0.5967
  0.5969   0.6042   0.6047   0.6081   0.6120   0.6196   0.6200   0.6304
  0.6502   0.6561   0.6580   0.6636   0.6690   0.6714   0.6719   0.6876
  0.6901   0.7167   0.7633   0.7690   0.7787   0.7889   0.7899   0.8011
  0.8200   0.8230   0.8251   0.8292   0.8326   0.8360   0.8363   0.8372
  0.8432   0.8438   0.8513   0.8528   0.8547   0.8549   0.8703   0.8728
  0.8789   0.8797   0.8813   0.8850   0.8873   0.8889   0.9008   0.9022
  0.9059   0.9129   0.9176   0.9266   0.9285   0.9406   0.9478   0.9485
  0.9502   0.9594   0.9638   0.9642   0.9778   0.9792   0.9795   0.9905
  0.9907   0.9973   1.0015   1.0068   1.0073   1.0467   1.0511   1.0547
  1.0847   1.0871   1.1395   1.1455   1.1616   1.1618   1.1641   1.1677
  1.2086   1.2131   1.2176   1.2311   1.2351   1.2540   1.2551   1.2587
  1.2643   1.2905   1.2955   1.2960   1.3031   1.3095   1.3109   1.3588
  1.3703   1.3737   1.3763   1.3811   1.4386   1.4427   1.4789   1.4874
  1.5107   1.5559   1.5568   1.5794   1.5873   1.5893   1.5959   1.6509
  1.6562   1.7132   1.7313   1.7517   1.7530   1.7624   1.7624   1.7688
  1.7694   1.8123   1.8341   1.8566   1.8646   1.8797   1.8848   1.9186
  1.9319   1.9556   1.9695   1.9789   2.0289   2.0321   2.0377   2.0564
  2.1083   2.1409   2.1578   2.1942   2.2170   2.2382   2.2388   2.2443
  2.2515   2.2609   2.2649   2.2758   2.2927   2.3027   2.3090   2.3093
  2.3221   2.3252   2.3318   2.3772   2.3870   2.4140   2.4224   2.4340
  2.4377   2.4436   2.4598   2.4724   2.4783   2.5236   2.5351   2.5396
  2.5426   2.5574   2.5953   2.6023   2.6191   2.6321   2.6412   2.6662
  2.6732   2.6764   2.6930   2.7304   2.7318   2.7506   2.7543   2.7645
  2.8054   2.8157   2.8521   2.8912   2.9343   2.9592   3.0481   3.0573
  3.0673   3.0744   3.0916   3.1106   3.1365   3.1521   3.1879   3.2543
  3.2550   3.2558   3.2616   3.3489   3.3766   3.5096   3.5213   3.5398
  3.6657   3.7785   3.7849   3.8920   3.8951   3.9631   4.0258   4.3230
  4.7905   4.8153   9.7574   9.7679   9.7807   9.7807   9.8069   9.8225
  9.8338   9.8768  23.2944  23.4522  23.7794  23.7958  23.8569  23.8721
 23.9301  23.9348  23.9363  24.0482  24.0700  24.0857  25.7975  25.8036
 25.8058  25.8163  25.9269  25.9485  25.9609  25.9747  26.1026  26.1226
 26.1529  26.2025  26.2109  26.2461  26.2890  26.3190  26.5441  26.5643
 26.6108  26.6266  26.7903  26.8467  26.9438  27.0740 215.7531 215.7600
215.7744 215.7757 215.8045 215.8279 215.8431 215.8929
 --------------------------------------------------------------

          Ground-State Mulliken Net Atomic Charges

     Atom                 Charge (a.u.)
  ----------------------------------------
      1 C                    -0.411326
      2 C                    -0.886129
      3 Cl                    0.504261
      4 C                     0.374850
      5 Cl                    0.544827
      6 C                    -0.904560
      7 H                     0.239211
      8 C                     0.356074
      9 Cl                    0.544421
     10 C                    -0.869182
     11 Cl                    0.508293
     12 C                    -0.416687
     13 C                    -0.874535
     14 Cl                    0.502117
     15 C                     0.364547
     16 Cl                    0.545280
     17 C                    -0.896302
     18 H                     0.239025
     19 C                     0.371202
     20 Cl                    0.544208
     21 C                    -0.887203
     22 Cl                    0.507608
  ----------------------------------------
  Sum of atomic charges =     0.000000

 -----------------------------------------------------------------
                    Cartesian Multipole Moments
 -----------------------------------------------------------------
    Charge (ESU x 10^10)
                 0.0000
    Dipole Moment (Debye)
         X       0.0011      Y       0.0000      Z       0.0032
       Tot       0.0034
    Quadrupole Moments (Debye-Ang)
        XX    -162.1104     XY      -0.1675     YY    -172.1932
        XZ      -6.1561     YZ       0.2483     ZZ    -168.7927
    Octopole Moments (Debye-Ang^2)
       XXX    -307.6633    XXY       5.1602    XYY    -113.2924
       YYY       7.5931    XXZ      56.4443    XYZ       2.1145
       YYZ      67.5346    XZZ    -102.6162    YZZ      -1.1361
       ZZZ     189.2374
    Hexadecapole Moments (Debye-Ang^3)
      XXXX   -6152.5375   XXXY     161.9966   XXYY   -1424.0466
      XYYY     145.8766   YYYY   -2101.2588   XXXZ     881.3225
      XXYZ      67.6760   XYYZ     343.4014   YYYZ     148.5185
      XXZZ   -1684.1084   XYZZ      58.9187   YYZZ   -1054.5518
      XZZZ     967.1430   YZZZ     193.7733   ZZZZ   -4174.9482
 -----------------------------------------------------------------
 Calculating analytic gradient of the SCF energy
 Gradient of SCF Energy
            1           2           3           4           5           6
    1  -0.0004170   0.0000309   0.0005934   0.0000061   0.0000530   0.0000374
    2  -0.0000657  -0.0005130  -0.0027966  -0.0000373  -0.0000225   0.0000107
    3   0.0001781  -0.0002819  -0.0013330   0.0000491  -0.0000050   0.0000329
            7           8           9          10          11          12
    1  -0.0000082   0.0000267  -0.0000113   0.0003642   0.0014432   0.0003714
    2  -0.0000084   0.0000235   0.0000036   0.0005626   0.0026425  -0.0000126
    3   0.0000112  -0.0001000   0.0000072   0.0000873   0.0000630  -0.0002046
           13          14          15          16          17          18
    1  -0.0000899  -0.0002401   0.0000101  -0.0000219  -0.0000051  -0.0000036
    2   0.0005435   0.0025497  -0.0000549   0.0000179   0.0000239   0.0000149
    3   0.0003028   0.0017614   0.0000382   0.0000115  -0.0000009  -0.0000109
           19          20          21          22
    1   0.0000120  -0.0000628  -0.0003517  -0.0017366
    2   0.0000170   0.0000146  -0.0004993  -0.0024141
    3  -0.0000291  -0.0000217  -0.0000642  -0.0004914
 Max gradient component =       2.797E-03
 RMS gradient           =       7.762E-04
 Gradient time:  CPU 354.88 s  wall 354.88 s
 Geometry Optimization Parameters
   NAtoms,    NIC,     NZ,  NCons,   NDum,   NFix, NCnnct, MaxDiis
       22     171      22       0       0       0       0       0

 Cartesian Hessian Update
 Hessian updated using BFGS update


** GEOMETRY OPTIMIZATION IN DELOCALIZED INTERNAL COORDINATES **
   Searching for a Minimum

   Optimization Cycle:  11

                       Coordinates (Angstroms)
     ATOM                X               Y               Z
      1  C        -0.0040902858    0.0022467167   -0.0027596470
      2  C        -0.0041619526    0.3073757174    1.3662109346
      3  Cl        1.5035744829    0.6544405189    2.1641941537
      4  C        -1.2047066881    0.3296883265    2.0814019626
      5  Cl       -1.2479497258    0.7012981238    3.7840702648
      6  C        -2.4032945320    0.0519393193    1.4374392787
      7  H        -3.3300057300    0.0720304772    1.9937392705
      8  C        -2.4169102343   -0.2511768564    0.0822518489
      9  Cl       -3.9505934576   -0.5955194157   -0.6716417115
     10  C        -1.2208296291   -0.2778805909   -0.6407794335
     11  Cl       -1.2271045544   -0.6552371631   -2.3399101223
     12  C         1.2770071517   -0.0272121876   -0.7685979097
     13  C         2.1784987728   -1.0880595572   -0.5998740956
     14  Cl        1.7905532053   -2.3698220149    0.5113459606
     15  C         3.3799629695   -1.1115603455   -1.3140814057
     16  Cl        4.5267519269   -2.4111539374   -1.1294973774
     17  C         3.6852183692   -0.0820884015   -2.1948626255
     18  H         4.6151055629   -0.1023796900   -2.7457820761
     19  C         2.8004221997    0.9737710118   -2.3713439554
     20  Cl        3.2345690619    2.2386698454   -3.4896609357
     21  C         1.5962962190    1.0056577346   -1.6616330632
     22  Cl        0.4789508336    2.3216332335   -1.8809739095
   Point Group: c1    Number of degrees of freedom:    60


   Energy is  -4140.360078175

 Hessian updated using BFGS update

 60 Hessian modes will be used to form the next step
  Hessian Eigenvalues:
     0.007213    0.016321    0.017506    0.020534    0.020579    0.020683
     0.021680    0.022744    0.022842    0.023501    0.024090    0.024090
     0.024114    0.024114    0.024138    0.024143    0.024144    0.024151
     0.055202    0.092645    0.101105    0.160000    0.160000    0.216935
     0.223720    0.227296    0.234499    0.235015    0.237420    0.249972
     0.249982    0.249982    0.249992    0.249993    0.249994    0.250011
     0.254362    0.287922    0.289080    0.290385    0.292938    0.301033
     0.301033    0.301033    0.301371    0.317212    0.356665    0.356679
     0.404693    0.406827    0.419971    0.426593    0.457251    0.458713
     0.466516    0.470179    0.478202    0.478204    0.479143    0.482563

 Minimum search - taking simple RFO step
 Searching for Lamda that Minimizes Along All modes
 Value Taken    Lamda =  -0.00222561
 Calculated Step too Large.  Step scaled by  0.619582
 Step Taken.  Stepsize is  0.300000

                             Maximum     Tolerance    Cnvgd?
         Gradient           0.003521      0.000300      NO
         Displacement       0.227388      0.001200      NO
         Energy change     -0.001681      0.000001      NO


 New Cartesian Coordinates Obtained by Inverse Iteration

 Displacement from previous Coordinates is:  0.431564
 ----------------------------------------------------------------
             Standard Nuclear Orientation (Angstroms)
    I     Atom           X                Y                Z
 ----------------------------------------------------------------
    1      C      -0.0040433844     0.0042354371    -0.0027730941
    2      C      -0.0070960549     0.3401366418     1.3584795931
    3      Cl      1.4975131061     0.7245920038     2.1457015652
    4      C      -1.2074958158     0.3615752989     2.0739008818
    5      Cl     -1.2554149796     0.7721406013     3.7674115065
    6      C      -2.4020555699     0.0507954983     1.4372602449
    7      H      -3.3286508854     0.0696753638     1.9937981665
    8      C      -2.4120064228    -0.2839526728     0.0894416942
    9      Cl     -3.9399719580    -0.6702168380    -0.6554218380
   10      C      -1.2159514781    -0.3087097492    -0.6336685226
   11      Cl     -1.2145460685    -0.7233901694    -2.3243959795
   12      C       1.2771085124    -0.0254869156    -0.7686100269
   13      C       2.1620314646    -1.1029082403    -0.6236301314
   14      Cl      1.7528903435    -2.4019862810     0.4600916533
   15      C       3.3631099438    -1.1282071451    -1.3383878887
   16      Cl      4.4891932718    -2.4496854833    -1.1846492736
   17      C       3.6840499969    -0.0827707975    -2.1945741435
   18      H       4.6139032436    -0.1039743678    -2.7455550729
   19      C       2.8153420639     0.9902651165    -2.3464503645
   20      Cl      3.2696102441     2.2755279830    -3.4330137743
   21      C       1.6109547811     1.0227561499    -1.6372440941
   22      Cl      0.5087896112     2.3562494304    -1.8284556952
 ----------------------------------------------------------------
 Nuclear Repulsion Energy =        2771.13318049 hartrees
 There are      105 alpha and      105 beta electrons
 Applying Cartesian multipole field
    Component          Value
    ---------          -----
     (2,0,0)        1.00000E-11
     (0,2,0)        2.00000E-11
     (0,0,2)       -3.00000E-11
 Nucleus-field energy     =    -0.0000000137 hartrees
 Requested basis set is 6-311++G(d,p)
 There are 186 shells and 518 basis functions
 A cutoff of  1.0D-15 yielded  12544 shell pairs
 There are    109364 function pairs (    117699 Cartesian)
 Smallest overlap matrix eigenvalue = 1.29E-07
 Linear dependence detected in AO basis
 Number of orthogonalized atomic orbitals = 511
 Maximum deviation from orthogonality = 3.158E-10
 Guess from superposition of atomic densities
 Warning:  Energy on first SCF cycle will be non-variational
 SAD guess density has 210.000000 electrons

 -----------------------------------------------------------------------
  General SCF calculation program by
  Eric Jon Sundstrom, Paul Horn, Yuezhi Mao, Dmitri Zuev, Alec White,
  David Stuck, Shaama M.S., Shane Yost, Joonho Lee, David Small,
  Daniel Levine, Susi Lehtola, Hugh Burton, Evgeny Epifanovsky,
  Bang C. Huynh
 -----------------------------------------------------------------------
 Exchange:     0.2000 Hartree-Fock + 0.0800 Slater + 0.7200 B88
 Correlation:  0.1900 VWN1RPA + 0.8100 LYP
 Using SG-1 standard quadrature grid
 A restricted SCF calculation will be
 performed using DIIS
 SCF converges when DIIS error is below 1.0e-08
 ---------------------------------------
  Cycle       Energy         DIIS error
 ---------------------------------------
    1   -4145.0783913522      2.66e-02  
    2   -4140.2693470077      1.70e-03  
    3   -4140.2320026924      1.94e-03  
    4   -4140.3547117337      4.34e-04  
    5   -4140.3608521908      1.11e-04  
    6   -4140.3611091262      5.77e-05  
    7   -4140.3612135955      9.15e-06  
    8   -4140.3612148524      7.02e-06  
    9   -4140.3612165062      1.26e-06  
   10   -4140.3612165508      5.23e-07  
   11   -4140.3612165595      6.53e-08  
   12   -4140.3612165598      3.23e-08  
   13   -4140.3612165594      1.39e-08  
   14   -4140.3612165597      2.85e-09  Convergence criterion met
 ---------------------------------------
 SCF time:   CPU 945.41s  wall 945.00s 
 SCF   energy in the final basis set =    -4140.3612165597
 Total energy in the final basis set =    -4140.3612165597

 --------------------------------------------------------------

                    Orbital Energies (a.u.)
 --------------------------------------------------------------

 Alpha MOs
 -- Occupied --
********-101.5814-101.5814-101.5813-101.5813-101.5813-101.5813-101.5813
-10.2814 -10.2814 -10.2814 -10.2813 -10.2790 -10.2790 -10.2789 -10.2789
-10.2493 -10.2490 -10.2295 -10.2295  -9.4963  -9.4962  -9.4962  -9.4961
 -9.4959  -9.4959  -9.4959  -9.4958  -7.2612  -7.2611  -7.2611  -7.2609
 -7.2609  -7.2608  -7.2608  -7.2606  -7.2510  -7.2510  -7.2509  -7.2508
 -7.2507  -7.2507  -7.2507  -7.2505  -7.2504  -7.2503  -7.2502  -7.2502
 -7.2501  -7.2501  -7.2501  -7.2500  -0.9712  -0.9550  -0.9255  -0.9229
 -0.9039  -0.8860  -0.8824  -0.8795  -0.8487  -0.8424  -0.8029  -0.7629
 -0.7461  -0.7460  -0.6903  -0.6327  -0.6313  -0.6254  -0.5576  -0.5501
 -0.5496  -0.5358  -0.5066  -0.4863  -0.4751  -0.4735  -0.4734  -0.4639
 -0.4619  -0.4443  -0.4301  -0.4279  -0.4245  -0.4171  -0.4063  -0.3825
 -0.3802  -0.3704  -0.3632  -0.3565  -0.3563  -0.3497  -0.3486  -0.3365
 -0.3364  -0.3345  -0.3327  -0.3289  -0.3274  -0.2895  -0.2815  -0.2681
 -0.2678
 -- Virtual --
 -0.0754  -0.0628  -0.0592  -0.0566  -0.0514  -0.0356  -0.0113  -0.0097
 -0.0085  -0.0022   0.0096   0.0106   0.0236   0.0239   0.0282   0.0286
  0.0308   0.0394   0.0513   0.0515   0.0518   0.0569   0.0639   0.0655
  0.0698   0.0757   0.0771   0.0785   0.0826   0.0886   0.0941   0.0946
  0.1002   0.1021   0.1043   0.1080   0.1082   0.1106   0.1115   0.1142
  0.1204   0.1230   0.1276   0.1281   0.1312   0.1355   0.1370   0.1393
  0.1394   0.1444   0.1449   0.1468   0.1509   0.1574   0.1578   0.1671
  0.1688   0.1737   0.1806   0.1938   0.1945   0.1967   0.1974   0.2083
  0.2094   0.2104   0.2105   0.2123   0.2206   0.2210   0.2270   0.2274
  0.2295   0.2328   0.2362   0.2411   0.2443   0.2467   0.2509   0.2599
  0.2609   0.2655   0.2709   0.2711   0.2747   0.2764   0.2793   0.2811
  0.2857   0.2904   0.2955   0.2958   0.2996   0.3004   0.3109   0.3159
  0.3203   0.3271   0.3396   0.3480   0.3904   0.3936   0.4126   0.4157
  0.4258   0.4302   0.4342   0.4367   0.4433   0.4516   0.4516   0.4602
  0.4610   0.4649   0.4700   0.4710   0.4779   0.4783   0.4837   0.4938
  0.5030   0.5043   0.5118   0.5162   0.5189   0.5221   0.5270   0.5408
  0.5572   0.5672   0.5699   0.5754   0.5847   0.5896   0.5926   0.5961
  0.5971   0.6022   0.6059   0.6128   0.6143   0.6217   0.6230   0.6300
  0.6483   0.6536   0.6575   0.6649   0.6653   0.6712   0.6722   0.6877
  0.6883   0.7213   0.7672   0.7676   0.7777   0.7878   0.7885   0.8017
  0.8200   0.8233   0.8258   0.8291   0.8325   0.8357   0.8366   0.8372
  0.8424   0.8448   0.8514   0.8553   0.8554   0.8569   0.8693   0.8744
  0.8771   0.8827   0.8834   0.8846   0.8854   0.8873   0.8997   0.9002
  0.9027   0.9115   0.9183   0.9262   0.9293   0.9419   0.9477   0.9488
  0.9496   0.9594   0.9638   0.9663   0.9770   0.9785   0.9807   0.9855
  0.9966   0.9985   0.9990   1.0090   1.0097   1.0417   1.0542   1.0602
  1.0851   1.0884   1.1392   1.1445   1.1640   1.1644   1.1671   1.1682
  1.2111   1.2121   1.2165   1.2313   1.2466   1.2550   1.2583   1.2628
  1.2646   1.2898   1.2954   1.2961   1.3015   1.3058   1.3138   1.3560
  1.3708   1.3731   1.3740   1.3756   1.4400   1.4417   1.4747   1.4912
  1.5023   1.5566   1.5575   1.5796   1.5883   1.5951   1.5978   1.6510
  1.6553   1.7140   1.7289   1.7479   1.7549   1.7618   1.7628   1.7678
  1.7705   1.8127   1.8344   1.8571   1.8649   1.8797   1.8840   1.9188
  1.9366   1.9542   1.9710   1.9796   2.0287   2.0322   2.0364   2.0565
  2.1086   2.1345   2.1557   2.1917   2.2210   2.2363   2.2396   2.2454
  2.2489   2.2587   2.2721   2.2736   2.2978   2.2999   2.3097   2.3114
  2.3242   2.3261   2.3351   2.3693   2.3862   2.4120   2.4239   2.4382
  2.4443   2.4460   2.4540   2.4722   2.4783   2.5209   2.5341   2.5349
  2.5432   2.5639   2.5960   2.5971   2.6166   2.6411   2.6450   2.6676
  2.6732   2.6756   2.6911   2.7311   2.7320   2.7497   2.7514   2.7659
  2.8065   2.8144   2.8457   2.8897   2.9375   2.9585   3.0491   3.0583
  3.0689   3.0762   3.0939   3.1128   3.1343   3.1479   3.1907   3.2526
  3.2566   3.2596   3.2637   3.3514   3.3785   3.5094   3.5196   3.5412
  3.6700   3.7826   3.7850   3.8919   3.8942   3.9647   4.0264   4.3197
  4.7919   4.8136   9.7618   9.7683   9.7800   9.7806   9.8041   9.8314
  9.8380   9.8618  23.2975  23.4531  23.7802  23.7948  23.8576  23.8744
 23.9303  23.9347  23.9361  24.0504  24.0697  24.0876  25.7986  25.8014
 25.8030  25.8140  25.9053  25.9586  25.9723  25.9798  26.1008  26.1221
 26.1562  26.1936  26.2235  26.2522  26.2758  26.3226  26.5423  26.5596
 26.6106  26.6448  26.7788  26.8543  26.9209  27.1077 215.7576 215.7605
215.7736 215.7756 215.8021 215.8376 215.8499 215.8744
 --------------------------------------------------------------

          Ground-State Mulliken Net Atomic Charges

     Atom                 Charge (a.u.)
  ----------------------------------------
      1 C                    -0.496647
      2 C                    -0.971916
      3 Cl                    0.527518
      4 C                     0.425934
      5 Cl                    0.548993
      6 C                    -0.801187
      7 H                     0.241397
      8 C                     0.413018
      9 Cl                    0.548249
     10 C                    -0.968376
     11 Cl                    0.533053
     12 C                    -0.506718
     13 C                    -0.975027
     14 Cl                    0.526585
     15 C                     0.427845
     16 Cl                    0.548779
     17 C                    -0.796132
     18 H                     0.241254
     19 C                     0.416145
     20 Cl                    0.548183
     21 C                    -0.960351
     22 Cl                    0.529403
  ----------------------------------------
  Sum of atomic charges =     0.000000

 -----------------------------------------------------------------
                    Cartesian Multipole Moments
 -----------------------------------------------------------------
    Charge (ESU x 10^10)
                -0.0000
    Dipole Moment (Debye)
         X       0.0005      Y      -0.0009      Z       0.0030
       Tot       0.0032
    Quadrupole Moments (Debye-Ang)
        XX    -162.0634     XY      -0.1766     YY    -172.2025
        XZ      -6.1707     YZ       0.2367     ZZ    -168.7616
    Octopole Moments (Debye-Ang^2)
       XXX    -307.5650    XXY       5.0983    XYY    -113.2919
       YYY       7.5476    XXZ      56.4012    XYZ       2.1389
       YYZ      67.5342    XZZ    -102.5837    YZZ      -1.1576
       ZZZ     189.2283
    Hexadecapole Moments (Debye-Ang^3)
      XXXX   -6124.8462   XXXY     138.5497   XXYY   -1433.0371
      XYYY     120.7714   YYYY   -2184.9424   XXXZ     898.4073
      XXYZ      56.0385   XYYZ     348.9291   YYYZ     110.3806
      XXZZ   -1668.6445   XYZZ      51.4629   YYZZ   -1057.7577
      XZZZ     984.4204   YZZZ     158.7227   ZZZZ   -4110.8974
 -----------------------------------------------------------------
 Calculating analytic gradient of the SCF energy
 Gradient of SCF Energy
            1           2           3           4           5           6
    1  -0.0003639  -0.0000103   0.0004718   0.0000218   0.0000587   0.0000443
    2  -0.0000404  -0.0003558  -0.0018870  -0.0000417   0.0000009   0.0000112
    3   0.0001190  -0.0002177  -0.0008799   0.0000619  -0.0000223   0.0000172
            7           8           9          10          11          12
    1  -0.0000034   0.0000110   0.0000049   0.0003119   0.0009347   0.0003100
    2  -0.0000016   0.0000522  -0.0000293   0.0003752   0.0017682  -0.0000389
    3   0.0000131  -0.0000685   0.0000184   0.0000984   0.0000062  -0.0001835
           13          14          15          16          17          18
    1  -0.0001323  -0.0001490   0.0000036  -0.0000232  -0.0000324  -0.0000062
    2   0.0004100   0.0017137  -0.0000353   0.0000075   0.0000266   0.0000095
    3   0.0001671   0.0012323   0.0000162   0.0000139  -0.0000027  -0.0000135
           19          20          21          22
    1   0.0000304  -0.0000639  -0.0001877  -0.0012308
    2  -0.0000152   0.0000228  -0.0003266  -0.0016259
    3  -0.0000282  -0.0000118   0.0000316  -0.0003671
 Max gradient component =       1.887E-03
 RMS gradient           =       5.283E-04
 Gradient time:  CPU 352.87 s  wall 352.90 s
 Geometry Optimization Parameters
   NAtoms,    NIC,     NZ,  NCons,   NDum,   NFix, NCnnct, MaxDiis
       22     171      22       0       0       0       0       0

 Cartesian Hessian Update
 Hessian updated using BFGS update


** GEOMETRY OPTIMIZATION IN DELOCALIZED INTERNAL COORDINATES **
   Searching for a Minimum

   Optimization Cycle:  12

                       Coordinates (Angstroms)
     ATOM                X               Y               Z
      1  C        -0.0040433844    0.0042354371   -0.0027730941
      2  C        -0.0070960549    0.3401366418    1.3584795931
      3  Cl        1.4975131061    0.7245920038    2.1457015652
      4  C        -1.2074958158    0.3615752989    2.0739008818
      5  Cl       -1.2554149796    0.7721406013    3.7674115065
      6  C        -2.4020555699    0.0507954983    1.4372602449
      7  H        -3.3286508854    0.0696753638    1.9937981665
      8  C        -2.4120064228   -0.2839526728    0.0894416942
      9  Cl       -3.9399719580   -0.6702168380   -0.6554218380
     10  C        -1.2159514781   -0.3087097492   -0.6336685226
     11  Cl       -1.2145460685   -0.7233901694   -2.3243959795
     12  C         1.2771085124   -0.0254869156   -0.7686100269
     13  C         2.1620314646   -1.1029082403   -0.6236301314
     14  Cl        1.7528903435   -2.4019862810    0.4600916533
     15  C         3.3631099438   -1.1282071451   -1.3383878887
     16  Cl        4.4891932718   -2.4496854833   -1.1846492736
     17  C         3.6840499969   -0.0827707975   -2.1945741435
     18  H         4.6139032436   -0.1039743678   -2.7455550729
     19  C         2.8153420639    0.9902651165   -2.3464503645
     20  Cl        3.2696102441    2.2755279830   -3.4330137743
     21  C         1.6109547811    1.0227561499   -1.6372440941
     22  Cl        0.5087896112    2.3562494304   -1.8284556952
   Point Group: c1    Number of degrees of freedom:    60


   Energy is  -4140.361216560

 Hessian updated using BFGS update

 60 Hessian modes will be used to form the next step
  Hessian Eigenvalues:
     0.005022    0.016324    0.017507    0.020501    0.020577    0.020683
     0.021680    0.022744    0.022809    0.023502    0.024090    0.024090
     0.024114    0.024115    0.024139    0.024143    0.024144    0.024153
     0.055205    0.092444    0.101103    0.160000    0.160000    0.216937
     0.223473    0.227299    0.234497    0.235015    0.237409    0.249972
     0.249982    0.249982    0.249991    0.249992    0.249994    0.250003
     0.254337    0.287921    0.288980    0.290386    0.292938    0.301033
     0.301033    0.301033    0.301371    0.317212    0.356665    0.356679
     0.404559    0.406827    0.419972    0.426593    0.457251    0.458713
     0.466516    0.470165    0.478203    0.478203    0.479143    0.482549

 Minimum search - taking simple RFO step
 Searching for Lamda that Minimizes Along All modes
 Value Taken    Lamda =  -0.00147543
 Calculated Step too Large.  Step scaled by  0.631220
 Step Taken.  Stepsize is  0.300000

                             Maximum     Tolerance    Cnvgd?
         Gradient           0.002393      0.000300      NO
         Displacement       0.228172      0.001200      NO
         Energy change     -0.001138      0.000001      NO


 New Cartesian Coordinates Obtained by Inverse Iteration

 Displacement from previous Coordinates is:  0.424955
 ----------------------------------------------------------------
             Standard Nuclear Orientation (Angstroms)
    I     Atom           X                Y                Z
 ----------------------------------------------------------------
    1      C      -0.0034999365     0.0065115686    -0.0020112509
    2      C      -0.0108823148     0.3725428519     1.3510678307
    3      Cl      1.4887782483     0.7950535378     2.1284243265
    4      C      -1.2115607224     0.3925407716     2.0661273067
    5      Cl     -1.2657343609     0.8403045619     3.7499986595
    6      C      -2.4013037663     0.0492677596     1.4369884055
    7      H      -3.3279802948     0.0666924555     1.9934345148
    8      C      -2.4064478935    -0.3160383397     0.0970956099
    9      Cl     -3.9280178803    -0.7418787401    -0.6389981180
   10      C      -1.2101190250    -0.3386917887    -0.6256347849
   11      Cl     -1.2006506247    -0.7908826951    -2.3070094575
   12      C       1.2778289669    -0.0233510555    -0.7675984648
   13      C       2.1465558210    -1.1163139345    -0.6465319264
   14      Cl      1.7167304493    -2.4327243674     0.4083978670
   15      C       3.3467308248    -1.1435890822    -1.3627561364
   16      Cl      4.4519953906    -2.4857581304    -1.2408561854
   17      C       3.6826211967    -0.0838644946    -2.1953623382
   18      H       4.6118368052    -0.1064169805    -2.7474045806
   19      C       2.8298874657     1.0051773214    -2.3225000363
   20      Cl      3.3036666563     2.3085131528    -3.3786886395
   21      C       1.6259005807     1.0389152542    -1.6126923451
   22      Cl      0.5409283792     2.3906512384    -1.7742348502
 ----------------------------------------------------------------
 Nuclear Repulsion Energy =        2769.73523624 hartrees
 There are      105 alpha and      105 beta electrons
 Applying Cartesian multipole field
    Component          Value
    ---------          -----
     (2,0,0)        1.00000E-11
     (0,2,0)        2.00000E-11
     (0,0,2)       -3.00000E-11
 Nucleus-field energy     =    -0.0000000110 hartrees
 Requested basis set is 6-311++G(d,p)
 There are 186 shells and 518 basis functions
 A cutoff of  1.0D-15 yielded  12554 shell pairs
 There are    109402 function pairs (    117733 Cartesian)
 Smallest overlap matrix eigenvalue = 1.25E-07
 Linear dependence detected in AO basis
 Number of orthogonalized atomic orbitals = 511
 Maximum deviation from orthogonality = 4.953E-10
 Guess from superposition of atomic densities
 Warning:  Energy on first SCF cycle will be non-variational
 SAD guess density has 210.000000 electrons

 -----------------------------------------------------------------------
  General SCF calculation program by
  Eric Jon Sundstrom, Paul Horn, Yuezhi Mao, Dmitri Zuev, Alec White,
  David Stuck, Shaama M.S., Shane Yost, Joonho Lee, David Small,
  Daniel Levine, Susi Lehtola, Hugh Burton, Evgeny Epifanovsky,
  Bang C. Huynh
 -----------------------------------------------------------------------
 Exchange:     0.2000 Hartree-Fock + 0.0800 Slater + 0.7200 B88
 Correlation:  0.1900 VWN1RPA + 0.8100 LYP
 Using SG-1 standard quadrature grid
 A restricted SCF calculation will be
 performed using DIIS
 SCF converges when DIIS error is below 1.0e-08
 ---------------------------------------
  Cycle       Energy         DIIS error
 ---------------------------------------
    1   -4145.0754289371      2.66e-02  
    2   -4140.2699910343      1.70e-03  
    3   -4140.2324697872      1.94e-03  
    4   -4140.3554937404      4.34e-04  
    5   -4140.3616183656      1.11e-04  
    6   -4140.3618738321      5.84e-05  
    7   -4140.3619809196      1.08e-05  
    8   -4140.3619826152      8.55e-06  
    9   -4140.3619851154      1.14e-06  
   10   -4140.3619851489      5.12e-07  
   11   -4140.3619851570      6.54e-08  
   12   -4140.3619851571      3.14e-08  
   13   -4140.3619851568      1.39e-08  
   14   -4140.3619851570      2.95e-09  Convergence criterion met
 ---------------------------------------
 SCF time:   CPU 949.90s  wall 950.00s 
 SCF   energy in the final basis set =    -4140.3619851570
 Total energy in the final basis set =    -4140.3619851570

 --------------------------------------------------------------

                    Orbital Energies (a.u.)
 --------------------------------------------------------------

 Alpha MOs
 -- Occupied --
********-101.5816-101.5816-101.5815-101.5814-101.5814-101.5813-101.5813
-10.2814 -10.2814 -10.2814 -10.2813 -10.2790 -10.2790 -10.2790 -10.2790
-10.2491 -10.2488 -10.2295 -10.2295  -9.4965  -9.4964  -9.4964  -9.4963
 -9.4960  -9.4960  -9.4959  -9.4959  -7.2614  -7.2613  -7.2613  -7.2611
 -7.2609  -7.2609  -7.2609  -7.2607  -7.2512  -7.2512  -7.2512  -7.2510
 -7.2508  -7.2507  -7.2507  -7.2506  -7.2506  -7.2505  -7.2504  -7.2504
 -7.2501  -7.2501  -7.2501  -7.2500  -0.9711  -0.9550  -0.9251  -0.9232
 -0.9038  -0.8862  -0.8820  -0.8799  -0.8485  -0.8425  -0.8029  -0.7629
 -0.7462  -0.7460  -0.6902  -0.6327  -0.6306  -0.6261  -0.5569  -0.5511
 -0.5496  -0.5358  -0.5066  -0.4863  -0.4751  -0.4735  -0.4734  -0.4636
 -0.4620  -0.4444  -0.4299  -0.4282  -0.4239  -0.4170  -0.4063  -0.3818
 -0.3801  -0.3699  -0.3629  -0.3573  -0.3566  -0.3497  -0.3489  -0.3365
 -0.3365  -0.3352  -0.3338  -0.3286  -0.3275  -0.2885  -0.2823  -0.2685
 -0.2675
 -- Virtual --
 -0.0735  -0.0628  -0.0611  -0.0565  -0.0515  -0.0357  -0.0112  -0.0100
 -0.0085  -0.0022   0.0095   0.0106   0.0236   0.0238   0.0283   0.0286
  0.0304   0.0392   0.0514   0.0515   0.0518   0.0575   0.0630   0.0660
  0.0693   0.0759   0.0773   0.0783   0.0824   0.0890   0.0935   0.0946
  0.1012   0.1025   0.1048   0.1071   0.1077   0.1099   0.1103   0.1142
  0.1208   0.1234   0.1269   0.1278   0.1319   0.1354   0.1369   0.1388
  0.1397   0.1438   0.1449   0.1465   0.1494   0.1572   0.1585   0.1672
  0.1708   0.1734   0.1814   0.1932   0.1948   0.1955   0.1983   0.2076
  0.2087   0.2091   0.2098   0.2112   0.2180   0.2182   0.2269   0.2271
  0.2304   0.2326   0.2357   0.2407   0.2425   0.2461   0.2528   0.2603
  0.2611   0.2645   0.2709   0.2711   0.2745   0.2793   0.2796   0.2829
  0.2865   0.2913   0.2930   0.2960   0.2984   0.3011   0.3113   0.3130
  0.3261   0.3286   0.3417   0.3494   0.3907   0.3932   0.4141   0.4152
  0.4267   0.4323   0.4331   0.4415   0.4427   0.4515   0.4519   0.4581
  0.4610   0.4668   0.4684   0.4716   0.4772   0.4791   0.4847   0.4941
  0.5012   0.5036   0.5110   0.5161   0.5218   0.5267   0.5299   0.5427
  0.5598   0.5676   0.5710   0.5730   0.5836   0.5873   0.5923   0.5959
  0.5973   0.5996   0.6081   0.6160   0.6184   0.6244   0.6250   0.6290
  0.6452   0.6515   0.6564   0.6622   0.6667   0.6720   0.6722   0.6849
  0.6904   0.7253   0.7674   0.7715   0.7767   0.7852   0.7881   0.8015
  0.8206   0.8238   0.8261   0.8286   0.8325   0.8356   0.8370   0.8371
  0.8409   0.8470   0.8515   0.8555   0.8559   0.8607   0.8664   0.8741
  0.8774   0.8800   0.8844   0.8861   0.8862   0.8892   0.8984   0.8989
  0.9002   0.9103   0.9196   0.9260   0.9301   0.9431   0.9474   0.9485
  0.9489   0.9595   0.9625   0.9685   0.9746   0.9789   0.9804   0.9825
  0.9968   0.9989   1.0028   1.0114   1.0126   1.0364   1.0577   1.0651
  1.0818   1.0907   1.1393   1.1437   1.1646   1.1667   1.1683   1.1719
  1.2115   1.2132   1.2153   1.2314   1.2562   1.2583   1.2625   1.2645
  1.2679   1.2900   1.2953   1.2961   1.2994   1.3025   1.3129   1.3547
  1.3656   1.3747   1.3753   1.3758   1.4407   1.4410   1.4719   1.4935
  1.4943   1.5569   1.5581   1.5797   1.5893   1.5944   1.6084   1.6513
  1.6545   1.7150   1.7265   1.7446   1.7562   1.7615   1.7633   1.7671
  1.7723   1.8130   1.8345   1.8579   1.8647   1.8801   1.8835   1.9188
  1.9405   1.9529   1.9727   1.9800   2.0289   2.0323   2.0354   2.0566
  2.1091   2.1286   2.1540   2.1904   2.2242   2.2346   2.2399   2.2463
  2.2467   2.2563   2.2721   2.2783   2.2900   2.3012   2.3114   2.3160
  2.3259   2.3278   2.3379   2.3670   2.3856   2.4104   2.4231   2.4391
  2.4467   2.4501   2.4539   2.4740   2.4786   2.5170   2.5310   2.5331
  2.5440   2.5701   2.5944   2.5973   2.6137   2.6409   2.6581   2.6637
  2.6734   2.6778   2.6893   2.7319   2.7328   2.7455   2.7520   2.7686
  2.8076   2.8132   2.8396   2.8882   2.9405   2.9571   3.0497   3.0598
  3.0706   3.0771   3.0978   3.1149   3.1318   3.1423   3.1939   3.2513
  3.2568   3.2576   3.2722   3.3542   3.3804   3.5096   3.5179   3.5429
  3.6740   3.7851   3.7870   3.8918   3.8934   3.9660   4.0270   4.3172
  4.7935   4.8112   9.7651   9.7686   9.7795   9.7805   9.8034   9.8427
  9.8439   9.8476  23.3013  23.4540  23.7814  23.7933  23.8583  23.8768
 23.9303  23.9334  23.9369  24.0520  24.0695  24.0893  25.7955  25.7996
 25.8023  25.8112  25.8837  25.9648  25.9702  25.9940  26.0993  26.1219
 26.1591  26.1842  26.2113  26.2707  26.2920  26.3228  26.5416  26.5554
 26.6124  26.6643  26.7726  26.8514  26.9040  27.1431 215.7608 215.7609
215.7732 215.7754 215.8018 215.8498 215.8568 215.8587
 --------------------------------------------------------------

          Ground-State Mulliken Net Atomic Charges

     Atom                 Charge (a.u.)
  ----------------------------------------
      1 C                    -0.567912
      2 C                    -1.035692
      3 Cl                    0.539732
      4 C                     0.464516
      5 Cl                    0.553204
      6 C                    -0.704289
      7 H                     0.243352
      8 C                     0.471490
      9 Cl                    0.551787
     10 C                    -1.065406
     11 Cl                    0.546700
     12 C                    -0.583235
     13 C                    -1.073656
     14 Cl                    0.540114
     15 C                     0.493566
     16 Cl                    0.551974
     17 C                    -0.703126
     18 H                     0.243279
     19 C                     0.452669
     20 Cl                    0.552438
     21 C                    -1.010953
     22 Cl                    0.539449
  ----------------------------------------
  Sum of atomic charges =     0.000000

 -----------------------------------------------------------------
                    Cartesian Multipole Moments
 -----------------------------------------------------------------
    Charge (ESU x 10^10)
                -0.0000
    Dipole Moment (Debye)
         X      -0.0002      Y      -0.0026      Z       0.0020
       Tot       0.0033
    Quadrupole Moments (Debye-Ang)
        XX    -162.0273     XY      -0.1898     YY    -172.2201
        XZ      -6.1792     YZ       0.2187     ZZ    -168.7284
    Octopole Moments (Debye-Ang^2)
       XXX    -307.5628    XXY       5.0085    XYY    -113.3067
       YYY       7.4553    XXZ      56.3502    XYZ       2.1742
       YYZ      67.5243    XZZ    -102.5325    YZZ      -1.1982
       ZZZ     189.1360
    Hexadecapole Moments (Debye-Ang^3)
      XXXX   -6097.8813   XXXY     115.4892   XXYY   -1442.1601
      XYYY      96.2994   YYYY   -2268.7517   XXXZ     916.2827
      XXYZ      44.2891   XYYZ     354.7407   YYYZ      72.4314
      XXZZ   -1653.5338   XYZZ      43.9786   YYZZ   -1061.4192
      XZZZ    1002.4478   YZZZ     123.1783   ZZZZ   -4049.2452
 -----------------------------------------------------------------
 Calculating analytic gradient of the SCF energy
 Gradient of SCF Energy
            1           2           3           4           5           6
    1  -0.0002991   0.0000189   0.0003607   0.0000310   0.0000634   0.0000476
    2   0.0000070  -0.0002625  -0.0012597  -0.0000309   0.0000217   0.0000022
    3   0.0000807  -0.0001781  -0.0005832   0.0000675  -0.0000322  -0.0000032
            7           8           9          10          11          12
    1   0.0000035  -0.0000256   0.0000314   0.0002618   0.0006116   0.0002741
    2   0.0000044   0.0000517  -0.0000434   0.0002424   0.0011735  -0.0000469
    3   0.0000199  -0.0000060   0.0000250   0.0000795  -0.0000236  -0.0001660
           13          14          15          16          17          18
    1  -0.0001629  -0.0001048   0.0000204  -0.0000312  -0.0000579  -0.0000096
    2   0.0003208   0.0011444  -0.0000051  -0.0000024   0.0000180   0.0000050
    3   0.0001112   0.0008689  -0.0000115   0.0000104  -0.0000036  -0.0000211
           19          20          21          22
    1   0.0000225  -0.0000486  -0.0001077  -0.0008997
    2  -0.0000346   0.0000243  -0.0002163  -0.0011140
    3  -0.0000368   0.0000050   0.0000881  -0.0002909
 Max gradient component =       1.260E-03
 RMS gradient           =       3.630E-04
 Gradient time:  CPU 361.27 s  wall 361.28 s
 Geometry Optimization Parameters
   NAtoms,    NIC,     NZ,  NCons,   NDum,   NFix, NCnnct, MaxDiis
       22     171      22       0       0       0       0       0

 Cartesian Hessian Update
 Hessian updated using BFGS update


** GEOMETRY OPTIMIZATION IN DELOCALIZED INTERNAL COORDINATES **
   Searching for a Minimum

   Optimization Cycle:  13

                       Coordinates (Angstroms)
     ATOM                X               Y               Z
      1  C        -0.0034999365    0.0065115686   -0.0020112509
      2  C        -0.0108823148    0.3725428519    1.3510678307
      3  Cl        1.4887782483    0.7950535378    2.1284243265
      4  C        -1.2115607224    0.3925407716    2.0661273067
      5  Cl       -1.2657343609    0.8403045619    3.7499986595
      6  C        -2.4013037663    0.0492677596    1.4369884055
      7  H        -3.3279802948    0.0666924555    1.9934345148
      8  C        -2.4064478935   -0.3160383397    0.0970956099
      9  Cl       -3.9280178803   -0.7418787401   -0.6389981180
     10  C        -1.2101190250   -0.3386917887   -0.6256347849
     11  Cl       -1.2006506247   -0.7908826951   -2.3070094575
     12  C         1.2778289669   -0.0233510555   -0.7675984648
     13  C         2.1465558210   -1.1163139345   -0.6465319264
     14  Cl        1.7167304493   -2.4327243674    0.4083978670
     15  C         3.3467308248   -1.1435890822   -1.3627561364
     16  Cl        4.4519953906   -2.4857581304   -1.2408561854
     17  C         3.6826211967   -0.0838644946   -2.1953623382
     18  H         4.6118368052   -0.1064169805   -2.7474045806
     19  C         2.8298874657    1.0051773214   -2.3225000363
     20  Cl        3.3036666563    2.3085131528   -3.3786886395
     21  C         1.6259005807    1.0389152542   -1.6126923451
     22  Cl        0.5409283792    2.3906512384   -1.7742348502
   Point Group: c1    Number of degrees of freedom:    60


   Energy is  -4140.361985157

 Hessian updated using BFGS update

 60 Hessian modes will be used to form the next step
  Hessian Eigenvalues:
     0.003406    0.016325    0.017510    0.020480    0.020578    0.020684
     0.021680    0.022747    0.022789    0.023504    0.024090    0.024090
     0.024114    0.024115    0.024139    0.024143    0.024144    0.024160
     0.055208    0.092220    0.101100    0.160000    0.160000    0.216941
     0.223204    0.227302    0.234491    0.235016    0.237397    0.249972
     0.249981    0.249983    0.249984    0.249992    0.249994    0.250000
     0.254299    0.287921    0.288866    0.290384    0.292938    0.301032
     0.301033    0.301034    0.301372    0.317215    0.356665    0.356679
     0.404423    0.406829    0.419971    0.426593    0.457251    0.458712
     0.466517    0.470148    0.478202    0.478205    0.479142    0.482527

 Minimum search - taking simple RFO step
 Searching for Lamda that Minimizes Along All modes
 Value Taken    Lamda =  -0.00099331
 Calculated Step too Large.  Step scaled by  0.633701
 Step Taken.  Stepsize is  0.300000

                             Maximum     Tolerance    Cnvgd?
         Gradient           0.001635      0.000300      NO
         Displacement       0.229467      0.001200      NO
         Energy change     -0.000769      0.000001      NO


 New Cartesian Coordinates Obtained by Inverse Iteration

 Displacement from previous Coordinates is:  0.416083
 ----------------------------------------------------------------
             Standard Nuclear Orientation (Angstroms)
    I     Atom           X                Y                Z
 ----------------------------------------------------------------
    1      C      -0.0024831900     0.0085705671    -0.0003320373
    2      C      -0.0156322120     0.4042486921     1.3441218508
    3      Cl      1.4773173048     0.8653052544     2.1125851963
    4      C      -1.2170295413     0.4224966864     2.0581622573
    5      Cl     -1.2789953920     0.9057080575     3.7319991882
    6      C      -2.4012181565     0.0477362931     1.4365110118
    7      H      -3.3282436162     0.0636736026     1.9924118279
    8      C      -2.4004239026    -0.3469284503     0.1050035073
    9      Cl     -3.9151389699    -0.8099284092    -0.6226363748
   10      C      -1.2034587195    -0.3678007360    -0.6167068191
   11      Cl     -1.1858896764    -0.8571402611    -2.2879286033
   12      C       1.2792188870    -0.0213091398    -0.7654988358
   13      C       2.1323144603    -1.1287484658    -0.6687322882
   14      Cl      1.6830635424    -2.4624994658     0.3563728796
   15      C       3.3311769974    -1.1577546999    -1.3871323540
   16      Cl      4.4162204503    -2.5187951181    -1.2973532080
   17      C       3.6810316519    -0.0852879982    -2.1973394267
   18      H       4.6089604003    -0.1094140889    -2.7515103565
   19      C       2.8439204217     1.0184272275    -2.2996469669
   20      Cl      3.3354494729     2.3373579692    -3.3279319983
   21      C       1.6412677694     1.0539450759    -1.5876848672
   22      Cl      0.5758359835     2.4247982722    -1.7174781768
 ----------------------------------------------------------------
 Nuclear Repulsion Energy =        2768.48314844 hartrees
 There are      105 alpha and      105 beta electrons
 Applying Cartesian multipole field
    Component          Value
    ---------          -----
     (2,0,0)        1.00000E-11
     (0,2,0)        2.00000E-11
     (0,0,2)       -3.00000E-11
 Nucleus-field energy     =    -0.0000000084 hartrees
 Requested basis set is 6-311++G(d,p)
 There are 186 shells and 518 basis functions
 A cutoff of  1.0D-15 yielded  12547 shell pairs
 There are    109293 function pairs (    117607 Cartesian)
 Smallest overlap matrix eigenvalue = 1.20E-07
 Linear dependence detected in AO basis
 Number of orthogonalized atomic orbitals = 511
 Maximum deviation from orthogonality = 6.119E-10
 Guess from superposition of atomic densities
 Warning:  Energy on first SCF cycle will be non-variational
 SAD guess density has 210.000000 electrons

 -----------------------------------------------------------------------
  General SCF calculation program by
  Eric Jon Sundstrom, Paul Horn, Yuezhi Mao, Dmitri Zuev, Alec White,
  David Stuck, Shaama M.S., Shane Yost, Joonho Lee, David Small,
  Daniel Levine, Susi Lehtola, Hugh Burton, Evgeny Epifanovsky,
  Bang C. Huynh
 -----------------------------------------------------------------------
 Exchange:     0.2000 Hartree-Fock + 0.0800 Slater + 0.7200 B88
 Correlation:  0.1900 VWN1RPA + 0.8100 LYP
 Using SG-1 standard quadrature grid
 A restricted SCF calculation will be
 performed using DIIS
 SCF converges when DIIS error is below 1.0e-08
 ---------------------------------------
  Cycle       Energy         DIIS error
 ---------------------------------------
    1   -4145.0725250448      2.66e-02  
    2   -4140.2704349986      1.70e-03  
    3   -4140.2328239170      1.95e-03  
    4   -4140.3560148463      4.34e-04  
    5   -4140.3621288240      1.11e-04  
    6   -4140.3623835251      5.89e-05  
    7   -4140.3624921434      1.17e-05  
    8   -4140.3624943005      8.92e-06  
    9   -4140.3624970203      1.11e-06  
   10   -4140.3624970517      5.09e-07  
   11   -4140.3624970594      6.49e-08  
   12   -4140.3624970594      2.88e-08  
   13   -4140.3624970597      1.37e-08  
   14   -4140.3624970599      3.08e-09  Convergence criterion met
 ---------------------------------------
 SCF time:   CPU 969.76s  wall 970.00s 
 SCF   energy in the final basis set =    -4140.3624970599
 Total energy in the final basis set =    -4140.3624970599

 --------------------------------------------------------------

                    Orbital Energies (a.u.)
 --------------------------------------------------------------

 Alpha MOs
 -- Occupied --
********-101.5818-101.5817-101.5817-101.5814-101.5814-101.5813-101.5813
-10.2814 -10.2814 -10.2814 -10.2813 -10.2790 -10.2790 -10.2790 -10.2790
-10.2491 -10.2488 -10.2295 -10.2295  -9.4966  -9.4965  -9.4965  -9.4965
 -9.4960  -9.4960  -9.4959  -9.4959  -7.2615  -7.2614  -7.2614  -7.2613
 -7.2609  -7.2609  -7.2609  -7.2607  -7.2514  -7.2514  -7.2513  -7.2512
 -7.2508  -7.2507  -7.2507  -7.2507  -7.2507  -7.2506  -7.2506  -7.2506
 -7.2502  -7.2501  -7.2501  -7.2501  -0.9710  -0.9550  -0.9248  -0.9235
 -0.9038  -0.8864  -0.8817  -0.8803  -0.8484  -0.8426  -0.8029  -0.7630
 -0.7462  -0.7461  -0.6902  -0.6327  -0.6299  -0.6268  -0.5561  -0.5520
 -0.5497  -0.5358  -0.5066  -0.4863  -0.4751  -0.4735  -0.4735  -0.4633
 -0.4621  -0.4444  -0.4298  -0.4285  -0.4235  -0.4169  -0.4063  -0.3813
 -0.3801  -0.3695  -0.3625  -0.3581  -0.3567  -0.3497  -0.3491  -0.3365
 -0.3364  -0.3356  -0.3347  -0.3283  -0.3276  -0.2875  -0.2832  -0.2688
 -0.2673
 -- Virtual --
 -0.0717  -0.0630  -0.0628  -0.0564  -0.0516  -0.0357  -0.0110  -0.0102
 -0.0086  -0.0022   0.0094   0.0105   0.0236   0.0238   0.0284   0.0287
  0.0301   0.0391   0.0514   0.0515   0.0517   0.0582   0.0621   0.0664
  0.0688   0.0762   0.0774   0.0780   0.0823   0.0895   0.0928   0.0946
  0.1023   0.1029   0.1053   0.1064   0.1071   0.1092   0.1094   0.1142
  0.1212   0.1238   0.1263   0.1276   0.1327   0.1353   0.1369   0.1383
  0.1403   0.1431   0.1450   0.1463   0.1481   0.1572   0.1586   0.1672
  0.1726   0.1730   0.1827   0.1923   0.1926   0.1966   0.1992   0.2054
  0.2076   0.2095   0.2097   0.2100   0.2155   0.2167   0.2266   0.2270
  0.2315   0.2326   0.2352   0.2403   0.2405   0.2457   0.2546   0.2597
  0.2610   0.2636   0.2708   0.2711   0.2725   0.2799   0.2823   0.2868
  0.2872   0.2916   0.2932   0.2964   0.2973   0.3015   0.3097   0.3117
  0.3299   0.3309   0.3443   0.3506   0.3910   0.3929   0.4149   0.4153
  0.4276   0.4321   0.4344   0.4418   0.4429   0.4515   0.4557   0.4559
  0.4612   0.4667   0.4687   0.4728   0.4763   0.4800   0.4862   0.4944
  0.4986   0.5033   0.5106   0.5153   0.5210   0.5265   0.5436   0.5446
  0.5631   0.5681   0.5710   0.5714   0.5819   0.5848   0.5922   0.5958
  0.5972   0.5974   0.6104   0.6175   0.6254   0.6258   0.6272   0.6274
  0.6417   0.6500   0.6556   0.6600   0.6682   0.6716   0.6737   0.6822
  0.6945   0.7279   0.7689   0.7750   0.7759   0.7823   0.7881   0.8009
  0.8218   0.8244   0.8262   0.8279   0.8325   0.8356   0.8370   0.8371
  0.8393   0.8497   0.8520   0.8549   0.8553   0.8637   0.8643   0.8713
  0.8760   0.8823   0.8845   0.8852   0.8895   0.8908   0.8970   0.8978
  0.8984   0.9092   0.9213   0.9257   0.9308   0.9439   0.9469   0.9475
  0.9480   0.9595   0.9602   0.9704   0.9725   0.9768   0.9785   0.9849
  0.9951   0.9988   1.0083   1.0137   1.0154   1.0311   1.0613   1.0689
  1.0778   1.0922   1.1398   1.1430   1.1652   1.1681   1.1692   1.1757
  1.2113   1.2141   1.2150   1.2314   1.2575   1.2639   1.2665   1.2674
  1.2744   1.2911   1.2947   1.2961   1.2962   1.3009   1.3088   1.3553
  1.3658   1.3743   1.3764   1.3792   1.4402   1.4411   1.4703   1.4855
  1.4966   1.5571   1.5586   1.5798   1.5902   1.5937   1.6211   1.6516
  1.6539   1.7161   1.7241   1.7420   1.7568   1.7615   1.7637   1.7664
  1.7745   1.8131   1.8344   1.8589   1.8641   1.8811   1.8832   1.9188
  1.9435   1.9516   1.9745   1.9800   2.0294   2.0325   2.0345   2.0566
  2.1101   2.1234   2.1528   2.1905   2.2256   2.2344   2.2399   2.2445
  2.2471   2.2539   2.2713   2.2811   2.2830   2.3031   2.3103   2.3207
  2.3273   2.3295   2.3381   2.3719   2.3851   2.4093   2.4192   2.4401
  2.4462   2.4479   2.4614   2.4776   2.4791   2.5106   2.5292   2.5321
  2.5449   2.5743   2.5951   2.5989   2.6108   2.6410   2.6582   2.6693
  2.6737   2.6800   2.6875   2.7327   2.7341   2.7418   2.7525   2.7722
  2.8086   2.8121   2.8340   2.8867   2.9433   2.9553   3.0500   3.0616
  3.0721   3.0771   3.1029   3.1170   3.1292   3.1357   3.1972   3.2507
  3.2555   3.2569   3.2801   3.3568   3.3824   3.5101   3.5161   3.5447
  3.6774   3.7852   3.7914   3.8917   3.8927   3.9669   4.0275   4.3155
  4.7954   4.8083   9.7672   9.7688   9.7793   9.7804   9.8044   9.8352
  9.8502   9.8553  23.3056  23.4546  23.7827  23.7915  23.8586  23.8793
 23.9303  23.9322  23.9373  24.0531  24.0695  24.0905  25.7873  25.8005
 25.8016  25.8084  25.8657  25.9673  25.9680  26.0036  26.0990  26.1220
 26.1616  26.1767  26.2075  26.2726  26.3189  26.3235  26.5420  26.5517
 26.6155  26.6826  26.7722  26.8394  26.8940  27.1759 215.7610 215.7630
215.7733 215.7752 215.8035 215.8415 215.8633 215.8677
 --------------------------------------------------------------

          Ground-State Mulliken Net Atomic Charges

     Atom                 Charge (a.u.)
  ----------------------------------------
      1 C                    -0.617195
      2 C                    -1.072418
      3 Cl                    0.541160
      4 C                     0.486222
      5 Cl                    0.557523
      6 C                    -0.620494
      7 H                     0.245013
      8 C                     0.527343
      9 Cl                    0.555163
     10 C                    -1.156304
     11 Cl                    0.548683
     12 C                    -0.636751
     13 C                    -1.162556
     14 Cl                    0.542258
     15 C                     0.551990
     16 Cl                    0.555254
     17 C                    -0.623071
     18 H                     0.245000
     19 C                     0.477843
     20 Cl                    0.556971
     21 C                    -1.040271
     22 Cl                    0.538638
  ----------------------------------------
  Sum of atomic charges =     0.000000

 -----------------------------------------------------------------
                    Cartesian Multipole Moments
 -----------------------------------------------------------------
    Charge (ESU x 10^10)
                 0.0000
    Dipole Moment (Debye)
         X      -0.0013      Y      -0.0048      Z       0.0004
       Tot       0.0050
    Quadrupole Moments (Debye-Ang)
        XX    -162.0038     XY      -0.2050     YY    -172.2429
        XZ      -6.1827     YZ       0.1970     ZZ    -168.6938
    Octopole Moments (Debye-Ang^2)
       XXX    -307.6710    XXY       4.8936    XYY    -113.3374
       YYY       7.3269    XXZ      56.2874    XYZ       2.2111
       YYZ      67.5007    XZZ    -102.4642    YZZ      -1.2484
       ZZZ     188.9452
    Hexadecapole Moments (Debye-Ang^3)
      XXXX   -6072.5392   XXXY      93.3072   XXYY   -1451.4957
      XYYY      72.9815   YYYY   -2351.9429   XXXZ     934.8142
      XXYZ      32.5125   XYYZ     360.7999   YYYZ      34.8762
      XXZZ   -1639.0330   XYZZ      36.6683   YYZZ   -1065.4812
      XZZZ    1021.0444   YZZZ      87.3465   ZZZZ   -3990.4942
 -----------------------------------------------------------------
 Calculating analytic gradient of the SCF energy
 Gradient of SCF Energy
            1           2           3           4           5           6
    1  -0.0002421   0.0000788   0.0002415   0.0000266   0.0000681   0.0000569
    2   0.0000476  -0.0001955  -0.0007825  -0.0000107   0.0000290  -0.0000091
    3   0.0000741  -0.0001663  -0.0003485   0.0000523  -0.0000254  -0.0000197
            7           8           9          10          11          12
    1   0.0000108  -0.0000465   0.0000489   0.0002187   0.0003575   0.0002501
    2   0.0000078   0.0000340  -0.0000381   0.0001535   0.0007260  -0.0000496
    3   0.0000284   0.0000531   0.0000237   0.0000673  -0.0000550  -0.0001576
           13          14          15          16          17          18
    1  -0.0001656  -0.0000608   0.0000459  -0.0000467  -0.0000813  -0.0000139
    2   0.0002577   0.0007039   0.0000245  -0.0000101   0.0000031   0.0000013
    3   0.0001004   0.0005849  -0.0000194  -0.0000017   0.0000018  -0.0000300
           19          20          21          22
    1  -0.0000010  -0.0000410  -0.0000844  -0.0006206
    2  -0.0000378   0.0000165  -0.0001642  -0.0007073
    3  -0.0000410   0.0000114   0.0001082  -0.0002410
 Max gradient component =       7.825E-04
 RMS gradient           =       2.378E-04
 Gradient time:  CPU 348.64 s  wall 348.66 s
 Geometry Optimization Parameters
   NAtoms,    NIC,     NZ,  NCons,   NDum,   NFix, NCnnct, MaxDiis
       22     171      22       0       0       0       0       0

 Cartesian Hessian Update
 Hessian updated using BFGS update


** GEOMETRY OPTIMIZATION IN DELOCALIZED INTERNAL COORDINATES **
   Searching for a Minimum

   Optimization Cycle:  14

                       Coordinates (Angstroms)
     ATOM                X               Y               Z
      1  C        -0.0024831900    0.0085705671   -0.0003320373
      2  C        -0.0156322120    0.4042486921    1.3441218508
      3  Cl        1.4773173048    0.8653052544    2.1125851963
      4  C        -1.2170295413    0.4224966864    2.0581622573
      5  Cl       -1.2789953920    0.9057080575    3.7319991882
      6  C        -2.4012181565    0.0477362931    1.4365110118
      7  H        -3.3282436162    0.0636736026    1.9924118279
      8  C        -2.4004239026   -0.3469284503    0.1050035073
      9  Cl       -3.9151389699   -0.8099284092   -0.6226363748
     10  C        -1.2034587195   -0.3678007360   -0.6167068191
     11  Cl       -1.1858896764   -0.8571402611   -2.2879286033
     12  C         1.2792188870   -0.0213091398   -0.7654988358
     13  C         2.1323144603   -1.1287484658   -0.6687322882
     14  Cl        1.6830635424   -2.4624994658    0.3563728796
     15  C         3.3311769974   -1.1577546999   -1.3871323540
     16  Cl        4.4162204503   -2.5187951181   -1.2973532080
     17  C         3.6810316519   -0.0852879982   -2.1973394267
     18  H         4.6089604003   -0.1094140889   -2.7515103565
     19  C         2.8439204217    1.0184272275   -2.2996469669
     20  Cl        3.3354494729    2.3373579692   -3.3279319983
     21  C         1.6412677694    1.0539450759   -1.5876848672
     22  Cl        0.5758359835    2.4247982722   -1.7174781768
   Point Group: c1    Number of degrees of freedom:    60


   Energy is  -4140.362497060

 Hessian updated using BFGS update

 60 Hessian modes will be used to form the next step
  Hessian Eigenvalues:
     0.002502    0.016325    0.017511    0.020467    0.020578    0.020683
     0.021680    0.022748    0.022767    0.023502    0.024090    0.024090
     0.024114    0.024115    0.024141    0.024144    0.024146    0.024159
     0.055203    0.091995    0.101098    0.160000    0.160000    0.216938
     0.222879    0.227299    0.234486    0.235017    0.237383    0.249960
     0.249974    0.249982    0.249984    0.249992    0.249993    0.250005
     0.254238    0.287922    0.288749    0.290387    0.292941    0.301032
     0.301033    0.301034    0.301373    0.317217    0.356665    0.356679
     0.404288    0.406829    0.419972    0.426593    0.457251    0.458710
     0.466516    0.470123    0.478202    0.478206    0.479143    0.482502

 Minimum search - taking simple RFO step
 Searching for Lamda that Minimizes Along All modes
 Value Taken    Lamda =  -0.00058796
 Calculated Step too Large.  Step scaled by  0.690477
 Step Taken.  Stepsize is  0.300000

                             Maximum     Tolerance    Cnvgd?
         Gradient           0.001047      0.000300      NO
         Displacement       0.230316      0.001200      NO
         Energy change     -0.000512      0.000001      NO


 New Cartesian Coordinates Obtained by Inverse Iteration

 Displacement from previous Coordinates is:  0.413948
 ----------------------------------------------------------------
             Standard Nuclear Orientation (Angstroms)
    I     Atom           X                Y                Z
 ----------------------------------------------------------------
    1      C      -0.0010568710     0.0099146594     0.0020793137
    2      C      -0.0210260987     0.4352534807     1.3372603857
    3      Cl      1.4642003236     0.9350327220     2.0967450555
    4      C      -1.2234893313     0.4520625654     2.0497557180
    5      Cl     -1.2946406512     0.9704247126     3.7127711807
    6      C      -2.4015635730     0.0467235004     1.4357112152
    7      H      -3.3291894876     0.0615780297     1.9906272201
    8      C      -2.3939321239    -0.3768978076     0.1131736120
    9      Cl     -3.9014687364    -0.8756869936    -0.6057019352
   10      C      -1.1959889196    -0.3967289281    -0.6069208405
   11      Cl     -1.1696751725    -0.9231327944    -2.2671090228
   12      C       1.2809467006    -0.0198682257    -0.7626503144
   13      C       2.1185720640    -1.1409922583    -0.6911258196
   14      Cl      1.6505857076    -2.4918562450     0.3032459843
   15      C       3.3159699866    -1.1711466139    -1.4120102313
   16      Cl      4.3818830767    -2.5489414477    -1.3541552156
   17      C       3.6792017298    -0.0867658860    -2.2001698675
   18      H       4.6054942744    -0.1122589534    -2.7570367423
   19      C       2.8574730815     1.0305174164    -2.2771975031
   20      Cl      3.3654276069     2.3634716061    -3.2790606666
   21      C       1.6569026702     1.0678885445    -1.5617634393
   22      Cl      0.6126377087     2.4580697813    -1.6572126806
 ----------------------------------------------------------------
 Nuclear Repulsion Energy =        2767.49983198 hartrees
 There are      105 alpha and      105 beta electrons
 Applying Cartesian multipole field
    Component          Value
    ---------          -----
     (2,0,0)        1.00000E-11
     (0,2,0)        2.00000E-11
     (0,0,2)       -3.00000E-11
 Nucleus-field energy     =    -0.0000000058 hartrees
 Requested basis set is 6-311++G(d,p)
 There are 186 shells and 518 basis functions
 A cutoff of  1.0D-15 yielded  12565 shell pairs
 There are    109336 function pairs (    117639 Cartesian)
 Smallest overlap matrix eigenvalue = 1.15E-07
 Linear dependence detected in AO basis
 Number of orthogonalized atomic orbitals = 510
 Maximum deviation from orthogonality = 2.046E-10
 Guess from superposition of atomic densities
 Warning:  Energy on first SCF cycle will be non-variational
 SAD guess density has 210.000000 electrons

 -----------------------------------------------------------------------
  General SCF calculation program by
  Eric Jon Sundstrom, Paul Horn, Yuezhi Mao, Dmitri Zuev, Alec White,
  David Stuck, Shaama M.S., Shane Yost, Joonho Lee, David Small,
  Daniel Levine, Susi Lehtola, Hugh Burton, Evgeny Epifanovsky,
  Bang C. Huynh
 -----------------------------------------------------------------------
 Exchange:     0.2000 Hartree-Fock + 0.0800 Slater + 0.7200 B88
 Correlation:  0.1900 VWN1RPA + 0.8100 LYP
 Using SG-1 standard quadrature grid
 A restricted SCF calculation will be
 performed using DIIS
 SCF converges when DIIS error is below 1.0e-08
 ---------------------------------------
  Cycle       Energy         DIIS error
 ---------------------------------------
    1   -4145.0694141288      2.67e-02  
    2   -4140.2706485729      1.71e-03  
    3   -4140.2330017648      1.95e-03  
    4   -4140.3562580093      4.34e-04  
    5   -4140.3623606489      1.12e-04  
    6   -4140.3626147975      5.91e-05  
    7   -4140.3627238862      1.19e-05  
    8   -4140.3627262010      9.01e-06  
    9   -4140.3627289669      1.10e-06  
   10   -4140.3627289974      5.10e-07  
   11   -4140.3627290052      6.48e-08  
   12   -4140.3627290054      2.86e-08  
   13   -4140.3627290053      1.36e-08  
   14   -4140.3627290053      3.11e-09  Convergence criterion met
 ---------------------------------------
 SCF time:   CPU 949.26s  wall 949.00s 
 SCF   energy in the final basis set =    -4140.3627290053
 Total energy in the final basis set =    -4140.3627290053

 --------------------------------------------------------------

                    Orbital Energies (a.u.)
 --------------------------------------------------------------

 Alpha MOs
 -- Occupied --
********-101.5819-101.5819-101.5818-101.5815-101.5814-101.5814-101.5813
-10.2815 -10.2814 -10.2814 -10.2813 -10.2790 -10.2790 -10.2790 -10.2790
-10.2491 -10.2488 -10.2295 -10.2295  -9.4967  -9.4966  -9.4966  -9.4965
 -9.4960  -9.4960  -9.4959  -9.4959  -7.2616  -7.2615  -7.2615  -7.2614
 -7.2609  -7.2609  -7.2609  -7.2607  -7.2515  -7.2515  -7.2514  -7.2513
 -7.2508  -7.2508  -7.2508  -7.2508  -7.2507  -7.2507  -7.2506  -7.2506
 -7.2502  -7.2502  -7.2501  -7.2501  -0.9709  -0.9551  -0.9245  -0.9237
 -0.9037  -0.8865  -0.8814  -0.8806  -0.8484  -0.8426  -0.8029  -0.7630
 -0.7462  -0.7461  -0.6902  -0.6327  -0.6293  -0.6275  -0.5553  -0.5529
 -0.5497  -0.5358  -0.5066  -0.4863  -0.4751  -0.4735  -0.4735  -0.4630
 -0.4623  -0.4445  -0.4295  -0.4288  -0.4232  -0.4168  -0.4064  -0.3808
 -0.3802  -0.3692  -0.3623  -0.3586  -0.3568  -0.3496  -0.3494  -0.3364
 -0.3363  -0.3359  -0.3353  -0.3281  -0.3277  -0.2866  -0.2841  -0.2690
 -0.2671
 -- Virtual --
 -0.0699  -0.0649  -0.0628  -0.0564  -0.0517  -0.0357  -0.0109  -0.0104
 -0.0086  -0.0022   0.0093   0.0105   0.0236   0.0238   0.0286   0.0289
  0.0297   0.0390   0.0514   0.0515   0.0517   0.0589   0.0612   0.0669
  0.0682   0.0766   0.0775   0.0776   0.0825   0.0901   0.0920   0.0946
  0.1033   0.1035   0.1056   0.1062   0.1066   0.1082   0.1096   0.1141
  0.1214   0.1243   0.1257   0.1275   0.1335   0.1350   0.1369   0.1378
  0.1408   0.1424   0.1451   0.1471   0.1504   0.1575   0.1585   0.1690
  0.1727   0.1741   0.1843   0.1902   0.1919   0.1975   0.2002   0.2036
  0.2066   0.2091   0.2096   0.2103   0.2135   0.2199   0.2264   0.2269
  0.2333   0.2348   0.2378   0.2383   0.2401   0.2455   0.2561   0.2590
  0.2629   0.2635   0.2708   0.2712   0.2726   0.2801   0.2880   0.2891
  0.2902   0.2918   0.2957   0.2958   0.3018   0.3059   0.3063   0.3119
  0.3311   0.3445   0.3516   0.3913   0.3924   0.4131   0.4146   0.4286
  0.4311   0.4365   0.4407   0.4425   0.4483   0.4515   0.4538   0.4618
  0.4650   0.4707   0.4739   0.4752   0.4804   0.4881   0.4945   0.4955
  0.5031   0.5109   0.5140   0.5188   0.5202   0.5393   0.5442   0.5664
  0.5688   0.5696   0.5711   0.5755   0.5817   0.5924   0.5953   0.5960
  0.5970   0.6124   0.6191   0.6249   0.6258   0.6303   0.6326   0.6382
  0.6489   0.6555   0.6582   0.6657   0.6712   0.6752   0.6799   0.6917
  0.7292   0.7677   0.7711   0.7777   0.7787   0.7882   0.7999   0.8199
  0.8250   0.8262   0.8271   0.8320   0.8356   0.8365   0.8370   0.8372
  0.8412   0.8525   0.8528   0.8547   0.8610   0.8675   0.8684   0.8740
  0.8846   0.8847   0.8854   0.8856   0.8907   0.8959   0.8967   0.8972
  0.8972   0.9228   0.9252   0.9312   0.9426   0.9454   0.9465   0.9472
  0.9577   0.9596   0.9710   0.9723   0.9744   0.9773   0.9878   0.9936
  0.9986   1.0130   1.0150   1.0175   1.0258   1.0646   1.0712   1.0739
  1.0923   1.1405   1.1424   1.1658   1.1676   1.1710   1.1782   1.2114
  1.2131   1.2158   1.2314   1.2590   1.2629   1.2707   1.2726   1.2780
  1.2903   1.2931   1.2957   1.2960   1.3002   1.3035   1.3552   1.3690
  1.3740   1.3762   1.3835   1.4399   1.4409   1.4702   1.4786   1.4960
  1.5571   1.5576   1.5798   1.5910   1.5929   1.6339   1.6519   1.6533
  1.7174   1.7219   1.7402   1.7569   1.7616   1.7641   1.7657   1.7757
  1.8130   1.8342   1.8600   1.8632   1.8821   1.8830   1.9186   1.9459
  1.9502   1.9763   1.9796   2.0295   2.0327   2.0338   2.0566   2.1115
  2.1190   2.1520   2.1848   2.2253   2.2354   2.2398   2.2420   2.2479
  2.2516   2.2665   2.2744   2.2861   2.3044   2.3086   2.3237   2.3282
  2.3313   2.3364   2.3819   2.3848   2.4013   2.4120   2.4412   2.4446
  2.4449   2.4661   2.4792   2.4831   2.5026   2.5289   2.5310   2.5456
  2.5753   2.5794   2.6009   2.6078   2.6421   2.6523   2.6724   2.6769
  2.6818   2.6859   2.7334   2.7352   2.7387   2.7527   2.7758   2.8094
  2.8113   2.8292   2.8855   2.9460   2.9529   3.0472   3.0632   3.0736
  3.0765   3.1089   3.1189   3.1265   3.1286   3.2002   3.2506   3.2536
  3.2566   3.2863   3.3588   3.3818   3.5109   3.5143   3.5461   3.6799
  3.7852   3.7953   3.8916   3.8922   3.9674   4.0278   4.3144   4.7976
  4.8051   9.7684   9.7688   9.7794   9.7802   9.8073   9.8247   9.8554
  9.8663  23.2945  23.4550  23.7843  23.7894  23.8589  23.8801  23.9302
 23.9313  23.9374  24.0534  24.0694  24.0909  25.7781  25.8011  25.8014
 25.8057  25.8542  25.9662  25.9673  26.0093  26.0620  26.1222  26.1637
 26.1714  26.2014  26.2803  26.3105  26.3441  26.5431  26.5486  26.6186
 26.6416  26.7783  26.8211  26.8805  27.2007 215.7610 215.7641 215.7736
215.7749 215.8072 215.8287 215.8748 215.8750
 --------------------------------------------------------------

          Ground-State Mulliken Net Atomic Charges

     Atom                 Charge (a.u.)
  ----------------------------------------
      1 C                    -0.751468
      2 C                    -1.542874
      3 Cl                    0.558483
      4 C                     0.798201
      5 Cl                    0.548809
      6 C                    -0.199911
      7 H                     0.244697
      8 C                     0.834479
      9 Cl                    0.546848
     10 C                    -1.606076
     11 Cl                    0.563491
     12 C                    -0.773062
     13 C                    -1.612092
     14 Cl                    0.557889
     15 C                     0.856884
     16 Cl                    0.546932
     17 C                    -0.200083
     18 H                     0.244601
     19 C                     0.810947
     20 Cl                    0.548018
     21 C                    -1.529590
     22 Cl                    0.554876
  ----------------------------------------
  Sum of atomic charges =     0.000000

 -----------------------------------------------------------------
                    Cartesian Multipole Moments
 -----------------------------------------------------------------
    Charge (ESU x 10^10)
                 0.0000
    Dipole Moment (Debye)
         X      -0.0024      Y      -0.0063      Z      -0.0015
       Tot       0.0069
    Quadrupole Moments (Debye-Ang)
        XX    -161.9951     XY      -0.2229     YY    -172.2638
        XZ      -6.1711     YZ       0.1701     ZZ    -168.6539
    Octopole Moments (Debye-Ang^2)
       XXX    -307.8851    XXY       4.7640    XYY    -113.3626
       YYY       7.2108    XXZ      56.2185    XYZ       2.2229
       YYZ      67.4531    XZZ    -102.3960    YZZ      -1.2623
       ZZZ     188.6959
    Hexadecapole Moments (Debye-Ang^3)
      XXXX   -6048.4931   XXXY      71.7672   XXYY   -1461.0445
      XYYY      50.5492   YYYY   -2435.2017   XXXZ     954.0112
      XXYZ      20.5290   XYYZ     367.0281   YYYZ      -2.9558
      XXZZ   -1624.8407   XYZZ      29.5288   YYZZ   -1069.6232
      XZZZ    1040.2140   YZZZ      50.8910   ZZZZ   -3932.5292
 -----------------------------------------------------------------
 Calculating analytic gradient of the SCF energy
 Gradient of SCF Energy
            1           2           3           4           5           6
    1  -0.0001640   0.0001302   0.0001715   0.0000345   0.0000281   0.0000426
    2   0.0000635  -0.0001581  -0.0003534   0.0000417   0.0000107  -0.0000077
    3   0.0000753  -0.0002203  -0.0001342   0.0000382   0.0000065  -0.0000073
            7           8           9          10          11          12
    1   0.0000190  -0.0000469   0.0000245   0.0002402   0.0001763   0.0001866
    2   0.0000078  -0.0000151  -0.0000170   0.0001031   0.0003457  -0.0000545
    3   0.0000352   0.0000578   0.0000498   0.0000994  -0.0001271  -0.0001283
           13          14          15          16          17          18
    1  -0.0001879  -0.0000515   0.0000452  -0.0000263  -0.0000635  -0.0000199
    2   0.0002402   0.0002955   0.0000046  -0.0000019  -0.0000047  -0.0000027
    3   0.0000806   0.0003519  -0.0000180  -0.0000345  -0.0000013  -0.0000360
           19          20          21          22
    1  -0.0000224  -0.0000090  -0.0001126  -0.0003948
    2   0.0000072  -0.0000129  -0.0002010  -0.0002909
    3  -0.0000348  -0.0000178   0.0001231  -0.0001581
 Max gradient component =       3.948E-04
 RMS gradient           =       1.390E-04
 Gradient time:  CPU 348.83 s  wall 348.85 s
 Geometry Optimization Parameters
   NAtoms,    NIC,     NZ,  NCons,   NDum,   NFix, NCnnct, MaxDiis
       22     171      22       0       0       0       0       0

 Cartesian Hessian Update
 Hessian updated using BFGS update


** GEOMETRY OPTIMIZATION IN DELOCALIZED INTERNAL COORDINATES **
   Searching for a Minimum

   Optimization Cycle:  15

                       Coordinates (Angstroms)
     ATOM                X               Y               Z
      1  C        -0.0010568710    0.0099146594    0.0020793137
      2  C        -0.0210260987    0.4352534807    1.3372603857
      3  Cl        1.4642003236    0.9350327220    2.0967450555
      4  C        -1.2234893313    0.4520625654    2.0497557180
      5  Cl       -1.2946406512    0.9704247126    3.7127711807
      6  C        -2.4015635730    0.0467235004    1.4357112152
      7  H        -3.3291894876    0.0615780297    1.9906272201
      8  C        -2.3939321239   -0.3768978076    0.1131736120
      9  Cl       -3.9014687364   -0.8756869936   -0.6057019352
     10  C        -1.1959889196   -0.3967289281   -0.6069208405
     11  Cl       -1.1696751725   -0.9231327944   -2.2671090228
     12  C         1.2809467006   -0.0198682257   -0.7626503144
     13  C         2.1185720640   -1.1409922583   -0.6911258196
     14  Cl        1.6505857076   -2.4918562450    0.3032459843
     15  C         3.3159699866   -1.1711466139   -1.4120102313
     16  Cl        4.3818830767   -2.5489414477   -1.3541552156
     17  C         3.6792017298   -0.0867658860   -2.2001698675
     18  H         4.6054942744   -0.1122589534   -2.7570367423
     19  C         2.8574730815    1.0305174164   -2.2771975031
     20  Cl        3.3654276069    2.3634716061   -3.2790606666
     21  C         1.6569026702    1.0678885445   -1.5617634393
     22  Cl        0.6126377087    2.4580697813   -1.6572126806
   Point Group: c1    Number of degrees of freedom:    60


   Energy is  -4140.362729005

 Hessian updated using BFGS update

 59 Hessian modes will be used to form the next step
  Hessian Eigenvalues:
     0.002185    0.016326    0.017509    0.020460    0.020577    0.020683
     0.021681    0.022747    0.022749    0.023500    0.024090    0.024090
     0.024114    0.024115    0.024142    0.024144    0.024149    0.024155
     0.055192    0.091746    0.101102    0.160000    0.160000    0.216932
     0.222422    0.227294    0.234500    0.235016    0.237364    0.249968
     0.249977    0.249983    0.249988    0.249993    0.249995    0.250022
     0.254305    0.287923    0.288610    0.290393    0.292944    0.301033
     0.301033    0.301034    0.301374    0.317219    0.356679    0.404148
     0.406827    0.419972    0.426593    0.457252    0.458710    0.466515
     0.470085    0.478202    0.478206    0.479143    0.482496

 Minimum search - taking simple RFO step
 Searching for Lamda that Minimizes Along All modes
 Value Taken    Lamda =  -0.00020595
 Step Taken.  Stepsize is  0.290904

                             Maximum     Tolerance    Cnvgd?
         Gradient           0.000512      0.000300      NO
         Displacement       0.223612      0.001200      NO
         Energy change     -0.000232      0.000001      NO


 New Cartesian Coordinates Obtained by Inverse Iteration

 Displacement from previous Coordinates is:  0.397515
 ----------------------------------------------------------------
             Standard Nuclear Orientation (Angstroms)
    I     Atom           X                Y                Z
 ----------------------------------------------------------------
    1      C       0.0002234845     0.0098664844     0.0048227590
    2      C      -0.0272486764     0.4638089224     1.3305828120
    3      Cl      1.4493621782     1.0009506405     2.0813626032
    4      C      -1.2307882812     0.4799046108     2.0413548189
    5      Cl     -1.3107316232     1.0335619241     3.6926201407
    6      C      -2.4028516689     0.0465510553     1.4351575645
    7      H      -3.3312146937     0.0613227068     1.9888369166
    8      C      -2.3881663211    -0.4045305882     0.1218609040
    9      Cl     -3.8884128349    -0.9366371896    -0.5884317748
   10      C      -1.1891869789    -0.4246898968    -0.5963597385
   11      Cl     -1.1553453658    -0.9872212466    -2.2445807173
   12      C       1.2828161150    -0.0195586938    -0.7597950259
   13      C       2.1062337920    -1.1529186583    -0.7137456503
   14      Cl      1.6218175342    -2.5204922801     0.2496054569
   15      C       3.3023400971    -1.1831323773    -1.4367667858
   16      Cl      4.3508428271    -2.5751657304    -1.4085126790
   17      C       3.6780785796    -0.0878849632    -2.2036555742
   18      H       4.6028311855    -0.1140235813    -2.7630752136
   19      C       2.8706502973     1.0411368022    -2.2558724505
   20      Cl      3.3930165952     2.3875054436    -3.2320603706
   21      C       1.6725639982     1.0799091950    -1.5363841721
   22      Cl      0.6504337258     2.4883982853    -1.5977084168
 ----------------------------------------------------------------
 Nuclear Repulsion Energy =        2766.69729175 hartrees
 There are      105 alpha and      105 beta electrons
 Applying Cartesian multipole field
    Component          Value
    ---------          -----
     (2,0,0)        1.00000E-11
     (0,2,0)        2.00000E-11
     (0,0,2)       -3.00000E-11
 Nucleus-field energy     =    -0.0000000033 hartrees
 Requested basis set is 6-311++G(d,p)
 There are 186 shells and 518 basis functions
 A cutoff of  1.0D-15 yielded  12564 shell pairs
 There are    109318 function pairs (    117613 Cartesian)
 Smallest overlap matrix eigenvalue = 1.13E-07
 Linear dependence detected in AO basis
 Number of orthogonalized atomic orbitals = 510
 Maximum deviation from orthogonality = 2.110E-10
 Guess from superposition of atomic densities
 Warning:  Energy on first SCF cycle will be non-variational
 SAD guess density has 210.000000 electrons

 -----------------------------------------------------------------------
  General SCF calculation program by
  Eric Jon Sundstrom, Paul Horn, Yuezhi Mao, Dmitri Zuev, Alec White,
  David Stuck, Shaama M.S., Shane Yost, Joonho Lee, David Small,
  Daniel Levine, Susi Lehtola, Hugh Burton, Evgeny Epifanovsky,
  Bang C. Huynh
 -----------------------------------------------------------------------
 Exchange:     0.2000 Hartree-Fock + 0.0800 Slater + 0.7200 B88
 Correlation:  0.1900 VWN1RPA + 0.8100 LYP
 Using SG-1 standard quadrature grid
 A restricted SCF calculation will be
 performed using DIIS
 SCF converges when DIIS error is below 1.0e-08
 ---------------------------------------
  Cycle       Energy         DIIS error
 ---------------------------------------
    1   -4145.0668003856      2.67e-02  
    2   -4140.2708473682      1.71e-03  
    3   -4140.2333079951      1.95e-03  
    4   -4140.3563861726      4.34e-04  
    5   -4140.3624871473      1.11e-04  
    6   -4140.3627416361      5.85e-05  
    7   -4140.3628485802      1.09e-05  
    8   -4140.3628502811      8.58e-06  
    9   -4140.3628527836      1.14e-06  
   10   -4140.3628528179      5.14e-07  
   11   -4140.3628528259      6.52e-08  
   12   -4140.3628528263      3.10e-08  
   13   -4140.3628528261      1.37e-08  
   14   -4140.3628528259      3.01e-09  Convergence criterion met
 ---------------------------------------
 SCF time:   CPU 948.70s  wall 948.00s 
 SCF   energy in the final basis set =    -4140.3628528259
 Total energy in the final basis set =    -4140.3628528259

 --------------------------------------------------------------

                    Orbital Energies (a.u.)
 --------------------------------------------------------------

 Alpha MOs
 -- Occupied --
********-101.5819-101.5819-101.5818-101.5815-101.5814-101.5814-101.5813
-10.2815 -10.2815 -10.2815 -10.2814 -10.2790 -10.2790 -10.2790 -10.2790
-10.2493 -10.2490 -10.2296 -10.2295  -9.4967  -9.4967  -9.4966  -9.4966
 -9.4960  -9.4960  -9.4959  -9.4959  -7.2616  -7.2616  -7.2615  -7.2614
 -7.2609  -7.2609  -7.2609  -7.2607  -7.2515  -7.2515  -7.2514  -7.2513
 -7.2508  -7.2508  -7.2508  -7.2508  -7.2507  -7.2507  -7.2506  -7.2506
 -7.2502  -7.2502  -7.2501  -7.2500  -0.9708  -0.9551  -0.9242  -0.9240
 -0.9036  -0.8865  -0.8810  -0.8808  -0.8484  -0.8426  -0.8029  -0.7630
 -0.7462  -0.7461  -0.6902  -0.6327  -0.6286  -0.6281  -0.5544  -0.5538
 -0.5497  -0.5358  -0.5066  -0.4863  -0.4751  -0.4735  -0.4734  -0.4627
 -0.4625  -0.4445  -0.4293  -0.4291  -0.4231  -0.4168  -0.4064  -0.3805
 -0.3803  -0.3690  -0.3622  -0.3589  -0.3569  -0.3496  -0.3496  -0.3363
 -0.3361  -0.3359  -0.3358  -0.3279  -0.3278  -0.2857  -0.2850  -0.2691
 -0.2671
 -- Virtual --
 -0.0681  -0.0668  -0.0628  -0.0564  -0.0518  -0.0358  -0.0108  -0.0106
 -0.0086  -0.0022   0.0093   0.0104   0.0237   0.0238   0.0286   0.0292
  0.0294   0.0390   0.0513   0.0515   0.0517   0.0596   0.0604   0.0673
  0.0677   0.0769   0.0772   0.0776   0.0825   0.0907   0.0913   0.0946
  0.1035   0.1045   0.1051   0.1058   0.1069   0.1074   0.1094   0.1141
  0.1215   0.1248   0.1252   0.1274   0.1341   0.1347   0.1371   0.1375
  0.1414   0.1418   0.1452   0.1466   0.1504   0.1579   0.1582   0.1691
  0.1726   0.1749   0.1863   0.1880   0.1913   0.1980   0.2013   0.2023
  0.2061   0.2085   0.2094   0.2113   0.2121   0.2197   0.2263   0.2268
  0.2345   0.2349   0.2363   0.2376   0.2399   0.2455   0.2572   0.2581
  0.2626   0.2634   0.2705   0.2707   0.2728   0.2802   0.2886   0.2890
  0.2913   0.2933   0.2944   0.2993   0.3019   0.3021   0.3067   0.3119
  0.3316   0.3452   0.3520   0.3916   0.3919   0.4132   0.4144   0.4295
  0.4301   0.4383   0.4394   0.4421   0.4497   0.4517   0.4526   0.4627
  0.4636   0.4725   0.4737   0.4746   0.4810   0.4905   0.4926   0.4945
  0.5031   0.5117   0.5126   0.5195   0.5197   0.5427   0.5444   0.5687
  0.5691   0.5697   0.5706   0.5755   0.5791   0.5929   0.5938   0.5963
  0.5965   0.6134   0.6210   0.6225   0.6255   0.6332   0.6352   0.6370
  0.6483   0.6562   0.6570   0.6659   0.6710   0.6768   0.6780   0.6936
  0.7294   0.7712   0.7736   0.7757   0.7792   0.7883   0.7992   0.8255
  0.8257   0.8262   0.8264   0.8298   0.8354   0.8356   0.8370   0.8371
  0.8400   0.8533   0.8540   0.8552   0.8585   0.8662   0.8705   0.8723
  0.8845   0.8849   0.8872   0.8881   0.8896   0.8950   0.8954   0.8957
  0.8966   0.9239   0.9244   0.9315   0.9429   0.9440   0.9465   0.9466
  0.9563   0.9596   0.9702   0.9736   0.9741   0.9755   0.9903   0.9919
  0.9983   1.0158   1.0175   1.0185   1.0208   1.0676   1.0698   1.0723
  1.0926   1.1413   1.1419   1.1664   1.1669   1.1719   1.1791   1.2118
  1.2121   1.2163   1.2313   1.2604   1.2617   1.2734   1.2767   1.2803
  1.2864   1.2957   1.2959   1.2961   1.2986   1.3000   1.3563   1.3723
  1.3737   1.3741   1.3868   1.4401   1.4404   1.4715   1.4738   1.4966
  1.5570   1.5577   1.5794   1.5917   1.5923   1.6410   1.6525   1.6529
  1.7189   1.7201   1.7394   1.7568   1.7614   1.7644   1.7648   1.7771
  1.8129   1.8339   1.8613   1.8620   1.8827   1.8828   1.9183   1.9477
  1.9489   1.9779   1.9788   2.0301   2.0330   2.0333   2.0565   2.1135
  2.1156   2.1517   2.1857   2.2247   2.2365   2.2398   2.2402   2.2489
  2.2498   2.2659   2.2715   2.2873   2.3056   2.3067   2.3249   2.3284
  2.3330   2.3344   2.3845   2.3940   2.4006   2.4026   2.4423   2.4434
  2.4441   2.4679   2.4795   2.4892   2.4945   2.5293   2.5300   2.5458
  2.5763   2.5798   2.6031   2.6049   2.6447   2.6474   2.6723   2.6799
  2.6832   2.6843   2.7337   2.7363   2.7375   2.7527   2.7776   2.8100
  2.8106   2.8265   2.8848   2.9484   2.9502   3.0471   3.0639   3.0747
  3.0755   3.1148   3.1185   3.1237   3.1241   3.2014   3.2512   3.2521
  3.2561   3.2897   3.3598   3.3826   3.5117   3.5126   3.5468   3.6808
  3.7850   3.7972   3.8916   3.8919   3.9670   4.0279   4.3142   4.8000
  4.8020   9.7688   9.7690   9.7796   9.7798   9.8120   9.8167   9.8582
  9.8726  23.2970  23.4548  23.7858  23.7872  23.8586  23.8814  23.9303
 23.9308  23.9368  24.0534  24.0695  24.0906  25.7725  25.8008  25.8024
 25.8036  25.8494  25.9656  25.9662  26.0115  26.0609  26.1224  26.1663
 26.1682  26.2028  26.2907  26.2991  26.3526  26.5447  26.5462  26.6198
 26.6434  26.7903  26.8022  26.8824  27.2119 215.7610 215.7647 215.7741
215.7745 215.8131 215.8188 215.8788 215.8812
 --------------------------------------------------------------

          Ground-State Mulliken Net Atomic Charges

     Atom                 Charge (a.u.)
  ----------------------------------------
      1 C                    -0.743937
      2 C                    -1.546052
      3 Cl                    0.555713
      4 C                     0.795527
      5 Cl                    0.550415
      6 C                    -0.175348
      7 H                     0.245445
      8 C                     0.850866
      9 Cl                    0.548419
     10 C                    -1.642450
     11 Cl                    0.558887
     12 C                    -0.764999
     13 C                    -1.631952
     14 Cl                    0.554113
     15 C                     0.860921
     16 Cl                    0.548700
     17 C                    -0.175015
     18 H                     0.245266
     19 C                     0.815817
     20 Cl                    0.549591
     21 C                    -1.551946
     22 Cl                    0.552016
  ----------------------------------------
  Sum of atomic charges =     0.000000

 -----------------------------------------------------------------
                    Cartesian Multipole Moments
 -----------------------------------------------------------------
    Charge (ESU x 10^10)
                -0.0000
    Dipole Moment (Debye)
         X      -0.0039      Y      -0.0073      Z      -0.0039
       Tot       0.0091
    Quadrupole Moments (Debye-Ang)
        XX    -161.9923     XY      -0.2380     YY    -172.2874
        XZ      -6.1655     YZ       0.1482     ZZ    -168.6245
    Octopole Moments (Debye-Ang^2)
       XXX    -308.1252    XXY       4.6779    XYY    -113.4133
       YYY       7.1252    XXZ      56.1518    XYZ       2.2223
       YYZ      67.4172    XZZ    -102.3373    YZZ      -1.2758
       ZZZ     188.3956
    Hexadecapole Moments (Debye-Ang^3)
      XXXX   -6028.6032   XXXY      51.6438   XXYY   -1471.0796
      XYYY      29.9790   YYYY   -2516.0838   XXXZ     972.5761
      XXYZ       8.7345   XYYZ     373.1733   YYYZ     -39.3949
      XXZZ   -1611.7005   XYZZ      22.7184   YYZZ   -1073.7270
      XZZZ    1058.8557   YZZZ      15.1354   ZZZZ   -3876.8797
 -----------------------------------------------------------------
 Calculating analytic gradient of the SCF energy
 Gradient of SCF Energy
            1           2           3           4           5           6
    1  -0.0001188   0.0000869   0.0000168   0.0000245   0.0000790   0.0000558
    2   0.0000370  -0.0000113  -0.0000321  -0.0000291   0.0000188  -0.0000050
    3   0.0001101  -0.0001219   0.0000335   0.0000115   0.0000118  -0.0000068
            7           8           9          10          11          12
    1   0.0000206  -0.0000330   0.0000459   0.0000975  -0.0000013   0.0001350
    2   0.0000084   0.0000387  -0.0000205  -0.0000260   0.0000805  -0.0000184
    3   0.0000417   0.0000432   0.0000123   0.0001043  -0.0000685  -0.0000914
           13          14          15          16          17          18
    1  -0.0000857   0.0000178   0.0000543  -0.0000588  -0.0000639  -0.0000181
    2   0.0000705   0.0000078   0.0000381  -0.0000164  -0.0000178  -0.0000040
    3  -0.0000163   0.0000870   0.0000030  -0.0000089   0.0000081  -0.0000392
           19          20          21          22
    1  -0.0000637  -0.0000653  -0.0000403  -0.0000853
    2  -0.0000253   0.0000036  -0.0001022   0.0000047
    3  -0.0000733  -0.0000030   0.0000528  -0.0000901
 Max gradient component =       1.350E-04
 RMS gradient           =       5.672E-05
 Gradient time:  CPU 348.91 s  wall 348.93 s
 Geometry Optimization Parameters
   NAtoms,    NIC,     NZ,  NCons,   NDum,   NFix, NCnnct, MaxDiis
       22     171      22       0       0       0       0       0

 Cartesian Hessian Update
 Hessian updated using BFGS update


** GEOMETRY OPTIMIZATION IN DELOCALIZED INTERNAL COORDINATES **
   Searching for a Minimum

   Optimization Cycle:  16

                       Coordinates (Angstroms)
     ATOM                X               Y               Z
      1  C         0.0002234845    0.0098664844    0.0048227590
      2  C        -0.0272486764    0.4638089224    1.3305828120
      3  Cl        1.4493621782    1.0009506405    2.0813626032
      4  C        -1.2307882812    0.4799046108    2.0413548189
      5  Cl       -1.3107316232    1.0335619241    3.6926201407
      6  C        -2.4028516689    0.0465510553    1.4351575645
      7  H        -3.3312146937    0.0613227068    1.9888369166
      8  C        -2.3881663211   -0.4045305882    0.1218609040
      9  Cl       -3.8884128349   -0.9366371896   -0.5884317748
     10  C        -1.1891869789   -0.4246898968   -0.5963597385
     11  Cl       -1.1553453658   -0.9872212466   -2.2445807173
     12  C         1.2828161150   -0.0195586938   -0.7597950259
     13  C         2.1062337920   -1.1529186583   -0.7137456503
     14  Cl        1.6218175342   -2.5204922801    0.2496054569
     15  C         3.3023400971   -1.1831323773   -1.4367667858
     16  Cl        4.3508428271   -2.5751657304   -1.4085126790
     17  C         3.6780785796   -0.0878849632   -2.2036555742
     18  H         4.6028311855   -0.1140235813   -2.7630752136
     19  C         2.8706502973    1.0411368022   -2.2558724505
     20  Cl        3.3930165952    2.3875054436   -3.2320603706
     21  C         1.6725639982    1.0799091950   -1.5363841721
     22  Cl        0.6504337258    2.4883982853   -1.5977084168
   Point Group: c1    Number of degrees of freedom:    60


   Energy is  -4140.362852826

 Hessian updated using BFGS update

 60 Hessian modes will be used to form the next step
  Hessian Eigenvalues:
     0.001858    0.016326    0.017509    0.020450    0.020576    0.020683
     0.021680    0.022748    0.022790    0.023505    0.024090    0.024090
     0.024114    0.024115    0.024133    0.024142    0.024146    0.024154
     0.055193    0.092142    0.101107    0.160000    0.160000    0.216933
     0.221524    0.227300    0.234528    0.235015    0.237342    0.249972
     0.249977    0.249984    0.249991    0.249993    0.249998    0.250070
     0.254557    0.287922    0.288375    0.290393    0.292931    0.301033
     0.301033    0.301035    0.301376    0.317212    0.356665    0.356679
     0.403937    0.406830    0.419972    0.426593    0.457252    0.458711
     0.466516    0.470033    0.478202    0.478205    0.479143    0.482531

 Minimum search - taking simple RFO step
 Searching for Lamda that Minimizes Along All modes
 Value Taken    Lamda =  -0.00001426
 Step Taken.  Stepsize is  0.084007

                             Maximum     Tolerance    Cnvgd?
         Gradient           0.000272      0.000300     YES
         Displacement       0.064208      0.001200      NO
         Energy change     -0.000124      0.000001      NO


 New Cartesian Coordinates Obtained by Inverse Iteration

 Displacement from previous Coordinates is:  0.121632
 ----------------------------------------------------------------
             Standard Nuclear Orientation (Angstroms)
    I     Atom           X                Y                Z
 ----------------------------------------------------------------
    1      C       0.0004769806     0.0090673414     0.0052938641
    2      C      -0.0288593903     0.4717078585     1.3280777180
    3      Cl      1.4459844582     1.0196397028     2.0748236757
    4      C      -1.2327437459     0.4887765302     2.0384044598
    5      Cl     -1.3157234498     1.0538676387     3.6856646163
    6      C      -2.4031005203     0.0470153959     1.4349705986
    7      H      -3.3316386315     0.0623023980     1.9883285367
    8      C      -2.3865511847    -0.4129997919     0.1247662218
    9      Cl     -3.8852470743    -0.9545687878    -0.5817657338
   10      C      -1.1874120043    -0.4334004418    -0.5932966069
   11      Cl     -1.1507830700    -1.0072054826    -2.2375424453
   12      C       1.2830251268    -0.0200954383    -0.7592826268
   13      C       2.1023179158    -1.1568573930    -0.7209670734
   14      Cl      1.6123715587    -2.5291899063     0.2328755125
   15      C       3.2981509407    -1.1867374838    -1.4445814650
   16      Cl      4.3424631742    -2.5821225740    -1.4253465265
   17      C       3.6779218204    -0.0877628033    -2.2041802852
   18      H       4.6024506156    -0.1136677193    -2.7639729599
   19      C       2.8748298943     1.0446898441    -2.2485210863
   20      Cl      3.4021215620     2.3949964520    -3.2166637541
   21      C       1.6768724606     1.0831123712    -1.5285992309
   22      Cl      0.6603365289     2.4960931543    -1.5792300029
 ----------------------------------------------------------------
 Nuclear Repulsion Energy =        2766.57545158 hartrees
 There are      105 alpha and      105 beta electrons
 Applying Cartesian multipole field
    Component          Value
    ---------          -----
     (2,0,0)        1.00000E-11
     (0,2,0)        2.00000E-11
     (0,0,2)       -3.00000E-11
 Nucleus-field energy     =    -0.0000000024 hartrees
 Requested basis set is 6-311++G(d,p)
 There are 186 shells and 518 basis functions
 A cutoff of  1.0D-15 yielded  12564 shell pairs
 There are    109318 function pairs (    117613 Cartesian)
 Smallest overlap matrix eigenvalue = 1.12E-07
 Linear dependence detected in AO basis
 Number of orthogonalized atomic orbitals = 510
 Maximum deviation from orthogonality = 1.562E-10
 Guess from superposition of atomic densities
 Warning:  Energy on first SCF cycle will be non-variational
 SAD guess density has 210.000000 electrons

 -----------------------------------------------------------------------
  General SCF calculation program by
  Eric Jon Sundstrom, Paul Horn, Yuezhi Mao, Dmitri Zuev, Alec White,
  David Stuck, Shaama M.S., Shane Yost, Joonho Lee, David Small,
  Daniel Levine, Susi Lehtola, Hugh Burton, Evgeny Epifanovsky,
  Bang C. Huynh
 -----------------------------------------------------------------------
 Exchange:     0.2000 Hartree-Fock + 0.0800 Slater + 0.7200 B88
 Correlation:  0.1900 VWN1RPA + 0.8100 LYP
 Using SG-1 standard quadrature grid
 A restricted SCF calculation will be
 performed using DIIS
 SCF converges when DIIS error is below 1.0e-08
 ---------------------------------------
  Cycle       Energy         DIIS error
 ---------------------------------------
    1   -4145.0655030705      2.67e-02  
    2   -4140.2708728774      1.71e-03  
    3   -4140.2333433623      1.95e-03  
    4   -4140.3563994143      4.34e-04  
    5   -4140.3624950083      1.11e-04  
    6   -4140.3627493298      5.84e-05  
    7   -4140.3628560094      1.07e-05  
    8   -4140.3628576485      8.50e-06  
    9   -4140.3628601035      1.15e-06  
   10   -4140.3628601385      5.15e-07  
   11   -4140.3628601465      6.55e-08  
   12   -4140.3628601467      3.22e-08  
   13   -4140.3628601467      1.37e-08  
   14   -4140.3628601468      2.97e-09  Convergence criterion met
 ---------------------------------------
 SCF time:   CPU 946.33s  wall 946.00s 
 SCF   energy in the final basis set =    -4140.3628601468
 Total energy in the final basis set =    -4140.3628601468

 --------------------------------------------------------------

                    Orbital Energies (a.u.)
 --------------------------------------------------------------

 Alpha MOs
 -- Occupied --
********-101.5820-101.5819-101.5818-101.5815-101.5814-101.5814-101.5813
-10.2816 -10.2815 -10.2815 -10.2814 -10.2790 -10.2790 -10.2790 -10.2790
-10.2493 -10.2490 -10.2296 -10.2295  -9.4967  -9.4967  -9.4966  -9.4966
 -9.4960  -9.4960  -9.4959  -9.4959  -7.2616  -7.2616  -7.2615  -7.2615
 -7.2609  -7.2609  -7.2609  -7.2608  -7.2515  -7.2515  -7.2514  -7.2513
 -7.2508  -7.2508  -7.2508  -7.2508  -7.2507  -7.2507  -7.2507  -7.2506
 -7.2502  -7.2502  -7.2501  -7.2500  -0.9708  -0.9551  -0.9241  -0.9240
 -0.9036  -0.8865  -0.8810  -0.8809  -0.8483  -0.8426  -0.8029  -0.7630
 -0.7462  -0.7461  -0.6902  -0.6327  -0.6284  -0.6283  -0.5541  -0.5540
 -0.5496  -0.5358  -0.5066  -0.4863  -0.4751  -0.4735  -0.4734  -0.4626
 -0.4625  -0.4445  -0.4292  -0.4291  -0.4231  -0.4168  -0.4064  -0.3804
 -0.3804  -0.3690  -0.3622  -0.3590  -0.3569  -0.3496  -0.3495  -0.3364
 -0.3360  -0.3359  -0.3359  -0.3279  -0.3279  -0.2854  -0.2853  -0.2691
 -0.2671
 -- Virtual --
 -0.0676  -0.0674  -0.0628  -0.0564  -0.0518  -0.0358  -0.0107  -0.0106
 -0.0086  -0.0022   0.0093   0.0104   0.0236   0.0238   0.0286   0.0292
  0.0293   0.0390   0.0513   0.0515   0.0517   0.0597   0.0602   0.0674
  0.0675   0.0771   0.0771   0.0776   0.0824   0.0909   0.0911   0.0946
  0.1035   0.1047   0.1049   0.1058   0.1070   0.1072   0.1094   0.1141
  0.1215   0.1249   0.1251   0.1274   0.1342   0.1346   0.1372   0.1374
  0.1415   0.1417   0.1452   0.1465   0.1504   0.1580   0.1581   0.1691
  0.1726   0.1750   0.1869   0.1873   0.1912   0.1981   0.2016   0.2019
  0.2061   0.2085   0.2094   0.2114   0.2119   0.2197   0.2263   0.2268
  0.2345   0.2354   0.2358   0.2376   0.2399   0.2454   0.2576   0.2578
  0.2626   0.2634   0.2705   0.2707   0.2728   0.2802   0.2887   0.2889
  0.2914   0.2937   0.2939   0.3005   0.3009   0.3019   0.3067   0.3119
  0.3317   0.3453   0.3521   0.3917   0.3918   0.4132   0.4144   0.4297
  0.4299   0.4388   0.4389   0.4421   0.4498   0.4517   0.4525   0.4630
  0.4632   0.4730   0.4733   0.4746   0.4810   0.4913   0.4917   0.4945
  0.5031   0.5120   0.5123   0.5195   0.5196   0.5429   0.5444   0.5687
  0.5692   0.5699   0.5706   0.5756   0.5788   0.5932   0.5935   0.5963
  0.5965   0.6135   0.6215   0.6218   0.6255   0.6341   0.6343   0.6373
  0.6482   0.6564   0.6566   0.6659   0.6709   0.6772   0.6775   0.6938
  0.7295   0.7714   0.7744   0.7747   0.7792   0.7882   0.7991   0.8257
  0.8259   0.8263   0.8275   0.8286   0.8353   0.8355   0.8370   0.8371
  0.8399   0.8535   0.8538   0.8556   0.8582   0.8661   0.8710   0.8716
  0.8845   0.8850   0.8873   0.8887   0.8889   0.8950   0.8954   0.8957
  0.8965   0.9241   0.9243   0.9315   0.9430   0.9438   0.9465   0.9466
  0.9562   0.9596   0.9701   0.9735   0.9747   0.9750   0.9910   0.9913
  0.9982   1.0159   1.0185   1.0189   1.0194   1.0685   1.0689   1.0724
  1.0926   1.1414   1.1416   1.1665   1.1667   1.1719   1.1792   1.2119
  1.2120   1.2163   1.2312   1.2609   1.2612   1.2735   1.2772   1.2805
  1.2859   1.2957   1.2959   1.2970   1.2975   1.3000   1.3563   1.3731
  1.3734   1.3737   1.3871   1.4401   1.4403   1.4724   1.4727   1.4967
  1.5569   1.5577   1.5794   1.5918   1.5920   1.6416   1.6524   1.6527
  1.7193   1.7195   1.7393   1.7567   1.7614   1.7645   1.7647   1.7772
  1.8128   1.8339   1.8614   1.8617   1.8827   1.8827   1.9183   1.9482
  1.9483   1.9782   1.9784   2.0301   2.0331   2.0331   2.0565   2.1142
  2.1146   2.1515   2.1858   2.2245   2.2365   2.2398   2.2400   2.2492
  2.2494   2.2658   2.2714   2.2874   2.3061   2.3063   2.3250   2.3284
  2.3335   2.3338   2.3844   2.3974   2.3986   2.4013   2.4427   2.4429
  2.4440   2.4680   2.4795   2.4913   2.4921   2.5294   2.5297   2.5458
  2.5762   2.5797   2.6038   2.6041   2.6457   2.6461   2.6722   2.6802
  2.6836   2.6838   2.7337   2.7363   2.7374   2.7526   2.7778   2.8102
  2.8103   2.8263   2.8847   2.9490   2.9494   3.0470   3.0638   3.0750
  3.0752   3.1164   3.1171   3.1236   3.1237   3.2015   3.2513   3.2516
  3.2560   3.2899   3.3597   3.3827   3.5120   3.5121   3.5467   3.6809
  3.7849   3.7974   3.8916   3.8917   3.9669   4.0279   4.3142   4.8007
  4.8010   9.7687   9.7690   9.7797   9.7798   9.8137   9.8146   9.8583
  9.8732  23.2973  23.4549  23.7862  23.7865  23.8585  23.8813  23.9300
 23.9305  23.9366  24.0533  24.0694  24.0903  25.7720  25.8008  25.8028
 25.8030  25.8491  25.9657  25.9659  26.0117  26.0611  26.1224  26.1664
 26.1673  26.2027  26.2941  26.2962  26.3533  26.5451  26.5455  26.6198
 26.6432  26.7950  26.7970  26.8824  27.2129 215.7610 215.7647 215.7743
215.7743 215.8152 215.8162 215.8790 215.8818
 --------------------------------------------------------------

          Ground-State Mulliken Net Atomic Charges

     Atom                 Charge (a.u.)
  ----------------------------------------
      1 C                    -0.742791
      2 C                    -1.545058
      3 Cl                    0.555291
      4 C                     0.794675
      5 Cl                    0.550585
      6 C                    -0.172472
      7 H                     0.245547
      8 C                     0.852755
      9 Cl                    0.548644
     10 C                    -1.646128
     11 Cl                    0.557938
     12 C                    -0.763259
     13 C                    -1.631491
     14 Cl                    0.553424
     15 C                     0.858835
     16 Cl                    0.548966
     17 C                    -0.171765
     18 H                     0.245332
     19 C                     0.816981
     20 Cl                    0.549701
     21 C                    -1.557530
     22 Cl                    0.551823
  ----------------------------------------
  Sum of atomic charges =     0.000000

 -----------------------------------------------------------------
                    Cartesian Multipole Moments
 -----------------------------------------------------------------
    Charge (ESU x 10^10)
                -0.0000
    Dipole Moment (Debye)
         X      -0.0044      Y      -0.0071      Z      -0.0045
       Tot       0.0095
    Quadrupole Moments (Debye-Ang)
        XX    -161.9895     XY      -0.2432     YY    -172.3009
        XZ      -6.1669     YZ       0.1409     ZZ    -168.6185
    Octopole Moments (Debye-Ang^2)
       XXX    -308.1588    XXY       4.6874    XYY    -113.4379
       YYY       7.1355    XXZ      56.1418    XYZ       2.2110
       YYZ      67.4214    XZZ    -102.3282    YZZ      -1.2649
       ZZZ     188.3280
    Hexadecapole Moments (Debye-Ang^3)
      XXXX   -6023.8115   XXXY      45.6139   XXYY   -1474.3491
      XYYY      23.9150   YYYY   -2540.5577   XXXZ     978.1494
      XXYZ       5.0209   XYYZ     375.0137   YYYZ     -50.5471
      XXZZ   -1607.7392   XYZZ      20.6394   YYZZ   -1074.6644
      XZZZ    1064.4320   YZZZ       4.0349   ZZZZ   -3858.4039
 -----------------------------------------------------------------
 Calculating analytic gradient of the SCF energy
 Gradient of SCF Energy
            1           2           3           4           5           6
    1  -0.0000145   0.0000856   0.0000778  -0.0000132   0.0000226   0.0000061
    2   0.0000018  -0.0000293   0.0000489   0.0000117   0.0000075   0.0000042
    3   0.0000458  -0.0000890  -0.0000106   0.0000200   0.0000260   0.0000375
            7           8           9          10          11          12
    1   0.0000215  -0.0000379  -0.0000037   0.0000746   0.0000567   0.0000219
    2   0.0000072  -0.0000174  -0.0000001  -0.0000036   0.0000200   0.0000113
    3   0.0000411   0.0000428   0.0000568   0.0000434  -0.0000434  -0.0000171
           13          14          15          16          17          18
    1  -0.0000697  -0.0000559   0.0000286   0.0000008  -0.0000050  -0.0000207
    2   0.0000397  -0.0000313  -0.0000068   0.0000077  -0.0000130  -0.0000038
    3  -0.0000004   0.0000507  -0.0000529  -0.0000288  -0.0000323  -0.0000388
           19          20          21          22
    1   0.0000034  -0.0000182  -0.0000793  -0.0000815
    2   0.0000085  -0.0000177  -0.0000803   0.0000348
    3  -0.0000418  -0.0000449   0.0000320   0.0000040
 Max gradient component =       8.904E-05
 RMS gradient           =       3.897E-05
 Gradient time:  CPU 349.22 s  wall 349.24 s
 Geometry Optimization Parameters
   NAtoms,    NIC,     NZ,  NCons,   NDum,   NFix, NCnnct, MaxDiis
       22     171      22       0       0       0       0       0

 Cartesian Hessian Update
 Hessian updated using BFGS update


** GEOMETRY OPTIMIZATION IN DELOCALIZED INTERNAL COORDINATES **
   Searching for a Minimum

   Optimization Cycle:  17

                       Coordinates (Angstroms)
     ATOM                X               Y               Z
      1  C         0.0004769806    0.0090673414    0.0052938641
      2  C        -0.0288593903    0.4717078585    1.3280777180
      3  Cl        1.4459844582    1.0196397028    2.0748236757
      4  C        -1.2327437459    0.4887765302    2.0384044598
      5  Cl       -1.3157234498    1.0538676387    3.6856646163
      6  C        -2.4031005203    0.0470153959    1.4349705986
      7  H        -3.3316386315    0.0623023980    1.9883285367
      8  C        -2.3865511847   -0.4129997919    0.1247662218
      9  Cl       -3.8852470743   -0.9545687878   -0.5817657338
     10  C        -1.1874120043   -0.4334004418   -0.5932966069
     11  Cl       -1.1507830700   -1.0072054826   -2.2375424453
     12  C         1.2830251268   -0.0200954383   -0.7592826268
     13  C         2.1023179158   -1.1568573930   -0.7209670734
     14  Cl        1.6123715587   -2.5291899063    0.2328755125
     15  C         3.2981509407   -1.1867374838   -1.4445814650
     16  Cl        4.3424631742   -2.5821225740   -1.4253465265
     17  C         3.6779218204   -0.0877628033   -2.2041802852
     18  H         4.6024506156   -0.1136677193   -2.7639729599
     19  C         2.8748298943    1.0446898441   -2.2485210863
     20  Cl        3.4021215620    2.3949964520   -3.2166637541
     21  C         1.6768724606    1.0831123712   -1.5285992309
     22  Cl        0.6603365289    2.4960931543   -1.5792300029
   Point Group: c1    Number of degrees of freedom:    60


   Energy is  -4140.362860147

 Hessian updated using BFGS update

 60 Hessian modes will be used to form the next step
  Hessian Eigenvalues:
     0.001687    0.016277    0.017511    0.020384    0.020580    0.020682
     0.021678    0.022737    0.022816    0.023500    0.024089    0.024090
     0.024113    0.024115    0.024125    0.024145    0.024148    0.024204
     0.055192    0.100053    0.101055    0.159998    0.160000    0.216931
     0.217902    0.227314    0.234144    0.235019    0.237282    0.249054
     0.249973    0.249982    0.249987    0.249992    0.249997    0.250014
     0.257063    0.287461    0.287960    0.290334    0.292909    0.301022
     0.301033    0.301034    0.301425    0.317196    0.356665    0.356676
     0.403010    0.406832    0.419972    0.426592    0.457235    0.458716
     0.466516    0.469871    0.478181    0.478208    0.479141    0.485614

 Minimum search - taking simple RFO step
 Searching for Lamda that Minimizes Along All modes
 Value Taken    Lamda =  -0.00000127
 Step Taken.  Stepsize is  0.010933

                             Maximum     Tolerance    Cnvgd?
         Gradient           0.000196      0.000300     YES
         Displacement       0.008003      0.001200      NO
         Energy change     -0.000007      0.000001      NO


 New Cartesian Coordinates Obtained by Inverse Iteration

 Displacement from previous Coordinates is:  0.013883
 ----------------------------------------------------------------
             Standard Nuclear Orientation (Angstroms)
    I     Atom           X                Y                Z
 ----------------------------------------------------------------
    1      C       0.0002097773     0.0086357406     0.0052938696
    2      C      -0.0295640854     0.4719024031     1.3280654046
    3      Cl      1.4444989132     1.0204137703     2.0755128532
    4      C      -1.2333950000     0.4895042631     2.0383239017
    5      Cl     -1.3161790191     1.0559368269     3.6851204045
    6      C      -2.4037378838     0.0474753085     1.4353038980
    7      H      -3.3322749284     0.0630946585     1.9886462106
    8      C      -2.3870998344    -0.4132919218     0.1254730406
    9      Cl     -3.8857477654    -0.9554627296    -0.5807344298
   10      C      -1.1881006647    -0.4341017266    -0.5926895334
   11      Cl     -1.1528762101    -1.0094742883    -2.2361695071
   12      C       1.2831165388    -0.0205151549    -0.7595563684
   13      C       2.1027744513    -1.1572574179    -0.7220113066
   14      Cl      1.6136922173    -2.5306988302     0.2302491111
   15      C       3.2986345562    -1.1867549432    -1.4454652813
   16      Cl      4.3427362723    -2.5823174228    -1.4268350703
   17      C       3.6787043588    -0.0874929634    -2.2043259632
   18      H       4.6033279911    -0.1131474309    -2.7639674936
   19      C       2.8756822792     1.0448943187    -2.2480756027
   20      Cl      3.4030935955     2.3958773416    -3.2152182330
   21      C       1.6776061844     1.0829864109    -1.5284512185
   22      Cl      0.6621622216     2.4964546521    -1.5792332794
 ----------------------------------------------------------------
 Nuclear Repulsion Energy =        2766.32107602 hartrees
 There are      105 alpha and      105 beta electrons
 Applying Cartesian multipole field
    Component          Value
    ---------          -----
     (2,0,0)        1.00000E-11
     (0,2,0)        2.00000E-11
     (0,0,2)       -3.00000E-11
 Nucleus-field energy     =    -0.0000000024 hartrees
 Requested basis set is 6-311++G(d,p)
 There are 186 shells and 518 basis functions
 A cutoff of  1.0D-15 yielded  12563 shell pairs
 There are    109306 function pairs (    117601 Cartesian)
 Smallest overlap matrix eigenvalue = 1.13E-07
 Linear dependence detected in AO basis
 Number of orthogonalized atomic orbitals = 510
 Maximum deviation from orthogonality = 2.377E-10
 Guess from superposition of atomic densities
 Warning:  Energy on first SCF cycle will be non-variational
 SAD guess density has 210.000000 electrons

 -----------------------------------------------------------------------
  General SCF calculation program by
  Eric Jon Sundstrom, Paul Horn, Yuezhi Mao, Dmitri Zuev, Alec White,
  David Stuck, Shaama M.S., Shane Yost, Joonho Lee, David Small,
  Daniel Levine, Susi Lehtola, Hugh Burton, Evgeny Epifanovsky,
  Bang C. Huynh
 -----------------------------------------------------------------------
 Exchange:     0.2000 Hartree-Fock + 0.0800 Slater + 0.7200 B88
 Correlation:  0.1900 VWN1RPA + 0.8100 LYP
 Using SG-1 standard quadrature grid
 A restricted SCF calculation will be
 performed using DIIS
 SCF converges when DIIS error is below 1.0e-08
 ---------------------------------------
  Cycle       Energy         DIIS error
 ---------------------------------------
    1   -4145.0658117924      2.67e-02  
    2   -4140.2709066760      1.71e-03  
    3   -4140.2334380786      1.95e-03  
    4   -4140.3563975660      4.34e-04  
    5   -4140.3624966847      1.11e-04  
    6   -4140.3627516295      5.80e-05  
    7   -4140.3628567196      9.81e-06  
    8   -4140.3628580516      7.78e-06  
    9   -4140.3628600974      1.21e-06  
   10   -4140.3628601369      5.20e-07  
   11   -4140.3628601451      6.51e-08  
   12   -4140.3628601453      3.14e-08  
   13   -4140.3628601452      1.37e-08  
   14   -4140.3628601453      2.98e-09  Convergence criterion met
 ---------------------------------------
 SCF time:   CPU 944.54s  wall 944.00s 
 SCF   energy in the final basis set =    -4140.3628601453
 Total energy in the final basis set =    -4140.3628601453

 --------------------------------------------------------------

                    Orbital Energies (a.u.)
 --------------------------------------------------------------

 Alpha MOs
 -- Occupied --
********-101.5819-101.5819-101.5818-101.5815-101.5814-101.5813-101.5813
-10.2816 -10.2815 -10.2815 -10.2814 -10.2790 -10.2790 -10.2790 -10.2790
-10.2494 -10.2491 -10.2295 -10.2295  -9.4967  -9.4967  -9.4966  -9.4966
 -9.4960  -9.4960  -9.4959  -9.4959  -7.2616  -7.2616  -7.2615  -7.2615
 -7.2609  -7.2609  -7.2608  -7.2607  -7.2515  -7.2515  -7.2514  -7.2513
 -7.2508  -7.2508  -7.2508  -7.2507  -7.2507  -7.2507  -7.2506  -7.2506
 -7.2502  -7.2502  -7.2501  -7.2500  -0.9708  -0.9551  -0.9242  -0.9241
 -0.9036  -0.8865  -0.8810  -0.8809  -0.8484  -0.8426  -0.8028  -0.7630
 -0.7462  -0.7460  -0.6902  -0.6328  -0.6283  -0.6283  -0.5541  -0.5540
 -0.5496  -0.5358  -0.5066  -0.4863  -0.4751  -0.4735  -0.4734  -0.4626
 -0.4625  -0.4445  -0.4292  -0.4291  -0.4232  -0.4168  -0.4064  -0.3804
 -0.3804  -0.3690  -0.3622  -0.3590  -0.3569  -0.3496  -0.3496  -0.3363
 -0.3360  -0.3358  -0.3358  -0.3279  -0.3278  -0.2854  -0.2853  -0.2691
 -0.2671
 -- Virtual --
 -0.0676  -0.0674  -0.0628  -0.0564  -0.0518  -0.0358  -0.0107  -0.0106
 -0.0086  -0.0022   0.0093   0.0105   0.0237   0.0238   0.0286   0.0292
  0.0294   0.0389   0.0513   0.0515   0.0517   0.0597   0.0602   0.0674
  0.0675   0.0771   0.0771   0.0776   0.0824   0.0909   0.0911   0.0946
  0.1035   0.1047   0.1048   0.1058   0.1070   0.1072   0.1094   0.1141
  0.1215   0.1249   0.1251   0.1274   0.1342   0.1346   0.1372   0.1374
  0.1415   0.1417   0.1452   0.1465   0.1504   0.1580   0.1581   0.1691
  0.1726   0.1749   0.1870   0.1874   0.1913   0.1981   0.2016   0.2019
  0.2061   0.2084   0.2092   0.2114   0.2119   0.2197   0.2263   0.2268
  0.2345   0.2355   0.2357   0.2375   0.2398   0.2455   0.2576   0.2578
  0.2625   0.2634   0.2704   0.2707   0.2728   0.2801   0.2887   0.2889
  0.2914   0.2937   0.2938   0.3005   0.3008   0.3019   0.3068   0.3118
  0.3317   0.3453   0.3521   0.3917   0.3918   0.4132   0.4143   0.4297
  0.4299   0.4388   0.4389   0.4421   0.4498   0.4516   0.4525   0.4630
  0.4632   0.4729   0.4732   0.4747   0.4811   0.4914   0.4916   0.4945
  0.5032   0.5120   0.5122   0.5196   0.5196   0.5429   0.5444   0.5686
  0.5691   0.5698   0.5704   0.5755   0.5789   0.5932   0.5934   0.5963
  0.5964   0.6135   0.6215   0.6217   0.6254   0.6342   0.6343   0.6374
  0.6481   0.6565   0.6566   0.6659   0.6709   0.6772   0.6775   0.6937
  0.7293   0.7715   0.7744   0.7746   0.7792   0.7883   0.7991   0.8257
  0.8258   0.8263   0.8275   0.8286   0.8353   0.8355   0.8370   0.8371
  0.8399   0.8535   0.8537   0.8555   0.8580   0.8660   0.8713   0.8717
  0.8847   0.8850   0.8874   0.8888   0.8890   0.8948   0.8952   0.8955
  0.8965   0.9240   0.9242   0.9315   0.9430   0.9438   0.9465   0.9466
  0.9562   0.9596   0.9701   0.9735   0.9747   0.9749   0.9910   0.9912
  0.9980   1.0158   1.0186   1.0190   1.0193   1.0685   1.0687   1.0722
  1.0926   1.1415   1.1417   1.1665   1.1667   1.1720   1.1789   1.2119
  1.2120   1.2163   1.2312   1.2609   1.2612   1.2736   1.2772   1.2805
  1.2860   1.2958   1.2960   1.2971   1.2974   1.3000   1.3565   1.3729
  1.3731   1.3736   1.3870   1.4402   1.4404   1.4724   1.4725   1.4967
  1.5569   1.5577   1.5791   1.5919   1.5921   1.6410   1.6526   1.6529
  1.7194   1.7196   1.7392   1.7567   1.7612   1.7645   1.7646   1.7771
  1.8127   1.8338   1.8614   1.8616   1.8825   1.8825   1.9181   1.9483
  1.9484   1.9783   1.9786   2.0301   2.0331   2.0332   2.0564   2.1143
  2.1145   2.1517   2.1858   2.2245   2.2365   2.2398   2.2398   2.2492
  2.2493   2.2658   2.2714   2.2874   2.3060   2.3062   2.3250   2.3283
  2.3336   2.3338   2.3846   2.3976   2.3984   2.4011   2.4427   2.4428
  2.4441   2.4679   2.4797   2.4913   2.4918   2.5294   2.5297   2.5456
  2.5762   2.5798   2.6037   2.6039   2.6459   2.6461   2.6721   2.6800
  2.6835   2.6836   2.7337   2.7364   2.7373   2.7526   2.7776   2.8102
  2.8103   2.8263   2.8846   2.9489   2.9492   3.0470   3.0639   3.0750
  3.0752   3.1163   3.1167   3.1236   3.1236   3.2011   3.2514   3.2517
  3.2558   3.2901   3.3598   3.3826   3.5119   3.5120   3.5468   3.6807
  3.7848   3.7973   3.8916   3.8918   3.9663   4.0278   4.3145   4.8008
  4.8010   9.7687   9.7690   9.7797   9.7797   9.8139   9.8145   9.8585
  9.8728  23.2971  23.4545  23.7861  23.7863  23.8583  23.8814  23.9302
 23.9307  23.9362  24.0532  24.0698  24.0899  25.7719  25.8008  25.8028
 25.8030  25.8491  25.9656  25.9658  26.0116  26.0608  26.1225  26.1667
 26.1675  26.2029  26.2938  26.2957  26.3529  26.5453  26.5455  26.6194
 26.6433  26.7953  26.7966  26.8824  27.2125 215.7609 215.7647 215.7742
215.7743 215.8154 215.8161 215.8792 215.8813
 --------------------------------------------------------------

          Ground-State Mulliken Net Atomic Charges

     Atom                 Charge (a.u.)
  ----------------------------------------
      1 C                    -0.746653
      2 C                    -1.546638
      3 Cl                    0.555897
      4 C                     0.797127
      5 Cl                    0.550302
      6 C                    -0.172178
      7 H                     0.245526
      8 C                     0.853239
      9 Cl                    0.548424
     10 C                    -1.644602
     11 Cl                    0.558591
     12 C                    -0.767097
     13 C                    -1.630232
     14 Cl                    0.554114
     15 C                     0.859476
     16 Cl                    0.548742
     17 C                    -0.171432
     18 H                     0.245307
     19 C                     0.819246
     20 Cl                    0.549427
     21 C                    -1.559004
     22 Cl                    0.552420
  ----------------------------------------
  Sum of atomic charges =     0.000000

 -----------------------------------------------------------------
                    Cartesian Multipole Moments
 -----------------------------------------------------------------
    Charge (ESU x 10^10)
                 0.0000
    Dipole Moment (Debye)
         X      -0.0044      Y      -0.0068      Z      -0.0044
       Tot       0.0092
    Quadrupole Moments (Debye-Ang)
        XX    -161.9927     XY      -0.2436     YY    -172.2979
        XZ      -6.1627     YZ       0.1407     ZZ    -168.6175
    Octopole Moments (Debye-Ang^2)
       XXX    -308.1512    XXY       4.7079    XYY    -113.4328
       YYY       7.1671    XXZ      56.1496    XYZ       2.2003
       YYZ      67.4202    XZZ    -102.3342    YZZ      -1.2449
       ZZZ     188.3434
    Hexadecapole Moments (Debye-Ang^3)
      XXXX   -6026.3858   XXXY      45.3470   XXYY   -1475.1539
      XYYY      23.6345   YYYY   -2542.4737   XXXZ     978.9509
      XXYZ       4.7114   XYYZ     375.3323   YYYZ     -51.5034
      XXZZ   -1607.9799   XYZZ      20.5612   YYZZ   -1074.8126
      XZZZ    1065.3899   YZZZ       3.1681   ZZZZ   -3857.4950
 -----------------------------------------------------------------
 Calculating analytic gradient of the SCF energy
 Gradient of SCF Energy
            1           2           3           4           5           6
    1  -0.0000282   0.0000091  -0.0000643   0.0000043   0.0000532   0.0000643
    2   0.0000046  -0.0000094   0.0000449   0.0000020   0.0000137   0.0000052
    3   0.0000445   0.0000396   0.0000412  -0.0000062   0.0000077   0.0000071
            7           8           9          10          11          12
    1   0.0000230   0.0000098   0.0000192  -0.0000650  -0.0000664   0.0000371
    2   0.0000051  -0.0000079  -0.0000040  -0.0000091   0.0000198   0.0000079
    3   0.0000391   0.0000396   0.0000398   0.0000216   0.0000734  -0.0000317
           13          14          15          16          17          18
    1   0.0000450   0.0000762  -0.0000126  -0.0000233  -0.0000601  -0.0000222
    2  -0.0000230  -0.0000027   0.0000078   0.0000044  -0.0000051  -0.0000043
    3  -0.0000152  -0.0000587  -0.0000370  -0.0000136  -0.0000031  -0.0000382
           19          20          21          22
    1  -0.0000118  -0.0000465  -0.0000048   0.0000642
    2  -0.0000147  -0.0000103  -0.0000094  -0.0000156
    3  -0.0000149  -0.0000289  -0.0000505  -0.0000556
 Max gradient component =       7.616E-05
 RMS gradient           =       3.409E-05
 Gradient time:  CPU 353.27 s  wall 353.30 s
 Geometry Optimization Parameters
   NAtoms,    NIC,     NZ,  NCons,   NDum,   NFix, NCnnct, MaxDiis
       22     171      22       0       0       0       0       0

 Cartesian Hessian Update
 Hessian updated using BFGS update


** GEOMETRY OPTIMIZATION IN DELOCALIZED INTERNAL COORDINATES **
   Searching for a Minimum

   Optimization Cycle:  18

                       Coordinates (Angstroms)
     ATOM                X               Y               Z
      1  C         0.0002097773    0.0086357406    0.0052938696
      2  C        -0.0295640854    0.4719024031    1.3280654046
      3  Cl        1.4444989132    1.0204137703    2.0755128532
      4  C        -1.2333950000    0.4895042631    2.0383239017
      5  Cl       -1.3161790191    1.0559368269    3.6851204045
      6  C        -2.4037378838    0.0474753085    1.4353038980
      7  H        -3.3322749284    0.0630946585    1.9886462106
      8  C        -2.3870998344   -0.4132919218    0.1254730406
      9  Cl       -3.8857477654   -0.9554627296   -0.5807344298
     10  C        -1.1881006647   -0.4341017266   -0.5926895334
     11  Cl       -1.1528762101   -1.0094742883   -2.2361695071
     12  C         1.2831165388   -0.0205151549   -0.7595563684
     13  C         2.1027744513   -1.1572574179   -0.7220113066
     14  Cl        1.6136922173   -2.5306988302    0.2302491111
     15  C         3.2986345562   -1.1867549432   -1.4454652813
     16  Cl        4.3427362723   -2.5823174228   -1.4268350703
     17  C         3.6787043588   -0.0874929634   -2.2043259632
     18  H         4.6033279911   -0.1131474309   -2.7639674936
     19  C         2.8756822792    1.0448943187   -2.2480756027
     20  Cl        3.4030935955    2.3958773416   -3.2152182330
     21  C         1.6776061844    1.0829864109   -1.5284512185
     22  Cl        0.6621622216    2.4964546521   -1.5792332794
   Point Group: c1    Number of degrees of freedom:    60


   Energy is  -4140.362860145

 Hessian updated using BFGS update

 60 Hessian modes will be used to form the next step
  Hessian Eigenvalues:
     0.001730    0.015994    0.017504    0.020572    0.020675    0.020972
     0.021675    0.022330    0.022815    0.023491    0.024084    0.024090
     0.024094    0.024115    0.024115    0.024145    0.024146    0.024149
     0.055181    0.099731    0.159973    0.160000    0.171633    0.216925
     0.220606    0.227407    0.234314    0.235015    0.241639    0.248229
     0.249975    0.249981    0.249984    0.249993    0.249997    0.250037
     0.265765    0.287883    0.289954    0.292766    0.298728    0.300997
     0.301033    0.301034    0.307598    0.329927    0.356665    0.356671
     0.405747    0.406901    0.419994    0.426589    0.457190    0.458584
     0.466513    0.468402    0.478138    0.478212    0.479142    0.495961

 Minimum search - taking simple RFO step
 Searching for Lamda that Minimizes Along All modes
 Value Taken    Lamda =   0.00000000
 Step Taken.  Stepsize is  0.003710

                             Maximum     Tolerance    Cnvgd?
         Gradient           0.000263      0.000300     YES
         Displacement       0.002561      0.001200      NO
         Energy change      0.000000      0.000001     YES

 Final energy is   -4140.3628601452838     


 ******************************
 **  OPTIMIZATION CONVERGED  **
 ******************************

                       Coordinates (Angstroms)
     ATOM                X               Y               Z
      1  C         0.0002097773    0.0086357406    0.0052938696
      2  C        -0.0295640854    0.4719024031    1.3280654046
      3  Cl        1.4444989132    1.0204137703    2.0755128532
      4  C        -1.2333950000    0.4895042631    2.0383239017
      5  Cl       -1.3161790191    1.0559368269    3.6851204045
      6  C        -2.4037378838    0.0474753085    1.4353038980
      7  H        -3.3322749284    0.0630946585    1.9886462106
      8  C        -2.3870998344   -0.4132919218    0.1254730406
      9  Cl       -3.8857477654   -0.9554627296   -0.5807344298
     10  C        -1.1881006647   -0.4341017266   -0.5926895334
     11  Cl       -1.1528762101   -1.0094742883   -2.2361695071
     12  C         1.2831165388   -0.0205151549   -0.7595563684
     13  C         2.1027744513   -1.1572574179   -0.7220113066
     14  Cl        1.6136922173   -2.5306988302    0.2302491111
     15  C         3.2986345562   -1.1867549432   -1.4454652813
     16  Cl        4.3427362723   -2.5823174228   -1.4268350703
     17  C         3.6787043588   -0.0874929634   -2.2043259632
     18  H         4.6033279911   -0.1131474309   -2.7639674936
     19  C         2.8756822792    1.0448943187   -2.2480756027
     20  Cl        3.4030935955    2.3958773416   -3.2152182330
     21  C         1.6776061844    1.0829864109   -1.5284512185
     22  Cl        0.6621622216    2.4964546521   -1.5792332794

Z-matrix Print:
$molecule
0 1
Cl
C  1 1.741643
C  2 1.397780 1 120.470627
C  3 1.388611 2 119.990544 1 179.998903 0
H  4 1.081024 3 119.862145 2 179.971478 0
C  4 1.388786 3 120.337229 2 0.017358 0
C  6 1.397850 4 120.073541 3 -0.040867 0
C  7 1.401866 6 120.125254 4 0.020028 0
C  8 1.493886 7 120.516612 6 -179.687227 0
C  9 1.401619 8 120.477793 7 -90.453328 0
C  10 1.398105 9 120.138657 8 -179.604109 0
C  11 1.388906 10 120.095969 9 0.055688 0
H  12 1.081104 11 119.836409 10 179.880059 0
C  12 1.388776 11 120.286678 10 -0.088723 0
C  14 1.397976 12 120.011845 11 0.047562 0
Cl 10 1.741148 9 119.405750 8 0.324672 0
Cl 15 1.741362 14 120.438141 12 179.860264 0
Cl 7 1.741380 6 120.460199 4 -179.860323 0
Cl 14 1.743012 12 118.401981 11 179.951459 0
Cl 3 1.743165 2 121.646934 1 -0.000000 0
Cl 11 1.743182 10 121.582447 9 -179.952387 0
Cl 6 1.743456 4 118.263509 3 -179.972421 0
$end


 --------------------------------------------------------------

                    Orbital Energies (a.u.)
 --------------------------------------------------------------

 Alpha MOs
 -- Occupied --
********-101.5819-101.5819-101.5818-101.5815-101.5814-101.5813-101.5813
-10.2816 -10.2815 -10.2815 -10.2814 -10.2790 -10.2790 -10.2790 -10.2790
-10.2494 -10.2491 -10.2295 -10.2295  -9.4967  -9.4967  -9.4966  -9.4966
 -9.4960  -9.4960  -9.4959  -9.4959  -7.2616  -7.2616  -7.2615  -7.2615
 -7.2609  -7.2609  -7.2608  -7.2607  -7.2515  -7.2515  -7.2514  -7.2513
 -7.2508  -7.2508  -7.2508  -7.2507  -7.2507  -7.2507  -7.2506  -7.2506
 -7.2502  -7.2502  -7.2501  -7.2500  -0.9708  -0.9551  -0.9242  -0.9241
 -0.9036  -0.8865  -0.8810  -0.8809  -0.8484  -0.8426  -0.8028  -0.7630
 -0.7462  -0.7460  -0.6902  -0.6328  -0.6283  -0.6283  -0.5541  -0.5540
 -0.5496  -0.5358  -0.5066  -0.4863  -0.4751  -0.4735  -0.4734  -0.4626
 -0.4625  -0.4445  -0.4292  -0.4291  -0.4232  -0.4168  -0.4064  -0.3804
 -0.3804  -0.3690  -0.3622  -0.3590  -0.3569  -0.3496  -0.3496  -0.3363
 -0.3360  -0.3358  -0.3358  -0.3279  -0.3278  -0.2854  -0.2853  -0.2691
 -0.2671
 -- Virtual --
 -0.0676  -0.0674  -0.0628  -0.0564  -0.0518  -0.0358  -0.0107  -0.0106
 -0.0086  -0.0022   0.0093   0.0105   0.0237   0.0238   0.0286   0.0292
  0.0294   0.0389   0.0513   0.0515   0.0517   0.0597   0.0602   0.0674
  0.0675   0.0771   0.0771   0.0776   0.0824   0.0909   0.0911   0.0946
  0.1035   0.1047   0.1048   0.1058   0.1070   0.1072   0.1094   0.1141
  0.1215   0.1249   0.1251   0.1274   0.1342   0.1346   0.1372   0.1374
  0.1415   0.1417   0.1452   0.1465   0.1504   0.1580   0.1581   0.1691
  0.1726   0.1749   0.1870   0.1874   0.1913   0.1981   0.2016   0.2019
  0.2061   0.2084   0.2092   0.2114   0.2119   0.2197   0.2263   0.2268
  0.2345   0.2355   0.2357   0.2375   0.2398   0.2455   0.2576   0.2578
  0.2625   0.2634   0.2704   0.2707   0.2728   0.2801   0.2887   0.2889
  0.2914   0.2937   0.2938   0.3005   0.3008   0.3019   0.3068   0.3118
  0.3317   0.3453   0.3521   0.3917   0.3918   0.4132   0.4143   0.4297
  0.4299   0.4388   0.4389   0.4421   0.4498   0.4516   0.4525   0.4630
  0.4632   0.4729   0.4732   0.4747   0.4811   0.4914   0.4916   0.4945
  0.5032   0.5120   0.5122   0.5196   0.5196   0.5429   0.5444   0.5686
  0.5691   0.5698   0.5704   0.5755   0.5789   0.5932   0.5934   0.5963
  0.5964   0.6135   0.6215   0.6217   0.6254   0.6342   0.6343   0.6374
  0.6481   0.6565   0.6566   0.6659   0.6709   0.6772   0.6775   0.6937
  0.7293   0.7715   0.7744   0.7746   0.7792   0.7883   0.7991   0.8257
  0.8258   0.8263   0.8275   0.8286   0.8353   0.8355   0.8370   0.8371
  0.8399   0.8535   0.8537   0.8555   0.8580   0.8660   0.8713   0.8717
  0.8847   0.8850   0.8874   0.8888   0.8890   0.8948   0.8952   0.8955
  0.8965   0.9240   0.9242   0.9315   0.9430   0.9438   0.9465   0.9466
  0.9562   0.9596   0.9701   0.9735   0.9747   0.9749   0.9910   0.9912
  0.9980   1.0158   1.0186   1.0190   1.0193   1.0685   1.0687   1.0722
  1.0926   1.1415   1.1417   1.1665   1.1667   1.1720   1.1789   1.2119
  1.2120   1.2163   1.2312   1.2609   1.2612   1.2736   1.2772   1.2805
  1.2860   1.2958   1.2960   1.2971   1.2974   1.3000   1.3565   1.3729
  1.3731   1.3736   1.3870   1.4402   1.4404   1.4724   1.4725   1.4967
  1.5569   1.5577   1.5791   1.5919   1.5921   1.6410   1.6526   1.6529
  1.7194   1.7196   1.7392   1.7567   1.7612   1.7645   1.7646   1.7771
  1.8127   1.8338   1.8614   1.8616   1.8825   1.8825   1.9181   1.9483
  1.9484   1.9783   1.9786   2.0301   2.0331   2.0332   2.0564   2.1143
  2.1145   2.1517   2.1858   2.2245   2.2365   2.2398   2.2398   2.2492
  2.2493   2.2658   2.2714   2.2874   2.3060   2.3062   2.3250   2.3283
  2.3336   2.3338   2.3846   2.3976   2.3984   2.4011   2.4427   2.4428
  2.4441   2.4679   2.4797   2.4913   2.4918   2.5294   2.5297   2.5456
  2.5762   2.5798   2.6037   2.6039   2.6459   2.6461   2.6721   2.6800
  2.6835   2.6836   2.7337   2.7364   2.7373   2.7526   2.7776   2.8102
  2.8103   2.8263   2.8846   2.9489   2.9492   3.0470   3.0639   3.0750
  3.0752   3.1163   3.1167   3.1236   3.1236   3.2011   3.2514   3.2517
  3.2558   3.2901   3.3598   3.3826   3.5119   3.5120   3.5468   3.6807
  3.7848   3.7973   3.8916   3.8918   3.9663   4.0278   4.3145   4.8008
  4.8010   9.7687   9.7690   9.7797   9.7797   9.8139   9.8145   9.8585
  9.8728  23.2971  23.4545  23.7861  23.7863  23.8583  23.8814  23.9302
 23.9307  23.9362  24.0532  24.0698  24.0899  25.7719  25.8008  25.8028
 25.8030  25.8491  25.9656  25.9658  26.0116  26.0608  26.1225  26.1667
 26.1675  26.2029  26.2938  26.2957  26.3529  26.5453  26.5455  26.6194
 26.6433  26.7953  26.7966  26.8824  27.2125 215.7609 215.7647 215.7742
215.7743 215.8154 215.8161 215.8792 215.8813
 --------------------------------------------------------------

          Ground-State Mulliken Net Atomic Charges

     Atom                 Charge (a.u.)
  ----------------------------------------
      1 C                    -0.746653
      2 C                    -1.546638
      3 Cl                    0.555897
      4 C                     0.797127
      5 Cl                    0.550302
      6 C                    -0.172178
      7 H                     0.245526
      8 C                     0.853239
      9 Cl                    0.548424
     10 C                    -1.644602
     11 Cl                    0.558591
     12 C                    -0.767097
     13 C                    -1.630232
     14 Cl                    0.554114
     15 C                     0.859476
     16 Cl                    0.548742
     17 C                    -0.171432
     18 H                     0.245307
     19 C                     0.819246
     20 Cl                    0.549427
     21 C                    -1.559004
     22 Cl                    0.552420
  ----------------------------------------
  Sum of atomic charges =     0.000000

 -----------------------------------------------------------------
                    Cartesian Multipole Moments
 -----------------------------------------------------------------
    Charge (ESU x 10^10)
                 0.0000
    Dipole Moment (Debye)
         X      -0.0044      Y      -0.0068      Z      -0.0044
       Tot       0.0092
    Quadrupole Moments (Debye-Ang)
        XX    -161.9927     XY      -0.2436     YY    -172.2979
        XZ      -6.1627     YZ       0.1407     ZZ    -168.6175
    Octopole Moments (Debye-Ang^2)
       XXX    -308.1512    XXY       4.7079    XYY    -113.4328
       YYY       7.1671    XXZ      56.1496    XYZ       2.2003
       YYZ      67.4202    XZZ    -102.3342    YZZ      -1.2449
       ZZZ     188.3434
    Hexadecapole Moments (Debye-Ang^3)
      XXXX   -6026.3858   XXXY      45.3470   XXYY   -1475.1539
      XYYY      23.6345   YYYY   -2542.4737   XXXZ     978.9509
      XXYZ       4.7114   XYYZ     375.3323   YYYZ     -51.5034
      XXZZ   -1607.9799   XYZZ      20.5612   YYZZ   -1074.8126
      XZZZ    1065.3899   YZZZ       3.1681   ZZZZ   -3857.4950
 -----------------------------------------------------------------
Archival summary:
1\1\november\OPT\ProcedureUnspecified\BasisUnspecified\l8122\taweetha\SunJan1215:27:192020SunJan1215:27:192020\0\\#,OPT,ProcedureUnspecified,BasisUnspecified,\\0,1\Cl\C,1,1.74164\C,2,1.39778,1,120.471\C,3,1.38861,2,119.991,1,179.999,0\H,4,1.08102,3,119.862,2,179.971,0\C,4,1.38879,3,120.337,2,0.0173577,0\C,6,1.39785,4,120.074,3,-0.0408666,0\C,7,1.40187,6,120.125,4,0.0200284,0\C,8,1.49389,7,120.517,6,-179.687,0\C,9,1.40162,8,120.478,7,-90.4533,0\C,10,1.3981,9,120.139,8,-179.604,0\C,11,1.38891,10,120.096,9,0.0556881,0\H,12,1.0811,11,119.836,10,179.88,0\C,12,1.38878,11,120.287,10,-0.0887227,0\C,14,1.39798,12,120.012,11,0.0475624,0\Cl,10,1.74115,9,119.406,8,0.324672,0\Cl,15,1.74136,14,120.438,12,179.86,0\Cl,7,1.74138,6,120.46,4,-179.86,0\Cl,14,1.74301,12,118.402,11,179.951,0\Cl,3,1.74316,2,121.647,1,-0,0\Cl,11,1.74318,10,121.582,9,-179.952,0\Cl,6,1.74346,4,118.264,3,-179.972,0\\\@

 Total job time:  23402.32s(wall), 23401.19s(cpu) 
 Sun Jan 12 15:27:19 2020

        *************************************************************
        *                                                           *
        *  Thank you very much for using Q-Chem.  Have a nice day.  *
        *                                                           *
        *************************************************************


 
User input: 2 of 2 
 
                  Welcome to Q-Chem
     A Quantum Leap Into The Future Of Chemistry


 Q-Chem 5.2 (devel), Q-Chem, Inc., Pleasanton, CA (2019)

 Yihan Shao,  Zhengting Gan,  E. Epifanovsky,  A. T. B. Gilbert,  M. Wormit,  
 J. Kussmann,  A. W. Lange,  A. Behn,  Jia Deng,  Xintian Feng,  D. Ghosh,  
 M. Goldey,  P. R. Horn,  L. D. Jacobson,  I. Kaliman,  T. Kus,  A. Landau,  
 Jie Liu,  E. I. Proynov,  R. M. Richard,  R. P. Steele,  E. J. Sundstrom,  
 H. L. Woodcock III,  P. M. Zimmerman,  D. Zuev,  B. Albrecht,  E. Alguire,  
 S. A. Baeppler,  D. Barton,  Z. Benda,  Y. A. Bernard,  E. J. Berquist,  
 K. B. Bravaya,  H. Burton,  D. Casanova,  Chun-Min Chang,  Yunqing Chen,  
 A. Chien,  K. D. Closser,  M. P. Coons,  S. Coriani,  S. Dasgupta,  
 A. L. Dempwolff,  M. Diedenhofen,  Hainam Do,  R. G. Edgar,  Po-Tung Fang,  
 S. Faraji,  S. Fatehi,  Qingguo Feng,  K. D. Fenk,  J. Fosso-Tande,  
 J. Gayvert,  Qinghui Ge,  A. Ghysels,  G. Gidofalvi,  J. Gomes,  
 J. Gonthier,  A. Gunina,  D. Hait,  M. W. D. Hanson-Heine,  
 P. H. P. Harbach,  A. W. Hauser,  M. F. Herbst,  J. E. Herr,  
 E. G. Hohenstein,  Z. C. Holden,  Kerwin Hui,  B. C. Huynh,  T.-C. Jagau,  
 Hyunjun Ji,  B. Kaduk,  K. Khistyaev,  Jaehoon Kim,  P. Klunzinger,  K. Koh,  
 D. Kosenkov,  L. Koulias,  T. Kowalczyk,  C. M. Krauter,  A. Kunitsa,  
 Ka Un Lao,  A. Laurent,  K. V. Lawler,  Joonho Lee,  D. Lefrancois,  
 S. Lehtola,  D. S. Levine,  Yi-Pei Li,  You-Sheng Lin,  Fenglai Liu,  
 E. Livshits,  A. Luenser,  P. Manohar,  E. Mansoor,  S. F. Manzer,  
 Shan-Ping Mao,  Yuezhi Mao,  N. Mardirossian,  A. V. Marenich,  
 T. Markovich,  L. A. Martinez-Martinez,  S. A. Maurer,  N. J. Mayhall,  
 S. C. McKenzie,  J.-M. Mewes,  P. Morgante,  A. F. Morrison,  
 J. W. Mullinax,  K. Nanda,  T. S. Nguyen-Beck,  R. Olivares-Amaya,  
 J. A. Parkhill,  Zheng Pei,  T. M. Perrine,  F. Plasser,  P. Pokhilko,  
 S. Prager,  A. Prociuk,  E. Ramos,  D. R. Rehn,  F. Rob,  M. Scheurer,  
 M. Schneider,  N. Sergueev,  S. M. Sharada,  S. Sharma,  D. W. Small,  
 T. Stauch,  T. Stein,  Yu-Chuan Su,  A. J. W. Thom,  A. Tkatchenko,  
 T. Tsuchimochi,  N. M. Tubman,  L. Vogt,  M. L. Vidal,  O. Vydrov,  
 M. A. Watson,  J. Wenzel,  M. de Wergifosse,  T. A. Wesolowski,  A. White,  
 J. Witte,  A. Yamada,  Jun Yang,  K. Yao,  S. Yeganeh,  S. R. Yost,  
 Zhi-Qiang You,  A. Zech,  Igor Ying Zhang,  Xing Zhang,  Yan Zhao,  
 Ying Zhu,  B. R. Brooks,  G. K. L. Chan,  C. J. Cramer,  M. S. Gordon,  
 W. J. Hehre,  A. Klamt,  M. W. Schmidt,  C. D. Sherrill,  D. G. Truhlar,  
 A. Aspuru-Guzik,  R. Baer,  A. T. Bell,  N. A. Besley,  Jeng-Da Chai,  
 A. E. DePrince, III,  R. A. DiStasio Jr.,  A. Dreuw,  B. D. Dunietz,  
 T. R. Furlani,  Chao-Ping Hsu,  Yousung Jung,  Jing Kong,  D. S. Lambrecht,  
 WanZhen Liang,  C. Ochsenfeld,  V. A. Rassolov,  L. V. Slipchenko,  
 J. E. Subotnik,  T. Van Voorhis,  J. M. Herbert,  A. I. Krylov,  
 P. M. W. Gill,  M. Head-Gordon

 Contributors to earlier versions of Q-Chem not listed above: 
 R. D. Adamson,  B. Austin,  J. Baker,  G. J. O. Beran,  K. Brandhorst,  
 S. T. Brown,  E. F. C. Byrd,  A. K. Chakraborty,  C.-L. Cheng,  
 Siu Hung Chien,  D. M. Chipman,  D. L. Crittenden,  H. Dachsel,  
 R. J. Doerksen,  A. D. Dutoi,  L. Fusti-Molnar,  W. A. Goddard III,  
 A. Golubeva-Zadorozhnaya,  S. R. Gwaltney,  G. Hawkins,  A. Heyden,  
 S. Hirata,  G. Kedziora,  F. J. Keil,  C. Kelley,  Jihan Kim,  R. A. King,  
 R. Z. Khaliullin,  P. P. Korambath,  W. Kurlancheek,  A. M. Lee,  M. S. Lee,  
 S. V. Levchenko,  Ching Yeh Lin,  D. Liotard,  R. C. Lochan,  I. Lotan,  
 P. E. Maslen,  N. Nair,  D. P. O'Neill,  D. Neuhauser,  E. Neuscamman,  
 C. M. Oana,  R. Olson,  B. Peters,  R. Peverati,  P. A. Pieniazek,  
 Y. M. Rhee,  J. Ritchie,  M. A. Rohrdanz,  E. Rosta,  N. J. Russ,  
 H. F. Schaefer III,  N. E. Schultz,  N. Shenvi,  A. C. Simmonett,  A. Sodt,  
 D. Stuck,  K. S. Thanthiriwatte,  V. Vanovschi,  Tao Wang,  A. Warshel,  
 C. F. Williams,  Q. Wu,  X. Xu,  W. Zhang

 Please cite Q-Chem as follows:
 Y. Shao et al., Mol. Phys. 113, 184-215 (2015)
 DOI: 10.1080/00268976.2014.952696

 Q-Chem 5.2.1 for Intel X86 EM64T Linux

 Parts of Q-Chem use Armadillo 8.300.2 (Tropical Shenanigans).
 http://arma.sourceforge.net/

 Q-Chem begins on Sun Jan 12 15:27:19 2020  

Host: 
0

     Scratch files written to /scratch/taweetham/qchem9270//
NAlpha2: 210
NElect   210
Mult     1
The previous job contains 0 fragments, simply inherited here

 Q-Chem warning in module libgen/rem_setup.C, line 2168:

 Setting Thresh to 1e-14


Checking the input file for inconsistencies... 	...done.

--------------------------------------------------------------
User input:
--------------------------------------------------------------

$MOLECULE
READ
$END

$REM
   JOB_TYPE 	FREQUENCY
   BASIS 	6-311++G**
   METHOD	B3LYP
   SCF_GUESS_ALWAYS     TRUE
   S2THRESH     15
   THRESH       15
   MEM_TOTAL    10000
$END

--------------------------------------------------------------
 ----------------------------------------------------------------
             Standard Nuclear Orientation (Angstroms)
    I     Atom           X                Y                Z
 ----------------------------------------------------------------
    1      C      -0.7468302873    -0.0024406489    -0.0081703538
    2      C      -1.4631946471     0.8278192463    -0.8815074181
    3      Cl     -0.5963353118     1.8682628995    -1.9762384486
    4      C      -2.8609644353     0.8195703553    -0.8689613315
    5      Cl     -3.7917749408     1.8363233694    -1.9364082275
    6      C      -3.5441525592    -0.0112905814     0.0094743682
    7      H      -4.6251564524    -0.0141866054     0.0153835306
    8      C      -2.8457601301    -0.8385314792     0.8790493518
    9      Cl     -3.7550663798    -1.8606815948     1.9593248178
   10      C      -1.4479923513    -0.8373806056     0.8732656055
   11      Cl     -0.5594623831    -1.8698458977     1.9585539023
   12      C       0.7470394126     0.0044431546    -0.0093334948
   13      C       1.4504978072     0.8848067194     0.8246557010
   14      Cl      0.5655176425     1.9739887905     1.8555946770
   15      C       2.8484658375     0.8839626836     0.8293270671
   16      Cl      3.7586504108     1.9607681549     1.8540924706
   17      C       3.5453310172     0.0095316941     0.0056469982
   18      H       4.6264165335     0.0098436973     0.0119449935
   19      C       2.8594012236    -0.8661841576    -0.8260269243
   20      Cl      3.7852976405    -1.9399642956    -1.8401249138
   21      C       1.4613534714    -0.8729306800    -0.8366832736
   22      Cl      0.5919717783    -1.9690815023    -1.8731322953
 ----------------------------------------------------------------
 Molecular Point Group                 C1    NOp =  1
 Largest Abelian Subgroup              C1    NOp =  1
 Nuclear Repulsion Energy =        2766.32107602 hartrees
 There are      105 alpha and      105 beta electrons
 Requested basis set is 6-311++G(d,p)
 There are 186 shells and 518 basis functions

 Total QAlloc Memory Limit  10000 MB
 Mega-Array Size       188 MB
 MEM_STATIC part       192 MB
 A cutoff of  1.0D-15 yielded  12563 shell pairs
 There are    109306 function pairs (    117601 Cartesian)
 Smallest overlap matrix eigenvalue = 1.13E-07
 Linear dependence detected in AO basis
 Number of orthogonalized atomic orbitals = 510
 Maximum deviation from orthogonality = 3.796E-10
 Guess from superposition of atomic densities
 Warning:  Energy on first SCF cycle will be non-variational
 SAD guess density has 210.000000 electrons

 -----------------------------------------------------------------------
  General SCF calculation program by
  Eric Jon Sundstrom, Paul Horn, Yuezhi Mao, Dmitri Zuev, Alec White,
  David Stuck, Shaama M.S., Shane Yost, Joonho Lee, David Small,
  Daniel Levine, Susi Lehtola, Hugh Burton, Evgeny Epifanovsky,
  Bang C. Huynh
 -----------------------------------------------------------------------
 Exchange:     0.2000 Hartree-Fock + 0.0800 Slater + 0.7200 B88
 Correlation:  0.1900 VWN1RPA + 0.8100 LYP
 Using SG-1 standard quadrature grid
 A restricted SCF calculation will be
 performed using DIIS
 SCF converges when DIIS error is below 1.0e-08
 ---------------------------------------
  Cycle       Energy         DIIS error
 ---------------------------------------
    1   -4145.0664095371      2.67e-02  
    2   -4140.2710645492      1.70e-03  
    3   -4140.2336216380      1.95e-03  
    4   -4140.3565376308      4.34e-04  
    5   -4140.3626351919      1.11e-04  
    6   -4140.3628899628      5.80e-05  
    7   -4140.3629949355      9.77e-06  
    8   -4140.3629962565      7.73e-06  
    9   -4140.3629982776      1.21e-06  
   10   -4140.3629983170      5.20e-07  
   11   -4140.3629983252      6.51e-08  
   12   -4140.3629983252      3.14e-08  
   13   -4140.3629983254      1.37e-08  
   14   -4140.3629983253      2.97e-09  Convergence criterion met
 ---------------------------------------
 SCF time:   CPU 934.03s  wall 934.00s 
 SCF   energy in the final basis set =    -4140.3629983253
 Total energy in the final basis set =    -4140.3629983253

 --------------------------------------------------------------

                    Orbital Energies (a.u.)
 --------------------------------------------------------------

 Alpha MOs
 -- Occupied --
********-101.5819-101.5819-101.5818-101.5815-101.5814-101.5814-101.5814
-10.2816 -10.2815 -10.2815 -10.2815 -10.2790 -10.2790 -10.2790 -10.2790
-10.2494 -10.2491 -10.2296 -10.2295  -9.4967  -9.4967  -9.4966  -9.4966
 -9.4960  -9.4960  -9.4959  -9.4959  -7.2617  -7.2617  -7.2616  -7.2616
 -7.2611  -7.2610  -7.2610  -7.2610  -7.2513  -7.2513  -7.2513  -7.2513
 -7.2508  -7.2507  -7.2507  -7.2507  -7.2507  -7.2507  -7.2506  -7.2506
 -7.2501  -7.2501  -7.2500  -7.2500  -0.9708  -0.9551  -0.9242  -0.9241
 -0.9036  -0.8865  -0.8809  -0.8809  -0.8484  -0.8426  -0.8029  -0.7630
 -0.7462  -0.7460  -0.6902  -0.6328  -0.6283  -0.6283  -0.5541  -0.5541
 -0.5497  -0.5359  -0.5066  -0.4863  -0.4751  -0.4735  -0.4734  -0.4626
 -0.4626  -0.4445  -0.4292  -0.4291  -0.4232  -0.4168  -0.4064  -0.3804
 -0.3804  -0.3690  -0.3622  -0.3590  -0.3569  -0.3496  -0.3496  -0.3363
 -0.3360  -0.3358  -0.3358  -0.3279  -0.3279  -0.2854  -0.2853  -0.2690
 -0.2671
 -- Virtual --
 -0.0676  -0.0675  -0.0628  -0.0564  -0.0518  -0.0358  -0.0107  -0.0106
 -0.0085  -0.0021   0.0093   0.0105   0.0238   0.0238   0.0287   0.0294
  0.0295   0.0393   0.0514   0.0515   0.0518   0.0598   0.0604   0.0675
  0.0675   0.0772   0.0772   0.0778   0.0823   0.0912   0.0913   0.0946
  0.1034   0.1049   0.1049   0.1057   0.1071   0.1072   0.1093   0.1141
  0.1214   0.1251   0.1251   0.1275   0.1343   0.1350   0.1373   0.1374
  0.1414   0.1415   0.1460   0.1470   0.1506   0.1580   0.1580   0.1691
  0.1727   0.1754   0.1875   0.1877   0.1912   0.1980   0.2018   0.2019
  0.2059   0.2084   0.2092   0.2119   0.2120   0.2196   0.2266   0.2266
  0.2343   0.2357   0.2360   0.2380   0.2400   0.2456   0.2580   0.2581
  0.2628   0.2636   0.2712   0.2712   0.2730   0.2800   0.2888   0.2888
  0.2913   0.2937   0.2938   0.3006   0.3009   0.3021   0.3073   0.3118
  0.3313   0.3458   0.3524   0.3919   0.3919   0.4133   0.4145   0.4299
  0.4299   0.4389   0.4390   0.4424   0.4499   0.4517   0.4527   0.4631
  0.4633   0.4730   0.4732   0.4748   0.4813   0.4916   0.4918   0.4949
  0.5031   0.5123   0.5124   0.5197   0.5197   0.5429   0.5443   0.5688
  0.5692   0.5699   0.5704   0.5756   0.5790   0.5934   0.5935   0.5965
  0.5966   0.6135   0.6215   0.6217   0.6255   0.6343   0.6344   0.6376
  0.6480   0.6566   0.6567   0.6658   0.6709   0.6775   0.6777   0.6937
  0.7294   0.7715   0.7745   0.7746   0.7792   0.7883   0.7991   0.8258
  0.8259   0.8263   0.8276   0.8286   0.8353   0.8356   0.8371   0.8371
  0.8399   0.8538   0.8539   0.8556   0.8581   0.8659   0.8714   0.8718
  0.8847   0.8850   0.8874   0.8889   0.8891   0.8949   0.8953   0.8955
  0.8966   0.9241   0.9242   0.9317   0.9430   0.9437   0.9465   0.9465
  0.9562   0.9596   0.9701   0.9734   0.9746   0.9749   0.9910   0.9911
  0.9979   1.0159   1.0186   1.0190   1.0193   1.0686   1.0688   1.0722
  1.0925   1.1416   1.1417   1.1665   1.1667   1.1721   1.1789   1.2119
  1.2120   1.2162   1.2310   1.2608   1.2611   1.2736   1.2771   1.2804
  1.2860   1.2958   1.2960   1.2971   1.2974   1.2999   1.3566   1.3729
  1.3732   1.3736   1.3868   1.4402   1.4403   1.4724   1.4726   1.4968
  1.5568   1.5577   1.5791   1.5919   1.5921   1.6409   1.6527   1.6530
  1.7194   1.7195   1.7392   1.7567   1.7611   1.7645   1.7647   1.7771
  1.8127   1.8338   1.8614   1.8616   1.8824   1.8826   1.9181   1.9483
  1.9484   1.9783   1.9785   2.0301   2.0331   2.0332   2.0564   2.1144
  2.1145   2.1517   2.1859   2.2245   2.2365   2.2398   2.2399   2.2493
  2.2494   2.2659   2.2714   2.2874   2.3061   2.3063   2.3251   2.3283
  2.3337   2.3339   2.3847   2.3977   2.3985   2.4012   2.4427   2.4428
  2.4442   2.4679   2.4798   2.4913   2.4918   2.5295   2.5297   2.5456
  2.5763   2.5797   2.6037   2.6040   2.6460   2.6463   2.6720   2.6800
  2.6836   2.6836   2.7336   2.7363   2.7374   2.7526   2.7776   2.8102
  2.8103   2.8263   2.8846   2.9489   2.9492   3.0470   3.0639   3.0750
  3.0752   3.1163   3.1167   3.1236   3.1236   3.2010   3.2514   3.2516
  3.2557   3.2901   3.3597   3.3825   3.5119   3.5120   3.5467   3.6806
  3.7848   3.7972   3.8916   3.8918   3.9663   4.0277   4.3144   4.8008
  4.8010   9.7687   9.7690   9.7797   9.7797   9.8139   9.8145   9.8585
  9.8727  23.2971  23.4545  23.7861  23.7863  23.8582  23.8814  23.9301
 23.9307  23.9362  24.0532  24.0698  24.0899  25.7721  25.8010  25.8030
 25.8032  25.8493  25.9658  25.9659  26.0117  26.0610  26.1228  26.1669
 26.1679  26.2031  26.2940  26.2956  26.3529  26.5452  26.5456  26.6194
 26.6433  26.7953  26.7967  26.8824  27.2125 215.7609 215.7647 215.7742
215.7742 215.8154 215.8161 215.8792 215.8813
 --------------------------------------------------------------

          Ground-State Mulliken Net Atomic Charges

     Atom                 Charge (a.u.)
  ----------------------------------------
      1 C                    -0.746654
      2 C                    -1.537888
      3 Cl                    0.552112
      4 C                     0.795146
      5 Cl                    0.550218
      6 C                    -0.174274
      7 H                     0.246075
      8 C                     0.851342
      9 Cl                    0.548286
     10 C                    -1.636852
     11 Cl                    0.554565
     12 C                    -0.746912
     13 C                    -1.634960
     14 Cl                    0.554826
     15 C                     0.849724
     16 Cl                    0.548144
     17 C                    -0.167590
     18 H                     0.245842
     19 C                     0.807902
     20 Cl                    0.549504
     21 C                    -1.561882
     22 Cl                    0.553325
  ----------------------------------------
  Sum of atomic charges =     0.000000

 -----------------------------------------------------------------
                    Cartesian Multipole Moments
 -----------------------------------------------------------------
    Charge (ESU x 10^10)
                 0.0000
    Dipole Moment (Debye)
         X       0.0010      Y      -0.0019      Z       0.0088
       Tot       0.0091
    Quadrupole Moments (Debye-Ang)
        XX    -158.2963     XY       0.0514     YY    -172.3082
        XZ      -0.0031     YZ       0.0029     ZZ    -172.3069
    Octopole Moments (Debye-Ang^2)
       XXX       0.0180    XXY      -0.0684    XYY      -0.2970
       YYY      -0.0116    XXZ       0.4700    XYZ      -5.2899
       YYZ      -0.0515    XZZ       0.2936    YZZ       0.0128
       ZZZ       0.0338
    Hexadecapole Moments (Debye-Ang^3)
      XXXX   -6649.5842   XXXY       0.0437   XXYY   -1600.6116
      XYYY      -0.7722   YYYY   -2581.5979   XXXZ       0.1391
      XXYZ      -0.0558   XYYZ       0.0574   YYYZ       3.5696
      XXZZ   -1599.2635   XYZZ      -0.0667   YYZZ    -815.0259
      XZZZ       0.1067   YZZZ      -3.4195   ZZZZ   -2573.9007
 -----------------------------------------------------------------
 Calculating MO derivatives via CPSCF
    1     0    69    0.0165508  
    2     0    69    0.0054824  
    3     0    69    0.0006209  
    4     0    69    0.0000615  
    5    64     5    0.0000044  
    6    69     0    0.0000003  Converged
 Time for AOints: 1730.7 s (CPU) 1730.9 s (wall)
 ------------------------------------------------------------------------------
                     AOints        : Timing summary (seconds)
 ------------------------------------------------------------------------------
     job step          cpu (% of tot)      sys (% of tot)     wall (% of tot)
 ------------------------------------------------------------------------------
  AOints            0.1731E+04 (10.4)   0.1100E-04 ( 2.3)   0.1731E+04 (10.4)
 ------------------------------------------------------------------------------
   Grand Totals     0.1666E+05          0.4850E-03          0.1666E+05
 ------------------------------------------------------------------------------
 Polarizability Matrix (a.u.)
            1           2           3
    1-290.7629072   0.2834329  -0.0441865
    2   0.2834329-219.6928688  -0.0027064
    3  -0.0441865  -0.0027064-219.3872871
 Calculating analytic Hessian of the SCF energy

 Direct stationary perturbation theory relativistic correction:

 rels  =       6.314327147626
 relv  =     -24.651240954163
 rel2e =       7.001905706719
 E_rel =     -11.335008099818

 Hessian of the SCF Energy
            1           2           3           4           5           6
    1   0.6290520  -0.0002783   0.0007927  -0.1635597   0.0796406  -0.0839887
    2  -0.0002783   0.3824228  -0.2210807   0.0365198  -0.1419227   0.0891735
    3   0.0007927  -0.2210807   0.4046078  -0.0384699   0.0890312  -0.1506492
    4  -0.1635597   0.0365198  -0.0384699   0.5937388  -0.0274080   0.0284619
    5   0.0796406  -0.1419227   0.0890312  -0.0274080   0.3113434  -0.2053761
    6  -0.0839887   0.0891735  -0.1506492   0.0284619  -0.2053761   0.3324097
    7   0.0048810   0.0004598  -0.0005420  -0.0703186  -0.0355475   0.0371856
    8  -0.0133599  -0.0168500   0.0216608  -0.0378725  -0.0749306   0.0553392
    9   0.0140218   0.0215800  -0.0190331   0.0395221   0.0553670  -0.0810079
   10  -0.0253572   0.0541157  -0.0569411  -0.3000659  -0.0229317   0.0247335
   11   0.0162887   0.0175848  -0.0132581   0.0209607  -0.0760115   0.0187071
   12  -0.0170525  -0.0134168   0.0191028  -0.0213574   0.0188578  -0.0777746
   13  -0.0030912  -0.0030484   0.0032082  -0.0196307   0.0225028  -0.0236051
   14   0.0000286   0.0025465   0.0010814   0.0061894  -0.0059259   0.0092130
   15  -0.0000190   0.0010952   0.0024067  -0.0064605   0.0091674  -0.0067862
   16  -0.0020096   0.0002666  -0.0002067  -0.0232466  -0.0175811   0.0185803
   17   0.0002312  -0.0299052   0.0323062  -0.0544663   0.0170729  -0.0116469
   18  -0.0002357   0.0323016  -0.0334184   0.0574797  -0.0117836   0.0180618
   19   0.0006181   0.0000045  -0.0000125   0.0004750  -0.0013399   0.0014227
   20   0.0000028  -0.0011947  -0.0001002  -0.0007913   0.0010231   0.0043984
   21  -0.0000133  -0.0001088  -0.0011767   0.0008212   0.0044141   0.0005371
   22  -0.0239741  -0.0544463   0.0574755  -0.0579787   0.0211226  -0.0220609
   23  -0.0166111   0.0170456  -0.0127551   0.0216196  -0.0081131   0.0074447
   24   0.0176061  -0.0126384   0.0183026  -0.0226252   0.0074630  -0.0087765
   25  -0.0031232   0.0030051  -0.0031684   0.0007398  -0.0001013   0.0001149
   26  -0.0000463   0.0025605   0.0010682  -0.0008487  -0.0001410  -0.0005171
   27   0.0000703   0.0010518   0.0024729   0.0008953  -0.0005282  -0.0000993
   28  -0.1611037  -0.0356851   0.0377716   0.0661767  -0.0195729   0.0204619
   29  -0.0787355  -0.1424358   0.0897904   0.0205408  -0.0261789   0.0327919
   30   0.0834204   0.0898345  -0.1517127  -0.0218767   0.0329651  -0.0296323
   31   0.0046052  -0.0000686   0.0000694  -0.0016481  -0.0011394   0.0012272
   32   0.0137193  -0.0167304   0.0215658  -0.0028783   0.0027736   0.0014263
   33  -0.0144510   0.0215753  -0.0190007   0.0030696   0.0014236   0.0026509
   34  -0.2115707  -0.0006304   0.0002477  -0.0217964   0.0075247  -0.0079333
   35  -0.0005922  -0.0762828   0.0000154   0.0185330   0.0042236  -0.0001903
   36  -0.0000324  -0.0000001  -0.0761432  -0.0195136  -0.0002134   0.0041962
   37  -0.0216667  -0.0197715  -0.0186897  -0.0011019  -0.0019537   0.0022316
   38  -0.0082313   0.0040779   0.0000249   0.0020738  -0.0018540  -0.0010986
   39  -0.0076970   0.0000415   0.0041267   0.0021103   0.0011730  -0.0001051
   40  -0.0021270  -0.0023389  -0.0021680   0.0003959  -0.0011890  -0.0010870
   41   0.0018319  -0.0024485  -0.0000903  -0.0003877  -0.0004634   0.0002439
   42   0.0017383  -0.0001012  -0.0024049  -0.0013781  -0.0012081  -0.0007670
   43   0.0005738  -0.0011616  -0.0011049  -0.0003046   0.0000073   0.0000522
   44  -0.0019721   0.0006269  -0.0043949  -0.0004144   0.0000483   0.0005906
   45  -0.0018264  -0.0043695   0.0010980   0.0005621  -0.0004757  -0.0002733
   46   0.0000964  -0.0009832  -0.0009396  -0.0002761  -0.0003942   0.0003462
   47   0.0004261  -0.0002249  -0.0003572  -0.0001947  -0.0001586   0.0002123
   48   0.0004037  -0.0003595  -0.0001974  -0.0001154  -0.0001493   0.0002475
   49   0.0010759   0.0000069   0.0000165  -0.0003104  -0.0002555   0.0002609
   50   0.0000065  -0.0012988   0.0000583   0.0001375   0.0001048  -0.0000378
   51   0.0000002   0.0000583  -0.0013039  -0.0001374  -0.0000141   0.0001420
   52  -0.0001178  -0.0000001  -0.0000012   0.0000259  -0.0000122   0.0000133
   53   0.0000006   0.0001245  -0.0000601  -0.0000313   0.0000028  -0.0000145
   54  -0.0000013  -0.0000607   0.0001304   0.0000327  -0.0000141   0.0000046
   55   0.0005528   0.0011846   0.0011109  -0.0003015  -0.0000416  -0.0000039
   56   0.0019523   0.0006281  -0.0043527  -0.0005547  -0.0002277  -0.0004299
   57   0.0018846  -0.0043801   0.0011526   0.0004461   0.0005716   0.0000097
   58   0.0001023   0.0010018   0.0009310  -0.0002808  -0.0003300   0.0004160
   59  -0.0004247  -0.0002308  -0.0003562   0.0001250   0.0002426  -0.0001724
   60  -0.0004012  -0.0003574  -0.0001793   0.0001877   0.0001934  -0.0001567
   61  -0.0217737   0.0196009   0.0185169  -0.0010899  -0.0021335   0.0020807
   62   0.0079708   0.0042686   0.0001703  -0.0022344  -0.0001255   0.0010734
   63   0.0075587   0.0001681   0.0041337  -0.0019407  -0.0011758  -0.0018230
   64  -0.0020824   0.0022481   0.0021110   0.0003609   0.0011413   0.0010887
   65  -0.0018499  -0.0023613   0.0000331   0.0013847  -0.0007812  -0.0011303
   66  -0.0017799  -0.0000066  -0.0023148   0.0002855   0.0003110  -0.0004080
            7           8           9          10          11          12
    1   0.0048810  -0.0133599   0.0140218  -0.0253572   0.0162887  -0.0170525
    2   0.0004598  -0.0168500   0.0215800   0.0541157   0.0175848  -0.0134168
    3  -0.0005420   0.0216608  -0.0190331  -0.0569411  -0.0132581   0.0191028
    4  -0.0703186  -0.0378725   0.0395221  -0.3000659   0.0209607  -0.0213574
    5  -0.0355475  -0.0749306   0.0553670  -0.0229317  -0.0760115   0.0188578
    6   0.0371856   0.0553392  -0.0810079   0.0247335   0.0187071  -0.0777746
    7   0.0961255   0.0549024  -0.0574342  -0.0188870  -0.0238543   0.0250980
    8   0.0549024   0.0968877  -0.0900218  -0.0073550  -0.0071276   0.0108796
    9  -0.0574342  -0.0900218   0.1066360   0.0078291   0.0109277  -0.0083179
   10  -0.0188870  -0.0073550   0.0078291   0.5927250   0.0384023  -0.0424618
   11  -0.0238543  -0.0071276   0.0109277   0.0384023   0.3207384  -0.2202794
   12   0.0250980   0.0108796  -0.0083179  -0.0424618  -0.2202794   0.3441357
   13  -0.0062160   0.0021268  -0.0022482  -0.0724130   0.0363719  -0.0378075
   14  -0.0022280   0.0010316  -0.0021894   0.0390100  -0.0713392   0.0528226
   15   0.0023703  -0.0021961   0.0012630  -0.0405822   0.0528522  -0.0769513
   16  -0.0042578  -0.0004654   0.0005132  -0.1752712  -0.0913095   0.0968833
   17   0.0030750   0.0032849   0.0004371  -0.0452933  -0.1557147   0.1039181
   18  -0.0032359   0.0004614   0.0032788   0.0482772   0.1040401  -0.1669389
   19  -0.0001709  -0.0000272   0.0000306  -0.0106844   0.0014377  -0.0014587
   20  -0.0010091  -0.0002331   0.0004040  -0.0188509   0.0027640   0.0007190
   21   0.0010750   0.0004049  -0.0002793   0.0199737   0.0006411   0.0026424
   22   0.0012597   0.0000724  -0.0001116   0.0654829   0.0206253  -0.0219193
   23  -0.0001850  -0.0004001  -0.0003347  -0.0196053  -0.0263413   0.0332078
   24   0.0001984  -0.0003421  -0.0003858   0.0205152   0.0330862  -0.0298527
   25  -0.0004833  -0.0006731   0.0007046  -0.0005178   0.0012604  -0.0013149
   26  -0.0007030  -0.0008419   0.0005961   0.0032658   0.0031549   0.0013102
   27   0.0007391   0.0005997  -0.0008992  -0.0034392   0.0013185   0.0030317
   28  -0.0017304   0.0028779  -0.0030052  -0.0571996  -0.0218574   0.0231814
   29   0.0011294   0.0028444   0.0013955  -0.0213123  -0.0084520   0.0078632
   30  -0.0011787   0.0013770   0.0026787   0.0226610   0.0078600  -0.0094091
   31   0.0004598   0.0000260  -0.0000259   0.0012585   0.0001945  -0.0002104
   32  -0.0000004  -0.0008675   0.0011009  -0.0000992  -0.0004054  -0.0003333
   33  -0.0000002   0.0010998  -0.0009796   0.0000722  -0.0003379  -0.0003627
   34  -0.0020741  -0.0017840   0.0018542   0.0005501   0.0018603  -0.0019829
   35   0.0020892  -0.0023054  -0.0000410   0.0011260   0.0011069   0.0043669
   36  -0.0022387  -0.0000303  -0.0023418  -0.0011755   0.0043559   0.0006740
   37   0.0003526   0.0003080  -0.0013972  -0.0003177   0.0004348   0.0005686
   38   0.0010896  -0.0004024   0.0011290   0.0000018   0.0000065   0.0004371
   39  -0.0011535  -0.0003085  -0.0008021   0.0000607  -0.0005620  -0.0002286
   40  -0.0000944  -0.0001437   0.0000935   0.0004808  -0.0000414   0.0002751
   41   0.0001360   0.0003909   0.0000461  -0.0000252  -0.0000611  -0.0000917
   42   0.0000829  -0.0000097   0.0002847   0.0004095   0.0002708  -0.0000716
   43   0.0004650   0.0000461   0.0003937  -0.0002375   0.0001837  -0.0001547
   44   0.0000624  -0.0000847  -0.0002765  -0.0002013   0.0000763  -0.0003347
   45   0.0002747   0.0001098  -0.0000396  -0.0001475   0.0003534   0.0003498
   46   0.0000638   0.0000824  -0.0001659   0.0001885  -0.0000693   0.0001978
   47   0.0000069   0.0000427  -0.0000508   0.0001377  -0.0000458   0.0001394
   48  -0.0000059   0.0000724  -0.0001029   0.0001050  -0.0001316   0.0000475
   49  -0.0002059   0.0001968  -0.0002074   0.0001712   0.0000123  -0.0000128
   50  -0.0000953   0.0001421   0.0000444   0.0000082  -0.0000468   0.0000324
   51   0.0001135   0.0000325   0.0001345  -0.0000026   0.0000188  -0.0000637
   52   0.0000081   0.0000030  -0.0000031  -0.0000020  -0.0000012   0.0000009
   53   0.0000063  -0.0000152   0.0000246  -0.0000034   0.0000101  -0.0000039
   54  -0.0000063   0.0000243  -0.0000179   0.0000034  -0.0000036   0.0000104
   55   0.0004523  -0.0003862  -0.0000316  -0.0002417   0.0001490  -0.0001951
   56  -0.0002836  -0.0000580   0.0000936   0.0001563   0.0003337   0.0003217
   57  -0.0000438  -0.0002689  -0.0000703   0.0001851  -0.0003357   0.0000894
   58   0.0000642   0.0001633  -0.0000906   0.0001885  -0.0001951   0.0000791
   59   0.0000069  -0.0000991   0.0000796  -0.0001126   0.0000504  -0.0001314
   60  -0.0000084  -0.0000427   0.0000406  -0.0001298   0.0001305  -0.0000466
   61   0.0003924   0.0013540  -0.0003757  -0.0003036  -0.0005771  -0.0004097
   62   0.0010395  -0.0007099  -0.0002765  -0.0000487  -0.0002269  -0.0005494
   63  -0.0011522   0.0011571  -0.0004220   0.0000006   0.0004446   0.0000136
   64  -0.0000876  -0.0000918   0.0001332   0.0004595  -0.0002780   0.0000567
   65  -0.0000969   0.0003011  -0.0000351  -0.0003838  -0.0000547   0.0002657
   66  -0.0001376   0.0000016   0.0003831   0.0000539  -0.0000975  -0.0000805
           13          14          15          16          17          18
    1  -0.0030912   0.0000286  -0.0000190  -0.0020096   0.0002312  -0.0002357
    2  -0.0030484   0.0025465   0.0010952   0.0002666  -0.0299052   0.0323016
    3   0.0032082   0.0010814   0.0024067  -0.0002067   0.0323062  -0.0334184
    4  -0.0196307   0.0061894  -0.0064605  -0.0232466  -0.0544663   0.0574797
    5   0.0225028  -0.0059259   0.0091674  -0.0175811   0.0170729  -0.0117836
    6  -0.0236051   0.0092130  -0.0067862   0.0185803  -0.0116469   0.0180618
    7  -0.0062160  -0.0022280   0.0023703  -0.0042578   0.0030750  -0.0032359
    8   0.0021268   0.0010316  -0.0021961  -0.0004654   0.0032849   0.0004614
    9  -0.0022482  -0.0021894   0.0012630   0.0005132   0.0004371   0.0032788
   10  -0.0724130   0.0390100  -0.0405822  -0.1752712  -0.0452933   0.0482772
   11   0.0363719  -0.0713392   0.0528522  -0.0913095  -0.1557147   0.1040401
   12  -0.0378075   0.0528226  -0.0769513   0.0968833   0.1039181  -0.1669389
   13   0.0962243  -0.0581418   0.0606329   0.0047074   0.0002129  -0.0002240
   14  -0.0581418   0.0918085  -0.0856368   0.0162836  -0.0180971   0.0236675
   15   0.0606329  -0.0856368   0.1007000  -0.0171452   0.0237323  -0.0205342
   16   0.0047074   0.0162836  -0.0171452   0.7488701  -0.0008095  -0.0010126
   17   0.0002129  -0.0180971   0.0237323  -0.0008095   0.3800940  -0.2730100
   18  -0.0002240   0.0236675  -0.0205342  -0.0010126  -0.2730100   0.4084650
   19   0.0008570   0.0006313  -0.0006828  -0.3468774  -0.0007792   0.0016662
   20  -0.0005863  -0.0012687  -0.0016147  -0.0007499  -0.0432524   0.0095502
   21   0.0006064  -0.0015692  -0.0010798   0.0016036   0.0095104  -0.0442912
   22  -0.0004170  -0.0032785   0.0034815  -0.1781013   0.0465436  -0.0488124
   23  -0.0012632   0.0031129   0.0013559   0.0925300  -0.1552959   0.1029028
   24   0.0013561   0.0013586   0.0029666  -0.0973639   0.1030736  -0.1653661
   25   0.0001920  -0.0000434   0.0000447   0.0050483   0.0002353  -0.0002601
   26   0.0000624  -0.0007602   0.0009121  -0.0158260  -0.0181376   0.0237935
   27  -0.0000666   0.0009146  -0.0008568   0.0166676   0.0237318  -0.0206948
   28   0.0007198   0.0008544  -0.0009097  -0.0246743   0.0541542  -0.0569563
   29   0.0001037  -0.0001323  -0.0005343   0.0172321   0.0175275  -0.0122461
   30  -0.0001115  -0.0005296  -0.0000706  -0.0180743  -0.0123763   0.0190631
   31  -0.0005132   0.0007118  -0.0007501  -0.0042231  -0.0031232   0.0033159
   32   0.0006799  -0.0008256   0.0005838   0.0004326   0.0032911   0.0004511
   33  -0.0007167   0.0005836  -0.0008833  -0.0004340   0.0004771   0.0032096
   34   0.0001048  -0.0004025   0.0004231   0.0010751   0.0000046  -0.0000057
   35   0.0009487  -0.0001876   0.0003582   0.0000115  -0.0013114  -0.0000516
   36  -0.0009865   0.0003568  -0.0002166  -0.0000169  -0.0000674  -0.0012946
   37  -0.0002825   0.0001905  -0.0001229  -0.0003169  -0.0001420  -0.0001393
   38   0.0004113  -0.0001539   0.0001668   0.0002644   0.0001457   0.0000466
   39   0.0003298  -0.0001982   0.0002399   0.0002545   0.0000125   0.0000982
   40   0.0000644  -0.0000096  -0.0000072  -0.0002039   0.0001151   0.0001078
   41  -0.0000913   0.0000399  -0.0000803  -0.0002173   0.0001396  -0.0000425
   42  -0.0001644   0.0000458  -0.0000969  -0.0002036  -0.0000372   0.0001570
   43   0.0001868  -0.0001289   0.0001120   0.0001817  -0.0000071  -0.0000067
   44   0.0000838  -0.0000480   0.0001328  -0.0000094  -0.0000675  -0.0000386
   45   0.0001937  -0.0001324   0.0000482  -0.0000060  -0.0000180  -0.0000398
   46  -0.0001511   0.0001247  -0.0001181  -0.0001702  -0.0000229  -0.0000206
   47  -0.0001328   0.0000823  -0.0000988  -0.0000906   0.0000034   0.0000008
   48  -0.0001141   0.0000933  -0.0000666  -0.0000870  -0.0000020   0.0000019
   49  -0.0001695   0.0000838  -0.0000877  -0.0000286  -0.0000007  -0.0000008
   50   0.0000225   0.0000023   0.0000004  -0.0000024   0.0000229   0.0000000
   51  -0.0000234   0.0000017   0.0000026  -0.0000029  -0.0000015   0.0000222
   52   0.0000112  -0.0000040   0.0000042   0.0000017   0.0000004   0.0000002
   53   0.0000017  -0.0000075   0.0000043  -0.0000001  -0.0000004  -0.0000055
   54  -0.0000018   0.0000042  -0.0000079  -0.0000001  -0.0000056   0.0000000
   55   0.0001878  -0.0001060   0.0001352   0.0001793   0.0000050   0.0000058
   56  -0.0001992   0.0000499  -0.0001354   0.0000143  -0.0000479  -0.0000175
   57  -0.0000696   0.0001264  -0.0000463   0.0000130  -0.0000359  -0.0000631
   58  -0.0001531   0.0001127  -0.0001309  -0.0001696   0.0000239   0.0000226
   59   0.0001200  -0.0000666   0.0000988   0.0000892   0.0000011  -0.0000025
   60   0.0001253  -0.0000908   0.0000808   0.0000839   0.0000000   0.0000029
   61  -0.0002824   0.0001145  -0.0001957  -0.0003107   0.0001455   0.0001286
   62  -0.0003535   0.0002380  -0.0002140  -0.0002710   0.0001046   0.0000136
   63  -0.0003957   0.0001493  -0.0001524  -0.0002449   0.0000463   0.0001443
   64   0.0000640   0.0000080   0.0000077  -0.0002063  -0.0001089  -0.0001023
   65   0.0001682  -0.0000992   0.0000500   0.0002077   0.0001424  -0.0000334
   66   0.0000828  -0.0000723   0.0000412   0.0001992  -0.0000460   0.0001375
           19          20          21          22          23          24
    1   0.0006181   0.0000028  -0.0000133  -0.0239741  -0.0166111   0.0176061
    2   0.0000045  -0.0011947  -0.0001088  -0.0544463   0.0170456  -0.0126384
    3  -0.0000125  -0.0001002  -0.0011767   0.0574755  -0.0127551   0.0183026
    4   0.0004750  -0.0007913   0.0008212  -0.0579787   0.0216196  -0.0226252
    5  -0.0013399   0.0010231   0.0044141   0.0211226  -0.0081131   0.0074630
    6   0.0014227   0.0043984   0.0005371  -0.0220609   0.0074447  -0.0087765
    7  -0.0001709  -0.0010091   0.0010750   0.0012597  -0.0001850   0.0001984
    8  -0.0000272  -0.0002331   0.0004049   0.0000724  -0.0004001  -0.0003421
    9   0.0000306   0.0004040  -0.0002793  -0.0001116  -0.0003347  -0.0003858
   10  -0.0106844  -0.0188509   0.0199737   0.0654829  -0.0196053   0.0205152
   11   0.0014377   0.0027640   0.0006411   0.0206253  -0.0263413   0.0330862
   12  -0.0014587   0.0007190   0.0026424  -0.0219193   0.0332078  -0.0298527
   13   0.0008570  -0.0005863   0.0006064  -0.0004170  -0.0012632   0.0013561
   14   0.0006313  -0.0012687  -0.0015692  -0.0032785   0.0031129   0.0013586
   15  -0.0006828  -0.0016147  -0.0010798   0.0034815   0.0013559   0.0029666
   16  -0.3468774  -0.0007499   0.0016036  -0.1781013   0.0925300  -0.0973639
   17  -0.0007792  -0.0432524   0.0095104   0.0465436  -0.1552959   0.1030736
   18   0.0016662   0.0095502  -0.0442912  -0.0488124   0.1029028  -0.1653661
   19   0.3656672   0.0007826  -0.0017680  -0.0109809  -0.0015035   0.0016112
   20   0.0007826   0.0396702  -0.0170691   0.0188149   0.0028296   0.0005361
   21  -0.0017680  -0.0170691   0.0414265  -0.0197732   0.0005566   0.0028488
   22  -0.0109809   0.0188149  -0.0197732   0.5948601  -0.0392769   0.0403182
   23  -0.0015035   0.0028296   0.0005566  -0.0392769   0.3213775  -0.2204414
   24   0.0016112   0.0005361   0.0028488   0.0403182  -0.2204414   0.3443530
   25   0.0008792   0.0005473  -0.0005817  -0.0714269  -0.0358903   0.0376593
   26  -0.0006275  -0.0012420  -0.0016061  -0.0385574  -0.0725269   0.0542042
   27   0.0006702  -0.0016575  -0.0010443   0.0404762   0.0542494  -0.0789783
   28   0.0004352   0.0008192  -0.0008702  -0.3002126  -0.0221862   0.0242693
   29   0.0013910   0.0010214   0.0043827   0.0215761  -0.0759681   0.0186422
   30  -0.0014473   0.0043904   0.0005750  -0.0219933   0.0187898  -0.0778513
   31  -0.0001901   0.0010220  -0.0010733  -0.0194829   0.0238588  -0.0250706
   32   0.0000307  -0.0002254   0.0003962   0.0074034  -0.0068630   0.0106110
   33  -0.0000321   0.0003953  -0.0002624  -0.0077102   0.0105509  -0.0079060
   34  -0.0001175   0.0000002   0.0000011   0.0005785  -0.0018631   0.0019279
   35  -0.0000007   0.0001336   0.0000634  -0.0011098   0.0010935   0.0043682
   36   0.0000010   0.0000633   0.0001267   0.0011559   0.0044013   0.0006132
   37   0.0000264   0.0000326   0.0000305  -0.0003154   0.0005752   0.0004012
   38   0.0000139   0.0000040   0.0000162   0.0000624  -0.0002786  -0.0005943
   39   0.0000122   0.0000158   0.0000029  -0.0000018   0.0004917   0.0000573
   40   0.0000078  -0.0000066  -0.0000062   0.0004723   0.0002768  -0.0000596
   41  -0.0000035  -0.0000187  -0.0000258   0.0004065  -0.0000436   0.0002773
   42  -0.0000032  -0.0000251  -0.0000158  -0.0000552  -0.0001021  -0.0000833
   43  -0.0000019   0.0000034   0.0000035  -0.0002354  -0.0001445   0.0001985
   44   0.0000007   0.0000112   0.0000034  -0.0001553   0.0003834   0.0003647
   45   0.0000013   0.0000030   0.0000109  -0.0001904  -0.0003824   0.0000536
   46   0.0000110  -0.0000020  -0.0000020   0.0001844   0.0001938  -0.0000836
   47   0.0000042  -0.0000080  -0.0000044   0.0001118   0.0000440  -0.0001404
   48   0.0000040  -0.0000043  -0.0000078   0.0001316   0.0001391  -0.0000463
   49   0.0000017  -0.0000001  -0.0000000   0.0001770  -0.0000114   0.0000147
   50   0.0000005   0.0000002   0.0000055  -0.0000062  -0.0000627   0.0000201
   51  -0.0000003   0.0000055  -0.0000003   0.0000080   0.0000378  -0.0000480
   52   0.0000013  -0.0000000   0.0000000  -0.0000019   0.0000008  -0.0000013
   53  -0.0000000  -0.0000030  -0.0000000   0.0000032   0.0000106  -0.0000029
   54  -0.0000000  -0.0000000  -0.0000030  -0.0000036  -0.0000030   0.0000115
   55  -0.0000019  -0.0000036  -0.0000030  -0.0002427  -0.0001936   0.0001528
   56  -0.0000013   0.0000109   0.0000038   0.0001921   0.0000713  -0.0003434
   57  -0.0000008   0.0000039   0.0000099   0.0001447   0.0003565   0.0003597
   58   0.0000112   0.0000017   0.0000015   0.0001870   0.0000741  -0.0001973
   59  -0.0000042  -0.0000080  -0.0000042  -0.0001355  -0.0000473   0.0001395
   60  -0.0000039  -0.0000043  -0.0000074  -0.0001056  -0.0001295   0.0000471
   61   0.0000261  -0.0000330  -0.0000319  -0.0002993  -0.0004390  -0.0005501
   62  -0.0000129   0.0000036   0.0000141   0.0000084   0.0000446   0.0004622
   63  -0.0000127   0.0000145   0.0000033  -0.0000522  -0.0006177  -0.0002721
   64   0.0000080   0.0000064   0.0000061   0.0004641   0.0000480  -0.0002808
   65   0.0000032  -0.0000178  -0.0000248   0.0000244  -0.0000733  -0.0001035
   66   0.0000030  -0.0000244  -0.0000155  -0.0004019   0.0002819  -0.0000467
           25          26          27          28          29          30
    1  -0.0031232  -0.0000463   0.0000703  -0.1611037  -0.0787355   0.0834204
    2   0.0030051   0.0025605   0.0010518  -0.0356851  -0.1424358   0.0898345
    3  -0.0031684   0.0010682   0.0024729   0.0377716   0.0897904  -0.1517127
    4   0.0007398  -0.0008487   0.0008953   0.0661767   0.0205408  -0.0218767
    5  -0.0001013  -0.0001410  -0.0005282  -0.0195729  -0.0261789   0.0329651
    6   0.0001149  -0.0005171  -0.0000993   0.0204619   0.0327919  -0.0296323
    7  -0.0004833  -0.0007030   0.0007391  -0.0017304   0.0011294  -0.0011787
    8  -0.0006731  -0.0008419   0.0005997   0.0028779   0.0028444   0.0013770
    9   0.0007046   0.0005961  -0.0008992  -0.0030052   0.0013955   0.0026787
   10  -0.0005178   0.0032658  -0.0034392  -0.0571996  -0.0213123   0.0226610
   11   0.0012604   0.0031549   0.0013185  -0.0218574  -0.0084520   0.0078600
   12  -0.0013149   0.0013102   0.0030317   0.0231814   0.0078632  -0.0094091
   13   0.0001920   0.0000624  -0.0000666   0.0007198   0.0001037  -0.0001115
   14  -0.0000434  -0.0007602   0.0009146   0.0008544  -0.0001323  -0.0005296
   15   0.0000447   0.0009121  -0.0008568  -0.0009097  -0.0005343  -0.0000706
   16   0.0050483  -0.0158260   0.0166676  -0.0246743   0.0172321  -0.0180743
   17   0.0002353  -0.0181376   0.0237318   0.0541542   0.0175275  -0.0123763
   18  -0.0002601   0.0237935  -0.0206948  -0.0569563  -0.0122461   0.0190631
   19   0.0008792  -0.0006275   0.0006702   0.0004352   0.0013910  -0.0014473
   20   0.0005473  -0.0012420  -0.0016575   0.0008192   0.0010214   0.0043904
   21  -0.0005817  -0.0016061  -0.0010443  -0.0008702   0.0043827   0.0005750
   22  -0.0714269  -0.0385574   0.0404762  -0.3002126   0.0215761  -0.0219933
   23  -0.0358903  -0.0725269   0.0542494  -0.0221862  -0.0759681   0.0187898
   24   0.0376593   0.0542042  -0.0789783   0.0242693   0.0186422  -0.0778513
   25   0.0944128   0.0572967  -0.0603243  -0.0190713  -0.0224723   0.0237488
   26   0.0572967   0.0931643  -0.0873247  -0.0061883  -0.0060934   0.0094785
   27  -0.0603243  -0.0873247   0.1032196   0.0065972   0.0095418  -0.0072261
   28  -0.0190713  -0.0061883   0.0065972   0.5927897   0.0272447  -0.0303644
   29  -0.0224723  -0.0060934   0.0095418   0.0272447   0.3105954  -0.2049813
   30   0.0237488   0.0094785  -0.0072261  -0.0303644  -0.2049813   0.3320970
   31  -0.0062335   0.0021538  -0.0022703  -0.0715085   0.0360587  -0.0375145
   32  -0.0021943   0.0010164  -0.0021859   0.0382329  -0.0735791   0.0540036
   33   0.0023524  -0.0021955   0.0012655  -0.0398599   0.0540583  -0.0794761
   34   0.0000964   0.0004044  -0.0004259  -0.0216540  -0.0078401   0.0081801
   35  -0.0009309  -0.0001865   0.0003592  -0.0187573   0.0040648   0.0000010
   36   0.0009901   0.0003571  -0.0002353   0.0197889   0.0000019   0.0041115
   37  -0.0002783  -0.0001142   0.0001980  -0.0011304   0.0021183  -0.0020626
   38   0.0003439   0.0002454  -0.0002133   0.0022229  -0.0000604   0.0010571
   39   0.0003906   0.0001411  -0.0001581   0.0019266  -0.0011600  -0.0018863
   40   0.0000647  -0.0000073  -0.0000086   0.0003746  -0.0011672  -0.0011309
   41  -0.0001659  -0.0001014   0.0000518  -0.0014025  -0.0008472  -0.0011666
   42  -0.0000817  -0.0000716   0.0000412  -0.0002842   0.0002890  -0.0004146
   43   0.0001843   0.0001048  -0.0001380  -0.0003137   0.0000575   0.0000008
   44   0.0001979   0.0000431  -0.0001443   0.0005545  -0.0002671  -0.0004687
   45   0.0000720   0.0001362  -0.0000452  -0.0004445   0.0006083   0.0000442
   46  -0.0001486  -0.0001126   0.0001326  -0.0002784   0.0003224  -0.0004093
   47  -0.0001192  -0.0000659   0.0001017  -0.0001235   0.0002468  -0.0001632
   48  -0.0001263  -0.0000943   0.0000838  -0.0001903   0.0001931  -0.0001597
   49  -0.0001689  -0.0000859   0.0000913  -0.0003267   0.0002530  -0.0002694
   50  -0.0000217   0.0000040   0.0000020  -0.0001345   0.0001353  -0.0000166
   51   0.0000227  -0.0000005   0.0000015   0.0001537  -0.0000444   0.0001106
   52   0.0000111   0.0000040  -0.0000042   0.0000265   0.0000131  -0.0000132
   53  -0.0000020  -0.0000076   0.0000043   0.0000306   0.0000028  -0.0000164
   54   0.0000021   0.0000044  -0.0000083  -0.0000314  -0.0000166   0.0000044
   55   0.0001875   0.0001317  -0.0001114  -0.0003194   0.0000033  -0.0000682
   56  -0.0000800  -0.0000461   0.0001371   0.0004052   0.0000200   0.0005519
   57  -0.0001947  -0.0001353   0.0000469  -0.0005901  -0.0004607  -0.0002439
   58  -0.0001505  -0.0001268   0.0001206  -0.0002818   0.0003898  -0.0003501
   59   0.0001309   0.0000826  -0.0001016   0.0001983  -0.0001507   0.0002180
   60   0.0001117   0.0000915  -0.0000664   0.0001132  -0.0001438   0.0002381
   61  -0.0002768  -0.0001879   0.0001247  -0.0010997   0.0019319  -0.0022072
   62  -0.0004130  -0.0001621   0.0001713  -0.0020856  -0.0018643  -0.0010739
   63  -0.0003233  -0.0001913   0.0002507  -0.0021276   0.0011994  -0.0000966
   64   0.0000640   0.0000082   0.0000053   0.0003887   0.0011664   0.0010637
   65   0.0000900   0.0000414  -0.0000796   0.0003994  -0.0004279   0.0002651
   66   0.0001615   0.0000433  -0.0001019   0.0013699  -0.0011704  -0.0007433
           31          32          33          34          35          36
    1   0.0046052   0.0137193  -0.0144510  -0.2115707  -0.0005922  -0.0000324
    2  -0.0000686  -0.0167304   0.0215753  -0.0006304  -0.0762828  -0.0000001
    3   0.0000694   0.0215658  -0.0190007   0.0002477   0.0000154  -0.0761432
    4  -0.0016481  -0.0028783   0.0030696  -0.0217964   0.0185330  -0.0195136
    5  -0.0011394   0.0027736   0.0014236   0.0075247   0.0042236  -0.0002134
    6   0.0012272   0.0014263   0.0026509  -0.0079333  -0.0001903   0.0041962
    7   0.0004598  -0.0000004  -0.0000002  -0.0020741   0.0020892  -0.0022387
    8   0.0000260  -0.0008675   0.0010998  -0.0017840  -0.0023054  -0.0000303
    9  -0.0000259   0.0011009  -0.0009796   0.0018542  -0.0000410  -0.0023418
   10   0.0012585  -0.0000992   0.0000722   0.0005501   0.0011260  -0.0011755
   11   0.0001945  -0.0004054  -0.0003379   0.0018603   0.0011069   0.0043559
   12  -0.0002104  -0.0003333  -0.0003627  -0.0019829   0.0043669   0.0006740
   13  -0.0005132   0.0006799  -0.0007167   0.0001048   0.0009487  -0.0009865
   14   0.0007118  -0.0008256   0.0005836  -0.0004025  -0.0001876   0.0003568
   15  -0.0007501   0.0005838  -0.0008833   0.0004231   0.0003582  -0.0002166
   16  -0.0042231   0.0004326  -0.0004340   0.0010751   0.0000115  -0.0000169
   17  -0.0031232   0.0032911   0.0004771   0.0000046  -0.0013114  -0.0000674
   18   0.0033159   0.0004511   0.0032096  -0.0000057  -0.0000516  -0.0012946
   19  -0.0001901   0.0000307  -0.0000321  -0.0001175  -0.0000007   0.0000010
   20   0.0010220  -0.0002254   0.0003953   0.0000002   0.0001336   0.0000633
   21  -0.0010733   0.0003962  -0.0002624   0.0000011   0.0000634   0.0001267
   22  -0.0194829   0.0074034  -0.0077102   0.0005785  -0.0011098   0.0011559
   23   0.0238588  -0.0068630   0.0105509  -0.0018631   0.0010935   0.0044013
   24  -0.0250706   0.0106110  -0.0079060   0.0019279   0.0043682   0.0006132
   25  -0.0062335  -0.0021943   0.0023524   0.0000964  -0.0009309   0.0009901
   26   0.0021538   0.0010164  -0.0021955   0.0004044  -0.0001865   0.0003571
   27  -0.0022703  -0.0021859   0.0012655  -0.0004259   0.0003592  -0.0002353
   28  -0.0715085   0.0382329  -0.0398599  -0.0216540  -0.0187573   0.0197889
   29   0.0360587  -0.0735791   0.0540583  -0.0078401   0.0040648   0.0000019
   30  -0.0375145   0.0540036  -0.0794761   0.0081801   0.0000010   0.0041115
   31   0.0981311  -0.0555384   0.0578456  -0.0021333  -0.0022111   0.0023303
   32  -0.0555384   0.0954270  -0.0886015   0.0017461  -0.0024247   0.0001409
   33   0.0578456  -0.0886015   0.1048987  -0.0018073   0.0001072  -0.0024702
   34  -0.0021333   0.0017461  -0.0018073   0.6292228  -0.0001827  -0.0009030
   35  -0.0022111  -0.0024247   0.0001072  -0.0001827   0.4059726   0.2213027
   36   0.0023303   0.0001409  -0.0024702  -0.0009030   0.2213027   0.3815557
   37   0.0004113  -0.0013735   0.0003732  -0.1615414  -0.0379508  -0.0358416
   38  -0.0010725  -0.0007831  -0.0002410  -0.0835323  -0.1517118  -0.0897755
   39   0.0012045   0.0012122  -0.0004480  -0.0789663  -0.0897267  -0.1422645
   40  -0.0000919   0.0000847  -0.0001292   0.0046518  -0.0001761  -0.0000968
   41   0.0000910   0.0002991  -0.0000424   0.0143944  -0.0190523  -0.0215490
   42   0.0001350   0.0000104   0.0003917   0.0136707  -0.0216222  -0.0167200
   43   0.0004698   0.0004129   0.0000332  -0.0241156  -0.0573838  -0.0544042
   44   0.0002823  -0.0000534   0.0000935  -0.0174471   0.0185314   0.0128746
   45   0.0000458  -0.0002795  -0.0000694  -0.0166450   0.0126661   0.0169651
   46   0.0000651  -0.0001614   0.0000892  -0.0031213   0.0031803   0.0030058
   47  -0.0000066  -0.0000997   0.0000789  -0.0000472   0.0024461  -0.0010657
   48   0.0000094  -0.0000445   0.0000399  -0.0000629  -0.0010495   0.0025888
   49  -0.0002024  -0.0002075   0.0002159  -0.0019620   0.0002224   0.0001111
   50   0.0001017   0.0001446   0.0000405   0.0001806  -0.0335107  -0.0322874
   51  -0.0001237   0.0000410   0.0001542   0.0001642  -0.0322741  -0.0297866
   52   0.0000078  -0.0000034   0.0000035   0.0006159  -0.0000003   0.0000135
   53  -0.0000065  -0.0000160   0.0000257  -0.0000027  -0.0011670   0.0001163
   54   0.0000064   0.0000256  -0.0000186   0.0000153   0.0000898  -0.0012014
   55   0.0004889  -0.0000468  -0.0004103  -0.0251536   0.0571774   0.0540084
   56  -0.0000562  -0.0000726  -0.0002709   0.0172565   0.0189124   0.0131438
   57  -0.0002682   0.0000974  -0.0000625   0.0162017   0.0133433   0.0175790
   58   0.0000642  -0.0000829   0.0001686  -0.0031037  -0.0032202  -0.0030306
   59  -0.0000086   0.0000411  -0.0000534   0.0000432   0.0024457  -0.0010738
   60   0.0000076   0.0000733  -0.0000984   0.0000206  -0.0010862   0.0025309
   61   0.0003627  -0.0002986   0.0014129  -0.1634093   0.0387687   0.0364031
   62  -0.0011284  -0.0004413   0.0011844   0.0844544  -0.1515821  -0.0894151
   63   0.0011919  -0.0002783  -0.0008473   0.0793828  -0.0893859  -0.1415848
   64  -0.0000967   0.0001416  -0.0000849   0.0048506   0.0004567   0.0004345
   65  -0.0001409   0.0003944   0.0000489  -0.0141420  -0.0192086  -0.0216372
   66  -0.0000820  -0.0000164   0.0002746  -0.0133572  -0.0216140  -0.0166819
           37          38          39          40          41          42
    1  -0.0216667  -0.0082313  -0.0076970  -0.0021270   0.0018319   0.0017383
    2  -0.0197715   0.0040779   0.0000415  -0.0023389  -0.0024485  -0.0001012
    3  -0.0186897   0.0000249   0.0041267  -0.0021680  -0.0000903  -0.0024049
    4  -0.0011019   0.0020738   0.0021103   0.0003959  -0.0003877  -0.0013781
    5  -0.0019537  -0.0018540   0.0011730  -0.0011890  -0.0004634  -0.0012081
    6   0.0022316  -0.0010986  -0.0001051  -0.0010870   0.0002439  -0.0007670
    7   0.0003526   0.0010896  -0.0011535  -0.0000944   0.0001360   0.0000829
    8   0.0003080  -0.0004024  -0.0003085  -0.0001437   0.0003909  -0.0000097
    9  -0.0013972   0.0011290  -0.0008021   0.0000935   0.0000461   0.0002847
   10  -0.0003177   0.0000018   0.0000607   0.0004808  -0.0000252   0.0004095
   11   0.0004348   0.0000065  -0.0005620  -0.0000414  -0.0000611   0.0002708
   12   0.0005686   0.0004371  -0.0002286   0.0002751  -0.0000917  -0.0000716
   13  -0.0002825   0.0004113   0.0003298   0.0000644  -0.0000913  -0.0001644
   14   0.0001905  -0.0001539  -0.0001982  -0.0000096   0.0000399   0.0000458
   15  -0.0001229   0.0001668   0.0002399  -0.0000072  -0.0000803  -0.0000969
   16  -0.0003169   0.0002644   0.0002545  -0.0002039  -0.0002173  -0.0002036
   17  -0.0001420   0.0001457   0.0000125   0.0001151   0.0001396  -0.0000372
   18  -0.0001393   0.0000466   0.0000982   0.0001078  -0.0000425   0.0001570
   19   0.0000264   0.0000139   0.0000122   0.0000078  -0.0000035  -0.0000032
   20   0.0000326   0.0000040   0.0000158  -0.0000066  -0.0000187  -0.0000251
   21   0.0000305   0.0000162   0.0000029  -0.0000062  -0.0000258  -0.0000158
   22  -0.0003154   0.0000624  -0.0000018   0.0004723   0.0004065  -0.0000552
   23   0.0005752  -0.0002786   0.0004917   0.0002768  -0.0000436  -0.0001021
   24   0.0004012  -0.0005943   0.0000573  -0.0000596   0.0002773  -0.0000833
   25  -0.0002783   0.0003439   0.0003906   0.0000647  -0.0001659  -0.0000817
   26  -0.0001142   0.0002454   0.0001411  -0.0000073  -0.0001014  -0.0000716
   27   0.0001980  -0.0002133  -0.0001581  -0.0000086   0.0000518   0.0000412
   28  -0.0011304   0.0022229   0.0019266   0.0003746  -0.0014025  -0.0002842
   29   0.0021183  -0.0000604  -0.0011600  -0.0011672  -0.0008472   0.0002890
   30  -0.0020626   0.0010571  -0.0018863  -0.0011309  -0.0011666  -0.0004146
   31   0.0004113  -0.0010725   0.0012045  -0.0000919   0.0000910   0.0001350
   32  -0.0013735  -0.0007831   0.0012122   0.0000847   0.0002991   0.0000104
   33   0.0003732  -0.0002410  -0.0004480  -0.0001292  -0.0000424   0.0003917
   34  -0.1615414  -0.0835323  -0.0789663   0.0046518   0.0143944   0.0136707
   35  -0.0379508  -0.1517118  -0.0897267  -0.0001761  -0.0190523  -0.0216222
   36  -0.0358416  -0.0897755  -0.1422645  -0.0000968  -0.0215490  -0.0167200
   37   0.5925840   0.0291914   0.0283497  -0.0713692   0.0399692   0.0381950
   38   0.0291914   0.3329906   0.2052070   0.0376737  -0.0801126  -0.0543119
   39   0.0283497   0.2052070   0.3103740   0.0359102  -0.0543345  -0.0736059
   40  -0.0713692   0.0376737   0.0359102   0.0979954  -0.0580951  -0.0553001
   41   0.0399692  -0.0801126  -0.0543345  -0.0580951   0.1057145   0.0889125
   42   0.0381950  -0.0543119  -0.0736059  -0.0553001   0.0889125   0.0953172
   43  -0.2997314   0.0230672   0.0209629  -0.0194509   0.0078415   0.0073126
   44  -0.0230933  -0.0778612  -0.0187764   0.0251372  -0.0080633  -0.0106020
   45  -0.0229098  -0.0186006  -0.0760513   0.0237983  -0.0106707  -0.0068013
   46  -0.0191871  -0.0236895  -0.0225660  -0.0063053  -0.0023467  -0.0022207
   47  -0.0065621  -0.0070918  -0.0094842   0.0023200   0.0012695   0.0021995
   48  -0.0062860  -0.0095524  -0.0061989   0.0021629   0.0021843   0.0010275
   49  -0.0244528   0.0182284   0.0171676  -0.0042277   0.0004695   0.0004112
   50   0.0571878   0.0187003   0.0123334  -0.0032870   0.0032479  -0.0004805
   51   0.0539730   0.0121635   0.0176796  -0.0031333  -0.0004463   0.0032576
   52   0.0004433   0.0014650   0.0013583  -0.0001874   0.0000334   0.0000290
   53   0.0008505   0.0005399  -0.0044006   0.0010803  -0.0002697  -0.0003962
   54   0.0008278  -0.0043778   0.0010557   0.0010129  -0.0003973  -0.0002220
   55  -0.0573326  -0.0224249  -0.0214416   0.0012565  -0.0001053  -0.0000641
   56  -0.0229741  -0.0092068  -0.0078350   0.0002062  -0.0003793   0.0003413
   57  -0.0219274  -0.0078146  -0.0084956   0.0001907   0.0003408  -0.0003926
   58   0.0007280   0.0001150   0.0001006  -0.0005086   0.0007142   0.0006793
   59   0.0008997  -0.0000867   0.0005353   0.0007487  -0.0008869  -0.0005884
   60   0.0008512   0.0005268  -0.0001249   0.0007123  -0.0005877  -0.0008279
   61   0.0661870   0.0215276   0.0205708  -0.0016582  -0.0030450  -0.0029044
   62  -0.0208856  -0.0298042  -0.0329895  -0.0012024   0.0026316  -0.0014124
   63  -0.0194603  -0.0327896  -0.0260797  -0.0011573  -0.0014319   0.0028091
   64  -0.0017146   0.0011991   0.0011180   0.0004593  -0.0000020  -0.0000038
   65   0.0030624   0.0026988  -0.0013874   0.0000214  -0.0009854  -0.0011007
   66   0.0028360  -0.0014059   0.0028143   0.0000204  -0.0010995  -0.0008620
           43          44          45          46          47          48
    1   0.0005738  -0.0019721  -0.0018264   0.0000964   0.0004261   0.0004037
    2  -0.0011616   0.0006269  -0.0043695  -0.0009832  -0.0002249  -0.0003595
    3  -0.0011049  -0.0043949   0.0010980  -0.0009396  -0.0003572  -0.0001974
    4  -0.0003046  -0.0004144   0.0005621  -0.0002761  -0.0001947  -0.0001154
    5   0.0000073   0.0000483  -0.0004757  -0.0003942  -0.0001586  -0.0001493
    6   0.0000522   0.0005906  -0.0002733   0.0003462   0.0002123   0.0002475
    7   0.0004650   0.0000624   0.0002747   0.0000638   0.0000069  -0.0000059
    8   0.0000461  -0.0000847   0.0001098   0.0000824   0.0000427   0.0000724
    9   0.0003937  -0.0002765  -0.0000396  -0.0001659  -0.0000508  -0.0001029
   10  -0.0002375  -0.0002013  -0.0001475   0.0001885   0.0001377   0.0001050
   11   0.0001837   0.0000763   0.0003534  -0.0000693  -0.0000458  -0.0001316
   12  -0.0001547  -0.0003347   0.0003498   0.0001978   0.0001394   0.0000475
   13   0.0001868   0.0000838   0.0001937  -0.0001511  -0.0001328  -0.0001141
   14  -0.0001289  -0.0000480  -0.0001324   0.0001247   0.0000823   0.0000933
   15   0.0001120   0.0001328   0.0000482  -0.0001181  -0.0000988  -0.0000666
   16   0.0001817  -0.0000094  -0.0000060  -0.0001702  -0.0000906  -0.0000870
   17  -0.0000071  -0.0000675  -0.0000180  -0.0000229   0.0000034  -0.0000020
   18  -0.0000067  -0.0000386  -0.0000398  -0.0000206   0.0000008   0.0000019
   19  -0.0000019   0.0000007   0.0000013   0.0000110   0.0000042   0.0000040
   20   0.0000034   0.0000112   0.0000030  -0.0000020  -0.0000080  -0.0000043
   21   0.0000035   0.0000034   0.0000109  -0.0000020  -0.0000044  -0.0000078
   22  -0.0002354  -0.0001553  -0.0001904   0.0001844   0.0001118   0.0001316
   23  -0.0001445   0.0003834  -0.0003824   0.0001938   0.0000440   0.0001391
   24   0.0001985   0.0003647   0.0000536  -0.0000836  -0.0001404  -0.0000463
   25   0.0001843   0.0001979   0.0000720  -0.0001486  -0.0001192  -0.0001263
   26   0.0001048   0.0000431   0.0001362  -0.0001126  -0.0000659  -0.0000943
   27  -0.0001380  -0.0001443  -0.0000452   0.0001326   0.0001017   0.0000838
   28  -0.0003137   0.0005545  -0.0004445  -0.0002784  -0.0001235  -0.0001903
   29   0.0000575  -0.0002671   0.0006083   0.0003224   0.0002468   0.0001931
   30   0.0000008  -0.0004687   0.0000442  -0.0004093  -0.0001632  -0.0001597
   31   0.0004698   0.0002823   0.0000458   0.0000651  -0.0000066   0.0000094
   32   0.0004129  -0.0000534  -0.0002795  -0.0001614  -0.0000997  -0.0000445
   33   0.0000332   0.0000935  -0.0000694   0.0000892   0.0000789   0.0000399
   34  -0.0241156  -0.0174471  -0.0166450  -0.0031213  -0.0000472  -0.0000629
   35  -0.0573838   0.0185314   0.0126661   0.0031803   0.0024461  -0.0010495
   36  -0.0544042   0.0128746   0.0169651   0.0030058  -0.0010657   0.0025888
   37  -0.2997314  -0.0230933  -0.0229098  -0.0191871  -0.0065621  -0.0062860
   38   0.0230672  -0.0778612  -0.0186006  -0.0236895  -0.0070918  -0.0095524
   39   0.0209629  -0.0187764  -0.0760513  -0.0225660  -0.0094842  -0.0061989
   40  -0.0194509   0.0251372   0.0237983  -0.0063053   0.0023200   0.0021629
   41   0.0078415  -0.0080633  -0.0106707  -0.0023467   0.0012695   0.0021843
   42   0.0073126  -0.0106020  -0.0068013  -0.0022207   0.0021995   0.0010275
   43   0.5941211  -0.0421792  -0.0372759  -0.0715126  -0.0403603  -0.0388131
   44  -0.0421792   0.3452465   0.2203880  -0.0375324  -0.0786538  -0.0542022
   45  -0.0372759   0.2203880   0.3204813  -0.0361010  -0.0542481  -0.0727234
   46  -0.0715126  -0.0375324  -0.0361010   0.0946957   0.0601495   0.0576653
   47  -0.0403603  -0.0786538  -0.0542481   0.0601495   0.1027237   0.0872773
   48  -0.0388131  -0.0542022  -0.0727234   0.0576653   0.0872773   0.0934104
   49  -0.1777889   0.0977811   0.0916842   0.0050392  -0.0167241  -0.0158375
   50   0.0491667  -0.1662654  -0.1029904   0.0002287  -0.0206270  -0.0236743
   51   0.0457974  -0.1028784  -0.1543371   0.0002098  -0.0237425  -0.0181209
   52  -0.0109290  -0.0015421  -0.0015460   0.0008760  -0.0006835  -0.0006071
   53   0.0198964   0.0027466  -0.0004856   0.0005613  -0.0010341   0.0016126
   54   0.0186987  -0.0006069   0.0028966   0.0005593   0.0016567  -0.0012393
   55   0.0655188  -0.0208856  -0.0195395  -0.0005150   0.0034620   0.0032550
   56   0.0216049  -0.0299701  -0.0330938   0.0013363   0.0029988  -0.0013179
   57   0.0206147  -0.0332134  -0.0262691   0.0012383  -0.0013201   0.0031620
   58  -0.0004416  -0.0013352  -0.0012730   0.0001908   0.0000600   0.0000581
   59  -0.0034681   0.0029798  -0.0013614  -0.0000457  -0.0008588  -0.0009165
   60  -0.0032915  -0.0013432   0.0031043  -0.0000424  -0.0009148  -0.0007566
   61  -0.0578931   0.0228560   0.0214482   0.0007410  -0.0008914  -0.0008454
   62   0.0223753  -0.0089959  -0.0075051  -0.0001099  -0.0000878   0.0005262
   63   0.0208947  -0.0075000  -0.0079813  -0.0001065   0.0005188  -0.0001524
   64   0.0012567  -0.0001976  -0.0001825  -0.0004867  -0.0007421  -0.0007041
   65   0.0000653  -0.0003643   0.0003475  -0.0007099  -0.0009012  -0.0006001
   66   0.0001146   0.0003325  -0.0004218  -0.0006689  -0.0005949  -0.0008369
           49          50          51          52          53          54
    1   0.0010759   0.0000065   0.0000002  -0.0001178   0.0000006  -0.0000013
    2   0.0000069  -0.0012988   0.0000583  -0.0000001   0.0001245  -0.0000607
    3   0.0000165   0.0000583  -0.0013039  -0.0000012  -0.0000601   0.0001304
    4  -0.0003104   0.0001375  -0.0001374   0.0000259  -0.0000313   0.0000327
    5  -0.0002555   0.0001048  -0.0000141  -0.0000122   0.0000028  -0.0000141
    6   0.0002609  -0.0000378   0.0001420   0.0000133  -0.0000145   0.0000046
    7  -0.0002059  -0.0000953   0.0001135   0.0000081   0.0000063  -0.0000063
    8   0.0001968   0.0001421   0.0000325   0.0000030  -0.0000152   0.0000243
    9  -0.0002074   0.0000444   0.0001345  -0.0000031   0.0000246  -0.0000179
   10   0.0001712   0.0000082  -0.0000026  -0.0000020  -0.0000034   0.0000034
   11   0.0000123  -0.0000468   0.0000188  -0.0000012   0.0000101  -0.0000036
   12  -0.0000128   0.0000324  -0.0000637   0.0000009  -0.0000039   0.0000104
   13  -0.0001695   0.0000225  -0.0000234   0.0000112   0.0000017  -0.0000018
   14   0.0000838   0.0000023   0.0000017  -0.0000040  -0.0000075   0.0000042
   15  -0.0000877   0.0000004   0.0000026   0.0000042   0.0000043  -0.0000079
   16  -0.0000286  -0.0000024  -0.0000029   0.0000017  -0.0000001  -0.0000001
   17  -0.0000007   0.0000229  -0.0000015   0.0000004  -0.0000004  -0.0000056
   18  -0.0000008   0.0000000   0.0000222   0.0000002  -0.0000055   0.0000000
   19   0.0000017   0.0000005  -0.0000003   0.0000013  -0.0000000  -0.0000000
   20  -0.0000001   0.0000002   0.0000055  -0.0000000  -0.0000030  -0.0000000
   21  -0.0000000   0.0000055  -0.0000003   0.0000000  -0.0000000  -0.0000030
   22   0.0001770  -0.0000062   0.0000080  -0.0000019   0.0000032  -0.0000036
   23  -0.0000114  -0.0000627   0.0000378   0.0000008   0.0000106  -0.0000030
   24   0.0000147   0.0000201  -0.0000480  -0.0000013  -0.0000029   0.0000115
   25  -0.0001689  -0.0000217   0.0000227   0.0000111  -0.0000020   0.0000021
   26  -0.0000859   0.0000040  -0.0000005   0.0000040  -0.0000076   0.0000044
   27   0.0000913   0.0000020   0.0000015  -0.0000042   0.0000043  -0.0000083
   28  -0.0003267  -0.0001345   0.0001537   0.0000265   0.0000306  -0.0000314
   29   0.0002530   0.0001353  -0.0000444   0.0000131   0.0000028  -0.0000166
   30  -0.0002694  -0.0000166   0.0001106  -0.0000132  -0.0000164   0.0000044
   31  -0.0002024   0.0001017  -0.0001237   0.0000078  -0.0000065   0.0000064
   32  -0.0002075   0.0001446   0.0000410  -0.0000034  -0.0000160   0.0000256
   33   0.0002159   0.0000405   0.0001542   0.0000035   0.0000257  -0.0000186
   34  -0.0019620   0.0001806   0.0001642   0.0006159  -0.0000027   0.0000153
   35   0.0002224  -0.0335107  -0.0322741  -0.0000003  -0.0011670   0.0000898
   36   0.0001111  -0.0322874  -0.0297866   0.0000135   0.0001163  -0.0012014
   37  -0.0244528   0.0571878   0.0539730   0.0004433   0.0008505   0.0008278
   38   0.0182284   0.0187003   0.0121635   0.0014650   0.0005399  -0.0043778
   39   0.0171676   0.0123334   0.0176796   0.0013583  -0.0044006   0.0010557
   40  -0.0042277  -0.0032870  -0.0031333  -0.0001874   0.0010803   0.0010129
   41   0.0004695   0.0032479  -0.0004463   0.0000334  -0.0002697  -0.0003973
   42   0.0004112  -0.0004805   0.0032576   0.0000290  -0.0003962  -0.0002220
   43  -0.1777889   0.0491667   0.0457974  -0.0109290   0.0198964   0.0186987
   44   0.0977811  -0.1662654  -0.1028784  -0.0015421   0.0027466  -0.0006069
   45   0.0916842  -0.1029904  -0.1543371  -0.0015460  -0.0004856   0.0028966
   46   0.0050392   0.0002287   0.0002098   0.0008760   0.0005613   0.0005593
   47  -0.0167241  -0.0206270  -0.0237425  -0.0006835  -0.0010341   0.0016567
   48  -0.0158375  -0.0236743  -0.0181209  -0.0006071   0.0016126  -0.0012393
   49   0.7487376  -0.0014938   0.0017455  -0.3467539  -0.0000125  -0.0017540
   50  -0.0014938   0.4087493   0.2725500  -0.0000681  -0.0442972  -0.0095729
   51   0.0017455   0.2725500   0.3790451  -0.0017617  -0.0095061  -0.0432611
   52  -0.3467539  -0.0000681  -0.0017617   0.3655178   0.0000349   0.0018733
   53  -0.0000125  -0.0442972  -0.0095061   0.0000349   0.0414421   0.0170310
   54  -0.0017540  -0.0095729  -0.0432611   0.0018733   0.0170310   0.0396208
   55  -0.1757640  -0.0479187  -0.0458094  -0.0107125  -0.0199048  -0.0188628
   56  -0.0965980  -0.1662413  -0.1037968   0.0015308   0.0027278  -0.0006009
   57  -0.0916952  -0.1035745  -0.1557689   0.0013949  -0.0006977   0.0027175
   58   0.0047928   0.0001181   0.0001196   0.0008577  -0.0006076  -0.0005603
   59   0.0170688  -0.0206392  -0.0236383   0.0006626  -0.0010612   0.0016332
   60   0.0161724  -0.0237011  -0.0179808   0.0006399   0.0015781  -0.0012639
   61  -0.0233932  -0.0573759  -0.0543606   0.0004735  -0.0008270  -0.0007939
   62  -0.0184513   0.0185148   0.0119002  -0.0014034   0.0005480  -0.0044051
   63  -0.0175498   0.0116828   0.0167941  -0.0013638  -0.0044062   0.0010239
   64  -0.0042479   0.0032589   0.0030621  -0.0001731  -0.0010681  -0.0010166
   65  -0.0004821   0.0032214  -0.0004644  -0.0000297  -0.0002762  -0.0004047
   66  -0.0004734  -0.0004346   0.0033263  -0.0000289  -0.0004013  -0.0002323
           55          56          57          58          59          60
    1   0.0005528   0.0019523   0.0018846   0.0001023  -0.0004247  -0.0004012
    2   0.0011846   0.0006281  -0.0043801   0.0010018  -0.0002308  -0.0003574
    3   0.0011109  -0.0043527   0.0011526   0.0009310  -0.0003562  -0.0001793
    4  -0.0003015  -0.0005547   0.0004461  -0.0002808   0.0001250   0.0001877
    5  -0.0000416  -0.0002277   0.0005716  -0.0003300   0.0002426   0.0001934
    6  -0.0000039  -0.0004299   0.0000097   0.0004160  -0.0001724  -0.0001567
    7   0.0004523  -0.0002836  -0.0000438   0.0000642   0.0000069  -0.0000084
    8  -0.0003862  -0.0000580  -0.0002689   0.0001633  -0.0000991  -0.0000427
    9  -0.0000316   0.0000936  -0.0000703  -0.0000906   0.0000796   0.0000406
   10  -0.0002417   0.0001563   0.0001851   0.0001885  -0.0001126  -0.0001298
   11   0.0001490   0.0003337  -0.0003357  -0.0001951   0.0000504   0.0001305
   12  -0.0001951   0.0003217   0.0000894   0.0000791  -0.0001314  -0.0000466
   13   0.0001878  -0.0001992  -0.0000696  -0.0001531   0.0001200   0.0001253
   14  -0.0001060   0.0000499   0.0001264   0.0001127  -0.0000666  -0.0000908
   15   0.0001352  -0.0001354  -0.0000463  -0.0001309   0.0000988   0.0000808
   16   0.0001793   0.0000143   0.0000130  -0.0001696   0.0000892   0.0000839
   17   0.0000050  -0.0000479  -0.0000359   0.0000239   0.0000011   0.0000000
   18   0.0000058  -0.0000175  -0.0000631   0.0000226  -0.0000025   0.0000029
   19  -0.0000019  -0.0000013  -0.0000008   0.0000112  -0.0000042  -0.0000039
   20  -0.0000036   0.0000109   0.0000039   0.0000017  -0.0000080  -0.0000043
   21  -0.0000030   0.0000038   0.0000099   0.0000015  -0.0000042  -0.0000074
   22  -0.0002427   0.0001921   0.0001447   0.0001870  -0.0001355  -0.0001056
   23  -0.0001936   0.0000713   0.0003565   0.0000741  -0.0000473  -0.0001295
   24   0.0001528  -0.0003434   0.0003597  -0.0001973   0.0001395   0.0000471
   25   0.0001875  -0.0000800  -0.0001947  -0.0001505   0.0001309   0.0001117
   26   0.0001317  -0.0000461  -0.0001353  -0.0001268   0.0000826   0.0000915
   27  -0.0001114   0.0001371   0.0000469   0.0001206  -0.0001016  -0.0000664
   28  -0.0003194   0.0004052  -0.0005901  -0.0002818   0.0001983   0.0001132
   29   0.0000033   0.0000200  -0.0004607   0.0003898  -0.0001507  -0.0001438
   30  -0.0000682   0.0005519  -0.0002439  -0.0003501   0.0002180   0.0002381
   31   0.0004889  -0.0000562  -0.0002682   0.0000642  -0.0000086   0.0000076
   32  -0.0000468  -0.0000726   0.0000974  -0.0000829   0.0000411   0.0000733
   33  -0.0004103  -0.0002709  -0.0000625   0.0001686  -0.0000534  -0.0000984
   34  -0.0251536   0.0172565   0.0162017  -0.0031037   0.0000432   0.0000206
   35   0.0571774   0.0189124   0.0133433  -0.0032202   0.0024457  -0.0010862
   36   0.0540084   0.0131438   0.0175790  -0.0030306  -0.0010738   0.0025309
   37  -0.0573326  -0.0229741  -0.0219274   0.0007280   0.0008997   0.0008512
   38  -0.0224249  -0.0092068  -0.0078146   0.0001150  -0.0000867   0.0005268
   39  -0.0214416  -0.0078350  -0.0084956   0.0001006   0.0005353  -0.0001249
   40   0.0012565   0.0002062   0.0001907  -0.0005086   0.0007487   0.0007123
   41  -0.0001053  -0.0003793   0.0003408   0.0007142  -0.0008869  -0.0005877
   42  -0.0000641   0.0003413  -0.0003926   0.0006793  -0.0005884  -0.0008279
   43   0.0655188   0.0216049   0.0206147  -0.0004416  -0.0034681  -0.0032915
   44  -0.0208856  -0.0299701  -0.0332134  -0.0013352   0.0029798  -0.0013432
   45  -0.0195395  -0.0330938  -0.0262691  -0.0012730  -0.0013614   0.0031043
   46  -0.0005150   0.0013363   0.0012383   0.0001908  -0.0000457  -0.0000424
   47   0.0034620   0.0029988  -0.0013201   0.0000600  -0.0008588  -0.0009148
   48   0.0032550  -0.0013179   0.0031620   0.0000581  -0.0009165  -0.0007566
   49  -0.1757640  -0.0965980  -0.0916952   0.0047928   0.0170688   0.0161724
   50  -0.0479187  -0.1662413  -0.1035745   0.0001181  -0.0206392  -0.0237011
   51  -0.0458094  -0.1037968  -0.1557689   0.0001196  -0.0236383  -0.0179808
   52  -0.0107125   0.0015308   0.0013949   0.0008577   0.0006626   0.0006399
   53  -0.0199048   0.0027278  -0.0006977  -0.0006076  -0.0010612   0.0015781
   54  -0.0188628  -0.0006009   0.0027175  -0.0005603   0.0016332  -0.0012639
   55   0.5924895   0.0407915   0.0396997  -0.0722853   0.0408401   0.0388408
   56   0.0407915   0.3446036   0.2202978   0.0380135  -0.0778709  -0.0531881
   57   0.0396997   0.2202978   0.3206611   0.0361804  -0.0532293  -0.0713434
   58  -0.0722853   0.0380135   0.0361804   0.0960795  -0.0609496  -0.0578100
   59   0.0408401  -0.0778709  -0.0532293  -0.0609496   0.1018823   0.0860447
   60   0.0388408  -0.0531881  -0.0713434  -0.0578100   0.0860447   0.0916296
   61  -0.2994519   0.0224049   0.0203685  -0.0196067   0.0065885   0.0061635
   62  -0.0239731  -0.0779726  -0.0188393   0.0237639  -0.0070074  -0.0092435
   63  -0.0232343  -0.0186195  -0.0759489   0.0224282  -0.0093087  -0.0058393
   64  -0.0189922  -0.0251308  -0.0237852  -0.0062828  -0.0023720  -0.0022364
   65  -0.0077534  -0.0082644  -0.0108330   0.0022956   0.0012881   0.0021947
   66  -0.0074339  -0.0108884  -0.0070821   0.0021374   0.0021889   0.0010173
           61          62          63          64          65          66
    1  -0.0217737   0.0079708   0.0075587  -0.0020824  -0.0018499  -0.0017799
    2   0.0196009   0.0042686   0.0001681   0.0022481  -0.0023613  -0.0000066
    3   0.0185169   0.0001703   0.0041337   0.0021110   0.0000331  -0.0023148
    4  -0.0010899  -0.0022344  -0.0019407   0.0003609   0.0013847   0.0002855
    5  -0.0021335  -0.0001255  -0.0011758   0.0011413  -0.0007812   0.0003110
    6   0.0020807   0.0010734  -0.0018230   0.0010887  -0.0011303  -0.0004080
    7   0.0003924   0.0010395  -0.0011522  -0.0000876  -0.0000969  -0.0001376
    8   0.0013540  -0.0007099   0.0011571  -0.0000918   0.0003011   0.0000016
    9  -0.0003757  -0.0002765  -0.0004220   0.0001332  -0.0000351   0.0003831
   10  -0.0003036  -0.0000487   0.0000006   0.0004595  -0.0003838   0.0000539
   11  -0.0005771  -0.0002269   0.0004446  -0.0002780  -0.0000547  -0.0000975
   12  -0.0004097  -0.0005494   0.0000136   0.0000567   0.0002657  -0.0000805
   13  -0.0002824  -0.0003535  -0.0003957   0.0000640   0.0001682   0.0000828
   14   0.0001145   0.0002380   0.0001493   0.0000080  -0.0000992  -0.0000723
   15  -0.0001957  -0.0002140  -0.0001524   0.0000077   0.0000500   0.0000412
   16  -0.0003107  -0.0002710  -0.0002449  -0.0002063   0.0002077   0.0001992
   17   0.0001455   0.0001046   0.0000463  -0.0001089   0.0001424  -0.0000460
   18   0.0001286   0.0000136   0.0001443  -0.0001023  -0.0000334   0.0001375
   19   0.0000261  -0.0000129  -0.0000127   0.0000080   0.0000032   0.0000030
   20  -0.0000330   0.0000036   0.0000145   0.0000064  -0.0000178  -0.0000244
   21  -0.0000319   0.0000141   0.0000033   0.0000061  -0.0000248  -0.0000155
   22  -0.0002993   0.0000084  -0.0000522   0.0004641   0.0000244  -0.0004019
   23  -0.0004390   0.0000446  -0.0006177   0.0000480  -0.0000733   0.0002819
   24  -0.0005501   0.0004622  -0.0002721  -0.0002808  -0.0001035  -0.0000467
   25  -0.0002768  -0.0004130  -0.0003233   0.0000640   0.0000900   0.0001615
   26  -0.0001879  -0.0001621  -0.0001913   0.0000082   0.0000414   0.0000433
   27   0.0001247   0.0001713   0.0002507   0.0000053  -0.0000796  -0.0001019
   28  -0.0010997  -0.0020856  -0.0021276   0.0003887   0.0003994   0.0013699
   29   0.0019319  -0.0018643   0.0011994   0.0011664  -0.0004279  -0.0011704
   30  -0.0022072  -0.0010739  -0.0000966   0.0010637   0.0002651  -0.0007433
   31   0.0003627  -0.0011284   0.0011919  -0.0000967  -0.0001409  -0.0000820
   32  -0.0002986  -0.0004413  -0.0002783   0.0001416   0.0003944  -0.0000164
   33   0.0014129   0.0011844  -0.0008473  -0.0000849   0.0000489   0.0002746
   34  -0.1634093   0.0844544   0.0793828   0.0048506  -0.0141420  -0.0133572
   35   0.0387687  -0.1515821  -0.0893859   0.0004567  -0.0192086  -0.0216140
   36   0.0364031  -0.0894151  -0.1415848   0.0004345  -0.0216372  -0.0166819
   37   0.0661870  -0.0208856  -0.0194603  -0.0017146   0.0030624   0.0028360
   38   0.0215276  -0.0298042  -0.0327896   0.0011991   0.0026988  -0.0014059
   39   0.0205708  -0.0329895  -0.0260797   0.0011180  -0.0013874   0.0028143
   40  -0.0016582  -0.0012024  -0.0011573   0.0004593   0.0000214   0.0000204
   41  -0.0030450   0.0026316  -0.0014319  -0.0000020  -0.0009854  -0.0010995
   42  -0.0029044  -0.0014124   0.0028091  -0.0000038  -0.0011007  -0.0008620
   43  -0.0578931   0.0223753   0.0208947   0.0012567   0.0000653   0.0001146
   44   0.0228560  -0.0089959  -0.0075000  -0.0001976  -0.0003643   0.0003325
   45   0.0214482  -0.0075051  -0.0079813  -0.0001825   0.0003475  -0.0004218
   46   0.0007410  -0.0001099  -0.0001065  -0.0004867  -0.0007099  -0.0006689
   47  -0.0008914  -0.0000878   0.0005188  -0.0007421  -0.0009012  -0.0005949
   48  -0.0008454   0.0005262  -0.0001524  -0.0007041  -0.0006001  -0.0008369
   49  -0.0233932  -0.0184513  -0.0175498  -0.0042479  -0.0004821  -0.0004734
   50  -0.0573759   0.0185148   0.0116828   0.0032589   0.0032214  -0.0004346
   51  -0.0543606   0.0119002   0.0167941   0.0030621  -0.0004644   0.0033263
   52   0.0004735  -0.0014034  -0.0013638  -0.0001731  -0.0000297  -0.0000289
   53  -0.0008270   0.0005480  -0.0044062  -0.0010681  -0.0002762  -0.0004013
   54  -0.0007939  -0.0044051   0.0010239  -0.0010166  -0.0004047  -0.0002323
   55  -0.2994519  -0.0239731  -0.0232343  -0.0189922  -0.0077534  -0.0074339
   56   0.0224049  -0.0779726  -0.0186195  -0.0251308  -0.0082644  -0.0108884
   57   0.0203685  -0.0188393  -0.0759489  -0.0237852  -0.0108330  -0.0070821
   58  -0.0196067   0.0237639   0.0224282  -0.0062828   0.0022956   0.0021374
   59   0.0065885  -0.0070074  -0.0093087  -0.0023720   0.0012881   0.0021889
   60   0.0061635  -0.0092435  -0.0058393  -0.0022364   0.0021947   0.0010173
   61   0.5931805  -0.0296883  -0.0266843  -0.0705045  -0.0397950  -0.0378601
   62  -0.0296883   0.3338680   0.2056534  -0.0373519  -0.0812414  -0.0552455
   63  -0.0266843   0.2056534   0.3105788  -0.0356497  -0.0553297  -0.0745521
   64  -0.0705045  -0.0373519  -0.0356497   0.0964997   0.0576611   0.0549594
   65  -0.0397950  -0.0812414  -0.0553297   0.0576611   0.1069694   0.0899588
   66  -0.0378601  -0.0552455  -0.0745521   0.0549594   0.0899588   0.0963852
 **********************************************************************
 **                                                                  **
 **                       VIBRATIONAL ANALYSIS                       **
 **                       --------------------                       **
 **                                                                  **
 **        VIBRATIONAL FREQUENCIES (CM**-1) AND NORMAL MODES         **
 **     FORCE CONSTANTS (mDYN/ANGSTROM) AND REDUCED MASSES (AMU)     **
 **                  INFRARED INTENSITIES (KM/MOL)                   **
 **                                                                  **
 **********************************************************************


 Mode:                 1                      2                      3
 Frequency:        24.27                  40.79                  40.86
 Force Cnst:      0.0109                 0.0220                 0.0221
 Red. Mass:      31.4046                22.4567                22.4605
 IR Active:          YES                    YES                    YES
 IR Intens:        0.000                  0.053                  0.053
 Raman Active:       YES                    YES                    YES
               X      Y      Z        X      Y      Z        X      Y      Z
 C          0.000 -0.002 -0.004    0.000 -0.018 -0.155    0.000 -0.158 -0.016
 C         -0.001  0.093  0.087   -0.060 -0.008 -0.094    0.057 -0.096 -0.006
 Cl        -0.004  0.199  0.186   -0.136 -0.057 -0.199    0.130 -0.211 -0.058
 C         -0.001  0.107  0.103   -0.060  0.055  0.068    0.058  0.074  0.058
 Cl        -0.001  0.269  0.257   -0.142  0.117  0.197    0.137  0.214  0.124
 C         -0.001  0.001  0.003    0.002  0.095  0.154   -0.001  0.162  0.096
 H         -0.001  0.003  0.007    0.002  0.155  0.287   -0.001  0.303  0.157
 C          0.001 -0.107 -0.101    0.063  0.060  0.071   -0.059  0.074  0.059
 Cl         0.004 -0.262 -0.245    0.144  0.128  0.203   -0.137  0.214  0.127
 C          0.001 -0.095 -0.092    0.061 -0.004 -0.092   -0.058 -0.096 -0.005
 Cl         0.001 -0.205 -0.196    0.136 -0.049 -0.194   -0.131 -0.211 -0.056
 C          0.000 -0.001 -0.004   -0.000  0.016 -0.158    0.000 -0.155  0.018
 C         -0.002  0.089 -0.097   -0.058  0.004 -0.095   -0.061 -0.094  0.007
 Cl        -0.006  0.191 -0.208   -0.130  0.054 -0.209   -0.137 -0.199  0.055
 C         -0.002  0.102 -0.106   -0.059 -0.060  0.075   -0.062  0.068 -0.056
 Cl        -0.003  0.250 -0.261   -0.138 -0.131  0.219   -0.143  0.197 -0.121
 C         -0.001  0.000  0.003   -0.002 -0.096  0.162   -0.000  0.153 -0.094
 H         -0.001  0.001  0.006   -0.002 -0.157  0.302    0.000  0.286 -0.155
 C          0.002 -0.102  0.108    0.057 -0.056  0.072    0.062  0.070 -0.058
 Cl         0.006 -0.251  0.270    0.135 -0.120  0.210    0.144  0.203 -0.124
 C          0.002 -0.090  0.092    0.057  0.007 -0.097    0.061 -0.092  0.006
 Cl         0.003 -0.191  0.198    0.130  0.061 -0.214    0.137 -0.194  0.052
 TransDip   0.000  0.000  0.000   -0.000  0.000  0.007    0.000  0.007  0.000

 Mode:                 4                      5                      6
 Frequency:        66.76                  71.09                  89.84
 Force Cnst:      0.0898                 0.1019                 0.1320
 Red. Mass:      34.2045                34.2181                27.7642
 IR Active:          YES                    YES                    YES
 IR Intens:        0.000                  0.000                  0.002
 Raman Active:       YES                    YES                    YES
               X      Y      Z        X      Y      Z        X      Y      Z
 C         -0.000  0.003  0.000   -0.002 -0.001 -0.003    0.000 -0.019  0.193
 C         -0.001  0.048  0.044   -0.002 -0.057 -0.056    0.038 -0.073  0.116
 Cl        -0.004  0.245  0.228   -0.000 -0.282 -0.268    0.116 -0.364 -0.095
 C         -0.001 -0.043 -0.042   -0.002  0.032  0.029    0.042 -0.012  0.097
 Cl        -0.005 -0.253 -0.239    0.000  0.223  0.209    0.116 -0.062 -0.007
 C         -0.000  0.004  0.003   -0.002 -0.003 -0.003   -0.001  0.051  0.123
 H         -0.000  0.005  0.004   -0.002 -0.003 -0.003   -0.001  0.096  0.113
 C          0.000  0.049  0.045   -0.001 -0.035 -0.034   -0.044 -0.013  0.097
 Cl        -0.001  0.252  0.236    0.001 -0.219 -0.206   -0.117 -0.069 -0.011
 C         -0.000 -0.045 -0.045   -0.001  0.057  0.052   -0.039 -0.071  0.118
 Cl        -0.002 -0.253 -0.241    0.003  0.290  0.271   -0.117 -0.359 -0.087
 C          0.000  0.003  0.001   -0.002 -0.000 -0.003   -0.000  0.019  0.190
 C          0.001 -0.043  0.049   -0.002 -0.054  0.054    0.038  0.072  0.108
 Cl         0.005 -0.239  0.259   -0.001 -0.268  0.282    0.107  0.368 -0.141
 C          0.002  0.046 -0.047   -0.002  0.031 -0.034    0.042  0.008  0.099
 Cl         0.006  0.241 -0.255   -0.000  0.202 -0.215    0.115  0.062 -0.016
 C          0.000  0.002 -0.001   -0.002  0.001 -0.002    0.000 -0.060  0.136
 H          0.000  0.002 -0.002   -0.002  0.002 -0.002    0.000 -0.109  0.134
 C         -0.000 -0.042  0.047   -0.001 -0.030  0.031   -0.041  0.008  0.099
 Cl         0.001 -0.241  0.259    0.001 -0.204  0.217   -0.114  0.059 -0.015
 C          0.000  0.047 -0.046   -0.001  0.053 -0.058   -0.037  0.073  0.107
 Cl         0.002  0.238 -0.250    0.003  0.261 -0.281   -0.107  0.370 -0.145
 TransDip  -0.000  0.000  0.000   -0.000 -0.000 -0.000   -0.000 -0.000  0.002

 Mode:                 7                      8                      9
 Frequency:        89.99                 133.04                 160.94
 Force Cnst:      0.1325                 0.3061                 0.1568
 Red. Mass:      27.7742                29.3536                10.2752
 IR Active:          YES                    YES                    YES
 IR Intens:        0.002                  0.000                  0.255
 Raman Active:       YES                    YES                    YES
               X      Y      Z        X      Y      Z        X      Y      Z
 C          0.000 -0.189  0.019    0.041 -0.002  0.000   -0.000  0.060  0.063
 C          0.037 -0.106  0.073    0.124  0.005 -0.007    0.001  0.123  0.123
 Cl         0.107  0.147  0.373    0.305 -0.058  0.066    0.009  0.004  0.016
 C          0.041 -0.100  0.007    0.140  0.012 -0.017    0.002  0.241  0.230
 Cl         0.114  0.012  0.056    0.291  0.069 -0.076    0.003 -0.130 -0.123
 C         -0.001 -0.136 -0.060    0.142 -0.003 -0.002    0.001  0.379  0.361
 H         -0.001 -0.134 -0.110    0.141 -0.003 -0.002    0.001  0.418  0.398
 C         -0.042 -0.099  0.008    0.140 -0.016  0.015   -0.001  0.239  0.229
 Cl        -0.115  0.019  0.065    0.289 -0.066  0.076   -0.002 -0.133 -0.123
 C         -0.037 -0.108  0.072    0.124 -0.010  0.006   -0.001  0.123  0.122
 Cl        -0.105  0.138  0.366    0.301  0.057 -0.065   -0.008  0.005  0.017
 C          0.000 -0.192 -0.018   -0.041  0.002 -0.000   -0.000 -0.028 -0.037
 C         -0.039 -0.117 -0.071   -0.124  0.009  0.007   -0.003 -0.024 -0.047
 Cl        -0.116  0.088 -0.359   -0.301 -0.065 -0.057   -0.038 -0.052 -0.051
 C         -0.043 -0.096 -0.013   -0.139  0.019  0.012   -0.008  0.002 -0.045
 Cl        -0.117  0.011 -0.068   -0.289  0.075  0.068   -0.056 -0.017  0.007
 C         -0.001 -0.123  0.051   -0.142  0.003 -0.003   -0.000  0.019 -0.056
 H         -0.001 -0.113  0.096   -0.141  0.003 -0.003   -0.000  0.028 -0.056
 C          0.043 -0.097 -0.012   -0.140 -0.013 -0.016    0.007  0.001 -0.045
 Cl         0.116  0.006 -0.062   -0.291 -0.077 -0.067    0.053 -0.018  0.007
 C          0.038 -0.116 -0.072   -0.124 -0.004 -0.008    0.002 -0.025 -0.046
 Cl         0.117  0.094 -0.365   -0.305  0.066  0.059    0.038 -0.052 -0.051
 TransDip  -0.000 -0.001 -0.000   -0.000  0.000 -0.000   -0.000  0.013  0.010

 Mode:                10                     11                     12
 Frequency:       161.14                 199.22                 200.62
 Force Cnst:      0.1573                 0.7452                 0.7869
 Red. Mass:      10.2816                31.8701                33.1819
 IR Active:          YES                    YES                    YES
 IR Intens:        0.255                  0.042                  0.001
 Raman Active:       YES                    YES                    YES
               X      Y      Z        X      Y      Z        X      Y      Z
 C          0.000  0.037 -0.028   -0.047 -0.001  0.000   -0.004 -0.000 -0.001
 C         -0.002  0.046 -0.024   -0.084 -0.025  0.022    0.043  0.018 -0.017
 Cl        -0.038  0.051 -0.052   -0.276  0.044 -0.046    0.275 -0.070  0.073
 C         -0.007  0.045  0.002   -0.076 -0.012  0.006    0.038  0.014 -0.010
 Cl        -0.053 -0.007 -0.017    0.355  0.181 -0.194   -0.264 -0.121  0.126
 C          0.001  0.056  0.020   -0.139 -0.001  0.002    0.087  0.003  0.000
 H          0.001  0.056  0.028   -0.140 -0.001  0.002    0.088  0.003  0.001
 C          0.008  0.045  0.001   -0.076  0.008 -0.003    0.038 -0.011  0.009
 Cl         0.056 -0.008 -0.017    0.350 -0.178  0.188   -0.258  0.117 -0.123
 C          0.003  0.046 -0.025   -0.084  0.023 -0.019    0.043 -0.017  0.014
 Cl         0.038  0.052 -0.052   -0.264 -0.044  0.048    0.265  0.071 -0.075
 C          0.000 -0.063  0.060   -0.047 -0.001  0.000   -0.008  0.000 -0.001
 C         -0.001 -0.123  0.123   -0.072  0.015  0.019   -0.061  0.019  0.022
 Cl        -0.010 -0.017  0.004   -0.198 -0.029 -0.028   -0.321 -0.083 -0.080
 C         -0.002 -0.229  0.240   -0.065  0.001  0.006   -0.055  0.008  0.014
 Cl        -0.003  0.124 -0.131    0.283 -0.158 -0.145    0.334 -0.165 -0.157
 C         -0.001 -0.360  0.379   -0.116 -0.000 -0.002   -0.118 -0.003  0.001
 H         -0.001 -0.397  0.418   -0.117  0.000 -0.002   -0.118 -0.003  0.001
 C          0.001 -0.230  0.241   -0.065 -0.003 -0.008   -0.055 -0.012 -0.015
 Cl         0.001  0.122 -0.132    0.287  0.159  0.150    0.339  0.169  0.159
 C          0.001 -0.123  0.124   -0.072 -0.018 -0.020   -0.062 -0.020 -0.024
 Cl         0.007 -0.015  0.004   -0.206  0.029  0.026   -0.330  0.082  0.078
 TransDip   0.000 -0.010  0.013   -0.007  0.000 -0.000   -0.001  0.000  0.000

 Mode:                13                     14                     15
 Frequency:       215.67                 215.98                 225.78
 Force Cnst:      0.8696                 0.8721                 0.7046
 Red. Mass:      31.7307                31.7306                23.4591
 IR Active:          YES                    YES                    YES
 IR Intens:        0.211                  0.211                  0.597
 Raman Active:       YES                    YES                    YES
               X      Y      Z        X      Y      Z        X      Y      Z
 C         -0.001 -0.063  0.068   -0.000 -0.015 -0.013    0.202 -0.000 -0.001
 C         -0.029 -0.096  0.104   -0.000  0.001  0.002    0.169  0.013 -0.018
 Cl        -0.461  0.042 -0.047   -0.001 -0.000  0.000   -0.191  0.178 -0.189
 C          0.005 -0.095  0.113   -0.000 -0.010 -0.008    0.177 -0.022  0.023
 Cl         0.445  0.051 -0.063    0.002  0.002  0.001    0.003 -0.120  0.128
 C          0.001 -0.067  0.098   -0.000 -0.027 -0.025    0.187  0.002  0.000
 H          0.001 -0.070  0.110   -0.000 -0.040 -0.037    0.190  0.002  0.001
 C         -0.005 -0.096  0.114   -0.000 -0.010 -0.008    0.175  0.022 -0.023
 Cl        -0.458  0.051 -0.061   -0.002  0.002  0.002   -0.006  0.120 -0.129
 C          0.029 -0.097  0.105   -0.000  0.001  0.002    0.169 -0.013  0.016
 Cl         0.474  0.051 -0.058    0.002  0.000 -0.000   -0.182 -0.178  0.191
 C         -0.001 -0.013  0.015   -0.000 -0.068 -0.064    0.201 -0.001  0.001
 C         -0.001  0.002 -0.001    0.030 -0.104 -0.098    0.169 -0.017 -0.012
 Cl        -0.001  0.001  0.001    0.472  0.055  0.050   -0.184 -0.191 -0.178
 C         -0.001 -0.009  0.010   -0.005 -0.114 -0.096    0.175  0.024  0.022
 Cl         0.002  0.001 -0.002   -0.457  0.063  0.050   -0.004  0.128  0.120
 C         -0.001 -0.025  0.028    0.001 -0.099 -0.066    0.187  0.002 -0.002
 H         -0.001 -0.037  0.040    0.001 -0.111 -0.069    0.189  0.004 -0.003
 C         -0.001 -0.009  0.010    0.006 -0.114 -0.095    0.176 -0.022 -0.022
 Cl        -0.002  0.002 -0.001    0.447  0.062  0.051    0.001 -0.128 -0.119
 C         -0.001  0.002 -0.001   -0.029 -0.105 -0.096    0.169  0.016  0.014
 Cl         0.003 -0.001 -0.001   -0.463  0.049  0.042   -0.189  0.190  0.176
 TransDip  -0.000  0.010 -0.010   -0.000  0.010  0.010    0.025  0.000 -0.000

 Mode:                16                     17                     18
 Frequency:       279.19                 311.22                 311.36
 Force Cnst:      0.9193                 0.5600                 0.5654
 Red. Mass:      20.0183                 9.8136                 9.8985
 IR Active:          YES                    YES                    YES
 IR Intens:        0.000                  0.198                  0.195
 Raman Active:       YES                    YES                    YES
               X      Y      Z        X      Y      Z        X      Y      Z
 C          0.067 -0.001 -0.002    0.000 -0.210 -0.197   -0.001 -0.095 -0.096
 C          0.175  0.052 -0.059   -0.047 -0.221 -0.167    0.100 -0.050 -0.136
 Cl        -0.002  0.185 -0.194   -0.018 -0.025  0.091    0.040  0.134 -0.112
 C          0.204  0.002 -0.002   -0.045 -0.007 -0.028    0.096 -0.030  0.016
 Cl         0.057 -0.114  0.121   -0.022  0.027 -0.051    0.045 -0.087  0.081
 C          0.255  0.002  0.001   -0.000  0.192  0.185    0.001  0.093  0.084
 H          0.257  0.004  0.003    0.001  0.390  0.451    0.000  0.289  0.101
 C          0.204 -0.001  0.001    0.044 -0.009 -0.031   -0.095 -0.033  0.015
 Cl         0.051  0.113 -0.121    0.021  0.027 -0.050   -0.043 -0.087  0.081
 C          0.177 -0.054  0.055    0.046 -0.222 -0.171   -0.101 -0.053 -0.137
 Cl         0.001 -0.186  0.197    0.017 -0.022  0.089   -0.041  0.135 -0.111
 C         -0.067  0.002 -0.003   -0.000  0.095 -0.095   -0.000 -0.195  0.209
 C         -0.177  0.060  0.050   -0.099  0.133 -0.052   -0.048 -0.169  0.222
 Cl        -0.001  0.197  0.186   -0.038  0.110  0.132   -0.018  0.091  0.024
 C         -0.205  0.001  0.001   -0.093 -0.016 -0.031   -0.045 -0.030  0.009
 Cl        -0.052 -0.120 -0.114   -0.041 -0.079 -0.085   -0.021 -0.050 -0.027
 C         -0.256 -0.003  0.002    0.001 -0.082  0.093    0.000  0.184 -0.192
 H         -0.258 -0.004  0.004   -0.001 -0.099  0.286    0.001  0.449 -0.388
 C         -0.205 -0.002 -0.001    0.095 -0.015 -0.030    0.044 -0.028  0.007
 Cl        -0.056  0.121  0.113    0.043 -0.079 -0.085    0.021 -0.051 -0.027
 C         -0.176 -0.056 -0.055    0.100  0.135 -0.050    0.046 -0.166  0.219
 Cl         0.001 -0.196 -0.184    0.039  0.112  0.134    0.017  0.089  0.023
 TransDip  -0.000  0.000 -0.000   -0.000  0.005  0.013   -0.000  0.013 -0.005

 Mode:                19                     20                     21
 Frequency:       324.62                 324.68                 344.53
 Force Cnst:      0.7292                 0.7335                 0.8737
 Red. Mass:      11.7455                11.8100                12.4928
 IR Active:          YES                    YES                    YES
 IR Intens:        0.139                  0.137                  0.000
 Raman Active:       YES                    YES                    YES
               X      Y      Z        X      Y      Z        X      Y      Z
 C          0.000  0.173  0.080   -0.000  0.112  0.181   -0.001 -0.001 -0.002
 C          0.044  0.180  0.097   -0.039  0.131  0.189   -0.000 -0.250 -0.241
 Cl         0.096  0.043 -0.086   -0.085 -0.078  0.035    0.003  0.039  0.032
 C          0.057 -0.032  0.076   -0.051  0.071 -0.027   -0.001 -0.251 -0.241
 Cl         0.110 -0.094  0.110   -0.097  0.095 -0.087   -0.003  0.040  0.034
 C         -0.001 -0.172 -0.080    0.000 -0.111 -0.179    0.002  0.002  0.002
 H         -0.002 -0.286 -0.310    0.000 -0.362 -0.309    0.002  0.005  0.004
 C         -0.057 -0.028  0.079    0.051  0.073 -0.024    0.000  0.251  0.241
 Cl        -0.107 -0.094  0.109    0.094  0.093 -0.087   -0.003 -0.041 -0.034
 C         -0.045  0.185  0.101    0.041  0.132  0.193    0.001  0.248  0.238
 Cl        -0.099  0.043 -0.087    0.090 -0.082  0.038    0.003 -0.038 -0.031
 C          0.000  0.182 -0.114    0.000 -0.082  0.176   -0.001  0.000 -0.001
 C         -0.040  0.193 -0.135   -0.047 -0.100  0.187   -0.000 -0.242  0.253
 Cl        -0.088  0.036  0.080   -0.100  0.090  0.045    0.003  0.033 -0.039
 C         -0.051 -0.025 -0.073   -0.058 -0.079 -0.029   -0.001 -0.245  0.256
 Cl        -0.094 -0.088 -0.095   -0.108 -0.110 -0.095   -0.002  0.035 -0.040
 C         -0.001 -0.181  0.114   -0.000  0.081 -0.174    0.001 -0.001  0.001
 H         -0.002 -0.312  0.368    0.000  0.314 -0.288    0.001 -0.003  0.001
 C          0.052 -0.026 -0.071    0.058 -0.077 -0.032   -0.000  0.245 -0.256
 Cl         0.096 -0.087 -0.094    0.111 -0.112 -0.095   -0.003 -0.034  0.041
 C          0.041  0.191 -0.132    0.045 -0.099  0.183    0.000  0.243 -0.255
 Cl         0.087  0.038  0.081    0.096  0.087  0.042    0.002 -0.034  0.039
 TransDip   0.000 -0.012  0.001   -0.000 -0.001 -0.012   -0.000  0.000  0.000

 Mode:                22                     23                     24
 Frequency:       348.42                 351.84                 352.49
 Force Cnst:      2.1501                 2.2619                 0.9190
 Red. Mass:      30.0610                31.0115                12.5536
 IR Active:          YES                    YES                    YES
 IR Intens:        0.004                  0.000                  0.000
 Raman Active:       YES                    YES                    YES
               X      Y      Z        X      Y      Z        X      Y      Z
 C          0.077  0.000  0.000   -0.037 -0.002 -0.004    0.001 -0.002 -0.001
 C         -0.017 -0.110  0.102   -0.001  0.058 -0.113   -0.000 -0.252 -0.233
 Cl        -0.140 -0.200  0.213    0.123  0.163 -0.163   -0.004  0.032  0.044
 C          0.019 -0.106  0.097   -0.052  0.072 -0.125    0.001 -0.268 -0.247
 Cl         0.144 -0.190  0.202   -0.173  0.224 -0.229    0.005  0.030  0.046
 C         -0.081  0.000  0.000    0.034  0.002  0.003   -0.001  0.003  0.002
 H         -0.076  0.000  0.002    0.029  0.007  0.006   -0.001  0.006  0.004
 C          0.019  0.107 -0.099   -0.052 -0.076  0.127    0.002  0.268  0.246
 Cl         0.142  0.193 -0.206   -0.172 -0.228  0.234    0.006 -0.030 -0.047
 C         -0.017  0.109 -0.101   -0.000 -0.064  0.105    0.000  0.248  0.229
 Cl        -0.142  0.197 -0.210    0.123 -0.160  0.161   -0.004 -0.032 -0.044
 C          0.077  0.001 -0.001    0.039  0.003 -0.005   -0.001 -0.002  0.002
 C         -0.018  0.098  0.108   -0.000  0.118  0.057   -0.000  0.224 -0.243
 Cl        -0.139  0.207  0.193   -0.127  0.166  0.166    0.004 -0.042  0.032
 C          0.018  0.094  0.106    0.052  0.132  0.075   -0.001  0.242 -0.263
[truncated: 33,312 more chars]
