# Supplementary material for: Quantum Chemical Investigation of Polychlorinated Dibenzodioxins, Dibenzofurans and Biphenyls: Relative Stability and Planarity Analysis
Source: Molecules. 2020 Dec 3;25(23):5697. doi: 10.3390/molecules25235697 (PMC7730433; doi:10.3390/molecules25235697)
Supplement: Supplementary file 1 [file molecules-25-05697-s001.zip › PCB/B3LYP/ClClHClClClClHClH.out]

                  Welcome to Q-Chem
     A Quantum Leap Into The Future Of Chemistry


 Q-Chem 5.2 (devel), Q-Chem, Inc., Pleasanton, CA (2019)

 Yihan Shao,  Zhengting Gan,  E. Epifanovsky,  A. T. B. Gilbert,  M. Wormit,  
 J. Kussmann,  A. W. Lange,  A. Behn,  Jia Deng,  Xintian Feng,  D. Ghosh,  
 M. Goldey,  P. R. Horn,  L. D. Jacobson,  I. Kaliman,  T. Kus,  A. Landau,  
 Jie Liu,  E. I. Proynov,  R. M. Richard,  R. P. Steele,  E. J. Sundstrom,  
 H. L. Woodcock III,  P. M. Zimmerman,  D. Zuev,  B. Albrecht,  E. Alguire,  
 S. A. Baeppler,  D. Barton,  Z. Benda,  Y. A. Bernard,  E. J. Berquist,  
 K. B. Bravaya,  H. Burton,  D. Casanova,  Chun-Min Chang,  Yunqing Chen,  
 A. Chien,  K. D. Closser,  M. P. Coons,  S. Coriani,  S. Dasgupta,  
 A. L. Dempwolff,  M. Diedenhofen,  Hainam Do,  R. G. Edgar,  Po-Tung Fang,  
 S. Faraji,  S. Fatehi,  Qingguo Feng,  K. D. Fenk,  J. Fosso-Tande,  
 J. Gayvert,  Qinghui Ge,  A. Ghysels,  G. Gidofalvi,  J. Gomes,  
 J. Gonthier,  A. Gunina,  D. Hait,  M. W. D. Hanson-Heine,  
 P. H. P. Harbach,  A. W. Hauser,  M. F. Herbst,  J. E. Herr,  
 E. G. Hohenstein,  Z. C. Holden,  Kerwin Hui,  B. C. Huynh,  T.-C. Jagau,  
 Hyunjun Ji,  B. Kaduk,  K. Khistyaev,  Jaehoon Kim,  P. Klunzinger,  K. Koh,  
 D. Kosenkov,  L. Koulias,  T. Kowalczyk,  C. M. Krauter,  A. Kunitsa,  
 Ka Un Lao,  A. Laurent,  K. V. Lawler,  Joonho Lee,  D. Lefrancois,  
 S. Lehtola,  D. S. Levine,  Yi-Pei Li,  You-Sheng Lin,  Fenglai Liu,  
 E. Livshits,  A. Luenser,  P. Manohar,  E. Mansoor,  S. F. Manzer,  
 Shan-Ping Mao,  Yuezhi Mao,  N. Mardirossian,  A. V. Marenich,  
 T. Markovich,  L. A. Martinez-Martinez,  S. A. Maurer,  N. J. Mayhall,  
 S. C. McKenzie,  J.-M. Mewes,  P. Morgante,  A. F. Morrison,  
 J. W. Mullinax,  K. Nanda,  T. S. Nguyen-Beck,  R. Olivares-Amaya,  
 J. A. Parkhill,  Zheng Pei,  T. M. Perrine,  F. Plasser,  P. Pokhilko,  
 S. Prager,  A. Prociuk,  E. Ramos,  D. R. Rehn,  F. Rob,  M. Scheurer,  
 M. Schneider,  N. Sergueev,  S. M. Sharada,  S. Sharma,  D. W. Small,  
 T. Stauch,  T. Stein,  Yu-Chuan Su,  A. J. W. Thom,  A. Tkatchenko,  
 T. Tsuchimochi,  N. M. Tubman,  L. Vogt,  M. L. Vidal,  O. Vydrov,  
 M. A. Watson,  J. Wenzel,  M. de Wergifosse,  T. A. Wesolowski,  A. White,  
 J. Witte,  A. Yamada,  Jun Yang,  K. Yao,  S. Yeganeh,  S. R. Yost,  
 Zhi-Qiang You,  A. Zech,  Igor Ying Zhang,  Xing Zhang,  Yan Zhao,  
 Ying Zhu,  B. R. Brooks,  G. K. L. Chan,  C. J. Cramer,  M. S. Gordon,  
 W. J. Hehre,  A. Klamt,  M. W. Schmidt,  C. D. Sherrill,  D. G. Truhlar,  
 A. Aspuru-Guzik,  R. Baer,  A. T. Bell,  N. A. Besley,  Jeng-Da Chai,  
 A. E. DePrince, III,  R. A. DiStasio Jr.,  A. Dreuw,  B. D. Dunietz,  
 T. R. Furlani,  Chao-Ping Hsu,  Yousung Jung,  Jing Kong,  D. S. Lambrecht,  
 WanZhen Liang,  C. Ochsenfeld,  V. A. Rassolov,  L. V. Slipchenko,  
 J. E. Subotnik,  T. Van Voorhis,  J. M. Herbert,  A. I. Krylov,  
 P. M. W. Gill,  M. Head-Gordon

 Contributors to earlier versions of Q-Chem not listed above: 
 R. D. Adamson,  B. Austin,  J. Baker,  G. J. O. Beran,  K. Brandhorst,  
 S. T. Brown,  E. F. C. Byrd,  A. K. Chakraborty,  C.-L. Cheng,  
 Siu Hung Chien,  D. M. Chipman,  D. L. Crittenden,  H. Dachsel,  
 R. J. Doerksen,  A. D. Dutoi,  L. Fusti-Molnar,  W. A. Goddard III,  
 A. Golubeva-Zadorozhnaya,  S. R. Gwaltney,  G. Hawkins,  A. Heyden,  
 S. Hirata,  G. Kedziora,  F. J. Keil,  C. Kelley,  Jihan Kim,  R. A. King,  
 R. Z. Khaliullin,  P. P. Korambath,  W. Kurlancheek,  A. M. Lee,  M. S. Lee,  
 S. V. Levchenko,  Ching Yeh Lin,  D. Liotard,  R. C. Lochan,  I. Lotan,  
 P. E. Maslen,  N. Nair,  D. P. O'Neill,  D. Neuhauser,  E. Neuscamman,  
 C. M. Oana,  R. Olson,  B. Peters,  R. Peverati,  P. A. Pieniazek,  
 Y. M. Rhee,  J. Ritchie,  M. A. Rohrdanz,  E. Rosta,  N. J. Russ,  
 H. F. Schaefer III,  N. E. Schultz,  N. Shenvi,  A. C. Simmonett,  A. Sodt,  
 D. Stuck,  K. S. Thanthiriwatte,  V. Vanovschi,  Tao Wang,  A. Warshel,  
 C. F. Williams,  Q. Wu,  X. Xu,  W. Zhang

 Please cite Q-Chem as follows:
 Y. Shao et al., Mol. Phys. 113, 184-215 (2015)
 DOI: 10.1080/00268976.2014.952696

 Q-Chem 5.2.1 for Intel X86 EM64T Linux

 Parts of Q-Chem use Armadillo 8.300.2 (Tropical Shenanigans).
 http://arma.sourceforge.net/

 Q-Chem begins on Sun Jan 12 13:01:03 2020  

Host: 
0

     Scratch files written to /scratch/taweetham/qchem9552//
NAlpha2: 194
NElect   194
Mult     1

 Q-Chem warning in module libgen/rem_setup.C, line 2168:

 Setting Thresh to 1e-14


Checking the input file for inconsistencies... 	...done.

--------------------------------------------------------------
User input:
--------------------------------------------------------------
$MOLECULE
0 1
C 
C  1 1.394960
Cl  2 CCl 1 119.528007
C  2 1.386606 1 120.846377 3 178.766605 0
Cl  4 CCl 2 119.698148 1 -179.612229 0
C  4 1.387279 2 120.235871 1 -0.083363 0
H  6 CH 4 120.254637 2 -179.958574 0
C  6 1.387279 4 119.490737 2 0.041992 0
Cl  8 CCl 6 120.064298 4 179.568218 0
C  8 1.386606 6 120.235863 4 0.041336 0
Cl  10 CCl 8 119.614146 6 178.681836 0
C  1 1.488550 2 120.827489 3 1.275929 0
C  12 1.394960 1 120.827496 2 44.635695 0
Cl  13 CCl 12 119.528011 1 1.275194 0
C  13 1.386606 12 120.846392 1 -179.957497 0
Cl  15 CCl 13 119.698155 12 -179.612829 0
C  15 1.387278 13 120.235860 12 -0.083872 0
H  17 CH 15 120.254633 13 -179.958492 0
C  17 1.387279 15 119.490737 13 0.041666 0
Cl  19 CCl 17 120.064293 15 179.568399 0
C  19 1.386606 17 120.235874 15 0.041790 0
H  21 CH 19 119.614152 17 178.681599 0

CH=1.08273
CCl=1.75400
$END

$REM
   JOB_TYPE	OPTIMIZATION
   BASIS	6-311++G**
   METHOD	B3LYP
   SYM_IGNORE	TRUE
   SCF_GUESS_ALWAYS     TRUE
   SYM_IGNORE   TRUE
   S2THRESH     15
   THRESH       15
$END

--------------------------------------------------------------
 ----------------------------------------------------------------
             Standard Nuclear Orientation (Angstroms)
    I     Atom           X                Y                Z
 ----------------------------------------------------------------
    1      C       0.0000000000     0.0000000000     0.0000000000
    2      C       0.0000000000     0.0000000000     1.3949600000
    3      Cl      1.5261815140     0.0000000000     2.2594170471
    4      C      -1.1901880373     0.0256249026     2.1059255403
    5      Cl     -1.1548436435     0.0351778398     3.8595433764
    6      C      -2.4041742747     0.0535064326     1.4351028665
    7      H      -3.3336980403     0.0741960811     1.9899557843
    8      C      -2.4180259722     0.0546630380     0.0478935036
    9      Cl     -3.9445745286     0.0782926128    -0.8155919614
   10      C      -1.2274122092     0.0272853135    -0.6622934626
   11      Cl     -1.2645630159    -0.0058824468    -2.4155862839
   12      C       1.2779219872    -0.0284629571    -0.7628147595
   13      C       2.3095886281    -0.8932703637    -0.3971844912
   14      Cl      2.0841394724    -1.9836059182     0.9581225060
   15      C       3.5004827568    -0.9194878930    -1.1069450245
   16      Cl      4.7739092873    -2.0261183446    -0.6270805489
   17      C       3.6821124948    -0.0819958503    -2.1978886372
   18      H       4.6116429624    -0.1026930066    -2.7527300472
   19      C       2.6636000698     0.7822218600    -2.5724593424
   20      Cl      2.8813918386     1.8556545918    -3.9424319391
   21      C       1.4736782845     0.8090230106    -1.8610916159
   22      H       0.6936781770     1.5025559907    -2.1490431582
 ----------------------------------------------------------------
 Nuclear Repulsion Energy =        2404.72170848 hartrees
 There are       97 alpha and       97 beta electrons
 Requested basis set is 6-311++G(d,p)
 There are 178 shells and 495 basis functions

 Total QAlloc Memory Limit   2000 MB
 Mega-Array Size       188 MB
 MEM_STATIC part       192 MB
 A cutoff of  1.0D-15 yielded  11747 shell pairs
 There are    100615 function pairs (    108195 Cartesian)
 Smallest overlap matrix eigenvalue = 1.71E-07
 Linear dependence detected in AO basis
 Number of orthogonalized atomic orbitals = 488
 Maximum deviation from orthogonality = 6.321E-10

 Scale SEOQF with 1.000000e-01/1.000000e-01/1.000000e-01

 Standard Electronic Orientation quadrupole field applied
 Nucleus-field energy     =    -0.0000000344 hartrees
 Guess from superposition of atomic densities
 Warning:  Energy on first SCF cycle will be non-variational
 SAD guess density has 194.000000 electrons

 -----------------------------------------------------------------------
  General SCF calculation program by
  Eric Jon Sundstrom, Paul Horn, Yuezhi Mao, Dmitri Zuev, Alec White,
  David Stuck, Shaama M.S., Shane Yost, Joonho Lee, David Small,
  Daniel Levine, Susi Lehtola, Hugh Burton, Evgeny Epifanovsky,
  Bang C. Huynh
 -----------------------------------------------------------------------
 Exchange:     0.2000 Hartree-Fock + 0.0800 Slater + 0.7200 B88
 Correlation:  0.1900 VWN1RPA + 0.8100 LYP
 Using SG-1 standard quadrature grid
 A restricted SCF calculation will be
 performed using DIIS
 SCF converges when DIIS error is below 1.0e-08
 ---------------------------------------
  Cycle       Energy         DIIS error
 ---------------------------------------
    1   -3685.3861987370      2.78e-02  
    2   -3680.5711634823      1.95e-03  
    3   -3680.5085907897      2.34e-03  
    4   -3680.6737416845      5.44e-04  
    5   -3680.6820914974      2.15e-04  
    6   -3680.6832565124      9.83e-05  
    7   -3680.6835411805      2.46e-05  
    8   -3680.6835567181      8.55e-06  
    9   -3680.6835586557      3.04e-06  
   10   -3680.6835589242      9.73e-07  
   11   -3680.6835589520      2.82e-07  
   12   -3680.6835589544      1.21e-07  
   13   -3680.6835589549      5.74e-08  
   14   -3680.6835589549      1.39e-08  
   15   -3680.6835589549      5.34e-09  Convergence criterion met
 ---------------------------------------
 SCF time:   CPU 884.18s  wall 884.00s 
 SCF   energy in the final basis set =    -3680.6835589549
 Total energy in the final basis set =    -3680.6835589549

 --------------------------------------------------------------

                    Orbital Energies (a.u.)
 --------------------------------------------------------------

 Alpha MOs
 -- Occupied --
********-101.5820-101.5806-101.5762-101.5758-101.5707-101.5666 -10.2818
-10.2805 -10.2802 -10.2793 -10.2739 -10.2719 -10.2682 -10.2491 -10.2400
-10.2319 -10.2228 -10.2188  -9.4974  -9.4964  -9.4950  -9.4906  -9.4902
 -9.4878  -9.4838  -7.2621  -7.2614  -7.2598  -7.2554  -7.2553  -7.2524
 -7.2523  -7.2515  -7.2512  -7.2505  -7.2499  -7.2492  -7.2483  -7.2453
 -7.2451  -7.2450  -7.2443  -7.2424  -7.2416  -7.2383  -7.2378  -0.9721
 -0.9481  -0.9278  -0.9077  -0.8985  -0.8838  -0.8665  -0.8587  -0.8416
 -0.8048  -0.7695  -0.7525  -0.7468  -0.6897  -0.6434  -0.6297  -0.6194
 -0.5601  -0.5526  -0.5380  -0.5288  -0.5053  -0.4838  -0.4756  -0.4734
 -0.4681  -0.4672  -0.4573  -0.4383  -0.4319  -0.4270  -0.4172  -0.4114
 -0.4018  -0.3882  -0.3799  -0.3659  -0.3596  -0.3500  -0.3489  -0.3410
 -0.3394  -0.3340  -0.3276  -0.3257  -0.3022  -0.2861  -0.2770  -0.2722
 -0.2496
 -- Virtual --
 -0.0856  -0.0605  -0.0549  -0.0482  -0.0369  -0.0330  -0.0161  -0.0104
 -0.0018   0.0007   0.0076   0.0154   0.0208   0.0231   0.0286   0.0305
  0.0420   0.0472   0.0500   0.0534   0.0560   0.0612   0.0671   0.0735
  0.0750   0.0781   0.0823   0.0861   0.0868   0.0942   0.0965   0.0977
  0.1018   0.1058   0.1094   0.1114   0.1133   0.1165   0.1193   0.1207
  0.1229   0.1261   0.1276   0.1335   0.1360   0.1386   0.1422   0.1466
  0.1476   0.1483   0.1511   0.1553   0.1609   0.1640   0.1723   0.1799
  0.1818   0.1845   0.1923   0.1948   0.1966   0.2046   0.2075   0.2104
  0.2128   0.2144   0.2181   0.2253   0.2261   0.2319   0.2337   0.2394
  0.2413   0.2434   0.2523   0.2544   0.2581   0.2602   0.2629   0.2670
  0.2716   0.2741   0.2765   0.2782   0.2868   0.2885   0.2944   0.2967
  0.3023   0.3047   0.3110   0.3151   0.3227   0.3307   0.3331   0.3366
  0.3448   0.3892   0.4040   0.4142   0.4194   0.4262   0.4320   0.4381
  0.4410   0.4443   0.4466   0.4507   0.4551   0.4626   0.4668   0.4780
  0.4808   0.4857   0.4942   0.4967   0.4998   0.5024   0.5067   0.5209
  0.5232   0.5318   0.5358   0.5414   0.5588   0.5695   0.5705   0.5795
  0.5866   0.5920   0.5961   0.6007   0.6026   0.6051   0.6097   0.6140
  0.6185   0.6254   0.6344   0.6462   0.6540   0.6646   0.6684   0.6828
  0.6884   0.6986   0.7007   0.7116   0.7230   0.7251   0.7601   0.7704
  0.7770   0.7937   0.7994   0.8037   0.8142   0.8221   0.8296   0.8345
  0.8386   0.8414   0.8426   0.8466   0.8520   0.8537   0.8571   0.8611
  0.8662   0.8707   0.8727   0.8766   0.8815   0.8835   0.8977   0.9007
  0.9056   0.9084   0.9171   0.9216   0.9295   0.9371   0.9400   0.9434
  0.9502   0.9564   0.9582   0.9654   0.9702   0.9730   0.9753   0.9857
  0.9877   0.9990   1.0043   1.0324   1.0418   1.0526   1.0659   1.0788
  1.0891   1.0998   1.1395   1.1439   1.1663   1.1738   1.1808   1.2039
  1.2111   1.2256   1.2293   1.2360   1.2458   1.2481   1.2563   1.2667
  1.2781   1.2872   1.2976   1.3260   1.3362   1.3475   1.3576   1.3783
  1.3917   1.3995   1.4394   1.4493   1.4789   1.5151   1.5315   1.5417
  1.5602   1.5744   1.5792   1.6007   1.6177   1.6285   1.6626   1.6747
  1.7205   1.7377   1.7552   1.7666   1.7704   1.7770   1.8176   1.8333
  1.8598   1.8658   1.8789   1.8817   1.9032   1.9090   1.9113   1.9596
  1.9681   1.9735   1.9879   2.0360   2.0390   2.0703   2.0894   2.0951
  2.1361   2.1757   2.1873   2.1985   2.2099   2.2388   2.2483   2.2581
  2.2644   2.2662   2.2799   2.2905   2.3084   2.3181   2.3219   2.3437
  2.3697   2.3781   2.3906   2.4101   2.4147   2.4411   2.4555   2.4694
  2.4788   2.5224   2.5278   2.5365   2.5456   2.5560   2.5652   2.5912
  2.6063   2.6200   2.6256   2.6402   2.6600   2.6841   2.7187   2.7319
  2.7363   2.7455   2.7585   2.7647   2.7840   2.8082   2.8221   2.8372
  2.8878   2.9168   2.9276   2.9561   3.0497   3.0675   3.0768   3.0906
  3.1122   3.1415   3.1596   3.1698   3.2113   3.2320   3.2659   3.2755
  3.3433   3.3748   3.4393   3.5100   3.5573   3.6348   3.7072   3.7673
  3.8095   3.8992   3.9405   4.0102   4.0933   4.3938   4.8050   4.8242
  9.7419   9.7623   9.7737   9.7819   9.8185   9.8352   9.8619  23.2980
 23.4810  23.7933  23.8341  23.8774  23.9022  23.9649  23.9733  24.0177
 24.0502  24.0835  24.1199  25.7119  25.8041  25.8230  25.8270  25.8388
 25.9343  26.0557  26.1014  26.1177  26.1752  26.1934  26.2538  26.3295
 26.4944  26.5457  26.6142  26.6212  26.6437  26.7706  26.9260  27.0096
215.7341 215.7532 215.7676 215.7764 215.8232 215.8375 215.8833
 --------------------------------------------------------------

          Ground-State Mulliken Net Atomic Charges

     Atom                 Charge (a.u.)
  ----------------------------------------
      1 C                    -0.416621
      2 C                    -0.655316
      3 Cl                    0.604369
      4 C                     0.385390
      5 Cl                    0.491740
      6 C                    -1.407502
      7 H                     0.211878
      8 C                     0.568303
      9 Cl                    0.473246
     10 C                    -0.989704
     11 Cl                    0.710785
     12 C                    -0.249918
     13 C                    -0.407844
     14 Cl                    0.564701
     15 C                     0.102359
     16 Cl                    0.485837
     17 C                    -1.193846
     18 H                     0.212343
     19 C                     0.436165
     20 Cl                    0.508374
     21 C                    -0.645055
     22 H                     0.210317
  ----------------------------------------
  Sum of atomic charges =     0.000000

 -----------------------------------------------------------------
                    Cartesian Multipole Moments
 -----------------------------------------------------------------
    Charge (ESU x 10^10)
                 0.0000
    Dipole Moment (Debye)
         X      -0.6847      Y       0.5760      Z      -0.0638
       Tot       0.8971
    Quadrupole Moments (Debye-Ang)
        XX    -154.1028     XY       0.6027     YY    -160.3348
        XZ      -4.3066     YZ      -0.9219     ZZ    -157.9225
    Octopole Moments (Debye-Ang^2)
       XXX    -312.4276    XXY      26.9620    XYY    -113.1196
       YYY      81.3179    XXZ      37.1245    XYZ       0.9332
       YYZ      38.8697    XZZ    -104.9993    YZZ      19.6816
       ZZZ     110.5754
    Hexadecapole Moments (Debye-Ang^3)
      XXXX   -6283.2464   XXXY     367.6450   XXYY   -1296.1742
      XYYY     378.9732   YYYY   -1170.3652   XXXZ     707.7206
      XXYZ     115.8056   XYYZ     278.8077   YYYZ     318.5964
      XXZZ   -1737.5110   XYZZ     109.1407   YYZZ    -922.0759
      XZZZ     794.6255   YZZZ     320.2166   ZZZZ   -4328.1361
 -----------------------------------------------------------------
 Calculating analytic gradient of the SCF energy
 Gradient of SCF Energy
            1           2           3           4           5           6
    1  -0.0134349  -0.0145810   0.0307368   0.0038199   0.0059661   0.0038534
    2  -0.0009755  -0.0047118  -0.0740698   0.0002246   0.0001165  -0.0000100
    3   0.0078671  -0.0101067  -0.0427539  -0.0098771   0.0044268  -0.0042744
            7           8           9          10          11          12
    1  -0.0010375   0.0086847  -0.0005723   0.0004678   0.0099839   0.0036592
    2  -0.0000608   0.0000901  -0.0000177  -0.0003243   0.0050008  -0.0007380
    3   0.0006006   0.0044330  -0.0070281   0.0117424  -0.0008237  -0.0038604
           13          14          15          16          17          18
    1   0.0043589  -0.0221642  -0.0081798  -0.0006062  -0.0087667   0.0002871
    2   0.0153692   0.0680847   0.0033881  -0.0044939   0.0010565   0.0008757
    3  -0.0118995   0.0560062   0.0006279   0.0051215   0.0049705  -0.0009598
           19          20          21          22
    1   0.0037311  -0.0003666  -0.0007730  -0.0050666
    2   0.0004864   0.0011949  -0.0107535   0.0002678
    3  -0.0046988  -0.0012826   0.0027910  -0.0010218
 Max gradient component =       7.407E-02
 RMS gradient           =       1.677E-02
 Gradient time:  CPU 303.54 s  wall 303.55 s
 Geometry Optimization Parameters
   NAtoms,    NIC,     NZ,  NCons,   NDum,   NFix, NCnnct, MaxDiis
       22     163      22       0       0       0       0       0


** GEOMETRY OPTIMIZATION IN DELOCALIZED INTERNAL COORDINATES **
   Searching for a Minimum

   Optimization Cycle:   1

                       Coordinates (Angstroms)
     ATOM                X               Y               Z
      1  C         0.0000000000    0.0000000000    0.0000000000
      2  C         0.0000000000    0.0000000000    1.3949600000
      3  Cl        1.5261815140    0.0000000000    2.2594170471
      4  C        -1.1901880373    0.0256249026    2.1059255403
      5  Cl       -1.1548436435    0.0351778398    3.8595433764
      6  C        -2.4041742747    0.0535064326    1.4351028665
      7  H        -3.3336980403    0.0741960811    1.9899557843
      8  C        -2.4180259722    0.0546630380    0.0478935036
      9  Cl       -3.9445745286    0.0782926128   -0.8155919614
     10  C        -1.2274122092    0.0272853135   -0.6622934626
     11  Cl       -1.2645630159   -0.0058824468   -2.4155862839
     12  C         1.2779219872   -0.0284629571   -0.7628147595
     13  C         2.3095886281   -0.8932703637   -0.3971844912
     14  Cl        2.0841394724   -1.9836059182    0.9581225060
     15  C         3.5004827568   -0.9194878930   -1.1069450245
     16  Cl        4.7739092873   -2.0261183446   -0.6270805489
     17  C         3.6821124948   -0.0819958503   -2.1978886372
     18  H         4.6116429624   -0.1026930066   -2.7527300472
     19  C         2.6636000698    0.7822218600   -2.5724593424
     20  Cl        2.8813918386    1.8556545918   -3.9424319391
     21  C         1.4736782845    0.8090230106   -1.8610916159
     22  H         0.6936781770    1.5025559907   -2.1490431582
   Point Group: c1    Number of degrees of freedom:    60


   Energy is  -3680.683558955


 Attempting to generate delocalized internal coordinates
 Initial Hessian constructed with Jon Baker's OPTIMIZE code

 60 Hessian modes will be used to form the next step
  Hessian Eigenvalues:
     0.016296    0.017712    0.019513    0.020643    0.020929    0.022947
     0.023585    0.023589    0.023834    0.023846    0.024090    0.024090
     0.024114    0.024114    0.024135    0.024135    0.024143    0.024143
     0.064563    0.103827    0.159965    0.160000    0.160000    0.215955
     0.231444    0.234945    0.234979    0.235639    0.249942    0.249973
     0.249981    0.249991    0.249991    0.249992    0.249993    0.250000
     0.250000    0.289273    0.292825    0.301033    0.301033    0.301033
     0.301033    0.301033    0.328583    0.356665    0.356665    0.356665
     0.412936    0.417185    0.431609    0.433245    0.461446    0.462703
     0.471080    0.471199    0.478203    0.478203    0.479142    0.479142

 Minimum search - taking simple RFO step
 Searching for Lamda that Minimizes Along All modes
 Value Taken    Lamda =  -0.06214489
 Calculated Step too Large.  Step scaled by  0.493351
 Step Taken.  Stepsize is  0.300000

                             Maximum     Tolerance    Cnvgd?
         Gradient           0.066888      0.000300      NO
         Displacement       0.197387      0.001200      NO
         Energy change     *********      0.000001      NO


 New Cartesian Coordinates Obtained by Inverse Iteration

 Displacement from previous Coordinates is:  0.554759
 ----------------------------------------------------------------
             Standard Nuclear Orientation (Angstroms)
    I     Atom           X                Y                Z
 ----------------------------------------------------------------
    1      C      -0.0041409861    -0.0034958731    -0.0113449943
    2      C      -0.0107680536     0.0306907100     1.3928756867
    3      Cl      1.5014893984     0.0560858757     2.2642357673
    4      C      -1.2043896206     0.0652295643     2.1087771951
    5      Cl     -1.1906036917     0.1149190513     3.8587559413
    6      C      -2.4186124991     0.0696125708     1.4439162952
    7      H      -3.3452782102     0.0962468519     2.0018321052
    8      C      -2.4384660159     0.0338595471     0.0586888579
    9      Cl     -3.9821602314     0.0160655751    -0.7678774812
   10      C      -1.2505932255    -0.0031528780    -0.6668332201
   11      Cl     -1.3523497753    -0.1157090887    -2.4138777977
   12      C       1.2870902718    -0.0406644528    -0.7684293823
   13      C       2.3175218911    -0.9293410837    -0.4251350179
   14      Cl      2.0896733881    -2.0440154066     0.8990017287
   15      C       3.5155662580    -0.9453332527    -1.1371654190
   16      Cl      4.7916420767    -2.0635616259    -0.7034336802
   17      C       3.7097022093    -0.0803266577    -2.2031126603
   18      H       4.6407007548    -0.0946036692    -2.7548083688
   19      C       2.6986744704     0.8047352998    -2.5484626035
   20      Cl      2.9354994789     1.9177052830    -3.8816902701
   21      C       1.5054862263     0.8270641797    -1.8432887669
   22      H       0.7451636368     1.5446743731    -2.1148445628
 ----------------------------------------------------------------
 Nuclear Repulsion Energy =        2390.46704441 hartrees
 There are       97 alpha and       97 beta electrons
 Applying Cartesian multipole field
    Component          Value
    ---------          -----
     (2,0,0)        1.00000E-11
     (0,2,0)        2.00000E-11
     (0,0,2)       -3.00000E-11
 Nucleus-field energy     =    -0.0000000317 hartrees
 Requested basis set is 6-311++G(d,p)
 There are 178 shells and 495 basis functions
 A cutoff of  1.0D-15 yielded  11716 shell pairs
 There are    100311 function pairs (    107867 Cartesian)
 Smallest overlap matrix eigenvalue = 1.86E-07
 Linear dependence detected in AO basis
 Number of orthogonalized atomic orbitals = 488
 Maximum deviation from orthogonality = 1.949E-10
 Guess from superposition of atomic densities
 Warning:  Energy on first SCF cycle will be non-variational
 SAD guess density has 194.000000 electrons

 -----------------------------------------------------------------------
  General SCF calculation program by
  Eric Jon Sundstrom, Paul Horn, Yuezhi Mao, Dmitri Zuev, Alec White,
  David Stuck, Shaama M.S., Shane Yost, Joonho Lee, David Small,
  Daniel Levine, Susi Lehtola, Hugh Burton, Evgeny Epifanovsky,
  Bang C. Huynh
 -----------------------------------------------------------------------
 Exchange:     0.2000 Hartree-Fock + 0.0800 Slater + 0.7200 B88
 Correlation:  0.1900 VWN1RPA + 0.8100 LYP
 Using SG-1 standard quadrature grid
 A restricted SCF calculation will be
 performed using DIIS
 SCF converges when DIIS error is below 1.0e-08
 ---------------------------------------
  Cycle       Energy         DIIS error
 ---------------------------------------
    1   -3685.2936759550      2.76e-02  
    2   -3680.5974831603      1.93e-03  
    3   -3680.5385854131      2.30e-03  
    4   -3680.6985353113      5.23e-04  
    5   -3680.7062552777      2.07e-04  
    6   -3680.7073338953      9.50e-05  
    7   -3680.7075966518      2.21e-05  
    8   -3680.7076088184      7.93e-06  
    9   -3680.7076105640      2.37e-06  
   10   -3680.7076107211      9.25e-07  
   11   -3680.7076107465      2.25e-07  
   12   -3680.7076107483      9.32e-08  
   13   -3680.7076107484      4.74e-08  
   14   -3680.7076107486      1.37e-08  
   15   -3680.7076107484      5.59e-09  Convergence criterion met
 ---------------------------------------
 SCF time:   CPU 885.27s  wall 885.00s 
 SCF   energy in the final basis set =    -3680.7076107484
 Total energy in the final basis set =    -3680.7076107484

 --------------------------------------------------------------

                    Orbital Energies (a.u.)
 --------------------------------------------------------------

 Alpha MOs
 -- Occupied --
********-101.5815-101.5807-101.5765-101.5759-101.5721-101.5683 -10.2836
-10.2808 -10.2798 -10.2794 -10.2747 -10.2737 -10.2684 -10.2526 -10.2428
-10.2306 -10.2229 -10.2196  -9.4972  -9.4960  -9.4951  -9.4910  -9.4904
 -9.4887  -9.4850  -7.2619  -7.2609  -7.2599  -7.2560  -7.2552  -7.2534
 -7.2521  -7.2513  -7.2508  -7.2501  -7.2500  -7.2496  -7.2494  -7.2457
 -7.2451  -7.2450  -7.2448  -7.2434  -7.2425  -7.2396  -7.2389  -0.9687
 -0.9475  -0.9263  -0.9073  -0.8980  -0.8823  -0.8701  -0.8566  -0.8414
 -0.8039  -0.7685  -0.7499  -0.7454  -0.6888  -0.6409  -0.6289  -0.6193
 -0.5582  -0.5514  -0.5373  -0.5292  -0.5059  -0.4837  -0.4742  -0.4728
 -0.4668  -0.4655  -0.4552  -0.4389  -0.4281  -0.4267  -0.4166  -0.4106
 -0.4004  -0.3867  -0.3786  -0.3654  -0.3603  -0.3503  -0.3489  -0.3399
 -0.3389  -0.3336  -0.3285  -0.3261  -0.3017  -0.2933  -0.2758  -0.2723
 -0.2571
 -- Virtual --
 -0.0857  -0.0609  -0.0541  -0.0480  -0.0394  -0.0312  -0.0139  -0.0103
 -0.0015   0.0016   0.0085   0.0149   0.0209   0.0237   0.0285   0.0312
  0.0414   0.0471   0.0502   0.0526   0.0555   0.0608   0.0683   0.0726
  0.0751   0.0784   0.0821   0.0866   0.0870   0.0936   0.0955   0.0971
  0.1020   0.1055   0.1086   0.1112   0.1128   0.1150   0.1193   0.1204
  0.1228   0.1263   0.1281   0.1333   0.1357   0.1383   0.1416   0.1450
  0.1468   0.1482   0.1499   0.1546   0.1596   0.1643   0.1715   0.1783
  0.1806   0.1829   0.1894   0.1951   0.1955   0.2036   0.2064   0.2108
  0.2121   0.2136   0.2154   0.2243   0.2268   0.2315   0.2346   0.2384
  0.2409   0.2431   0.2519   0.2530   0.2587   0.2600   0.2623   0.2656
  0.2710   0.2730   0.2754   0.2778   0.2858   0.2876   0.2921   0.2967
  0.3007   0.3034   0.3099   0.3145   0.3198   0.3289   0.3327   0.3372
  0.3449   0.3905   0.4036   0.4126   0.4216   0.4258   0.4308   0.4369
  0.4410   0.4448   0.4471   0.4502   0.4552   0.4622   0.4660   0.4761
  0.4811   0.4849   0.4943   0.4967   0.5007   0.5031   0.5059   0.5203
  0.5243   0.5297   0.5359   0.5423   0.5575   0.5628   0.5706   0.5813
  0.5855   0.5919   0.5960   0.5996   0.6007   0.6038   0.6086   0.6114
  0.6198   0.6237   0.6381   0.6436   0.6590   0.6654   0.6687   0.6807
  0.6847   0.6973   0.7014   0.7104   0.7216   0.7256   0.7638   0.7773
  0.7888   0.7935   0.8020   0.8083   0.8159   0.8229   0.8295   0.8340
  0.8392   0.8400   0.8414   0.8458   0.8500   0.8515   0.8549   0.8589
  0.8676   0.8686   0.8741   0.8767   0.8802   0.8823   0.8984   0.9014
  0.9069   0.9108   0.9173   0.9220   0.9284   0.9347   0.9399   0.9466
  0.9501   0.9561   0.9587   0.9626   0.9678   0.9720   0.9734   0.9827
  0.9907   0.9960   0.9976   1.0158   1.0382   1.0462   1.0569   1.0707
  1.0784   1.0968   1.1302   1.1420   1.1638   1.1703   1.1777   1.2005
  1.2089   1.2256   1.2288   1.2331   1.2459   1.2474   1.2516   1.2648
  1.2738   1.2826   1.2975   1.3227   1.3289   1.3459   1.3547   1.3714
  1.3874   1.3967   1.4444   1.4463   1.4779   1.5106   1.5301   1.5401
  1.5587   1.5689   1.5778   1.5987   1.6166   1.6268   1.6626   1.6749
  1.7182   1.7337   1.7474   1.7629   1.7652   1.7731   1.8127   1.8299
  1.8566   1.8638   1.8743   1.8823   1.8961   1.9036   1.9088   1.9579
  1.9650   1.9678   1.9856   2.0366   2.0384   2.0668   2.0853   2.0921
  2.1296   2.1788   2.1810   2.2031   2.2199   2.2386   2.2500   2.2579
  2.2648   2.2681   2.2821   2.2858   2.3036   2.3114   2.3203   2.3404
  2.3612   2.3751   2.3911   2.4033   2.4129   2.4373   2.4437   2.4596
  2.4772   2.5229   2.5257   2.5340   2.5415   2.5531   2.5625   2.5885
  2.6024   2.6171   2.6250   2.6387   2.6572   2.6752   2.7133   2.7239
  2.7322   2.7435   2.7527   2.7602   2.7815   2.8055   2.8185   2.8303
  2.8830   2.9094   2.9181   2.9525   3.0430   3.0623   3.0715   3.0858
  3.1065   3.1292   3.1526   3.1607   3.2048   3.2223   3.2586   3.2677
  3.3356   3.3705   3.4334   3.5048   3.5500   3.6305   3.7028   3.7620
  3.8045   3.8940   3.9319   4.0040   4.0905   4.3869   4.7955   4.8185
  9.7360   9.7612   9.7723   9.7819   9.8133   9.8196   9.8657  23.3028
 23.4761  23.7829  23.8297  23.8602  23.8873  23.9447  23.9464  23.9987
 24.0449  24.0831  24.1115  25.7764  25.8041  25.8218  25.8245  25.8520
 25.9257  26.0534  26.1060  26.1123  26.1602  26.1919  26.2350  26.3299
 26.3770  26.5434  26.6022  26.6046  26.6339  26.7485  26.9064  26.9907
215.7277 215.7519 215.7656 215.7765 215.8149 215.8216 215.8839
 --------------------------------------------------------------

          Ground-State Mulliken Net Atomic Charges

     Atom                 Charge (a.u.)
  ----------------------------------------
      1 C                    -0.414839
      2 C                    -0.599626
      3 Cl                    0.596872
      4 C                     0.363284
      5 Cl                    0.485579
      6 C                    -1.486915
      7 H                     0.215448
      8 C                     0.488265
      9 Cl                    0.475199
     10 C                    -0.895491
     11 Cl                    0.690266
     12 C                    -0.226909
     13 C                    -0.328066
     14 Cl                    0.539700
     15 C                     0.091884
     16 Cl                    0.486242
     17 C                    -1.139897
     18 H                     0.214501
     19 C                     0.398980
     20 Cl                    0.503763
     21 C                    -0.668123
     22 H                     0.209883
  ----------------------------------------
  Sum of atomic charges =     0.000000

 -----------------------------------------------------------------
                    Cartesian Multipole Moments
 -----------------------------------------------------------------
    Charge (ESU x 10^10)
                 0.0000
    Dipole Moment (Debye)
         X      -0.6239      Y       0.5953      Z      -0.0532
       Tot       0.8639
    Quadrupole Moments (Debye-Ang)
        XX    -153.8465     XY       0.4936     YY    -160.1656
        XZ      -4.4749     YZ      -0.6833     ZZ    -157.9695
    Octopole Moments (Debye-Ang^2)
       XXX    -307.5394    XXY      27.4213    XYY    -111.5623
       YYY      83.2917    XXZ      36.5620    XYZ       1.3213
       YYZ      39.3001    XZZ    -104.4190    YZZ      20.8314
       ZZZ     112.3922
    Hexadecapole Moments (Debye-Ang^3)
      XXXX   -6379.6820   XXXY     354.4884   XXYY   -1322.6890
      XYYY     365.8442   YYYY   -1222.1929   XXXZ     734.5134
      XXYZ     106.6727   XYYZ     289.3171   YYYZ     280.5161
      XXZZ   -1747.0802   XYZZ     107.8482   YYZZ    -924.2362
      XZZZ     826.1332   YZZZ     290.6939   ZZZZ   -4285.6657
 -----------------------------------------------------------------
 Calculating analytic gradient of the SCF energy
 Gradient of SCF Energy
            1           2           3           4           5           6
    1  -0.0056036  -0.0094951   0.0185633   0.0007300   0.0035321   0.0032698
    2   0.0002953  -0.0037646  -0.0497391  -0.0000463   0.0001344  -0.0000989
    3   0.0045984  -0.0041677  -0.0280674  -0.0064082   0.0030090  -0.0026116
            7           8           9          10          11          12
    1  -0.0006476   0.0050598  -0.0001618  -0.0022259  -0.0004343   0.0018504
    2  -0.0000989   0.0002202  -0.0003402   0.0013064   0.0017736  -0.0001692
    3   0.0004603   0.0036314  -0.0047968   0.0065655  -0.0017610  -0.0013148
           13          14          15          16          17          18
    1   0.0048601  -0.0139546  -0.0034295   0.0002328  -0.0056672   0.0003486
    2   0.0096961   0.0463775   0.0022962  -0.0029776  -0.0002819   0.0005884
    3  -0.0072911   0.0361795  -0.0007367   0.0028909   0.0040235  -0.0006432
           19          20          21          22
    1   0.0023109  -0.0002903   0.0017272  -0.0005753
    2   0.0003843   0.0005707  -0.0060589  -0.0000677
    3  -0.0030009  -0.0004477  -0.0001586   0.0000473
 Max gradient component =       4.974E-02
 RMS gradient           =       1.098E-02
 Gradient time:  CPU 312.64 s  wall 312.66 s
 Geometry Optimization Parameters
   NAtoms,    NIC,     NZ,  NCons,   NDum,   NFix, NCnnct, MaxDiis
       22     163      22       0       0       0       0       0

 Cartesian Hessian Update
 Hessian updated using BFGS update


** GEOMETRY OPTIMIZATION IN DELOCALIZED INTERNAL COORDINATES **
   Searching for a Minimum

   Optimization Cycle:   2

                       Coordinates (Angstroms)
     ATOM                X               Y               Z
      1  C        -0.0041409861   -0.0034958731   -0.0113449943
      2  C        -0.0107680536    0.0306907100    1.3928756867
      3  Cl        1.5014893984    0.0560858757    2.2642357673
      4  C        -1.2043896206    0.0652295643    2.1087771951
      5  Cl       -1.1906036917    0.1149190513    3.8587559413
      6  C        -2.4186124991    0.0696125708    1.4439162952
      7  H        -3.3452782102    0.0962468519    2.0018321052
      8  C        -2.4384660159    0.0338595471    0.0586888579
      9  Cl       -3.9821602314    0.0160655751   -0.7678774812
     10  C        -1.2505932255   -0.0031528780   -0.6668332201
     11  Cl       -1.3523497753   -0.1157090887   -2.4138777977
     12  C         1.2870902718   -0.0406644528   -0.7684293823
     13  C         2.3175218911   -0.9293410837   -0.4251350179
     14  Cl        2.0896733881   -2.0440154066    0.8990017287
     15  C         3.5155662580   -0.9453332527   -1.1371654190
     16  Cl        4.7916420767   -2.0635616259   -0.7034336802
     17  C         3.7097022093   -0.0803266577   -2.2031126603
     18  H         4.6407007548   -0.0946036692   -2.7548083688
     19  C         2.6986744704    0.8047352998   -2.5484626035
     20  Cl        2.9354994789    1.9177052830   -3.8816902701
     21  C         1.5054862263    0.8270641797   -1.8432887669
     22  H         0.7451636368    1.5446743731   -2.1148445628
   Point Group: c1    Number of degrees of freedom:    60


   Energy is  -3680.707610748

 Hessian updated using BFGS update

 56 Hessian modes will be used to form the next step
  Hessian Eigenvalues:
     0.017077    0.017737    0.019927    0.020617    0.020930    0.022948
     0.023581    0.023827    0.023844    0.024089    0.024090    0.024108
     0.024114    0.024130    0.024135    0.024139    0.024143    0.024241
     0.064600    0.086843    0.159991    0.160000    0.160161    0.215929
     0.231450    0.234582    0.235057    0.236555    0.245801    0.249966
     0.249981    0.249991    0.249992    0.249993    0.249995    0.250000
     0.285181    0.289273    0.299545    0.300578    0.303063    0.346502
     0.356644    0.358698    0.413001    0.427229    0.431133    0.455231
     0.461925    0.464376    0.470798    0.475977    0.478104    0.478222
     0.479050    0.509962

 Minimum search - taking simple RFO step
 Searching for Lamda that Minimizes Along All modes
 Value Taken    Lamda =  -0.03286630
 Calculated Step too Large.  Step scaled by  0.569344
 Step Taken.  Stepsize is  0.300000

                             Maximum     Tolerance    Cnvgd?
         Gradient           0.045127      0.000300      NO
         Displacement       0.226316      0.001200      NO
         Energy change     -0.024052      0.000001      NO


 New Cartesian Coordinates Obtained by Inverse Iteration

 Displacement from previous Coordinates is:  0.498587
 ----------------------------------------------------------------
             Standard Nuclear Orientation (Angstroms)
    I     Atom           X                Y                Z
 ----------------------------------------------------------------
    1      C       0.0158075380    -0.0165004436     0.0162260981
    2      C      -0.0094677827     0.0495236141     1.4228559450
    3      Cl      1.4850238222     0.1030355085     2.3098593056
    4      C      -1.2215598659     0.0953469777     2.1169353380
    5      Cl     -1.2678079707     0.1818321275     3.8611612459
    6      C      -2.4233032805     0.0868042549     1.4274236160
    7      H      -3.3589226318     0.1260016161     1.9677313294
    8      C      -2.4225373837     0.0273074370     0.0414689913
    9      Cl     -3.9658231414     0.0060969174    -0.7797256284
   10      C      -1.2168459793    -0.0246411060    -0.6637082792
   11      Cl     -1.2518315387    -0.1577575921    -2.4089802447
   12      C       1.2996469715    -0.0623843625    -0.7417870505
   13      C       2.3305985784    -0.9677557223    -0.4299116741
   14      Cl      2.1186722147    -2.1108855671     0.8645471724
   15      C       3.5192858348    -0.9643904933    -1.1675605337
   16      Cl      4.8113617435    -2.0822877891    -0.8000496456
   17      C       3.6963605934    -0.0760635721    -2.2198493330
   18      H       4.6172014389    -0.0809505509    -2.7870768285
   19      C       2.6759790404     0.8131610648    -2.5297022890
   20      Cl      2.8907021629     1.9464947066    -3.8487726054
   21      C       1.4938396579     0.8236365088    -1.8070251183
   22      H       0.7244677292     1.5410613589    -2.0562804591
 ----------------------------------------------------------------
 Nuclear Repulsion Energy =        2385.02236544 hartrees
 There are       97 alpha and       97 beta electrons
 Applying Cartesian multipole field
    Component          Value
    ---------          -----
     (2,0,0)        1.00000E-11
     (0,2,0)        2.00000E-11
     (0,0,2)       -3.00000E-11
 Nucleus-field energy     =    -0.0000000312 hartrees
 Requested basis set is 6-311++G(d,p)
 There are 178 shells and 495 basis functions
 A cutoff of  1.0D-15 yielded  11723 shell pairs
 There are    100375 function pairs (    107928 Cartesian)
 Smallest overlap matrix eigenvalue = 1.86E-07
 Linear dependence detected in AO basis
 Number of orthogonalized atomic orbitals = 488
 Maximum deviation from orthogonality = 3.957E-10
 Guess from superposition of atomic densities
 Warning:  Energy on first SCF cycle will be non-variational
 SAD guess density has 194.000000 electrons

 -----------------------------------------------------------------------
  General SCF calculation program by
  Eric Jon Sundstrom, Paul Horn, Yuezhi Mao, Dmitri Zuev, Alec White,
  David Stuck, Shaama M.S., Shane Yost, Joonho Lee, David Small,
  Daniel Levine, Susi Lehtola, Hugh Burton, Evgeny Epifanovsky,
  Bang C. Huynh
 -----------------------------------------------------------------------
 Exchange:     0.2000 Hartree-Fock + 0.0800 Slater + 0.7200 B88
 Correlation:  0.1900 VWN1RPA + 0.8100 LYP
 Using SG-1 standard quadrature grid
 A restricted SCF calculation will be
 performed using DIIS
 SCF converges when DIIS error is below 1.0e-08
 ---------------------------------------
  Cycle       Energy         DIIS error
 ---------------------------------------
    1   -3685.2640310167      2.75e-02  
    2   -3680.6115055264      1.93e-03  
    3   -3680.5503218581      2.32e-03  
    4   -3680.7129182089      5.24e-04  
    5   -3680.7205250023      2.15e-04  
    6   -3680.7217078270      9.45e-05  
    7   -3680.7219679539      2.18e-05  
    8   -3680.7219796190      8.12e-06  
    9   -3680.7219814178      2.59e-06  
   10   -3680.7219816109      9.29e-07  
   11   -3680.7219816366      2.33e-07  
   12   -3680.7219816381      1.10e-07  
   13   -3680.7219816385      5.15e-08  
   14   -3680.7219816385      1.40e-08  
   15   -3680.7219816386      5.25e-09  Convergence criterion met
 ---------------------------------------
 SCF time:   CPU 895.30s  wall 896.00s 
 SCF   energy in the final basis set =    -3680.7219816386
 Total energy in the final basis set =    -3680.7219816386

 --------------------------------------------------------------

                    Orbital Energies (a.u.)
 --------------------------------------------------------------

 Alpha MOs
 -- Occupied --
********-101.5820-101.5811-101.5765-101.5752-101.5744-101.5708 -10.2837
-10.2816 -10.2803 -10.2795 -10.2749 -10.2744 -10.2678 -10.2517 -10.2419
-10.2299 -10.2225 -10.2192  -9.4974  -9.4965  -9.4956  -9.4910  -9.4906
 -9.4898  -9.4869  -7.2621  -7.2614  -7.2604  -7.2560  -7.2554  -7.2545
 -7.2523  -7.2517  -7.2515  -7.2514  -7.2507  -7.2505  -7.2499  -7.2458
 -7.2453  -7.2452  -7.2444  -7.2444  -7.2442  -7.2416  -7.2409  -0.9673
 -0.9466  -0.9255  -0.9067  -0.8993  -0.8833  -0.8738  -0.8548  -0.8412
 -0.8032  -0.7674  -0.7483  -0.7451  -0.6879  -0.6401  -0.6282  -0.6191
 -0.5575  -0.5501  -0.5374  -0.5292  -0.5063  -0.4844  -0.4736  -0.4729
 -0.4668  -0.4641  -0.4534  -0.4393  -0.4273  -0.4262  -0.4160  -0.4099
 -0.3991  -0.3860  -0.3780  -0.3653  -0.3596  -0.3501  -0.3478  -0.3414
 -0.3386  -0.3330  -0.3301  -0.3269  -0.3043  -0.2986  -0.2743  -0.2707
 -0.2611
 -- Virtual --
 -0.0853  -0.0615  -0.0536  -0.0465  -0.0401  -0.0289  -0.0127  -0.0103
 -0.0014   0.0022   0.0091   0.0151   0.0211   0.0235   0.0284   0.0312
  0.0414   0.0474   0.0501   0.0517   0.0560   0.0608   0.0686   0.0722
  0.0749   0.0784   0.0824   0.0862   0.0874   0.0927   0.0957   0.0975
  0.1020   0.1053   0.1084   0.1117   0.1129   0.1152   0.1195   0.1206
  0.1225   0.1261   0.1282   0.1331   0.1350   0.1384   0.1413   0.1437
  0.1460   0.1478   0.1496   0.1536   0.1589   0.1647   0.1705   0.1782
  0.1798   0.1816   0.1876   0.1950   0.1957   0.2043   0.2065   0.2114
  0.2122   0.2138   0.2168   0.2245   0.2273   0.2312   0.2349   0.2367
  0.2415   0.2423   0.2511   0.2523   0.2585   0.2594   0.2615   0.2655
  0.2702   0.2725   0.2746   0.2791   0.2851   0.2871   0.2910   0.2975
  0.3001   0.3026   0.3092   0.3144   0.3203   0.3281   0.3332   0.3373
  0.3445   0.3897   0.4031   0.4117   0.4229   0.4249   0.4301   0.4363
  0.4410   0.4449   0.4480   0.4503   0.4557   0.4624   0.4658   0.4757
  0.4828   0.4849   0.4929   0.4967   0.5006   0.5039   0.5099   0.5159
  0.5228   0.5281   0.5361   0.5431   0.5575   0.5604   0.5722   0.5826
  0.5857   0.5891   0.5962   0.6004   0.6008   0.6071   0.6076   0.6117
  0.6185   0.6218   0.6388   0.6445   0.6582   0.6636   0.6661   0.6790
  0.6833   0.6958   0.7014   0.7081   0.7220   0.7278   0.7636   0.7801
  0.7876   0.7948   0.8050   0.8152   0.8217   0.8243   0.8303   0.8346
  0.8369   0.8385   0.8422   0.8447   0.8490   0.8515   0.8531   0.8577
  0.8668   0.8705   0.8719   0.8784   0.8841   0.8854   0.8984   0.9053
  0.9090   0.9102   0.9211   0.9225   0.9284   0.9359   0.9390   0.9478
  0.9493   0.9560   0.9575   0.9597   0.9699   0.9723   0.9744   0.9813
  0.9905   0.9955   0.9962   1.0083   1.0417   1.0448   1.0605   1.0658
  1.0770   1.0938   1.1320   1.1389   1.1591   1.1662   1.1770   1.2022
  1.2109   1.2238   1.2275   1.2299   1.2450   1.2478   1.2531   1.2647
  1.2757   1.2836   1.2970   1.3183   1.3252   1.3457   1.3573   1.3710
  1.3873   1.3970   1.4408   1.4493   1.4820   1.5096   1.5290   1.5413
  1.5598   1.5716   1.5778   1.5976   1.6166   1.6262   1.6610   1.6772
  1.7199   1.7311   1.7526   1.7611   1.7653   1.7729   1.8079   1.8277
  1.8556   1.8651   1.8733   1.8818   1.8955   1.9025   1.9111   1.9574
  1.9635   1.9676   1.9835   2.0358   2.0382   2.0658   2.0838   2.0904
  2.1316   2.1776   2.1798   2.2033   2.2307   2.2405   2.2516   2.2572
  2.2672   2.2728   2.2844   2.2934   2.3019   2.3103   2.3226   2.3361
  2.3472   2.3734   2.3939   2.3997   2.4157   2.4284   2.4374   2.4615
  2.4837   2.5204   2.5251   2.5345   2.5402   2.5510   2.5609   2.5863
  2.6043   2.6183   2.6245   2.6384   2.6582   2.6719   2.7087   2.7211
  2.7314   2.7442   2.7489   2.7585   2.7818   2.8072   2.8171   2.8375
  2.8815   2.9097   2.9220   2.9543   3.0403   3.0607   3.0707   3.0846
  3.1057   3.1258   3.1524   3.1624   3.2055   3.2211   3.2552   3.2659
  3.3344   3.3680   3.4329   3.5074   3.5453   3.6310   3.7026   3.7637
  3.8012   3.8903   3.9352   4.0037   4.0932   4.3812   4.7922   4.8158
  9.7372   9.7626   9.7749   9.7827   9.8072   9.8190   9.8616  23.3073
 23.4819  23.7808  23.8275  23.8539  23.8808  23.9307  23.9348  23.9938
 24.0418  24.0773  24.1086  25.8040  25.8099  25.8199  25.8254  25.9123
 25.9343  26.0381  26.1077  26.1120  26.1524  26.1875  26.2107  26.2762
 26.3665  26.5441  26.5855  26.6020  26.6324  26.7416  26.8979  26.9949
215.7297 215.7532 215.7688 215.7774 215.8084 215.8223 215.8751
 --------------------------------------------------------------

          Ground-State Mulliken Net Atomic Charges

     Atom                 Charge (a.u.)
  ----------------------------------------
      1 C                    -0.371401
      2 C                    -0.600623
      3 Cl                    0.596774
      4 C                     0.361478
      5 Cl                    0.485155
      6 C                    -1.553070
      7 H                     0.219461
      8 C                     0.385077
      9 Cl                    0.479497
     10 C                    -0.777663
     11 Cl                    0.664346
     12 C                    -0.193582
     13 C                    -0.316572
     14 Cl                    0.533089
     15 C                     0.102769
     16 Cl                    0.488972
     17 C                    -1.116893
     18 H                     0.216812
     19 C                     0.382281
     20 Cl                    0.504829
     21 C                    -0.705890
     22 H                     0.215151
  ----------------------------------------
  Sum of atomic charges =     0.000000

 -----------------------------------------------------------------
                    Cartesian Multipole Moments
 -----------------------------------------------------------------
    Charge (ESU x 10^10)
                -0.0000
    Dipole Moment (Debye)
         X      -0.6597      Y       0.5959      Z      -0.0353
       Tot       0.8897
    Quadrupole Moments (Debye-Ang)
        XX    -153.9027     XY       0.4067     YY    -160.0209
        XZ      -4.5443     YZ      -0.4476     ZZ    -158.0694
    Octopole Moments (Debye-Ang^2)
       XXX    -310.5991    XXY      27.9458    XYY    -111.8633
       YYY      82.8589    XXZ      36.9769    XYZ       1.7835
       YYZ      40.0163    XZZ    -104.4316    YZZ      21.3460
       ZZZ     113.6219
    Hexadecapole Moments (Debye-Ang^3)
      XXXX   -6353.1347   XXXY     368.6661   XXYY   -1325.2665
      XYYY     378.4138   YYYY   -1261.3808   XXXZ     758.9497
      XXYZ      98.8994   XYYZ     298.7454   YYYZ     250.9445
      XXZZ   -1744.7996   XYZZ     113.1792   YYZZ    -932.2287
      XZZZ     848.3299   YZZZ     266.5026   ZZZZ   -4286.9680
 -----------------------------------------------------------------
 Calculating analytic gradient of the SCF energy
 Gradient of SCF Energy
            1           2           3           4           5           6
    1  -0.0020015  -0.0037114   0.0106701  -0.0004453   0.0008011   0.0006875
    2   0.0009290  -0.0024243  -0.0317180  -0.0002789   0.0001833  -0.0000847
    3   0.0001648  -0.0013336  -0.0186112  -0.0022057   0.0015575  -0.0005136
            7           8           9          10          11          12
    1  -0.0001729   0.0016403  -0.0012880   0.0009745   0.0062633  -0.0020818
    2  -0.0000471   0.0002318  -0.0000894   0.0013143   0.0032364   0.0000694
    3   0.0001741   0.0025120  -0.0009604   0.0028840  -0.0008886  -0.0011574
           13          14          15          16          17          18
    1   0.0032215  -0.0085213  -0.0009686   0.0002525  -0.0019457   0.0001088
    2   0.0038777   0.0301008   0.0007287  -0.0011051  -0.0002106   0.0003427
    3  -0.0022956   0.0222730  -0.0000794   0.0007908   0.0019572  -0.0003442
           19          20          21          22
    1   0.0007504  -0.0002665  -0.0018908  -0.0020764
    2   0.0003102   0.0000530  -0.0053922  -0.0000272
    3  -0.0019147   0.0001089  -0.0015429  -0.0005748
 Max gradient component =       3.172E-02
 RMS gradient           =       6.899E-03
 Gradient time:  CPU 299.59 s  wall 299.60 s
 Geometry Optimization Parameters
   NAtoms,    NIC,     NZ,  NCons,   NDum,   NFix, NCnnct, MaxDiis
       22     163      22       0       0       0       0       0

 Cartesian Hessian Update
 Hessian updated using BFGS update


** GEOMETRY OPTIMIZATION IN DELOCALIZED INTERNAL COORDINATES **
   Searching for a Minimum

   Optimization Cycle:   3

                       Coordinates (Angstroms)
     ATOM                X               Y               Z
      1  C         0.0158075380   -0.0165004436    0.0162260981
      2  C        -0.0094677827    0.0495236141    1.4228559450
      3  Cl        1.4850238222    0.1030355085    2.3098593056
      4  C        -1.2215598659    0.0953469777    2.1169353380
      5  Cl       -1.2678079707    0.1818321275    3.8611612459
      6  C        -2.4233032805    0.0868042549    1.4274236160
      7  H        -3.3589226318    0.1260016161    1.9677313294
      8  C        -2.4225373837    0.0273074370    0.0414689913
      9  Cl       -3.9658231414    0.0060969174   -0.7797256284
     10  C        -1.2168459793   -0.0246411060   -0.6637082792
     11  Cl       -1.2518315387   -0.1577575921   -2.4089802447
     12  C         1.2996469715   -0.0623843625   -0.7417870505
     13  C         2.3305985784   -0.9677557223   -0.4299116741
     14  Cl        2.1186722147   -2.1108855671    0.8645471724
     15  C         3.5192858348   -0.9643904933   -1.1675605337
     16  Cl        4.8113617435   -2.0822877891   -0.8000496456
     17  C         3.6963605934   -0.0760635721   -2.2198493330
     18  H         4.6172014389   -0.0809505509   -2.7870768285
     19  C         2.6759790404    0.8131610648   -2.5297022890
     20  Cl        2.8907021629    1.9464947066   -3.8487726054
     21  C         1.4938396579    0.8236365088   -1.8070251183
     22  H         0.7244677292    1.5410613589   -2.0562804591
   Point Group: c1    Number of degrees of freedom:    60


   Energy is  -3680.721981639

 Hessian updated using BFGS update

 58 Hessian modes will be used to form the next step
  Hessian Eigenvalues:
     0.016865    0.017710    0.019552    0.020828    0.020935    0.022940
     0.023569    0.023830    0.023841    0.024089    0.024090    0.024112
     0.024114    0.024128    0.024135    0.024138    0.024143    0.024865
     0.057050    0.086121    0.159992    0.160002    0.160123    0.217489
     0.231454    0.234861    0.235068    0.236751    0.248424    0.249979
     0.249987    0.249991    0.249992    0.249994    0.249998    0.257081
     0.289248    0.291354    0.299864    0.300917    0.301226    0.309436
     0.354616    0.356649    0.356671    0.370077    0.413566    0.426884
     0.432023    0.454914    0.461928    0.467656    0.471025    0.477784
     0.478211    0.478996    0.485242    0.524332

 Minimum search - taking simple RFO step
 Searching for Lamda that Minimizes Along All modes
 Value Taken    Lamda =  -0.02214531
 Calculated Step too Large.  Step scaled by  0.532796
 Step Taken.  Stepsize is  0.300000

                             Maximum     Tolerance    Cnvgd?
         Gradient           0.028330      0.000300      NO
         Displacement       0.179768      0.001200      NO
         Energy change     -0.014371      0.000001      NO


 New Cartesian Coordinates Obtained by Inverse Iteration

 Displacement from previous Coordinates is:  0.695147
 ----------------------------------------------------------------
             Standard Nuclear Orientation (Angstroms)
    I     Atom           X                Y                Z
 ----------------------------------------------------------------
    1      C       0.0109823162    -0.0220803491     0.0025132276
    2      C      -0.0035239055     0.0900350981     1.4071069982
    3      Cl      1.4938704417     0.1736838503     2.2798644404
    4      C      -1.2119614498     0.1482942523     2.1077719265
    5      Cl     -1.2542805219     0.2908405905     3.8456726314
    6      C      -2.4187237979     0.1028645811     1.4264473595
    7      H      -3.3507303176     0.1503002770     1.9715425562
    8      C      -2.4285803304    -0.0144094917     0.0435299347
    9      Cl     -3.9781875039    -0.0962602158    -0.7562200272
   10      C      -1.2281566059    -0.0795562694    -0.6695057649
   11      Cl     -1.2944554459    -0.3213243803    -2.3998279644
   12      C       1.2955042537    -0.0695279730    -0.7515800106
   13      C       2.3054491878    -1.0052027320    -0.4624124600
   14      Cl      2.0703336971    -2.1753064070     0.7986267186
   15      C       3.4983093899    -0.9954050678    -1.1958592185
   16      Cl      4.7698385342    -2.1448071371    -0.8662835989
   17      C       3.7013025193    -0.0696781096    -2.2127176841
   18      H       4.6259692690    -0.0716960487    -2.7726395954
   19      C       2.7024730812     0.8554415875    -2.4873783922
   20      Cl      2.9546595729     2.0403597528    -3.7542338288
   21      C       1.5153046904     0.8616806683    -1.7734059730
   22      H       0.7654506766     1.6084384169    -1.9932319230
 ----------------------------------------------------------------
 Nuclear Repulsion Energy =        2381.00304436 hartrees
 There are       97 alpha and       97 beta electrons
 Applying Cartesian multipole field
    Component          Value
    ---------          -----
     (2,0,0)        1.00000E-11
     (0,2,0)        2.00000E-11
     (0,0,2)       -3.00000E-11
 Nucleus-field energy     =    -0.0000000276 hartrees
 Requested basis set is 6-311++G(d,p)
 There are 178 shells and 495 basis functions
 A cutoff of  1.0D-15 yielded  11721 shell pairs
 There are    100352 function pairs (    107900 Cartesian)
 Smallest overlap matrix eigenvalue = 1.88E-07
 Linear dependence detected in AO basis
 Number of orthogonalized atomic orbitals = 488
 Maximum deviation from orthogonality = 4.965E-10
 Guess from superposition of atomic densities
 Warning:  Energy on first SCF cycle will be non-variational
 SAD guess density has 194.000000 electrons

 -----------------------------------------------------------------------
  General SCF calculation program by
  Eric Jon Sundstrom, Paul Horn, Yuezhi Mao, Dmitri Zuev, Alec White,
  David Stuck, Shaama M.S., Shane Yost, Joonho Lee, David Small,
  Daniel Levine, Susi Lehtola, Hugh Burton, Evgeny Epifanovsky,
  Bang C. Huynh
 -----------------------------------------------------------------------
 Exchange:     0.2000 Hartree-Fock + 0.0800 Slater + 0.7200 B88
 Correlation:  0.1900 VWN1RPA + 0.8100 LYP
 Using SG-1 standard quadrature grid
 A restricted SCF calculation will be
 performed using DIIS
 SCF converges when DIIS error is below 1.0e-08
 ---------------------------------------
  Cycle       Energy         DIIS error
 ---------------------------------------
    1   -3685.2474018594      2.75e-02  
    2   -3680.6212993291      1.93e-03  
    3   -3680.5605592073      2.31e-03  
    4   -3680.7224651453      5.21e-04  
    5   -3680.7299621537      2.15e-04  
    6   -3680.7311433876      9.36e-05  
    7   -3680.7313991832      2.11e-05  
    8   -3680.7314100111      8.22e-06  
    9   -3680.7314118585      2.62e-06  
   10   -3680.7314120566      9.33e-07  
   11   -3680.7314120827      2.36e-07  
   12   -3680.7314120842      1.16e-07  
   13   -3680.7314120847      4.85e-08  
   14   -3680.7314120845      1.46e-08  
   15   -3680.7314120848      5.08e-09  Convergence criterion met
 ---------------------------------------
 SCF time:   CPU 884.20s  wall 884.00s 
 SCF   energy in the final basis set =    -3680.7314120848
 Total energy in the final basis set =    -3680.7314120848

 --------------------------------------------------------------

                    Orbital Energies (a.u.)
 --------------------------------------------------------------

 Alpha MOs
 -- Occupied --
********-101.5817-101.5811-101.5767-101.5758-101.5752-101.5724 -10.2834
-10.2813 -10.2796 -10.2790 -10.2752 -10.2746 -10.2682 -10.2513 -10.2418
-10.2294 -10.2227 -10.2197  -9.4970  -9.4963  -9.4956  -9.4917  -9.4913
 -9.4897  -9.4883  -7.2617  -7.2612  -7.2604  -7.2565  -7.2562  -7.2545
 -7.2531  -7.2518  -7.2512  -7.2511  -7.2505  -7.2504  -7.2499  -7.2464
 -7.2461  -7.2456  -7.2454  -7.2444  -7.2442  -7.2429  -7.2423  -0.9666
 -0.9468  -0.9254  -0.9067  -0.8991  -0.8827  -0.8758  -0.8543  -0.8411
 -0.8028  -0.7664  -0.7480  -0.7450  -0.6877  -0.6389  -0.6275  -0.6194
 -0.5565  -0.5500  -0.5370  -0.5307  -0.5061  -0.4844  -0.4731  -0.4728
 -0.4669  -0.4631  -0.4528  -0.4396  -0.4275  -0.4239  -0.4159  -0.4105
 -0.3980  -0.3845  -0.3767  -0.3651  -0.3599  -0.3501  -0.3480  -0.3404
 -0.3384  -0.3328  -0.3304  -0.3270  -0.3105  -0.2978  -0.2748  -0.2702
 -0.2631
 -- Virtual --
 -0.0838  -0.0615  -0.0534  -0.0460  -0.0425  -0.0280  -0.0115  -0.0104
 -0.0013   0.0023   0.0098   0.0145   0.0214   0.0238   0.0282   0.0316
  0.0409   0.0475   0.0501   0.0516   0.0559   0.0610   0.0689   0.0713
  0.0753   0.0784   0.0822   0.0865   0.0886   0.0913   0.0954   0.0977
  0.1028   0.1045   0.1071   0.1114   0.1119   0.1144   0.1197   0.1211
  0.1220   0.1261   0.1285   0.1336   0.1342   0.1386   0.1408   0.1427
  0.1456   0.1474   0.1494   0.1526   0.1579   0.1642   0.1703   0.1762
  0.1791   0.1818   0.1850   0.1943   0.1955   0.2032   0.2070   0.2112
  0.2127   0.2149   0.2177   0.2239   0.2288   0.2312   0.2345   0.2360
  0.2416   0.2433   0.2503   0.2528   0.2570   0.2593   0.2613   0.2668
  0.2698   0.2724   0.2750   0.2792   0.2836   0.2867   0.2879   0.2969
  0.3000   0.3009   0.3079   0.3145   0.3212   0.3273   0.3331   0.3367
  0.3449   0.3911   0.4044   0.4110   0.4240   0.4248   0.4290   0.4348
  0.4422   0.4449   0.4485   0.4516   0.4573   0.4633   0.4657   0.4770
  0.4842   0.4862   0.4914   0.4967   0.4981   0.5030   0.5084   0.5092
  0.5250   0.5286   0.5361   0.5470   0.5576   0.5594   0.5714   0.5850
  0.5861   0.5895   0.5960   0.5991   0.6010   0.6065   0.6082   0.6111
  0.6187   0.6282   0.6385   0.6496   0.6637   0.6653   0.6668   0.6781
  0.6821   0.6950   0.7032   0.7107   0.7230   0.7250   0.7617   0.7836
  0.7865   0.7938   0.8095   0.8207   0.8222   0.8258   0.8303   0.8356
  0.8371   0.8377   0.8418   0.8449   0.8480   0.8509   0.8541   0.8570
  0.8650   0.8681   0.8762   0.8815   0.8835   0.8866   0.8964   0.9037
  0.9096   0.9140   0.9189   0.9230   0.9269   0.9326   0.9400   0.9495
  0.9515   0.9546   0.9572   0.9593   0.9664   0.9715   0.9755   0.9809
  0.9856   0.9926   0.9998   1.0048   1.0400   1.0428   1.0550   1.0587
  1.0767   1.0908   1.1335   1.1406   1.1579   1.1650   1.1772   1.1998
  1.2096   1.2236   1.2246   1.2316   1.2438   1.2491   1.2542   1.2637
  1.2717   1.2837   1.2994   1.3140   1.3233   1.3476   1.3569   1.3717
  1.3871   1.3993   1.4439   1.4516   1.4831   1.5099   1.5319   1.5441
  1.5599   1.5723   1.5802   1.5967   1.6170   1.6238   1.6625   1.6791
  1.7217   1.7308   1.7502   1.7612   1.7651   1.7732   1.8064   1.8252
  1.8556   1.8670   1.8699   1.8854   1.8946   1.9022   1.9161   1.9568
  1.9613   1.9637   1.9846   2.0358   2.0393   2.0634   2.0813   2.0897
  2.1311   2.1738   2.1839   2.2033   2.2356   2.2405   2.2513   2.2565
  2.2668   2.2731   2.2784   2.2994   2.3007   2.3132   2.3192   2.3328
  2.3408   2.3730   2.3927   2.4071   2.4108   2.4264   2.4373   2.4632
  2.4883   2.5191   2.5261   2.5351   2.5391   2.5478   2.5592   2.5854
  2.6010   2.6200   2.6265   2.6429   2.6618   2.6714   2.7043   2.7148
  2.7311   2.7438   2.7477   2.7576   2.7805   2.8052   2.8156   2.8270
  2.8799   2.9076   2.9246   2.9576   3.0403   3.0610   3.0685   3.0824
  3.1023   3.1226   3.1542   3.1630   3.2065   3.2220   3.2541   3.2636
  3.3330   3.3666   3.4315   3.5087   3.5444   3.6318   3.7060   3.7650
  3.7981   3.8921   3.9371   4.0041   4.0912   4.3686   4.7899   4.8159
  9.7382   9.7638   9.7768   9.7830   9.8070   9.8251   9.8573  23.3107
 23.4846  23.7776  23.8266  23.8551  23.8800  23.9287  23.9315  23.9936
 24.0406  24.0748  24.1072  25.8034  25.8122  25.8196  25.8233  25.9235
 25.9552  26.0050  26.0973  26.1104  26.1464  26.1615  26.1839  26.2682
 26.3826  26.5450  26.5780  26.5987  26.6280  26.7363  26.8956  26.9956
215.7312 215.7546 215.7713 215.7778 215.8085 215.8295 215.8673
 --------------------------------------------------------------

          Ground-State Mulliken Net Atomic Charges

     Atom                 Charge (a.u.)
  ----------------------------------------
      1 C                    -0.343257
      2 C                    -0.611165
      3 Cl                    0.578469
      4 C                     0.381447
      5 Cl                    0.483563
      6 C                    -1.541068
      7 H                     0.221353
      8 C                     0.312287
      9 Cl                    0.485519
     10 C                    -0.718432
     11 Cl                    0.629560
     12 C                    -0.153771
     13 C                    -0.244413
     14 Cl                    0.490628
     15 C                     0.092117
     16 Cl                    0.498540
     17 C                    -1.088148
     18 H                     0.218203
     19 C                     0.396168
     20 Cl                    0.495554
     21 C                    -0.799059
     22 H                     0.215906
  ----------------------------------------
  Sum of atomic charges =     0.000000

 -----------------------------------------------------------------
                    Cartesian Multipole Moments
 -----------------------------------------------------------------
    Charge (ESU x 10^10)
                 0.0000
    Dipole Moment (Debye)
         X      -0.6195      Y       0.6267      Z      -0.0200
       Tot       0.8815
    Quadrupole Moments (Debye-Ang)
        XX    -153.7517     XY       0.2517     YY    -159.8748
        XZ      -4.5493     YZ      -0.3601     ZZ    -158.0675
    Octopole Moments (Debye-Ang^2)
       XXX    -307.4387    XXY      28.9743    XYY    -111.0030
       YYY      86.5048    XXZ      37.2907    XYZ       1.8967
       YYZ      40.8027    XZZ    -104.0246    YZZ      22.6496
       ZZZ     116.2093
    Hexadecapole Moments (Debye-Ang^3)
      XXXX   -6346.2187   XXXY     336.8782   XXYY   -1339.2868
      XYYY     344.9819   YYYY   -1349.1134   XXXZ     772.1995
      XXYZ      85.3862   XYYZ     303.3566   YYYZ     201.1271
      XXZZ   -1728.9811   XYZZ     104.9966   YYZZ    -931.5902
      XZZZ     862.0123   YZZZ     226.4916   ZZZZ   -4196.7765
 -----------------------------------------------------------------
 Calculating analytic gradient of the SCF energy
 Gradient of SCF Energy
            1           2           3           4           5           6
    1   0.0014125  -0.0007832   0.0050875   0.0003954   0.0002682  -0.0002308
    2   0.0015685  -0.0021326  -0.0225869  -0.0003355   0.0000470   0.0000539
    3  -0.0005355   0.0004468  -0.0133273  -0.0004685   0.0002530   0.0001604
            7           8           9          10          11          12
    1   0.0000000   0.0009695  -0.0002695  -0.0003145  -0.0000847  -0.0021077
    2  -0.0001315   0.0000555  -0.0002294   0.0021794   0.0006347  -0.0010073
    3  -0.0000432  -0.0002957  -0.0003091   0.0008811  -0.0005208   0.0004853
           13          14          15          16          17          18
    1   0.0019785  -0.0046306  -0.0004089  -0.0002312  -0.0001648  -0.0000283
    2   0.0013680   0.0221616   0.0000440  -0.0001321  -0.0002482   0.0002173
    3   0.0006114   0.0143895   0.0003299   0.0002184   0.0002303  -0.0000755
           19          20          21          22
    1  -0.0004174  -0.0001034  -0.0004428   0.0001061
    2   0.0003422   0.0000914  -0.0023521   0.0003925
    3  -0.0004880  -0.0000031  -0.0019366  -0.0000028
 Max gradient component =       2.259E-02
 RMS gradient           =       4.726E-03
 Gradient time:  CPU 298.96 s  wall 298.97 s
 Geometry Optimization Parameters
   NAtoms,    NIC,     NZ,  NCons,   NDum,   NFix, NCnnct, MaxDiis
       22     163      22       0       0       0       0       0

 Cartesian Hessian Update
 Hessian updated using BFGS update


** GEOMETRY OPTIMIZATION IN DELOCALIZED INTERNAL COORDINATES **
   Searching for a Minimum

   Optimization Cycle:   4

                       Coordinates (Angstroms)
     ATOM                X               Y               Z
      1  C         0.0109823162   -0.0220803491    0.0025132276
      2  C        -0.0035239055    0.0900350981    1.4071069982
      3  Cl        1.4938704417    0.1736838503    2.2798644404
      4  C        -1.2119614498    0.1482942523    2.1077719265
      5  Cl       -1.2542805219    0.2908405905    3.8456726314
      6  C        -2.4187237979    0.1028645811    1.4264473595
      7  H        -3.3507303176    0.1503002770    1.9715425562
      8  C        -2.4285803304   -0.0144094917    0.0435299347
      9  Cl       -3.9781875039   -0.0962602158   -0.7562200272
     10  C        -1.2281566059   -0.0795562694   -0.6695057649
     11  Cl       -1.2944554459   -0.3213243803   -2.3998279644
     12  C         1.2955042537   -0.0695279730   -0.7515800106
     13  C         2.3054491878   -1.0052027320   -0.4624124600
     14  Cl        2.0703336971   -2.1753064070    0.7986267186
     15  C         3.4983093899   -0.9954050678   -1.1958592185
     16  Cl        4.7698385342   -2.1448071371   -0.8662835989
     17  C         3.7013025193   -0.0696781096   -2.2127176841
     18  H         4.6259692690   -0.0716960487   -2.7726395954
     19  C         2.7024730812    0.8554415875   -2.4873783922
     20  Cl        2.9546595729    2.0403597528   -3.7542338288
     21  C         1.5153046904    0.8616806683   -1.7734059730
     22  H         0.7654506766    1.6084384169   -1.9932319230
   Point Group: c1    Number of degrees of freedom:    60


   Energy is  -3680.731412085

 Hessian updated using BFGS update

 59 Hessian modes will be used to form the next step
  Hessian Eigenvalues:
     0.017659    0.018343    0.019720    0.020918    0.021068    0.022917
     0.023571    0.023830    0.023839    0.024088    0.024090    0.024113
     0.024115    0.024127    0.024135    0.024139    0.024143    0.028166
     0.045743    0.075548    0.159994    0.160005    0.160264    0.218037
     0.231512    0.235036    0.235095    0.236759    0.249793    0.249981
     0.249991    0.249992    0.249994    0.249998    0.250776    0.257837
     0.289249    0.291389    0.300906    0.300926    0.301131    0.301320
     0.318022    0.355079    0.356667    0.356685    0.375256    0.413648
     0.427397    0.432156    0.456114    0.461928    0.467644    0.471522
     0.478002    0.478220    0.479055    0.485634    0.583755

 Minimum search - taking simple RFO step
 Searching for Lamda that Minimizes Along All modes
 Value Taken    Lamda =  -0.01269351
 Calculated Step too Large.  Step scaled by  0.623905
 Step Taken.  Stepsize is  0.300000

                             Maximum     Tolerance    Cnvgd?
         Gradient           0.020271      0.000300      NO
         Displacement       0.224977      0.001200      NO
         Energy change     -0.009430      0.000001      NO


 New Cartesian Coordinates Obtained by Inverse Iteration

 Displacement from previous Coordinates is:  0.517328
 ----------------------------------------------------------------
             Standard Nuclear Orientation (Angstroms)
    I     Atom           X                Y                Z
 ----------------------------------------------------------------
    1      C       0.0125321797    -0.0373515768     0.0075142041
    2      C      -0.0009434935     0.1204844508     1.4069211611
    3      Cl      1.4971999020     0.2432300301     2.2739837020
    4      C      -1.2113763690     0.1906167867     2.1035298786
    5      Cl     -1.2592840497     0.3893268609     3.8347040364
    6      C      -2.4166758558     0.1131810820     1.4208047642
    7      H      -3.3496640449     0.1741840287     1.9628959898
    8      C      -2.4251859437    -0.0503665996     0.0421317645
    9      Cl     -3.9716318855    -0.1601175600    -0.7573634248
   10      C      -1.2221011332    -0.1304168124    -0.6656808050
   11      Cl     -1.2719866485    -0.4173865139    -2.3875507834
   12      C       1.2980399433    -0.0772851242    -0.7465792033
   13      C       2.2919780170    -1.0364841224    -0.4875369533
   14      Cl      2.0383117707    -2.2415969832     0.7356641886
   15      C       3.4839808188    -1.0180955640    -1.2235594791
   16      Cl      4.7406678987    -2.1946049912    -0.9373348757
   17      C       3.6983383215    -0.0608075878    -2.2093535828
   18      H       4.6220571221    -0.0584863557    -2.7704569721
   19      C       2.7107211140     0.8846721156    -2.4533196241
   20      Cl      2.9773448053     2.1028932978    -3.6857326755
   21      C       1.5231749036     0.8829486603    -1.7388858463
   22      H       0.7753503782     1.6381473718    -1.9370161117
 ----------------------------------------------------------------
 Nuclear Repulsion Energy =        2378.18104659 hartrees
 There are       97 alpha and       97 beta electrons
 Applying Cartesian multipole field
    Component          Value
    ---------          -----
     (2,0,0)        1.00000E-11
     (0,2,0)        2.00000E-11
     (0,0,2)       -3.00000E-11
 Nucleus-field energy     =    -0.0000000252 hartrees
 Requested basis set is 6-311++G(d,p)
 There are 178 shells and 495 basis functions
 A cutoff of  1.0D-15 yielded  11704 shell pairs
 There are    100266 function pairs (    107799 Cartesian)
 Smallest overlap matrix eigenvalue = 1.87E-07
 Linear dependence detected in AO basis
 Number of orthogonalized atomic orbitals = 488
 Maximum deviation from orthogonality = 1.951E-10
 Guess from superposition of atomic densities
 Warning:  Energy on first SCF cycle will be non-variational
 SAD guess density has 194.000000 electrons

 -----------------------------------------------------------------------
  General SCF calculation program by
  Eric Jon Sundstrom, Paul Horn, Yuezhi Mao, Dmitri Zuev, Alec White,
  David Stuck, Shaama M.S., Shane Yost, Joonho Lee, David Small,
  Daniel Levine, Susi Lehtola, Hugh Burton, Evgeny Epifanovsky,
  Bang C. Huynh
 -----------------------------------------------------------------------
 Exchange:     0.2000 Hartree-Fock + 0.0800 Slater + 0.7200 B88
 Correlation:  0.1900 VWN1RPA + 0.8100 LYP
 Using SG-1 standard quadrature grid
 A restricted SCF calculation will be
 performed using DIIS
 SCF converges when DIIS error is below 1.0e-08
 ---------------------------------------
  Cycle       Energy         DIIS error
 ---------------------------------------
    1   -3685.2365250097      2.75e-02  
    2   -3680.6276756130      1.93e-03  
    3   -3680.5668215748      2.32e-03  
    4   -3680.7289717759      5.20e-04  
    5   -3680.7363965720      2.15e-04  
    6   -3680.7375895515      9.33e-05  
    7   -3680.7378442881      2.10e-05  
    8   -3680.7378548920      8.47e-06  
    9   -3680.7378568328      2.81e-06  
   10   -3680.7378570634      9.34e-07  
   11   -3680.7378570895      2.46e-07  
   12   -3680.7378570912      1.18e-07  
   13   -3680.7378570915      4.62e-08  
   14   -3680.7378570917      1.50e-08  
   15   -3680.7378570920      4.90e-09  Convergence criterion met
 ---------------------------------------
 SCF time:   CPU 883.28s  wall 883.00s 
 SCF   energy in the final basis set =    -3680.7378570920
 Total energy in the final basis set =    -3680.7378570920

 --------------------------------------------------------------

                    Orbital Energies (a.u.)
 --------------------------------------------------------------

 Alpha MOs
 -- Occupied --
********-101.5819-101.5812-101.5772-101.5768-101.5751-101.5738 -10.2830
-10.2813 -10.2795 -10.2790 -10.2752 -10.2745 -10.2684 -10.2505 -10.2412
-10.2294 -10.2226 -10.2198  -9.4969  -9.4965  -9.4958  -9.4927  -9.4914
 -9.4897  -9.4893  -7.2617  -7.2614  -7.2605  -7.2576  -7.2563  -7.2544
 -7.2542  -7.2518  -7.2513  -7.2511  -7.2506  -7.2506  -7.2500  -7.2475
 -7.2467  -7.2462  -7.2455  -7.2444  -7.2441  -7.2440  -7.2434  -0.9662
 -0.9468  -0.9252  -0.9064  -0.8992  -0.8826  -0.8771  -0.8536  -0.8413
 -0.8026  -0.7661  -0.7478  -0.7453  -0.6873  -0.6383  -0.6272  -0.6199
 -0.5560  -0.5497  -0.5370  -0.5319  -0.5057  -0.4844  -0.4732  -0.4725
 -0.4669  -0.4626  -0.4522  -0.4398  -0.4278  -0.4222  -0.4157  -0.4106
 -0.3970  -0.3833  -0.3754  -0.3650  -0.3598  -0.3502  -0.3480  -0.3403
 -0.3382  -0.3328  -0.3306  -0.3271  -0.3166  -0.2966  -0.2755  -0.2695
 -0.2646
 -- Virtual --
 -0.0820  -0.0616  -0.0532  -0.0464  -0.0439  -0.0276  -0.0111  -0.0105
 -0.0013   0.0022   0.0100   0.0143   0.0215   0.0237   0.0281   0.0316
  0.0406   0.0477   0.0498   0.0514   0.0560   0.0611   0.0687   0.0705
  0.0755   0.0784   0.0822   0.0862   0.0890   0.0912   0.0952   0.0979
  0.1029   0.1037   0.1065   0.1108   0.1119   0.1141   0.1196   0.1215
  0.1216   0.1261   0.1288   0.1334   0.1336   0.1389   0.1402   0.1423
  0.1452   0.1470   0.1493   0.1516   0.1579   0.1634   0.1700   0.1756
  0.1779   0.1823   0.1844   0.1935   0.1959   0.2030   0.2067   0.2116
  0.2125   0.2154   0.2199   0.2239   0.2284   0.2311   0.2340   0.2363
  0.2409   0.2436   0.2493   0.2535   0.2550   0.2596   0.2610   0.2667
  0.2705   0.2717   0.2769   0.2801   0.2813   0.2855   0.2876   0.2949
  0.2990   0.3015   0.3077   0.3143   0.3218   0.3268   0.3323   0.3371
  0.3448   0.3917   0.4055   0.4110   0.4235   0.4248   0.4286   0.4345
  0.4426   0.4450   0.4489   0.4530   0.4584   0.4640   0.4660   0.4789
  0.4840   0.4877   0.4903   0.4923   0.4983   0.5031   0.5059   0.5092
  0.5259   0.5289   0.5363   0.5505   0.5574   0.5599   0.5707   0.5850
  0.5887   0.5898   0.5965   0.5993   0.6007   0.6070   0.6095   0.6124
  0.6188   0.6322   0.6390   0.6533   0.6633   0.6641   0.6695   0.6777
  0.6820   0.6951   0.7032   0.7124   0.7206   0.7271   0.7625   0.7847
  0.7887   0.7942   0.8134   0.8214   0.8240   0.8272   0.8305   0.8352
  0.8369   0.8383   0.8417   0.8444   0.8473   0.8507   0.8543   0.8581
  0.8636   0.8653   0.8780   0.8823   0.8847   0.8891   0.8960   0.9039
  0.9089   0.9155   0.9190   0.9205   0.9285   0.9314   0.9400   0.9429
  0.9499   0.9531   0.9569   0.9598   0.9613   0.9722   0.9737   0.9809
  0.9847   0.9929   0.9989   1.0099   1.0379   1.0438   1.0495   1.0614
  1.0797   1.0870   1.1360   1.1422   1.1566   1.1636   1.1794   1.2002
  1.2092   1.2211   1.2239   1.2322   1.2432   1.2501   1.2567   1.2646
  1.2721   1.2863   1.2992   1.3096   1.3226   1.3480   1.3589   1.3720
  1.3860   1.4026   1.4442   1.4547   1.4852   1.5096   1.5336   1.5467
  1.5602   1.5741   1.5819   1.5960   1.6161   1.6226   1.6625   1.6808
  1.7228   1.7317   1.7513   1.7596   1.7656   1.7728   1.8051   1.8243
  1.8540   1.8672   1.8702   1.8860   1.8951   1.9061   1.9186   1.9567
  1.9608   1.9646   1.9844   2.0347   2.0404   2.0632   2.0808   2.0878
  2.1317   2.1716   2.1868   2.2038   2.2367   2.2397   2.2513   2.2551
  2.2672   2.2720   2.2753   2.2951   2.3038   2.3132   2.3167   2.3293
  2.3423   2.3733   2.3939   2.4090   2.4154   2.4266   2.4384   2.4630
  2.4900   2.5166   2.5264   2.5352   2.5391   2.5447   2.5583   2.5855
  2.6013   2.6216   2.6287   2.6464   2.6663   2.6709   2.6996   2.7129
  2.7312   2.7430   2.7469   2.7567   2.7795   2.8034   2.8143   2.8247
  2.8774   2.9067   2.9287   2.9599   3.0417   3.0611   3.0686   3.0807
  3.1008   3.1214   3.1565   3.1643   3.2079   3.2245   3.2549   3.2626
  3.3337   3.3660   3.4319   3.5112   3.5452   3.6333   3.7088   3.7672
  3.7965   3.8928   3.9392   4.0046   4.0912   4.3580   4.7902   4.8169
  9.7417   9.7647   9.7786   9.7833   9.8078   9.8359   9.8492  23.3128
 23.4858  23.7784  23.8276  23.8550  23.8801  23.9286  23.9320  23.9970
 24.0426  24.0732  24.1084  25.8027  25.8075  25.8188  25.8226  25.9206
 25.9446  25.9792  26.0971  26.1095  26.1371  26.1612  26.1808  26.2757
 26.3839  26.5454  26.5766  26.5968  26.6252  26.7417  26.8958  26.9942
215.7352 215.7557 215.7733 215.7781 215.8092 215.8427 215.8570
 --------------------------------------------------------------

          Ground-State Mulliken Net Atomic Charges

     Atom                 Charge (a.u.)
  ----------------------------------------
      1 C                    -0.328756
      2 C                    -0.677958
      3 Cl                    0.554481
      4 C                     0.417647
      5 Cl                    0.484627
      6 C                    -1.484933
      7 H                     0.222301
      8 C                     0.254769
      9 Cl                    0.489518
     10 C                    -0.691007
     11 Cl                    0.607142
     12 C                    -0.120549
     13 C                    -0.220966
     14 Cl                    0.456476
     15 C                     0.114584
     16 Cl                    0.508433
     17 C                    -1.084089
     18 H                     0.219694
     19 C                     0.408117
     20 Cl                    0.491521
     21 C                    -0.836689
     22 H                     0.215639
  ----------------------------------------
  Sum of atomic charges =     0.000000

 -----------------------------------------------------------------
                    Cartesian Multipole Moments
 -----------------------------------------------------------------
    Charge (ESU x 10^10)
                 0.0000
    Dipole Moment (Debye)
         X      -0.6321      Y       0.6529      Z      -0.0219
       Tot       0.9090
    Quadrupole Moments (Debye-Ang)
        XX    -153.7107     XY       0.1669     YY    -159.7935
        XZ      -4.5594     YZ      -0.2796     ZZ    -158.0735
    Octopole Moments (Debye-Ang^2)
       XXX    -307.2256    XXY      29.8451    XYY    -110.8274
       YYY      87.8624    XXZ      37.8216    XYZ       2.0999
       YYZ      41.7186    XZZ    -103.8913    YZZ      23.6370
       ZZZ     118.2786
    Hexadecapole Moments (Debye-Ang^3)
      XXXX   -6313.6211   XXXY     322.5870   XXYY   -1346.6270
      XYYY     328.4064   YYYY   -1425.4442   XXXZ     787.2868
      XXYZ      73.0299   XYYZ     308.4578   YYYZ     158.1086
      XXZZ   -1714.4437   XYZZ     101.6608   YYZZ    -935.0922
      XZZZ     876.1046   YZZZ     190.1916   ZZZZ   -4139.1763
 -----------------------------------------------------------------
 Calculating analytic gradient of the SCF energy
 Gradient of SCF Energy
            1           2           3           4           5           6
    1   0.0011413   0.0004054   0.0023099   0.0003165   0.0001415  -0.0003208
    2   0.0009165  -0.0014454  -0.0145607  -0.0002731   0.0000191   0.0000959
    3  -0.0007453   0.0009060  -0.0085518   0.0002770  -0.0002121   0.0003494
            7           8           9          10          11          12
    1   0.0000528   0.0003318   0.0000502  -0.0003673  -0.0000742  -0.0011551
    2  -0.0000514  -0.0001174  -0.0000283   0.0015940   0.0005157  -0.0006047
    3  -0.0000552  -0.0009589   0.0000097   0.0000744   0.0000217   0.0006428
           13          14          15          16          17          18
    1   0.0008044  -0.0023275  -0.0000753  -0.0002345   0.0004142  -0.0000875
    2   0.0002103   0.0146243   0.0000120   0.0000482   0.0000469   0.0000314
    3   0.0016337   0.0086004   0.0001560  -0.0000138  -0.0002449   0.0000240
           19          20          21          22
    1  -0.0005329   0.0000371  -0.0008402   0.0000100
    2   0.0000334   0.0001265  -0.0014821   0.0002889
    3   0.0000098  -0.0001112  -0.0018651   0.0000533
 Max gradient component =       1.462E-02
 RMS gradient           =       3.032E-03
 Gradient time:  CPU 301.59 s  wall 301.60 s
 Geometry Optimization Parameters
   NAtoms,    NIC,     NZ,  NCons,   NDum,   NFix, NCnnct, MaxDiis
       22     163      22       0       0       0       0       0

 Cartesian Hessian Update
 Hessian updated using BFGS update


** GEOMETRY OPTIMIZATION IN DELOCALIZED INTERNAL COORDINATES **
   Searching for a Minimum

   Optimization Cycle:   5

                       Coordinates (Angstroms)
     ATOM                X               Y               Z
      1  C         0.0125321797   -0.0373515768    0.0075142041
      2  C        -0.0009434935    0.1204844508    1.4069211611
      3  Cl        1.4971999020    0.2432300301    2.2739837020
      4  C        -1.2113763690    0.1906167867    2.1035298786
      5  Cl       -1.2592840497    0.3893268609    3.8347040364
      6  C        -2.4166758558    0.1131810820    1.4208047642
      7  H        -3.3496640449    0.1741840287    1.9628959898
      8  C        -2.4251859437   -0.0503665996    0.0421317645
      9  Cl       -3.9716318855   -0.1601175600   -0.7573634248
     10  C        -1.2221011332   -0.1304168124   -0.6656808050
     11  Cl       -1.2719866485   -0.4173865139   -2.3875507834
     12  C         1.2980399433   -0.0772851242   -0.7465792033
     13  C         2.2919780170   -1.0364841224   -0.4875369533
     14  Cl        2.0383117707   -2.2415969832    0.7356641886
     15  C         3.4839808188   -1.0180955640   -1.2235594791
     16  Cl        4.7406678987   -2.1946049912   -0.9373348757
     17  C         3.6983383215   -0.0608075878   -2.2093535828
     18  H         4.6220571221   -0.0584863557   -2.7704569721
     19  C         2.7107211140    0.8846721156   -2.4533196241
     20  Cl        2.9773448053    2.1028932978   -3.6857326755
     21  C         1.5231749036    0.8829486603   -1.7388858463
     22  H         0.7753503782    1.6381473718   -1.9370161117
   Point Group: c1    Number of degrees of freedom:    60


   Energy is  -3680.737857092

 Hessian updated using BFGS update

 60 Hessian modes will be used to form the next step
  Hessian Eigenvalues:
     0.017596    0.017948    0.019627    0.020916    0.021022    0.022937
     0.023550    0.023833    0.023867    0.024089    0.024091    0.024114
     0.024114    0.024134    0.024137    0.024143    0.024173    0.028134
     0.034528    0.075219    0.160004    0.160008    0.160265    0.218043
     0.231511    0.235049    0.235136    0.236798    0.249853    0.249981
     0.249992    0.249994    0.249996    0.250027    0.250875    0.257797
     0.289263    0.291634    0.300908    0.301006    0.301038    0.301197
     0.301362    0.317879    0.355080    0.356668    0.356688    0.375274
     0.413648    0.427415    0.432193    0.456058    0.461944    0.467721
     0.471531    0.478000    0.478223    0.479096    0.485695    0.583623

 Minimum search - taking simple RFO step
 Searching for Lamda that Minimizes Along All modes
 Value Taken    Lamda =  -0.00778375
 Calculated Step too Large.  Step scaled by  0.656745
 Step Taken.  Stepsize is  0.300000

                             Maximum     Tolerance    Cnvgd?
         Gradient           0.012970      0.000300      NO
         Displacement       0.217240      0.001200      NO
         Energy change     -0.006445      0.000001      NO


 New Cartesian Coordinates Obtained by Inverse Iteration

 Displacement from previous Coordinates is:  0.574393
 ----------------------------------------------------------------
             Standard Nuclear Orientation (Angstroms)
    I     Atom           X                Y                Z
 ----------------------------------------------------------------
    1      C       0.0105460791    -0.0431333196     0.0067426272
    2      C       0.0016832400     0.1608078730     1.3985424868
    3      Cl      1.5064226160     0.3230087850     2.2517211886
    4      C      -1.2079002011     0.2371515776     2.0959921649
    5      Cl     -1.2554318624     0.4887187912     3.8203234439
    6      C      -2.4133079595     0.1183742862     1.4184110459
    7      H      -3.3457777460     0.1840127869     1.9611588667
    8      C      -2.4237934947    -0.0926710849     0.0462576323
    9      Cl     -3.9694644011    -0.2510104890    -0.7454639437
   10      C      -1.2200222724    -0.1789907479    -0.6613294537
   11      Cl     -1.2533350481    -0.5193369444    -2.3728204389
   12      C       1.2961251632    -0.0792430115    -0.7492407707
   13      C       2.2683178934    -1.0654994187    -0.5202792695
   14      Cl      1.9848406275    -2.3018201062     0.6672733133
   15      C       3.4625243823    -1.0439489481    -1.2524060638
   16      Cl      4.6981905834    -2.2509371152    -1.0028435330
   17      C       3.6966010942    -0.0555249737    -2.2029909222
   18      H       4.6221365410    -0.0504783904    -2.7611483061
   19      C       2.7275228442     0.9160156729    -2.4165237030
   20      Cl      3.0197231112     2.1692266029    -3.6073212894
   21      C       1.5374042550     0.9114292494    -1.7052985930
   22      H       0.7978423058     1.6805338179    -1.8809771305
 ----------------------------------------------------------------
 Nuclear Repulsion Energy =        2376.20471336 hartrees
 There are       97 alpha and       97 beta electrons
 Applying Cartesian multipole field
    Component          Value
    ---------          -----
     (2,0,0)        1.00000E-11
     (0,2,0)        2.00000E-11
     (0,0,2)       -3.00000E-11
 Nucleus-field energy     =    -0.0000000224 hartrees
 Requested basis set is 6-311++G(d,p)
 There are 178 shells and 495 basis functions
 A cutoff of  1.0D-15 yielded  11699 shell pairs
 There are    100294 function pairs (    107825 Cartesian)
 Smallest overlap matrix eigenvalue = 1.84E-07
 Linear dependence detected in AO basis
 Number of orthogonalized atomic orbitals = 489
 Maximum deviation from orthogonality = 5.755E-10
 Guess from superposition of atomic densities
 Warning:  Energy on first SCF cycle will be non-variational
 SAD guess density has 194.000000 electrons

 -----------------------------------------------------------------------
  General SCF calculation program by
  Eric Jon Sundstrom, Paul Horn, Yuezhi Mao, Dmitri Zuev, Alec White,
  David Stuck, Shaama M.S., Shane Yost, Joonho Lee, David Small,
  Daniel Levine, Susi Lehtola, Hugh Burton, Evgeny Epifanovsky,
  Bang C. Huynh
 -----------------------------------------------------------------------
 Exchange:     0.2000 Hartree-Fock + 0.0800 Slater + 0.7200 B88
 Correlation:  0.1900 VWN1RPA + 0.8100 LYP
 Using SG-1 standard quadrature grid
 A restricted SCF calculation will be
 performed using DIIS
 SCF converges when DIIS error is below 1.0e-08
 ---------------------------------------
  Cycle       Energy         DIIS error
 ---------------------------------------
    1   -3685.2268444798      2.74e-02  
    2   -3680.6317508295      1.92e-03  
    3   -3680.5707997558      2.31e-03  
    4   -3680.7332679790      5.18e-04  
    5   -3680.7406443434      2.16e-04  
    6   -3680.7418458173      9.30e-05  
    7   -3680.7421010613      2.11e-05  
    8   -3680.7421117667      8.80e-06  
    9   -3680.7421138592      3.02e-06  
   10   -3680.7421141334      9.17e-07  
   11   -3680.7421141585      2.46e-07  
   12   -3680.7421141600      1.15e-07  
   13   -3680.7421141603      4.45e-08  
   14   -3680.7421141601      1.53e-08  
   15   -3680.7421141606      4.79e-09  Convergence criterion met
 ---------------------------------------
 SCF time:   CPU 882.75s  wall 883.00s 
 SCF   energy in the final basis set =    -3680.7421141606
 Total energy in the final basis set =    -3680.7421141606

 --------------------------------------------------------------

                    Orbital Energies (a.u.)
 --------------------------------------------------------------

 Alpha MOs
 -- Occupied --
********-101.5820-101.5813-101.5783-101.5769-101.5752-101.5748 -10.2827
-10.2812 -10.2796 -10.2791 -10.2754 -10.2744 -10.2687 -10.2496 -10.2407
-10.2295 -10.2226 -10.2199  -9.4969  -9.4966  -9.4959  -9.4935  -9.4915
 -9.4901  -9.4897  -7.2616  -7.2615  -7.2606  -7.2584  -7.2564  -7.2549
 -7.2545  -7.2518  -7.2514  -7.2511  -7.2507  -7.2507  -7.2501  -7.2483
 -7.2475  -7.2463  -7.2457  -7.2447  -7.2444  -7.2442  -7.2442  -0.9660
 -0.9467  -0.9248  -0.9062  -0.8992  -0.8824  -0.8779  -0.8530  -0.8415
 -0.8025  -0.7660  -0.7479  -0.7456  -0.6871  -0.6377  -0.6271  -0.6207
 -0.5554  -0.5496  -0.5370  -0.5332  -0.5052  -0.4844  -0.4732  -0.4723
 -0.4669  -0.4622  -0.4519  -0.4400  -0.4280  -0.4205  -0.4155  -0.4107
 -0.3963  -0.3824  -0.3742  -0.3649  -0.3597  -0.3501  -0.3481  -0.3402
 -0.3382  -0.3332  -0.3306  -0.3273  -0.3213  -0.2952  -0.2767  -0.2690
 -0.2658
 -- Virtual --
 -0.0797  -0.0619  -0.0531  -0.0479  -0.0449  -0.0276  -0.0112  -0.0106
 -0.0014   0.0021   0.0100   0.0139   0.0214   0.0235   0.0280   0.0314
  0.0402   0.0477   0.0495   0.0514   0.0560   0.0611   0.0681   0.0699
  0.0758   0.0782   0.0815   0.0858   0.0888   0.0913   0.0949   0.0978
  0.1022   0.1033   0.1058   0.1101   0.1114   0.1136   0.1189   0.1209
  0.1220   0.1257   0.1287   0.1325   0.1334   0.1388   0.1396   0.1419
  0.1443   0.1470   0.1491   0.1506   0.1581   0.1622   0.1698   0.1729
  0.1760   0.1815   0.1842   0.1928   0.1961   0.2026   0.2055   0.2111
  0.2121   0.2153   0.2221   0.2237   0.2259   0.2285   0.2340   0.2375
  0.2393   0.2438   0.2455   0.2526   0.2542   0.2581   0.2613   0.2639
  0.2684   0.2709   0.2778   0.2787   0.2798   0.2835   0.2864   0.2929
  0.2984   0.3023   0.3042   0.3131   0.3181   0.3212   0.3255   0.3366
  0.3398   0.3467   0.3928   0.4105   0.4119   0.4227   0.4256   0.4306
  0.4365   0.4421   0.4466   0.4524   0.4547   0.4614   0.4646   0.4674
  0.4804   0.4830   0.4878   0.4903   0.4916   0.4998   0.5059   0.5077
  0.5097   0.5263   0.5309   0.5367   0.5538   0.5587   0.5614   0.5752
  0.5850   0.5901   0.5927   0.5972   0.5996   0.6049   0.6097   0.6106
  0.6146   0.6221   0.6381   0.6408   0.6580   0.6622   0.6688   0.6726
  0.6779   0.6849   0.6948   0.7025   0.7143   0.7175   0.7304   0.7707
  0.7868   0.7927   0.8095   0.8189   0.8228   0.8278   0.8294   0.8321
  0.8362   0.8378   0.8391   0.8418   0.8442   0.8473   0.8510   0.8546
  0.8595   0.8622   0.8657   0.8792   0.8822   0.8844   0.8920   0.8994
  0.9045   0.9082   0.9154   0.9188   0.9208   0.9283   0.9295   0.9346
  0.9432   0.9489   0.9543   0.9579   0.9598   0.9665   0.9726   0.9766
  0.9837   0.9886   0.9938   0.9992   1.0106   1.0380   1.0443   1.0479
  1.0614   1.0834   1.0894   1.1383   1.1438   1.1549   1.1632   1.1830
  1.2010   1.2089   1.2203   1.2238   1.2325   1.2430   1.2518   1.2586
  1.2652   1.2740   1.2913   1.2993   1.3057   1.3217   1.3469   1.3635
  1.3721   1.3833   1.4076   1.4416   1.4592   1.4854   1.5098   1.5372
  1.5504   1.5607   1.5758   1.5840   1.5955   1.6142   1.6216   1.6628
  1.6818   1.7241   1.7322   1.7516   1.7577   1.7661   1.7717   1.8044
  1.8233   1.8535   1.8643   1.8719   1.8848   1.8969   1.9117   1.9221
  1.9561   1.9603   1.9683   1.9858   2.0338   2.0411   2.0635   2.0808
  2.0874   2.1310   2.1689   2.1908   2.2048   2.2371   2.2395   2.2501
  2.2565   2.2664   2.2681   2.2757   2.2929   2.3061   2.3120   2.3207
  2.3295   2.3435   2.3767   2.3974   2.4110   2.4243   2.4342   2.4446
  2.4629   2.4888   2.5165   2.5254   2.5366   2.5405   2.5447   2.5575
  2.5880   2.6036   2.6201   2.6316   2.6515   2.6703   2.6731   2.6936
  2.7144   2.7334   2.7418   2.7484   2.7561   2.7778   2.8052   2.8137
  2.8246   2.8742   2.9053   2.9338   2.9629   3.0444   3.0623   3.0696
  3.0787   3.1013   3.1205   3.1590   3.1670   3.2104   3.2301   3.2564
  3.2621   3.3349   3.3661   3.4325   3.5130   3.5478   3.6351   3.7134
  3.7707   3.7957   3.8928   3.9409   4.0061   4.0917   4.3478   4.7915
  4.8193   9.7460   9.7657   9.7795   9.7855   9.8077   9.8340   9.8537
 23.3164  23.4865  23.7809  23.8285  23.8559  23.8822  23.9298  23.9341
 24.0018  24.0462  24.0730  24.1115  25.8005  25.8040  25.8184  25.8217
 25.9177  25.9226  25.9800  26.1054  26.1087  26.1389  26.1629  26.2029
 26.3155  26.3771  26.5456  26.5812  26.5953  26.6278  26.7557  26.8918
 26.9948 215.7398 215.7570 215.7742 215.7805 215.8087 215.8375 215.8658
 --------------------------------------------------------------

          Ground-State Mulliken Net Atomic Charges

     Atom                 Charge (a.u.)
  ----------------------------------------
      1 C                    -0.290238
      2 C                    -0.699497
      3 Cl                    0.534510
      4 C                     0.377036
      5 Cl                    0.496825
      6 C                    -1.262949
      7 H                     0.227038
      8 C                     0.109892
      9 Cl                    0.506924
     10 C                    -0.516847
     11 Cl                    0.595677
     12 C                    -0.238856
     13 C                    -0.964713
     14 Cl                    0.453779
     15 C                     0.453481
     16 Cl                    0.492203
     17 C                    -0.934113
     18 H                     0.220344
     19 C                     0.684469
     20 Cl                    0.471861
     21 C                    -0.932136
     22 H                     0.215309
  ----------------------------------------
  Sum of atomic charges =     0.000000

 -----------------------------------------------------------------
                    Cartesian Multipole Moments
 -----------------------------------------------------------------
    Charge (ESU x 10^10)
                 0.0000
    Dipole Moment (Debye)
         X      -0.6364      Y       0.6849      Z      -0.0301
       Tot       0.9354
    Quadrupole Moments (Debye-Ang)
        XX    -153.6402     XY       0.1202     YY    -159.7487
        XZ      -4.6020     YZ      -0.2556     ZZ    -158.0642
    Octopole Moments (Debye-Ang^2)
       XXX    -306.2199    XXY      30.6142    XYY    -110.5851
       YYY      89.8316    XXZ      38.5021    XYZ       2.2815
       YYZ      42.4981    XZZ    -103.6728    YZZ      24.5892
       ZZZ     120.3691
    Hexadecapole Moments (Debye-Ang^3)
      XXXX   -6275.6592   XXXY     298.2641   XXYY   -1355.2791
      XYYY     301.7973   YYYY   -1512.7362   XXXZ     804.5439
      XXYZ      59.5670   XYYZ     313.8757   YYYZ     111.5422
      XXZZ   -1697.1311   XYZZ      94.8623   YYZZ    -937.5812
      XZZZ     891.6890   YZZZ     149.8815   ZZZZ   -4066.6089
 -----------------------------------------------------------------
 Calculating analytic gradient of the SCF energy
 Gradient of SCF Energy
            1           2           3           4           5           6
    1   0.0003269   0.0006440   0.0015006  -0.0000876   0.0000122  -0.0001700
    2   0.0003901  -0.0009896  -0.0097362  -0.0000875  -0.0000628   0.0001283
    3  -0.0005446   0.0002939  -0.0055895   0.0002792  -0.0001525   0.0002518
            7           8           9          10          11          12
    1   0.0000203  -0.0001347   0.0000376   0.0000404   0.0003527  -0.0004278
    2  -0.0000444  -0.0001353   0.0000209   0.0013509   0.0001684  -0.0003052
    3   0.0000048  -0.0005080   0.0001910  -0.0002322   0.0001153   0.0002187
           13          14          15          16          17          18
    1   0.0001033  -0.0013162   0.0000751  -0.0000872   0.0002914  -0.0000488
    2   0.0000910   0.0095952   0.0001774   0.0000159   0.0000609  -0.0000214
    3   0.0014408   0.0057090  -0.0000296  -0.0000188  -0.0003064   0.0000423
           19          20          21          22
    1  -0.0004287   0.0000546  -0.0006551  -0.0001028
    2   0.0000023   0.0001135  -0.0008623   0.0001297
    3   0.0002493  -0.0001106  -0.0013845   0.0000807
 Max gradient component =       9.736E-03
 RMS gradient           =       2.005E-03
 Gradient time:  CPU 303.75 s  wall 303.76 s
 Geometry Optimization Parameters
   NAtoms,    NIC,     NZ,  NCons,   NDum,   NFix, NCnnct, MaxDiis
       22     163      22       0       0       0       0       0

 Cartesian Hessian Update
 Hessian updated using BFGS update


** GEOMETRY OPTIMIZATION IN DELOCALIZED INTERNAL COORDINATES **
   Searching for a Minimum

   Optimization Cycle:   6

                       Coordinates (Angstroms)
     ATOM                X               Y               Z
      1  C         0.0105460791   -0.0431333196    0.0067426272
      2  C         0.0016832400    0.1608078730    1.3985424868
      3  Cl        1.5064226160    0.3230087850    2.2517211886
      4  C        -1.2079002011    0.2371515776    2.0959921649
      5  Cl       -1.2554318624    0.4887187912    3.8203234439
      6  C        -2.4133079595    0.1183742862    1.4184110459
      7  H        -3.3457777460    0.1840127869    1.9611588667
      8  C        -2.4237934947   -0.0926710849    0.0462576323
      9  Cl       -3.9694644011   -0.2510104890   -0.7454639437
     10  C        -1.2200222724   -0.1789907479   -0.6613294537
     11  Cl       -1.2533350481   -0.5193369444   -2.3728204389
     12  C         1.2961251632   -0.0792430115   -0.7492407707
     13  C         2.2683178934   -1.0654994187   -0.5202792695
     14  Cl        1.9848406275   -2.3018201062    0.6672733133
     15  C         3.4625243823   -1.0439489481   -1.2524060638
     16  Cl        4.6981905834   -2.2509371152   -1.0028435330
     17  C         3.6966010942   -0.0555249737   -2.2029909222
     18  H         4.6221365410   -0.0504783904   -2.7611483061
     19  C         2.7275228442    0.9160156729   -2.4165237030
     20  Cl        3.0197231112    2.1692266029   -3.6073212894
     21  C         1.5374042550    0.9114292494   -1.7052985930
     22  H         0.7978423058    1.6805338179   -1.8809771305
   Point Group: c1    Number of degrees of freedom:    60


   Energy is  -3680.742114161

 Hessian updated using BFGS update

 60 Hessian modes will be used to form the next step
  Hessian Eigenvalues:
     0.016397    0.017781    0.018984    0.020908    0.020969    0.022975
     0.023565    0.023834    0.023868    0.024086    0.024091    0.024106
     0.024114    0.024135    0.024141    0.024145    0.024171    0.025824
     0.028348    0.074073    0.160004    0.160013    0.160270    0.218146
     0.231517    0.235049    0.235135    0.236800    0.249906    0.249982
     0.249992    0.249995    0.250019    0.250055    0.250819    0.257844
     0.289264    0.291609    0.300914    0.301011    0.301038    0.301180
     0.301358    0.318009    0.355080    0.356668    0.356689    0.375210
     0.413655    0.427423    0.432216    0.455998    0.461953    0.467716
     0.471510    0.477997    0.478222    0.479098    0.485922    0.583871

 Minimum search - taking simple RFO step
 Searching for Lamda that Minimizes Along All modes
 Value Taken    Lamda =  -0.00513782
 Calculated Step too Large.  Step scaled by  0.661147
 Step Taken.  Stepsize is  0.300000

                             Maximum     Tolerance    Cnvgd?
         Gradient           0.008627      0.000300      NO
         Displacement       0.221833      0.001200      NO
         Energy change     -0.004257      0.000001      NO


 New Cartesian Coordinates Obtained by Inverse Iteration

 Displacement from previous Coordinates is:  0.541390
 ----------------------------------------------------------------
             Standard Nuclear Orientation (Angstroms)
    I     Atom           X                Y                Z
 ----------------------------------------------------------------
    1      C       0.0091697911    -0.0468562488     0.0070818627
    2      C       0.0023090047     0.1998037293     1.3906822193
    3      Cl      1.5105878441     0.4081833786     2.2311650913
    4      C      -1.2062003493     0.2782635068     2.0885634414
    5      Cl     -1.2534817259     0.5842405162     3.8042015899
    6      C      -2.4108282428     0.1173893348     1.4171924290
    7      H      -3.3432357092     0.1859075857     1.9598577473
    8      C      -2.4213682906    -0.1355726381     0.0523277542
    9      Cl     -3.9639752300    -0.3398921431    -0.7342905809
   10      C      -1.2174198334    -0.2241338300    -0.6547285761
   11      Cl     -1.2407866352    -0.6013497518    -2.3578367462
   12      C       1.2954571619    -0.0789798486    -0.7502554324
   13      C       2.2467234169    -1.0899585336    -0.5514898985
   14      Cl      1.9350876598    -2.3558275373     0.6000376685
   15      C       3.4420544588    -1.0679955651    -1.2805761950
   16      Cl      4.6551135467    -2.3044905839    -1.0669893077
   17      C       3.6956260584    -0.0527044975    -2.1977529943
   18      H       4.6221416022    -0.0465124814    -2.7543887194
   19      C       2.7450826530     0.9425776329    -2.3822564565
   20      Cl      3.0615835579     2.2255728436    -3.5342158015
   21      C       1.5534379880     0.9378860681    -1.6721031381
   22      H       0.8237690239     1.7211339565    -1.8264466050
 ----------------------------------------------------------------
 Nuclear Repulsion Energy =        2374.35950944 hartrees
 There are       97 alpha and       97 beta electrons
 Applying Cartesian multipole field
    Component          Value
    ---------          -----
     (2,0,0)        1.00000E-11
     (0,2,0)        2.00000E-11
     (0,0,2)       -3.00000E-11
 Nucleus-field energy     =    -0.0000000196 hartrees
 Requested basis set is 6-311++G(d,p)
 There are 178 shells and 495 basis functions
 A cutoff of  1.0D-15 yielded  11695 shell pairs
 There are    100325 function pairs (    107870 Cartesian)
 Smallest overlap matrix eigenvalue = 1.80E-07
 Linear dependence detected in AO basis
 Number of orthogonalized atomic orbitals = 489
 Maximum deviation from orthogonality = 6.883E-10
 Guess from superposition of atomic densities
 Warning:  Energy on first SCF cycle will be non-variational
 SAD guess density has 194.000000 electrons

 -----------------------------------------------------------------------
  General SCF calculation program by
  Eric Jon Sundstrom, Paul Horn, Yuezhi Mao, Dmitri Zuev, Alec White,
  David Stuck, Shaama M.S., Shane Yost, Joonho Lee, David Small,
  Daniel Levine, Susi Lehtola, Hugh Burton, Evgeny Epifanovsky,
  Bang C. Huynh
 -----------------------------------------------------------------------
 Exchange:     0.2000 Hartree-Fock + 0.0800 Slater + 0.7200 B88
 Correlation:  0.1900 VWN1RPA + 0.8100 LYP
 Using SG-1 standard quadrature grid
 A restricted SCF calculation will be
 performed using DIIS
 SCF converges when DIIS error is below 1.0e-08
 ---------------------------------------
  Cycle       Energy         DIIS error
 ---------------------------------------
    1   -3685.2207071866      2.74e-02  
    2   -3680.6343743911      1.93e-03  
    3   -3680.5734578344      2.31e-03  
    4   -3680.7360792414      5.17e-04  
    5   -3680.7434110709      2.16e-04  
    6   -3680.7446145439      9.32e-05  
    7   -3680.7448711993      2.14e-05  
    8   -3680.7448821036      9.10e-06  
    9   -3680.7448843441      3.16e-06  
   10   -3680.7448846469      8.97e-07  
   11   -3680.7448846712      2.40e-07  
   12   -3680.7448846726      1.11e-07  
   13   -3680.7448846730      4.30e-08  
   14   -3680.7448846729      1.53e-08  
   15   -3680.7448846730      4.73e-09  Convergence criterion met
 ---------------------------------------
 SCF time:   CPU 883.75s  wall 884.00s 
 SCF   energy in the final basis set =    -3680.7448846730
 Total energy in the final basis set =    -3680.7448846730

 --------------------------------------------------------------

                    Orbital Energies (a.u.)
 --------------------------------------------------------------

 Alpha MOs
 -- Occupied --
********-101.5820-101.5814-101.5791-101.5771-101.5755-101.5753 -10.2824
-10.2812 -10.2796 -10.2791 -10.2755 -10.2742 -10.2689 -10.2490 -10.2403
-10.2295 -10.2226 -10.2199  -9.4968  -9.4966  -9.4959  -9.4942  -9.4916
 -9.4906  -9.4898  -7.2616  -7.2615  -7.2607  -7.2591  -7.2566  -7.2555
 -7.2546  -7.2517  -7.2514  -7.2510  -7.2508  -7.2507  -7.2502  -7.2490
 -7.2482  -7.2465  -7.2458  -7.2453  -7.2448  -7.2445  -7.2443  -0.9659
 -0.9467  -0.9245  -0.9061  -0.8991  -0.8821  -0.8784  -0.8526  -0.8418
 -0.8024  -0.7660  -0.7481  -0.7459  -0.6869  -0.6372  -0.6272  -0.6213
 -0.5549  -0.5496  -0.5370  -0.5343  -0.5048  -0.4844  -0.4733  -0.4721
 -0.4670  -0.4619  -0.4516  -0.4401  -0.4281  -0.4192  -0.4154  -0.4109
 -0.3957  -0.3815  -0.3730  -0.3647  -0.3597  -0.3502  -0.3484  -0.3399
 -0.3381  -0.3337  -0.3308  -0.3275  -0.3245  -0.2939  -0.2779  -0.2687
 -0.2665
 -- Virtual --
 -0.0775  -0.0620  -0.0531  -0.0496  -0.0457  -0.0276  -0.0113  -0.0107
 -0.0015   0.0019   0.0100   0.0136   0.0213   0.0234   0.0280   0.0313
  0.0398   0.0476   0.0494   0.0514   0.0561   0.0612   0.0672   0.0698
  0.0762   0.0782   0.0812   0.0853   0.0888   0.0915   0.0946   0.0983
  0.1018   0.1035   0.1052   0.1097   0.1112   0.1133   0.1180   0.1207
  0.1226   0.1255   0.1287   0.1322   0.1331   0.1387   0.1394   0.1416
  0.1437   0.1471   0.1492   0.1498   0.1581   0.1617   0.1699   0.1721
  0.1764   0.1824   0.1851   0.1926   0.1964   0.2024   0.2054   0.2106
  0.2122   0.2154   0.2229   0.2232   0.2254   0.2294   0.2342   0.2379
  0.2381   0.2431   0.2457   0.2524   0.2544   0.2567   0.2610   0.2639
  0.2674   0.2698   0.2763   0.2792   0.2800   0.2854   0.2879   0.2921
  0.2988   0.3027   0.3048   0.3110   0.3161   0.3200   0.3253   0.3361
  0.3400   0.3472   0.3930   0.4112   0.4128   0.4216   0.4253   0.4313
  0.4366   0.4417   0.4476   0.4524   0.4555   0.4616   0.4642   0.4669
  0.4801   0.4824   0.4878   0.4904   0.4929   0.5010   0.5067   0.5083
  0.5113   0.5262   0.5317   0.5371   0.5547   0.5615   0.5632   0.5734
  0.5845   0.5894   0.5940   0.5968   0.5999   0.6071   0.6096   0.6120
  0.6171   0.6245   0.6394   0.6438   0.6588   0.6626   0.6669   0.6738
  0.6777   0.6827   0.6938   0.6996   0.7139   0.7179   0.7334   0.7740
  0.7829   0.7937   0.8106   0.8206   0.8230   0.8275   0.8307   0.8331
  0.8375   0.8387   0.8397   0.8416   0.8446   0.8480   0.8513   0.8547
  0.8596   0.8629   0.8686   0.8786   0.8826   0.8836   0.8918   0.8964
  0.9009   0.9077   0.9130   0.9173   0.9191   0.9239   0.9288   0.9356
  0.9441   0.9479   0.9553   0.9578   0.9615   0.9696   0.9725   0.9774
  0.9843   0.9900   0.9929   0.9997   1.0089   1.0376   1.0446   1.0472
  1.0594   1.0859   1.0955   1.1404   1.1443   1.1550   1.1629   1.1886
  1.2023   1.2087   1.2201   1.2242   1.2318   1.2430   1.2535   1.2606
  1.2662   1.2749   1.2950   1.2991   1.3042   1.3194   1.3461   1.3669
  1.3715   1.3786   1.4115   1.4351   1.4637   1.4833   1.5065   1.5413
  1.5530   1.5611   1.5773   1.5859   1.5950   1.6122   1.6211   1.6626
  1.6814   1.7247   1.7325   1.7511   1.7555   1.7661   1.7698   1.8040
  1.8219   1.8528   1.8615   1.8730   1.8833   1.8986   1.9172   1.9244
  1.9545   1.9608   1.9709   1.9869   2.0329   2.0417   2.0643   2.0812
  2.0864   2.1287   2.1658   2.1938   2.2061   2.2373   2.2386   2.2494
  2.2591   2.2636   2.2660   2.2780   2.2943   2.3045   2.3095   2.3244
  2.3289   2.3419   2.3771   2.3987   2.4139   2.4288   2.4374   2.4477
  2.4629   2.4776   2.5133   2.5237   2.5366   2.5406   2.5456   2.5570
  2.5918   2.6047   2.6147   2.6346   2.6539   2.6700   2.6789   2.6890
  2.7137   2.7329   2.7405   2.7478   2.7543   2.7750   2.8080   2.8145
  2.8253   2.8684   2.9036   2.9383   2.9646   3.0469   3.0636   3.0713
  3.0775   3.1014   3.1201   3.1587   3.1684   3.2130   3.2355   3.2569
  3.2618   3.3362   3.3667   3.4317   3.5135   3.5502   3.6364   3.7166
  3.7737   3.7950   3.8931   3.9418   4.0073   4.0916   4.3390   4.7928
  4.8200   9.7503   9.7665   9.7796   9.7852   9.8088   9.8256   9.8585
 23.3180  23.4867  23.7823  23.8285  23.8567  23.8843  23.9310  23.9360
 24.0039  24.0493  24.0732  24.1144  25.7983  25.8016  25.8169  25.8214
 25.9170  25.9229  25.9711  26.1067  26.1126  26.1479  26.1650  26.2037
 26.3217  26.3459  26.5433  26.5877  26.5943  26.6266  26.7713  26.8825
 26.9878 215.7444 215.7579 215.7742 215.7799 215.8091 215.8284 215.8716
 --------------------------------------------------------------

          Ground-State Mulliken Net Atomic Charges

     Atom                 Charge (a.u.)
  ----------------------------------------
      1 C                    -0.368023
      2 C                    -0.785257
      3 Cl                    0.527230
      4 C                     0.410126
      5 Cl                    0.503986
      6 C                    -1.160348
      7 H                     0.228964
      8 C                     0.095367
      9 Cl                    0.512915
     10 C                    -0.509692
     11 Cl                    0.595690
     12 C                    -0.333019
     13 C                    -1.082075
     14 Cl                    0.461243
     15 C                     0.580504
     16 Cl                    0.499179
     17 C                    -0.908300
     18 H                     0.221933
     19 C                     0.627946
     20 Cl                    0.471368
     21 C                    -0.805201
     22 H                     0.215465
  ----------------------------------------
  Sum of atomic charges =     0.000000

 -----------------------------------------------------------------
                    Cartesian Multipole Moments
 -----------------------------------------------------------------
    Charge (ESU x 10^10)
                 0.0000
    Dipole Moment (Debye)
         X      -0.6381      Y       0.7095      Z      -0.0345
       Tot       0.9548
    Quadrupole Moments (Debye-Ang)
        XX    -153.5807     XY       0.0798     YY    -159.7149
        XZ      -4.6238     YZ      -0.2599     ZZ    -158.0460
    Octopole Moments (Debye-Ang^2)
       XXX    -305.0021    XXY      31.0834    XYY    -110.2423
       YYY      91.1456    XXZ      39.1604    XYZ       2.4727
       YYZ      43.3012    XZZ    -103.3675    YZZ      25.3454
       ZZZ     122.4167
    Hexadecapole Moments (Debye-Ang^3)
      XXXX   -6240.0155   XXXY     274.1019   XXYY   -1363.6178
      XYYY     275.7006   YYYY   -1598.1840   XXXZ     821.3507
      XXYZ      46.2639   XYYZ     319.2302   YYYZ      66.2381
      XXZZ   -1680.4112   XYZZ      88.0844   YYZZ    -940.7460
      XZZZ     907.5858   YZZZ     109.7058   ZZZZ   -3999.7184
 -----------------------------------------------------------------
 Calculating analytic gradient of the SCF energy
 Gradient of SCF Energy
            1           2           3           4           5           6
    1  -0.0004678   0.0004070   0.0010290   0.0000550   0.0000930   0.0000176
    2   0.0000602  -0.0006394  -0.0063655  -0.0000025  -0.0000345   0.0000014
    3  -0.0001819  -0.0000418  -0.0034417   0.0001083  -0.0000659  -0.0000032
            7           8           9          10          11          12
    1   0.0000110  -0.0001503   0.0001886   0.0000208   0.0002303   0.0003772
    2   0.0000093  -0.0000340   0.0000490   0.0007514   0.0001798  -0.0000973
    3  -0.0000001  -0.0002239  -0.0000199  -0.0001643   0.0001515  -0.0001491
           13          14          15          16          17          18
    1  -0.0001349  -0.0006880  -0.0000657  -0.0000296   0.0001455  -0.0000271
    2   0.0004171   0.0060029   0.0001175  -0.0000449   0.0001073  -0.0000230
    3   0.0010050   0.0038088  -0.0000454   0.0000047  -0.0000869   0.0000222
           19          20          21          22
    1  -0.0002360   0.0000439  -0.0005791  -0.0002402
    2  -0.0000956   0.0000785  -0.0004070  -0.0000306
    3   0.0000665  -0.0000760  -0.0007036   0.0000367
 Max gradient component =       6.366E-03
 RMS gradient           =       1.283E-03
 Gradient time:  CPU 298.92 s  wall 298.93 s
 Geometry Optimization Parameters
   NAtoms,    NIC,     NZ,  NCons,   NDum,   NFix, NCnnct, MaxDiis
       22     163      22       0       0       0       0       0

 Cartesian Hessian Update
 Hessian updated using BFGS update


** GEOMETRY OPTIMIZATION IN DELOCALIZED INTERNAL COORDINATES **
   Searching for a Minimum

   Optimization Cycle:   7

                       Coordinates (Angstroms)
     ATOM                X               Y               Z
      1  C         0.0091697911   -0.0468562488    0.0070818627
      2  C         0.0023090047    0.1998037293    1.3906822193
      3  Cl        1.5105878441    0.4081833786    2.2311650913
      4  C        -1.2062003493    0.2782635068    2.0885634414
      5  Cl       -1.2534817259    0.5842405162    3.8042015899
      6  C        -2.4108282428    0.1173893348    1.4171924290
      7  H        -3.3432357092    0.1859075857    1.9598577473
      8  C        -2.4213682906   -0.1355726381    0.0523277542
      9  Cl       -3.9639752300   -0.3398921431   -0.7342905809
     10  C        -1.2174198334   -0.2241338300   -0.6547285761
     11  Cl       -1.2407866352   -0.6013497518   -2.3578367462
     12  C         1.2954571619   -0.0789798486   -0.7502554324
     13  C         2.2467234169   -1.0899585336   -0.5514898985
     14  Cl        1.9350876598   -2.3558275373    0.6000376685
     15  C         3.4420544588   -1.0679955651   -1.2805761950
     16  Cl        4.6551135467   -2.3044905839   -1.0669893077
     17  C         3.6956260584   -0.0527044975   -2.1977529943
     18  H         4.6221416022   -0.0465124814   -2.7543887194
     19  C         2.7450826530    0.9425776329   -2.3822564565
     20  Cl        3.0615835579    2.2255728436   -3.5342158015
     21  C         1.5534379880    0.9378860681   -1.6721031381
     22  H         0.8237690239    1.7211339565   -1.8264466050
   Point Group: c1    Number of degrees of freedom:    60


   Energy is  -3680.744884673

 Hessian updated using BFGS update

 60 Hessian modes will be used to form the next step
  Hessian Eigenvalues:
     0.012365    0.017806    0.018840    0.020886    0.020949    0.022761
     0.023010    0.023659    0.023850    0.023900    0.024090    0.024092
     0.024115    0.024119    0.024136    0.024144    0.024150    0.024225
     0.028387    0.073669    0.160004    0.160013    0.160289    0.218211
     0.231515    0.235048    0.235136    0.236842    0.249980    0.249985
     0.249995    0.250010    0.250039    0.250053    0.250756    0.257973
     0.289263    0.291712    0.300914    0.301012    0.301038    0.301162
     0.301366    0.318021    0.355092    0.356667    0.356689    0.375297
     0.413675    0.427414    0.432215    0.455934    0.461944    0.467701
     0.471537    0.477994    0.478227    0.479111    0.486129    0.583285

 Minimum search - taking simple RFO step
 Searching for Lamda that Minimizes Along All modes
 Value Taken    Lamda =  -0.00334723
 Calculated Step too Large.  Step scaled by  0.666542
 Step Taken.  Stepsize is  0.300000

                             Maximum     Tolerance    Cnvgd?
         Gradient           0.005578      0.000300      NO
         Displacement       0.218100      0.001200      NO
         Energy change     -0.002771      0.000001      NO


 New Cartesian Coordinates Obtained by Inverse Iteration

 Displacement from previous Coordinates is:  0.560827
 ----------------------------------------------------------------
             Standard Nuclear Orientation (Angstroms)
    I     Atom           X                Y                Z
 ----------------------------------------------------------------
    1      C       0.0074642714    -0.0425650010     0.0058465066
    2      C       0.0012822369     0.2437695026     1.3809026093
    3      Cl      1.5120875296     0.5007382286     2.2062556762
    4      C      -1.2060479857     0.3186169993     2.0806875368
    5      Cl     -1.2548773153     0.6741369984     3.7867758447
    6      C      -2.4089800081     0.1121212849     1.4180821897
    7      H      -3.3409907806     0.1763852060     1.9621151460
    8      C      -2.4188679560    -0.1801462818     0.0612151143
    9      Cl     -3.9590236964    -0.4407636707    -0.7135682833
   10      C      -1.2149169345    -0.2631040943    -0.6475026674
   11      Cl     -1.2273191409    -0.6805471968    -2.3407769128
   12      C       1.2937831610    -0.0741212983    -0.7530804033
   13      C       2.2216671358    -1.1108990912    -0.5848022798
   14      Cl      1.8783566943    -2.4024923486     0.5309673618
   15      C       3.4189169752    -1.0921519810    -1.3099320071
   16      Cl      4.6057784736    -2.3590213615    -1.1310088978
   17      C       3.6955743248    -0.0534272546    -2.1940633784
   18      H       4.6235459248    -0.0487546456    -2.7483871211
   19      C       2.7672332061     0.9672791614    -2.3487761499
   20      Cl      3.1132836810     2.2779633744    -3.4600113156
   21      C       1.5734869420     0.9659703393    -1.6408132465
   22      H       0.8594110122     1.7676980240    -1.7723459701
 ----------------------------------------------------------------
 Nuclear Repulsion Energy =        2372.79809330 hartrees
 There are       97 alpha and       97 beta electrons
 Applying Cartesian multipole field
    Component          Value
    ---------          -----
     (2,0,0)        1.00000E-11
     (0,2,0)        2.00000E-11
     (0,0,2)       -3.00000E-11
 Nucleus-field energy     =    -0.0000000168 hartrees
 Requested basis set is 6-311++G(d,p)
 There are 178 shells and 495 basis functions
 A cutoff of  1.0D-15 yielded  11689 shell pairs
 There are    100311 function pairs (    107861 Cartesian)
 Smallest overlap matrix eigenvalue = 1.74E-07
 Linear dependence detected in AO basis
 Number of orthogonalized atomic orbitals = 489
 Maximum deviation from orthogonality = 5.351E-10
 Guess from superposition of atomic densities
 Warning:  Energy on first SCF cycle will be non-variational
 SAD guess density has 194.000000 electrons

 -----------------------------------------------------------------------
  General SCF calculation program by
  Eric Jon Sundstrom, Paul Horn, Yuezhi Mao, Dmitri Zuev, Alec White,
  David Stuck, Shaama M.S., Shane Yost, Joonho Lee, David Small,
  Daniel Levine, Susi Lehtola, Hugh Burton, Evgeny Epifanovsky,
  Bang C. Huynh
 -----------------------------------------------------------------------
 Exchange:     0.2000 Hartree-Fock + 0.0800 Slater + 0.7200 B88
 Correlation:  0.1900 VWN1RPA + 0.8100 LYP
 Using SG-1 standard quadrature grid
 A restricted SCF calculation will be
 performed using DIIS
 SCF converges when DIIS error is below 1.0e-08
 ---------------------------------------
  Cycle       Energy         DIIS error
 ---------------------------------------
    1   -3685.2147513408      2.74e-02  
    2   -3680.6360278204      1.93e-03  
    3   -3680.5750911920      2.32e-03  
    4   -3680.7379026936      5.16e-04  
    5   -3680.7451971486      2.17e-04  
    6   -3680.7464047982      9.34e-05  
    7   -3680.7466628866      2.17e-05  
    8   -3680.7466740748      9.36e-06  
    9   -3680.7466764516      3.25e-06  
   10   -3680.7466767735      8.78e-07  
   11   -3680.7466767966      2.33e-07  
   12   -3680.7466767980      1.06e-07  
   13   -3680.7466767983      4.13e-08  
   14   -3680.7466767985      1.52e-08  
   15   -3680.7466767985      4.74e-09  Convergence criterion met
 ---------------------------------------
 SCF time:   CPU 885.25s  wall 885.00s 
 SCF   energy in the final basis set =    -3680.7466767985
 Total energy in the final basis set =    -3680.7466767985

 --------------------------------------------------------------

                    Orbital Energies (a.u.)
 --------------------------------------------------------------

 Alpha MOs
 -- Occupied --
********-101.5820-101.5815-101.5798-101.5772-101.5761-101.5754 -10.2823
-10.2812 -10.2796 -10.2792 -10.2756 -10.2741 -10.2690 -10.2485 -10.2401
-10.2296 -10.2226 -10.2199  -9.4968  -9.4966  -9.4960  -9.4947  -9.4918
 -9.4910  -9.4899  -7.2616  -7.2615  -7.2608  -7.2597  -7.2567  -7.2559
 -7.2547  -7.2516  -7.2514  -7.2509  -7.2509  -7.2507  -7.2503  -7.2495
 -7.2488  -7.2466  -7.2459  -7.2457  -7.2452  -7.2446  -7.2443  -0.9658
 -0.9466  -0.9242  -0.9060  -0.8991  -0.8818  -0.8790  -0.8523  -0.8419
 -0.8023  -0.7660  -0.7481  -0.7460  -0.6868  -0.6366  -0.6273  -0.6218
 -0.5545  -0.5496  -0.5370  -0.5352  -0.5045  -0.4844  -0.4733  -0.4720
 -0.4670  -0.4617  -0.4514  -0.4402  -0.4281  -0.4182  -0.4153  -0.4111
 -0.3953  -0.3809  -0.3721  -0.3646  -0.3596  -0.3502  -0.3487  -0.3397
 -0.3381  -0.3342  -0.3315  -0.3277  -0.3262  -0.2925  -0.2793  -0.2684
 -0.2670
 -- Virtual --
 -0.0752  -0.0622  -0.0534  -0.0511  -0.0463  -0.0277  -0.0113  -0.0107
 -0.0016   0.0019   0.0100   0.0133   0.0213   0.0233   0.0280   0.0311
  0.0396   0.0475   0.0494   0.0516   0.0564   0.0613   0.0660   0.0698
  0.0766   0.0781   0.0808   0.0848   0.0889   0.0915   0.0943   0.0989
  0.1015   0.1035   0.1050   0.1094   0.1108   0.1131   0.1170   0.1206
  0.1232   0.1253   0.1284   0.1322   0.1328   0.1384   0.1392   0.1412
  0.1432   0.1471   0.1489   0.1493   0.1570   0.1625   0.1699   0.1721
  0.1770   0.1835   0.1862   0.1925   0.1968   0.2016   0.2052   0.2100
  0.2124   0.2154   0.2218   0.2234   0.2243   0.2293   0.2337   0.2367
  0.2381   0.2421   0.2451   0.2536   0.2550   0.2563   0.2608   0.2646
  0.2662   0.2689   0.2763   0.2788   0.2797   0.2876   0.2894   0.2924
  0.2994   0.3023   0.3035   0.3076   0.3141   0.3203   0.3259   0.3356
  0.3407   0.3487   0.3928   0.4110   0.4145   0.4207   0.4262   0.4323
  0.4365   0.4417   0.4479   0.4527   0.4560   0.4614   0.4636   0.4667
  0.4801   0.4821   0.4882   0.4897   0.4948   0.5020   0.5067   0.5089
  0.5139   0.5262   0.5317   0.5385   0.5550   0.5646   0.5660   0.5720
  0.5843   0.5891   0.5931   0.5964   0.5998   0.6069   0.6118   0.6144
  0.6195   0.6274   0.6395   0.6461   0.6559   0.6627   0.6647   0.6744
  0.6787   0.6802   0.6920   0.6967   0.7123   0.7203   0.7360   0.7773
  0.7788   0.7938   0.8107   0.8213   0.8234   0.8269   0.8313   0.8338
  0.8373   0.8385   0.8407   0.8432   0.8450   0.8485   0.8522   0.8556
  0.8608   0.8632   0.8735   0.8783   0.8825   0.8834   0.8863   0.8944
  0.8991   0.9070   0.9077   0.9177   0.9193   0.9242   0.9287   0.9372
  0.9445   0.9473   0.9562   0.9573   0.9628   0.9721   0.9733   0.9796
  0.9855   0.9901   0.9920   0.9998   1.0068   1.0365   1.0465   1.0486
  1.0578   1.0891   1.0995   1.1412   1.1434   1.1576   1.1635   1.1950
  1.2044   1.2089   1.2203   1.2254   1.2308   1.2438   1.2558   1.2620
  1.2673   1.2755   1.2955   1.2982   1.3077   1.3163   1.3457   1.3700
  1.3706   1.3714   1.4143   1.4280   1.4672   1.4800   1.5018   1.5458
  1.5547   1.5621   1.5791   1.5879   1.5946   1.6102   1.6211   1.6619
  1.6805   1.7252   1.7315   1.7507   1.7530   1.7658   1.7690   1.8043
  1.8200   1.8520   1.8586   1.8732   1.8821   1.9003   1.9211   1.9268
  1.9526   1.9609   1.9732   1.9889   2.0322   2.0420   2.0651   2.0816
  2.0859   2.1250   2.1620   2.1967   2.2078   2.2354   2.2404   2.2496
  2.2590   2.2610   2.2660   2.2832   2.2970   2.3043   2.3071   2.3262
  2.3299   2.3393   2.3769   2.3982   2.4178   2.4302   2.4427   2.4494
  2.4612   2.4685   2.5111   2.5208   2.5362   2.5396   2.5489   2.5564
  2.5959   2.6061   2.6088   2.6374   2.6529   2.6706   2.6835   2.6868
  2.7131   2.7327   2.7394   2.7475   2.7519   2.7717   2.8097   2.8182
  2.8285   2.8621   2.9016   2.9425   2.9657   3.0490   3.0655   3.0733
  3.0770   3.1021   3.1198   3.1567   3.1697   3.2154   3.2412   3.2556
  3.2630   3.3373   3.3678   3.4306   3.5131   3.5525   3.6372   3.7195
  3.7769   3.7948   3.8925   3.9421   4.0087   4.0915   4.3320   4.7938
  4.8195   9.7549   9.7672   9.7793   9.7848   9.8092   9.8218   9.8555
 23.3200  23.4870  23.7834  23.8279  23.8569  23.8861  23.9305  23.9371
 24.0048  24.0520  24.0733  24.1171  25.7965  25.8015  25.8148  25.8215
 25.9202  25.9354  25.9589  26.1051  26.1167  26.1568  26.1700  26.2097
 26.2950  26.3428  26.5396  26.5856  26.6028  26.6278  26.7834  26.8688
 26.9907 215.7493 215.7587 215.7736 215.7794 215.8081 215.8264 215.8676
 --------------------------------------------------------------

          Ground-State Mulliken Net Atomic Charges

     Atom                 Charge (a.u.)
  ----------------------------------------
      1 C                    -0.473461
      2 C                    -0.858976
      3 Cl                    0.530355
      4 C                     0.443197
      5 Cl                    0.512323
      6 C                    -1.041980
      7 H                     0.231413
      8 C                     0.140364
      9 Cl                    0.519103
     10 C                    -0.571851
     11 Cl                    0.601523
     12 C                    -0.460431
     13 C                    -1.213977
     14 Cl                    0.488217
     15 C                     0.716322
     16 Cl                    0.504132
     17 C                    -0.871775
     18 H                     0.223579
     19 C                     0.569922
     20 Cl                    0.471663
     21 C                    -0.675044
     22 H                     0.215383
  ----------------------------------------
  Sum of atomic charges =     0.000000

 -----------------------------------------------------------------
                    Cartesian Multipole Moments
 -----------------------------------------------------------------
    Charge (ESU x 10^10)
                -0.0000
    Dipole Moment (Debye)
         X      -0.6338      Y       0.7288      Z      -0.0331
       Tot       0.9663
    Quadrupole Moments (Debye-Ang)
        XX    -153.5136     XY       0.0497     YY    -159.6962
        XZ      -4.6552     YZ      -0.2896     ZZ    -158.0249
    Octopole Moments (Debye-Ang^2)
       XXX    -303.4287    XXY      31.3476    XYY    -109.7928
       YYY      92.5376    XXZ      39.8797    XYZ       2.6924
       YYZ      44.0181    XZZ    -102.9416    YZZ      25.9407
       ZZZ     124.4479
    Hexadecapole Moments (Debye-Ang^3)
      XXXX   -6204.2309   XXXY     245.0319   XXYY   -1372.4583
      XYYY     244.9760   YYYY   -1686.9950   XXXZ     841.5910
      XXYZ      32.6908   XYYZ     325.8502   YYYZ      20.2673
      XXZZ   -1663.5019   XYZZ      79.4310   YYZZ    -944.2491
      XZZZ     926.9071   YZZZ      68.1197   ZZZZ   -3931.7965
 -----------------------------------------------------------------
 Calculating analytic gradient of the SCF energy
 Gradient of SCF Energy
            1           2           3           4           5           6
    1  -0.0008291   0.0001295   0.0008470   0.0000461   0.0000249   0.0000338
    2  -0.0001157  -0.0003873  -0.0040244   0.0000381  -0.0000194  -0.0000499
    3  -0.0000703  -0.0002362  -0.0020285   0.0000079  -0.0000035  -0.0001135
            7           8           9          10          11          12
    1  -0.0000182  -0.0002614   0.0000764   0.0003410   0.0003367   0.0006203
    2   0.0000084   0.0000218   0.0000540   0.0005953   0.0000661  -0.0000535
    3   0.0000252   0.0001538   0.0000299  -0.0002482   0.0001241  -0.0003016
           13          14          15          16          17          18
    1  -0.0001999  -0.0003478  -0.0000953   0.0000181  -0.0000206  -0.0000076
    2   0.0005724   0.0034684   0.0000200  -0.0000227   0.0001340   0.0000035
    3   0.0005179   0.0025269   0.0000114   0.0000182  -0.0000290   0.0000099
           19          20          21          22
    1   0.0000455   0.0000141  -0.0005224  -0.0002313
    2  -0.0000426   0.0000098  -0.0002138  -0.0000624
    3  -0.0000397  -0.0000192  -0.0003259  -0.0000097
 Max gradient component =       4.024E-03
 RMS gradient           =       8.064E-04
 Gradient time:  CPU 299.11 s  wall 299.11 s
 Geometry Optimization Parameters
   NAtoms,    NIC,     NZ,  NCons,   NDum,   NFix, NCnnct, MaxDiis
       22     163      22       0       0       0       0       0

 Cartesian Hessian Update
 Hessian updated using BFGS update


** GEOMETRY OPTIMIZATION IN DELOCALIZED INTERNAL COORDINATES **
   Searching for a Minimum

   Optimization Cycle:   8

                       Coordinates (Angstroms)
     ATOM                X               Y               Z
      1  C         0.0074642714   -0.0425650010    0.0058465066
      2  C         0.0012822369    0.2437695026    1.3809026093
      3  Cl        1.5120875296    0.5007382286    2.2062556762
      4  C        -1.2060479857    0.3186169993    2.0806875368
      5  Cl       -1.2548773153    0.6741369984    3.7867758447
      6  C        -2.4089800081    0.1121212849    1.4180821897
      7  H        -3.3409907806    0.1763852060    1.9621151460
      8  C        -2.4188679560   -0.1801462818    0.0612151143
      9  Cl       -3.9590236964   -0.4407636707   -0.7135682833
     10  C        -1.2149169345   -0.2631040943   -0.6475026674
     11  Cl       -1.2273191409   -0.6805471968   -2.3407769128
     12  C         1.2937831610   -0.0741212983   -0.7530804033
     13  C         2.2216671358   -1.1108990912   -0.5848022798
     14  Cl        1.8783566943   -2.4024923486    0.5309673618
     15  C         3.4189169752   -1.0921519810   -1.3099320071
     16  Cl        4.6057784736   -2.3590213615   -1.1310088978
     17  C         3.6955743248   -0.0534272546   -2.1940633784
     18  H         4.6235459248   -0.0487546456   -2.7483871211
     19  C         2.7672332061    0.9672791614   -2.3487761499
     20  Cl        3.1132836810    2.2779633744   -3.4600113156
     21  C         1.5734869420    0.9659703393   -1.6408132465
     22  H         0.8594110122    1.7676980240   -1.7723459701
   Point Group: c1    Number of degrees of freedom:    60


   Energy is  -3680.746676798

 Hessian updated using BFGS update

 60 Hessian modes will be used to form the next step
  Hessian Eigenvalues:
     0.009012    0.017841    0.018723    0.020863    0.020939    0.022247
     0.023011    0.023649    0.023845    0.023892    0.024090    0.024092
     0.024114    0.024119    0.024137    0.024146    0.024150    0.024213
     0.028396    0.073404    0.160004    0.160013    0.160273    0.218120
     0.231520    0.235047    0.235144    0.236828    0.249922    0.249982
     0.249992    0.249998    0.250025    0.250091    0.250725    0.257974
     0.289262    0.291764    0.300914    0.301001    0.301038    0.301164
     0.301367    0.318247    0.355092    0.356667    0.356691    0.375295
     0.413672    0.427385    0.432219    0.455936    0.461933    0.467742
     0.471550    0.478049    0.478227    0.479109    0.486129    0.582626

 Minimum search - taking simple RFO step
 Searching for Lamda that Minimizes Along All modes
 Value Taken    Lamda =  -0.00195541
 Calculated Step too Large.  Step scaled by  0.719913
 Step Taken.  Stepsize is  0.300000

                             Maximum     Tolerance    Cnvgd?
         Gradient           0.003488      0.000300      NO
         Displacement       0.218411      0.001200      NO
         Energy change     -0.001792      0.000001      NO


 New Cartesian Coordinates Obtained by Inverse Iteration

 Displacement from previous Coordinates is:  0.561304
 ----------------------------------------------------------------
             Standard Nuclear Orientation (Angstroms)
    I     Atom           X                Y                Z
 ----------------------------------------------------------------
    1      C       0.0066071830    -0.0346751337     0.0051160403
    2      C      -0.0012149707     0.2891318459     1.3711873997
    3      Cl      1.5088812071     0.5995383936     2.1811090206
    4      C      -1.2076292317     0.3562049414     2.0728344368
    5      Cl     -1.2598118434     0.7591070198     3.7682287659
    6      C      -2.4072402873     0.1028136620     1.4197613277
    7      H      -3.3389903500     0.1599693382     1.9650305298
    8      C      -2.4144649651    -0.2261830533     0.0712649721
    9      Cl     -3.9495185143    -0.5450725166    -0.6918191717
   10      C      -1.2108527554    -0.2997519324    -0.6388980626
   11      Cl     -1.2142179524    -0.7509419963    -2.3230649519
   12      C       1.2929580678    -0.0656711513    -0.7542474754
   13      C       2.1964328270    -1.1275337796    -0.6164772556
   14      Cl      1.8203534455    -2.4416915732     0.4634064178
   15      C       3.3945881968    -1.1151095998    -1.3395275380
   16      Cl      4.5515296007    -2.4136578542    -1.1974457277
   17      C       3.6951597009    -0.0567272521    -2.1923295021
   18      H       4.6234614781    -0.0564480297    -2.7461796263
   19      C       2.7907602197     0.9892520859    -2.3163718031
   20      Cl      3.1676037102     2.3240052458    -3.3881129466
   21      C       1.5961248211     0.9944627595    -1.6089254807
   22      H       0.9003281634     1.8156634730    -1.7167600167
 ----------------------------------------------------------------
 Nuclear Repulsion Energy =        2371.70836697 hartrees
 There are       97 alpha and       97 beta electrons
 Applying Cartesian multipole field
    Component          Value
    ---------          -----
     (2,0,0)        1.00000E-11
     (0,2,0)        2.00000E-11
     (0,0,2)       -3.00000E-11
 Nucleus-field energy     =    -0.0000000141 hartrees
 Requested basis set is 6-311++G(d,p)
 There are 178 shells and 495 basis functions
 A cutoff of  1.0D-15 yielded  11686 shell pairs
 There are    100318 function pairs (    107876 Cartesian)
 Smallest overlap matrix eigenvalue = 1.66E-07
 Linear dependence detected in AO basis
 Number of orthogonalized atomic orbitals = 489
 Maximum deviation from orthogonality = 6.109E-10
 Guess from superposition of atomic densities
 Warning:  Energy on first SCF cycle will be non-variational
 SAD guess density has 194.000000 electrons

 -----------------------------------------------------------------------
  General SCF calculation program by
  Eric Jon Sundstrom, Paul Horn, Yuezhi Mao, Dmitri Zuev, Alec White,
  David Stuck, Shaama M.S., Shane Yost, Joonho Lee, David Small,
  Daniel Levine, Susi Lehtola, Hugh Burton, Evgeny Epifanovsky,
  Bang C. Huynh
 -----------------------------------------------------------------------
 Exchange:     0.2000 Hartree-Fock + 0.0800 Slater + 0.7200 B88
 Correlation:  0.1900 VWN1RPA + 0.8100 LYP
 Using SG-1 standard quadrature grid
 A restricted SCF calculation will be
 performed using DIIS
 SCF converges when DIIS error is below 1.0e-08
 ---------------------------------------
  Cycle       Energy         DIIS error
 ---------------------------------------
    1   -3685.2115025322      2.74e-02  
    2   -3680.6370218332      1.93e-03  
    3   -3680.5760562292      2.32e-03  
    4   -3680.7390256892      5.16e-04  
    5   -3680.7462991337      2.17e-04  
    6   -3680.7475126641      9.37e-05  
    7   -3680.7477724601      2.20e-05  
    8   -3680.7477839987      9.57e-06  
    9   -3680.7477864944      3.30e-06  
   10   -3680.7477868288      8.63e-07  
   11   -3680.7477868510      2.27e-07  
   12   -3680.7477868523      1.01e-07  
   13   -3680.7477868526      3.90e-08  
   14   -3680.7477868523      1.47e-08  
   15   -3680.7477868525      4.81e-09  Convergence criterion met
 ---------------------------------------
 SCF time:   CPU 916.82s  wall 917.00s 
 SCF   energy in the final basis set =    -3680.7477868525
 Total energy in the final basis set =    -3680.7477868525

 --------------------------------------------------------------

                    Orbital Energies (a.u.)
 --------------------------------------------------------------

 Alpha MOs
 -- Occupied --
********-101.5820-101.5816-101.5804-101.5773-101.5765-101.5754 -10.2821
-10.2812 -10.2796 -10.2792 -10.2756 -10.2740 -10.2691 -10.2481 -10.2399
-10.2296 -10.2226 -10.2199  -9.4967  -9.4965  -9.4961  -9.4952  -9.4919
 -9.4913  -9.4899  -7.2615  -7.2614  -7.2609  -7.2601  -7.2568  -7.2562
 -7.2547  -7.2515  -7.2514  -7.2509  -7.2508  -7.2507  -7.2504  -7.2500
 -7.2492  -7.2467  -7.2460  -7.2460  -7.2455  -7.2446  -7.2444  -0.9657
 -0.9466  -0.9241  -0.9060  -0.8991  -0.8816  -0.8794  -0.8520  -0.8420
 -0.8022  -0.7660  -0.7482  -0.7461  -0.6868  -0.6360  -0.6275  -0.6221
 -0.5541  -0.5496  -0.5371  -0.5359  -0.5044  -0.4844  -0.4733  -0.4719
 -0.4669  -0.4615  -0.4513  -0.4403  -0.4282  -0.4176  -0.4150  -0.4113
 -0.3950  -0.3804  -0.3713  -0.3644  -0.3596  -0.3502  -0.3490  -0.3395
 -0.3381  -0.3348  -0.3325  -0.3279  -0.3266  -0.2910  -0.2806  -0.2685
 -0.2671
 -- Virtual --
 -0.0729  -0.0624  -0.0547  -0.0516  -0.0467  -0.0278  -0.0113  -0.0108
 -0.0016   0.0018   0.0099   0.0131   0.0212   0.0232   0.0280   0.0309
  0.0394   0.0473   0.0496   0.0517   0.0568   0.0614   0.0647   0.0700
  0.0770   0.0780   0.0805   0.0842   0.0891   0.0914   0.0940   0.0995
  0.1016   0.1031   0.1054   0.1091   0.1104   0.1129   0.1161   0.1205
  0.1237   0.1251   0.1280   0.1322   0.1329   0.1381   0.1392   0.1408
  0.1430   0.1469   0.1484   0.1491   0.1555   0.1637   0.1700   0.1730
  0.1777   0.1846   0.1872   0.1924   0.1971   0.2009   0.2047   0.2095
  0.2126   0.2152   0.2196   0.2230   0.2235   0.2273   0.2324   0.2353
  0.2393   0.2414   0.2444   0.2538   0.2550   0.2580   0.2607   0.2646
  0.2676   0.2683   0.2765   0.2783   0.2797   0.2883   0.2906   0.2936
  0.2968   0.2995   0.3036   0.3075   0.3129   0.3219   0.3272   0.3353
  0.3417   0.3512   0.3925   0.4106   0.4165   0.4201   0.4281   0.4331
  0.4363   0.4425   0.4474   0.4537   0.4562   0.4606   0.4635   0.4676
  0.4792   0.4824   0.4872   0.4906   0.4966   0.5032   0.5061   0.5096
  0.5154   0.5268   0.5316   0.5403   0.5560   0.5673   0.5689   0.5709
  0.5841   0.5894   0.5908   0.5966   0.5989   0.6061   0.6150   0.6169
  0.6216   0.6304   0.6392   0.6463   0.6537   0.6615   0.6629   0.6736
  0.6781   0.6816   0.6901   0.6955   0.7098   0.7236   0.7387   0.7771
  0.7805   0.7938   0.8095   0.8214   0.8236   0.8266   0.8316   0.8343
  0.8364   0.8381   0.8415   0.8447   0.8465   0.8486   0.8528   0.8563
  0.8617   0.8638   0.8756   0.8777   0.8808   0.8831   0.8856   0.8947
  0.8953   0.9049   0.9075   0.9169   0.9204   0.9256   0.9293   0.9392
  0.9445   0.9469   0.9557   0.9575   0.9634   0.9725   0.9748   0.9812
  0.9865   0.9886   0.9932   1.0009   1.0050   1.0346   1.0477   1.0523
  1.0582   1.0920   1.1004   1.1399   1.1436   1.1626   1.1645   1.2003
  1.2070   1.2111   1.2216   1.2271   1.2306   1.2457   1.2590   1.2637
  1.2689   1.2759   1.2952   1.2976   1.3096   1.3147   1.3464   1.3628
  1.3696   1.3731   1.4130   1.4265   1.4696   1.4773   1.4966   1.5504
  1.5558   1.5635   1.5814   1.5894   1.5945   1.6080   1.6228   1.6608
  1.6798   1.7250   1.7302   1.7507   1.7511   1.7648   1.7703   1.8049
  1.8181   1.8512   1.8559   1.8733   1.8818   1.9018   1.9232   1.9292
  1.9512   1.9607   1.9756   1.9912   2.0317   2.0422   2.0662   2.0818
  2.0856   2.1212   2.1581   2.1991   2.2099   2.2336   2.2419   2.2497
  2.2553   2.2610   2.2670   2.2893   2.2958   2.3055   2.3093   2.3261
  2.3322   2.3371   2.3768   2.3960   2.4200   2.4322   2.4458   2.4489
  2.4587   2.4677   2.5103   2.5171   2.5352   2.5382   2.5533   2.5567
  2.5976   2.6037   2.6110   2.6401   2.6493   2.6727   2.6861   2.6873
  2.7124   2.7331   2.7386   2.7473   2.7492   2.7687   2.8104   2.8207
  2.8334   2.8567   2.8994   2.9466   2.9661   3.0514   3.0676   3.0742
  3.0784   3.1037   3.1196   3.1525   3.1715   3.2178   3.2465   3.2535
  3.2672   3.3384   3.3696   3.4302   3.5122   3.5549   3.6380   3.7224
  3.7801   3.7953   3.8921   3.9423   4.0100   4.0917   4.3268   4.7951
  4.8178   9.7592   9.7680   9.7787   9.7847   9.8081   9.8256   9.8493
 23.3223  23.4878  23.7837  23.8270  23.8579  23.8881  23.9300  23.9379
 24.0053  24.0540  24.0733  24.1196  25.7946  25.8022  25.8122  25.8217
 25.9150  25.9404  25.9636  26.1027  26.1188  26.1584  26.1763  26.2225
 26.2733  26.3431  26.5362  26.5817  26.6124  26.6353  26.7851  26.8571
 27.0066 215.7537 215.7599 215.7728 215.7793 215.8069 215.8323 215.8597
 --------------------------------------------------------------

          Ground-State Mulliken Net Atomic Charges

     Atom                 Charge (a.u.)
  ----------------------------------------
      1 C                    -0.590656
      2 C                    -0.931701
      3 Cl                    0.536749
      4 C                     0.473583
      5 Cl                    0.521112
      6 C                    -0.918561
      7 H                     0.234084
      8 C                     0.232602
      9 Cl                    0.525176
     10 C                    -0.710130
     11 Cl                    0.607016
     12 C                    -0.587171
     13 C                    -1.314114
     14 Cl                    0.511736
     15 C                     0.849783
     16 Cl                    0.509530
     17 C                    -0.827918
     18 H                     0.225734
     19 C                     0.508717
     20 Cl                    0.474004
     21 C                    -0.544951
     22 H                     0.215376
  ----------------------------------------
  Sum of atomic charges =     0.000000

 -----------------------------------------------------------------
                    Cartesian Multipole Moments
 -----------------------------------------------------------------
    Charge (ESU x 10^10)
                 0.0000
    Dipole Moment (Debye)
         X      -0.6271      Y       0.7420      Z      -0.0266
       Tot       0.9719
    Quadrupole Moments (Debye-Ang)
        XX    -153.4535     XY       0.0261     YY    -159.6890
        XZ      -4.6681     YZ      -0.3304     ZZ    -157.9971
    Octopole Moments (Debye-Ang^2)
       XXX    -301.7673    XXY      31.4055    XYY    -109.2712
       YYY      93.6822    XXZ      40.6018    XYZ       2.9451
       YYZ      44.7471    XZZ    -102.4324    YZZ      26.3610
       ZZZ     126.5168
    Hexadecapole Moments (Debye-Ang^3)
      XXXX   -6165.4823   XXXY     214.0982   XXYY   -1380.5933
      XYYY     212.7149   YYYY   -1776.4570   XXXZ     863.1521
      XXYZ      19.2157   XYYZ     332.9529   YYYZ     -25.2875
      XXZZ   -1646.2569   XYZZ      69.8684   YYZZ    -948.5655
      XZZZ     947.6119   YZZZ      26.0542   ZZZZ   -3867.5116
 -----------------------------------------------------------------
 Calculating analytic gradient of the SCF energy
 Gradient of SCF Energy
            1           2           3           4           5           6
    1  -0.0008268  -0.0001286   0.0007102   0.0002101   0.0000288   0.0000016
    2  -0.0002034  -0.0001973  -0.0024858  -0.0000089   0.0000276  -0.0000549
    3  -0.0000935  -0.0001358  -0.0011916   0.0000166  -0.0000035  -0.0001859
            7           8           9          10          11          12
    1  -0.0000108  -0.0001515   0.0000352   0.0003434   0.0001479   0.0005835
    2   0.0000090   0.0000696   0.0000220   0.0003122   0.0000082   0.0000448
    3   0.0000127   0.0001878  -0.0000316  -0.0001805   0.0001298  -0.0002832
           13          14          15          16          17          18
    1  -0.0001804  -0.0001853  -0.0000848   0.0000174  -0.0000809  -0.0000007
    2   0.0005919   0.0019334  -0.0000691   0.0000041   0.0001383   0.0000101
    3   0.0001630   0.0016698   0.0000766   0.0000309  -0.0000252   0.0000056
           19          20          21          22
    1   0.0001802  -0.0000220  -0.0004533  -0.0001334
    2  -0.0000059  -0.0000345  -0.0000959  -0.0000154
    3  -0.0000989   0.0000090  -0.0000569  -0.0000153
 Max gradient component =       2.486E-03
 RMS gradient           =       5.085E-04
 Gradient time:  CPU 310.84 s  wall 310.84 s
 Geometry Optimization Parameters
   NAtoms,    NIC,     NZ,  NCons,   NDum,   NFix, NCnnct, MaxDiis
       22     163      22       0       0       0       0       0

 Cartesian Hessian Update
 Hessian updated using BFGS update


** GEOMETRY OPTIMIZATION IN DELOCALIZED INTERNAL COORDINATES **
   Searching for a Minimum

   Optimization Cycle:   9

                       Coordinates (Angstroms)
     ATOM                X               Y               Z
      1  C         0.0066071830   -0.0346751337    0.0051160403
      2  C        -0.0012149707    0.2891318459    1.3711873997
      3  Cl        1.5088812071    0.5995383936    2.1811090206
      4  C        -1.2076292317    0.3562049414    2.0728344368
      5  Cl       -1.2598118434    0.7591070198    3.7682287659
      6  C        -2.4072402873    0.1028136620    1.4197613277
      7  H        -3.3389903500    0.1599693382    1.9650305298
      8  C        -2.4144649651   -0.2261830533    0.0712649721
      9  Cl       -3.9495185143   -0.5450725166   -0.6918191717
     10  C        -1.2108527554   -0.2997519324   -0.6388980626
     11  Cl       -1.2142179524   -0.7509419963   -2.3230649519
     12  C         1.2929580678   -0.0656711513   -0.7542474754
     13  C         2.1964328270   -1.1275337796   -0.6164772556
     14  Cl        1.8203534455   -2.4416915732    0.4634064178
     15  C         3.3945881968   -1.1151095998   -1.3395275380
     16  Cl        4.5515296007   -2.4136578542   -1.1974457277
     17  C         3.6951597009   -0.0567272521   -2.1923295021
     18  H         4.6234614781   -0.0564480297   -2.7461796263
     19  C         2.7907602197    0.9892520859   -2.3163718031
     20  Cl        3.1676037102    2.3240052458   -3.3881129466
     21  C         1.5961248211    0.9944627595   -1.6089254807
     22  H         0.9003281634    1.8156634730   -1.7167600167
   Point Group: c1    Number of degrees of freedom:    60


   Energy is  -3680.747786852

 Hessian updated using BFGS update

 60 Hessian modes will be used to form the next step
  Hessian Eigenvalues:
     0.006142    0.017888    0.018666    0.020842    0.020935    0.021964
     0.023015    0.023648    0.023844    0.023901    0.024090    0.024092
     0.024115    0.024119    0.024138    0.024149    0.024155    0.024215
     0.028402    0.073164    0.160004    0.160013    0.160270    0.217901
     0.231483    0.235047    0.235143    0.236814    0.249683    0.249988
     0.249990    0.249998    0.250033    0.250076    0.250716    0.257939
     0.289260    0.291809    0.300923    0.300995    0.301038    0.301165
     0.301367    0.318206    0.355103    0.356667    0.356691    0.375392
     0.413671    0.427360    0.432224    0.455947    0.461931    0.467742
     0.471549    0.478052    0.478229    0.479114    0.486132    0.582008

 Minimum search - taking simple RFO step
 Searching for Lamda that Minimizes Along All modes
 Value Taken    Lamda =  -0.00111047
 Calculated Step too Large.  Step scaled by  0.773855
 Step Taken.  Stepsize is  0.300000

                             Maximum     Tolerance    Cnvgd?
         Gradient           0.002161      0.000300      NO
         Displacement       0.220212      0.001200      NO
         Energy change     -0.001110      0.000001      NO


 New Cartesian Coordinates Obtained by Inverse Iteration

 Displacement from previous Coordinates is:  0.552071
 ----------------------------------------------------------------
             Standard Nuclear Orientation (Angstroms)
    I     Atom           X                Y                Z
 ----------------------------------------------------------------
    1      C       0.0068672319    -0.0220491124     0.0055111798
    2      C      -0.0055916127     0.3364622391     1.3623587524
    3      Cl      1.4993929182     0.7028003235     2.1590537473
    4      C      -1.2118648093     0.3918474253     2.0653048291
    5      Cl     -1.2702734507     0.8353984474     3.7502675456
    6      C      -2.4059339719     0.0904818968     1.4222616758
    7      H      -3.3374774123     0.1365005957     1.9689398565
    8      C      -2.4080560748    -0.2713509061     0.0821339647
    9      Cl     -3.9354095109    -0.6502112865    -0.6686842704
   10      C      -1.2045881768    -0.3309515233    -0.6293391699
   11      Cl     -1.1974263467    -0.8121985909    -2.3048415599
   12      C       1.2936187040    -0.0543391561    -0.7533391597
   13      C       2.1720009220    -1.1402036624    -0.6455622956
   14      Cl      1.7629593222    -2.4748185189     0.3975119817
   15      C       3.3696486503    -1.1365986799    -1.3691430639
   16      Cl      4.4935510094    -2.4672295781    -1.2663000162
   17      C       3.6944087995    -0.0622516308    -2.1927603562
   18      H       4.6217454367    -0.0687337795    -2.7482315699
   19      C       2.8151343572     1.0079611105    -2.2861784207
   20      Cl      3.2229674453     2.3625720061    -3.3211748750
   21      C       1.6209075375     1.0219516764    -1.5775815066
   22      H       0.9442667828     1.8616455972    -1.6624279168
 ----------------------------------------------------------------
 Nuclear Repulsion Energy =        2370.91589276 hartrees
 There are       97 alpha and       97 beta electrons
 Applying Cartesian multipole field
    Component          Value
    ---------          -----
     (2,0,0)        1.00000E-11
     (0,2,0)        2.00000E-11
     (0,0,2)       -3.00000E-11
 Nucleus-field energy     =    -0.0000000116 hartrees
 Requested basis set is 6-311++G(d,p)
 There are 178 shells and 495 basis functions
 A cutoff of  1.0D-15 yielded  11697 shell pairs
 There are    100447 function pairs (    108022 Cartesian)
 Smallest overlap matrix eigenvalue = 1.57E-07
 Linear dependence detected in AO basis
 Number of orthogonalized atomic orbitals = 489
 Maximum deviation from orthogonality = 6.337E-10
 Guess from superposition of atomic densities
 Warning:  Energy on first SCF cycle will be non-variational
 SAD guess density has 194.000000 electrons

 -----------------------------------------------------------------------
  General SCF calculation program by
  Eric Jon Sundstrom, Paul Horn, Yuezhi Mao, Dmitri Zuev, Alec White,
  David Stuck, Shaama M.S., Shane Yost, Joonho Lee, David Small,
  Daniel Levine, Susi Lehtola, Hugh Burton, Evgeny Epifanovsky,
  Bang C. Huynh
 -----------------------------------------------------------------------
 Exchange:     0.2000 Hartree-Fock + 0.0800 Slater + 0.7200 B88
 Correlation:  0.1900 VWN1RPA + 0.8100 LYP
 Using SG-1 standard quadrature grid
 A restricted SCF calculation will be
 performed using DIIS
 SCF converges when DIIS error is below 1.0e-08
 ---------------------------------------
  Cycle       Energy         DIIS error
 ---------------------------------------
    1   -3685.2096168892      2.74e-02  
    2   -3680.6375908008      1.93e-03  
    3   -3680.5766044850      2.32e-03  
    4   -3680.7397107481      5.16e-04  
    5   -3680.7469684906      2.18e-04  
    6   -3680.7481862557      9.39e-05  
    7   -3680.7484473223      2.22e-05  
    8   -3680.7484591499      9.71e-06  
    9   -3680.7484617229      3.33e-06  
   10   -3680.7484620639      8.54e-07  
   11   -3680.7484620857      2.23e-07  
   12   -3680.7484620868      9.74e-08  
   13   -3680.7484620871      3.64e-08  
   14   -3680.7484620872      1.36e-08  
   15   -3680.7484620874      4.92e-09  Convergence criterion met
 ---------------------------------------
 SCF time:   CPU 880.96s  wall 881.00s 
 SCF   energy in the final basis set =    -3680.7484620874
 Total energy in the final basis set =    -3680.7484620874

 --------------------------------------------------------------

                    Orbital Energies (a.u.)
 --------------------------------------------------------------

 Alpha MOs
 -- Occupied --
********-101.5819-101.5816-101.5808-101.5774-101.5768-101.5754 -10.2819
-10.2812 -10.2795 -10.2792 -10.2756 -10.2739 -10.2692 -10.2478 -10.2397
-10.2296 -10.2226 -10.2198  -9.4966  -9.4965  -9.4962  -9.4956  -9.4919
 -9.4916  -9.4899  -7.2614  -7.2614  -7.2610  -7.2605  -7.2569  -7.2565
 -7.2547  -7.2514  -7.2513  -7.2510  -7.2507  -7.2506  -7.2505  -7.2504
 -7.2496  -7.2467  -7.2463  -7.2461  -7.2457  -7.2446  -7.2443  -0.9656
 -0.9466  -0.9240  -0.9060  -0.8991  -0.8814  -0.8799  -0.8518  -0.8421
 -0.8022  -0.7660  -0.7481  -0.7462  -0.6868  -0.6355  -0.6276  -0.6224
 -0.5537  -0.5496  -0.5374  -0.5363  -0.5043  -0.4844  -0.4734  -0.4719
 -0.4669  -0.4614  -0.4512  -0.4404  -0.4282  -0.4172  -0.4146  -0.4116
 -0.3948  -0.3801  -0.3708  -0.3642  -0.3597  -0.3503  -0.3493  -0.3393
 -0.3381  -0.3353  -0.3333  -0.3278  -0.3267  -0.2896  -0.2820  -0.2686
 -0.2670
 -- Virtual --
 -0.0708  -0.0625  -0.0565  -0.0516  -0.0469  -0.0278  -0.0113  -0.0109
 -0.0016   0.0018   0.0099   0.0129   0.0212   0.0232   0.0281   0.0308
  0.0392   0.0471   0.0498   0.0519   0.0574   0.0614   0.0635   0.0703
  0.0772   0.0779   0.0803   0.0836   0.0893   0.0911   0.0937   0.0999
  0.1019   0.1026   0.1060   0.1087   0.1099   0.1127   0.1154   0.1204
  0.1241   0.1251   0.1276   0.1321   0.1335   0.1377   0.1391   0.1405
  0.1431   0.1466   0.1478   0.1489   0.1541   0.1647   0.1700   0.1744
  0.1784   0.1853   0.1878   0.1923   0.1976   0.2005   0.2040   0.2093
  0.2126   0.2148   0.2169   0.2212   0.2233   0.2258   0.2311   0.2350
  0.2401   0.2412   0.2435   0.2539   0.2552   0.2585   0.2610   0.2638
  0.2674   0.2693   0.2778   0.2782   0.2804   0.2876   0.2901   0.2941
  0.2955   0.2997   0.3035   0.3072   0.3122   0.3248   0.3286   0.3353
  0.3431   0.3547   0.3922   0.4103   0.4183   0.4200   0.4298   0.4339
  0.4363   0.4440   0.4469   0.4555   0.4559   0.4600   0.4640   0.4689
  0.4780   0.4824   0.4860   0.4920   0.4978   0.5037   0.5051   0.5118
  0.5148   0.5285   0.5325   0.5418   0.5581   0.5690   0.5698   0.5724
  0.5833   0.5885   0.5904   0.5963   0.5980   0.6053   0.6178   0.6192
  0.6236   0.6326   0.6389   0.6461   0.6532   0.6601   0.6615   0.6727
  0.6774   0.6839   0.6885   0.6960   0.7076   0.7272   0.7415   0.7777
  0.7831   0.7937   0.8075   0.8212   0.8238   0.8266   0.8319   0.8335
  0.8355   0.8388   0.8422   0.8451   0.8478   0.8497   0.8533   0.8567
  0.8620   0.8644   0.8736   0.8755   0.8794   0.8848   0.8877   0.8930
  0.8951   0.9041   0.9069   0.9170   0.9208   0.9272   0.9307   0.9411
  0.9443   0.9465   0.9547   0.9574   0.9631   0.9716   0.9762   0.9804
  0.9821   0.9907   0.9957   1.0037   1.0044   1.0325   1.0491   1.0535
  1.0618   1.0944   1.0994   1.1382   1.1441   1.1659   1.1678   1.2029
  1.2081   1.2142   1.2232   1.2264   1.2358   1.2507   1.2633   1.2653
  1.2709   1.2769   1.2952   1.2976   1.3059   1.3162   1.3476   1.3574
  1.3691   1.3751   1.4098   1.4291   1.4707   1.4758   1.4912   1.5541
  1.5566   1.5648   1.5840   1.5904   1.5945   1.6056   1.6272   1.6597
  1.6796   1.7242   1.7295   1.7486   1.7516   1.7642   1.7725   1.8057
  1.8162   1.8506   1.8536   1.8733   1.8829   1.9032   1.9241   1.9312
  1.9502   1.9601   1.9781   1.9933   2.0314   2.0424   2.0673   2.0819
  2.0856   2.1180   2.1548   2.2012   2.2123   2.2322   2.2427   2.2483
  2.2525   2.2615   2.2675   2.2880   2.2990   2.3069   2.3135   2.3262
  2.3338   2.3361   2.3767   2.3931   2.4195   2.4335   2.4465   2.4478
  2.4598   2.4708   2.5086   2.5150   2.5331   2.5373   2.5547   2.5606
  2.5954   2.6040   2.6162   2.6423   2.6455   2.6748   2.6873   2.6894
  2.7114   2.7340   2.7380   2.7454   2.7481   2.7663   2.8116   2.8220
  2.8353   2.8541   2.8971   2.9500   2.9661   3.0537   3.0694   3.0743
  3.0809   3.1069   3.1192   3.1464   3.1736   3.2199   3.2500   3.2518
  3.2746   3.3394   3.3716   3.4306   3.5113   3.5571   3.6390   3.7248
  3.7828   3.7971   3.8917   3.9422   4.0112   4.0924   4.3232   4.7965
  4.8152   9.7626   9.7690   9.7781   9.7848   9.8079   9.8332   9.8447
 23.3251  23.4887  23.7838  23.8262  23.8586  23.8900  23.9293  23.9383
 24.0057  24.0556  24.0735  24.1216  25.7922  25.8027  25.8087  25.8216
 25.8983  25.9416  25.9770  26.0998  26.1206  26.1583  26.1756  26.2299
 26.2740  26.3422  26.5338  26.5787  26.6185  26.6495  26.7776  26.8480
 27.0310 215.7567 215.7615 215.7721 215.7795 215.8074 215.8421 215.8532
 --------------------------------------------------------------

          Ground-State Mulliken Net Atomic Charges

     Atom                 Charge (a.u.)
  ----------------------------------------
      1 C                    -0.701521
      2 C                    -0.994416
      3 Cl                    0.541788
      4 C                     0.497287
      5 Cl                    0.529591
      6 C                    -0.798826
      7 H                     0.236681
      8 C                     0.353293
      9 Cl                    0.530688
     10 C                    -0.888035
     11 Cl                    0.605814
     12 C                    -0.686856
     13 C                    -1.373222
     14 Cl                    0.520941
     15 C                     0.958391
     16 Cl                    0.516028
     17 C                    -0.789645
     18 H                     0.228130
     19 C                     0.452315
     20 Cl                    0.477221
     21 C                    -0.430987
     22 H                     0.215340
  ----------------------------------------
  Sum of atomic charges =     0.000000

 -----------------------------------------------------------------
                    Cartesian Multipole Moments
 -----------------------------------------------------------------
    Charge (ESU x 10^10)
                -0.0000
    Dipole Moment (Debye)
         X      -0.6196      Y       0.7481      Z      -0.0171
       Tot       0.9715
    Quadrupole Moments (Debye-Ang)
        XX    -153.4028     XY       0.0105     YY    -159.6908
        XZ      -4.6700     YZ      -0.3799     ZZ    -157.9674
    Octopole Moments (Debye-Ang^2)
       XXX    -300.1670    XXY      31.2816    XYY    -108.6966
       YYY      94.5658    XXZ      41.3237    XYZ       3.2367
       YYZ      45.4491    XZZ    -101.8359    YZZ      26.6205
       ZZZ     128.5225
    Hexadecapole Moments (Debye-Ang^3)
      XXXX   -6124.0621   XXXY     182.9383   XXYY   -1387.7642
      XYYY     180.4136   YYYY   -1864.6639   XXXZ     886.7729
      XXYZ       6.0291   XYYZ     340.8486   YYYZ     -69.4665
      XXZZ   -1629.4358   XYZZ      59.9345   YYZZ    -954.0583
      XZZZ     970.3846   YZZZ     -15.6609   ZZZZ   -3810.5618
 -----------------------------------------------------------------
 Calculating analytic gradient of the SCF energy
 Gradient of SCF Energy
            1           2           3           4           5           6
    1  -0.0007009  -0.0002230   0.0005453   0.0002481   0.0000551  -0.0000047
    2  -0.0001370  -0.0001661  -0.0015290   0.0000318   0.0000203  -0.0000867
    3  -0.0002023   0.0000175  -0.0007445   0.0000214  -0.0000377  -0.0002125
            7           8           9          10          11          12
    1  -0.0000102  -0.0001087   0.0000185   0.0002980   0.0000753   0.0004748
    2   0.0000030   0.0001401  -0.0000554   0.0001464  -0.0000152   0.0000978
    3   0.0000207   0.0002258  -0.0000029  -0.0001179   0.0001050  -0.0002623
           13          14          15          16          17          18
    1  -0.0001277  -0.0001081  -0.0000493  -0.0000267  -0.0001292  -0.0000061
    2   0.0005019   0.0011353  -0.0000972   0.0000024   0.0001578   0.0000074
    3   0.0000035   0.0010970   0.0000842   0.0000496  -0.0000362  -0.0000082
           19          20          21          22
    1   0.0002454  -0.0000343  -0.0003747  -0.0000570
    2  -0.0000375  -0.0000405  -0.0000522  -0.0000274
    3  -0.0000702  -0.0000164   0.0000927  -0.0000060
 Max gradient component =       1.529E-03
 RMS gradient           =       3.378E-04
 Gradient time:  CPU 304.06 s  wall 304.06 s
 Geometry Optimization Parameters
   NAtoms,    NIC,     NZ,  NCons,   NDum,   NFix, NCnnct, MaxDiis
       22     163      22       0       0       0       0       0

 Cartesian Hessian Update
 Hessian updated using BFGS update


** GEOMETRY OPTIMIZATION IN DELOCALIZED INTERNAL COORDINATES **
   Searching for a Minimum

   Optimization Cycle:  10

                       Coordinates (Angstroms)
     ATOM                X               Y               Z
      1  C         0.0068672319   -0.0220491124    0.0055111798
      2  C        -0.0055916127    0.3364622391    1.3623587524
      3  Cl        1.4993929182    0.7028003235    2.1590537473
      4  C        -1.2118648093    0.3918474253    2.0653048291
      5  Cl       -1.2702734507    0.8353984474    3.7502675456
      6  C        -2.4059339719    0.0904818968    1.4222616758
      7  H        -3.3374774123    0.1365005957    1.9689398565
      8  C        -2.4080560748   -0.2713509061    0.0821339647
      9  Cl       -3.9354095109   -0.6502112865   -0.6686842704
     10  C        -1.2045881768   -0.3309515233   -0.6293391699
     11  Cl       -1.1974263467   -0.8121985909   -2.3048415599
     12  C         1.2936187040   -0.0543391561   -0.7533391597
     13  C         2.1720009220   -1.1402036624   -0.6455622956
     14  Cl        1.7629593222   -2.4748185189    0.3975119817
     15  C         3.3696486503   -1.1365986799   -1.3691430639
     16  Cl        4.4935510094   -2.4672295781   -1.2663000162
     17  C         3.6944087995   -0.0622516308   -2.1927603562
     18  H         4.6217454367   -0.0687337795   -2.7482315699
     19  C         2.8151343572    1.0079611105   -2.2861784207
     20  Cl        3.2229674453    2.3625720061   -3.3211748750
     21  C         1.6209075375    1.0219516764   -1.5775815066
     22  H         0.9442667828    1.8616455972   -1.6624279168
   Point Group: c1    Number of degrees of freedom:    60


   Energy is  -3680.748462087

 Hessian updated using BFGS update

 60 Hessian modes will be used to form the next step
  Hessian Eigenvalues:
     0.003821    0.017881    0.018632    0.020834    0.020932    0.021822
     0.023015    0.023647    0.023844    0.023901    0.024090    0.024092
     0.024115    0.024119    0.024139    0.024149    0.024154    0.024234
     0.028413    0.072851    0.160004    0.160013    0.160268    0.217571
     0.231408    0.235042    0.235142    0.236796    0.249426    0.249987
     0.249990    0.250003    0.250025    0.250106    0.250753    0.257897
     0.289258    0.291634    0.300920    0.300993    0.301040    0.301164
     0.301370    0.318171    0.355100    0.356667    0.356690    0.375396
     0.413659    0.427342    0.432223    0.456020    0.461941    0.467742
     0.471557    0.478034    0.478225    0.479103    0.486051    0.581709

 Minimum search - taking simple RFO step
 Searching for Lamda that Minimizes Along All modes
 Value Taken    Lamda =  -0.00066813
 Calculated Step too Large.  Step scaled by  0.785636
 Step Taken.  Stepsize is  0.300000

                             Maximum     Tolerance    Cnvgd?
         Gradient           0.001375      0.000300      NO
         Displacement       0.223889      0.001200      NO
         Energy change     -0.000675      0.000001      NO


 New Cartesian Coordinates Obtained by Inverse Iteration

 Displacement from previous Coordinates is:  0.525326
 ----------------------------------------------------------------
             Standard Nuclear Orientation (Angstroms)
    I     Atom           X                Y                Z
 ----------------------------------------------------------------
    1      C       0.0087417159    -0.0122543381     0.0084586660
    2      C      -0.0108916156     0.3808377260     1.3552680851
    3      Cl      1.4848449296     0.8039429692     2.1416263071
    4      C      -1.2181275749     0.4257412628     2.0579236747
    5      Cl     -1.2861029222     0.9099127005     3.7313775110
    6      C      -2.4050868535     0.0797266765     1.4243664620
    7      H      -3.3369207218     0.1171392231     1.9711628664
    8      C      -2.3999605724    -0.3138138305     0.0931440745
    9      Cl     -3.9182180883    -0.7439120198    -0.6481167205
   10      C      -1.1960991724    -0.3617838503    -0.6179073251
   11      Cl     -1.1784084068    -0.8710248208    -2.2848040825
   12      C       1.2957370408    -0.0457859364    -0.7500524651
   13      C       2.1508388869    -1.1526967045    -0.6729296175
   14      Cl      1.7120160659    -2.5077541691     0.3314606852
   15      C       3.3467872661    -1.1559718147    -1.3993406489
   16      Cl      4.4395403368    -2.5146856262    -1.3384044594
   17      C       3.6931127057    -0.0673415774    -2.1949245444
   18      H       4.6185638348    -0.0793864891    -2.7534798835
   19      C       2.8370971105     1.0237192066    -2.2573972163
   20      Cl      3.2726353587     2.3966775554    -3.2565405624
   21      C       1.6447209265     1.0447650956    -1.5457446326
   22      H       0.9860275009     1.9006336545    -1.6073668216
 ----------------------------------------------------------------
 Nuclear Repulsion Energy =        2370.12591118 hartrees
 There are       97 alpha and       97 beta electrons
 Applying Cartesian multipole field
    Component          Value
    ---------          -----
     (2,0,0)        1.00000E-11
     (0,2,0)        2.00000E-11
     (0,0,2)       -3.00000E-11
 Nucleus-field energy     =    -0.0000000093 hartrees
 Requested basis set is 6-311++G(d,p)
 There are 178 shells and 495 basis functions
 A cutoff of  1.0D-15 yielded  11701 shell pairs
 There are    100416 function pairs (    107974 Cartesian)
 Smallest overlap matrix eigenvalue = 1.50E-07
 Linear dependence detected in AO basis
 Number of orthogonalized atomic orbitals = 489
 Maximum deviation from orthogonality = 5.074E-10
 Guess from superposition of atomic densities
 Warning:  Energy on first SCF cycle will be non-variational
 SAD guess density has 194.000000 electrons

 -----------------------------------------------------------------------
  General SCF calculation program by
  Eric Jon Sundstrom, Paul Horn, Yuezhi Mao, Dmitri Zuev, Alec White,
  David Stuck, Shaama M.S., Shane Yost, Joonho Lee, David Small,
  Daniel Levine, Susi Lehtola, Hugh Burton, Evgeny Epifanovsky,
  Bang C. Huynh
 -----------------------------------------------------------------------
 Exchange:     0.2000 Hartree-Fock + 0.0800 Slater + 0.7200 B88
 Correlation:  0.1900 VWN1RPA + 0.8100 LYP
 Using SG-1 standard quadrature grid
 A restricted SCF calculation will be
 performed using DIIS
 SCF converges when DIIS error is below 1.0e-08
 ---------------------------------------
  Cycle       Energy         DIIS error
 ---------------------------------------
    1   -3685.2078763326      2.74e-02  
    2   -3680.6379308955      1.93e-03  
    3   -3680.5769228665      2.32e-03  
    4   -3680.7401217587      5.16e-04  
    5   -3680.7473715146      2.18e-04  
    6   -3680.7485918318      9.40e-05  
    7   -3680.7488533145      2.23e-05  
    8   -3680.7488652772      9.77e-06  
    9   -3680.7488678887      3.34e-06  
   10   -3680.7488682322      8.48e-07  
   11   -3680.7488682535      2.20e-07  
   12   -3680.7488682549      9.47e-08  
   13   -3680.7488682552      3.40e-08  
   14   -3680.7488682550      1.19e-08  
   15   -3680.7488682548      4.89e-09  Convergence criterion met
 ---------------------------------------
 SCF time:   CPU 884.33s  wall 884.00s 
 SCF   energy in the final basis set =    -3680.7488682548
 Total energy in the final basis set =    -3680.7488682548

 --------------------------------------------------------------

                    Orbital Energies (a.u.)
 --------------------------------------------------------------

 Alpha MOs
 -- Occupied --
********-101.5817-101.5817-101.5811-101.5774-101.5770-101.5754 -10.2817
-10.2813 -10.2795 -10.2793 -10.2757 -10.2739 -10.2692 -10.2477 -10.2397
-10.2296 -10.2226 -10.2198  -9.4964  -9.4964  -9.4962  -9.4959  -9.4920
 -9.4917  -9.4899  -7.2613  -7.2612  -7.2610  -7.2608  -7.2569  -7.2566
 -7.2547  -7.2513  -7.2513  -7.2510  -7.2507  -7.2506  -7.2506  -7.2505
 -7.2499  -7.2468  -7.2465  -7.2461  -7.2459  -7.2446  -7.2443  -0.9656
 -0.9467  -0.9240  -0.9059  -0.8991  -0.8812  -0.8802  -0.8517  -0.8421
 -0.8022  -0.7660  -0.7481  -0.7462  -0.6868  -0.6351  -0.6278  -0.6225
 -0.5535  -0.5497  -0.5377  -0.5364  -0.5043  -0.4844  -0.4734  -0.4719
 -0.4669  -0.4613  -0.4511  -0.4405  -0.4282  -0.4171  -0.4142  -0.4119
 -0.3947  -0.3799  -0.3704  -0.3641  -0.3598  -0.3504  -0.3496  -0.3393
 -0.3381  -0.3357  -0.3338  -0.3278  -0.3267  -0.2882  -0.2833  -0.2688
 -0.2668
 -- Virtual --
 -0.0688  -0.0627  -0.0583  -0.0516  -0.0471  -0.0278  -0.0113  -0.0109
 -0.0016   0.0018   0.0099   0.0128   0.0212   0.0232   0.0282   0.0306
  0.0391   0.0469   0.0500   0.0520   0.0581   0.0612   0.0626   0.0706
  0.0772   0.0778   0.0802   0.0831   0.0896   0.0908   0.0935   0.1004
  0.1019   0.1027   0.1066   0.1081   0.1096   0.1125   0.1149   0.1203
  0.1242   0.1253   0.1273   0.1320   0.1341   0.1373   0.1388   0.1404
  0.1435   0.1462   0.1470   0.1490   0.1531   0.1655   0.1700   0.1755
  0.1793   0.1857   0.1878   0.1924   0.1980   0.2004   0.2031   0.2092
  0.2126   0.2133   0.2151   0.2196   0.2228   0.2257   0.2303   0.2352
  0.2393   0.2415   0.2432   0.2538   0.2560   0.2584   0.2610   0.2633
  0.2664   0.2693   0.2780   0.2804   0.2813   0.2864   0.2890   0.2951
  0.2959   0.3000   0.3028   0.3066   0.3120   0.3277   0.3299   0.3354
  0.3447   0.3580   0.3919   0.4102   0.4192   0.4205   0.4305   0.4347
  0.4365   0.4455   0.4463   0.4555   0.4573   0.4602   0.4647   0.4697
  0.4767   0.4822   0.4853   0.4933   0.4985   0.5028   0.5047   0.5129
  0.5141   0.5293   0.5363   0.5430   0.5618   0.5691   0.5697   0.5757
  0.5818   0.5863   0.5916   0.5946   0.5982   0.6044   0.6197   0.6210
  0.6254   0.6331   0.6392   0.6456   0.6542   0.6591   0.6610   0.6720
  0.6775   0.6854   0.6872   0.6987   0.7063   0.7301   0.7456   0.7793
  0.7863   0.7936   0.8052   0.8214   0.8240   0.8268   0.8316   0.8329
  0.8350   0.8393   0.8415   0.8452   0.8482   0.8515   0.8533   0.8569
  0.8628   0.8641   0.8721   0.8740   0.8773   0.8857   0.8896   0.8928
  0.8952   0.9036   0.9063   0.9180   0.9212   0.9281   0.9321   0.9426
  0.9441   0.9462   0.9534   0.9568   0.9623   0.9708   0.9749   0.9786
  0.9796   0.9912   0.9989   1.0047   1.0064   1.0308   1.0503   1.0539
  1.0652   1.0960   1.0978   1.1373   1.1445   1.1671   1.1718   1.2044
  1.2086   1.2156   1.2233   1.2256   1.2399   1.2588   1.2663   1.2676
  1.2742   1.2799   1.2952   1.2984   1.3012   1.3160   1.3472   1.3587
  1.3695   1.3759   1.4076   1.4318   1.4711   1.4751   1.4863   1.5559
  1.5579   1.5660   1.5864   1.5911   1.5944   1.6033   1.6344   1.6589
  1.6797   1.7232   1.7291   1.7470   1.7522   1.7639   1.7748   1.8065
  1.8145   1.8501   1.8519   1.8733   1.8848   1.9041   1.9245   1.9325
  1.9496   1.9596   1.9809   1.9951   2.0312   2.0427   2.0682   2.0817
  2.0860   2.1156   2.1525   2.2028   2.2155   2.2310   2.2426   2.2462
  2.2500   2.2626   2.2670   2.2839   2.3015   2.3118   2.3154   2.3270
  2.3335   2.3366   2.3764   2.3909   2.4178   2.4331   2.4449   2.4492
  2.4618   2.4756   2.5036   2.5163   2.5306   2.5369   2.5550   2.5647
  2.5935   2.6049   2.6210   2.6413   2.6448   2.6763   2.6884   2.6908
  2.7099   2.7349   2.7380   2.7427   2.7482   2.7647   2.8130   2.8228
  2.8334   2.8555   2.8950   2.9526   2.9659   3.0556   3.0708   3.0744
  3.0829   3.1113   3.1187   3.1393   3.1754   3.2219   3.2497   3.2526
  3.2836   3.3402   3.3738   3.4314   3.5106   3.5591   3.6401   3.7265
  3.7846   3.7999   3.8913   3.9421   4.0121   4.0932   4.3209   4.7979
  4.8126   9.7647   9.7699   9.7777   9.7850   9.8089   9.8381   9.8471
 23.3280  23.4895  23.7837  23.8257  23.8591  23.8915  23.9285  23.9383
 24.0059  24.0568  24.0737  24.1230  25.7887  25.8027  25.8051  25.8213
 25.8809  25.9455  25.9834  26.0979  26.1221  26.1580  26.1727  26.2318
 26.2820  26.3434  26.5324  26.5770  26.6225  26.6640  26.7680  26.8411
 27.0556 215.7582 215.7630 215.7717 215.7798 215.8089 215.8492 215.8543
 --------------------------------------------------------------

          Ground-State Mulliken Net Atomic Charges

     Atom                 Charge (a.u.)
  ----------------------------------------
      1 C                    -0.788430
      2 C                    -1.054406
      3 Cl                    0.546900
      4 C                     0.516025
      5 Cl                    0.536670
      6 C                    -0.695573
      7 H                     0.239018
      8 C                     0.468095
      9 Cl                    0.535394
     10 C                    -1.053931
     11 Cl                    0.596307
     12 C                    -0.755306
     13 C                    -1.380746
     14 Cl                    0.514065
     15 C                     1.027239
     16 Cl                    0.523038
     17 C                    -0.756296
     18 H                     0.230285
     19 C                     0.409275
     20 Cl                    0.480858
     21 C                    -0.353974
     22 H                     0.215493
  ----------------------------------------
  Sum of atomic charges =     0.000000

 -----------------------------------------------------------------
                    Cartesian Multipole Moments
 -----------------------------------------------------------------
    Charge (ESU x 10^10)
                -0.0000
    Dipole Moment (Debye)
         X      -0.6125      Y       0.7512      Z      -0.0074
       Tot       0.9693
    Quadrupole Moments (Debye-Ang)
        XX    -153.3619     XY       0.0025     YY    -159.7061
        XZ      -4.6593     YZ      -0.4288     ZZ    -157.9428
    Octopole Moments (Debye-Ang^2)
       XXX    -298.7848    XXY      31.1713    XYY    -108.1436
       YYY      95.1804    XXZ      42.0045    XYZ       3.4823
       YYZ      46.1782    XZZ    -101.2051    YZZ      26.8028
       ZZZ     130.4656
    Hexadecapole Moments (Debye-Ang^3)
      XXXX   -6084.3183   XXXY     155.3073   XXYY   -1395.0279
      XYYY     152.1472   YYYY   -1952.0150   XXXZ     910.6391
      XXYZ      -7.3186   XYYZ     348.8470   YYYZ    -113.0469
      XXZZ   -1613.4056   XYZZ      50.9755   YYZZ    -960.2589
      XZZZ     993.4529   YZZZ     -57.4786   ZZZZ   -3759.0450
 -----------------------------------------------------------------
 Calculating analytic gradient of the SCF energy
 Gradient of SCF Energy
            1           2           3           4           5           6
    1  -0.0005345  -0.0001035   0.0003378   0.0002256   0.0000858   0.0000080
    2  -0.0000611  -0.0002118  -0.0007852   0.0000112   0.0000341  -0.0000757
    3  -0.0002600   0.0000865  -0.0003934   0.0000489  -0.0000522  -0.0002133
            7           8           9          10          11          12
    1   0.0000028  -0.0000832   0.0000657   0.0001823   0.0000064   0.0003459
    2   0.0000146   0.0000979  -0.0000777  -0.0000165   0.0000584   0.0001441
    3   0.0000216   0.0002326  -0.0000198  -0.0000122   0.0000650  -0.0002664
           13          14          15          16          17          18
    1  -0.0001261  -0.0000971   0.0000180  -0.0000687  -0.0001379  -0.0000135
    2   0.0003616   0.0006720  -0.0000774   0.0000007   0.0001520   0.0000047
    3   0.0000428   0.0006736   0.0000813   0.0000097  -0.0000345  -0.0000242
           19          20          21          22
    1   0.0001889  -0.0000163  -0.0002382  -0.0000482
    2  -0.0001084  -0.0000143  -0.0000712  -0.0000520
    3  -0.0000605  -0.0000378   0.0001245  -0.0000123
 Max gradient component =       7.852E-04
 RMS gradient           =       2.138E-04
 Gradient time:  CPU 298.02 s  wall 298.02 s
 Geometry Optimization Parameters
   NAtoms,    NIC,     NZ,  NCons,   NDum,   NFix, NCnnct, MaxDiis
       22     163      22       0       0       0       0       0

 Cartesian Hessian Update
 Hessian updated using BFGS update


** GEOMETRY OPTIMIZATION IN DELOCALIZED INTERNAL COORDINATES **
   Searching for a Minimum

   Optimization Cycle:  11

                       Coordinates (Angstroms)
     ATOM                X               Y               Z
      1  C         0.0087417159   -0.0122543381    0.0084586660
      2  C        -0.0108916156    0.3808377260    1.3552680851
      3  Cl        1.4848449296    0.8039429692    2.1416263071
      4  C        -1.2181275749    0.4257412628    2.0579236747
      5  Cl       -1.2861029222    0.9099127005    3.7313775110
      6  C        -2.4050868535    0.0797266765    1.4243664620
      7  H        -3.3369207218    0.1171392231    1.9711628664
      8  C        -2.3999605724   -0.3138138305    0.0931440745
      9  Cl       -3.9182180883   -0.7439120198   -0.6481167205
     10  C        -1.1960991724   -0.3617838503   -0.6179073251
     11  Cl       -1.1784084068   -0.8710248208   -2.2848040825
     12  C         1.2957370408   -0.0457859364   -0.7500524651
     13  C         2.1508388869   -1.1526967045   -0.6729296175
     14  Cl        1.7120160659   -2.5077541691    0.3314606852
     15  C         3.3467872661   -1.1559718147   -1.3993406489
     16  Cl        4.4395403368   -2.5146856262   -1.3384044594
     17  C         3.6931127057   -0.0673415774   -2.1949245444
     18  H         4.6185638348   -0.0793864891   -2.7534798835
     19  C         2.8370971105    1.0237192066   -2.2573972163
     20  Cl        3.2726353587    2.3966775554   -3.2565405624
     21  C         1.6447209265    1.0447650956   -1.5457446326
     22  H         0.9860275009    1.9006336545   -1.6073668216
   Point Group: c1    Number of degrees of freedom:    60


   Energy is  -3680.748868255

 Hessian updated using BFGS update

 60 Hessian modes will be used to form the next step
  Hessian Eigenvalues:
     0.002530    0.017884    0.018590    0.020864    0.020932    0.021746
     0.023032    0.023650    0.023844    0.023903    0.024090    0.024092
     0.024115    0.024119    0.024142    0.024152    0.024167    0.024228
     0.028493    0.072189    0.160004    0.160013    0.160265    0.217131
     0.231540    0.235057    0.235142    0.236788    0.249673    0.249988
     0.249996    0.250011    0.250028    0.250146    0.250753    0.257922
     0.289258    0.291470    0.300918    0.300990    0.301039    0.301168
     0.301371    0.318175    0.355097    0.356667    0.356690    0.375312
     0.413616    0.427357    0.432225    0.456007    0.461941    0.467743
     0.471546    0.477934    0.478220    0.479088    0.485902    0.581578

 Minimum search - taking simple RFO step
 Searching for Lamda that Minimizes Along All modes
 Value Taken    Lamda =  -0.00034670
 Calculated Step too Large.  Step scaled by  0.877656
 Step Taken.  Stepsize is  0.300000

                             Maximum     Tolerance    Cnvgd?
         Gradient           0.000794      0.000300      NO
         Displacement       0.224831      0.001200      NO
         Energy change     -0.000406      0.000001      NO


 New Cartesian Coordinates Obtained by Inverse Iteration

 Displacement from previous Coordinates is:  0.512873
 ----------------------------------------------------------------
             Standard Nuclear Orientation (Angstroms)
    I     Atom           X                Y                Z
 ----------------------------------------------------------------
    1      C       0.0117210843    -0.0065213031     0.0134438480
    2      C      -0.0168505380     0.4225753510     1.3487331901
    3      Cl      1.4676590319     0.8984480517     2.1267410366
    4      C      -1.2260284056     0.4610311949     2.0494687786
    5      Cl     -1.3060170926     0.9859767583     3.7102501150
    6      C      -2.4050184315     0.0740756582     1.4252734115
    7      H      -3.3375964421     0.1060883266     1.9711152576
    8      C      -2.3912296549    -0.3521331386     0.1041031527
    9      Cl     -3.9003986065    -0.8277884381    -0.6276515696
   10      C      -1.1861511883    -0.3935071800    -0.6047274841
   11      Cl     -1.1560207018    -0.9373333273    -2.2603269162
   12      C       1.2985447847    -0.0416811526    -0.7453860821
   13      C       2.1319716854    -1.1671536574    -0.7015770746
   14      Cl      1.6671546671    -2.5437234878     0.2614205560
   15      C       3.3257716330    -1.1737117096    -1.4316893421
   16      Cl      4.3912850848    -2.5551243653    -1.4131900607
   17      C       3.6914231141    -0.0707794964    -2.1982749455
   18      H       4.6147528042    -0.0858560176    -2.7602945068
   19      C       2.8567135765     1.0380266636    -2.2281886125
   20      Cl      3.3163483779     2.4292855357    -3.1906973262
   21      C       1.6671579290     1.0630738125    -1.5121317501
   22      H       1.0256550394     1.9334168146    -1.5486343233
 ----------------------------------------------------------------
 Nuclear Repulsion Energy =        2369.35387035 hartrees
 There are       97 alpha and       97 beta electrons
 Applying Cartesian multipole field
    Component          Value
    ---------          -----
     (2,0,0)        1.00000E-11
     (0,2,0)        2.00000E-11
     (0,0,2)       -3.00000E-11
 Nucleus-field energy     =    -0.0000000069 hartrees
 Requested basis set is 6-311++G(d,p)
 There are 178 shells and 495 basis functions
 A cutoff of  1.0D-15 yielded  11704 shell pairs
 There are    100403 function pairs (    107949 Cartesian)
 Smallest overlap matrix eigenvalue = 1.44E-07
 Linear dependence detected in AO basis
 Number of orthogonalized atomic orbitals = 488
 Maximum deviation from orthogonality = 5.953E-10
 Guess from superposition of atomic densities
 Warning:  Energy on first SCF cycle will be non-variational
 SAD guess density has 194.000000 electrons

 -----------------------------------------------------------------------
  General SCF calculation program by
  Eric Jon Sundstrom, Paul Horn, Yuezhi Mao, Dmitri Zuev, Alec White,
  David Stuck, Shaama M.S., Shane Yost, Joonho Lee, David Small,
  Daniel Levine, Susi Lehtola, Hugh Burton, Evgeny Epifanovsky,
  Bang C. Huynh
 -----------------------------------------------------------------------
 Exchange:     0.2000 Hartree-Fock + 0.0800 Slater + 0.7200 B88
 Correlation:  0.1900 VWN1RPA + 0.8100 LYP
 Using SG-1 standard quadrature grid
 A restricted SCF calculation will be
 performed using DIIS
 SCF converges when DIIS error is below 1.0e-08
 ---------------------------------------
  Cycle       Energy         DIIS error
 ---------------------------------------
    1   -3685.2056303245      2.74e-02  
    2   -3680.6380355444      1.93e-03  
    3   -3680.5770415245      2.32e-03  
    4   -3680.7402503414      5.17e-04  
    5   -3680.7474907755      2.18e-04  
    6   -3680.7487121355      9.41e-05  
    7   -3680.7489733316      2.24e-05  
    8   -3680.7489852710      9.80e-06  
    9   -3680.7489878905      3.35e-06  
   10   -3680.7489882347      8.47e-07  
   11   -3680.7489882560      2.18e-07  
   12   -3680.7489882572      9.32e-08  
   13   -3680.7489882575      3.24e-08  
   14   -3680.7489882575      1.01e-08  
   15   -3680.7489882575      4.28e-09  Convergence criterion met
 ---------------------------------------
 SCF time:   CPU 880.11s  wall 881.00s 
 SCF   energy in the final basis set =    -3680.7489882575
 Total energy in the final basis set =    -3680.7489882575

 --------------------------------------------------------------

                    Orbital Energies (a.u.)
 --------------------------------------------------------------

 Alpha MOs
 -- Occupied --
********-101.5817-101.5816-101.5814-101.5774-101.5771-101.5754 -10.2816
-10.2815 -10.2794 -10.2793 -10.2757 -10.2740 -10.2692 -10.2477 -10.2398
-10.2296 -10.2226 -10.2198  -9.4964  -9.4963  -9.4962  -9.4961  -9.4920
 -9.4919  -9.4899  -7.2613  -7.2611  -7.2611  -7.2610  -7.2569  -7.2568
 -7.2547  -7.2512  -7.2511  -7.2510  -7.2510  -7.2506  -7.2505  -7.2505
 -7.2501  -7.2468  -7.2466  -7.2461  -7.2460  -7.2446  -7.2443  -0.9655
 -0.9467  -0.9240  -0.9059  -0.8990  -0.8809  -0.8805  -0.8517  -0.8421
 -0.8022  -0.7660  -0.7481  -0.7461  -0.6868  -0.6349  -0.6279  -0.6226
 -0.5534  -0.5497  -0.5379  -0.5364  -0.5043  -0.4844  -0.4733  -0.4719
 -0.4668  -0.4612  -0.4511  -0.4405  -0.4282  -0.4170  -0.4139  -0.4122
 -0.3947  -0.3797  -0.3702  -0.3640  -0.3599  -0.3504  -0.3497  -0.3393
 -0.3381  -0.3359  -0.3340  -0.3277  -0.3267  -0.2869  -0.2846  -0.2689
 -0.2668
 -- Virtual --
 -0.0673  -0.0631  -0.0596  -0.0515  -0.0471  -0.0279  -0.0112  -0.0109
 -0.0016   0.0018   0.0099   0.0128   0.0212   0.0231   0.0283   0.0304
  0.0391   0.0469   0.0501   0.0521   0.0589   0.0605   0.0621   0.0708
  0.0771   0.0779   0.0808   0.0828   0.0901   0.0909   0.0936   0.1008
  0.1016   0.1032   0.1070   0.1077   0.1095   0.1123   0.1148   0.1208
  0.1242   0.1258   0.1270   0.1320   0.1348   0.1370   0.1393   0.1406
  0.1442   0.1459   0.1473   0.1493   0.1533   0.1660   0.1703   0.1768
  0.1803   0.1869   0.1877   0.1927   0.1992   0.2007   0.2024   0.2104
  0.2116   0.2135   0.2143   0.2224   0.2238   0.2271   0.2299   0.2366
  0.2383   0.2416   0.2441   0.2538   0.2567   0.2581   0.2610   0.2631
  0.2659   0.2723   0.2792   0.2823   0.2829   0.2854   0.2892   0.2959
  0.2988   0.3015   0.3054   0.3065   0.3119   0.3300   0.3344   0.3458
  0.3601   0.3916   0.4086   0.4150   0.4206   0.4305   0.4352   0.4367
  0.4455   0.4459   0.4534   0.4556   0.4607   0.4630   0.4689   0.4747
  0.4813   0.4827   0.4921   0.4987   0.5016   0.5045   0.5108   0.5139
  0.5266   0.5312   0.5436   0.5653   0.5685   0.5696   0.5779   0.5794
  0.5839   0.5891   0.5928   0.5986   0.5991   0.6204   0.6222   0.6266
  0.6320   0.6344   0.6442   0.6552   0.6576   0.6613   0.6697   0.6778
  0.6845   0.6862   0.6970   0.7050   0.7315   0.7451   0.7797   0.7807
  0.7932   0.7949   0.8225   0.8241   0.8268   0.8306   0.8327   0.8345
  0.8378   0.8396   0.8444   0.8490   0.8496   0.8532   0.8559   0.8587
  0.8624   0.8717   0.8729   0.8749   0.8853   0.8895   0.8913   0.8933
  0.8995   0.9040   0.9189   0.9208   0.9234   0.9311   0.9432   0.9433
  0.9463   0.9517   0.9553   0.9614   0.9704   0.9721   0.9753   0.9771
  0.9911   1.0009   1.0051   1.0079   1.0294   1.0500   1.0525   1.0669
  1.0965   1.0966   1.1370   1.1447   1.1670   1.1744   1.2051   1.2089
  1.2162   1.2226   1.2254   1.2411   1.2604   1.2671   1.2702   1.2774
  1.2845   1.2951   1.2972   1.2992   1.3151   1.3465   1.3625   1.3708
  1.3738   1.4064   1.4336   1.4715   1.4736   1.4809   1.5562   1.5587
  1.5668   1.5873   1.5918   1.5939   1.6017   1.6418   1.6583   1.6798
  1.7225   1.7287   1.7461   1.7525   1.7636   1.7757   1.8073   1.8129
  1.8491   1.8507   1.8727   1.8865   1.9046   1.9244   1.9335   1.9492
  1.9592   1.9829   1.9961   2.0310   2.0429   2.0686   2.0815   2.0841
  2.1139   2.1509   2.2037   2.2146   2.2297   2.2419   2.2446   2.2478
  2.2612   2.2659   2.2813   2.3016   2.3148   2.3173   2.3272   2.3324
  2.3372   2.3727   2.3895   2.4030   2.4323   2.4428   2.4492   2.4595
  2.4787   2.4978   2.5171   2.5286   2.5358   2.5550   2.5603   2.5853
  2.6054   2.6238   2.6391   2.6443   2.6753   2.6887   2.6911   2.7061
  2.7352   2.7386   2.7406   2.7483   2.7637   2.8140   2.8232   2.8305
  2.8585   2.8934   2.9539   2.9642   3.0557   3.0715   3.0743   3.0824
  3.1151   3.1191   3.1308   3.1762   3.2229   3.2486   3.2535   3.2914
  3.3407   3.3750   3.4306   3.5099   3.5602   3.6403   3.7269   3.7856
  3.8028   3.8909   3.9415   4.0126   4.0938   4.3195   4.7990   4.8094
  9.7657   9.7704   9.7773   9.7838   9.8097   9.8387   9.8542  23.3251
 23.4885  23.7835  23.8252  23.8592  23.8910  23.9276  23.9368  24.0056
 24.0571  24.0739  24.1234  25.7841  25.8020  25.8028  25.8209  25.8700
 25.9474  25.9841  26.0807  26.1193  26.1566  26.1680  26.2070  26.2846
 26.3225  26.5314  26.5762  26.6171  26.6380  26.7599  26.8343  27.0706
215.7588 215.7639 215.7713 215.7786 215.8099 215.8493 215.8626
 --------------------------------------------------------------

          Ground-State Mulliken Net Atomic Charges

     Atom                 Charge (a.u.)
  ----------------------------------------
      1 C                    -0.796542
      2 C                    -1.264867
      3 Cl                    0.566451
      4 C                     0.623035
      5 Cl                    0.533993
      6 C                    -0.494840
      7 H                     0.240026
      8 C                     0.704585
      9 Cl                    0.529073
     10 C                    -1.415378
     11 Cl                    0.595502
     12 C                    -0.772495
     13 C                    -1.692097
     14 Cl                    0.523258
     15 C                     1.141163
     16 Cl                    0.528930
     17 C                    -0.630749
     18 H                     0.231828
     19 C                     0.177541
     20 Cl                    0.497567
     21 C                    -0.044648
     22 H                     0.218666
  ----------------------------------------
  Sum of atomic charges =     0.000000

 -----------------------------------------------------------------
                    Cartesian Multipole Moments
 -----------------------------------------------------------------
    Charge (ESU x 10^10)
                 0.0000
    Dipole Moment (Debye)
         X      -0.6031      Y       0.7487      Z       0.0028
       Tot       0.9614
    Quadrupole Moments (Debye-Ang)
        XX    -153.3261     XY      -0.0006     YY    -159.7264
        XZ      -4.6516     YZ      -0.4859     ZZ    -157.9271
    Octopole Moments (Debye-Ang^2)
       XXX    -297.5401    XXY      31.1658    XYY    -107.6101
       YYY      95.7907    XXZ      42.6504    XYZ       3.6290
       YYZ      46.9075    XZZ    -100.5179    YZZ      26.9905
       ZZZ     132.3892
    Hexadecapole Moments (Debye-Ang^3)
      XXXX   -6048.0398   XXXY     131.1658   XXYY   -1403.0936
      XYYY     127.6613   YYYY   -2041.1504   XXXZ     934.3956
      XXYZ     -21.4123   XYYZ     356.9846   YYYZ    -157.4290
      XXZZ   -1597.7005   XYZZ      43.2130   YYZZ    -966.7877
      XZZZ    1016.6286   YZZZ    -100.7114   ZZZZ   -3708.0121
 -----------------------------------------------------------------
 Calculating analytic gradient of the SCF energy
 Gradient of SCF Energy
            1           2           3           4           5           6
    1  -0.0003634   0.0000845   0.0001355   0.0001315   0.0000586   0.0000395
    2  -0.0000484  -0.0001945  -0.0001654   0.0000511   0.0000156  -0.0001307
    3  -0.0001709  -0.0000681  -0.0000436   0.0000327  -0.0000120  -0.0001383
            7           8           9          10          11          12
    1   0.0000138  -0.0001156   0.0000355   0.0001794   0.0000743   0.0001363
    2   0.0000264   0.0000489  -0.0000439   0.0000418   0.0000558   0.0001426
    3   0.0000311   0.0002139   0.0000334   0.0000571   0.0000141  -0.0002719
           13          14          15          16          17          18
    1  -0.0001092  -0.0000492   0.0000207  -0.0000606  -0.0001061  -0.0000197
    2   0.0001978   0.0002054  -0.0000558  -0.0000001   0.0000777   0.0000020
    3   0.0000607   0.0003090   0.0000469  -0.0000273   0.0000036  -0.0000353
           19          20          21          22
    1   0.0000476  -0.0000061  -0.0000886  -0.0000387
    2  -0.0001355   0.0000295  -0.0000986  -0.0000216
    3  -0.0000192  -0.0000531   0.0000544  -0.0000172
 Max gradient component =       3.634E-04
 RMS gradient           =       1.116E-04
 Gradient time:  CPU 301.05 s  wall 301.06 s
 Geometry Optimization Parameters
   NAtoms,    NIC,     NZ,  NCons,   NDum,   NFix, NCnnct, MaxDiis
       22     163      22       0       0       0       0       0

 Cartesian Hessian Update
 Hessian updated using BFGS update


** GEOMETRY OPTIMIZATION IN DELOCALIZED INTERNAL COORDINATES **
   Searching for a Minimum

   Optimization Cycle:  12

                       Coordinates (Angstroms)
     ATOM                X               Y               Z
      1  C         0.0117210843   -0.0065213031    0.0134438480
      2  C        -0.0168505380    0.4225753510    1.3487331901
      3  Cl        1.4676590319    0.8984480517    2.1267410366
      4  C        -1.2260284056    0.4610311949    2.0494687786
      5  Cl       -1.3060170926    0.9859767583    3.7102501150
      6  C        -2.4050184315    0.0740756582    1.4252734115
      7  H        -3.3375964421    0.1060883266    1.9711152576
      8  C        -2.3912296549   -0.3521331386    0.1041031527
      9  Cl       -3.9003986065   -0.8277884381   -0.6276515696
     10  C        -1.1861511883   -0.3935071800   -0.6047274841
     11  Cl       -1.1560207018   -0.9373333273   -2.2603269162
     12  C         1.2985447847   -0.0416811526   -0.7453860821
     13  C         2.1319716854   -1.1671536574   -0.7015770746
     14  Cl        1.6671546671   -2.5437234878    0.2614205560
     15  C         3.3257716330   -1.1737117096   -1.4316893421
     16  Cl        4.3912850848   -2.5551243653   -1.4131900607
     17  C         3.6914231141   -0.0707794964   -2.1982749455
     18  H         4.6147528042   -0.0858560176   -2.7602945068
     19  C         2.8567135765    1.0380266636   -2.2281886125
     20  Cl        3.3163483779    2.4292855357   -3.1906973262
     21  C         1.6671579290    1.0630738125   -1.5121317501
     22  H         1.0256550394    1.9334168146   -1.5486343233
   Point Group: c1    Number of degrees of freedom:    60


   Energy is  -3680.748988258

 Hessian updated using BFGS update

 60 Hessian modes will be used to form the next step
  Hessian Eigenvalues:
     0.002133    0.017860    0.018533    0.020872    0.020951    0.021757
     0.023035    0.023652    0.023843    0.023903    0.024090    0.024092
     0.024116    0.024124    0.024143    0.024155    0.024173    0.024207
     0.028487    0.071415    0.160005    0.160013    0.160262    0.216434
     0.231679    0.235062    0.235142    0.236794    0.249959    0.249988
     0.249999    0.250011    0.250065    0.250287    0.250751    0.257637
     0.289273    0.291449    0.300933    0.300992    0.301041    0.301159
     0.301368    0.318170    0.355102    0.356667    0.356690    0.375309
     0.413540    0.427358    0.432232    0.455986    0.461941    0.467757
     0.471475    0.477805    0.478220    0.479098    0.485686    0.581560

 Minimum search - taking simple RFO step
 Searching for Lamda that Minimizes Along All modes
 Value Taken    Lamda =  -0.00006554
 Step Taken.  Stepsize is  0.164772

                             Maximum     Tolerance    Cnvgd?
         Gradient           0.000383      0.000300      NO
         Displacement       0.123350      0.001200      NO
         Energy change     -0.000120      0.000001      NO


 New Cartesian Coordinates Obtained by Inverse Iteration

 Displacement from previous Coordinates is:  0.278336
 ----------------------------------------------------------------
             Standard Nuclear Orientation (Angstroms)
    I     Atom           X                Y                Z
 ----------------------------------------------------------------
    1      C       0.0143129297    -0.0080832007     0.0181470011
    2      C      -0.0201839685     0.4420608492     1.3462597728
    3      Cl      1.4581292988     0.9434658623     2.1202802773
    4      C      -1.2312798849     0.4816231329     2.0443001435
    5      Cl     -1.3189383532     1.0322095290     3.6965036241
    6      C      -2.4060669692     0.0761017963     1.4243979388
    7      H      -3.3397702324     0.1090852245     1.9682359348
    8      C      -2.3864655688    -0.3706808654     0.1099469737
    9      Cl     -3.8909381534    -0.8668797588    -0.6178311172
   10      C      -1.1799907859    -0.4137856333    -0.5958398016
   11      Cl     -1.1434345507    -0.9796236708    -2.2437998052
   12      C       1.3010073845    -0.0433017112    -0.7411663929
   13      C       2.1241683269    -1.1772289899    -0.7183043485
   14      Cl      1.6475950872    -2.5669996907     0.2195828373
   15      C       3.3165299082    -1.1823491886    -1.4510167088
   16      Cl      4.3704084425    -2.5728542668    -1.4565943117
   17      C       3.6904726402    -0.0707909313    -2.2009011809
   18      H       4.6123083504    -0.0853272290    -2.7653995819
   19      C       2.8654806018     1.0456605482    -2.2112571522
   20      Cl      3.3345061256     2.4474841701    -3.1535568079
   21      C       1.6782319291     1.0700687262    -1.4914150760
   22      H       1.0447651931     1.9468301911    -1.5127928662
 ----------------------------------------------------------------
 Nuclear Repulsion Energy =        2368.82606619 hartrees
 There are       97 alpha and       97 beta electrons
 Applying Cartesian multipole field
    Component          Value
    ---------          -----
     (2,0,0)        1.00000E-11
     (0,2,0)        2.00000E-11
     (0,0,2)       -3.00000E-11
 Nucleus-field energy     =    -0.0000000055 hartrees
 Requested basis set is 6-311++G(d,p)
 There are 178 shells and 495 basis functions
 A cutoff of  1.0D-15 yielded  11712 shell pairs
 There are    100451 function pairs (    107999 Cartesian)
 Smallest overlap matrix eigenvalue = 1.42E-07
 Linear dependence detected in AO basis
 Number of orthogonalized atomic orbitals = 488
 Maximum deviation from orthogonality = 4.357E-10
 Guess from superposition of atomic densities
 Warning:  Energy on first SCF cycle will be non-variational
 SAD guess density has 194.000000 electrons

 -----------------------------------------------------------------------
  General SCF calculation program by
  Eric Jon Sundstrom, Paul Horn, Yuezhi Mao, Dmitri Zuev, Alec White,
  David Stuck, Shaama M.S., Shane Yost, Joonho Lee, David Small,
  Daniel Levine, Susi Lehtola, Hugh Burton, Evgeny Epifanovsky,
  Bang C. Huynh
 -----------------------------------------------------------------------
 Exchange:     0.2000 Hartree-Fock + 0.0800 Slater + 0.7200 B88
 Correlation:  0.1900 VWN1RPA + 0.8100 LYP
 Using SG-1 standard quadrature grid
 A restricted SCF calculation will be
 performed using DIIS
 SCF converges when DIIS error is below 1.0e-08
 ---------------------------------------
  Cycle       Energy         DIIS error
 ---------------------------------------
    1   -3685.2038876320      2.74e-02  
    2   -3680.6381236674      1.93e-03  
    3   -3680.5771617656      2.32e-03  
    4   -3680.7402932007      5.17e-04  
    5   -3680.7475323731      2.18e-04  
    6   -3680.7487523113      9.40e-05  
    7   -3680.7490129202      2.23e-05  
    8   -3680.7490247645      9.79e-06  
    9   -3680.7490273763      3.35e-06  
   10   -3680.7490277202      8.47e-07  
   11   -3680.7490277413      2.18e-07  
   12   -3680.7490277429      9.29e-08  
   13   -3680.7490277432      3.19e-08  
   14   -3680.7490277427      9.39e-09  Convergence criterion met
 ---------------------------------------
 SCF time:   CPU 827.50s  wall 827.00s 
 SCF   energy in the final basis set =    -3680.7490277427
 Total energy in the final basis set =    -3680.7490277427

 --------------------------------------------------------------

                    Orbital Energies (a.u.)
 --------------------------------------------------------------

 Alpha MOs
 -- Occupied --
********-101.5817-101.5815-101.5815-101.5774-101.5772-101.5754 -10.2816
-10.2815 -10.2794 -10.2793 -10.2757 -10.2740 -10.2692 -10.2478 -10.2399
-10.2296 -10.2226 -10.2198  -9.4964  -9.4962  -9.4962  -9.4962  -9.4920
 -9.4919  -9.4899  -7.2613  -7.2611  -7.2611  -7.2610  -7.2569  -7.2568
 -7.2547  -7.2512  -7.2511  -7.2510  -7.2510  -7.2505  -7.2505  -7.2504
 -7.2502  -7.2468  -7.2467  -7.2461  -7.2461  -7.2447  -7.2443  -0.9655
 -0.9467  -0.9240  -0.9059  -0.8990  -0.8808  -0.8806  -0.8517  -0.8421
 -0.8022  -0.7660  -0.7481  -0.7461  -0.6868  -0.6348  -0.6279  -0.6226
 -0.5533  -0.5497  -0.5379  -0.5364  -0.5043  -0.4844  -0.4733  -0.4719
 -0.4668  -0.4612  -0.4510  -0.4405  -0.4282  -0.4170  -0.4138  -0.4122
 -0.3947  -0.3797  -0.3701  -0.3640  -0.3599  -0.3505  -0.3498  -0.3392
 -0.3381  -0.3359  -0.3340  -0.3277  -0.3267  -0.2863  -0.2852  -0.2689
 -0.2668
 -- Virtual --
 -0.0668  -0.0633  -0.0600  -0.0515  -0.0472  -0.0279  -0.0112  -0.0109
 -0.0016   0.0018   0.0099   0.0128   0.0212   0.0231   0.0284   0.0304
  0.0391   0.0469   0.0501   0.0521   0.0592   0.0602   0.0621   0.0708
  0.0770   0.0779   0.0808   0.0827   0.0901   0.0908   0.0936   0.1011
  0.1014   0.1033   0.1070   0.1075   0.1094   0.1122   0.1148   0.1208
  0.1243   0.1259   0.1269   0.1319   0.1350   0.1369   0.1393   0.1405
  0.1445   0.1455   0.1474   0.1492   0.1532   0.1661   0.1703   0.1768
  0.1807   0.1869   0.1875   0.1928   0.1995   0.2004   0.2023   0.2103
  0.2112   0.2134   0.2141   0.2223   0.2235   0.2273   0.2299   0.2370
  0.2375   0.2414   0.2442   0.2539   0.2570   0.2579   0.2609   0.2630
  0.2658   0.2723   0.2792   0.2825   0.2834   0.2849   0.2892   0.2960
  0.2988   0.3011   0.3054   0.3064   0.3119   0.3302   0.3345   0.3462
  0.3606   0.3916   0.4086   0.4150   0.4205   0.4306   0.4354   0.4368
  0.4452   0.4459   0.4539   0.4555   0.4612   0.4622   0.4689   0.4746
  0.4812   0.4828   0.4925   0.4987   0.5013   0.5046   0.5101   0.5142
  0.5270   0.5310   0.5438   0.5670   0.5678   0.5694   0.5779   0.5803
  0.5827   0.5892   0.5924   0.5984   0.5993   0.6206   0.6225   0.6268
  0.6318   0.6345   0.6439   0.6553   0.6578   0.6615   0.6695   0.6778
  0.6847   0.6861   0.6976   0.7049   0.7316   0.7454   0.7807   0.7813
  0.7931   0.7952   0.8231   0.8257   0.8269   0.8303   0.8328   0.8339
  0.8361   0.8397   0.8447   0.8491   0.8503   0.8533   0.8556   0.8581
  0.8621   0.8715   0.8730   0.8742   0.8854   0.8904   0.8910   0.8931
  0.8991   0.9038   0.9190   0.9209   0.9237   0.9307   0.9433   0.9435
  0.9467   0.9510   0.9549   0.9611   0.9705   0.9716   0.9751   0.9768
  0.9911   1.0012   1.0053   1.0081   1.0292   1.0502   1.0524   1.0672
  1.0961   1.0968   1.1371   1.1447   1.1670   1.1749   1.2051   1.2089
  1.2163   1.2226   1.2253   1.2413   1.2612   1.2671   1.2710   1.2782
  1.2858   1.2951   1.2960   1.2993   1.3151   1.3463   1.3634   1.3719
  1.3730   1.4062   1.4341   1.4716   1.4736   1.4797   1.5562   1.5590
  1.5671   1.5875   1.5921   1.5937   1.6013   1.6438   1.6581   1.6798
  1.7223   1.7284   1.7458   1.7526   1.7635   1.7759   1.8077   1.8122
  1.8487   1.8505   1.8726   1.8869   1.9047   1.9243   1.9337   1.9491
  1.9594   1.9838   1.9963   2.0310   2.0429   2.0686   2.0814   2.0843
  2.1134   2.1507   2.2035   2.2157   2.2293   2.2417   2.2442   2.2473
  2.2615   2.2656   2.2806   2.3017   2.3149   2.3182   2.3275   2.3321
  2.3371   2.3728   2.3891   2.4021   2.4321   2.4426   2.4490   2.4597
  2.4801   2.4961   2.5175   2.5279   2.5355   2.5549   2.5604   2.5849
  2.6054   2.6241   2.6387   2.6437   2.6753   2.6888   2.6909   2.7056
  2.7354   2.7389   2.7400   2.7485   2.7635   2.8142   2.8232   2.8296
  2.8594   2.8930   2.9543   2.9635   3.0559   3.0716   3.0743   3.0824
  3.1159   3.1206   3.1272   3.1763   3.2232   3.2483   3.2536   3.2935
  3.3407   3.3755   3.4306   3.5097   3.5606   3.6403   3.7269   3.7857
  3.8036   3.8908   3.9414   4.0126   4.0939   4.3194   4.7992   4.8086
  9.7658   9.7705   9.7772   9.7838   9.8099   9.8390   9.8561  23.3259
 23.4884  23.7833  23.8249  23.8591  23.8910  23.9273  23.9363  24.0053
 24.0571  24.0739  24.1230  25.7825  25.8017  25.8026  25.8207  25.8676
 25.9481  25.9836  26.0804  26.1193  26.1565  26.1675  26.2067  26.2844
 26.3231  26.5310  26.5760  26.6171  26.6382  26.7579  26.8337  27.0736
215.7589 215.7641 215.7712 215.7786 215.8101 215.8495 215.8649
 --------------------------------------------------------------

          Ground-State Mulliken Net Atomic Charges

     Atom                 Charge (a.u.)
  ----------------------------------------
      1 C                    -0.802829
      2 C                    -1.288042
      3 Cl                    0.574640
      4 C                     0.632617
      5 Cl                    0.534177
      6 C                    -0.481071
      7 H                     0.240703
      8 C                     0.707608
      9 Cl                    0.531197
     10 C                    -1.414094
     11 Cl                    0.585955
     12 C                    -0.786859
     13 C                    -1.683931
     14 Cl                    0.520049
     15 C                     1.143461
     16 Cl                    0.530265
     17 C                    -0.618361
     18 H                     0.232107
     19 C                     0.170651
     20 Cl                    0.498628
     21 C                    -0.045614
     22 H                     0.218743
  ----------------------------------------
  Sum of atomic charges =     0.000000

 -----------------------------------------------------------------
                    Cartesian Multipole Moments
 -----------------------------------------------------------------
    Charge (ESU x 10^10)
                 0.0000
    Dipole Moment (Debye)
         X      -0.6001      Y       0.7525      Z       0.0081
       Tot       0.9625
    Quadrupole Moments (Debye-Ang)
        XX    -153.3087     XY      -0.0016     YY    -159.7509
        XZ      -4.6413     YZ      -0.5052     ZZ    -157.9244
    Octopole Moments (Debye-Ang^2)
       XXX    -297.0596    XXY      31.3711    XYY    -107.4037
       YYY      96.2732    XXZ      43.0142    XYZ       3.6247
       YYZ      47.3544    XZZ    -100.1686    YZZ      27.1868
       ZZZ     133.4726
    Hexadecapole Moments (Debye-Ang^3)
      XXXX   -6031.6549   XXXY     120.9198   XXYY   -1408.6044
      XYYY     117.5290   YYYY   -2091.5170   XXXZ     947.2731
      XXYZ     -29.6450   XYYZ     361.3696   YYYZ    -182.6013
      XXZZ   -1589.4996   XYZZ      39.8201   YYZZ    -970.3425
      XZZZ    1029.0363   YZZZ    -125.4391   ZZZZ   -3679.4542
 -----------------------------------------------------------------
 Calculating analytic gradient of the SCF energy
 Gradient of SCF Energy
            1           2           3           4           5           6
    1  -0.0001641   0.0001453   0.0000186   0.0000581   0.0000399   0.0000187
    2   0.0000423  -0.0001388   0.0000734  -0.0000185   0.0000168   0.0000150
    3  -0.0000160  -0.0000744   0.0000724   0.0000332   0.0000186  -0.0000610
            7           8           9          10          11          12
    1   0.0000218  -0.0000423   0.0000397   0.0000550   0.0000401   0.0000045
    2   0.0000058  -0.0000156  -0.0000171  -0.0000484   0.0000445   0.0001244
    3   0.0000447   0.0001224   0.0000141   0.0000714   0.0000111  -0.0001537
           13          14          15          16          17          18
    1  -0.0000678  -0.0000500   0.0000418  -0.0000381  -0.0000447  -0.0000215
    2   0.0000119   0.0000545  -0.0000373   0.0000066   0.0000395  -0.0000052
    3   0.0000150   0.0000931   0.0000019  -0.0000263  -0.0000207  -0.0000408
           19          20          21          22
    1   0.0000205  -0.0000176  -0.0000250  -0.0000329
    2  -0.0000650  -0.0000012  -0.0000846  -0.0000032
    3  -0.0000265  -0.0000489  -0.0000071  -0.0000224
 Max gradient component =       1.641E-04
 RMS gradient           =       5.775E-05
 Gradient time:  CPU 304.40 s  wall 304.41 s
 Geometry Optimization Parameters
   NAtoms,    NIC,     NZ,  NCons,   NDum,   NFix, NCnnct, MaxDiis
       22     163      22       0       0       0       0       0

 Cartesian Hessian Update
 Hessian updated using BFGS update


** GEOMETRY OPTIMIZATION IN DELOCALIZED INTERNAL COORDINATES **
   Searching for a Minimum

   Optimization Cycle:  13

                       Coordinates (Angstroms)
     ATOM                X               Y               Z
      1  C         0.0143129297   -0.0080832007    0.0181470011
      2  C        -0.0201839685    0.4420608492    1.3462597728
      3  Cl        1.4581292988    0.9434658623    2.1202802773
      4  C        -1.2312798849    0.4816231329    2.0443001435
      5  Cl       -1.3189383532    1.0322095290    3.6965036241
      6  C        -2.4060669692    0.0761017963    1.4243979388
      7  H        -3.3397702324    0.1090852245    1.9682359348
      8  C        -2.3864655688   -0.3706808654    0.1099469737
      9  Cl       -3.8909381534   -0.8668797588   -0.6178311172
     10  C        -1.1799907859   -0.4137856333   -0.5958398016
     11  Cl       -1.1434345507   -0.9796236708   -2.2437998052
     12  C         1.3010073845   -0.0433017112   -0.7411663929
     13  C         2.1241683269   -1.1772289899   -0.7183043485
     14  Cl        1.6475950872   -2.5669996907    0.2195828373
     15  C         3.3165299082   -1.1823491886   -1.4510167088
     16  Cl        4.3704084425   -2.5728542668   -1.4565943117
     17  C         3.6904726402   -0.0707909313   -2.2009011809
     18  H         4.6123083504   -0.0853272290   -2.7653995819
     19  C         2.8654806018    1.0456605482   -2.2112571522
     20  Cl        3.3345061256    2.4474841701   -3.1535568079
     21  C         1.6782319291    1.0700687262   -1.4914150760
     22  H         1.0447651931    1.9468301911   -1.5127928662
   Point Group: c1    Number of degrees of freedom:    60


   Energy is  -3680.749027743

 Hessian updated using BFGS update

 60 Hessian modes will be used to form the next step
  Hessian Eigenvalues:
     0.001835    0.017601    0.018428    0.020829    0.020952    0.021785
     0.022962    0.023646    0.023829    0.023882    0.024091    0.024095
     0.024112    0.024120    0.024137    0.024158    0.024166    0.024207
     0.028458    0.070660    0.160005    0.160013    0.160263    0.214091
     0.231449    0.235041    0.235153    0.236810    0.249395    0.249981
     0.249990    0.250010    0.250031    0.250303    0.250884    0.257100
     0.289259    0.291543    0.300920    0.300992    0.301043    0.301133
     0.301365    0.318111    0.355101    0.356667    0.356690    0.375357
     0.413481    0.427396    0.432227    0.456117    0.461937    0.467755
     0.471351    0.477676    0.478213    0.479135    0.485460    0.579728

 Minimum search - taking simple RFO step
 Searching for Lamda that Minimizes Along All modes
 Value Taken    Lamda =  -0.00000638
 Step Taken.  Stepsize is  0.044121

                             Maximum     Tolerance    Cnvgd?
         Gradient           0.000451      0.000300      NO
         Displacement       0.031332      0.001200      NO
         Energy change     -0.000039      0.000001      NO


 New Cartesian Coordinates Obtained by Inverse Iteration

 Displacement from previous Coordinates is:  0.081355
 ----------------------------------------------------------------
             Standard Nuclear Orientation (Angstroms)
    I     Atom           X                Y                Z
 ----------------------------------------------------------------
    1      C       0.0151131987    -0.0116522125     0.0197186524
    2      C      -0.0209504817     0.4455241948     1.3453247149
    3      Cl      1.4565355431     0.9517156251     2.1177609660
    4      C      -1.2327144510     0.4884919400     2.0421231520
    5      Cl     -1.3221179407     1.0483302161     3.6911411834
    6      C      -2.4067328673     0.0791409537     1.4235024638
    7      H      -3.3409551446     0.1147132419     1.9662705457
    8      C      -2.3858384968    -0.3742227691     0.1112479464
    9      Cl     -3.8899628358    -0.8739751037    -0.6149236076
   10      C      -1.1788152583    -0.4205305209    -0.5933562072
   11      Cl     -1.1410932574    -0.9944867449    -2.2384578549
   12      C       1.3017854067    -0.0465211690    -0.7397062626
   13      C       2.1235312823    -1.1817060435    -0.7233972391
   14      Cl      1.6459439306    -2.5759813699     0.2071403326
   15      C       3.3154137168    -1.1844106310    -1.4569147347
   16      Cl      4.3683458222    -2.5756700547    -1.4693577462
   17      C       3.6902563952    -0.0696274121    -2.2015013102
   18      H       4.6117873098    -0.0824628688    -2.7665346753
   19      C       2.8666415928     1.0479168929    -2.2056307157
   20      Cl      3.3365510149     2.4539195374    -3.1411693234
   21      C       1.6801507630     1.0701895410    -1.4845737606
   22      H       1.0479725085     1.9479896507    -1.5009271675
 ----------------------------------------------------------------
 Nuclear Repulsion Energy =        2368.56147336 hartrees
 There are       97 alpha and       97 beta electrons
 Applying Cartesian multipole field
    Component          Value
    ---------          -----
     (2,0,0)        1.00000E-11
     (0,2,0)        2.00000E-11
     (0,0,2)       -3.00000E-11
 Nucleus-field energy     =    -0.0000000050 hartrees
 Requested basis set is 6-311++G(d,p)
 There are 178 shells and 495 basis functions
 A cutoff of  1.0D-15 yielded  11708 shell pairs
 There are    100404 function pairs (    107949 Cartesian)
 Smallest overlap matrix eigenvalue = 1.41E-07
 Linear dependence detected in AO basis
 Number of orthogonalized atomic orbitals = 488
 Maximum deviation from orthogonality = 5.738E-10
 Guess from superposition of atomic densities
 Warning:  Energy on first SCF cycle will be non-variational
 SAD guess density has 194.000000 electrons

 -----------------------------------------------------------------------
  General SCF calculation program by
  Eric Jon Sundstrom, Paul Horn, Yuezhi Mao, Dmitri Zuev, Alec White,
  David Stuck, Shaama M.S., Shane Yost, Joonho Lee, David Small,
  Daniel Levine, Susi Lehtola, Hugh Burton, Evgeny Epifanovsky,
  Bang C. Huynh
 -----------------------------------------------------------------------
 Exchange:     0.2000 Hartree-Fock + 0.0800 Slater + 0.7200 B88
 Correlation:  0.1900 VWN1RPA + 0.8100 LYP
 Using SG-1 standard quadrature grid
 A restricted SCF calculation will be
 performed using DIIS
 SCF converges when DIIS error is below 1.0e-08
 ---------------------------------------
  Cycle       Energy         DIIS error
 ---------------------------------------
    1   -3685.2033661509      2.74e-02  
    2   -3680.6381402516      1.93e-03  
    3   -3680.5771643292      2.32e-03  
    4   -3680.7402952608      5.17e-04  
    5   -3680.7475358306      2.18e-04  
    6   -3680.7487561982      9.40e-05  
    7   -3680.7490165358      2.23e-05  
    8   -3680.7490283470      9.79e-06  
    9   -3680.7490309564      3.35e-06  
   10   -3680.7490312996      8.47e-07  
   11   -3680.7490313208      2.18e-07  
   12   -3680.7490313221      9.28e-08  
   13   -3680.7490313224      3.18e-08  
   14   -3680.7490313226      9.29e-09  Convergence criterion met
 ---------------------------------------
 SCF time:   CPU 831.10s  wall 831.00s 
 SCF   energy in the final basis set =    -3680.7490313226
 Total energy in the final basis set =    -3680.7490313226

 --------------------------------------------------------------

                    Orbital Energies (a.u.)
 --------------------------------------------------------------

 Alpha MOs
 -- Occupied --
********-101.5817-101.5815-101.5815-101.5774-101.5772-101.5754 -10.2816
-10.2816 -10.2794 -10.2794 -10.2757 -10.2741 -10.2692 -10.2478 -10.2399
-10.2296 -10.2226 -10.2198  -9.4964  -9.4963  -9.4962  -9.4962  -9.4920
 -9.4919  -9.4899  -7.2613  -7.2612  -7.2611  -7.2610  -7.2569  -7.2568
 -7.2547  -7.2512  -7.2511  -7.2510  -7.2510  -7.2505  -7.2505  -7.2504
 -7.2503  -7.2468  -7.2467  -7.2461  -7.2461  -7.2447  -7.2443  -0.9655
 -0.9467  -0.9240  -0.9059  -0.8990  -0.8808  -0.8806  -0.8517  -0.8421
 -0.8022  -0.7660  -0.7481  -0.7461  -0.6868  -0.6348  -0.6279  -0.6226
 -0.5533  -0.5497  -0.5379  -0.5364  -0.5043  -0.4844  -0.4733  -0.4719
 -0.4668  -0.4612  -0.4510  -0.4405  -0.4282  -0.4170  -0.4139  -0.4122
 -0.3947  -0.3797  -0.3701  -0.3641  -0.3599  -0.3505  -0.3498  -0.3392
 -0.3381  -0.3359  -0.3340  -0.3277  -0.3267  -0.2862  -0.2853  -0.2689
 -0.2668
 -- Virtual --
 -0.0668  -0.0633  -0.0601  -0.0515  -0.0472  -0.0279  -0.0112  -0.0109
 -0.0016   0.0018   0.0099   0.0128   0.0212   0.0231   0.0283   0.0304
  0.0391   0.0470   0.0500   0.0521   0.0592   0.0602   0.0620   0.0708
  0.0770   0.0779   0.0808   0.0827   0.0900   0.0908   0.0936   0.1011
  0.1013   0.1033   0.1069   0.1074   0.1094   0.1122   0.1147   0.1208
  0.1243   0.1259   0.1268   0.1319   0.1350   0.1369   0.1394   0.1405
  0.1445   0.1454   0.1475   0.1492   0.1532   0.1661   0.1703   0.1767
  0.1807   0.1869   0.1874   0.1928   0.1996   0.2002   0.2023   0.2103
  0.2112   0.2133   0.2140   0.2223   0.2235   0.2274   0.2299   0.2370
  0.2373   0.2414   0.2443   0.2539   0.2571   0.2579   0.2609   0.2629
  0.2659   0.2723   0.2792   0.2826   0.2834   0.2849   0.2892   0.2960
  0.2987   0.3011   0.3053   0.3064   0.3118   0.3302   0.3346   0.3464
  0.3606   0.3915   0.4085   0.4150   0.4205   0.4306   0.4354   0.4369
  0.4450   0.4459   0.4539   0.4555   0.4611   0.4620   0.4688   0.4746
  0.4814   0.4829   0.4925   0.4987   0.5012   0.5047   0.5100   0.5142
  0.5271   0.5308   0.5438   0.5673   0.5676   0.5693   0.5779   0.5803
  0.5824   0.5890   0.5923   0.5983   0.5993   0.6206   0.6225   0.6266
  0.6317   0.6344   0.6439   0.6552   0.6580   0.6615   0.6693   0.6778
  0.6849   0.6862   0.6978   0.7051   0.7316   0.7452   0.7806   0.7813
  0.7931   0.7951   0.8231   0.8261   0.8267   0.8302   0.8329   0.8337
  0.8358   0.8397   0.8448   0.8491   0.8504   0.8533   0.8555   0.8579
  0.8620   0.8715   0.8730   0.8741   0.8853   0.8903   0.8910   0.8930
  0.8989   0.9039   0.9190   0.9210   0.9237   0.9304   0.9433   0.9436
  0.9467   0.9511   0.9549   0.9611   0.9705   0.9716   0.9750   0.9768
  0.9912   1.0012   1.0053   1.0081   1.0292   1.0503   1.0523   1.0673
  1.0961   1.0969   1.1374   1.1447   1.1669   1.1749   1.2051   1.2089
  1.2162   1.2227   1.2253   1.2413   1.2613   1.2671   1.2710   1.2783
  1.2856   1.2951   1.2958   1.2994   1.3152   1.3462   1.3636   1.3721
  1.3726   1.4063   1.4342   1.4716   1.4739   1.4793   1.5562   1.5590
  1.5672   1.5875   1.5921   1.5937   1.6013   1.6437   1.6581   1.6798
  1.7222   1.7282   1.7458   1.7526   1.7635   1.7757   1.8078   1.8119
  1.8483   1.8505   1.8725   1.8868   1.9046   1.9242   1.9337   1.9491
  1.9597   1.9839   1.9963   2.0309   2.0429   2.0686   2.0814   2.0843
  2.1133   2.1508   2.2033   2.2161   2.2291   2.2416   2.2442   2.2471
  2.2615   2.2656   2.2805   2.3018   2.3148   2.3180   2.3276   2.3322
  2.3370   2.3728   2.3890   2.4019   2.4321   2.4426   2.4486   2.4599
  2.4802   2.4958   2.5175   2.5278   2.5354   2.5548   2.5602   2.5849
  2.6053   2.6239   2.6387   2.6433   2.6751   2.6888   2.6909   2.7056
  2.7355   2.7390   2.7399   2.7484   2.7635   2.8142   2.8232   2.8296
  2.8597   2.8930   2.9543   2.9633   3.0558   3.0715   3.0744   3.0823
  3.1159   3.1208   3.1266   3.1761   3.2233   3.2482   3.2535   3.2935
  3.3407   3.3755   3.4306   3.5096   3.5607   3.6402   3.7269   3.7857
  3.8037   3.8907   3.9415   4.0125   4.0938   4.3194   4.7992   4.8085
  9.7658   9.7705   9.7772   9.7838   9.8099   9.8390   9.8562  23.3260
 23.4884  23.7832  23.8248  23.8591  23.8910  23.9272  23.9362  24.0052
 24.0571  24.0739  24.1228  25.7822  25.8015  25.8026  25.8207  25.8674
 25.9481  25.9833  26.0806  26.1194  26.1563  26.1672  26.2059  26.2844
 26.3225  26.5308  26.5760  26.6169  26.6377  26.7575  26.8335  27.0733
215.7588 215.7641 215.7712 215.7786 215.8101 215.8494 215.8651
 --------------------------------------------------------------

          Ground-State Mulliken Net Atomic Charges

     Atom                 Charge (a.u.)
  ----------------------------------------
      1 C                    -0.804534
      2 C                    -1.299424
      3 Cl                    0.578031
      4 C                     0.641584
      5 Cl                    0.533483
      6 C                    -0.471338
      7 H                     0.240757
      8 C                     0.714908
      9 Cl                    0.531242
     10 C                    -1.417996
     11 Cl                    0.583827
     12 C                    -0.799196
     13 C                    -1.654211
     14 Cl                    0.519806
     15 C                     1.128501
     16 Cl                    0.531056
     17 C                    -0.618292
     18 H                     0.232142
     19 C                     0.168225
     20 Cl                    0.499203
     21 C                    -0.056525
     22 H                     0.218752
  ----------------------------------------
  Sum of atomic charges =     0.000000

 -----------------------------------------------------------------
                    Cartesian Multipole Moments
 -----------------------------------------------------------------
    Charge (ESU x 10^10)
                 0.0000
    Dipole Moment (Debye)
         X      -0.5999      Y       0.7547      Z       0.0103
       Tot       0.9642
    Quadrupole Moments (Debye-Ang)
        XX    -153.3044     XY      -0.0036     YY    -159.7633
        XZ      -4.6392     YZ      -0.5080     ZZ    -157.9261
    Octopole Moments (Debye-Ang^2)
       XXX    -297.0256    XXY      31.5215    XYY    -107.3943
       YYY      96.4526    XXZ      43.1244    XYZ       3.5757
       YYZ      47.5044    XZZ    -100.0970    YZZ      27.2764
       ZZZ     133.8002
    Hexadecapole Moments (Debye-Ang^3)
      XXXX   -6030.4989   XXXY     119.7671   XXYY   -1410.9391
      XYYY     116.4015   YYYY   -2106.2642   XXXZ     950.1057
      XXYZ     -32.1712   XYYZ     362.3567   YYYZ    -189.9858
      XXZZ   -1587.4172   XYZZ      39.4261   YYZZ    -970.9943
      XZZZ    1031.7766   YZZZ    -132.6773   ZZZZ   -3669.1733
 -----------------------------------------------------------------
 Calculating analytic gradient of the SCF energy
 Gradient of SCF Energy
            1           2           3           4           5           6
    1  -0.0000061   0.0000988  -0.0000124   0.0000170   0.0000276   0.0000216
    2   0.0000184  -0.0000965   0.0000914   0.0000024   0.0000196  -0.0000053
    3   0.0000932  -0.0000744   0.0000204   0.0000006   0.0000226   0.0000135
            7           8           9          10          11          12
    1   0.0000225  -0.0000295   0.0000066   0.0000088   0.0000136  -0.0000448
    2   0.0000103  -0.0000073  -0.0000061   0.0000125   0.0000085   0.0001153
    3   0.0000401   0.0000592   0.0000458   0.0000193   0.0000018  -0.0000673
           13          14          15          16          17          18
    1   0.0000144  -0.0000117   0.0000010  -0.0000133  -0.0000256  -0.0000209
    2  -0.0000698   0.0000183  -0.0000338   0.0000081   0.0000060  -0.0000061
    3  -0.0000211   0.0000300  -0.0000209  -0.0000131  -0.0000233  -0.0000346
           19          20          21          22
    1  -0.0000123  -0.0000312   0.0000004  -0.0000243
    2  -0.0000258  -0.0000077  -0.0000507  -0.0000017
    3  -0.0000268  -0.0000401  -0.0000051  -0.0000198
 Max gradient component =       1.153E-04
 RMS gradient           =       3.780E-05
 Gradient time:  CPU 298.97 s  wall 298.98 s
 Geometry Optimization Parameters
   NAtoms,    NIC,     NZ,  NCons,   NDum,   NFix, NCnnct, MaxDiis
       22     163      22       0       0       0       0       0

 Cartesian Hessian Update
 Hessian updated using BFGS update


** GEOMETRY OPTIMIZATION IN DELOCALIZED INTERNAL COORDINATES **
   Searching for a Minimum

   Optimization Cycle:  14

                       Coordinates (Angstroms)
     ATOM                X               Y               Z
      1  C         0.0151131987   -0.0116522125    0.0197186524
      2  C        -0.0209504817    0.4455241948    1.3453247149
      3  Cl        1.4565355431    0.9517156251    2.1177609660
      4  C        -1.2327144510    0.4884919400    2.0421231520
      5  Cl       -1.3221179407    1.0483302161    3.6911411834
      6  C        -2.4067328673    0.0791409537    1.4235024638
      7  H        -3.3409551446    0.1147132419    1.9662705457
      8  C        -2.3858384968   -0.3742227691    0.1112479464
      9  Cl       -3.8899628358   -0.8739751037   -0.6149236076
     10  C        -1.1788152583   -0.4205305209   -0.5933562072
     11  Cl       -1.1410932574   -0.9944867449   -2.2384578549
     12  C         1.3017854067   -0.0465211690   -0.7397062626
     13  C         2.1235312823   -1.1817060435   -0.7233972391
     14  Cl        1.6459439306   -2.5759813699    0.2071403326
     15  C         3.3154137168   -1.1844106310   -1.4569147347
     16  Cl        4.3683458222   -2.5756700547   -1.4693577462
     17  C         3.6902563952   -0.0696274121   -2.2015013102
     18  H         4.6117873098   -0.0824628688   -2.7665346753
     19  C         2.8666415928    1.0479168929   -2.2056307157
     20  Cl        3.3365510149    2.4539195374   -3.1411693234
     21  C         1.6801507630    1.0701895410   -1.4845737606
     22  H         1.0479725085    1.9479896507   -1.5009271675
   Point Group: c1    Number of degrees of freedom:    60


   Energy is  -3680.749031323

 Hessian updated using BFGS update

 60 Hessian modes will be used to form the next step
  Hessian Eigenvalues:
     0.001823    0.015966    0.018383    0.020513    0.020959    0.021808
     0.022902    0.023642    0.023835    0.023888    0.024091    0.024094
     0.024117    0.024137    0.024143    0.024157    0.024191    0.024495
     0.028072    0.070279    0.159964    0.160013    0.160263    0.203437
     0.224804    0.234765    0.235152    0.236724    0.239952    0.249989
     0.249998    0.250011    0.250045    0.250317    0.250776    0.257424
     0.289021    0.291578    0.300858    0.301002    0.301012    0.301203
     0.301360    0.317707    0.355102    0.356667    0.356688    0.375394
     0.414686    0.427956    0.432265    0.455883    0.462267    0.467806
     0.471228    0.477614    0.478229    0.479401    0.485887    0.574954

 Minimum search - taking simple RFO step
 Searching for Lamda that Minimizes Along All modes
 Value Taken    Lamda =  -0.00000108
 Step Taken.  Stepsize is  0.010819

                             Maximum     Tolerance    Cnvgd?
         Gradient           0.000186      0.000300     YES
         Displacement       0.006188      0.001200      NO
         Energy change     -0.000004      0.000001      NO


 New Cartesian Coordinates Obtained by Inverse Iteration

 Displacement from previous Coordinates is:  0.027438
 ----------------------------------------------------------------
             Standard Nuclear Orientation (Angstroms)
    I     Atom           X                Y                Z
 ----------------------------------------------------------------
    1      C       0.0153342513    -0.0135877047     0.0201919435
    2      C      -0.0210453097     0.4457899487     1.3451253841
    3      Cl      1.4568628839     0.9507669216     2.1176663541
    4      C      -1.2330666494     0.4909497643     2.0413208779
    5      Cl     -1.3227059468     1.0538008574     3.6892852099
    6      C      -2.4070819422     0.0814035537     1.4228506320
    7      H      -3.3415707165     0.1186129233     1.9650438742
    8      C      -2.3858194079    -0.3746444651     0.1114872582
    9      Cl     -3.8900419769    -0.8748467664    -0.6142388884
   10      C      -1.1785719380    -0.4231346924    -0.5925280581
   11      Cl     -1.1406433882    -1.0004802917    -2.2364010529
   12      C       1.3019987025    -0.0482153912    -0.7392586194
   13      C       2.1239170748    -1.1831752679    -0.7247450228
   14      Cl      1.6462972918    -2.5790871639     0.2031853457
   15      C       3.3157169374    -1.1845428827    -1.4584087496
   16      Cl      4.3688640924    -2.5756651789    -1.4731748375
   17      C       3.6903012083    -0.0686674866    -2.2014609562
   18      H       4.6117470127    -0.0805815575    -2.7666534873
   19      C       2.8664747441     1.0487365375    -2.2038861260
   20      Cl      3.3359877326     2.4561540188    -3.1374667619
   21      C       1.6800923803     1.0696809353    -1.4826234061
   22      H       1.0478007146     1.9474182819    -1.4975315613
 ----------------------------------------------------------------
 Nuclear Repulsion Energy =        2368.48456507 hartrees
 There are       97 alpha and       97 beta electrons
 Applying Cartesian multipole field
    Component          Value
    ---------          -----
     (2,0,0)        1.00000E-11
     (0,2,0)        2.00000E-11
     (0,0,2)       -3.00000E-11
 Nucleus-field energy     =    -0.0000000049 hartrees
 Requested basis set is 6-311++G(d,p)
 There are 178 shells and 495 basis functions
 A cutoff of  1.0D-15 yielded  11707 shell pairs
 There are    100411 function pairs (    107956 Cartesian)
 Smallest overlap matrix eigenvalue = 1.41E-07
 Linear dependence detected in AO basis
 Number of orthogonalized atomic orbitals = 488
 Maximum deviation from orthogonality = 5.276E-10
 Guess from superposition of atomic densities
 Warning:  Energy on first SCF cycle will be non-variational
 SAD guess density has 194.000000 electrons

 -----------------------------------------------------------------------
  General SCF calculation program by
  Eric Jon Sundstrom, Paul Horn, Yuezhi Mao, Dmitri Zuev, Alec White,
  David Stuck, Shaama M.S., Shane Yost, Joonho Lee, David Small,
  Daniel Levine, Susi Lehtola, Hugh Burton, Evgeny Epifanovsky,
  Bang C. Huynh
 -----------------------------------------------------------------------
 Exchange:     0.2000 Hartree-Fock + 0.0800 Slater + 0.7200 B88
 Correlation:  0.1900 VWN1RPA + 0.8100 LYP
 Using SG-1 standard quadrature grid
 A restricted SCF calculation will be
 performed using DIIS
 SCF converges when DIIS error is below 1.0e-08
 ---------------------------------------
  Cycle       Energy         DIIS error
 ---------------------------------------
    1   -3685.2032652910      2.74e-02  
    2   -3680.6381477982      1.93e-03  
    3   -3680.5771613286      2.32e-03  
    4   -3680.7402930122      5.17e-04  
    5   -3680.7475358226      2.18e-04  
    6   -3680.7487566805      9.40e-05  
    7   -3680.7490169967      2.23e-05  
    8   -3680.7490288116      9.79e-06  
    9   -3680.7490314229      3.35e-06  
   10   -3680.7490317660      8.47e-07  
   11   -3680.7490317872      2.18e-07  
   12   -3680.7490317884      9.28e-08  
   13   -3680.7490317888      3.18e-08  
   14   -3680.7490317889      9.28e-09  Convergence criterion met
 ---------------------------------------
 SCF time:   CPU 825.02s  wall 825.00s 
 SCF   energy in the final basis set =    -3680.7490317889
 Total energy in the final basis set =    -3680.7490317889

 --------------------------------------------------------------

                    Orbital Energies (a.u.)
 --------------------------------------------------------------

 Alpha MOs
 -- Occupied --
********-101.5817-101.5815-101.5815-101.5774-101.5772-101.5754 -10.2816
-10.2816 -10.2794 -10.2794 -10.2757 -10.2741 -10.2692 -10.2479 -10.2399
-10.2297 -10.2226 -10.2198  -9.4964  -9.4963  -9.4962  -9.4962  -9.4920
 -9.4919  -9.4899  -7.2613  -7.2612  -7.2611  -7.2610  -7.2569  -7.2568
 -7.2547  -7.2512  -7.2511  -7.2510  -7.2510  -7.2505  -7.2505  -7.2504
 -7.2503  -7.2468  -7.2467  -7.2461  -7.2461  -7.2447  -7.2443  -0.9655
 -0.9467  -0.9240  -0.9059  -0.8990  -0.8808  -0.8806  -0.8517  -0.8421
 -0.8022  -0.7660  -0.7481  -0.7461  -0.6868  -0.6349  -0.6279  -0.6226
 -0.5533  -0.5497  -0.5379  -0.5364  -0.5044  -0.4844  -0.4733  -0.4719
 -0.4668  -0.4612  -0.4510  -0.4406  -0.4282  -0.4170  -0.4139  -0.4122
 -0.3947  -0.3797  -0.3701  -0.3641  -0.3599  -0.3505  -0.3498  -0.3392
 -0.3381  -0.3359  -0.3340  -0.3277  -0.3267  -0.2862  -0.2853  -0.2689
 -0.2668
 -- Virtual --
 -0.0668  -0.0633  -0.0602  -0.0515  -0.0472  -0.0279  -0.0112  -0.0109
 -0.0016   0.0018   0.0099   0.0129   0.0212   0.0231   0.0283   0.0304
  0.0391   0.0470   0.0500   0.0521   0.0592   0.0602   0.0620   0.0708
  0.0770   0.0779   0.0809   0.0827   0.0900   0.0908   0.0936   0.1012
  0.1013   0.1033   0.1069   0.1074   0.1095   0.1122   0.1147   0.1208
  0.1243   0.1259   0.1268   0.1319   0.1350   0.1369   0.1394   0.1405
  0.1445   0.1454   0.1475   0.1493   0.1532   0.1661   0.1703   0.1767
  0.1807   0.1869   0.1874   0.1928   0.1996   0.2002   0.2023   0.2102
  0.2112   0.2133   0.2140   0.2223   0.2234   0.2274   0.2299   0.2370
  0.2372   0.2415   0.2443   0.2539   0.2571   0.2579   0.2609   0.2629
  0.2660   0.2723   0.2792   0.2827   0.2833   0.2850   0.2892   0.2960
  0.2987   0.3011   0.3052   0.3064   0.3118   0.3302   0.3346   0.3465
  0.3606   0.3915   0.4084   0.4150   0.4205   0.4306   0.4354   0.4369
  0.4449   0.4459   0.4539   0.4555   0.4610   0.4620   0.4688   0.4745
  0.4816   0.4829   0.4925   0.4987   0.5012   0.5047   0.5100   0.5142
  0.5271   0.5307   0.5438   0.5674   0.5676   0.5693   0.5779   0.5803
  0.5824   0.5889   0.5923   0.5983   0.5993   0.6206   0.6225   0.6265
  0.6317   0.6343   0.6439   0.6552   0.6580   0.6615   0.6692   0.6778
  0.6851   0.6862   0.6978   0.7051   0.7316   0.7451   0.7806   0.7812
  0.7931   0.7950   0.8232   0.8262   0.8267   0.8302   0.8328   0.8337
  0.8357   0.8397   0.8449   0.8492   0.8504   0.8533   0.8555   0.8579
  0.8620   0.8714   0.8731   0.8741   0.8853   0.8902   0.8910   0.8930
  0.8988   0.9039   0.9190   0.9210   0.9237   0.9302   0.9433   0.9437
  0.9467   0.9512   0.9549   0.9612   0.9705   0.9716   0.9749   0.9769
  0.9913   1.0012   1.0053   1.0080   1.0292   1.0504   1.0523   1.0673
  1.0961   1.0969   1.1375   1.1447   1.1669   1.1749   1.2050   1.2089
  1.2162   1.2228   1.2253   1.2413   1.2613   1.2671   1.2710   1.2782
  1.2855   1.2950   1.2958   1.2994   1.3152   1.3462   1.3636   1.3721
  1.3724   1.4064   1.4343   1.4716   1.4740   1.4791   1.5562   1.5590
  1.5673   1.5875   1.5921   1.5937   1.6013   1.6436   1.6580   1.6798
  1.7222   1.7282   1.7458   1.7526   1.7634   1.7757   1.8078   1.8119
  1.8482   1.8505   1.8725   1.8868   1.9046   1.9242   1.9337   1.9491
  1.9599   1.9838   1.9963   2.0309   2.0428   2.0686   2.0814   2.0842
  2.1133   2.1509   2.2031   2.2162   2.2291   2.2416   2.2441   2.2470
  2.2616   2.2656   2.2805   2.3018   2.3147   2.3180   2.3277   2.3322
  2.3370   2.3728   2.3890   2.4018   2.4321   2.4425   2.4485   2.4601
  2.4802   2.4957   2.5175   2.5277   2.5353   2.5548   2.5601   2.5850
  2.6053   2.6238   2.6386   2.6431   2.6750   2.6887   2.6908   2.7056
  2.7355   2.7390   2.7399   2.7485   2.7635   2.8142   2.8232   2.8296
  2.8598   2.8930   2.9543   2.9632   3.0557   3.0715   3.0744   3.0823
  3.1159   3.1208   3.1265   3.1761   3.2233   3.2482   3.2535   3.2935
  3.3407   3.3754   3.4306   3.5096   3.5608   3.6402   3.7268   3.7856
  3.8037   3.8907   3.9416   4.0125   4.0938   4.3194   4.7991   4.8085
  9.7658   9.7705   9.7772   9.7838   9.8099   9.8390   9.8562  23.3260
 23.4884  23.7830  23.8249  23.8591  23.8910  23.9272  23.9363  24.0052
 24.0570  24.0738  24.1228  25.7822  25.8015  25.8026  25.8207  25.8673
 25.9480  25.9833  26.0807  26.1194  26.1563  26.1670  26.2054  26.2844
 26.3224  26.5307  26.5760  26.6169  26.6374  26.7574  26.8336  27.0730
215.7588 215.7641 215.7712 215.7786 215.8100 215.8494 215.8652
 --------------------------------------------------------------

          Ground-State Mulliken Net Atomic Charges

     Atom                 Charge (a.u.)
  ----------------------------------------
      1 C                    -0.805283
      2 C                    -1.304936
      3 Cl                    0.579003
      4 C                     0.646339
      5 Cl                    0.533124
      6 C                    -0.465349
      7 H                     0.240729
      8 C                     0.718492
      9 Cl                    0.531116
     10 C                    -1.420586
     11 Cl                    0.583589
     12 C                    -0.807139
     13 C                    -1.635961
     14 Cl                    0.520397
     15 C                     1.119418
     16 Cl                    0.531391
     17 C                    -0.618371
     18 H                     0.232137
     19 C                     0.167840
     20 Cl                    0.499423
     21 C                    -0.064145
     22 H                     0.218770
  ----------------------------------------
  Sum of atomic charges =     0.000000

 -----------------------------------------------------------------
                    Cartesian Multipole Moments
 -----------------------------------------------------------------
    Charge (ESU x 10^10)
                -0.0000
    Dipole Moment (Debye)
         X      -0.6003      Y       0.7561      Z       0.0107
       Tot       0.9655
    Quadrupole Moments (Debye-Ang)
        XX    -153.3027     XY      -0.0066     YY    -159.7688
        XZ      -4.6382     YZ      -0.5070     ZZ    -157.9269
    Octopole Moments (Debye-Ang^2)
       XXX    -297.0543    XXY      31.6199    XYY    -107.4187
       YYY      96.5760    XXZ      43.1497    XYZ       3.5428
       YYZ      47.5400    XZZ    -100.0855    YZZ      27.3360
       ZZZ     133.8833
    Hexadecapole Moments (Debye-Ang^3)
      XXXX   -6030.9471   XXXY     119.9353   XXYY   -1411.7555
      XYYY     116.5641   YYYY   -2110.2690   XXXZ     950.6043
      XXYZ     -32.9085   XYYZ     362.5158   YYYZ    -192.0564
      XXZZ   -1586.8907   XYZZ      39.4715   YYZZ    -971.0757
      XZZZ    1032.2760   YZZZ    -134.7030   ZZZZ   -3665.9263
 -----------------------------------------------------------------
 Calculating analytic gradient of the SCF energy
 Gradient of SCF Energy
            1           2           3           4           5           6
    1   0.0000263   0.0000390   0.0000161   0.0000037   0.0000327   0.0000200
    2  -0.0000049  -0.0000173   0.0000613   0.0000053   0.0000195   0.0000128
    3   0.0000376  -0.0000217   0.0000201   0.0000071   0.0000208   0.0000424
            7           8           9          10          11          12
    1   0.0000229   0.0000053  -0.0000029  -0.0000100  -0.0000028  -0.0000297
    2   0.0000065  -0.0000084  -0.0000054  -0.0000019  -0.0000042   0.0000132
    3   0.0000365   0.0000104   0.0000506   0.0000171   0.0000117  -0.0000205
           13          14          15          16          17          18
    1   0.0000259  -0.0000125  -0.0000171  -0.0000047  -0.0000194  -0.0000213
    2  -0.0000321   0.0000329  -0.0000125   0.0000025   0.0000016  -0.0000075
    3  -0.0000098  -0.0000083  -0.0000072  -0.0000201  -0.0000310  -0.0000357
           19          20          21          22
    1  -0.0000058  -0.0000319  -0.0000145  -0.0000193
    2  -0.0000123  -0.0000113  -0.0000341  -0.0000037
    3  -0.0000320  -0.0000384  -0.0000128  -0.0000168
 Max gradient component =       6.133E-05
 RMS gradient           =       2.240E-05
 Gradient time:  CPU 309.39 s  wall 309.40 s
 Geometry Optimization Parameters
   NAtoms,    NIC,     NZ,  NCons,   NDum,   NFix, NCnnct, MaxDiis
       22     163      22       0       0       0       0       0

 Cartesian Hessian Update
 Hessian updated using BFGS update


** GEOMETRY OPTIMIZATION IN DELOCALIZED INTERNAL COORDINATES **
   Searching for a Minimum

   Optimization Cycle:  15

                       Coordinates (Angstroms)
     ATOM                X               Y               Z
      1  C         0.0153342513   -0.0135877047    0.0201919435
      2  C        -0.0210453097    0.4457899487    1.3451253841
      3  Cl        1.4568628839    0.9507669216    2.1176663541
      4  C        -1.2330666494    0.4909497643    2.0413208779
      5  Cl       -1.3227059468    1.0538008574    3.6892852099
      6  C        -2.4070819422    0.0814035537    1.4228506320
      7  H        -3.3415707165    0.1186129233    1.9650438742
      8  C        -2.3858194079   -0.3746444651    0.1114872582
      9  Cl       -3.8900419769   -0.8748467664   -0.6142388884
     10  C        -1.1785719380   -0.4231346924   -0.5925280581
     11  Cl       -1.1406433882   -1.0004802917   -2.2364010529
     12  C         1.3019987025   -0.0482153912   -0.7392586194
     13  C         2.1239170748   -1.1831752679   -0.7247450228
     14  Cl        1.6462972918   -2.5790871639    0.2031853457
     15  C         3.3157169374   -1.1845428827   -1.4584087496
     16  Cl        4.3688640924   -2.5756651789   -1.4731748375
     17  C         3.6903012083   -0.0686674866   -2.2014609562
     18  H         4.6117470127   -0.0805815575   -2.7666534873
     19  C         2.8664747441    1.0487365375   -2.2038861260
     20  Cl        3.3359877326    2.4561540188   -3.1374667619
     21  C         1.6800923803    1.0696809353   -1.4826234061
     22  H         1.0478007146    1.9474182819   -1.4975315613
   Point Group: c1    Number of degrees of freedom:    60


   Energy is  -3680.749031789

 Hessian updated using BFGS update

 60 Hessian modes will be used to form the next step
  Hessian Eigenvalues:
     0.002092    0.013129    0.018412    0.019750    0.021047    0.021351
     0.022887    0.023657    0.023848    0.023887    0.024091    0.024096
     0.024118    0.024137    0.024153    0.024179    0.024193    0.024607
     0.027610    0.070576    0.159692    0.160014    0.160264    0.174921
     0.220635    0.234873    0.235166    0.236855    0.241061    0.249993
     0.250007    0.250038    0.250234    0.250401    0.251494    0.257922
     0.290090    0.291092    0.300782    0.300987    0.301010    0.301182
     0.301387    0.317503    0.355095    0.356669    0.356692    0.374593
     0.415849    0.427730    0.431867    0.455132    0.461786    0.468529
     0.471157    0.477744    0.478964    0.479537    0.485817    0.570388

 Minimum search - taking simple RFO step
 Searching for Lamda that Minimizes Along All modes
 Value Taken    Lamda =   0.00000000
 Step Taken.  Stepsize is  0.003904

                             Maximum     Tolerance    Cnvgd?
         Gradient           0.000085      0.000300     YES
         Displacement       0.002027      0.001200      NO
         Energy change     -0.000000      0.000001     YES

 Final energy is   -3680.7490317888705     


 ******************************
 **  OPTIMIZATION CONVERGED  **
 ******************************

                       Coordinates (Angstroms)
     ATOM                X               Y               Z
      1  C         0.0153342513   -0.0135877047    0.0201919435
      2  C        -0.0210453097    0.4457899487    1.3451253841
      3  Cl        1.4568628839    0.9507669216    2.1176663541
      4  C        -1.2330666494    0.4909497643    2.0413208779
      5  Cl       -1.3227059468    1.0538008574    3.6892852099
      6  C        -2.4070819422    0.0814035537    1.4228506320
      7  H        -3.3415707165    0.1186129233    1.9650438742
      8  C        -2.3858194079   -0.3746444651    0.1114872582
      9  Cl       -3.8900419769   -0.8748467664   -0.6142388884
     10  C        -1.1785719380   -0.4231346924   -0.5925280581
     11  Cl       -1.1406433882   -1.0004802917   -2.2364010529
     12  C         1.3019987025   -0.0482153912   -0.7392586194
     13  C         2.1239170748   -1.1831752679   -0.7247450228
     14  Cl        1.6462972918   -2.5790871639    0.2031853457
     15  C         3.3157169374   -1.1845428827   -1.4584087496
     16  Cl        4.3688640924   -2.5756651789   -1.4731748375
     17  C         3.6903012083   -0.0686674866   -2.2014609562
     18  H         4.6117470127   -0.0805815575   -2.7666534873
     19  C         2.8664747441    1.0487365375   -2.2038861260
     20  Cl        3.3359877326    2.4561540188   -3.1374667619
     21  C         1.6800923803    1.0696809353   -1.4826234061
     22  H         1.0478007146    1.9474182819   -1.4975315613

Z-matrix Print:
$molecule
0 1
Cl
C  1 1.742913
C  2 1.399518 1 120.775730
C  3 1.391983 2 120.544905 1 179.782763 0
H  4 1.081040 3 119.975265 2 -179.857318 0
C  4 1.388268 3 119.109381 2 0.111031 0
C  6 1.388583 4 121.214384 3 -0.115708 0
H  7 1.081868 6 120.292826 4 -179.811915 0
C  7 1.394718 6 119.760161 4 0.012139 0
C  9 1.494480 7 119.056334 6 -179.396519 0
C  10 1.402783 9 120.656119 7 -90.024626 0
C  11 1.398472 10 120.215220 9 179.149365 0
C  12 1.388721 11 120.096009 10 -0.035466 0
H  13 1.081031 12 119.819913 11 -179.971979 0
C  13 1.388562 12 120.298482 11 -0.011070 0
C  15 1.398369 13 120.004827 12 0.002503 0
Cl 11 1.742422 10 119.450824 9 -1.184043 0
Cl 16 1.742723 15 120.342975 13 179.733073 0
Cl 15 1.743435 13 118.303173 12 -179.959565 0
Cl 12 1.743738 11 121.699161 10 179.955885 0
Cl 3 1.744866 2 121.278730 1 -0.079472 0
Cl 6 1.752952 4 119.223791 3 179.946890 0
$end


 --------------------------------------------------------------

                    Orbital Energies (a.u.)
 --------------------------------------------------------------

 Alpha MOs
 -- Occupied --
********-101.5817-101.5815-101.5815-101.5774-101.5772-101.5754 -10.2816
-10.2816 -10.2794 -10.2794 -10.2757 -10.2741 -10.2692 -10.2479 -10.2399
-10.2297 -10.2226 -10.2198  -9.4964  -9.4963  -9.4962  -9.4962  -9.4920
 -9.4919  -9.4899  -7.2613  -7.2612  -7.2611  -7.2610  -7.2569  -7.2568
 -7.2547  -7.2512  -7.2511  -7.2510  -7.2510  -7.2505  -7.2505  -7.2504
 -7.2503  -7.2468  -7.2467  -7.2461  -7.2461  -7.2447  -7.2443  -0.9655
 -0.9467  -0.9240  -0.9059  -0.8990  -0.8808  -0.8806  -0.8517  -0.8421
 -0.8022  -0.7660  -0.7481  -0.7461  -0.6868  -0.6349  -0.6279  -0.6226
 -0.5533  -0.5497  -0.5379  -0.5364  -0.5044  -0.4844  -0.4733  -0.4719
 -0.4668  -0.4612  -0.4510  -0.4406  -0.4282  -0.4170  -0.4139  -0.4122
 -0.3947  -0.3797  -0.3701  -0.3641  -0.3599  -0.3505  -0.3498  -0.3392
 -0.3381  -0.3359  -0.3340  -0.3277  -0.3267  -0.2862  -0.2853  -0.2689
 -0.2668
 -- Virtual --
 -0.0668  -0.0633  -0.0602  -0.0515  -0.0472  -0.0279  -0.0112  -0.0109
 -0.0016   0.0018   0.0099   0.0129   0.0212   0.0231   0.0283   0.0304
  0.0391   0.0470   0.0500   0.0521   0.0592   0.0602   0.0620   0.0708
  0.0770   0.0779   0.0809   0.0827   0.0900   0.0908   0.0936   0.1012
  0.1013   0.1033   0.1069   0.1074   0.1095   0.1122   0.1147   0.1208
  0.1243   0.1259   0.1268   0.1319   0.1350   0.1369   0.1394   0.1405
  0.1445   0.1454   0.1475   0.1493   0.1532   0.1661   0.1703   0.1767
  0.1807   0.1869   0.1874   0.1928   0.1996   0.2002   0.2023   0.2102
  0.2112   0.2133   0.2140   0.2223   0.2234   0.2274   0.2299   0.2370
  0.2372   0.2415   0.2443   0.2539   0.2571   0.2579   0.2609   0.2629
  0.2660   0.2723   0.2792   0.2827   0.2833   0.2850   0.2892   0.2960
  0.2987   0.3011   0.3052   0.3064   0.3118   0.3302   0.3346   0.3465
  0.3606   0.3915   0.4084   0.4150   0.4205   0.4306   0.4354   0.4369
  0.4449   0.4459   0.4539   0.4555   0.4610   0.4620   0.4688   0.4745
  0.4816   0.4829   0.4925   0.4987   0.5012   0.5047   0.5100   0.5142
  0.5271   0.5307   0.5438   0.5674   0.5676   0.5693   0.5779   0.5803
  0.5824   0.5889   0.5923   0.5983   0.5993   0.6206   0.6225   0.6265
  0.6317   0.6343   0.6439   0.6552   0.6580   0.6615   0.6692   0.6778
  0.6851   0.6862   0.6978   0.7051   0.7316   0.7451   0.7806   0.7812
  0.7931   0.7950   0.8232   0.8262   0.8267   0.8302   0.8328   0.8337
  0.8357   0.8397   0.8449   0.8492   0.8504   0.8533   0.8555   0.8579
  0.8620   0.8714   0.8731   0.8741   0.8853   0.8902   0.8910   0.8930
  0.8988   0.9039   0.9190   0.9210   0.9237   0.9302   0.9433   0.9437
  0.9467   0.9512   0.9549   0.9612   0.9705   0.9716   0.9749   0.9769
  0.9913   1.0012   1.0053   1.0080   1.0292   1.0504   1.0523   1.0673
  1.0961   1.0969   1.1375   1.1447   1.1669   1.1749   1.2050   1.2089
  1.2162   1.2228   1.2253   1.2413   1.2613   1.2671   1.2710   1.2782
  1.2855   1.2950   1.2958   1.2994   1.3152   1.3462   1.3636   1.3721
  1.3724   1.4064   1.4343   1.4716   1.4740   1.4791   1.5562   1.5590
  1.5673   1.5875   1.5921   1.5937   1.6013   1.6436   1.6580   1.6798
  1.7222   1.7282   1.7458   1.7526   1.7634   1.7757   1.8078   1.8119
  1.8482   1.8505   1.8725   1.8868   1.9046   1.9242   1.9337   1.9491
  1.9599   1.9838   1.9963   2.0309   2.0428   2.0686   2.0814   2.0842
  2.1133   2.1509   2.2031   2.2162   2.2291   2.2416   2.2441   2.2470
  2.2616   2.2656   2.2805   2.3018   2.3147   2.3180   2.3277   2.3322
  2.3370   2.3728   2.3890   2.4018   2.4321   2.4425   2.4485   2.4601
  2.4802   2.4957   2.5175   2.5277   2.5353   2.5548   2.5601   2.5850
  2.6053   2.6238   2.6386   2.6431   2.6750   2.6887   2.6908   2.7056
  2.7355   2.7390   2.7399   2.7485   2.7635   2.8142   2.8232   2.8296
  2.8598   2.8930   2.9543   2.9632   3.0557   3.0715   3.0744   3.0823
  3.1159   3.1208   3.1265   3.1761   3.2233   3.2482   3.2535   3.2935
  3.3407   3.3754   3.4306   3.5096   3.5608   3.6402   3.7268   3.7856
  3.8037   3.8907   3.9416   4.0125   4.0938   4.3194   4.7991   4.8085
  9.7658   9.7705   9.7772   9.7838   9.8099   9.8390   9.8562  23.3260
 23.4884  23.7830  23.8249  23.8591  23.8910  23.9272  23.9363  24.0052
 24.0570  24.0738  24.1228  25.7822  25.8015  25.8026  25.8207  25.8673
 25.9480  25.9833  26.0807  26.1194  26.1563  26.1670  26.2054  26.2844
 26.3224  26.5307  26.5760  26.6169  26.6374  26.7574  26.8336  27.0730
215.7588 215.7641 215.7712 215.7786 215.8100 215.8494 215.8652
 --------------------------------------------------------------

          Ground-State Mulliken Net Atomic Charges

     Atom                 Charge (a.u.)
  ----------------------------------------
      1 C                    -0.805283
      2 C                    -1.304936
      3 Cl                    0.579003
      4 C                     0.646339
      5 Cl                    0.533124
      6 C                    -0.465349
      7 H                     0.240729
      8 C                     0.718492
      9 Cl                    0.531116
     10 C                    -1.420586
     11 Cl                    0.583589
     12 C                    -0.807139
     13 C                    -1.635961
     14 Cl                    0.520397
     15 C                     1.119418
     16 Cl                    0.531391
     17 C                    -0.618371
     18 H                     0.232137
     19 C                     0.167840
     20 Cl                    0.499423
     21 C                    -0.064145
     22 H                     0.218770
  ----------------------------------------
  Sum of atomic charges =     0.000000

 -----------------------------------------------------------------
                    Cartesian Multipole Moments
 -----------------------------------------------------------------
    Charge (ESU x 10^10)
                -0.0000
    Dipole Moment (Debye)
         X      -0.6003      Y       0.7561      Z       0.0107
       Tot       0.9655
    Quadrupole Moments (Debye-Ang)
        XX    -153.3027     XY      -0.0066     YY    -159.7688
        XZ      -4.6382     YZ      -0.5070     ZZ    -157.9269
    Octopole Moments (Debye-Ang^2)
       XXX    -297.0543    XXY      31.6199    XYY    -107.4187
       YYY      96.5760    XXZ      43.1497    XYZ       3.5428
       YYZ      47.5400    XZZ    -100.0855    YZZ      27.3360
       ZZZ     133.8833
    Hexadecapole Moments (Debye-Ang^3)
      XXXX   -6030.9471   XXXY     119.9353   XXYY   -1411.7555
      XYYY     116.5641   YYYY   -2110.2690   XXXZ     950.6043
      XXYZ     -32.9085   XYYZ     362.5158   YYYZ    -192.0564
      XXZZ   -1586.8907   XYZZ      39.4715   YYZZ    -971.0757
      XZZZ    1032.2760   YZZZ    -134.7030   ZZZZ   -3665.9263
 -----------------------------------------------------------------
Archival summary:
1\1\november\OPT\ProcedureUnspecified\BasisUnspecified\l7123\taweetha\SunJan1217:55:572020SunJan1217:55:572020\0\\#,OPT,ProcedureUnspecified,BasisUnspecified,\\0,1\Cl\C,1,1.74291\C,2,1.39952,1,120.776\C,3,1.39198,2,120.545,1,179.783,0\H,4,1.08104,3,119.975,2,-179.857,0\C,4,1.38827,3,119.109,2,0.111031,0\C,6,1.38858,4,121.214,3,-0.115708,0\H,7,1.08187,6,120.293,4,-179.812,0\C,7,1.39472,6,119.76,4,0.0121393,0\C,9,1.49448,7,119.056,6,-179.397,0\C,10,1.40278,9,120.656,7,-90.0246,0\C,11,1.39847,10,120.215,9,179.149,0\C,12,1.38872,11,120.096,10,-0.0354665,0\H,13,1.08103,12,119.82,11,-179.972,0\C,13,1.38856,12,120.298,11,-0.0110696,0\C,15,1.39837,13,120.005,12,0.00250325,0\Cl,11,1.74242,10,119.451,9,-1.18404,0\Cl,16,1.74272,15,120.343,13,179.733,0\Cl,15,1.74344,13,118.303,12,-179.96,0\Cl,12,1.74374,11,121.699,10,179.956,0\Cl,3,1.74487,2,121.279,1,-0.0794719,0\Cl,6,1.75295,4,119.224,3,179.947,0\\\@

 Total job time:  17694.00s(wall), 17692.92s(cpu) 
 Sun Jan 12 17:55:57 2020

        *************************************************************
        *                                                           *
        *  Thank you very much for using Q-Chem.  Have a nice day.  *
        *                                                           *
        *************************************************************


 
User input: 2 of 2 
 
                  Welcome to Q-Chem
     A Quantum Leap Into The Future Of Chemistry


 Q-Chem 5.2 (devel), Q-Chem, Inc., Pleasanton, CA (2019)

 Yihan Shao,  Zhengting Gan,  E. Epifanovsky,  A. T. B. Gilbert,  M. Wormit,  
 J. Kussmann,  A. W. Lange,  A. Behn,  Jia Deng,  Xintian Feng,  D. Ghosh,  
 M. Goldey,  P. R. Horn,  L. D. Jacobson,  I. Kaliman,  T. Kus,  A. Landau,  
 Jie Liu,  E. I. Proynov,  R. M. Richard,  R. P. Steele,  E. J. Sundstrom,  
 H. L. Woodcock III,  P. M. Zimmerman,  D. Zuev,  B. Albrecht,  E. Alguire,  
 S. A. Baeppler,  D. Barton,  Z. Benda,  Y. A. Bernard,  E. J. Berquist,  
 K. B. Bravaya,  H. Burton,  D. Casanova,  Chun-Min Chang,  Yunqing Chen,  
 A. Chien,  K. D. Closser,  M. P. Coons,  S. Coriani,  S. Dasgupta,  
 A. L. Dempwolff,  M. Diedenhofen,  Hainam Do,  R. G. Edgar,  Po-Tung Fang,  
 S. Faraji,  S. Fatehi,  Qingguo Feng,  K. D. Fenk,  J. Fosso-Tande,  
 J. Gayvert,  Qinghui Ge,  A. Ghysels,  G. Gidofalvi,  J. Gomes,  
 J. Gonthier,  A. Gunina,  D. Hait,  M. W. D. Hanson-Heine,  
 P. H. P. Harbach,  A. W. Hauser,  M. F. Herbst,  J. E. Herr,  
 E. G. Hohenstein,  Z. C. Holden,  Kerwin Hui,  B. C. Huynh,  T.-C. Jagau,  
 Hyunjun Ji,  B. Kaduk,  K. Khistyaev,  Jaehoon Kim,  P. Klunzinger,  K. Koh,  
 D. Kosenkov,  L. Koulias,  T. Kowalczyk,  C. M. Krauter,  A. Kunitsa,  
 Ka Un Lao,  A. Laurent,  K. V. Lawler,  Joonho Lee,  D. Lefrancois,  
 S. Lehtola,  D. S. Levine,  Yi-Pei Li,  You-Sheng Lin,  Fenglai Liu,  
 E. Livshits,  A. Luenser,  P. Manohar,  E. Mansoor,  S. F. Manzer,  
 Shan-Ping Mao,  Yuezhi Mao,  N. Mardirossian,  A. V. Marenich,  
 T. Markovich,  L. A. Martinez-Martinez,  S. A. Maurer,  N. J. Mayhall,  
 S. C. McKenzie,  J.-M. Mewes,  P. Morgante,  A. F. Morrison,  
 J. W. Mullinax,  K. Nanda,  T. S. Nguyen-Beck,  R. Olivares-Amaya,  
 J. A. Parkhill,  Zheng Pei,  T. M. Perrine,  F. Plasser,  P. Pokhilko,  
 S. Prager,  A. Prociuk,  E. Ramos,  D. R. Rehn,  F. Rob,  M. Scheurer,  
 M. Schneider,  N. Sergueev,  S. M. Sharada,  S. Sharma,  D. W. Small,  
 T. Stauch,  T. Stein,  Yu-Chuan Su,  A. J. W. Thom,  A. Tkatchenko,  
 T. Tsuchimochi,  N. M. Tubman,  L. Vogt,  M. L. Vidal,  O. Vydrov,  
 M. A. Watson,  J. Wenzel,  M. de Wergifosse,  T. A. Wesolowski,  A. White,  
 J. Witte,  A. Yamada,  Jun Yang,  K. Yao,  S. Yeganeh,  S. R. Yost,  
 Zhi-Qiang You,  A. Zech,  Igor Ying Zhang,  Xing Zhang,  Yan Zhao,  
 Ying Zhu,  B. R. Brooks,  G. K. L. Chan,  C. J. Cramer,  M. S. Gordon,  
 W. J. Hehre,  A. Klamt,  M. W. Schmidt,  C. D. Sherrill,  D. G. Truhlar,  
 A. Aspuru-Guzik,  R. Baer,  A. T. Bell,  N. A. Besley,  Jeng-Da Chai,  
 A. E. DePrince, III,  R. A. DiStasio Jr.,  A. Dreuw,  B. D. Dunietz,  
 T. R. Furlani,  Chao-Ping Hsu,  Yousung Jung,  Jing Kong,  D. S. Lambrecht,  
 WanZhen Liang,  C. Ochsenfeld,  V. A. Rassolov,  L. V. Slipchenko,  
 J. E. Subotnik,  T. Van Voorhis,  J. M. Herbert,  A. I. Krylov,  
 P. M. W. Gill,  M. Head-Gordon

 Contributors to earlier versions of Q-Chem not listed above: 
 R. D. Adamson,  B. Austin,  J. Baker,  G. J. O. Beran,  K. Brandhorst,  
 S. T. Brown,  E. F. C. Byrd,  A. K. Chakraborty,  C.-L. Cheng,  
 Siu Hung Chien,  D. M. Chipman,  D. L. Crittenden,  H. Dachsel,  
 R. J. Doerksen,  A. D. Dutoi,  L. Fusti-Molnar,  W. A. Goddard III,  
 A. Golubeva-Zadorozhnaya,  S. R. Gwaltney,  G. Hawkins,  A. Heyden,  
 S. Hirata,  G. Kedziora,  F. J. Keil,  C. Kelley,  Jihan Kim,  R. A. King,  
 R. Z. Khaliullin,  P. P. Korambath,  W. Kurlancheek,  A. M. Lee,  M. S. Lee,  
 S. V. Levchenko,  Ching Yeh Lin,  D. Liotard,  R. C. Lochan,  I. Lotan,  
 P. E. Maslen,  N. Nair,  D. P. O'Neill,  D. Neuhauser,  E. Neuscamman,  
 C. M. Oana,  R. Olson,  B. Peters,  R. Peverati,  P. A. Pieniazek,  
 Y. M. Rhee,  J. Ritchie,  M. A. Rohrdanz,  E. Rosta,  N. J. Russ,  
 H. F. Schaefer III,  N. E. Schultz,  N. Shenvi,  A. C. Simmonett,  A. Sodt,  
 D. Stuck,  K. S. Thanthiriwatte,  V. Vanovschi,  Tao Wang,  A. Warshel,  
 C. F. Williams,  Q. Wu,  X. Xu,  W. Zhang

 Please cite Q-Chem as follows:
 Y. Shao et al., Mol. Phys. 113, 184-215 (2015)
 DOI: 10.1080/00268976.2014.952696

 Q-Chem 5.2.1 for Intel X86 EM64T Linux

 Parts of Q-Chem use Armadillo 8.300.2 (Tropical Shenanigans).
 http://arma.sourceforge.net/

 Q-Chem begins on Sun Jan 12 17:55:57 2020  

Host: 
0

     Scratch files written to /scratch/taweetham/qchem9552//
NAlpha2: 194
NElect   194
Mult     1
The previous job contains 0 fragments, simply inherited here

 Q-Chem warning in module libgen/rem_setup.C, line 2168:

 Setting Thresh to 1e-14


Checking the input file for inconsistencies... 	...done.

--------------------------------------------------------------
User input:
--------------------------------------------------------------

$MOLECULE
READ
$END

$REM
   JOB_TYPE 	FREQUENCY
   BASIS 	6-311++G**
   METHOD	B3LYP
   SCF_GUESS_ALWAYS     TRUE
   S2THRESH     15
   THRESH       15
   MEM_TOTAL    10000
$END

--------------------------------------------------------------
 ----------------------------------------------------------------
             Standard Nuclear Orientation (Angstroms)
    I     Atom           X                Y                Z
 ----------------------------------------------------------------
    1      C       0.7017583034     0.0026980912     0.1783490604
    2      C       1.4234306365     1.2055707115     0.1876456092
    3      Cl      0.5632534612     2.7204534872     0.2231325842
    4      C       2.8215445640     1.1877080450     0.1615367320
    5      Cl      3.7570160722     2.6592481558     0.1707971659
    6      C       3.5019920081    -0.0223927889     0.1270012610
    7      H       4.5828101561    -0.0310010646     0.1073710064
    8      C       2.8003617727    -1.2206193332     0.1184018259
    9      Cl      3.7070187557    -2.7091476820     0.0757076875
   10      C       1.4022603558    -1.2125050473     0.1445151899
   11      Cl      0.5126871274    -2.7109832168     0.1269770709
   12      C      -0.7919724600     0.0098580426     0.2251121425
   13      C      -1.5555454727     0.0347357571    -0.9497204968
   14      Cl     -0.7529726956     0.0686178381    -2.4964830478
   15      C      -2.9526506537     0.0276280302    -0.8678801622
   16      Cl     -3.9443718169     0.0543259992    -2.3032667175
   17      C      -3.5886278098    -0.0040077899     0.3699203425
   18      H      -4.6683686824    -0.0115777277     0.4223536972
   19      C      -2.8182885598    -0.0261212958     1.5246394038
   20      Cl     -3.6160788272    -0.0645626419     3.0850535055
   21      C      -1.4310258805    -0.0196227413     1.4644586806
   22      H      -0.8452476049    -0.0401822686     2.3737875380
 ----------------------------------------------------------------
 Molecular Point Group                 C1    NOp =  1
 Largest Abelian Subgroup              C1    NOp =  1
 Nuclear Repulsion Energy =        2368.48456507 hartrees
 There are       97 alpha and       97 beta electrons
 Requested basis set is 6-311++G(d,p)
 There are 178 shells and 495 basis functions

 Total QAlloc Memory Limit  10000 MB
 Mega-Array Size       188 MB
 MEM_STATIC part       192 MB
 A cutoff of  1.0D-15 yielded  11707 shell pairs
 There are    100411 function pairs (    107956 Cartesian)
 Smallest overlap matrix eigenvalue = 1.41E-07
 Linear dependence detected in AO basis
 Number of orthogonalized atomic orbitals = 488
 Maximum deviation from orthogonality = 3.916E-10
 Guess from superposition of atomic densities
 Warning:  Energy on first SCF cycle will be non-variational
 SAD guess density has 194.000000 electrons

 -----------------------------------------------------------------------
  General SCF calculation program by
  Eric Jon Sundstrom, Paul Horn, Yuezhi Mao, Dmitri Zuev, Alec White,
  David Stuck, Shaama M.S., Shane Yost, Joonho Lee, David Small,
  Daniel Levine, Susi Lehtola, Hugh Burton, Evgeny Epifanovsky,
  Bang C. Huynh
 -----------------------------------------------------------------------
 Exchange:     0.2000 Hartree-Fock + 0.0800 Slater + 0.7200 B88
 Correlation:  0.1900 VWN1RPA + 0.8100 LYP
 Using SG-1 standard quadrature grid
 A restricted SCF calculation will be
 performed using DIIS
 SCF converges when DIIS error is below 1.0e-08
 ---------------------------------------
  Cycle       Energy         DIIS error
 ---------------------------------------
    1   -3685.2038358290      2.74e-02  
    2   -3680.6384026602      1.93e-03  
    3   -3680.5773767823      2.32e-03  
    4   -3680.7405481821      5.17e-04  
    5   -3680.7477901571      2.18e-04  
    6   -3680.7490115942      9.40e-05  
    7   -3680.7492718907      2.23e-05  
    8   -3680.7492837017      9.79e-06  
    9   -3680.7492863126      3.35e-06  
   10   -3680.7492866559      8.47e-07  
   11   -3680.7492866770      2.18e-07  
   12   -3680.7492866784      9.29e-08  
   13   -3680.7492866785      3.18e-08  
   14   -3680.7492866786      9.27e-09  Convergence criterion met
 ---------------------------------------
 SCF time:   CPU 846.18s  wall 846.00s 
 SCF   energy in the final basis set =    -3680.7492866786
 Total energy in the final basis set =    -3680.7492866786

 --------------------------------------------------------------

                    Orbital Energies (a.u.)
 --------------------------------------------------------------

 Alpha MOs
 -- Occupied --
********-101.5817-101.5816-101.5815-101.5774-101.5773-101.5754 -10.2816
-10.2816 -10.2794 -10.2794 -10.2757 -10.2741 -10.2692 -10.2479 -10.2399
-10.2297 -10.2226 -10.2198  -9.4964  -9.4963  -9.4963  -9.4962  -9.4920
 -9.4920  -9.4899  -7.2613  -7.2612  -7.2612  -7.2611  -7.2569  -7.2568
 -7.2546  -7.2512  -7.2512  -7.2512  -7.2511  -7.2505  -7.2504  -7.2503
 -7.2502  -7.2469  -7.2468  -7.2461  -7.2461  -7.2448  -7.2443  -0.9655
 -0.9467  -0.9240  -0.9059  -0.8990  -0.8808  -0.8806  -0.8517  -0.8421
 -0.8022  -0.7660  -0.7481  -0.7461  -0.6868  -0.6348  -0.6279  -0.6226
 -0.5533  -0.5497  -0.5379  -0.5365  -0.5044  -0.4844  -0.4733  -0.4719
 -0.4668  -0.4612  -0.4510  -0.4406  -0.4282  -0.4170  -0.4139  -0.4123
 -0.3947  -0.3797  -0.3701  -0.3641  -0.3599  -0.3505  -0.3498  -0.3392
 -0.3381  -0.3359  -0.3340  -0.3277  -0.3267  -0.2862  -0.2853  -0.2689
 -0.2668
 -- Virtual --
 -0.0668  -0.0633  -0.0601  -0.0515  -0.0472  -0.0279  -0.0111  -0.0109
 -0.0015   0.0018   0.0099   0.0129   0.0212   0.0232   0.0284   0.0305
  0.0395   0.0470   0.0500   0.0521   0.0593   0.0603   0.0620   0.0708
  0.0771   0.0779   0.0808   0.0828   0.0902   0.0910   0.0937   0.1011
  0.1015   0.1033   0.1067   0.1072   0.1095   0.1123   0.1148   0.1208
  0.1244   0.1260   0.1270   0.1320   0.1354   0.1370   0.1394   0.1406
  0.1447   0.1454   0.1478   0.1502   0.1533   0.1665   0.1702   0.1768
  0.1810   0.1871   0.1873   0.1925   0.1997   0.2001   0.2022   0.2103
  0.2114   0.2134   0.2138   0.2227   0.2233   0.2271   0.2298   0.2372
  0.2374   0.2414   0.2442   0.2539   0.2575   0.2580   0.2611   0.2638
  0.2661   0.2725   0.2788   0.2830   0.2834   0.2851   0.2895   0.2959
  0.2988   0.3016   0.3053   0.3065   0.3119   0.3301   0.3347   0.3464
  0.3613   0.3917   0.4083   0.4151   0.4206   0.4304   0.4353   0.4370
  0.4451   0.4459   0.4538   0.4555   0.4612   0.4622   0.4688   0.4747
  0.4817   0.4831   0.4924   0.4987   0.5014   0.5046   0.5102   0.5144
  0.5271   0.5308   0.5440   0.5675   0.5676   0.5695   0.5779   0.5803
  0.5827   0.5890   0.5923   0.5985   0.5994   0.6205   0.6224   0.6266
  0.6317   0.6342   0.6439   0.6551   0.6582   0.6615   0.6692   0.6778
  0.6853   0.6865   0.6979   0.7052   0.7316   0.7453   0.7806   0.7812
  0.7931   0.7951   0.8232   0.8262   0.8268   0.8304   0.8329   0.8337
  0.8358   0.8398   0.8450   0.8492   0.8506   0.8534   0.8556   0.8578
  0.8619   0.8715   0.8730   0.8742   0.8853   0.8903   0.8910   0.8932
  0.8990   0.9040   0.9191   0.9211   0.9238   0.9302   0.9433   0.9437
  0.9467   0.9511   0.9550   0.9612   0.9705   0.9716   0.9749   0.9769
  0.9914   1.0013   1.0052   1.0079   1.0292   1.0504   1.0524   1.0673
  1.0961   1.0969   1.1375   1.1448   1.1669   1.1750   1.2050   1.2089
  1.2162   1.2227   1.2251   1.2412   1.2613   1.2670   1.2709   1.2782
  1.2855   1.2950   1.2958   1.2994   1.3151   1.3461   1.3636   1.3721
  1.3724   1.4064   1.4344   1.4716   1.4740   1.4791   1.5561   1.5590
  1.5673   1.5876   1.5921   1.5937   1.6013   1.6435   1.6580   1.6798
  1.7222   1.7282   1.7457   1.7526   1.7635   1.7757   1.8078   1.8119
  1.8482   1.8505   1.8725   1.8868   1.9046   1.9242   1.9338   1.9491
  1.9599   1.9838   1.9963   2.0309   2.0428   2.0686   2.0814   2.0842
  2.1133   2.1509   2.2031   2.2162   2.2291   2.2416   2.2441   2.2469
  2.2615   2.2655   2.2805   2.3018   2.3148   2.3180   2.3277   2.3324
  2.3370   2.3730   2.3890   2.4017   2.4322   2.4425   2.4485   2.4600
  2.4802   2.4957   2.5174   2.5278   2.5353   2.5548   2.5601   2.5849
  2.6053   2.6239   2.6387   2.6431   2.6750   2.6887   2.6909   2.7056
  2.7354   2.7389   2.7399   2.7484   2.7635   2.8142   2.8232   2.8296
  2.8598   2.8930   2.9542   2.9632   3.0557   3.0715   3.0744   3.0823
  3.1158   3.1208   3.1265   3.1761   3.2232   3.2482   3.2535   3.2935
  3.3407   3.3753   3.4306   3.5095   3.5607   3.6402   3.7268   3.7856
  3.8036   3.8907   3.9415   4.0124   4.0938   4.3193   4.7991   4.8085
  9.7657   9.7705   9.7771   9.7837   9.8098   9.8389   9.8561  23.3260
 23.4884  23.7830  23.8249  23.8591  23.8910  23.9272  23.9363  24.0052
 24.0570  24.0738  24.1228  25.7819  25.8012  25.8023  25.8205  25.8670
 25.9477  25.9831  26.0806  26.1194  26.1561  26.1671  26.2054  26.2840
 26.3224  26.5303  26.5759  26.6166  26.6375  26.7573  26.8335  27.0728
215.7588 215.7641 215.7712 215.7786 215.8100 215.8493 215.8651
 --------------------------------------------------------------

          Ground-State Mulliken Net Atomic Charges

     Atom                 Charge (a.u.)
  ----------------------------------------
      1 C                    -0.809395
      2 C                    -1.289688
      3 Cl                    0.573119
      4 C                     0.645060
      5 Cl                    0.532941
      6 C                    -0.467213
      7 H                     0.240802
      8 C                     0.715607
      9 Cl                    0.530531
     10 C                    -1.405035
     11 Cl                    0.577565
     12 C                    -0.790651
     13 C                    -1.635042
     14 Cl                    0.518839
     15 C                     1.109211
     16 Cl                    0.530909
     17 C                    -0.613548
     18 H                     0.232209
     19 C                     0.160186
     20 Cl                    0.498873
     21 C                    -0.073877
     22 H                     0.218598
  ----------------------------------------
  Sum of atomic charges =     0.000000

 -----------------------------------------------------------------
                    Cartesian Multipole Moments
 -----------------------------------------------------------------
    Charge (ESU x 10^10)
                -0.0000
    Dipole Moment (Debye)
         X       0.5637      Y      -0.0267      Z       0.7837
       Tot       0.9657
    Quadrupole Moments (Debye-Ang)
        XX    -149.6969     XY      -0.0398     YY    -160.9566
        XZ      -0.1307     YZ      -0.0179     ZZ    -159.2362
    Octopole Moments (Debye-Ang^2)
       XXX       9.5024    XXY      -0.4374    XYY      -4.3104
       YYY       0.3014    XXZ      -5.5112    XYZ      -0.2542
       YYZ      -4.2755    XZZ       7.5526    YZZ       0.0050
       ZZZ      -9.9645
    Hexadecapole Moments (Debye-Ang^3)
      XXXX   -6634.7126   XXXY      -0.0715   XXYY   -1590.7505
      XYYY       0.5850   YYYY   -2502.0084   XXXZ      13.8756
      XXYZ       0.2982   XYYZ       1.2690   YYYZ       2.5723
      XXZZ   -1518.9788   XYZZ       0.2073   YYZZ    -784.9412
      XZZZ      11.3571   YZZZ      -2.0769   ZZZZ   -1969.9466
 -----------------------------------------------------------------
 Calculating MO derivatives via CPSCF
    1     0    69    0.0174528  
    2     0    69    0.0054471  
    3     0    69    0.0006046  
    4     2    67    0.0000552  
    5    66     3    0.0000041  
    6    69     0    0.0000003  Converged
 Time for AOints: 1453.3 s (CPU) 1453.4 s (wall)
 ------------------------------------------------------------------------------
                     AOints        : Timing summary (seconds)
 ------------------------------------------------------------------------------
     job step          cpu (% of tot)      sys (% of tot)     wall (% of tot)
 ------------------------------------------------------------------------------
  AOints            0.1453E+04 (10.0)   0.8000E-05 ( 2.2)   0.1453E+04 (10.0)
 ------------------------------------------------------------------------------
   Grand Totals     0.1452E+05          0.3590E-03          0.1452E+05
 ------------------------------------------------------------------------------
 Polarizability Matrix (a.u.)
            1           2           3
    1-278.9776452  -0.4748091   6.8681572
    2  -0.4748091-215.0458477   0.0945376
    3   6.8681572   0.0945376-198.5461798
 Calculating analytic Hessian of the SCF energy

 Direct stationary perturbation theory relativistic correction:

 rels  =       5.537995443302
 relv  =     -21.456523161870
 rel2e =       5.978960834346
 E_rel =      -9.939566884222

 Hessian of the SCF Energy
            1           2           3           4           5           6
    1   0.6296355   0.0011927  -0.0095461  -0.1639979  -0.1145393  -0.0006198
    2   0.0011927   0.6107650   0.0078209  -0.0538014  -0.2331337  -0.0025832
    3  -0.0095461   0.0078209   0.1708621   0.0010947  -0.0017292  -0.0581173
    4  -0.1639979  -0.0538014   0.0010947   0.5929932   0.0382104  -0.0069897
    5  -0.1145393  -0.2331337  -0.0017292   0.0382104   0.5257648   0.0063872
    6  -0.0006198  -0.0025832  -0.0581173  -0.0069897   0.0063872   0.1149155
    7   0.0049270  -0.0008127  -0.0001587  -0.0704100   0.0519891   0.0016345
    8   0.0189958  -0.0396492  -0.0008013   0.0554830  -0.1331611  -0.0023656
    9   0.0005248  -0.0006540   0.0039047   0.0013926  -0.0018644  -0.0229844
   10  -0.0255000  -0.0775338  -0.0011208  -0.2991448   0.0338440   0.0042963
   11  -0.0237229   0.0320551   0.0008036  -0.0290824  -0.0960551   0.0001677
   12   0.0001214   0.0022322   0.0046796   0.0038658  -0.0014611  -0.0577013
   13  -0.0031949   0.0044715   0.0002157  -0.0196875  -0.0324208  -0.0001566
   14  -0.0000939   0.0014144  -0.0000211  -0.0088648  -0.0155603  -0.0000205
   15   0.0001245  -0.0001802   0.0035690   0.0002876   0.0002937   0.0028255
   16  -0.0012515  -0.0005509   0.0004771  -0.0231076   0.0255069   0.0009184
   17  -0.0005403  -0.0637141  -0.0011812   0.0787573   0.0292674  -0.0016651
   18  -0.0000286  -0.0011743   0.0010689   0.0020831   0.0000387   0.0054056
   19   0.0006203  -0.0000121  -0.0000560   0.0005118   0.0019604   0.0001303
   20  -0.0000148  -0.0010665   0.0000047   0.0011277  -0.0036370  -0.0001805
   21  -0.0000327   0.0000093  -0.0013635   0.0000548  -0.0002126   0.0052343
   22  -0.0236659   0.0784510   0.0016625  -0.0579650  -0.0301321   0.0010382
   23   0.0246191   0.0302867   0.0001845  -0.0310842  -0.0160125   0.0003803
   24   0.0009487  -0.0012917   0.0045614   0.0005632   0.0003763  -0.0001669
   25  -0.0032424  -0.0043936   0.0000616   0.0007515   0.0001442   0.0000526
   26   0.0001582   0.0014972  -0.0000584   0.0012085   0.0003981  -0.0000545
   27   0.0001334   0.0001063   0.0035923  -0.0000041  -0.0000007  -0.0007965
   28  -0.1607598   0.0521243   0.0030931   0.0657037   0.0276678  -0.0012636
   29   0.1128807  -0.2354266  -0.0046933  -0.0298623  -0.0611586  -0.0001090
   30   0.0036403  -0.0038319  -0.0583354  -0.0023612  -0.0022777   0.0054768
   31   0.0045134  -0.0000057  -0.0001622  -0.0015704   0.0017019   0.0001870
   32  -0.0197008  -0.0394197  -0.0007258   0.0042824   0.0013118  -0.0002811
   33  -0.0001796  -0.0008846   0.0038965   0.0002945   0.0000246   0.0040088
   34  -0.2132722   0.0009500   0.0024868  -0.0211581  -0.0114113   0.0015604
   35   0.0006429  -0.0761841   0.0000933  -0.0268424   0.0041486  -0.0002983
   36   0.0039138   0.0000483  -0.0766147  -0.0004648   0.0008944   0.0039614
   37  -0.0220913   0.0005678  -0.0255194  -0.0011265   0.0031610  -0.0001658
   38   0.0002750   0.0034005  -0.0000299  -0.0002204  -0.0010567   0.0024726
   39  -0.0085848   0.0000191   0.0055234   0.0029517  -0.0004757  -0.0010355
   40  -0.0019285   0.0000894  -0.0027250   0.0002716   0.0000139  -0.0014015
   41  -0.0000654  -0.0023273  -0.0000079  -0.0006377  -0.0001846  -0.0007045
   42   0.0025984  -0.0000335  -0.0014999  -0.0012152   0.0005704  -0.0009028
   43  -0.0003837   0.0000273  -0.0018792  -0.0002012  -0.0000643   0.0001806
   44   0.0001073   0.0054832   0.0002217   0.0006993  -0.0002299  -0.0011491
   45  -0.0027329   0.0001660  -0.0031974   0.0000716   0.0004368  -0.0001686
   46   0.0001894   0.0000182  -0.0014114  -0.0003111   0.0005526  -0.0000355
   47  -0.0000147   0.0001253   0.0000019   0.0000753   0.0000273   0.0000084
   48   0.0006691   0.0000083  -0.0005230  -0.0002203   0.0003514   0.0000878
   49   0.0010140   0.0000124  -0.0000552  -0.0003333   0.0004481   0.0000991
   50   0.0000027  -0.0013965  -0.0000224  -0.0001494   0.0001974   0.0010783
   51  -0.0007113  -0.0000031  -0.0014291   0.0001118  -0.0000769   0.0002609
   52  -0.0001087   0.0000006   0.0000326   0.0000263   0.0000255  -0.0000045
   53  -0.0000043  -0.0001007  -0.0000047  -0.0000065   0.0000310   0.0000262
   54   0.0000020  -0.0000032   0.0000795   0.0000010   0.0000133  -0.0000028
   55   0.0011886  -0.0000770   0.0025047  -0.0003290   0.0001756  -0.0001656
   56  -0.0000179   0.0064812   0.0002573   0.0008746  -0.0002156  -0.0018155
   57   0.0029778   0.0002532  -0.0031567  -0.0001232  -0.0000334   0.0000406
   58   0.0001675  -0.0000384   0.0011374  -0.0002712   0.0004371  -0.0000209
   59   0.0000168   0.0000703   0.0000204   0.0000336   0.0000028   0.0002859
   60  -0.0006042   0.0000235  -0.0006221   0.0002760  -0.0004701   0.0000356
   61  -0.0236640  -0.0006550   0.0291672  -0.0008631   0.0030573   0.0006615
   62  -0.0001711   0.0047334  -0.0000475   0.0005308  -0.0013113   0.0002294
   63   0.0086554   0.0000328   0.0024734  -0.0019631  -0.0009768  -0.0004658
   64   0.0008068  -0.0000250   0.0006960   0.0002137  -0.0003272   0.0000635
   65  -0.0000060  -0.0038938  -0.0000839  -0.0007295   0.0005670   0.0001909
   66  -0.0012712  -0.0000813   0.0006515   0.0002948   0.0001910   0.0000909
            7           8           9          10          11          12
    1   0.0049270   0.0189958   0.0005248  -0.0255000  -0.0237229   0.0001214
    2  -0.0008127  -0.0396492  -0.0006540  -0.0775338   0.0320551   0.0022322
    3  -0.0001587  -0.0008013   0.0039047  -0.0011208   0.0008036   0.0046796
    4  -0.0704100   0.0554830   0.0013926  -0.2991448  -0.0290824   0.0038658
    5   0.0519891  -0.1331611  -0.0018644   0.0338440  -0.0960551  -0.0014611
    6   0.0016345  -0.0023656  -0.0229844   0.0042963   0.0001677  -0.0577013
    7   0.0963850  -0.0796672  -0.0026001  -0.0187507   0.0343976   0.0008747
    8  -0.0796672   0.1920805   0.0033797   0.0105882  -0.0188373  -0.0004130
    9  -0.0026001   0.0033797   0.0120688   0.0006736  -0.0010283   0.0031262
   10  -0.0187507   0.0105882   0.0006736   0.5933150  -0.0555050  -0.0099763
   11   0.0343976  -0.0188373  -0.0010283  -0.0555050   0.5566932   0.0088533
   12   0.0008747  -0.0004130   0.0031262  -0.0099763   0.0088533   0.1127902
   13  -0.0062452  -0.0031184   0.0000606  -0.0747152  -0.0545733   0.0000502
   14   0.0033308   0.0033647   0.0000059  -0.0582112  -0.1297082  -0.0008434
   15   0.0001553   0.0001065  -0.0008630   0.0000069  -0.0007600  -0.0225180
   16  -0.0042655   0.0007155   0.0001789  -0.1746240   0.1328737   0.0046186
   17  -0.0043724   0.0027247   0.0001862   0.0661014  -0.2655011  -0.0049169
   18   0.0000671  -0.0000222   0.0037807   0.0033446  -0.0063502  -0.0568084
   19  -0.0001536   0.0000412   0.0000078  -0.0104364  -0.0019045   0.0002090
   20   0.0014668  -0.0006790  -0.0000390   0.0275565   0.0019214  -0.0005443
   21   0.0000489  -0.0000239   0.0001500   0.0007727  -0.0000162   0.0032261
   22   0.0011932  -0.0000422  -0.0001381   0.0653670  -0.0304232  -0.0015792
   23   0.0002344   0.0000002  -0.0000209   0.0281435  -0.0617564  -0.0017013
   24  -0.0000458  -0.0000021  -0.0007946  -0.0005189  -0.0006828   0.0044741
   25  -0.0004728   0.0009806   0.0000114  -0.0005347  -0.0018044   0.0000083
   26   0.0010133  -0.0014881  -0.0000287  -0.0047144   0.0017851   0.0000277
   27   0.0000153  -0.0000509  -0.0002508   0.0000039  -0.0000147   0.0045279
   28  -0.0016831  -0.0042230   0.0001400  -0.0569669   0.0317536   0.0016595
   29  -0.0016490   0.0014180  -0.0001254   0.0307509  -0.0171091  -0.0009773
   30   0.0001156   0.0001835   0.0040358   0.0021305  -0.0010127  -0.0003730
   31   0.0004457  -0.0000046  -0.0000253   0.0011888  -0.0002533  -0.0000650
   32  -0.0000417  -0.0020006  -0.0000319   0.0000339   0.0000062   0.0000143
   33  -0.0000259  -0.0000420   0.0001602  -0.0001347   0.0000505  -0.0007715
   34  -0.0022471   0.0025023  -0.0002291   0.0006030  -0.0021998   0.0002588
   35  -0.0032950  -0.0023247   0.0005836  -0.0015167  -0.0035421   0.0002317
   36  -0.0000916  -0.0003511  -0.0022880  -0.0000327  -0.0004532   0.0053524
   37   0.0003915  -0.0011422  -0.0007646  -0.0002590   0.0000467   0.0007352
   38  -0.0014876  -0.0008627  -0.0009560   0.0001689  -0.0001569  -0.0007337
   39   0.0000115   0.0006596  -0.0002748  -0.0000064   0.0003701  -0.0002321
   40  -0.0001452   0.0001250  -0.0001015   0.0004436   0.0002029   0.0001318
   41  -0.0000775   0.0002923  -0.0001134   0.0002526  -0.0001314   0.0001377
   42   0.0001447  -0.0000454   0.0003226   0.0002317  -0.0001573   0.0000114
   43   0.0003754   0.0002166   0.0003564  -0.0002808  -0.0002566   0.0000840
   44   0.0001336   0.0000569   0.0002742   0.0000812   0.0002376   0.0008061
   45   0.0002435  -0.0001845  -0.0001942  -0.0002116  -0.0002049   0.0002452
   46   0.0000496  -0.0001959  -0.0000458   0.0002233   0.0001944   0.0000964
   47  -0.0000035  -0.0000571   0.0000054  -0.0000421   0.0000021  -0.0000959
   48  -0.0000146  -0.0001378  -0.0000037   0.0001683   0.0001751  -0.0000149
   49  -0.0002030  -0.0002898  -0.0000235   0.0002165   0.0000084  -0.0000425
   50   0.0001770   0.0000798  -0.0002514  -0.0000201  -0.0000756  -0.0007612
   51  -0.0000812  -0.0000274   0.0002666  -0.0000257  -0.0000010  -0.0000068
   52   0.0000090  -0.0000059   0.0000028   0.0000027   0.0000055  -0.0000001
   53  -0.0000016  -0.0000459  -0.0000036   0.0000091   0.0000060  -0.0000238
   54  -0.0000011  -0.0000071   0.0000079   0.0000056   0.0000078   0.0000007
   55   0.0005475   0.0002824  -0.0004128  -0.0003374  -0.0002524  -0.0000289
   56   0.0000691  -0.0000145   0.0003845  -0.0000249   0.0001765   0.0012786
   57  -0.0002023   0.0001094  -0.0002139   0.0003600   0.0003152   0.0001426
   58   0.0000471  -0.0001692   0.0000523   0.0001804   0.0001713  -0.0000625
   59  -0.0000203  -0.0000180  -0.0000542   0.0000028   0.0000145  -0.0001693
   60  -0.0000038   0.0001780  -0.0000341  -0.0002460  -0.0002443   0.0000022
   61   0.0003015  -0.0011649   0.0008506   0.0001495   0.0003789  -0.0009307
   62  -0.0015273  -0.0006562   0.0003204   0.0001057   0.0000918  -0.0008328
   63  -0.0001382  -0.0002010   0.0001322   0.0001437  -0.0000172  -0.0000845
   64  -0.0000965   0.0000923   0.0000894  -0.0001412  -0.0000636  -0.0000283
   65   0.0001441  -0.0002227   0.0000312  -0.0000698  -0.0001145  -0.0001083
   66   0.0000521   0.0000583  -0.0000541   0.0001364   0.0002010  -0.0000688
           13          14          15          16          17          18
    1  -0.0031949  -0.0000939   0.0001245  -0.0012515  -0.0005403  -0.0000286
    2   0.0044715   0.0014144  -0.0001802  -0.0005509  -0.0637141  -0.0011743
    3   0.0002157  -0.0000211   0.0035690   0.0004771  -0.0011812   0.0010689
    4  -0.0196875  -0.0088648   0.0002876  -0.0231076   0.0787573   0.0020831
    5  -0.0324208  -0.0155603   0.0002937   0.0255069   0.0292674   0.0000387
    6  -0.0001566  -0.0000205   0.0028255   0.0009184  -0.0016651   0.0054056
    7  -0.0062452   0.0033308   0.0001553  -0.0042655  -0.0043724   0.0000671
    8  -0.0031184   0.0033647   0.0001065   0.0007155   0.0027247  -0.0000222
    9   0.0000606   0.0000059  -0.0008630   0.0001789   0.0001862   0.0037807
   10  -0.0747152  -0.0582112   0.0000069  -0.1746240   0.0661014   0.0033446
   11  -0.0545733  -0.1297082  -0.0007600   0.1328737  -0.2655011  -0.0063502
   12   0.0000502  -0.0008434  -0.0225180   0.0046186  -0.0049169  -0.0568084
   13   0.0983946   0.0862034  -0.0001262   0.0046102  -0.0006109   0.0000036
   14   0.0862034   0.1844633   0.0014209  -0.0237648  -0.0428168  -0.0003997
   15  -0.0001262   0.0014209   0.0116242  -0.0004313  -0.0008765   0.0043492
   16   0.0046102  -0.0237648  -0.0004313   0.7478438  -0.0001190  -0.0115470
   17  -0.0006109  -0.0428168  -0.0008765  -0.0001190   0.6656063   0.0099380
   18   0.0000036  -0.0003997   0.0043492  -0.0115470   0.0099380   0.1204386
   19   0.0012045  -0.0012057  -0.0000852  -0.3465086   0.0023655   0.0056786
   20   0.0008884   0.0003972   0.0000386   0.0023308  -0.0530089  -0.0003941
   21  -0.0000445   0.0000736  -0.0027164   0.0056683  -0.0003939  -0.0340501
   22  -0.0003976   0.0047618   0.0001740  -0.1782445  -0.0678775   0.0008584
   23   0.0018438   0.0016635  -0.0000853  -0.1346551  -0.2624246  -0.0012249
   24   0.0000797  -0.0001278   0.0045078  -0.0002068  -0.0026209  -0.0567348
   25   0.0001998   0.0000623   0.0000010   0.0050760  -0.0003085   0.0000019
   26  -0.0001015  -0.0017193  -0.0000302   0.0228812  -0.0431186  -0.0012767
   27  -0.0000026  -0.0000341   0.0000977   0.0003960  -0.0008080   0.0043189
   28   0.0007247  -0.0012202  -0.0000468  -0.0250005  -0.0778819  -0.0006851
   29  -0.0001443   0.0004257   0.0000444  -0.0246045   0.0310421   0.0008722
   30   0.0000451   0.0000983  -0.0007740   0.0000415   0.0025374   0.0056931
   31  -0.0005139  -0.0010314  -0.0000194  -0.0042123   0.0044901   0.0002315
   32  -0.0009992  -0.0014505   0.0000122  -0.0006111   0.0026588  -0.0000054
   33  -0.0000224  -0.0000126  -0.0002479   0.0001515  -0.0002244   0.0037460
   34   0.0001977   0.0006621  -0.0000328   0.0007003   0.0000047  -0.0001399
   35  -0.0013486  -0.0005364  -0.0000230  -0.0000282  -0.0010797   0.0000418
   36  -0.0001775  -0.0001327   0.0001422   0.0001405   0.0000120  -0.0013466
   37  -0.0003032  -0.0002653   0.0000790  -0.0002727  -0.0000022  -0.0001835
   38  -0.0000835   0.0000495   0.0000157  -0.0000045   0.0002180  -0.0000975
   39   0.0005536   0.0004019   0.0000385   0.0003886  -0.0000019   0.0001363
   40   0.0000562  -0.0000021  -0.0000165  -0.0001535   0.0000035   0.0001448
   41  -0.0000421  -0.0000125  -0.0000028   0.0000082   0.0001523   0.0000156
   42  -0.0001935  -0.0001478  -0.0000452  -0.0002697   0.0000098   0.0000779
   43   0.0002322   0.0002132  -0.0000387   0.0002061   0.0000026  -0.0000293
   44   0.0001024   0.0000056  -0.0001083   0.0000036  -0.0000301   0.0000849
   45   0.0001677   0.0001609   0.0000021  -0.0000121   0.0000027  -0.0001001
   46  -0.0001823  -0.0001892   0.0000063  -0.0001892   0.0000020  -0.0000344
   47   0.0000091   0.0000105   0.0000219   0.0000017  -0.0000133  -0.0000049
   48  -0.0001774  -0.0001781   0.0000090  -0.0001397  -0.0000012   0.0000126
   49  -0.0001918  -0.0001485   0.0000049  -0.0000745   0.0000007   0.0000243
   50  -0.0000642  -0.0000138   0.0000799  -0.0000042   0.0000049  -0.0000723
   51   0.0000342   0.0000298  -0.0000238   0.0000331   0.0000003   0.0000265
   52   0.0000064   0.0000015  -0.0000001  -0.0000024  -0.0000002  -0.0000035
   53  -0.0000071  -0.0000138   0.0000023   0.0000008   0.0000008  -0.0000003
   54  -0.0000055  -0.0000072  -0.0000017  -0.0000093  -0.0000001  -0.0000055
   55   0.0002076   0.0001752   0.0000360   0.0001595   0.0000007  -0.0000299
   56   0.0001821   0.0000478  -0.0001035   0.0000066   0.0000809   0.0001125
   57  -0.0003219  -0.0003002   0.0000066  -0.0001296   0.0000044  -0.0000578
   58  -0.0001448  -0.0001553  -0.0000067  -0.0001502   0.0000000   0.0000180
   59  -0.0000025   0.0000035   0.0000154  -0.0000060  -0.0000201  -0.0000193
   60   0.0002172   0.0002247   0.0000098   0.0001811  -0.0000010   0.0000038
   61  -0.0002941  -0.0003029  -0.0000690  -0.0005605  -0.0000075   0.0002163
   62  -0.0001064   0.0000791   0.0001109   0.0000159   0.0000163  -0.0000614
   63  -0.0001524  -0.0001159   0.0000081  -0.0003508   0.0000022   0.0000546
   64   0.0000357   0.0000451  -0.0000030   0.0000249  -0.0000005   0.0000101
   65  -0.0000779  -0.0000930   0.0000076   0.0000026  -0.0000455  -0.0000004
   66  -0.0000474  -0.0000750   0.0000001  -0.0000945  -0.0000015  -0.0000123
           19          20          21          22          23          24
    1   0.0006203  -0.0000148  -0.0000327  -0.0236659   0.0246191   0.0009487
    2  -0.0000121  -0.0010665   0.0000093   0.0784510   0.0302867  -0.0012917
    3  -0.0000560   0.0000047  -0.0013635   0.0016625   0.0001845   0.0045614
    4   0.0005118   0.0011277   0.0000548  -0.0579650  -0.0310842   0.0005632
    5   0.0019604  -0.0036370  -0.0002126  -0.0301321  -0.0160125   0.0003763
    6   0.0001303  -0.0001805   0.0052343   0.0010382   0.0003803  -0.0001669
    7  -0.0001536   0.0014668   0.0000489   0.0011932   0.0002344  -0.0000458
    8   0.0000412  -0.0006790  -0.0000239  -0.0000422   0.0000002  -0.0000021
    9   0.0000078  -0.0000390   0.0001500  -0.0001381  -0.0000209  -0.0007946
   10  -0.0104364   0.0275565   0.0007727   0.0653670   0.0281435  -0.0005189
   11  -0.0019045   0.0019214  -0.0000162  -0.0304232  -0.0617564  -0.0006828
   12   0.0002090  -0.0005443   0.0032261  -0.0015792  -0.0017013   0.0044741
   13   0.0012045   0.0008884  -0.0000445  -0.0003976   0.0018438   0.0000797
   14  -0.0012057   0.0003972   0.0000736   0.0047618   0.0016635  -0.0001278
   15  -0.0000852   0.0000386  -0.0027164   0.0001740  -0.0000853   0.0045078
   16  -0.3465086   0.0023308   0.0056683  -0.1782445  -0.1346551  -0.0002068
   17   0.0023655  -0.0530089  -0.0003939  -0.0678775  -0.2624246  -0.0026209
   18   0.0056786  -0.0003941  -0.0340501   0.0008584  -0.0012249  -0.0567348
   19   0.3642299  -0.0024481  -0.0062039  -0.0108589   0.0021325   0.0002875
   20  -0.0024481   0.0574663   0.0006774  -0.0273194   0.0023820   0.0004835
   21  -0.0062039   0.0006774   0.0234001  -0.0002067  -0.0000400   0.0032516
   22  -0.0108589  -0.0273194  -0.0002067   0.5953250   0.0551923  -0.0077873
   23   0.0021325   0.0023820  -0.0000400   0.0551923   0.5552789   0.0068655
   24   0.0002875   0.0004835   0.0032516  -0.0077873   0.0068655   0.1129878
   25   0.0011198  -0.0009037  -0.0000840  -0.0725713   0.0534924   0.0018143
   26   0.0011602   0.0004097   0.0000432   0.0571193  -0.1318141  -0.0026951
   27  -0.0000433   0.0000811  -0.0027205   0.0018929  -0.0027746  -0.0226614
   28   0.0004533  -0.0012062   0.0000191  -0.2994086   0.0327583   0.0049433
   29  -0.0020409  -0.0035851  -0.0001091  -0.0301479  -0.0960347   0.0000769
   30   0.0000604  -0.0001355   0.0052304   0.0032394  -0.0015340  -0.0579516
   31  -0.0001792  -0.0014779  -0.0000035  -0.0196120  -0.0343579  -0.0003658
   32  -0.0000491  -0.0006536  -0.0000055  -0.0105488  -0.0180281  -0.0003523
   33   0.0000069   0.0000107   0.0001552   0.0003179   0.0002798   0.0031766
   34  -0.0000958   0.0000001   0.0000347   0.0006356   0.0021283   0.0003395
   35   0.0000023   0.0000708  -0.0000046   0.0014672  -0.0036181  -0.0006192
   36  -0.0000092  -0.0000029   0.0002292   0.0000142   0.0001263   0.0053403
   37   0.0000282  -0.0000015   0.0000329  -0.0002579  -0.0000679   0.0007098
   38  -0.0000013  -0.0000163   0.0000013  -0.0001716  -0.0001584   0.0009750
   39   0.0000169  -0.0000001   0.0000198  -0.0000229  -0.0003691  -0.0002263
   40   0.0000089   0.0000004  -0.0000048   0.0004299  -0.0002201   0.0001217
   41   0.0000001   0.0000059   0.0000011  -0.0002707  -0.0001282  -0.0001816
   42  -0.0000070   0.0000007  -0.0000418   0.0002100   0.0001404   0.0000256
   43  -0.0000033   0.0000003   0.0000006  -0.0002788   0.0002562   0.0001248
   44   0.0000007   0.0000157  -0.0000015  -0.0000727   0.0002678  -0.0010235
   45  -0.0000002   0.0000005   0.0000165  -0.0002073   0.0002106   0.0002192
   46   0.0000117  -0.0000001  -0.0000018   0.0002221  -0.0002016   0.0000805
   47  -0.0000000  -0.0000038   0.0000001   0.0000351   0.0000031   0.0001104
   48   0.0000055  -0.0000002  -0.0000112   0.0001665  -0.0001756  -0.0000205
   49   0.0000035  -0.0000000   0.0000065   0.0002148  -0.0000067  -0.0000498
   50  -0.0000013  -0.0000143   0.0000005   0.0000346  -0.0001060   0.0009416
   51   0.0000010  -0.0000002  -0.0000063  -0.0000212  -0.0000043   0.0000380
   52   0.0000012   0.0000000   0.0000008   0.0000025  -0.0000052   0.0000007
   53   0.0000000  -0.0000020   0.0000000  -0.0000101   0.0000057   0.0000238
   54   0.0000000  -0.0000000  -0.0000018   0.0000046  -0.0000076   0.0000077
   55  -0.0000045   0.0000005   0.0000015  -0.0003244   0.0002564  -0.0000220
   56   0.0000012   0.0000131  -0.0000012  -0.0000029   0.0002396  -0.0015511
   57  -0.0000013  -0.0000009   0.0000401   0.0003559  -0.0003108   0.0000706
   58   0.0000095  -0.0000002   0.0000027   0.0001806  -0.0001731  -0.0000673
   59   0.0000003  -0.0000008   0.0000004   0.0000104  -0.0000063   0.0002141
   60  -0.0000090   0.0000003  -0.0000120  -0.0002432   0.0002481   0.0000141
   61   0.0000441   0.0000005  -0.0000637   0.0001569  -0.0003554  -0.0009147
   62  -0.0000011  -0.0000029   0.0000018  -0.0001147   0.0000661   0.0009718
   63   0.0000068   0.0000007  -0.0000363   0.0001326   0.0000194  -0.0000542
   64  -0.0000064  -0.0000001   0.0000021  -0.0001480   0.0000683  -0.0000329
   65  -0.0000003  -0.0000121  -0.0000004   0.0000634  -0.0001080   0.0001083
   66   0.0000046  -0.0000006   0.0000066   0.0001395  -0.0002059  -0.0000658
           25          26          27          28          29          30
    1  -0.0032424   0.0001582   0.0001334  -0.1607598   0.1128807   0.0036403
    2  -0.0043936   0.0014972   0.0001063   0.0521243  -0.2354266  -0.0038319
    3   0.0000616  -0.0000584   0.0035923   0.0030931  -0.0046933  -0.0583354
    4   0.0007515   0.0012085  -0.0000041   0.0657037  -0.0298623  -0.0023612
    5   0.0001442   0.0003981  -0.0000007   0.0276678  -0.0611586  -0.0022777
    6   0.0000526  -0.0000545  -0.0007965  -0.0012636  -0.0001090   0.0054768
    7  -0.0004728   0.0010133   0.0000153  -0.0016831  -0.0016490   0.0001156
    8   0.0009806  -0.0014881  -0.0000509  -0.0042230   0.0014180   0.0001835
    9   0.0000114  -0.0000287  -0.0002508   0.0001400  -0.0001254   0.0040358
   10  -0.0005347  -0.0047144   0.0000039  -0.0569669   0.0307509   0.0021305
   11  -0.0018044   0.0017851  -0.0000147   0.0317536  -0.0171091  -0.0010127
   12   0.0000083   0.0000277   0.0045279   0.0016595  -0.0009773  -0.0003730
   13   0.0001998  -0.0001015  -0.0000026   0.0007247  -0.0001443   0.0000451
   14   0.0000623  -0.0017193  -0.0000341  -0.0012202   0.0004257   0.0000983
   15   0.0000010  -0.0000302   0.0000977  -0.0000468   0.0000444  -0.0007740
   16   0.0050760   0.0228812   0.0003960  -0.0250005  -0.0246045   0.0000415
   17  -0.0003085  -0.0431186  -0.0008080  -0.0778819   0.0310421   0.0025374
   18   0.0000019  -0.0012767   0.0043189  -0.0006851   0.0008722   0.0056931
   19   0.0011198   0.0011602  -0.0000433   0.0004533  -0.0020409   0.0000604
   20  -0.0009037   0.0004097   0.0000811  -0.0012062  -0.0035851  -0.0001355
   21  -0.0000840   0.0000432  -0.0027205   0.0000191  -0.0001091   0.0052304
   22  -0.0725713   0.0571193   0.0018929  -0.2994086  -0.0301479   0.0032394
   23   0.0534924  -0.1318141  -0.0027746   0.0327583  -0.0960347  -0.0015340
   24   0.0018143  -0.0026951  -0.0226614   0.0049433   0.0000769  -0.0579516
   25   0.0952203  -0.0844735  -0.0029852  -0.0189733   0.0324996   0.0009920
   26  -0.0844735   0.1875132   0.0044562   0.0089432  -0.0163116  -0.0006399
   27  -0.0029852   0.0044562   0.0117768   0.0005944  -0.0009527   0.0028451
   28  -0.0189733   0.0089432   0.0005944   0.5924410  -0.0390363  -0.0085052
   29   0.0324996  -0.0163116  -0.0009527  -0.0390363   0.5263115   0.0081324
   30   0.0009920  -0.0006399   0.0028451  -0.0085052   0.0081324   0.1152413
   31  -0.0062004  -0.0031625   0.0000409  -0.0725492  -0.0531707  -0.0002292
   32   0.0032708   0.0033404   0.0000341  -0.0565271  -0.1310357  -0.0011653
   33   0.0001775   0.0001379  -0.0008671  -0.0006361  -0.0016875  -0.0231261
   34   0.0001815  -0.0006699  -0.0000531  -0.0209821   0.0119383   0.0018347
   35   0.0013435  -0.0005507   0.0000034   0.0273452   0.0036417   0.0002964
   36  -0.0001310   0.0001086   0.0001367   0.0005034  -0.0008777   0.0040472
   37  -0.0002917   0.0002649   0.0000887  -0.0011663  -0.0031004  -0.0002386
   38   0.0000709   0.0000679  -0.0000451   0.0000861  -0.0009841  -0.0025508
   39   0.0005467  -0.0004025   0.0000288   0.0029575   0.0003682  -0.0010957
   40   0.0000564   0.0000027  -0.0000135   0.0002953  -0.0000139  -0.0013847
   41   0.0000474  -0.0000213   0.0000093   0.0006587  -0.0001572   0.0007493
   42  -0.0001849   0.0001476  -0.0000439  -0.0011518  -0.0005255  -0.0008651
   43   0.0002280  -0.0002161  -0.0000553  -0.0002078   0.0000420   0.0001609
   44  -0.0001134  -0.0000001   0.0001401  -0.0007138  -0.0002341   0.0012232
   45   0.0001624  -0.0001669   0.0000006   0.0000425  -0.0004410  -0.0001452
   46  -0.0001793   0.0001919   0.0000141  -0.0003175  -0.0005424  -0.0000481
   47  -0.0000033   0.0000078  -0.0000246  -0.0000716   0.0000326  -0.0000148
   48  -0.0001748   0.0001814   0.0000144  -0.0002208  -0.0003451   0.0000829
   49  -0.0001913   0.0001554   0.0000115  -0.0003474  -0.0004641   0.0000925
   50   0.0000611  -0.0000056  -0.0001025   0.0001480   0.0002361  -0.0011601
   51   0.0000359  -0.0000313  -0.0000292   0.0001210   0.0000865   0.0002111
   52   0.0000063  -0.0000013  -0.0000003   0.0000270  -0.0000269  -0.0000062
   53   0.0000074  -0.0000154  -0.0000029   0.0000102   0.0000349  -0.0000225
   54  -0.0000051   0.0000067  -0.0000024   0.0000030  -0.0000107  -0.0000108
   55   0.0002073  -0.0001782   0.0000317  -0.0003626  -0.0001880  -0.0002004
   56  -0.0001645   0.0000325   0.0001370  -0.0008736  -0.0002950   0.0019322
   57  -0.0003282   0.0003100   0.0000227  -0.0001912   0.0000169   0.0001039
   58  -0.0001422   0.0001587  -0.0000019  -0.0002713  -0.0004279  -0.0000351
   59  -0.0000088   0.0000156  -0.0000213  -0.0000528  -0.0000122  -0.0003107
   60   0.0002141  -0.0002300   0.0000017   0.0002764   0.0004648   0.0000489
   61  -0.0002825   0.0003061  -0.0000587  -0.0008716  -0.0030235   0.0005615
   62   0.0001162   0.0000737  -0.0001271  -0.0004393  -0.0013813  -0.0003003
   63  -0.0001444   0.0001232   0.0000057  -0.0019772   0.0009572  -0.0004156
   64   0.0000350  -0.0000458  -0.0000047   0.0002227   0.0003294   0.0000926
   65   0.0000772  -0.0000963  -0.0000086   0.0007509   0.0005827  -0.0001964
   66  -0.0000428   0.0000712   0.0000023   0.0003253  -0.0001651   0.0000779
           31          32          33          34          35          36
    1   0.0045134  -0.0197008  -0.0001796  -0.2132722   0.0006429   0.0039138
    2  -0.0000057  -0.0394197  -0.0008846   0.0009500  -0.0761841   0.0000483
    3  -0.0001622  -0.0007258   0.0038965   0.0024868   0.0000933  -0.0766147
    4  -0.0015704   0.0042824   0.0002945  -0.0211581  -0.0268424  -0.0004648
    5   0.0017019   0.0013118   0.0000246  -0.0114113   0.0041486   0.0008944
    6   0.0001870  -0.0002811   0.0040088   0.0015604  -0.0002983   0.0039614
    7   0.0004457  -0.0000417  -0.0000259  -0.0022471  -0.0032950  -0.0000916
    8  -0.0000046  -0.0020006  -0.0000420   0.0025023  -0.0023247  -0.0003511
    9  -0.0000253  -0.0000319   0.0001602  -0.0002291   0.0005836  -0.0022880
   10   0.0011888   0.0000339  -0.0001347   0.0006030  -0.0015167  -0.0000327
   11  -0.0002533   0.0000062   0.0000505  -0.0021998  -0.0035421  -0.0004532
   12  -0.0000650   0.0000143  -0.0007715   0.0002588   0.0002317   0.0053524
   13  -0.0005139  -0.0009992  -0.0000224   0.0001977  -0.0013486  -0.0001775
   14  -0.0010314  -0.0014505  -0.0000126   0.0006621  -0.0005364  -0.0001327
   15  -0.0000194   0.0000122  -0.0002479  -0.0000328  -0.0000230   0.0001422
   16  -0.0042123  -0.0006111   0.0001515   0.0007003  -0.0000282   0.0001405
   17   0.0044901   0.0026588  -0.0002244   0.0000047  -0.0010797   0.0000120
   18   0.0002315  -0.0000054   0.0037460  -0.0001399   0.0000418  -0.0013466
   19  -0.0001792  -0.0000491   0.0000069  -0.0000958   0.0000023  -0.0000092
   20  -0.0014779  -0.0006536   0.0000107   0.0000001   0.0000708  -0.0000029
   21  -0.0000035  -0.0000055   0.0001552   0.0000347  -0.0000046   0.0002292
   22  -0.0196120  -0.0105488   0.0003179   0.0006356   0.0014672   0.0000142
   23  -0.0343579  -0.0180281   0.0002798   0.0021283  -0.0036181   0.0001263
   24  -0.0003658  -0.0003523   0.0031766   0.0003395  -0.0006192   0.0053403
   25  -0.0062004   0.0032708   0.0001775   0.0001815   0.0013435  -0.0001310
   26  -0.0031625   0.0033404   0.0001379  -0.0006699  -0.0005507   0.0001086
   27   0.0000409   0.0000341  -0.0008671  -0.0000531   0.0000034   0.0001367
   28  -0.0725492  -0.0565271  -0.0006361  -0.0209821   0.0273452   0.0005034
   29  -0.0531707  -0.1310357  -0.0016875   0.0119383   0.0036417  -0.0008777
   30  -0.0002292  -0.0011653  -0.0231261   0.0018347   0.0002964   0.0040472
   31   0.0997606   0.0810132   0.0002631  -0.0023966   0.0035453   0.0000375
   32   0.0810132   0.1895271   0.0026458  -0.0023582  -0.0026758   0.0003460
   33   0.0002631   0.0026458   0.0122323  -0.0003101  -0.0005639  -0.0022728
   34  -0.0023966  -0.0023582  -0.0003101   0.6299225  -0.0007971  -0.0085221
   35   0.0035453  -0.0026758  -0.0005639  -0.0007971   0.1772938  -0.0105676
   36   0.0000375   0.0003460  -0.0022728  -0.0085221  -0.0105676   0.6289686
   37   0.0004021   0.0011395  -0.0007790  -0.1708229   0.0012491  -0.0548409
   38   0.0015451  -0.0009667   0.0009692   0.0024717  -0.0608116   0.0037777
   39   0.0000863  -0.0006707  -0.0002726  -0.1184512   0.0037555  -0.2284847
   40  -0.0001291  -0.0001330  -0.0000826   0.0055294   0.0000998  -0.0026229
   41   0.0000805   0.0003361   0.0000983  -0.0004098   0.0037684   0.0008992
   42   0.0001339   0.0000261   0.0003035   0.0192337   0.0009378  -0.0398987
   43   0.0003724  -0.0002171   0.0003730  -0.0302961   0.0016095  -0.0779035
   44  -0.0001544   0.0000681  -0.0002540   0.0003204   0.0058904  -0.0009257
   45   0.0002429   0.0001899  -0.0002043  -0.0209675  -0.0006705   0.0371678
   46   0.0000506   0.0001966  -0.0000394  -0.0031480  -0.0001121   0.0051412
   47   0.0000079  -0.0000616  -0.0000095  -0.0000154   0.0037539   0.0000778
   48  -0.0000161   0.0001339   0.0000013   0.0000616   0.0000471   0.0017610
   49  -0.0001970   0.0003048  -0.0000159  -0.0008668   0.0000167  -0.0045575
   50  -0.0001866   0.0000756   0.0002439   0.0001055  -0.0017883   0.0014547
   51  -0.0001144   0.0000430   0.0002977  -0.0038312   0.0014336  -0.0660866
   52   0.0000078   0.0000069   0.0000030   0.0006748   0.0000144  -0.0000795
   53   0.0000003  -0.0000479   0.0000010   0.0000210  -0.0012240  -0.0000065
   54  -0.0000013   0.0000041   0.0000093   0.0000767  -0.0000062  -0.0011118
   55   0.0006089  -0.0003247  -0.0004465  -0.0229606  -0.0020352   0.0867981
   56  -0.0000495   0.0000187  -0.0004004  -0.0007959   0.0073933  -0.0002071
   57  -0.0001905  -0.0001205  -0.0002387   0.0296419  -0.0004413   0.0262142
   58   0.0000490   0.0001673   0.0000583  -0.0032575   0.0000948  -0.0044443
   59   0.0000214  -0.0000096   0.0000615  -0.0000368   0.0040355   0.0000110
   60  -0.0000037  -0.0001804  -0.0000408   0.0005247   0.0000307   0.0023969
   61   0.0002616   0.0011859   0.0009294  -0.1574611  -0.0011390   0.0435842
   62   0.0016214  -0.0007834  -0.0004194  -0.0027580  -0.0589257   0.0051631
   63  -0.0000585   0.0001557   0.0001153   0.1114410   0.0052789  -0.2797050
   64  -0.0000998  -0.0000909   0.0000975   0.0105246  -0.0003122   0.0137470
   65  -0.0001722  -0.0002095  -0.0000252   0.0003449   0.0032648   0.0006055
   66   0.0000312  -0.0000657  -0.0000610  -0.0149592   0.0004598  -0.0179051
           37          38          39          40          41          42
    1  -0.0220913   0.0002750  -0.0085848  -0.0019285  -0.0000654   0.0025984
    2   0.0005678   0.0034005   0.0000191   0.0000894  -0.0023273  -0.0000335
    3  -0.0255194  -0.0000299   0.0055234  -0.0027250  -0.0000079  -0.0014999
    4  -0.0011265  -0.0002204   0.0029517   0.0002716  -0.0006377  -0.0012152
    5   0.0031610  -0.0010567  -0.0004757   0.0000139  -0.0001846   0.0005704
    6  -0.0001658   0.0024726  -0.0010355  -0.0014015  -0.0007045  -0.0009028
    7   0.0003915  -0.0014876   0.0000115  -0.0001452  -0.0000775   0.0001447
    8  -0.0011422  -0.0008627   0.0006596   0.0001250   0.0002923  -0.0000454
    9  -0.0007646  -0.0009560  -0.0002748  -0.0001015  -0.0001134   0.0003226
   10  -0.0002590   0.0001689  -0.0000064   0.0004436   0.0002526   0.0002317
   11   0.0000467  -0.0001569   0.0003701   0.0002029  -0.0001314  -0.0001573
   12   0.0007352  -0.0007337  -0.0002321   0.0001318   0.0001377   0.0000114
   13  -0.0003032  -0.0000835   0.0005536   0.0000562  -0.0000421  -0.0001935
   14  -0.0002653   0.0000495   0.0004019  -0.0000021  -0.0000125  -0.0001478
   15   0.0000790   0.0000157   0.0000385  -0.0000165  -0.0000028  -0.0000452
   16  -0.0002727  -0.0000045   0.0003886  -0.0001535   0.0000082  -0.0002697
   17  -0.0000022   0.0002180  -0.0000019   0.0000035   0.0001523   0.0000098
   18  -0.0001835  -0.0000975   0.0001363   0.0001448   0.0000156   0.0000779
   19   0.0000282  -0.0000013   0.0000169   0.0000089   0.0000001  -0.0000070
   20  -0.0000015  -0.0000163  -0.0000001   0.0000004   0.0000059   0.0000007
   21   0.0000329   0.0000013   0.0000198  -0.0000048   0.0000011  -0.0000418
   22  -0.0002579  -0.0001716  -0.0000229   0.0004299  -0.0002707   0.0002100
   23  -0.0000679  -0.0001584  -0.0003691  -0.0002201  -0.0001282   0.0001404
   24   0.0007098   0.0009750  -0.0002263   0.0001217  -0.0001816   0.0000256
   25  -0.0002917   0.0000709   0.0005467   0.0000564   0.0000474  -0.0001849
   26   0.0002649   0.0000679  -0.0004025   0.0000027  -0.0000213   0.0001476
   27   0.0000887  -0.0000451   0.0000288  -0.0000135   0.0000093  -0.0000439
   28  -0.0011663   0.0000861   0.0029575   0.0002953   0.0006587  -0.0011518
   29  -0.0031004  -0.0009841   0.0003682  -0.0000139  -0.0001572  -0.0005255
   30  -0.0002386  -0.0025508  -0.0010957  -0.0013847   0.0007493  -0.0008651
   31   0.0004021   0.0015451   0.0000863  -0.0001291   0.0000805   0.0001339
   32   0.0011395  -0.0009667  -0.0006707  -0.0001330   0.0003361   0.0000261
   33  -0.0007790   0.0009692  -0.0002726  -0.0000826   0.0000983   0.0003035
   34  -0.1708229   0.0024717  -0.1184512   0.0055294  -0.0004098   0.0192337
   35   0.0012491  -0.0608116   0.0037555   0.0000998   0.0037684   0.0009378
   36  -0.0548409   0.0037777  -0.2284847  -0.0026229   0.0008992  -0.0398987
   37   0.5921046   0.0005272   0.0361339  -0.0657257  -0.0012990   0.0519365
   38   0.0005272   0.1181616  -0.0090424  -0.0013002  -0.0226922   0.0024309
   39   0.0361339  -0.0090424   0.5275923   0.0489066   0.0023641  -0.1371091
   40  -0.0657257  -0.0013002   0.0489066   0.0888024   0.0019931  -0.0757751
   41  -0.0012990  -0.0226922   0.0023641   0.0019931   0.0118240  -0.0039562
   42   0.0519365   0.0024309  -0.1371091  -0.0757751  -0.0039562   0.1971727
   43  -0.2956490  -0.0017738   0.0439476  -0.0167238  -0.0003130   0.0098941
   44  -0.0006129  -0.0596884   0.0009418  -0.0007694   0.0029181   0.0004949
   45  -0.0200711   0.0006672  -0.0969295   0.0340279   0.0005892  -0.0201705
   46  -0.0215305   0.0005940  -0.0328388  -0.0062204   0.0000329  -0.0026952
   47   0.0001044   0.0031544   0.0002159  -0.0000969  -0.0009294  -0.0000880
   48  -0.0091098   0.0003222  -0.0143737   0.0036175  -0.0000765   0.0035243
   49  -0.0174266  -0.0007051   0.0272721  -0.0042277  -0.0000479   0.0008383
   50  -0.0019011   0.0077409  -0.0002808   0.0000615   0.0037068   0.0000163
   51   0.0801160  -0.0000459   0.0256407  -0.0039012  -0.0000249   0.0025738
   52   0.0007555  -0.0000743   0.0016710  -0.0001003  -0.0000025   0.0000517
   53  -0.0000053   0.0055415   0.0002299  -0.0000412   0.0001742   0.0000226
   54   0.0008453   0.0002200  -0.0037186   0.0014446   0.0000211  -0.0007169
   55  -0.0615956   0.0004850  -0.0307472   0.0009586   0.0000378   0.0000112
   56   0.0004920  -0.0060018   0.0001288   0.0000019  -0.0002311  -0.0000108
   57  -0.0299350   0.0000964  -0.0149592   0.0000098  -0.0000001   0.0004993
   58   0.0017369  -0.0000185   0.0008184  -0.0003575  -0.0000176   0.0009607
   59  -0.0000216  -0.0002408  -0.0000113  -0.0000205  -0.0004491   0.0000289
   60   0.0008470   0.0000065   0.0002470   0.0009872   0.0000212  -0.0016256
   61   0.0638710  -0.0003140   0.0221373  -0.0012849   0.0000991  -0.0059261
   62   0.0009768   0.0091417   0.0016534   0.0000014   0.0038640   0.0001069
   63  -0.0327533   0.0013500  -0.0587617  -0.0012310   0.0001307  -0.0003884
   64  -0.0007702  -0.0000664   0.0022481   0.0001438  -0.0000273   0.0011738
   65  -0.0001115   0.0061606   0.0001468   0.0000020   0.0002222   0.0000315
   66   0.0028346   0.0001957  -0.0017554  -0.0001316   0.0000311  -0.0012029
           43          44          45          46          47          48
    1  -0.0003837   0.0001073  -0.0027329   0.0001894  -0.0000147   0.0006691
    2   0.0000273   0.0054832   0.0001660   0.0000182   0.0001253   0.0000083
    3  -0.0018792   0.0002217  -0.0031974  -0.0014114   0.0000019  -0.0005230
    4  -0.0002012   0.0006993   0.0000716  -0.0003111   0.0000753  -0.0002203
    5  -0.0000643  -0.0002299   0.0004368   0.0005526   0.0000273   0.0003514
    6   0.0001806  -0.0011491  -0.0001686  -0.0000355   0.0000084   0.0000878
    7   0.0003754   0.0001336   0.0002435   0.0000496  -0.0000035  -0.0000146
    8   0.0002166   0.0000569  -0.0001845  -0.0001959  -0.0000571  -0.0001378
    9   0.0003564   0.0002742  -0.0001942  -0.0000458   0.0000054  -0.0000037
   10  -0.0002808   0.0000812  -0.0002116   0.0002233  -0.0000421   0.0001683
   11  -0.0002566   0.0002376  -0.0002049   0.0001944   0.0000021   0.0001751
   12   0.0000840   0.0008061   0.0002452   0.0000964  -0.0000959  -0.0000149
   13   0.0002322   0.0001024   0.0001677  -0.0001823   0.0000091  -0.0001774
   14   0.0002132   0.0000056   0.0001609  -0.0001892   0.0000105  -0.0001781
   15  -0.0000387  -0.0001083   0.0000021   0.0000063   0.0000219   0.0000090
   16   0.0002061   0.0000036  -0.0000121  -0.0001892   0.0000017  -0.0001397
   17   0.0000026  -0.0000301   0.0000027   0.0000020  -0.0000133  -0.0000012
   18  -0.0000293   0.0000849  -0.0001001  -0.0000344  -0.0000049   0.0000126
   19  -0.0000033   0.0000007  -0.0000002   0.0000117  -0.0000000   0.0000055
   20   0.0000003   0.0000157   0.0000005  -0.0000001  -0.0000038  -0.0000002
   21   0.0000006  -0.0000015   0.0000165  -0.0000018   0.0000001  -0.0000112
   22  -0.0002788  -0.0000727  -0.0002073   0.0002221   0.0000351   0.0001665
   23   0.0002562   0.0002678   0.0002106  -0.0002016   0.0000031  -0.0001756
   24   0.0001248  -0.0010235   0.0002192   0.0000805   0.0001104  -0.0000205
   25   0.0002280  -0.0001134   0.0001624  -0.0001793  -0.0000033  -0.0001748
   26  -0.0002161  -0.0000001  -0.0001669   0.0001919   0.0000078   0.0001814
   27  -0.0000553   0.0001401   0.0000006   0.0000141  -0.0000246   0.0000144
   28  -0.0002078  -0.0007138   0.0000425  -0.0003175  -0.0000716  -0.0002208
   29   0.0000420  -0.0002341  -0.0004410  -0.0005424   0.0000326  -0.0003451
   30   0.0001609   0.0012232  -0.0001452  -0.0000481  -0.0000148   0.0000829
   31   0.0003724  -0.0001544   0.0002429   0.0000506   0.0000079  -0.0000161
   32  -0.0002171   0.0000681   0.0001899   0.0001966  -0.0000616   0.0001339
   33   0.0003730  -0.0002540  -0.0002043  -0.0000394  -0.0000095   0.0000013
   34  -0.0302961   0.0003204  -0.0209675  -0.0031480  -0.0000154   0.0000616
   35   0.0016095   0.0058904  -0.0006705  -0.0001121   0.0037539   0.0000471
   36  -0.0779035  -0.0009257   0.0371678   0.0051412   0.0000778   0.0017610
   37  -0.2956490  -0.0006129  -0.0200711  -0.0215305   0.0001044  -0.0091098
   38  -0.0017738  -0.0596884   0.0006672   0.0005940   0.0031544   0.0003222
   39   0.0439476   0.0009418  -0.0969295  -0.0328388   0.0002159  -0.0143737
   40  -0.0167238  -0.0007694   0.0340279  -0.0062204  -0.0000969   0.0036175
   41  -0.0003130   0.0029181   0.0005892   0.0000329  -0.0009294  -0.0000765
   42   0.0098941   0.0004949  -0.0201705  -0.0026952  -0.0000880   0.0035243
   43   0.5848145   0.0035426  -0.0557432  -0.0786200   0.0008376  -0.0592979
   44   0.0035426   0.1172828  -0.0101422   0.0008014  -0.0231970   0.0018991
   45  -0.0557432  -0.0101422   0.5532714  -0.0553735   0.0018815  -0.1239521
   46  -0.0786200   0.0008014  -0.0553735   0.1046284  -0.0013599   0.0887473
   47   0.0008376  -0.0231970   0.0018815  -0.0013599   0.0117009  -0.0031579
   48  -0.0592979   0.0018991  -0.1239521   0.0887473  -0.0031579   0.1762031
   49  -0.1668942  -0.0034718   0.1266870   0.0035325   0.0005788  -0.0258115
   50  -0.0019983  -0.0594469   0.0054833   0.0000523   0.0046444   0.0009045
   51   0.0602088   0.0051580  -0.2667689  -0.0026964   0.0010301  -0.0418702
   52  -0.0094147  -0.0000259  -0.0015841   0.0013564   0.0000437  -0.0011801
   53  -0.0007248   0.0029923   0.0000546  -0.0000060  -0.0027307  -0.0000733
   54   0.0280123   0.0002034   0.0006020   0.0007983  -0.0000741   0.0005870
   55   0.0665535   0.0010439  -0.0369080   0.0002170  -0.0001465   0.0055760
   56  -0.0003853   0.0076732   0.0014974  -0.0000669   0.0046305   0.0000853
   57   0.0232673   0.0016831  -0.0630097   0.0021230   0.0000794   0.0016747
   58  -0.0017580  -0.0000089  -0.0008732   0.0001702   0.0000050  -0.0001073
   59   0.0000906   0.0042061   0.0000454   0.0000057   0.0000346   0.0000451
   60  -0.0046376   0.0000280   0.0017265  -0.0002066   0.0000426  -0.0018900
   61  -0.0514455  -0.0008781   0.0320128  -0.0000798   0.0000517  -0.0024486
   62  -0.0009234  -0.0034356   0.0004690   0.0000270  -0.0008076  -0.0000028
   63   0.0322037   0.0004711  -0.0184199  -0.0015330   0.0000035  -0.0013524
   64  -0.0006240  -0.0000151   0.0010251   0.0001274   0.0000032  -0.0000933
   65   0.0000334  -0.0008355  -0.0000447   0.0000050  -0.0003272  -0.0000050
   66   0.0007681  -0.0000254   0.0000061  -0.0000470  -0.0000095   0.0000532
           49          50          51          52          53          54
    1   0.0010140   0.0000027  -0.0007113  -0.0001087  -0.0000043   0.0000020
    2   0.0000124  -0.0013965  -0.0000031   0.0000006  -0.0001007  -0.0000032
    3  -0.0000552  -0.0000224  -0.0014291   0.0000326  -0.0000047   0.0000795
    4  -0.0003333  -0.0001494   0.0001118   0.0000263  -0.0000065   0.0000010
    5   0.0004481   0.0001974  -0.0000769   0.0000255   0.0000310   0.0000133
    6   0.0000991   0.0010783   0.0002609  -0.0000045   0.0000262  -0.0000028
    7  -0.0002030   0.0001770  -0.0000812   0.0000090  -0.0000016  -0.0000011
    8  -0.0002898   0.0000798  -0.0000274  -0.0000059  -0.0000459  -0.0000071
    9  -0.0000235  -0.0002514   0.0002666   0.0000028  -0.0000036   0.0000079
   10   0.0002165  -0.0000201  -0.0000257   0.0000027   0.0000091   0.0000056
   11   0.0000084  -0.0000756  -0.0000010   0.0000055   0.0000060   0.0000078
   12  -0.0000425  -0.0007612  -0.0000068  -0.0000001  -0.0000238   0.0000007
   13  -0.0001918  -0.0000642   0.0000342   0.0000064  -0.0000071  -0.0000055
   14  -0.0001485  -0.0000138   0.0000298   0.0000015  -0.0000138  -0.0000072
   15   0.0000049   0.0000799  -0.0000238  -0.0000001   0.0000023  -0.0000017
   16  -0.0000745  -0.0000042   0.0000331  -0.0000024   0.0000008  -0.0000093
   17   0.0000007   0.0000049   0.0000003  -0.0000002   0.0000008  -0.0000001
   18   0.0000243  -0.0000723   0.0000265  -0.0000035  -0.0000003  -0.0000055
   19   0.0000035  -0.0000013   0.0000010   0.0000012   0.0000000   0.0000000
   20  -0.0000000  -0.0000143  -0.0000002   0.0000000  -0.0000020  -0.0000000
   21   0.0000065   0.0000005  -0.0000063   0.0000008   0.0000000  -0.0000018
   22   0.0002148   0.0000346  -0.0000212   0.0000025  -0.0000101   0.0000046
   23  -0.0000067  -0.0001060  -0.0000043  -0.0000052   0.0000057  -0.0000076
   24  -0.0000498   0.0009416   0.0000380   0.0000007   0.0000238   0.0000077
   25  -0.0001913   0.0000611   0.0000359   0.0000063   0.0000074  -0.0000051
   26   0.0001554  -0.0000056  -0.0000313  -0.0000013  -0.0000154   0.0000067
   27   0.0000115  -0.0001025  -0.0000292  -0.0000003  -0.0000029  -0.0000024
   28  -0.0003474   0.0001480   0.0001210   0.0000270   0.0000102   0.0000030
   29  -0.0004641   0.0002361   0.0000865  -0.0000269   0.0000349  -0.0000107
   30   0.0000925  -0.0011601   0.0002111  -0.0000062  -0.0000225  -0.0000108
   31  -0.0001970  -0.0001866  -0.0001144   0.0000078   0.0000003  -0.0000013
   32   0.0003048   0.0000756   0.0000430   0.0000069  -0.0000479   0.0000041
   33  -0.0000159   0.0002439   0.0002977   0.0000030   0.0000010   0.0000093
   34  -0.0008668   0.0001055  -0.0038312   0.0006748   0.0000210   0.0000767
   35   0.0000167  -0.0017883   0.0014336   0.0000144  -0.0012240  -0.0000062
   36  -0.0045575   0.0014547  -0.0660866  -0.0000795  -0.0000065  -0.0011118
   37  -0.0174266  -0.0019011   0.0801160   0.0007555  -0.0000053   0.0008453
   38  -0.0007051   0.0077409  -0.0000459  -0.0000743   0.0055415   0.0002200
   39   0.0272721  -0.0002808   0.0256407   0.0016710   0.0002299  -0.0037186
   40  -0.0042277   0.0000615  -0.0039012  -0.0001003  -0.0000412   0.0014446
   41  -0.0000479   0.0037068  -0.0000249  -0.0000025   0.0001742   0.0000211
   42   0.0008383   0.0000163   0.0025738   0.0000517   0.0000226  -0.0007169
   43  -0.1668942  -0.0019983   0.0602088  -0.0094147  -0.0007248   0.0280123
   44  -0.0034718  -0.0594469   0.0051580  -0.0000259   0.0029923   0.0002034
   45   0.1266870   0.0054833  -0.2667689  -0.0015841   0.0000546   0.0006020
   46   0.0035325   0.0000523  -0.0026964   0.0013564  -0.0000060   0.0007983
   47   0.0005788   0.0046444   0.0010301   0.0000437  -0.0027307  -0.0000741
   48  -0.0258115   0.0009045  -0.0418702  -0.0011801  -0.0000733   0.0005870
   49   0.7553967   0.0033284   0.0027777  -0.3461504  -0.0021401   0.0138973
   50   0.0033284   0.1239200  -0.0121385  -0.0021125  -0.0340869   0.0005651
   51   0.0027777  -0.0121385   0.6545362   0.0142678   0.0005463  -0.0547120
   52  -0.3461504  -0.0021125   0.0142678   0.3640387   0.0022965  -0.0147288
   53  -0.0021401  -0.0340869   0.0005463   0.0022965   0.0233258  -0.0008759
   54   0.0138973   0.0005651  -0.0547120  -0.0147288  -0.0008759   0.0577181
   55  -0.1933470   0.0009822  -0.0734196  -0.0119279   0.0005151  -0.0261535
   56   0.0024935  -0.0626477   0.0038013  -0.0001559   0.0031550  -0.0001835
   57  -0.1380618   0.0035560  -0.2491541   0.0034501   0.0000031   0.0046015
   58   0.0062142   0.0001264  -0.0048550   0.0008917   0.0000241  -0.0005532
   59  -0.0004503   0.0045518   0.0010272  -0.0000024  -0.0026571  -0.0000811
   60   0.0205277   0.0011215  -0.0412964   0.0006974  -0.0000843   0.0008162
   61  -0.0307726   0.0014364  -0.0697183   0.0003373   0.0000425  -0.0023422
   62   0.0004290   0.0090610  -0.0009603   0.0000245   0.0054261   0.0002185
   63  -0.0247076  -0.0007716   0.0364586  -0.0027518   0.0001859  -0.0044694
   64  -0.0053636  -0.0000791   0.0016718  -0.0004393   0.0000199  -0.0012905
   65  -0.0000527   0.0053633   0.0001569  -0.0000062   0.0002310  -0.0000032
   66   0.0010871   0.0001160   0.0010730   0.0001612   0.0000018   0.0003237
           55          56          57          58          59          60
    1   0.0011886  -0.0000179   0.0029778   0.0001675   0.0000168  -0.0006042
    2  -0.0000770   0.0064812   0.0002532  -0.0000384   0.0000703   0.0000235
    3   0.0025047   0.0002573  -0.0031567   0.0011374   0.0000204  -0.0006221
    4  -0.0003290   0.0008746  -0.0001232  -0.0002712   0.0000336   0.0002760
    5   0.0001756  -0.0002156  -0.0000334   0.0004371   0.0000028  -0.0004701
    6  -0.0001656  -0.0018155   0.0000406  -0.0000209   0.0002859   0.0000356
    7   0.0005475   0.0000691  -0.0002023   0.0000471  -0.0000203  -0.0000038
    8   0.0002824  -0.0000145   0.0001094  -0.0001692  -0.0000180   0.0001780
    9  -0.0004128   0.0003845  -0.0002139   0.0000523  -0.0000542  -0.0000341
   10  -0.0003374  -0.0000249   0.0003600   0.0001804   0.0000028  -0.0002460
   11  -0.0002524   0.0001765   0.0003152   0.0001713   0.0000145  -0.0002443
   12  -0.0000289   0.0012786   0.0001426  -0.0000625  -0.0001693   0.0000022
   13   0.0002076   0.0001821  -0.0003219  -0.0001448  -0.0000025   0.0002172
   14   0.0001752   0.0000478  -0.0003002  -0.0001553   0.0000035   0.0002247
   15   0.0000360  -0.0001035   0.0000066  -0.0000067   0.0000154   0.0000098
   16   0.0001595   0.0000066  -0.0001296  -0.0001502  -0.0000060   0.0001811
   17   0.0000007   0.0000809   0.0000044   0.0000000  -0.0000201  -0.0000010
   18  -0.0000299   0.0001125  -0.0000578   0.0000180  -0.0000193   0.0000038
   19  -0.0000045   0.0000012  -0.0000013   0.0000095   0.0000003  -0.0000090
   20   0.0000005   0.0000131  -0.0000009  -0.0000002  -0.0000008   0.0000003
   21   0.0000015  -0.0000012   0.0000401   0.0000027   0.0000004  -0.0000120
   22  -0.0003244  -0.0000029   0.0003559   0.0001806   0.0000104  -0.0002432
   23   0.0002564   0.0002396  -0.0003108  -0.0001731  -0.0000063   0.0002481
   24  -0.0000220  -0.0015511   0.0000706  -0.0000673   0.0002141   0.0000141
   25   0.0002073  -0.0001645  -0.0003282  -0.0001422  -0.0000088   0.0002141
   26  -0.0001782   0.0000325   0.0003100   0.0001587   0.0000156  -0.0002300
   27   0.0000317   0.0001370   0.0000227  -0.0000019  -0.0000213   0.0000017
   28  -0.0003626  -0.0008736  -0.0001912  -0.0002713  -0.0000528   0.0002764
   29  -0.0001880  -0.0002950   0.0000169  -0.0004279  -0.0000122   0.0004648
   30  -0.0002004   0.0019322   0.0001039  -0.0000351  -0.0003107   0.0000489
   31   0.0006089  -0.0000495  -0.0001905   0.0000490   0.0000214  -0.0000037
   32  -0.0003247   0.0000187  -0.0001205   0.0001673  -0.0000096  -0.0001804
   33  -0.0004465  -0.0004004  -0.0002387   0.0000583   0.0000615  -0.0000408
   34  -0.0229606  -0.0007959   0.0296419  -0.0032575  -0.0000368   0.0005247
   35  -0.0020352   0.0073933  -0.0004413   0.0000948   0.0040355   0.0000307
   36   0.0867981  -0.0002071   0.0262142  -0.0044443   0.0000110   0.0023969
   37  -0.0615956   0.0004920  -0.0299350   0.0017369  -0.0000216   0.0008470
   38   0.0004850  -0.0060018   0.0000964  -0.0000185  -0.0002408   0.0000065
   39  -0.0307472   0.0001288  -0.0149592   0.0008184  -0.0000113   0.0002470
   40   0.0009586   0.0000019   0.0000098  -0.0003575  -0.0000205   0.0009872
   41   0.0000378  -0.0002311  -0.0000001  -0.0000176  -0.0004491   0.0000212
   42   0.0000112  -0.0000108   0.0004993   0.0009607   0.0000289  -0.0016256
   43   0.0665535  -0.0003853   0.0232673  -0.0017580   0.0000906  -0.0046376
   44   0.0010439   0.0076732   0.0016831  -0.0000089   0.0042061   0.0000280
   45  -0.0369080   0.0014974  -0.0630097  -0.0008732   0.0000454   0.0017265
   46   0.0002170  -0.0000669   0.0021230   0.0001702   0.0000057  -0.0002066
   47  -0.0001465   0.0046305   0.0000794   0.0000050   0.0000346   0.0000426
   48   0.0055760   0.0000853   0.0016747  -0.0001073   0.0000451  -0.0018900
   49  -0.1933470   0.0024935  -0.1380618   0.0062142  -0.0004503   0.0205277
   50   0.0009822  -0.0626477   0.0035560   0.0001264   0.0045518   0.0011215
   51  -0.0734196   0.0038013  -0.2491541  -0.0048550   0.0010272  -0.0412964
   52  -0.0119279  -0.0001559   0.0034501   0.0008917  -0.0000024   0.0006974
   53   0.0005151   0.0031550   0.0000031   0.0000241  -0.0026571  -0.0000843
   54  -0.0261535  -0.0001835   0.0046015  -0.0005532  -0.0000811   0.0008162
   55   0.6250751   0.0008738   0.0604977  -0.0647091  -0.0014205   0.0474370
   56   0.0008738   0.1222523  -0.0089694  -0.0013995  -0.0231748   0.0025736
   57   0.0604977  -0.0089694   0.5376898   0.0475436   0.0025664  -0.1325522
   58  -0.0647091  -0.0013995   0.0475436   0.0772366   0.0021730  -0.0778965
   59  -0.0014205  -0.0231748   0.0025664   0.0021730   0.0117192  -0.0042328
   60   0.0474370   0.0025736  -0.1325522  -0.0778965  -0.0042328   0.1894756
   61  -0.3275772  -0.0016729   0.0262880  -0.0168287  -0.0003398   0.0120774
   62   0.0000223  -0.0624113   0.0013248  -0.0009447   0.0044144   0.0005597
   63  -0.0381220   0.0010796  -0.1114942   0.0377855   0.0006675  -0.0177853
   64  -0.0122493   0.0006152  -0.0270267   0.0010069   0.0000276  -0.0004129
   65  -0.0002280   0.0027969  -0.0001408  -0.0000044  -0.0024797  -0.0000802
   66   0.0037652  -0.0000258   0.0037296   0.0005467  -0.0000891   0.0010797
           61          62          63          64          65          66
    1  -0.0236640  -0.0001711   0.0086554   0.0008068  -0.0000060  -0.0012712
    2  -0.0006550   0.0047334   0.0000328  -0.0000250  -0.0038938  -0.0000813
    3   0.0291672  -0.0000475   0.0024734   0.0006960  -0.0000839   0.0006515
    4  -0.0008631   0.0005308  -0.0019631   0.0002137  -0.0007295   0.0002948
    5   0.0030573  -0.0013113  -0.0009768  -0.0003272   0.0005670   0.0001910
    6   0.0006615   0.0002294  -0.0004658   0.0000635   0.0001909   0.0000909
    7   0.0003015  -0.0015273  -0.0001382  -0.0000965   0.0001441   0.0000521
    8  -0.0011649  -0.0006562  -0.0002010   0.0000923  -0.0002227   0.0000583
    9   0.0008506   0.0003204   0.0001322   0.0000894   0.0000312  -0.0000541
   10   0.0001495   0.0001057   0.0001437  -0.0001412  -0.0000698   0.0001364
   11   0.0003789   0.0000918  -0.0000172  -0.0000636  -0.0001145   0.0002010
   12  -0.0009307  -0.0008328  -0.0000845  -0.0000283  -0.0001083  -0.0000688
   13  -0.0002941  -0.0001064  -0.0001524   0.0000357  -0.0000779  -0.0000474
   14  -0.0003029   0.0000791  -0.0001159   0.0000451  -0.0000930  -0.0000750
   15  -0.0000690   0.0001109   0.0000081  -0.0000030   0.0000076   0.0000001
   16  -0.0005605   0.0000159  -0.0003508   0.0000249   0.0000026  -0.0000945
   17  -0.0000075   0.0000163   0.0000022  -0.0000005  -0.0000455  -0.0000015
   18   0.0002163  -0.0000614   0.0000546   0.0000101  -0.0000004  -0.0000123
   19   0.0000441  -0.0000011   0.0000068  -0.0000064  -0.0000003   0.0000046
   20   0.0000005  -0.0000029   0.0000007  -0.0000001  -0.0000121  -0.0000006
   21  -0.0000637   0.0000018  -0.0000363   0.0000021  -0.0000004   0.0000066
   22   0.0001569  -0.0001147   0.0001326  -0.0001480   0.0000634   0.0001395
   23  -0.0003554   0.0000661   0.0000194   0.0000683  -0.0001080  -0.0002059
   24  -0.0009147   0.0009718  -0.0000542  -0.0000329   0.0001083  -0.0000658
   25  -0.0002825   0.0001162  -0.0001444   0.0000350   0.0000772  -0.0000428
   26   0.0003061   0.0000737   0.0001232  -0.0000458  -0.0000963   0.0000712
   27  -0.0000587  -0.0001271   0.0000057  -0.0000047  -0.0000086   0.0000023
   28  -0.0008716  -0.0004393  -0.0019772   0.0002227   0.0007509   0.0003253
   29  -0.0030235  -0.0013813   0.0009572   0.0003294   0.0005827  -0.0001651
   30   0.0005615  -0.0003003  -0.0004156   0.0000926  -0.0001964   0.0000779
   31   0.0002616   0.0016214  -0.0000585  -0.0000998  -0.0001722   0.0000312
   32   0.0011859  -0.0007834   0.0001557  -0.0000909  -0.0002095  -0.0000657
   33   0.0009294  -0.0004194   0.0001153   0.0000975  -0.0000252  -0.0000610
   34  -0.1574611  -0.0027580   0.1114410   0.0105246   0.0003449  -0.0149592
   35  -0.0011390  -0.0589257   0.0052789  -0.0003122   0.0032648   0.0004598
   36   0.0435842   0.0051631  -0.2797050   0.0137470   0.0006055  -0.0179051
   37   0.0638710   0.0009768  -0.0327533  -0.0007702  -0.0001115   0.0028346
   38  -0.0003140   0.0091417   0.0013500  -0.0000664   0.0061606   0.0001957
   39   0.0221373   0.0016534  -0.0587617   0.0022481   0.0001468  -0.0017554
   40  -0.0012849   0.0000014  -0.0012310   0.0001438   0.0000020  -0.0001316
   41   0.0000991   0.0038640   0.0001307  -0.0000273   0.0002222   0.0000311
   42  -0.0059261   0.0001069  -0.0003884   0.0011738   0.0000315  -0.0012029
   43  -0.0514455  -0.0009234   0.0322037  -0.0006240   0.0000334   0.0007681
   44  -0.0008781  -0.0034356   0.0004711  -0.0000151  -0.0008355  -0.0000254
   45   0.0320128   0.0004690  -0.0184199   0.0010251  -0.0000447   0.0000061
   46  -0.0000798   0.0000270  -0.0015330   0.0001274   0.0000050  -0.0000470
   47   0.0000517  -0.0008076   0.0000035   0.0000032  -0.0003272  -0.0000095
   48  -0.0024486  -0.0000028  -0.0013524  -0.0000933  -0.0000050   0.0000532
   49  -0.0307726   0.0004290  -0.0247076  -0.0053636  -0.0000527   0.0010871
   50   0.0014364   0.0090610  -0.0007716  -0.0000791   0.0053633   0.0001160
   51  -0.0697183  -0.0009603   0.0364586   0.0016718   0.0001569   0.0010730
   52   0.0003373   0.0000245  -0.0027518  -0.0004393  -0.0000062   0.0001612
   53   0.0000425   0.0054261   0.0001859   0.0000199   0.0002310   0.0000018
   54  -0.0023422   0.0002185  -0.0044694  -0.0012905  -0.0000032   0.0003237
   55  -0.3275772   0.0000223  -0.0381220  -0.0122493  -0.0002280   0.0037652
   56  -0.0016729  -0.0624113   0.0010796   0.0006152   0.0027969  -0.0000258
   57   0.0262880   0.0013248  -0.1114942  -0.0270267  -0.0001408   0.0037296
   58  -0.0168287  -0.0009447   0.0377855   0.0010069  -0.0000044   0.0005467
   59  -0.0003398   0.0044144   0.0006675   0.0000276  -0.0024797  -0.0000891
   60   0.0120774   0.0005597  -0.0177853  -0.0004129  -0.0000802   0.0010797
   61   0.6880020   0.0002551   0.0467382  -0.1411422   0.0030406  -0.1327535
   62   0.0002551   0.1269321  -0.0133007   0.0028577  -0.0341843   0.0049238
   63   0.0467382  -0.0133007   0.7123848  -0.1312252   0.0049232  -0.2581996
   64  -0.1411422   0.0028577  -0.1312252   0.1479391  -0.0030055   0.1392005
   65   0.0030406  -0.0341843   0.0049232  -0.0030055   0.0234338  -0.0055049
   66  -0.1327535   0.0049238  -0.2581996   0.1392005  -0.0055049   0.2722303
 **********************************************************************
 **                                                                  **
 **                       VIBRATIONAL ANALYSIS                       **
 **                       --------------------                       **
 **                                                                  **
 **        VIBRATIONAL FREQUENCIES (CM**-1) AND NORMAL MODES         **
 **     FORCE CONSTANTS (mDYN/ANGSTROM) AND REDUCED MASSES (AMU)     **
 **                  INFRARED INTENSITIES (KM/MOL)                   **
 **                                                                  **
 **********************************************************************


 Mode:                 1                      2                      3
 Frequency:        23.40                  40.19                  43.08
 Force Cnst:      0.0089                 0.0197                 0.0228
 Red. Mass:      27.5949                20.6483                20.8499
 IR Active:          YES                    YES                    YES
 IR Intens:        0.006                  0.032                  0.015
 Raman Active:       YES                    YES                    YES
               X      Y      Z        X      Y      Z        X      Y      Z
 C         -0.000  0.015  0.004    0.011 -0.003 -0.183   -0.000 -0.171  0.004
 C         -0.001  0.014  0.125    0.010 -0.003 -0.109   -0.087 -0.116  0.003
 Cl         0.001  0.013  0.254    0.003 -0.003 -0.273   -0.198 -0.179  0.008
 C         -0.000  0.017  0.131    0.014 -0.003  0.122   -0.088 -0.010 -0.004
 Cl        -0.000  0.016  0.305    0.014 -0.003  0.307   -0.207  0.065 -0.009
 C         -0.000  0.021 -0.008    0.020 -0.003  0.242    0.001  0.041 -0.008
 H         -0.001  0.023 -0.013    0.024 -0.003  0.436    0.002  0.121 -0.014
 C         -0.001  0.022 -0.140    0.021 -0.003  0.114    0.090 -0.012 -0.004
 Cl        -0.001  0.027 -0.322    0.029 -0.003  0.289    0.209  0.060 -0.012
 C         -0.000  0.018 -0.120    0.016 -0.003 -0.115    0.087 -0.118  0.002
 Cl        -0.001  0.022 -0.239    0.018 -0.002 -0.282    0.195 -0.181  0.004
 C         -0.000  0.015  0.004    0.011 -0.005 -0.154   -0.000 -0.203  0.002
 C          0.002 -0.130 -0.001   -0.075 -0.005 -0.096    0.003 -0.100  0.002
 Cl         0.005 -0.309 -0.003   -0.192 -0.009 -0.155    0.009 -0.237  0.002
 C          0.002 -0.126 -0.002   -0.071  0.003  0.016    0.002  0.150  0.003
 Cl         0.005 -0.330 -0.008   -0.190  0.009  0.097    0.006  0.427  0.005
 C         -0.000  0.047  0.001    0.023  0.008  0.064   -0.002  0.231  0.002
 H         -0.001  0.058  0.000    0.027  0.014  0.146   -0.004  0.431  0.003
 C         -0.002  0.205  0.005    0.111  0.006  0.005   -0.006  0.061  0.001
 Cl        -0.006  0.448  0.009    0.243  0.014  0.073   -0.012  0.172  0.000
 C         -0.002  0.181  0.007    0.104 -0.001 -0.106   -0.004 -0.148  0.002
 H         -0.004  0.303  0.011    0.175 -0.000 -0.152   -0.008 -0.225  0.002
 TransDip  -0.000  0.002 -0.000    0.002  0.000  0.005   -0.000  0.004 -0.000

 Mode:                 4                      5                      6
 Frequency:        69.99                  78.56                  95.66
 Force Cnst:      0.0980                 0.1077                 0.1304
 Red. Mass:      33.9564                29.6056                24.1796
 IR Active:          YES                    YES                    YES
 IR Intens:        0.003                  0.014                  0.040
 Raman Active:       YES                    YES                    YES
               X      Y      Z        X      Y      Z        X      Y      Z
 C          0.000 -0.035 -0.004    0.001 -0.158 -0.001    0.010  0.002 -0.195
 C         -0.009 -0.031  0.094   -0.045 -0.133 -0.026    0.016 -0.001 -0.054
 Cl        -0.016 -0.044  0.498   -0.122 -0.178 -0.119    0.034 -0.002  0.420
 C         -0.012 -0.014 -0.085   -0.047 -0.075  0.008    0.017 -0.001 -0.083
 Cl        -0.036  0.003 -0.457   -0.122 -0.031  0.073    0.025 -0.006  0.071
 C          0.000 -0.009 -0.000    0.002 -0.047 -0.001    0.016  0.002 -0.169
 H          0.001  0.001  0.001    0.002 -0.003 -0.000    0.015  0.004 -0.201
 C          0.013 -0.017  0.083    0.050 -0.075 -0.011    0.018  0.001 -0.084
 Cl         0.037 -0.013  0.461    0.126 -0.031 -0.078    0.028  0.003  0.064
 C          0.009 -0.027 -0.099    0.046 -0.135  0.022    0.018 -0.000 -0.052
 Cl         0.018 -0.028 -0.494    0.121 -0.184  0.107    0.036 -0.017  0.426
 C          0.000 -0.037 -0.003    0.001 -0.146 -0.000    0.006  0.002 -0.244
 C         -0.001  0.003 -0.002    0.001  0.049  0.004   -0.061  0.002 -0.211
 Cl        -0.003  0.121 -0.001   -0.002  0.664  0.016   -0.201  0.009 -0.290
 C         -0.001 -0.026 -0.001    0.001 -0.077 -0.000   -0.064  0.001 -0.121
 Cl        -0.002 -0.085 -0.002    0.004 -0.234 -0.005   -0.188  0.003 -0.044
 C          0.000 -0.008 -0.000    0.000 -0.071 -0.001    0.006  0.001 -0.085
 H          0.000 -0.000  0.001   -0.000 -0.060 -0.002    0.010  0.001 -0.022
 C          0.001  0.012 -0.001   -0.001 -0.014  0.001    0.076  0.003 -0.133
 Cl         0.001  0.124  0.002   -0.007  0.365  0.007    0.220  0.004 -0.067
 C          0.001 -0.038 -0.003   -0.001 -0.174 -0.001    0.064  0.004 -0.219
 H          0.002 -0.051 -0.004   -0.002 -0.230 -0.002    0.113  0.005 -0.251
 TransDip   0.000 -0.002 -0.000    0.000 -0.004 -0.000    0.004 -0.000 -0.005

 Mode:                 7                      8                      9
 Frequency:       138.46                 163.28                 164.48
 Force Cnst:      0.3206                 0.1507                 0.1655
 Red. Mass:      28.3785                 9.5964                10.3859
 IR Active:          YES                    YES                    YES
 IR Intens:        0.011                  0.194                  0.191
 Raman Active:       YES                    YES                    YES
               X      Y      Z        X      Y      Z        X      Y      Z
 C         -0.021 -0.003 -0.044   -0.001 -0.036  0.001    0.003 -0.001  0.093
 C         -0.102  0.007 -0.026   -0.001 -0.039  0.001    0.004 -0.002  0.176
 Cl        -0.281 -0.091  0.024   -0.027 -0.057  0.000   -0.001 -0.002  0.008
 C         -0.117  0.019 -0.028   -0.005 -0.024  0.002    0.007 -0.005  0.328
 Cl        -0.270  0.104  0.024   -0.039 -0.008 -0.001   -0.004  0.005 -0.186
 C         -0.118 -0.001 -0.043    0.001 -0.020  0.005    0.010 -0.009  0.521
 H         -0.117 -0.000 -0.041    0.001 -0.015  0.006    0.011 -0.010  0.577
 C         -0.116 -0.022 -0.029    0.007 -0.024  0.004    0.007 -0.006  0.327
 Cl        -0.266 -0.104  0.021    0.049 -0.003 -0.004   -0.006  0.001 -0.187
 C         -0.102 -0.012 -0.027    0.002 -0.039  0.002    0.004 -0.003  0.176
 Cl        -0.271  0.081  0.026    0.031 -0.059 -0.002   -0.000  0.002  0.007
 C          0.059  0.005 -0.047   -0.001  0.081  0.002   -0.001  0.000 -0.052
 C          0.118  0.009 -0.049   -0.003  0.174  0.004   -0.003 -0.002 -0.057
 Cl         0.275  0.002  0.023   -0.005  0.004 -0.001   -0.051  0.002 -0.087
 C          0.132  0.011 -0.038   -0.004  0.325  0.007   -0.008 -0.004 -0.039
 Cl         0.264 -0.004 -0.120   -0.001 -0.189 -0.004   -0.041  0.003 -0.025
 C          0.139  0.016 -0.009   -0.005  0.531  0.011   -0.005 -0.006 -0.034
 H          0.139  0.016 -0.000   -0.006  0.613  0.013   -0.005 -0.008 -0.030
 C          0.165  0.012 -0.009   -0.004  0.311  0.006    0.006 -0.002 -0.042
 Cl         0.482 -0.007  0.141   -0.003 -0.170 -0.005    0.096  0.002 -0.003
 C          0.141  0.008 -0.044   -0.003  0.121  0.002   -0.003  0.002 -0.059
 H          0.179  0.003 -0.070   -0.003 -0.064 -0.002    0.002  0.006 -0.062
 TransDip   0.000  0.000 -0.003   -0.000  0.014  0.000    0.002 -0.000  0.014

 Mode:                10                     11                     12
 Frequency:       199.22                 203.81                 216.34
 Force Cnst:      0.7039                 0.7121                 0.8725
 Red. Mass:      30.0999                29.0952                31.6413
 IR Active:          YES                    YES                    YES
 IR Intens:        0.106                  0.125                  0.182
 Raman Active:       YES                    YES                    YES
               X      Y      Z        X      Y      Z        X      Y      Z
 C         -0.066  0.001  0.022   -0.055 -0.001  0.045   -0.010 -0.093 -0.003
 C         -0.102  0.037  0.010   -0.006 -0.014  0.009    0.019 -0.142 -0.003
 Cl        -0.289 -0.055 -0.001    0.243  0.129 -0.014    0.471  0.076 -0.009
 C         -0.093  0.011 -0.009   -0.009 -0.020 -0.020   -0.017 -0.151 -0.000
 Cl         0.400 -0.311 -0.006   -0.143  0.063  0.017   -0.447  0.073  0.009
 C         -0.167  0.002 -0.024    0.022  0.000 -0.042   -0.011 -0.118  0.000
 H         -0.170  0.002 -0.037    0.022  0.001 -0.060   -0.011 -0.126  0.001
 C         -0.094 -0.007 -0.011   -0.007  0.019 -0.018   -0.004 -0.149 -0.003
 Cl         0.400  0.303  0.005   -0.135 -0.058  0.014    0.455  0.085 -0.007
 C         -0.103 -0.034  0.008   -0.005  0.012  0.011   -0.039 -0.144 -0.003
 Cl        -0.283  0.059  0.001    0.228 -0.126 -0.019   -0.461  0.063  0.010
 C         -0.071  0.002  0.026   -0.069 -0.008  0.073   -0.009 -0.016 -0.003
 C         -0.079 -0.003  0.044   -0.117 -0.006  0.120   -0.006 -0.001 -0.004
 Cl        -0.150 -0.001  0.023   -0.462 -0.003 -0.024    0.024  0.001  0.011
 C         -0.074 -0.006  0.012   -0.102 -0.001  0.075   -0.008 -0.017 -0.008
 Cl         0.211  0.009 -0.192    0.473  0.009 -0.319   -0.016  0.004 -0.005
 C         -0.119 -0.011  0.005   -0.189  0.001  0.046   -0.007 -0.042 -0.006
 H         -0.121 -0.016 -0.003   -0.192  0.007  0.032   -0.007 -0.067 -0.007
 C         -0.093 -0.003  0.011   -0.142 -0.006  0.052   -0.007 -0.007 -0.005
 Cl         0.119 -0.001  0.136    0.086 -0.002  0.206    0.013 -0.001  0.006
 C         -0.094  0.005  0.006   -0.133 -0.012  0.046   -0.008  0.015 -0.004
 H         -0.111  0.011  0.017   -0.167 -0.017  0.069   -0.009  0.020 -0.004
 TransDip  -0.010  0.000 -0.004   -0.007  0.000 -0.009   -0.001  0.014  0.000

 Mode:                13                     14                     15
 Frequency:       222.20                 233.57                 277.70
 Force Cnst:      0.6517                 0.1550                 0.7612
 Red. Mass:      22.4016                 4.8213                16.7527
 IR Active:          YES                    YES                    YES
 IR Intens:        0.504                  0.130                  0.011
 Raman Active:       YES                    YES                    YES
               X      Y      Z        X      Y      Z        X      Y      Z
 C         -0.175  0.004  0.003   -0.002 -0.010  0.002    0.070 -0.002  0.077
 C         -0.140  0.022  0.008    0.014 -0.031  0.009    0.170 -0.075  0.062
 Cl         0.168  0.226 -0.005   -0.030 -0.063  0.001   -0.005 -0.256 -0.017
 C         -0.143 -0.020 -0.008    0.008 -0.024  0.005    0.197 -0.002 -0.009
 Cl         0.014 -0.145  0.000   -0.033 -0.008 -0.001    0.053  0.160  0.009
 C         -0.149  0.007 -0.026   -0.001 -0.026 -0.003    0.242 -0.000 -0.082
 H         -0.152  0.009 -0.042   -0.001 -0.035 -0.005    0.244  0.001 -0.159
 C         -0.141  0.036 -0.006   -0.010 -0.023 -0.008    0.196 -0.000 -0.010
 Cl        -0.019  0.138  0.005    0.031 -0.007  0.002    0.049 -0.159  0.004
 C         -0.135 -0.008  0.010   -0.016 -0.030 -0.008    0.171  0.070  0.062
 Cl         0.198 -0.229 -0.012    0.037 -0.069 -0.005   -0.004  0.258 -0.008
 C         -0.182 -0.006 -0.032   -0.001  0.143  0.004   -0.054 -0.002  0.032
 C         -0.151  0.000 -0.053   -0.001 -0.007  0.000   -0.151 -0.004  0.057
 Cl         0.326 -0.002  0.198    0.000  0.025  0.002   -0.012 -0.003  0.190
 C         -0.178  0.005 -0.126   -0.001 -0.090 -0.003   -0.196 -0.001 -0.079
 Cl        -0.238  0.001 -0.154   -0.001  0.049 -0.000   -0.176  0.004 -0.216
 C         -0.192  0.009 -0.090   -0.001 -0.178 -0.005   -0.244  0.001 -0.080
 H         -0.194  0.018 -0.097    0.001 -0.408 -0.010   -0.246  0.001 -0.072
 C         -0.177 -0.003 -0.079   -0.002  0.150  0.003   -0.194  0.004 -0.089
 Cl         0.236  0.001  0.136    0.001 -0.046 -0.000    0.094 -0.002  0.080
 C         -0.188 -0.016 -0.075   -0.003  0.450  0.010   -0.180  0.003 -0.042
 H         -0.215 -0.025 -0.060   -0.004  0.723  0.017   -0.284  0.003  0.026
 TransDip  -0.023 -0.001 -0.001   -0.000  0.012  0.000   -0.002  0.000 -0.003

 Mode:                16                     17                     18
 Frequency:       305.33                 318.39                 333.91
 Force Cnst:      0.3968                 1.3670                 1.5424
 Red. Mass:       7.2239                22.8874                23.4803
 IR Active:          YES                    YES                    YES
 IR Intens:        0.347                  0.040                  0.040
 Raman Active:       YES                    YES                    YES
               X      Y      Z        X      Y      Z        X      Y      Z
 C          0.007 -0.006  0.343    0.001  0.069  0.001   -0.036 -0.015 -0.094
 C         -0.001  0.000  0.324   -0.180  0.139  0.019    0.022 -0.052 -0.076
 Cl        -0.001  0.013 -0.056   -0.163  0.324  0.005    0.054 -0.101  0.008
 C         -0.008  0.001  0.023   -0.190 -0.130  0.010    0.033 -0.008  0.013
 Cl        -0.004 -0.007  0.018   -0.181 -0.313 -0.004    0.022  0.016 -0.009
 C         -0.019  0.006 -0.315   -0.000 -0.064 -0.002    0.058  0.014  0.091
 H         -0.026  0.013 -0.694    0.002  0.197  0.003    0.060  0.003  0.224
 C         -0.009 -0.001  0.024    0.189 -0.134 -0.015    0.024  0.041 -0.056
 Cl        -0.004  0.007  0.018    0.177 -0.319 -0.007   -0.024  0.033  0.004
 C         -0.002 -0.011  0.325    0.184  0.136 -0.015    0.021  0.038 -0.150
 Cl        -0.003 -0.012 -0.057    0.167  0.322  0.006    0.015  0.088  0.023
 C          0.008 -0.002  0.036   -0.000 -0.135 -0.003   -0.086 -0.084 -0.105
 C          0.084 -0.002 -0.045    0.001 -0.246 -0.006    0.060 -0.178 -0.227
 Cl        -0.012  0.003 -0.149    0.001  0.046 -0.001    0.237  0.038 -0.386
 C          0.074 -0.000 -0.033    0.001 -0.125 -0.003    0.044 -0.098 -0.016
 Cl        -0.034 -0.001  0.039    0.000  0.015  0.000    0.023  0.012 -0.020
 C          0.012  0.004 -0.058   -0.001  0.096  0.003   -0.029  0.076  0.052
 H          0.009  0.009 -0.131   -0.001  0.197  0.004   -0.044  0.186 -0.135
 C         -0.051  0.000 -0.029   -0.002  0.137  0.004   -0.196  0.069  0.212
 Cl         0.049 -0.000  0.010   -0.001 -0.036  0.002   -0.244 -0.032  0.518
 C         -0.064 -0.003 -0.010   -0.001  0.093  0.002   -0.159  0.020 -0.042
 H         -0.092 -0.004  0.008   -0.001  0.200  0.005   -0.032  0.067 -0.119
 TransDip   0.001  0.001 -0.019    0.000  0.006  0.000    0.003  0.004 -0.004

 Mode:                19                     20                     21
 Frequency:       335.31                 348.59                 351.35
 Force Cnst:      0.6247                 0.8741                 2.1846
 Red. Mass:       9.4306                12.2089                30.0363
 IR Active:          YES                    YES                    YES
 IR Intens:        0.258                  0.072                  0.004
 Raman Active:       YES                    YES                    YES
               X      Y      Z        X      Y      Z        X      Y      Z
 C         -0.006  0.050 -0.010    0.005 -0.017 -0.001   -0.076 -0.002  0.006
 C          0.005  0.018 -0.134   -0.010  0.013 -0.463    0.004 -0.185 -0.062
 Cl        -0.051 -0.001  0.021    0.005  0.019  0.072    0.182 -0.352  0.002
 C         -0.007 -0.048 -0.116   -0.005  0.034 -0.469   -0.061 -0.195 -0.073
 Cl        -0.066 -0.069  0.018    0.035  0.045  0.073   -0.223 -0.418  0.008
 C          0.009 -0.048  0.010   -0.005  0.013  0.002    0.071  0.002 -0.013
 H          0.009 -0.025  0.025   -0.004  0.009  0.005    0.064  0.002 -0.033
 C          0.015 -0.043  0.109    0.012 -0.009  0.469   -0.054  0.200  0.084
 Cl         0.063 -0.065 -0.021   -0.004 -0.008 -0.073   -0.221  0.428 -0.000
 C          0.002  0.029  0.110    0.009 -0.028  0.458    0.011  0.182  0.091
 Cl         0.064  0.029 -0.017   -0.031 -0.024 -0.071    0.182  0.349 -0.009
 C         -0.012  0.257 -0.009    0.001 -0.085 -0.002   -0.014 -0.018  0.004
 C          0.006  0.545 -0.019   -0.000 -0.181 -0.004    0.002 -0.039  0.016
 Cl         0.031 -0.084 -0.054    0.001  0.029  0.001   -0.025  0.005  0.030
 C          0.004  0.291  0.004   -0.001 -0.111 -0.003    0.020 -0.024  0.019
 Cl         0.002 -0.033 -0.004   -0.003  0.013 -0.003    0.043  0.001  0.061
 C         -0.003 -0.231  0.000   -0.003  0.072  0.002    0.036  0.016  0.005
 H         -0.003 -0.545 -0.033   -0.003  0.170  0.003    0.038  0.038  0.031
 C         -0.026 -0.217  0.023   -0.003  0.082  0.003    0.054  0.016 -0.026
 Cl        -0.032  0.054  0.072   -0.002 -0.019  0.005    0.047 -0.001 -0.113
 C         -0.022 -0.053 -0.008   -0.002  0.036  0.001    0.038  0.005  0.008
 H         -0.005 -0.181 -0.021   -0.003  0.098  0.003    0.041  0.015  0.004
 TransDip   0.000 -0.016 -0.001   -0.000  0.009  0.000    0.001  0.001  0.001

 Mode:                22                     23                     24
 Frequency:       415.89                 484.18                 515.57
 Force Cnst:      1.0124                 0.8742                 0.9953
 Red. Mass:       9.9342                 6.3290                 6.3553
 IR Active:          YES                    YES                    YES
 IR Intens:        4.292                  6.216                  0.694
 Raman Active:       YES                    YES                    YES
               X      Y      Z        X      Y      Z        X      Y      Z
 C         -0.044 -0.001  0.006    0.065 -0.003  0.212   -0.004  0.207  0.005
 C         -0.011 -0.010 -0.084    0.032  0.016 -0.117    0.159  0.082 -0.006
 Cl         0.011 -0.018  0.007   -0.021  0.027  0.009   -0.046 -0.020  0.001
 C          0.000  0.007 -0.047    0.027 -0.007 -0.162    0.160 -0.081  0.000
 Cl         0.026  0.036  0.002   -0.026 -0.033  0.009   -0.048  0.010  0.001
 C          0.003 -0.001  0.072    0.044 -0.004  0.163   -0.009 -0.188 -0.002
 H          0.006 -0.003  0.218    0.051 -0.013  0.565   -0.011 -0.382 -0.002
 C          0.001 -0.005 -0.047    0.025  0.011 -0.161   -0.172 -0.081 -0.006
 Cl         0.025 -0.036  0.001   -0.025  0.033  0.010    0.053  0.003 -0.001
 C         -0.010  0.013 -0.085    0.030 -0.012 -0.118   -0.167  0.086  0.009
 Cl         0.011  0.018  0.008   -0.021 -0.027  0.009    0.051 -0.015 -0.002
 C         -0.069 -0.001 -0.009    0.080 -0.002  0.249   -0.002  0.337  0.007
 C          0.003  0.001 -0.012    0.202 -0.001  0.104   -0.002 -0.043 -0.002
 Cl         0.034  0.001 -0.031   -0.056  0.000 -0.038    0.001  0.003 -0.001
 C          0.026 -0.001  0.068    0.189  0.000 -0.102   -0.000 -0.301 -0.006
 Cl         0.157 -0.006  0.298   -0.096  0.001 -0.047    0.001  0.021  0.001
 C         -0.286 -0.000 -0.121    0.078  0.005 -0.165   -0.000  0.139  0.005
 H         -0.295  0.002 -0.342    0.071  0.011 -0.319   -0.003  0.543  0.016
 C         -0.315  0.004 -0.173   -0.088  0.001 -0.047    0.001 -0.062 -0.000
 Cl         0.107  0.002 -0.080    0.043 -0.000  0.024    0.000  0.003 -0.001
 C         -0.315  0.003 -0.154   -0.084 -0.005  0.173    0.001 -0.095 -0.002
 H         -0.471  0.001 -0.056   -0.247 -0.012  0.279    0.004 -0.308 -0.008
 TransDip  -0.066 -0.000 -0.004    0.056 -0.001  0.057   -0.005  0.026  0.001

 Mode:                25                     26                     27
 Frequency:       525.10                 559.80                 571.13
 Force Cnst:      1.9569                 0.9598                 1.5237
 Red. Mass:      12.0459                 5.1983                 7.9285
 IR Active:          YES                    YES                    YES
 IR Intens:       22.710                  1.360                 23.865
 Raman Active:       YES                    YES                    YES
               X      Y      Z        X      Y      Z        X      Y      Z
 C          0.210  0.009 -0.125   -0.000 -0.044 -0.005   -0.010 -0.004  0.185
 C          0.218  0.032  0.021   -0.045 -0.016  0.012    0.044 -0.016  0.019
 Cl        -0.126  0.148  0.002    0.014 -0.006 -0.002   -0.029  0.034  0.002
 C          0.254 -0.090  0.079   -0.054  0.035 -0.003    0.071 -0.033 -0.149
 Cl        -0.104 -0.127 -0.005    0.008 -0.012  0.000   -0.012 -0.017  0.006
 C          0.407 -0.011 -0.078   -0.002  0.071 -0.001    0.154 -0.002  0.099
 H          0.407 -0.016 -0.271   -0.001  0.141 -0.008    0.162 -0.006  0.411
 C          0.241  0.076  0.080    0.053  0.033  0.011    0.074  0.038 -0.145
 Cl        -0.098  0.130 -0.000   -0.008 -0.012 -0.001   -0.013  0.017  0.007
 C          0.203 -0.030  0.023    0.043 -0.016 -0.013    0.046  0.013  0.017
 Cl        -0.125 -0.146 -0.003   -0.014 -0.005  0.001   -0.030 -0.033  0.001
 C          0.126  0.013 -0.123    0.001  0.028 -0.000   -0.074 -0.001  0.074
 C          0.006  0.000 -0.023    0.002  0.246  0.005   -0.177  0.006  0.068
 Cl        -0.017 -0.002  0.073   -0.002 -0.019  0.002    0.108  0.003 -0.162
 C         -0.008 -0.009  0.005    0.005 -0.300 -0.009   -0.253 -0.013  0.197
 Cl         0.009  0.000  0.030   -0.000  0.026  0.001    0.014  0.002 -0.054
 C         -0.110  0.004 -0.049    0.003 -0.077 -0.005   -0.177 -0.009  0.278
 H         -0.114  0.016 -0.108    0.004 -0.295 -0.013   -0.168 -0.019  0.521
 C         -0.065  0.001 -0.081   -0.002  0.414  0.008    0.039  0.007  0.128
 Cl        -0.044 -0.002  0.074   -0.001 -0.023  0.001    0.045  0.003 -0.138
 C         -0.027  0.001 -0.184    0.000 -0.157 -0.005    0.021 -0.006  0.127
 H         -0.071 -0.007 -0.156    0.001 -0.718 -0.018    0.045 -0.020  0.112
 TransDip   0.144  0.000 -0.052    0.000 -0.037 -0.003   -0.041 -0.005  0.151

 Mode:                28                     29                     30
 Frequency:       597.34                 608.57                 615.98
 Force Cnst:      1.2975                 2.5393                 1.2580
 Red. Mass:       6.1720                11.6371                 5.6273
 IR Active:          YES                    YES                    YES
 IR Intens:       27.547                  1.695                  6.770
 Raman Active:       YES                    YES                    YES
               X      Y      Z        X      Y      Z        X      Y      Z
 C         -0.000  0.009  0.001    0.002  0.031  0.009   -0.020  0.006 -0.208
 C         -0.098  0.034 -0.080   -0.013  0.019  0.484    0.001 -0.004 -0.112
 Cl         0.056 -0.071  0.004    0.019 -0.030 -0.032   -0.004  0.003  0.001
 C         -0.152  0.158  0.086   -0.051  0.067 -0.483    0.015 -0.011  0.242
 Cl        -0.008 -0.080 -0.007   -0.008 -0.032  0.030   -0.001 -0.002 -0.008
 C          0.004  0.279  0.006    0.000  0.095  0.010    0.028  0.006 -0.153
 H          0.007  0.523  0.012    0.001  0.168  0.036    0.019  0.017 -0.673
 C          0.157  0.160 -0.083    0.051  0.049  0.458    0.017  0.007  0.266
 Cl         0.007 -0.080  0.004    0.007 -0.031 -0.031    0.000 -0.001 -0.010
 C          0.100  0.030  0.082    0.013  0.035 -0.468    0.001  0.011 -0.136
 Cl        -0.057 -0.070 -0.006   -0.019 -0.031  0.030   -0.005 -0.006  0.002
 C          0.001  0.240  0.004    0.002  0.112 -0.010   -0.021  0.002  0.216
 C         -0.000  0.019 -0.000   -0.002 -0.041 -0.009    0.034 -0.006  0.139
 Cl        -0.000  0.002  0.001   -0.002  0.001  0.006    0.030  0.002 -0.095
 C          0.000 -0.163 -0.004   -0.000 -0.003 -0.002    0.012  0.000  0.026
 Cl         0.000  0.006  0.000    0.001 -0.000  0.002   -0.022  0.000 -0.022
 C         -0.002  0.127  0.003    0.002  0.022 -0.000   -0.044  0.001 -0.000
 H         -0.004  0.559  0.013    0.001  0.143  0.003   -0.046  0.008 -0.027
 C          0.001 -0.223 -0.006    0.004 -0.070 -0.004   -0.073 -0.005  0.031
 Cl        -0.000  0.010  0.001   -0.003  0.005  0.003    0.045  0.002 -0.050
 C          0.000  0.058 -0.001    0.003  0.004 -0.014   -0.062 -0.005  0.248
 H          0.001  0.067 -0.001    0.011 -0.017 -0.020   -0.200 -0.007  0.340
 TransDip   0.001  0.168  0.002    0.002  0.042 -0.002   -0.052  0.001  0.065

 Mode:                31                     32                     33
 Frequency:       680.57                 696.27                 751.22
 Force Cnst:      2.0177                 2.6906                 3.1749
 Red. Mass:       7.3937                 9.4198                 9.5488
 IR Active:          YES                    YES                    YES
 IR Intens:       31.578                 18.117                  1.013
 Raman Active:       YES                    YES                    YES
               X      Y      Z        X      Y      Z        X      Y      Z
 C          0.006  0.288  0.008    0.364 -0.008  0.013   -0.019 -0.020  0.584
 C          0.102  0.231 -0.031    0.068  0.146 -0.024   -0.019 -0.016 -0.356
 Cl         0.030 -0.093  0.001    0.026 -0.031 -0.000   -0.002  0.004  0.013
 C          0.059  0.134  0.029   -0.056  0.143  0.024    0.001 -0.018  0.202
 Cl        -0.051 -0.079 -0.002   -0.028 -0.026 -0.000    0.004  0.004 -0.003
 C         -0.003  0.111  0.002   -0.361  0.002 -0.004    0.024  0.002 -0.112
 H         -0.003  0.095  0.006   -0.367  0.003 -0.040    0.020  0.010 -0.322
 C         -0.059  0.133 -0.025   -0.057 -0.146  0.020    0.009  0.005  0.203
 Cl         0.049 -0.079 -0.001   -0.029  0.029  0.001    0.001 -0.001 -0.003
 C         -0.096  0.228  0.036    0.068 -0.154 -0.030   -0.011  0.010 -0.357
 Cl        -0.031 -0.091 -0.004    0.027  0.033  0.001   -0.001  0.000  0.013
 C          0.005 -0.022 -0.001    0.377  0.001 -0.002   -0.025  0.026 -0.105
 C          0.001 -0.242 -0.003    0.099  0.001  0.165   -0.003 -0.014 -0.125
 Cl         0.000  0.007 -0.000    0.026  0.001 -0.036   -0.012 -0.000  0.039
 C         -0.002  0.258  0.008   -0.034 -0.008  0.197   -0.002  0.009  0.039
 Cl        -0.000 -0.007 -0.001   -0.043  0.001 -0.054    0.000  0.000 -0.014
 C         -0.003 -0.126 -0.001   -0.299 -0.001  0.094    0.049 -0.006  0.089
 H          0.000 -0.655 -0.012   -0.301  0.005  0.137    0.052 -0.020  0.125
 C         -0.001  0.211  0.004   -0.020 -0.001 -0.090    0.037  0.002  0.056
 Cl        -0.000 -0.004  0.000   -0.026 -0.000  0.015   -0.007  0.000 -0.010
 C          0.001 -0.127 -0.005    0.055  0.006 -0.154   -0.011  0.001 -0.182
 H         -0.001 -0.238 -0.006   -0.136  0.004 -0.028    0.145 -0.040 -0.287
 TransDip   0.004  0.180  0.004    0.123 -0.004  0.058    0.028 -0.008 -0.015

 Mode:                34                     35                     36
 Frequency:       758.46                 826.16                 865.31
 Force Cnst:      1.5835                 4.5177                 5.3218
 Red. Mass:       4.6719                11.2342                12.0632
 IR Active:          YES                    YES                    YES
 IR Intens:       28.756                 49.827                  2.193
 Raman Active:       YES                    YES                    YES
               X      Y      Z        X      Y      Z        X      Y      Z
 C         -0.002 -0.129 -0.020   -0.055  0.003 -0.156   -0.000 -0.248 -0.005
 C         -0.059 -0.127 -0.005   -0.026 -0.027  0.055    0.279 -0.308 -0.009
 Cl        -0.009  0.033  0.001   -0.001  0.002 -0.002   -0.041  0.085  0.002
 C         -0.060 -0.043  0.005   -0.012 -0.029 -0.026    0.294  0.347  0.001
 Cl         0.020  0.023 -0.000    0.006  0.006  0.000   -0.051 -0.094 -0.001
 C          0.000 -0.002  0.003    0.046 -0.001  0.021    0.000  0.253  0.002
 H          0.001  0.067  0.014    0.046  0.000 -0.026   -0.004 -0.234  0.015
 C          0.059 -0.044 -0.019   -0.011  0.029 -0.025   -0.286  0.349  0.012
 Cl        -0.019  0.023  0.001    0.006 -0.006 -0.000    0.049 -0.094 -0.003
 C          0.057 -0.129  0.023   -0.026  0.026  0.056   -0.281 -0.305  0.000
 Cl         0.010  0.033 -0.001   -0.001 -0.002 -0.002    0.042  0.084  0.001
 C          0.002  0.373  0.012   -0.001  0.003 -0.078   -0.002 -0.006 -0.000
 C          0.001 -0.281 -0.002    0.300  0.002 -0.103   -0.001  0.004 -0.001
 Cl         0.001  0.011 -0.001   -0.028 -0.001  0.049   -0.000  0.000  0.000
 C         -0.001  0.156  0.002    0.340 -0.006  0.357   -0.001  0.001 -0.001
 Cl         0.000 -0.003  0.000   -0.075  0.002 -0.119    0.000 -0.000  0.000
 C         -0.002 -0.065 -0.004    0.101 -0.006  0.287    0.003 -0.014 -0.000
 H         -0.001 -0.328 -0.010    0.084 -0.001 -0.120    0.002  0.090  0.002
 C         -0.001  0.061 -0.001   -0.219 -0.010  0.390   -0.001  0.008  0.002
 Cl        -0.000  0.004  0.001    0.045  0.003 -0.107    0.000 -0.001 -0.000
 C          0.001 -0.044  0.003   -0.297  0.003 -0.211   -0.002 -0.018  0.001
 H         -0.003 -0.750 -0.009   -0.124  0.014 -0.326   -0.001  0.124  0.003
 TransDip  -0.004 -0.172 -0.004    0.049 -0.005  0.221    0.000  0.047  0.002

 Mode:                37                     38                     39
 Frequency:       880.75                 881.31                 892.65
 Force Cnst:      0.6362                 0.7087                 0.6731
 Red. Mass:       1.3921                 1.5487                 1.4337
 IR Active:          YES                    YES                    YES
 IR Intens:       15.569                 15.575                  0.408
 Raman Active:       YES                    YES                    YES
               X      Y      Z        X      Y      Z        X      Y      Z
 C          0.001  0.001 -0.012   -0.001 -0.001  0.002   -0.006 -0.006  0.000
 C         -0.001 -0.000  0.008   -0.009 -0.007 -0.003   -0.014 -0.022  0.000
 Cl         0.000 -0.000 -0.001    0.000  0.000  0.000   -0.000  0.003 -0.000
 C         -0.001 -0.002  0.052   -0.011 -0.010 -0.008   -0.016 -0.014  0.000
 Cl         0.000  0.001 -0.004    0.002  0.003  0.001    0.003  0.004 -0.000
 C         -0.004  0.002 -0.166    0.001 -0.002  0.032    0.007  0.003 -0.000
 H          0.016 -0.014  0.968   -0.002  0.023 -0.185    0.008  0.028  0.001
 C          0.004 -0.004  0.051    0.010 -0.008 -0.012    0.009 -0.003 -0.000
 Cl        -0.001  0.001 -0.004   -0.002  0.002  0.001   -0.001  0.001  0.000
 C          0.003 -0.001  0.008    0.008 -0.007  0.000    0.003 -0.016 -0.001
 Cl        -0.000 -0.000 -0.001   -0.000  0.000 -0.000    0.000  0.002  0.000
 C         -0.001  0.008  0.000    0.001  0.049  0.001    0.006  0.070  0.002
 C          0.002 -0.001  0.001    0.000 -0.005  0.000    0.005 -0.006  0.005
 Cl        -0.000 -0.000 -0.000    0.000 -0.000 -0.000    0.000  0.000 -0.001
 C          0.003  0.009  0.002   -0.001  0.054  0.001    0.002 -0.027  0.004
 Cl        -0.000 -0.001 -0.001    0.000 -0.004  0.000   -0.001  0.003 -0.001
 C          0.001 -0.026 -0.000   -0.000 -0.153 -0.004   -0.008  0.094  0.001
 H          0.000  0.141 -0.002   -0.006  0.818  0.020   -0.004 -0.560 -0.012
 C         -0.004  0.015  0.005    0.001  0.090  0.001    0.004  0.018 -0.006
 Cl         0.001 -0.001 -0.001   -0.000 -0.006  0.000   -0.001 -0.001  0.001
 C         -0.003 -0.017  0.003    0.001 -0.100 -0.003    0.006 -0.148 -0.006
 H         -0.005  0.086  0.007    0.000  0.497  0.010    0.001  0.804  0.018
 TransDip   0.001  0.020  0.125   -0.001  0.125 -0.019   -0.002 -0.020 -0.002

 Mode:                40                     41                     42
 Frequency:       894.98                1049.55                1092.15
 Force Cnst:      4.7424                 5.0506                 6.3782
 Red. Mass:      10.0489                 7.7819                 9.0758
 IR Active:          YES                    YES                    YES
 IR Intens:        1.294                 83.421                 50.600
 Raman Active:       YES                    YES                    YES
               X      Y      Z        X      Y      Z        X      Y      Z
 C          0.213 -0.001 -0.007    0.123 -0.001 -0.016    0.238 -0.002  0.010
 C          0.207  0.135 -0.002   -0.105  0.110  0.006   -0.159  0.357  0.006
 Cl         0.001 -0.008  0.000    0.008 -0.013 -0.001    0.021 -0.038 -0.000
 C          0.132  0.217 -0.001   -0.104 -0.118  0.000   -0.128 -0.118 -0.000
 Cl        -0.038 -0.042  0.000    0.011  0.014 -0.000    0.006  0.009  0.000
 C         -0.284  0.001  0.012    0.145 -0.001 -0.004    0.247 -0.002 -0.004
 H         -0.288  0.011 -0.033    0.147 -0.002  0.004    0.254 -0.002 -0.009
 C          0.137 -0.227 -0.009   -0.102  0.120  0.004   -0.125  0.120  0.004
 Cl        -0.039  0.044  0.002    0.011 -0.014 -0.000    0.006 -0.009 -0.000
 C          0.211 -0.141 -0.007   -0.107 -0.107  0.002   -0.166 -0.354 -0.006
 Cl         0.000  0.008  0.000    0.009  0.013 -0.000    0.022  0.037  0.001
 C         -0.218  0.018 -0.018    0.190 -0.002  0.048    0.023  0.002 -0.061
 C         -0.199  0.001 -0.176   -0.174 -0.008  0.358    0.032  0.007 -0.308
 Cl        -0.004 -0.000  0.018    0.022  0.001 -0.044   -0.015 -0.001  0.036
 C         -0.113 -0.000 -0.190   -0.168  0.002 -0.141   -0.022  0.002 -0.078
 Cl         0.037 -0.000  0.034    0.012 -0.000  0.013    0.011 -0.000  0.014
 C          0.286  0.016  0.013    0.330  0.001  0.013   -0.155 -0.001 -0.014
 H          0.286 -0.087 -0.048    0.353 -0.003  0.253   -0.186  0.006 -0.319
 C         -0.141 -0.002  0.263   -0.042 -0.002  0.078   -0.105 -0.004  0.162
 Cl         0.037  0.001 -0.051    0.001  0.000 -0.002    0.015  0.001 -0.025
 C         -0.204 -0.031  0.114   -0.208  0.006 -0.258    0.103 -0.005  0.224
 H         -0.084  0.144  0.046   -0.399  0.001 -0.148    0.217 -0.004  0.179
 TransDip   0.018 -0.003  0.032   -0.269 -0.001  0.116   -0.226  0.003 -0.029

 Mode:                43                     44                     45
 Frequency:      1136.77                1161.77                1189.25
 Force Cnst:      1.3473                 5.8016                 1.2807
 Red. Mass:       1.7695                 7.2957                 1.5369
 IR Active:          YES                    YES                    YES
 IR Intens:       43.263                 17.143                 46.949
 Raman Active:       YES                    YES                    YES
               X      Y      Z        X      Y      Z        X      Y      Z
 C          0.002  0.000 -0.013   -0.164  0.002  0.006    0.000  0.050  0.001
 C         -0.013  0.043  0.003   -0.099  0.266  0.005    0.114 -0.038 -0.002
 Cl         0.002 -0.005 -0.000    0.017 -0.031 -0.001   -0.006  0.007  0.000
 C          0.002  0.010  0.000    0.115  0.224  0.002   -0.023 -0.079 -0.001
 Cl        -0.001 -0.002 -0.000   -0.017 -0.027 -0.000    0.004  0.006  0.000
 C          0.022 -0.000 -0.001    0.149 -0.002 -0.003    0.000  0.045  0.001
 H          0.024 -0.001  0.001    0.172 -0.009 -0.004    0.008  0.976  0.018
 C          0.002 -0.010 -0.000    0.110 -0.224 -0.006    0.021 -0.079 -0.002
 Cl        -0.001  0.002  0.000   -0.016  0.028  0.001   -0.003  0.006  0.000
 C         -0.013 -0.043  0.001   -0.101 -0.265 -0.004   -0.115 -0.037  0.001
 Cl         0.003  0.004 -0.000    0.017  0.030  0.000    0.007  0.007  0.000
 C         -0.025 -0.000  0.011   -0.231 -0.001  0.026   -0.001 -0.022 -0.001
 C          0.052  0.003 -0.115   -0.080 -0.005  0.202   -0.000  0.003  0.000
 Cl        -0.005 -0.000  0.011    0.012  0.001 -0.025    0.000 -0.000 -0.000
 C          0.004 -0.001  0.032    0.143 -0.004  0.216    0.000  0.000  0.001
 Cl         0.000  0.000 -0.004   -0.017  0.000 -0.024   -0.000 -0.000 -0.000
 C          0.047 -0.001  0.072    0.047  0.001 -0.049    0.000 -0.000 -0.000
 H          0.085 -0.015  0.672    0.046  0.009 -0.404    0.000  0.002 -0.002
 C          0.078  0.004 -0.153    0.096  0.004 -0.162    0.000  0.000 -0.001
 Cl        -0.007 -0.000  0.015   -0.010 -0.000  0.019   -0.000 -0.000  0.000
 C         -0.089 -0.001  0.016    0.007  0.002 -0.084   -0.000  0.005  0.000
 H         -0.599 -0.008  0.337    0.366  0.008 -0.336   -0.001 -0.020 -0.000
 TransDip   0.105  0.005 -0.183    0.121  0.000  0.053   -0.002 -0.219 -0.004

 Mode:                46                     47                     48
 Frequency:      1211.73                1259.89                1270.26
 Force Cnst:      1.7090                 3.5673                10.8590
 Red. Mass:       1.9756                 3.8144                11.4223
 IR Active:          YES                    YES                    YES
 IR Intens:        4.335                  2.991                  1.053
 Raman Active:       YES                    YES                    YES
               X      Y      Z        X      Y      Z        X      Y      Z
 C         -0.058  0.001 -0.017    0.115 -0.006 -0.017    0.005  0.438  0.007
 C         -0.027  0.015  0.003    0.105  0.059  0.001   -0.352 -0.207  0.000
 Cl         0.002 -0.003 -0.000   -0.005  0.002  0.000   -0.000 -0.002  0.000
 C          0.027  0.065  0.001   -0.045 -0.200 -0.002    0.350 -0.168 -0.009
 Cl        -0.003 -0.006 -0.000    0.006  0.016  0.000   -0.001 -0.004 -0.000
 C          0.032 -0.000 -0.001   -0.110 -0.002  0.002   -0.002  0.339  0.006
 H          0.038  0.004  0.002   -0.132 -0.004  0.004   -0.004  0.223  0.004
 C          0.026 -0.066 -0.001   -0.034  0.204  0.005   -0.353 -0.147  0.003
 Cl        -0.003  0.006  0.000    0.005 -0.016 -0.000    0.001 -0.005 -0.000
 C         -0.028 -0.015  0.003    0.097 -0.056 -0.001    0.357 -0.218 -0.008
 Cl         0.002  0.003 -0.000   -0.005 -0.002  0.000   -0.000 -0.002 -0.000
 C          0.008 -0.002  0.073   -0.198 -0.002  0.133   -0.004 -0.031  0.004
 C          0.133 -0.000  0.023   -0.081 -0.001  0.008   -0.004  0.006 -0.000
 Cl        -0.007 -0.000  0.003    0.002  0.000 -0.007    0.000 -0.000 -0.000
 C         -0.015  0.004 -0.181    0.150 -0.000  0.041    0.005  0.003  0.001
 Cl         0.005 -0.000  0.014   -0.006  0.000 -0.008   -0.000 -0.000 -0.000
 C         -0.081 -0.001  0.024    0.016 -0.001  0.040    0.001 -0.002  0.002
 H         -0.059 -0.018  0.762    0.041 -0.009  0.390    0.002  0.003  0.010
 C         -0.041 -0.001  0.053   -0.045  0.003 -0.150   -0.003  0.002 -0.004
 Cl         0.002  0.000 -0.006   -0.003 -0.000  0.009   -0.000 -0.000  0.000
 C         -0.010  0.001 -0.043    0.002  0.001 -0.037    0.001  0.009 -0.001
 H          0.455  0.009 -0.346    0.614  0.013 -0.446    0.015 -0.048 -0.012
 TransDip  -0.033 -0.000 -0.058   -0.055  0.002  0.004   -0.001  0.033  0.001

 Mode:                49                     50                     51
 Frequency:      1287.87                1378.00                1413.77
 Force Cnst:      9.4180                 5.1273                 4.2197
 Red. Mass:       9.6375                 4.5829                 3.5832
 IR Active:          YES                    YES                    YES
 IR Intens:        6.724                 61.098                150.001
 Raman Active:       YES                    YES                    YES
               X      Y      Z        X      Y      Z        X      Y      Z
 C          0.028  0.000  0.016    0.259 -0.004  0.000   -0.001  0.266  0.006
 C          0.070  0.067 -0.005   -0.069 -0.156 -0.002    0.114 -0.145 -0.005
 Cl        -0.002 -0.001  0.000    0.001  0.008  0.000   -0.006  0.006  0.000
 C         -0.004 -0.129 -0.004   -0.115  0.150  0.005   -0.191 -0.033  0.003
 Cl         0.002  0.009  0.000    0.003 -0.006 -0.000    0.008  0.005 -0.000
 C         -0.081  0.001  0.003    0.150 -0.002 -0.003    0.000  0.127  0.002
 H         -0.097 -0.002 -0.002    0.174  0.010 -0.004   -0.008 -0.874 -0.016
 C         -0.002  0.129  0.001   -0.124 -0.149 -0.001    0.193 -0.036 -0.004
 Cl         0.002 -0.009 -0.000    0.003  0.006  0.000   -0.008  0.005  0.000
 C          0.070 -0.069 -0.007   -0.062  0.160  0.003   -0.116 -0.144 -0.001
 Cl        -0.002  0.001  0.000    0.001 -0.008 -0.000    0.006  0.006  0.000
 C         -0.175  0.008 -0.317    0.003  0.002 -0.051    0.005 -0.038 -0.009
 C          0.377 -0.004  0.201   -0.058  0.001 -0.042   -0.005  0.004  0.002
 Cl        -0.002  0.000 -0.001    0.003  0.000  0.001    0.000 -0.000 -0.000
 C         -0.274 -0.005  0.145   -0.014 -0.004  0.167    0.003  0.001  0.004
 Cl        -0.001 -0.000  0.004   -0.002  0.000 -0.008   -0.000 -0.000 -0.000
 C         -0.034  0.007 -0.312    0.098  0.003 -0.107    0.003 -0.001 -0.005
 H         -0.011 -0.004  0.192    0.142 -0.009  0.400    0.005  0.001  0.030
 C          0.305 -0.001  0.103   -0.103  0.002 -0.107   -0.009  0.002 -0.001
 Cl         0.000 -0.000  0.004    0.004 -0.000  0.005    0.000 -0.000 -0.000
 C         -0.292 -0.004  0.164   -0.078 -0.003  0.134    0.002  0.006  0.006
 H          0.327  0.002 -0.249    0.611  0.008 -0.303    0.007 -0.031  0.003
 TransDip  -0.067  0.002 -0.049    0.249  0.002  0.030   -0.003 -0.392  0.002

 Mode:                52                     53                     54
 Frequency:      1423.18                1449.14                1576.80
 Force Cnst:      4.4358                 6.5988                10.5228
 Red. Mass:       3.7171                 5.3333                 7.1834
 IR Active:          YES                    YES                    YES
 IR Intens:       79.905                 20.425                 14.275
 Raman Active:       YES                    YES                    YES
               X      Y      Z        X      Y      Z        X      Y      Z
 C          0.121  0.009 -0.037   -0.212 -0.001 -0.014    0.039 -0.291 -0.006
 C         -0.001 -0.050  0.003   -0.014  0.065  0.004    0.041  0.164  0.002
 Cl         0.000  0.003 -0.000   -0.000 -0.004 -0.000   -0.003  0.001  0.000
 C         -0.065  0.040  0.003    0.107 -0.061 -0.002    0.105 -0.279 -0.007
 Cl         0.002 -0.001 -0.000   -0.002  0.001  0.000   -0.001  0.002  0.000
 C          0.053  0.005 -0.002   -0.083 -0.002  0.001   -0.023  0.485  0.009
 H          0.060 -0.031  0.002   -0.094  0.010  0.004   -0.036 -0.660 -0.011
 C         -0.053 -0.043  0.002    0.105  0.062  0.000   -0.001 -0.247 -0.004
 Cl         0.001  0.001 -0.000   -0.002 -0.001 -0.000   -0.001  0.002  0.000
 C         -0.007  0.040  0.004   -0.013 -0.062  0.001   -0.150  0.194  0.006
 Cl         0.000 -0.002 -0.000   -0.000  0.004 -0.000    0.004  0.000 -0.000
 C         -0.099 -0.007  0.253    0.280 -0.003  0.130   -0.004  0.021  0.002
 C          0.122  0.003 -0.102    0.045  0.005 -0.190   -0.010 -0.002 -0.002
 Cl        -0.006 -0.000  0.004   -0.001 -0.000  0.009    0.000  0.000  0.000
 C         -0.154  0.001 -0.053   -0.253 -0.005  0.169    0.011 -0.001 -0.003
 Cl         0.007 -0.000  0.005    0.006  0.000 -0.003   -0.000  0.000  0.000
 C         -0.020 -0.003  0.137    0.167  0.001 -0.017   -0.007  0.001 -0.002
 H         -0.070  0.018 -0.816    0.185  0.005 -0.181   -0.007 -0.001  0.002
 C          0.207  0.002 -0.039   -0.137  0.003 -0.144    0.014 -0.002  0.004
 Cl        -0.007 -0.000  0.004    0.002 -0.000  0.006   -0.000  0.000 -0.000
 C         -0.099  0.002 -0.115   -0.059 -0.002  0.071   -0.012 -0.004  0.002
 H          0.083  0.005 -0.267    0.630  0.010 -0.365    0.006  0.020 -0.010
 TransDip   0.078 -0.008 -0.275    0.065  0.007 -0.129    0.018 -0.120 -0.000

 Mode:                55                     56                     57
 Frequency:      1578.11                1585.81                1608.43
 Force Cnst:     16.2124                10.7428                11.2317
 Red. Mass:      11.0489                 7.2504                 7.3687
 IR Active:          YES                    YES                    YES
 IR Intens:       13.682                 56.489                 25.077
 Raman Active:       YES                    YES                    YES
               X      Y      Z        X      Y      Z        X      Y      Z
 C         -0.311 -0.059  0.007    0.032 -0.001  0.022    0.117  0.001 -0.005
 C          0.433  0.142 -0.005   -0.022 -0.007 -0.002   -0.058 -0.019  0.001
 Cl        -0.006 -0.002  0.000    0.000  0.000  0.000    0.001  0.000 -0.000
 C         -0.386  0.065  0.008    0.020 -0.006 -0.002    0.044 -0.012 -0.001
 Cl         0.004 -0.001 -0.000   -0.000  0.000  0.000   -0.001  0.000  0.000
 C          0.205  0.099 -0.002   -0.010  0.001  0.001   -0.022 -0.002  0.000
 H          0.229 -0.138 -0.008   -0.011 -0.000 -0.002   -0.025  0.002  0.001
 C         -0.411 -0.167  0.004    0.020  0.005 -0.002    0.045  0.013 -0.000
 Cl         0.004  0.002 -0.000   -0.000 -0.000  0.000   -0.001 -0.000 -0.000
 C          0.392 -0.074 -0.008   -0.022  0.008 -0.002   -0.057  0.018  0.002
 Cl        -0.004  0.002  0.000    0.000 -0.000  0.000    0.001 -0.000 -0.000
 C          0.026  0.004 -0.009   -0.065  0.007 -0.311   -0.284 -0.002  0.082
 C          0.081 -0.001  0.016    0.180 -0.004  0.192    0.268 -0.000  0.040
 Cl        -0.001  0.000 -0.000   -0.004 -0.000 -0.000   -0.003  0.000 -0.003
 C         -0.088 -0.001  0.028   -0.046  0.004 -0.197   -0.260 -0.004  0.137
 Cl         0.001  0.000 -0.001    0.000  0.000 -0.000    0.002  0.000 -0.002
 C          0.054  0.000  0.007    0.085 -0.010  0.442    0.130  0.003 -0.111
 H          0.060  0.000 -0.001    0.047  0.014 -0.597    0.159 -0.003  0.165
 C         -0.116 -0.000 -0.027   -0.190  0.006 -0.283   -0.294 -0.002  0.017
 Cl         0.001  0.000  0.001    0.002 -0.000  0.002    0.003  0.000  0.001
 C          0.101  0.000 -0.024   -0.004 -0.004  0.184    0.389  0.005 -0.196
 H         -0.062  0.002  0.089    0.269  0.000  0.025   -0.477 -0.009  0.375
 TransDip  -0.117 -0.019 -0.008   -0.068  0.005 -0.231   -0.147 -0.001  0.064

 Mode:                58                     59                     60
 Frequency:      3209.58                3217.62                3219.47
 Force Cnst:      6.6304                 6.6649                 6.6739
 Red. Mass:       1.0924                 1.0926                 1.0928
 IR Active:          YES                    YES                    YES
 IR Intens:        0.261                  2.893                  1.978
 Raman Active:       YES                    YES                    YES
               X      Y      Z        X      Y      Z        X      Y      Z
 C          0.000  0.000 -0.000    0.000  0.000 -0.000   -0.000 -0.000  0.000
 C          0.000 -0.000  0.000    0.001  0.000 -0.000    0.000 -0.000 -0.000
 Cl        -0.000  0.000 -0.000    0.000  0.000  0.000    0.000  0.000 -0.000
 C         -0.000  0.000 -0.000    0.001 -0.003 -0.000   -0.000 -0.000 -0.000
 Cl         0.000 -0.000 -0.000    0.000  0.000  0.000    0.000  0.000 -0.000
 C         -0.000 -0.000 -0.000   -0.088  0.001  0.002   -0.000  0.000 -0.000
 H          0.001 -0.000  0.000    0.996 -0.008 -0.018    0.001 -0.000 -0.000
 C         -0.000 -0.000 -0.000    0.001  0.003  0.000   -0.000  0.000 -0.000
 Cl         0.000  0.000 -0.000    0.000 -0.000 -0.000    0.000 -0.000 -0.000
 C          0.000  0.000  0.000    0.001 -0.000 -0.000    0.000  0.000 -0.000
 Cl        -0.000 -0.000 -0.000    0.000 -0.000 -0.000    0.000 -0.000 -0.000
 C         -0.002 -0.000  0.003   -0.000  0.000 -0.000    0.000  0.000  0.000
 C          0.000 -0.000  0.001    0.000 -0.000 -0.000    0.001  0.000 -0.000
 Cl         0.000  0.000 -0.000    0.000 -0.000  0.000   -0.000 -0.000  0.000
 C          0.000 -0.000  0.000   -0.000 -0.000  0.000    0.001  0.000 -0.003
 Cl         0.000  0.000  0.000    0.000 -0.000  0.000    0.000 -0.000  0.000
 C         -0.000 -0.000  0.001    0.000 -0.000 -0.000   -0.088 -0.001  0.004
 H          0.006  0.000 -0.001   -0.001 -0.000  0.000    0.995  0.007 -0.048
 C          0.004  0.000 -0.001   -0.000 -0.000 -0.000    0.002 -0.000  0.004
 Cl        -0.000 -0.000  0.000    0.000 -0.000 -0.000    0.000  0.000 -0.000
 C         -0.048  0.002 -0.073    0.000 -0.000  0.000    0.001 -0.000  0.000
 H          0.542 -0.018  0.836   -0.000  0.000 -0.000   -0.003  0.000 -0.005
 TransDip   0.002 -0.000  0.016    0.054 -0.000 -0.000    0.045  0.000 -0.001

 STANDARD THERMODYNAMIC QUANTITIES AT   298.15 K  AND     1.00 ATM

   This Molecule has  0 Imaginary Frequencies
   Zero point vibrational energy:       70.768 kcal/mol

   Atom    1 Element C  Has Mass   12.00000
   Atom    2 Element C  Has Mass   12.00000
   Atom    3 Element Cl Has Mass   34.96885
   Atom    4 Element C  Has Mass   12.00000
   Atom    5 Element Cl Has Mass   34.96885
   Atom    6 Element C  Has Mass   12.00000
   Atom    7 Element H  Has Mass    1.00783
   Atom    8 Element C  Has Mass   12.00000
   Atom    9 Element Cl Has Mass   34.96885
   Atom   10 Element C  Has Mass   12.00000
   Atom   11 Element Cl Has Mass   34.96885
   Atom   12 Element C  Has Mass   12.00000
   Atom   13 Element C  Has Mass   12.00000
   Atom   14 Element Cl Has Mass   34.96885
   Atom   15 Element C  Has Mass   12.00000
   Atom   16 Element Cl Has Mass   34.96885
   Atom   17 Element C  Has Mass   12.00000
   Atom   18 Element H  Has Mass    1.00783
   Atom   19 Element C  Has Mass   12.00000
   Atom   20 Element Cl Has Mass   34.96885
   Atom   21 Element C  Has Mass   12.00000
   Atom   22 Element H  Has Mass    1.00783
   Molecular Mass:   391.805440 amu
   Principal axes and moments of inertia in amu*Bohr^2:
                             1           2           3
    Eigenvalues --     6832.08272 13172.66778 14126.14734
          X               1.00000    -0.00006    -0.00214
          Y               0.00006     1.00000    -0.00045
          Z               0.00214     0.00045     1.00000
   Rotational Symmetry Number is   1
   The Molecule is an Asymmetric Top
   Translational Enthalpy:        0.889 kcal/mol
   Rotational Enthalpy:           0.889 kcal/mol
   Vibrational Enthalpy:         80.186 kcal/mol
   gas constant (RT):             0.592 kcal/mol
   Translational Entropy:        43.788  cal/mol.K
   Rotational Entropy:           35.495  cal/mol.K
   Vibrational Entropy:          62.970  cal/mol.K

   Total Enthalpy:               82.556 kcal/mol
   Total Entropy:               142.254  cal/mol.K

 ======================================================================

 STANDARD THERMODYNAMIC QUANTITIES FOR ANHARMONIC VIBRATION -- TOSH

   Zero point vibrational energy: ************ kcal/mol

   Vibrational Enthalpy:       Infinity kcal/mol
   Vibrational Entropy:             NaN  cal/mol.K

   Total Enthalpy:             Infinity kcal/mol
   Total Entropy:                   NaN  cal/mol.K

 ======================================================================

 STANDARD THERMODYNAMIC QUANTITIES FOR ANHARMONIC VIBRATION -- VPT2

   Zero point vibrational energy: ************ kcal/mol

   Vibrational Enthalpy:       Infinity kcal/mol
   Vibrational Entropy:             NaN  cal/mol.K

   Total Enthalpy:             Infinity kcal/mol
   Total Entropy:                   NaN  cal/mol.K

 ======================================================================

Archival summary:
1\1\november\FREQ\ProcedureUnspecified\BasisUnspecified\l7123\taweetha\SunJan1222:47:172020SunJan1222:47:172020\0\\#,FREQ,ProcedureUnspecified,BasisUnspecified,\\0,1\Cl\C,1,1.74291\C,2,1.39952,1,120.776\C,3,1.39198,2,120.545,1,179.783,0\H,4,1.08104,3,119.975,2,-179.857,0\C,4,1.38827,3,119.109,2,0.111031,0\C,6,1.38858,4,121.214,3,-0.115708,0\H,7,1.08187,6,120.293,4,-179.812,0\C,7,1.39472,6,119.76,4,0.0121393,0\C,9,1.49448,7,119.056,6,-179.397,0\C,10,1.40278,9,120.656,7,-90.0246,0\C,11,1.39847,10,120.215,9,179.149,0\C,12,1.38872,11,120.096,10,-0.0354665,0\H,13,1.08103,12,119.82,11,-179.972,0\C,13,1.38856,12,120.298,11,-0.0110696,0\C,15,1.39837,13,120.005,12,0.00250325,0\Cl,11,1.74242,10,119.451,9,-1.18404,0\Cl,16,1.74272,15,120.343,13,179.733,0\Cl,15,1.74344,13,118.303,12,-179.96,0\Cl,12,1.74374,11,121.699,10,179.956,0\Cl,3,1.74487,2,121.279,1,-0.0794719,0\Cl,6,1.75295,4,119.224,3,179.947,0\\\@

 Total job time:  17479.48s(wall), 17479.06s(cpu) 
 Sun Jan 12 22:47:17 2020

        *************************************************************
        *                                                           *
        *  Thank you very much for using Q-Chem.  Have a nice day.  *
        *                                                           *
        *************************************************************
