# Supplementary material for: Quantum Chemical Investigation of Polychlorinated Dibenzodioxins, Dibenzofurans and Biphenyls: Relative Stability and Planarity Analysis
Source: Molecules. 2020 Dec 3;25(23):5697. doi: 10.3390/molecules25235697 (PMC7730433; doi:10.3390/molecules25235697)
Supplement: Supplementary file 1 [file molecules-25-05697-s001.zip › PCB/B3LYP/ClClHClClClClHHCl.out]

                  Welcome to Q-Chem
     A Quantum Leap Into The Future Of Chemistry


 Q-Chem 5.2 (devel), Q-Chem, Inc., Pleasanton, CA (2019)

 Yihan Shao,  Zhengting Gan,  E. Epifanovsky,  A. T. B. Gilbert,  M. Wormit,  
 J. Kussmann,  A. W. Lange,  A. Behn,  Jia Deng,  Xintian Feng,  D. Ghosh,  
 M. Goldey,  P. R. Horn,  L. D. Jacobson,  I. Kaliman,  T. Kus,  A. Landau,  
 Jie Liu,  E. I. Proynov,  R. M. Richard,  R. P. Steele,  E. J. Sundstrom,  
 H. L. Woodcock III,  P. M. Zimmerman,  D. Zuev,  B. Albrecht,  E. Alguire,  
 S. A. Baeppler,  D. Barton,  Z. Benda,  Y. A. Bernard,  E. J. Berquist,  
 K. B. Bravaya,  H. Burton,  D. Casanova,  Chun-Min Chang,  Yunqing Chen,  
 A. Chien,  K. D. Closser,  M. P. Coons,  S. Coriani,  S. Dasgupta,  
 A. L. Dempwolff,  M. Diedenhofen,  Hainam Do,  R. G. Edgar,  Po-Tung Fang,  
 S. Faraji,  S. Fatehi,  Qingguo Feng,  K. D. Fenk,  J. Fosso-Tande,  
 J. Gayvert,  Qinghui Ge,  A. Ghysels,  G. Gidofalvi,  J. Gomes,  
 J. Gonthier,  A. Gunina,  D. Hait,  M. W. D. Hanson-Heine,  
 P. H. P. Harbach,  A. W. Hauser,  M. F. Herbst,  J. E. Herr,  
 E. G. Hohenstein,  Z. C. Holden,  Kerwin Hui,  B. C. Huynh,  T.-C. Jagau,  
 Hyunjun Ji,  B. Kaduk,  K. Khistyaev,  Jaehoon Kim,  P. Klunzinger,  K. Koh,  
 D. Kosenkov,  L. Koulias,  T. Kowalczyk,  C. M. Krauter,  A. Kunitsa,  
 Ka Un Lao,  A. Laurent,  K. V. Lawler,  Joonho Lee,  D. Lefrancois,  
 S. Lehtola,  D. S. Levine,  Yi-Pei Li,  You-Sheng Lin,  Fenglai Liu,  
 E. Livshits,  A. Luenser,  P. Manohar,  E. Mansoor,  S. F. Manzer,  
 Shan-Ping Mao,  Yuezhi Mao,  N. Mardirossian,  A. V. Marenich,  
 T. Markovich,  L. A. Martinez-Martinez,  S. A. Maurer,  N. J. Mayhall,  
 S. C. McKenzie,  J.-M. Mewes,  P. Morgante,  A. F. Morrison,  
 J. W. Mullinax,  K. Nanda,  T. S. Nguyen-Beck,  R. Olivares-Amaya,  
 J. A. Parkhill,  Zheng Pei,  T. M. Perrine,  F. Plasser,  P. Pokhilko,  
 S. Prager,  A. Prociuk,  E. Ramos,  D. R. Rehn,  F. Rob,  M. Scheurer,  
 M. Schneider,  N. Sergueev,  S. M. Sharada,  S. Sharma,  D. W. Small,  
 T. Stauch,  T. Stein,  Yu-Chuan Su,  A. J. W. Thom,  A. Tkatchenko,  
 T. Tsuchimochi,  N. M. Tubman,  L. Vogt,  M. L. Vidal,  O. Vydrov,  
 M. A. Watson,  J. Wenzel,  M. de Wergifosse,  T. A. Wesolowski,  A. White,  
 J. Witte,  A. Yamada,  Jun Yang,  K. Yao,  S. Yeganeh,  S. R. Yost,  
 Zhi-Qiang You,  A. Zech,  Igor Ying Zhang,  Xing Zhang,  Yan Zhao,  
 Ying Zhu,  B. R. Brooks,  G. K. L. Chan,  C. J. Cramer,  M. S. Gordon,  
 W. J. Hehre,  A. Klamt,  M. W. Schmidt,  C. D. Sherrill,  D. G. Truhlar,  
 A. Aspuru-Guzik,  R. Baer,  A. T. Bell,  N. A. Besley,  Jeng-Da Chai,  
 A. E. DePrince, III,  R. A. DiStasio Jr.,  A. Dreuw,  B. D. Dunietz,  
 T. R. Furlani,  Chao-Ping Hsu,  Yousung Jung,  Jing Kong,  D. S. Lambrecht,  
 WanZhen Liang,  C. Ochsenfeld,  V. A. Rassolov,  L. V. Slipchenko,  
 J. E. Subotnik,  T. Van Voorhis,  J. M. Herbert,  A. I. Krylov,  
 P. M. W. Gill,  M. Head-Gordon

 Contributors to earlier versions of Q-Chem not listed above: 
 R. D. Adamson,  B. Austin,  J. Baker,  G. J. O. Beran,  K. Brandhorst,  
 S. T. Brown,  E. F. C. Byrd,  A. K. Chakraborty,  C.-L. Cheng,  
 Siu Hung Chien,  D. M. Chipman,  D. L. Crittenden,  H. Dachsel,  
 R. J. Doerksen,  A. D. Dutoi,  L. Fusti-Molnar,  W. A. Goddard III,  
 A. Golubeva-Zadorozhnaya,  S. R. Gwaltney,  G. Hawkins,  A. Heyden,  
 S. Hirata,  G. Kedziora,  F. J. Keil,  C. Kelley,  Jihan Kim,  R. A. King,  
 R. Z. Khaliullin,  P. P. Korambath,  W. Kurlancheek,  A. M. Lee,  M. S. Lee,  
 S. V. Levchenko,  Ching Yeh Lin,  D. Liotard,  R. C. Lochan,  I. Lotan,  
 P. E. Maslen,  N. Nair,  D. P. O'Neill,  D. Neuhauser,  E. Neuscamman,  
 C. M. Oana,  R. Olson,  B. Peters,  R. Peverati,  P. A. Pieniazek,  
 Y. M. Rhee,  J. Ritchie,  M. A. Rohrdanz,  E. Rosta,  N. J. Russ,  
 H. F. Schaefer III,  N. E. Schultz,  N. Shenvi,  A. C. Simmonett,  A. Sodt,  
 D. Stuck,  K. S. Thanthiriwatte,  V. Vanovschi,  Tao Wang,  A. Warshel,  
 C. F. Williams,  Q. Wu,  X. Xu,  W. Zhang

 Please cite Q-Chem as follows:
 Y. Shao et al., Mol. Phys. 113, 184-215 (2015)
 DOI: 10.1080/00268976.2014.952696

 Q-Chem 5.2.1 for Intel X86 EM64T Linux

 Parts of Q-Chem use Armadillo 8.300.2 (Tropical Shenanigans).
 http://arma.sourceforge.net/

 Q-Chem begins on Sun Jan 12 13:18:56 2020  

Host: 
0

     Scratch files written to /scratch/taweetham/qchem9862//
NAlpha2: 194
NElect   194
Mult     1

 Q-Chem warning in module libgen/rem_setup.C, line 2168:

 Setting Thresh to 1e-14


Checking the input file for inconsistencies... 	...done.

--------------------------------------------------------------
User input:
--------------------------------------------------------------
$MOLECULE
0 1
C 
C  1 1.394960
Cl  2 CCl 1 119.528007
C  2 1.386606 1 120.846377 3 178.766605 0
Cl  4 CCl 2 119.698148 1 -179.612229 0
C  4 1.387279 2 120.235871 1 -0.083363 0
H  6 CH 4 120.254637 2 -179.958574 0
C  6 1.387279 4 119.490737 2 0.041992 0
Cl  8 CCl 6 120.064298 4 179.568218 0
C  8 1.386606 6 120.235863 4 0.041336 0
Cl  10 CCl 8 119.614146 6 178.681836 0
C  1 1.488550 2 120.827489 3 1.275929 0
C  12 1.394960 1 120.827496 2 44.635695 0
Cl  13 CCl 12 119.528011 1 1.275194 0
C  13 1.386606 12 120.846392 1 -179.957497 0
Cl  15 CCl 13 119.698155 12 -179.612829 0
C  15 1.387278 13 120.235860 12 -0.083872 0
H  17 CH 15 120.254633 13 -179.958492 0
C  17 1.387279 15 119.490737 13 0.041666 0
H  19 CH 17 120.064293 15 179.568399 0
C  19 1.386606 17 120.235874 15 0.041790 0
Cl  21 CCl 19 119.614152 17 178.681599 0

CH=1.08273
CCl=1.75400
$END

$REM
   JOB_TYPE	OPTIMIZATION
   BASIS	6-311++G**
   METHOD	B3LYP
   SYM_IGNORE	TRUE
   SCF_GUESS_ALWAYS     TRUE
   SYM_IGNORE   TRUE
   S2THRESH     15
   THRESH       15
$END

--------------------------------------------------------------
 ----------------------------------------------------------------
             Standard Nuclear Orientation (Angstroms)
    I     Atom           X                Y                Z
 ----------------------------------------------------------------
    1      C       0.0000000000     0.0000000000     0.0000000000
    2      C       0.0000000000     0.0000000000     1.3949600000
    3      Cl      1.5261815140     0.0000000000     2.2594170471
    4      C      -1.1901880373     0.0256249026     2.1059255403
    5      Cl     -1.1548436435     0.0351778398     3.8595433764
    6      C      -2.4041742747     0.0535064326     1.4351028665
    7      H      -3.3336980403     0.0741960811     1.9899557843
    8      C      -2.4180259722     0.0546630380     0.0478935036
    9      Cl     -3.9445745286     0.0782926128    -0.8155919614
   10      C      -1.2274122092     0.0272853135    -0.6622934626
   11      Cl     -1.2645630159    -0.0058824468    -2.4155862839
   12      C       1.2779219872    -0.0284629571    -0.7628147595
   13      C       2.3095886281    -0.8932703637    -0.3971844912
   14      Cl      2.0841394724    -1.9836059182     0.9581225060
   15      C       3.5004827568    -0.9194878930    -1.1069450245
   16      Cl      4.7739092873    -2.0261183446    -0.6270805489
   17      C       3.6821124948    -0.0819958503    -2.1978886372
   18      H       4.6116429624    -0.1026930066    -2.7527300472
   19      C       2.6636000698     0.7822218600    -2.5724593424
   20      H       2.7980411655     1.4448431951    -3.4181323354
   21      C       1.4736782845     0.8090230106    -1.8610916159
   22      Cl      0.2100943914     1.9325319622    -2.3275671039
 ----------------------------------------------------------------
 Nuclear Repulsion Energy =        2488.61592880 hartrees
 There are       97 alpha and       97 beta electrons
 Requested basis set is 6-311++G(d,p)
 There are 178 shells and 495 basis functions

 Total QAlloc Memory Limit   2000 MB
 Mega-Array Size       188 MB
 MEM_STATIC part       192 MB
 A cutoff of  1.0D-15 yielded  11895 shell pairs
 There are    101876 function pairs (    109645 Cartesian)
 Smallest overlap matrix eigenvalue = 1.77E-07
 Linear dependence detected in AO basis
 Number of orthogonalized atomic orbitals = 489
 Maximum deviation from orthogonality = 3.462E-10

 Scale SEOQF with 1.000000e-01/1.000000e-01/1.000000e-01

 Standard Electronic Orientation quadrupole field applied
 Nucleus-field energy     =    -0.0000000212 hartrees
 Guess from superposition of atomic densities
 Warning:  Energy on first SCF cycle will be non-variational
 SAD guess density has 194.000000 electrons

 -----------------------------------------------------------------------
  General SCF calculation program by
  Eric Jon Sundstrom, Paul Horn, Yuezhi Mao, Dmitri Zuev, Alec White,
  David Stuck, Shaama M.S., Shane Yost, Joonho Lee, David Small,
  Daniel Levine, Susi Lehtola, Hugh Burton, Evgeny Epifanovsky,
  Bang C. Huynh
 -----------------------------------------------------------------------
 Exchange:     0.2000 Hartree-Fock + 0.0800 Slater + 0.7200 B88
 Correlation:  0.1900 VWN1RPA + 0.8100 LYP
 Using SG-1 standard quadrature grid
 A restricted SCF calculation will be
 performed using DIIS
 SCF converges when DIIS error is below 1.0e-08
 ---------------------------------------
  Cycle       Energy         DIIS error
 ---------------------------------------
    1   -3685.4920510370      2.80e-02  
    2   -3680.5160670607      1.95e-03  
    3   -3680.4470218736      2.37e-03  
    4   -3680.6210294036      5.20e-04  
    5   -3680.6290533236      1.86e-04  
    6   -3680.6297796269      1.08e-04  
    7   -3680.6301203435      2.31e-05  
    8   -3680.6301334313      9.80e-06  
    9   -3680.6301362685      2.70e-06  
   10   -3680.6301364751      1.01e-06  
   11   -3680.6301365062      2.41e-07  
   12   -3680.6301365082      1.21e-07  
   13   -3680.6301365083      4.81e-08  
   14   -3680.6301365083      1.48e-08  
   15   -3680.6301365083      5.65e-09  Convergence criterion met
 ---------------------------------------
 SCF time:   CPU 914.83s  wall 914.00s 
 SCF   energy in the final basis set =    -3680.6301365083
 Total energy in the final basis set =    -3680.6301365083

 --------------------------------------------------------------

                    Orbital Energies (a.u.)
 --------------------------------------------------------------

 Alpha MOs
 -- Occupied --
********-101.5777-101.5739-101.5690-101.5686-101.5678-101.5677 -10.2769
-10.2767 -10.2763 -10.2761 -10.2752 -10.2708 -10.2705 -10.2460 -10.2420
-10.2283 -10.2216 -10.2184  -9.4923  -9.4921  -9.4884  -9.4861  -9.4857
 -9.4849  -9.4848  -7.2573  -7.2569  -7.2534  -7.2505  -7.2503  -7.2494
 -7.2494  -7.2472  -7.2469  -7.2464  -7.2463  -7.2432  -7.2426  -7.2408
 -7.2404  -7.2401  -7.2396  -7.2395  -7.2394  -7.2390  -7.2388  -0.9733
 -0.9457  -0.9330  -0.9082  -0.8965  -0.8757  -0.8641  -0.8586  -0.8380
 -0.8095  -0.7641  -0.7522  -0.7434  -0.6869  -0.6443  -0.6300  -0.6163
 -0.5589  -0.5533  -0.5325  -0.5284  -0.5042  -0.4810  -0.4749  -0.4734
 -0.4699  -0.4630  -0.4580  -0.4436  -0.4347  -0.4236  -0.4152  -0.4135
 -0.4052  -0.3985  -0.3795  -0.3695  -0.3539  -0.3481  -0.3448  -0.3409
 -0.3339  -0.3276  -0.3262  -0.3045  -0.2936  -0.2806  -0.2750  -0.2637
 -0.2417
 -- Virtual --
 -0.0820  -0.0589  -0.0550  -0.0451  -0.0356  -0.0335  -0.0145  -0.0099
 -0.0032   0.0017   0.0094   0.0169   0.0221   0.0258   0.0276   0.0334
  0.0431   0.0493   0.0519   0.0546   0.0563   0.0614   0.0684   0.0734
  0.0743   0.0822   0.0832   0.0847   0.0905   0.0940   0.0993   0.1010
  0.1021   0.1044   0.1115   0.1134   0.1150   0.1182   0.1192   0.1229
  0.1252   0.1296   0.1330   0.1352   0.1355   0.1427   0.1436   0.1472
  0.1494   0.1554   0.1587   0.1593   0.1661   0.1704   0.1735   0.1784
  0.1812   0.1895   0.1948   0.1995   0.2019   0.2073   0.2087   0.2142
  0.2170   0.2184   0.2215   0.2237   0.2297   0.2302   0.2359   0.2419
  0.2434   0.2453   0.2485   0.2547   0.2601   0.2620   0.2650   0.2695
  0.2703   0.2743   0.2784   0.2811   0.2848   0.2899   0.2918   0.3009
  0.3027   0.3120   0.3138   0.3170   0.3201   0.3291   0.3300   0.3387
  0.3405   0.3502   0.3879   0.4055   0.4184   0.4218   0.4282   0.4330
  0.4368   0.4469   0.4503   0.4539   0.4601   0.4653   0.4680   0.4753
  0.4809   0.4844   0.4903   0.4966   0.5006   0.5047   0.5075   0.5194
  0.5235   0.5294   0.5331   0.5441   0.5459   0.5588   0.5715   0.5772
  0.5879   0.5886   0.5931   0.5985   0.6031   0.6112   0.6122   0.6139
  0.6220   0.6278   0.6316   0.6357   0.6395   0.6503   0.6602   0.6694
  0.6740   0.6981   0.7060   0.7133   0.7187   0.7227   0.7302   0.7645
  0.7699   0.7838   0.7906   0.8005   0.8082   0.8099   0.8127   0.8308
  0.8355   0.8370   0.8433   0.8463   0.8503   0.8527   0.8572   0.8591
  0.8646   0.8661   0.8738   0.8765   0.8791   0.8851   0.8968   0.8979
  0.9053   0.9141   0.9223   0.9305   0.9340   0.9371   0.9468   0.9518
  0.9523   0.9642   0.9656   0.9673   0.9727   0.9736   0.9829   0.9879
  0.9907   1.0019   1.0132   1.0284   1.0311   1.0449   1.0527   1.0692
  1.0808   1.0846   1.1032   1.1432   1.1598   1.1714   1.1775   1.1844
  1.2079   1.2116   1.2366   1.2385   1.2442   1.2512   1.2553   1.2857
  1.2947   1.3000   1.3117   1.3286   1.3354   1.3367   1.3531   1.3667
  1.3850   1.3956   1.4078   1.4430   1.4635   1.4869   1.5021   1.5345
  1.5520   1.5624   1.5702   1.5795   1.5928   1.6358   1.6507   1.6600
  1.6868   1.7150   1.7387   1.7614   1.7710   1.7719   1.7925   1.8109
  1.8325   1.8560   1.8602   1.8689   1.8801   1.8863   1.9001   1.9137
  1.9485   1.9553   1.9873   1.9885   2.0148   2.0433   2.0580   2.0918
  2.1300   2.1450   2.1763   2.1929   2.1931   2.2081   2.2125   2.2450
  2.2590   2.2688   2.2770   2.2991   2.3088   2.3151   2.3207   2.3551
  2.3628   2.3792   2.3993   2.4026   2.4196   2.4390   2.4588   2.4651
  2.4689   2.4883   2.5010   2.5269   2.5324   2.5518   2.5550   2.5821
  2.6036   2.6275   2.6315   2.6407   2.6545   2.6832   2.6899   2.7096
  2.7189   2.7437   2.7467   2.7527   2.7753   2.7900   2.7970   2.8227
  2.8249   2.8995   2.9047   2.9139   2.9561   3.0543   3.0716   3.0762
  3.0972   3.1285   3.1519   3.1703   3.1841   3.2283   3.2452   3.2713
  3.2797   3.3647   3.3881   3.4109   3.5165   3.5532   3.6370   3.6727
  3.7775   3.8525   3.9063   3.9576   4.0265   4.0496   4.3930   4.8142
  4.8248   9.7500   9.7719   9.7796   9.8315   9.8398   9.8558   9.8677
 23.2942  23.4774  23.7991  23.8355  23.8812  23.9049  23.9694  23.9745
 24.0044  24.0511  24.0914  24.1291  25.7081  25.7297  25.8279  25.8315
 25.8475  26.0477  26.0897  26.1175  26.1750  26.2159  26.2620  26.3729
 26.4597  26.5445  26.5579  26.6226  26.6375  26.7456  26.8639  26.9785
 27.0408 215.7425 215.7647 215.7737 215.8343 215.8411 215.8742 215.8927
 --------------------------------------------------------------

          Ground-State Mulliken Net Atomic Charges

     Atom                 Charge (a.u.)
  ----------------------------------------
      1 C                    -0.435702
      2 C                    -0.898508
      3 Cl                    0.562392
      4 C                     0.530994
      5 Cl                    0.486726
      6 C                    -1.407911
      7 H                     0.206319
      8 C                     0.419442
      9 Cl                    0.483737
     10 C                    -0.843032
     11 Cl                    0.601045
     12 C                    -0.007629
     13 C                    -1.016777
     14 Cl                    0.569789
     15 C                     0.818539
     16 Cl                    0.473280
     17 C                    -0.925438
     18 H                     0.194925
     19 C                    -0.315780
     20 H                     0.205685
     21 C                    -0.113764
     22 Cl                    0.411666
  ----------------------------------------
  Sum of atomic charges =     0.000000

 -----------------------------------------------------------------
                    Cartesian Multipole Moments
 -----------------------------------------------------------------
    Charge (ESU x 10^10)
                -0.0000
    Dipole Moment (Debye)
         X       0.4789      Y       0.7346      Z      -1.1545
       Tot       1.4498
    Quadrupole Moments (Debye-Ang)
        XX    -150.9724     XY       2.4686     YY    -161.5098
        XZ      -9.5815     YZ      -3.1507     ZZ    -151.9147
    Octopole Moments (Debye-Ang^2)
       XXX    -206.4322    XXY      39.2960    XYY     -79.5018
       YYY      75.3918    XXZ      -0.7660    XYZ      -7.0751
       YYZ      19.9801    XZZ     -49.5205    YZZ      28.7706
       ZZZ      23.0860
    Hexadecapole Moments (Debye-Ang^3)
      XXXX   -5685.5701   XXXY     587.6185   XXYY   -1186.8880
      XYYY     556.6038   YYYY   -1203.5954   XXXZ     257.3150
      XXYZ      38.6377   XYYZ     142.2229   YYYZ     220.3266
      XXZZ   -1440.4318   XYZZ     196.7919   YYZZ    -803.2862
      XZZZ     313.6668   YZZZ     185.6198   ZZZZ   -3493.6546
 -----------------------------------------------------------------
 Calculating analytic gradient of the SCF energy
 Gradient of SCF Energy
            1           2           3           4           5           6
    1  -0.0147093  -0.0134632   0.0303623   0.0019853   0.0059486   0.0046562
    2   0.0007997  -0.0041971  -0.0741299   0.0001683   0.0000551  -0.0000678
    3   0.0078450  -0.0111990  -0.0429241  -0.0095522   0.0041214  -0.0025875
            7           8           9          10          11          12
    1  -0.0010313   0.0096286  -0.0008818   0.0033146   0.0545139   0.0186800
    2   0.0000191  -0.0005414  -0.0001365   0.0042819   0.0723064  -0.0022860
    3   0.0006072   0.0026911  -0.0071029   0.0169722  -0.0077037  -0.0090565
           13          14          15          16          17          18
    1  -0.0006233  -0.0217173  -0.0097358  -0.0009814  -0.0002266   0.0002694
    2   0.0144185   0.0670360   0.0066228  -0.0036977  -0.0007239   0.0005606
    3  -0.0087598   0.0570683  -0.0021270   0.0044953   0.0012948  -0.0007923
           19          20          21          22
    1  -0.0008895   0.0002341  -0.0013720  -0.0639613
    2  -0.0043683   0.0000284  -0.0077739  -0.0683744
    3   0.0058704  -0.0004334   0.0035103  -0.0022376
 Max gradient component =       7.413E-02
 RMS gradient           =       2.329E-02
 Gradient time:  CPU 324.17 s  wall 324.18 s
 Geometry Optimization Parameters
   NAtoms,    NIC,     NZ,  NCons,   NDum,   NFix, NCnnct, MaxDiis
       22     171      22       0       0       0       0       0


** GEOMETRY OPTIMIZATION IN DELOCALIZED INTERNAL COORDINATES **
   Searching for a Minimum

   Optimization Cycle:   1

                       Coordinates (Angstroms)
     ATOM                X               Y               Z
      1  C         0.0000000000    0.0000000000    0.0000000000
      2  C         0.0000000000    0.0000000000    1.3949600000
      3  Cl        1.5261815140    0.0000000000    2.2594170471
      4  C        -1.1901880373    0.0256249026    2.1059255403
      5  Cl       -1.1548436435    0.0351778398    3.8595433764
      6  C        -2.4041742747    0.0535064326    1.4351028665
      7  H        -3.3336980403    0.0741960811    1.9899557843
      8  C        -2.4180259722    0.0546630380    0.0478935036
      9  Cl       -3.9445745286    0.0782926128   -0.8155919614
     10  C        -1.2274122092    0.0272853135   -0.6622934626
     11  Cl       -1.2645630159   -0.0058824468   -2.4155862839
     12  C         1.2779219872   -0.0284629571   -0.7628147595
     13  C         2.3095886281   -0.8932703637   -0.3971844912
     14  Cl        2.0841394724   -1.9836059182    0.9581225060
     15  C         3.5004827568   -0.9194878930   -1.1069450245
     16  Cl        4.7739092873   -2.0261183446   -0.6270805489
     17  C         3.6821124948   -0.0819958503   -2.1978886372
     18  H         4.6116429624   -0.1026930066   -2.7527300472
     19  C         2.6636000698    0.7822218600   -2.5724593424
     20  H         2.7980411655    1.4448431951   -3.4181323354
     21  C         1.4736782845    0.8090230106   -1.8610916159
     22  Cl        0.2100943914    1.9325319622   -2.3275671039
   Point Group: c1    Number of degrees of freedom:    60


   Energy is  -3680.630136508


 Attempting to generate delocalized internal coordinates
 Initial Hessian constructed with Jon Baker's OPTIMIZE code

 60 Hessian modes will be used to form the next step
  Hessian Eigenvalues:
     0.016316    0.017505    0.019760    0.020575    0.020683    0.021678
     0.022464    0.022741    0.023495    0.024090    0.024090    0.024114
     0.024114    0.024135    0.024135    0.024143    0.024143    0.055182
     0.085068    0.101101    0.107977    0.159995    0.160000    0.160000
     0.216244    0.219833    0.226211    0.227287    0.234530    0.236143
     0.246059    0.249977    0.249981    0.249991    0.249991    0.249993
     0.249999    0.286944    0.287919    0.290322    0.292919    0.301033
     0.301033    0.301033    0.315674    0.356665    0.356665    0.356665
     0.399216    0.406666    0.419265    0.426055    0.457147    0.458622
     0.466481    0.468764    0.478201    0.478202    0.479142    0.479142

 Minimum search - taking simple RFO step
 Searching for Lamda that Minimizes Along All modes
 Value Taken    Lamda =  -0.08918062
 Calculated Step too Large.  Step scaled by  0.449798
 Step Taken.  Stepsize is  0.300000

                             Maximum     Tolerance    Cnvgd?
         Gradient           0.097761      0.000300      NO
         Displacement       0.228290      0.001200      NO
         Energy change     *********      0.000001      NO


 New Cartesian Coordinates Obtained by Inverse Iteration

 Displacement from previous Coordinates is:  0.327978
 ----------------------------------------------------------------
             Standard Nuclear Orientation (Angstroms)
    I     Atom           X                Y                Z
 ----------------------------------------------------------------
    1      C      -0.0017180029    -0.0011902819     0.0035247356
    2      C      -0.0110417364     0.0181299054     1.4062773541
    3      Cl      1.5017920013     0.0425430334     2.2798350929
    4      C      -1.2081623784     0.0435469669     2.1151891090
    5      Cl     -1.1999998122     0.0755442467     3.8662963925
    6      C      -2.4201794592     0.0556747312     1.4427612015
    7      H      -3.3498183064     0.0774093564     1.9961329818
    8      C      -2.4333606739     0.0398841259     0.0568805098
    9      Cl     -3.9689681896     0.0436546525    -0.7853065782
   10      C      -1.2393941059     0.0092696226    -0.6571975388
   11      Cl     -1.2880794992    -0.0492905096    -2.4030144013
   12      C       1.2820694805    -0.0311328123    -0.7616951771
   13      C       2.3181063335    -0.9114693505    -0.4136172388
   14      Cl      2.0956096578    -2.0207491103     0.9176970565
   15      C       3.5127503495    -0.9332890210    -1.1275818894
   16      Cl      4.7906560881    -2.0458531146    -0.6808627880
   17      C       3.6977423891    -0.0816010619    -2.2069137923
   18      H       4.6269430562    -0.1016273138    -2.7616794575
   19      C       2.6859118716     0.7939452704    -2.5692491186
   20      H       2.8239982421     1.4675671484    -3.4053326411
   21      C       1.4969063297     0.8196696712    -1.8552442564
   22      Cl      0.2621496572     1.9652133129    -2.3233445461
 ----------------------------------------------------------------
 Nuclear Repulsion Energy =        2474.99780665 hartrees
 There are       97 alpha and       97 beta electrons
 Applying Cartesian multipole field
    Component          Value
    ---------          -----
     (2,0,0)        1.00000E-11
     (0,2,0)        2.00000E-11
     (0,0,2)       -3.00000E-11
 Nucleus-field energy     =    -0.0000000203 hartrees
 Requested basis set is 6-311++G(d,p)
 There are 178 shells and 495 basis functions
 A cutoff of  1.0D-15 yielded  11872 shell pairs
 There are    101608 function pairs (    109360 Cartesian)
 Smallest overlap matrix eigenvalue = 1.86E-07
 Linear dependence detected in AO basis
 Number of orthogonalized atomic orbitals = 489
 Maximum deviation from orthogonality = 3.761E-10
 Guess from superposition of atomic densities
 Warning:  Energy on first SCF cycle will be non-variational
 SAD guess density has 194.000000 electrons

 -----------------------------------------------------------------------
  General SCF calculation program by
  Eric Jon Sundstrom, Paul Horn, Yuezhi Mao, Dmitri Zuev, Alec White,
  David Stuck, Shaama M.S., Shane Yost, Joonho Lee, David Small,
  Daniel Levine, Susi Lehtola, Hugh Burton, Evgeny Epifanovsky,
  Bang C. Huynh
 -----------------------------------------------------------------------
 Exchange:     0.2000 Hartree-Fock + 0.0800 Slater + 0.7200 B88
 Correlation:  0.1900 VWN1RPA + 0.8100 LYP
 Using SG-1 standard quadrature grid
 A restricted SCF calculation will be
 performed using DIIS
 SCF converges when DIIS error is below 1.0e-08
 ---------------------------------------
  Cycle       Energy         DIIS error
 ---------------------------------------
    1   -3685.3997790590      2.78e-02  
    2   -3680.5520898857      1.93e-03  
    3   -3680.4836425088      2.36e-03  
    4   -3680.6548597542      5.27e-04  
    5   -3680.6628026656      2.15e-04  
    6   -3680.6639031760      1.10e-04  
    7   -3680.6642528872      2.31e-05  
    8   -3680.6642656230      1.02e-05  
    9   -3680.6642687106      2.94e-06  
   10   -3680.6642689627      9.23e-07  
   11   -3680.6642689884      2.36e-07  
   12   -3680.6642689898      1.22e-07  
   13   -3680.6642689903      4.68e-08  
   14   -3680.6642689904      1.51e-08  
   15   -3680.6642689901      5.31e-09  Convergence criterion met
 ---------------------------------------
 SCF time:   CPU 929.06s  wall 929.00s 
 SCF   energy in the final basis set =    -3680.6642689901
 Total energy in the final basis set =    -3680.6642689901

 --------------------------------------------------------------

                    Orbital Energies (a.u.)
 --------------------------------------------------------------

 Alpha MOs
 -- Occupied --
********-101.5778-101.5742-101.5700-101.5698-101.5688-101.5682 -10.2780
-10.2777 -10.2765 -10.2761 -10.2760 -10.2712 -10.2705 -10.2483 -10.2443
-10.2275 -10.2212 -10.2177  -9.4925  -9.4923  -9.4887  -9.4867  -9.4865
 -9.4855  -9.4850  -7.2574  -7.2570  -7.2537  -7.2512  -7.2511  -7.2502
 -7.2496  -7.2473  -7.2471  -7.2466  -7.2465  -7.2435  -7.2429  -7.2414
 -7.2412  -7.2408  -7.2403  -7.2401  -7.2396  -7.2394  -7.2390  -0.9699
 -0.9451  -0.9292  -0.9084  -0.8953  -0.8768  -0.8669  -0.8553  -0.8388
 -0.8080  -0.7631  -0.7496  -0.7423  -0.6857  -0.6415  -0.6293  -0.6160
 -0.5574  -0.5517  -0.5324  -0.5280  -0.5042  -0.4815  -0.4736  -0.4717
 -0.4681  -0.4622  -0.4560  -0.4387  -0.4343  -0.4233  -0.4145  -0.4130
 -0.4018  -0.3961  -0.3786  -0.3682  -0.3538  -0.3485  -0.3442  -0.3401
 -0.3343  -0.3279  -0.3267  -0.3042  -0.2982  -0.2793  -0.2752  -0.2734
 -0.2480
 -- Virtual --
 -0.0827  -0.0589  -0.0540  -0.0444  -0.0368  -0.0315  -0.0121  -0.0098
 -0.0024   0.0028   0.0107   0.0175   0.0223   0.0262   0.0279   0.0335
  0.0429   0.0498   0.0518   0.0551   0.0561   0.0609   0.0689   0.0736
  0.0743   0.0818   0.0833   0.0845   0.0904   0.0937   0.0989   0.1008
  0.1022   0.1042   0.1109   0.1137   0.1151   0.1181   0.1192   0.1237
  0.1252   0.1297   0.1330   0.1348   0.1357   0.1417   0.1436   0.1471
  0.1487   0.1544   0.1580   0.1588   0.1656   0.1703   0.1729   0.1772
  0.1807   0.1883   0.1933   0.1989   0.2010   0.2068   0.2087   0.2126
  0.2163   0.2179   0.2214   0.2240   0.2289   0.2295   0.2350   0.2410
  0.2418   0.2448   0.2487   0.2539   0.2594   0.2606   0.2638   0.2684
  0.2703   0.2738   0.2782   0.2804   0.2838   0.2892   0.2907   0.3004
  0.3023   0.3132   0.3133   0.3164   0.3194   0.3262   0.3291   0.3369
  0.3405   0.3510   0.3903   0.4071   0.4182   0.4211   0.4281   0.4320
  0.4364   0.4463   0.4496   0.4542   0.4605   0.4667   0.4691   0.4742
  0.4803   0.4842   0.4908   0.4994   0.5056   0.5073   0.5088   0.5192
  0.5209   0.5297   0.5327   0.5409   0.5465   0.5574   0.5673   0.5747
  0.5861   0.5882   0.5937   0.5977   0.6017   0.6101   0.6119   0.6134
  0.6203   0.6251   0.6327   0.6343   0.6379   0.6493   0.6622   0.6684
  0.6721   0.6976   0.7039   0.7121   0.7179   0.7216   0.7326   0.7761
  0.7818   0.7916   0.8004   0.8054   0.8081   0.8121   0.8147   0.8323
  0.8352   0.8386   0.8429   0.8464   0.8476   0.8521   0.8561   0.8579
  0.8646   0.8658   0.8738   0.8768   0.8786   0.8848   0.8962   0.9011
  0.9080   0.9169   0.9229   0.9303   0.9374   0.9391   0.9462   0.9492
  0.9533   0.9633   0.9640   0.9669   0.9710   0.9757   0.9813   0.9900
  0.9912   0.9997   1.0063   1.0185   1.0314   1.0374   1.0476   1.0645
  1.0744   1.0801   1.0906   1.1349   1.1578   1.1675   1.1748   1.1816
  1.2074   1.2115   1.2342   1.2363   1.2386   1.2512   1.2556   1.2789
  1.2889   1.3012   1.3104   1.3202   1.3297   1.3328   1.3540   1.3654
  1.3796   1.3909   1.4079   1.4456   1.4604   1.4865   1.5018   1.5326
  1.5502   1.5591   1.5666   1.5724   1.5920   1.6352   1.6491   1.6603
  1.6869   1.7131   1.7364   1.7579   1.7670   1.7686   1.7885   1.8070
  1.8304   1.8532   1.8571   1.8652   1.8763   1.8872   1.8949   1.9080
  1.9483   1.9516   1.9843   1.9877   2.0136   2.0427   2.0553   2.0911
  2.1294   2.1454   2.1794   2.1885   2.2074   2.2116   2.2285   2.2472
  2.2605   2.2672   2.2755   2.2943   2.3082   2.3126   2.3145   2.3542
  2.3589   2.3769   2.3952   2.4027   2.4181   2.4233   2.4502   2.4603
  2.4623   2.4847   2.4929   2.5285   2.5315   2.5499   2.5542   2.5804
  2.6017   2.6261   2.6290   2.6357   2.6483   2.6781   2.6871   2.7065
  2.7167   2.7320   2.7431   2.7510   2.7724   2.7870   2.7906   2.8181
  2.8227   2.8938   2.8984   2.9085   2.9529   3.0492   3.0683   3.0718
  3.0943   3.1237   3.1416   3.1626   3.1774   3.2212   3.2396   3.2642
  3.2740   3.3585   3.3827   3.4075   3.5134   3.5472   3.6345   3.6677
  3.7745   3.8477   3.9012   3.9477   4.0224   4.0504   4.3921   4.8059
  4.8193   9.7440   9.7705   9.7782   9.8149   9.8234   9.8600   9.8707
 23.2981  23.4728  23.7917  23.8260  23.8669  23.8929  23.9512  23.9536
 23.9983  24.0312  24.0862  24.1277  25.7622  25.7803  25.8284  25.8312
 25.8586  26.0474  26.0814  26.1178  26.1690  26.2180  26.2656  26.3549
 26.3804  26.4700  26.5588  26.6081  26.6246  26.7162  26.8506  26.9595
 27.0257 215.7363 215.7628 215.7718 215.8150 215.8236 215.8761 215.8930
 --------------------------------------------------------------

          Ground-State Mulliken Net Atomic Charges

     Atom                 Charge (a.u.)
  ----------------------------------------
      1 C                    -0.413973
      2 C                    -0.836509
      3 Cl                    0.552338
      4 C                     0.477738
      5 Cl                    0.484907
      6 C                    -1.461345
      7 H                     0.209680
      8 C                     0.366063
      9 Cl                    0.481023
     10 C                    -0.764646
     11 Cl                    0.587915
     12 C                     0.061159
     13 C                    -0.874954
     14 Cl                    0.554517
     15 C                     0.725146
     16 Cl                    0.472825
     17 C                    -0.939670
     18 H                     0.196967
     19 C                    -0.292536
     20 H                     0.207321
     21 C                    -0.189082
     22 Cl                    0.395118
  ----------------------------------------
  Sum of atomic charges =     0.000000

 -----------------------------------------------------------------
                    Cartesian Multipole Moments
 -----------------------------------------------------------------
    Charge (ESU x 10^10)
                 0.0000
    Dipole Moment (Debye)
         X       0.4857      Y       0.7393      Z      -1.1324
       Tot       1.4369
    Quadrupole Moments (Debye-Ang)
        XX    -150.8000     XY       2.6508     YY    -161.1658
        XZ      -9.7106     YZ      -2.9669     ZZ    -152.0903
    Octopole Moments (Debye-Ang^2)
       XXX    -205.2326    XXY      39.5738    XYY     -78.4432
       YYY      76.2901    XXZ      -1.0244    XYZ      -7.3262
       YYZ      19.6809    XZZ     -49.4369    YZZ      29.4248
       ZZZ      24.6443
    Hexadecapole Moments (Debye-Ang^3)
      XXXX   -5739.2304   XXXY     584.9720   XXYY   -1200.8974
      XYYY     552.3404   YYYY   -1228.3763   XXXZ     287.9899
      XXYZ      33.3113   XYYZ     152.7888   YYYZ     197.9088
      XXZZ   -1451.2768   XYZZ     199.0152   YYZZ    -808.0461
      XZZZ     346.3889   YZZZ     169.3329   ZZZZ   -3501.3638
 -----------------------------------------------------------------
 Calculating analytic gradient of the SCF energy
 Gradient of SCF Energy
            1           2           3           4           5           6
    1  -0.0089204  -0.0096728   0.0211531   0.0000866   0.0038103   0.0034413
    2   0.0006947  -0.0035323  -0.0539600  -0.0000460   0.0001311  -0.0000623
    3   0.0046283  -0.0060307  -0.0312722  -0.0063038   0.0030971  -0.0018958
            7           8           9          10          11          12
    1  -0.0007088   0.0058352  -0.0009449   0.0005450   0.0393297   0.0121083
    2   0.0000056  -0.0001654  -0.0002027   0.0035595   0.0526523  -0.0018739
    3   0.0004144   0.0028485  -0.0047606   0.0113105  -0.0049712  -0.0055040
           13          14          15          16          17          18
    1   0.0010141  -0.0152588  -0.0058388  -0.0002457  -0.0001548   0.0000645
    2   0.0093940   0.0491802   0.0048076  -0.0027312  -0.0006496   0.0005148
    3  -0.0053019   0.0408072  -0.0020568   0.0029230   0.0010604  -0.0005844
           19          20          21          22
    1  -0.0008548   0.0004072  -0.0002361  -0.0449593
    2  -0.0030516   0.0000384  -0.0040234  -0.0506798
    3   0.0038958  -0.0003966  -0.0002089  -0.0016984
 Max gradient component =       5.396E-02
 RMS gradient           =       1.676E-02
 Gradient time:  CPU 311.25 s  wall 311.25 s
 Geometry Optimization Parameters
   NAtoms,    NIC,     NZ,  NCons,   NDum,   NFix, NCnnct, MaxDiis
       22     171      22       0       0       0       0       0

 Cartesian Hessian Update
 Hessian updated using BFGS update


** GEOMETRY OPTIMIZATION IN DELOCALIZED INTERNAL COORDINATES **
   Searching for a Minimum

   Optimization Cycle:   2

                       Coordinates (Angstroms)
     ATOM                X               Y               Z
      1  C        -0.0017180029   -0.0011902819    0.0035247356
      2  C        -0.0110417364    0.0181299054    1.4062773541
      3  Cl        1.5017920013    0.0425430334    2.2798350929
      4  C        -1.2081623784    0.0435469669    2.1151891090
      5  Cl       -1.1999998122    0.0755442467    3.8662963925
      6  C        -2.4201794592    0.0556747312    1.4427612015
      7  H        -3.3498183064    0.0774093564    1.9961329818
      8  C        -2.4333606739    0.0398841259    0.0568805098
      9  Cl       -3.9689681896    0.0436546525   -0.7853065782
     10  C        -1.2393941059    0.0092696226   -0.6571975388
     11  Cl       -1.2880794992   -0.0492905096   -2.4030144013
     12  C         1.2820694805   -0.0311328123   -0.7616951771
     13  C         2.3181063335   -0.9114693505   -0.4136172388
     14  Cl        2.0956096578   -2.0207491103    0.9176970565
     15  C         3.5127503495   -0.9332890210   -1.1275818894
     16  Cl        4.7906560881   -2.0458531146   -0.6808627880
     17  C         3.6977423891   -0.0816010619   -2.2069137923
     18  H         4.6269430562   -0.1016273138   -2.7616794575
     19  C         2.6859118716    0.7939452704   -2.5692491186
     20  H         2.8239982421    1.4675671484   -3.4053326411
     21  C         1.4969063297    0.8196696712   -1.8552442564
     22  Cl        0.2621496572    1.9652133129   -2.3233445461
   Point Group: c1    Number of degrees of freedom:    60


   Energy is  -3680.664268990

 Hessian updated using BFGS update

 58 Hessian modes will be used to form the next step
  Hessian Eigenvalues:
     0.016317    0.017505    0.019857    0.020575    0.020683    0.021678
     0.022486    0.022742    0.023495    0.024090    0.024090    0.024114
     0.024114    0.024135    0.024135    0.024143    0.024143    0.055183
     0.081860    0.101101    0.123231    0.159997    0.160000    0.160024
     0.216245    0.223125    0.227218    0.227767    0.234529    0.236529
     0.245946    0.249781    0.249977    0.249990    0.249993    0.249997
     0.250548    0.287201    0.288132    0.290414    0.292964    0.300771
     0.301040    0.316952    0.356655    0.356670    0.401743    0.406670
     0.419186    0.426030    0.457246    0.458700    0.466502    0.468874
     0.478201    0.478219    0.479127    0.480050

 Minimum search - taking simple RFO step
 Searching for Lamda that Minimizes Along All modes
 Value Taken    Lamda =  -0.05237534
 Calculated Step too Large.  Step scaled by  0.537962
 Step Taken.  Stepsize is  0.300000

                             Maximum     Tolerance    Cnvgd?
         Gradient           0.071288      0.000300      NO
         Displacement       0.230766      0.001200      NO
         Energy change     -0.034132      0.000001      NO


 New Cartesian Coordinates Obtained by Inverse Iteration

 Displacement from previous Coordinates is:  0.332484
 ----------------------------------------------------------------
             Standard Nuclear Orientation (Angstroms)
    I     Atom           X                Y                Z
 ----------------------------------------------------------------
    1      C      -0.0006603213    -0.0022806415     0.0049901172
    2      C      -0.0119819783     0.0416895176     1.4115310112
    3      Cl      1.4910340297     0.0959568182     2.2883642592
    4      C      -1.2137450172     0.0673705686     2.1184323975
    5      Cl     -1.2284102131     0.1284052966     3.8656840221
    6      C      -2.4247819161     0.0567438364     1.4439549530
    7      H      -3.3543591180     0.0791791647     1.9961294708
    8      C      -2.4382575988     0.0175154420     0.0585166454
    9      Cl     -3.9805692452    -0.0054868460    -0.7645840799
   10      C      -1.2421211280    -0.0147015838    -0.6579088962
   11      Cl     -1.2960276433    -0.1035646269    -2.3962225297
   12      C       1.2819059966    -0.0329268847    -0.7589627702
   13      C       2.3140921885    -0.9324914650    -0.4283959785
   14      Cl      2.0865156829    -2.0628106889     0.8762574591
   15      C       3.5110665158    -0.9513738893    -1.1451341309
   16      Cl      4.7864786085    -2.0760442956    -0.7327862583
   17      C       3.7030731102    -0.0806209269    -2.2089844964
   18      H       4.6326980238    -0.1012160023    -2.7626667408
   19      C       2.7006780534     0.8115778367    -2.5556907074
   20      H       2.8430869701     1.4996635209    -3.3786213033
   21      C       1.5118838807     0.8350685594    -1.8400464234
   22      Cl      0.3023144116     2.0061967579    -2.3003010103
 ----------------------------------------------------------------
 Nuclear Repulsion Energy =        2466.37687885 hartrees
 There are       97 alpha and       97 beta electrons
 Applying Cartesian multipole field
    Component          Value
    ---------          -----
     (2,0,0)        1.00000E-11
     (0,2,0)        2.00000E-11
     (0,0,2)       -3.00000E-11
 Nucleus-field energy     =    -0.0000000193 hartrees
 Requested basis set is 6-311++G(d,p)
 There are 178 shells and 495 basis functions
 A cutoff of  1.0D-15 yielded  11864 shell pairs
 There are    101530 function pairs (    109270 Cartesian)
 Smallest overlap matrix eigenvalue = 1.88E-07
 Linear dependence detected in AO basis
 Number of orthogonalized atomic orbitals = 489
 Maximum deviation from orthogonality = 3.517E-10
 Guess from superposition of atomic densities
 Warning:  Energy on first SCF cycle will be non-variational
 SAD guess density has 194.000000 electrons

 -----------------------------------------------------------------------
  General SCF calculation program by
  Eric Jon Sundstrom, Paul Horn, Yuezhi Mao, Dmitri Zuev, Alec White,
  David Stuck, Shaama M.S., Shane Yost, Joonho Lee, David Small,
  Daniel Levine, Susi Lehtola, Hugh Burton, Evgeny Epifanovsky,
  Bang C. Huynh
 -----------------------------------------------------------------------
 Exchange:     0.2000 Hartree-Fock + 0.0800 Slater + 0.7200 B88
 Correlation:  0.1900 VWN1RPA + 0.8100 LYP
 Using SG-1 standard quadrature grid
 A restricted SCF calculation will be
 performed using DIIS
 SCF converges when DIIS error is below 1.0e-08
 ---------------------------------------
  Cycle       Energy         DIIS error
 ---------------------------------------
    1   -3685.3512431940      2.77e-02  
    2   -3680.5767042118      1.93e-03  
    3   -3680.5078240970      2.35e-03  
    4   -3680.6788631857      5.29e-04  
    5   -3680.6866603956      2.28e-04  
    6   -3680.6879767961      1.07e-04  
    7   -3680.6883103210      2.30e-05  
    8   -3680.6883227147      1.06e-05  
    9   -3680.6883260282      3.00e-06  
   10   -3680.6883262915      8.79e-07  
   11   -3680.6883263144      2.37e-07  
   12   -3680.6883263160      1.24e-07  
   13   -3680.6883263162      4.53e-08  
   14   -3680.6883263168      1.54e-08  
   15   -3680.6883263165      5.01e-09  Convergence criterion met
 ---------------------------------------
 SCF time:   CPU 912.41s  wall 913.00s 
 SCF   energy in the final basis set =    -3680.6883263165
 Total energy in the final basis set =    -3680.6883263165

 --------------------------------------------------------------

                    Orbital Energies (a.u.)
 --------------------------------------------------------------

 Alpha MOs
 -- Occupied --
********-101.5779-101.5744-101.5713-101.5712-101.5700-101.5690 -10.2784
-10.2782 -10.2772 -10.2758 -10.2757 -10.2712 -10.2704 -10.2489 -10.2448
-10.2268 -10.2208 -10.2172  -9.4926  -9.4924  -9.4890  -9.4877  -9.4876
 -9.4865  -9.4854  -7.2575  -7.2572  -7.2539  -7.2523  -7.2522  -7.2512
 -7.2501  -7.2474  -7.2473  -7.2467  -7.2467  -7.2437  -7.2431  -7.2424
 -7.2423  -7.2417  -7.2414  -7.2411  -7.2404  -7.2400  -7.2394  -0.9681
 -0.9449  -0.9272  -0.9087  -0.8949  -0.8780  -0.8698  -0.8527  -0.8393
 -0.8072  -0.7623  -0.7477  -0.7417  -0.6849  -0.6399  -0.6286  -0.6159
 -0.5563  -0.5506  -0.5324  -0.5281  -0.5043  -0.4821  -0.4729  -0.4707
 -0.4670  -0.4618  -0.4546  -0.4370  -0.4321  -0.4234  -0.4138  -0.4130
 -0.3998  -0.3931  -0.3778  -0.3670  -0.3534  -0.3485  -0.3440  -0.3395
 -0.3346  -0.3283  -0.3269  -0.3056  -0.3021  -0.2853  -0.2773  -0.2719
 -0.2523
 -- Virtual --
 -0.0828  -0.0587  -0.0533  -0.0433  -0.0380  -0.0296  -0.0103  -0.0096
 -0.0020   0.0036   0.0117   0.0180   0.0226   0.0267   0.0280   0.0336
  0.0428   0.0501   0.0517   0.0555   0.0561   0.0605   0.0690   0.0736
  0.0747   0.0814   0.0831   0.0844   0.0901   0.0938   0.0986   0.1009
  0.1026   0.1043   0.1102   0.1140   0.1152   0.1181   0.1192   0.1242
  0.1253   0.1298   0.1329   0.1345   0.1357   0.1411   0.1438   0.1472
  0.1479   0.1536   0.1573   0.1581   0.1652   0.1695   0.1725   0.1756
  0.1802   0.1869   0.1927   0.1985   0.2003   0.2062   0.2092   0.2128
  0.2162   0.2179   0.2220   0.2248   0.2285   0.2292   0.2344   0.2401
  0.2412   0.2439   0.2494   0.2533   0.2584   0.2598   0.2629   0.2678
  0.2708   0.2742   0.2783   0.2801   0.2829   0.2883   0.2902   0.3002
  0.3020   0.3124   0.3158   0.3162   0.3193   0.3250   0.3285   0.3358
  0.3402   0.3516   0.3915   0.4083   0.4175   0.4209   0.4279   0.4318
  0.4377   0.4453   0.4496   0.4551   0.4605   0.4674   0.4707   0.4739
  0.4810   0.4849   0.4910   0.4993   0.5077   0.5093   0.5100   0.5166
  0.5224   0.5266   0.5316   0.5398   0.5476   0.5572   0.5623   0.5754
  0.5830   0.5873   0.5935   0.5988   0.6023   0.6093   0.6111   0.6136
  0.6211   0.6229   0.6312   0.6337   0.6401   0.6490   0.6644   0.6680
  0.6694   0.6977   0.7020   0.7114   0.7172   0.7212   0.7362   0.7802
  0.7841   0.7956   0.8008   0.8083   0.8133   0.8180   0.8219   0.8323
  0.8357   0.8408   0.8438   0.8465   0.8474   0.8519   0.8553   0.8587
  0.8642   0.8692   0.8751   0.8774   0.8795   0.8866   0.8959   0.9035
  0.9108   0.9188   0.9243   0.9306   0.9398   0.9412   0.9460   0.9492
  0.9536   0.9629   0.9642   0.9665   0.9695   0.9800   0.9804   0.9907
  0.9940   0.9965   1.0050   1.0076   1.0226   1.0326   1.0457   1.0606
  1.0726   1.0783   1.0835   1.1324   1.1565   1.1642   1.1730   1.1801
  1.2069   1.2118   1.2313   1.2333   1.2351   1.2518   1.2545   1.2706
  1.2900   1.3023   1.3081   1.3152   1.3259   1.3326   1.3554   1.3651
  1.3777   1.3889   1.4098   1.4473   1.4603   1.4872   1.5022   1.5318
  1.5496   1.5579   1.5668   1.5714   1.5918   1.6353   1.6483   1.6607
  1.6862   1.7119   1.7358   1.7566   1.7658   1.7677   1.7863   1.8048
  1.8282   1.8514   1.8562   1.8627   1.8748   1.8892   1.8932   1.9066
  1.9478   1.9505   1.9815   1.9869   2.0130   2.0430   2.0539   2.0912
  2.1292   2.1458   2.1817   2.1849   2.2123   2.2230   2.2431   2.2525
  2.2632   2.2745   2.2766   2.2905   2.3084   2.3090   2.3182   2.3453
  2.3582   2.3751   2.3911   2.3970   2.4118   2.4184   2.4456   2.4504
  2.4668   2.4838   2.4973   2.5291   2.5331   2.5487   2.5540   2.5787
  2.6007   2.6252   2.6282   2.6338   2.6437   2.6760   2.6851   2.7052
  2.7158   2.7243   2.7425   2.7510   2.7713   2.7858   2.7883   2.8161
  2.8223   2.8910   2.8959   2.9094   2.9536   3.0471   3.0673   3.0697
  3.0922   3.1204   3.1360   3.1586   3.1777   3.2184   3.2383   3.2600
  3.2716   3.3547   3.3802   3.4061   3.5137   3.5437   3.6342   3.6651
  3.7744   3.8453   3.8994   3.9451   4.0218   4.0516   4.3891   4.7998
  4.8162   9.7396   9.7703   9.7779   9.8068   9.8177   9.8609   9.8707
 23.3017  23.4744  23.7869  23.8210  23.8618  23.8869  23.9386  23.9443
 23.9941  24.0204  24.0836  24.1264  25.8069  25.8147  25.8261  25.8638
 25.9036  26.0474  26.0696  26.1169  26.1641  26.2153  26.2489  26.2923
 26.3594  26.4103  26.5620  26.5965  26.6166  26.7045  26.8428  26.9496
 27.0247 215.7321 215.7625 215.7715 215.8069 215.8187 215.8742 215.8897
 --------------------------------------------------------------

          Ground-State Mulliken Net Atomic Charges

     Atom                 Charge (a.u.)
  ----------------------------------------
      1 C                    -0.379376
      2 C                    -0.761794
      3 Cl                    0.526545
      4 C                     0.424014
      5 Cl                    0.486986
      6 C                    -1.516514
      7 H                     0.213272
      8 C                     0.312924
      9 Cl                    0.482280
     10 C                    -0.680366
     11 Cl                    0.561541
     12 C                     0.107528
     13 C                    -0.776193
     14 Cl                    0.526086
     15 C                     0.664670
     16 Cl                    0.475132
     17 C                    -0.934870
     18 H                     0.199138
     19 C                    -0.281400
     20 H                     0.208527
     21 C                    -0.227713
     22 Cl                    0.369584
  ----------------------------------------
  Sum of atomic charges =     0.000000

 -----------------------------------------------------------------
                    Cartesian Multipole Moments
 -----------------------------------------------------------------
    Charge (ESU x 10^10)
                 0.0000
    Dipole Moment (Debye)
         X       0.4977      Y       0.7406      Z      -1.1038
       Tot       1.4193
    Quadrupole Moments (Debye-Ang)
        XX    -150.6211     XY       2.7943     YY    -160.8602
        XZ      -9.7406     YZ      -2.8392     ZZ    -152.2556
    Octopole Moments (Debye-Ang^2)
       XXX    -204.0173    XXY      39.9097    XYY     -77.4733
       YYY      77.4215    XXZ      -0.9002    XYZ      -7.5589
       YYZ      19.6115    XZZ     -49.5859    YZZ      30.1309
       ZZZ      26.8983
    Hexadecapole Moments (Debye-Ang^3)
      XXXX   -5746.0926   XXXY     578.5297   XXYY   -1208.3593
      XYYY     544.1490   YYYY   -1264.3352   XXXZ     311.5619
      XXYZ      26.2904   XYYZ     160.1735   YYYZ     170.1585
      XXZZ   -1452.6393   XYZZ     199.7741   YYZZ    -811.5648
      XZZZ     371.5525   YZZZ     147.9004   ZZZZ   -3492.1990
 -----------------------------------------------------------------
 Calculating analytic gradient of the SCF energy
 Gradient of SCF Energy
            1           2           3           4           5           6
    1  -0.0040708  -0.0055068   0.0133509  -0.0000152   0.0020896   0.0018359
    2   0.0005723  -0.0030769  -0.0394756  -0.0001730   0.0001419  -0.0000416
    3   0.0019462  -0.0027197  -0.0228767  -0.0035532   0.0017483  -0.0009832
            7           8           9          10          11          12
    1  -0.0003715   0.0032755  -0.0005668  -0.0003069   0.0277672   0.0061586
    2  -0.0000132   0.0000430  -0.0002042   0.0030202   0.0386162  -0.0014070
    3   0.0002167   0.0016535  -0.0026133   0.0061518  -0.0019335  -0.0024309
           13          14          15          16          17          18
    1   0.0012119  -0.0099506  -0.0031456  -0.0000910   0.0001729  -0.0000022
    2   0.0056008   0.0367962   0.0028948  -0.0016015  -0.0006426   0.0003705
    3  -0.0020630   0.0282701  -0.0012853   0.0015804   0.0007278  -0.0003668
           19          20          21          22
    1  -0.0009078   0.0002322  -0.0003642  -0.0307951
    2  -0.0017310   0.0000264  -0.0019745  -0.0377412
    3   0.0022431  -0.0001931  -0.0016478  -0.0018717
 Max gradient component =       3.948E-02
 RMS gradient           =       1.196E-02
 Gradient time:  CPU 308.32 s  wall 308.32 s
 Geometry Optimization Parameters
   NAtoms,    NIC,     NZ,  NCons,   NDum,   NFix, NCnnct, MaxDiis
       22     171      22       0       0       0       0       0

 Cartesian Hessian Update
 Hessian updated using BFGS update


** GEOMETRY OPTIMIZATION IN DELOCALIZED INTERNAL COORDINATES **
   Searching for a Minimum

   Optimization Cycle:   3

                       Coordinates (Angstroms)
     ATOM                X               Y               Z
      1  C        -0.0006603213   -0.0022806415    0.0049901172
      2  C        -0.0119819783    0.0416895176    1.4115310112
      3  Cl        1.4910340297    0.0959568182    2.2883642592
      4  C        -1.2137450172    0.0673705686    2.1184323975
      5  Cl       -1.2284102131    0.1284052966    3.8656840221
      6  C        -2.4247819161    0.0567438364    1.4439549530
      7  H        -3.3543591180    0.0791791647    1.9961294708
      8  C        -2.4382575988    0.0175154420    0.0585166454
      9  Cl       -3.9805692452   -0.0054868460   -0.7645840799
     10  C        -1.2421211280   -0.0147015838   -0.6579088962
     11  Cl       -1.2960276433   -0.1035646269   -2.3962225297
     12  C         1.2819059966   -0.0329268847   -0.7589627702
     13  C         2.3140921885   -0.9324914650   -0.4283959785
     14  Cl        2.0865156829   -2.0628106889    0.8762574591
     15  C         3.5110665158   -0.9513738893   -1.1451341309
     16  Cl        4.7864786085   -2.0760442956   -0.7327862583
     17  C         3.7030731102   -0.0806209269   -2.2089844964
     18  H         4.6326980238   -0.1012160023   -2.7626667408
     19  C         2.7006780534    0.8115778367   -2.5556907074
     20  H         2.8430869701    1.4996635209   -3.3786213033
     21  C         1.5118838807    0.8350685594   -1.8400464234
     22  Cl        0.3023144116    2.0061967579   -2.3003010103
   Point Group: c1    Number of degrees of freedom:    60


   Energy is  -3680.688326317

 Hessian updated using BFGS update

 60 Hessian modes will be used to form the next step
  Hessian Eigenvalues:
     0.016317    0.017505    0.019834    0.020575    0.020683    0.021678
     0.022478    0.022742    0.023495    0.024090    0.024090    0.024114
     0.024114    0.024135    0.024135    0.024143    0.024143    0.055183
     0.070004    0.101099    0.106713    0.159997    0.160000    0.160013
     0.216265    0.223271    0.227234    0.228016    0.234557    0.236591
     0.245993    0.249907    0.249977    0.249992    0.249993    0.249996
     0.252045    0.287698    0.288651    0.290463    0.292969    0.300915
     0.301033    0.301046    0.316941    0.356663    0.356665    0.356670
     0.403140    0.406693    0.419213    0.426044    0.457285    0.458736
     0.466503    0.469546    0.478196    0.478207    0.479121    0.480686

 Minimum search - taking simple RFO step
 Searching for Lamda that Minimizes Along All modes
 Value Taken    Lamda =  -0.03737982
 Calculated Step too Large.  Step scaled by  0.532955
 Step Taken.  Stepsize is  0.300000

                             Maximum     Tolerance    Cnvgd?
         Gradient           0.051610      0.000300      NO
         Displacement       0.228727      0.001200      NO
         Energy change     -0.024057      0.000001      NO


 New Cartesian Coordinates Obtained by Inverse Iteration

 Displacement from previous Coordinates is:  0.364360
 ----------------------------------------------------------------
             Standard Nuclear Orientation (Angstroms)
    I     Atom           X                Y                Z
 ----------------------------------------------------------------
    1      C       0.0001660934    -0.0029077285     0.0059812350
    2      C      -0.0102122734     0.0690636295     1.4130991476
    3      Cl      1.4883784688     0.1560661365     2.2882599827
    4      C      -1.2146372582     0.0948713478     2.1188437180
    5      Cl     -1.2431913081     0.1887054672     3.8624640401
    6      C      -2.4250281449     0.0569181205     1.4430754692
    7      H      -3.3546023071     0.0796841537     1.9944996045
    8      C      -2.4390350896    -0.0099132400     0.0582553198
    9      Cl     -3.9846813600    -0.0645515805    -0.7527542624
   10      C      -1.2413815144    -0.0426254824    -0.6591118456
   11      Cl     -1.2942001764    -0.1646180338    -2.3919139366
   12      C       1.2809751480    -0.0333603405    -0.7569504087
   13      C       2.3037971967    -0.9539284294    -0.4447498305
   14      Cl      2.0635178157    -2.1067235992     0.8337708245
   15      C       3.5021312035    -0.9712993221    -1.1627864142
   16      Cl      4.7685322510    -2.1143114658    -0.7821447048
   17      C       3.7042031042    -0.0789805743    -2.2081095673
   18      H       4.6344929204    -0.1004730513    -2.7604908842
   19      C       2.7135774366     0.8326965165    -2.5367802602
   20      H       2.8630056822     1.5366460420    -3.3445726556
   21      C       1.5241753645     0.8538300669    -1.8204080444
   22      Cl      0.3339300395     2.0510608351    -2.2639215168
 ----------------------------------------------------------------
 Nuclear Repulsion Energy =        2460.26912249 hartrees
 There are       97 alpha and       97 beta electrons
 Applying Cartesian multipole field
    Component          Value
    ---------          -----
     (2,0,0)        1.00000E-11
     (0,2,0)        2.00000E-11
     (0,0,2)       -3.00000E-11
 Nucleus-field energy     =    -0.0000000181 hartrees
 Requested basis set is 6-311++G(d,p)
 There are 178 shells and 495 basis functions
 A cutoff of  1.0D-15 yielded  11861 shell pairs
 There are    101529 function pairs (    109281 Cartesian)
 Smallest overlap matrix eigenvalue = 1.86E-07
 Linear dependence detected in AO basis
 Number of orthogonalized atomic orbitals = 489
 Maximum deviation from orthogonality = 2.819E-10
 Guess from superposition of atomic densities
 Warning:  Energy on first SCF cycle will be non-variational
 SAD guess density has 194.000000 electrons

 -----------------------------------------------------------------------
  General SCF calculation program by
  Eric Jon Sundstrom, Paul Horn, Yuezhi Mao, Dmitri Zuev, Alec White,
  David Stuck, Shaama M.S., Shane Yost, Joonho Lee, David Small,
  Daniel Levine, Susi Lehtola, Hugh Burton, Evgeny Epifanovsky,
  Bang C. Huynh
 -----------------------------------------------------------------------
 Exchange:     0.2000 Hartree-Fock + 0.0800 Slater + 0.7200 B88
 Correlation:  0.1900 VWN1RPA + 0.8100 LYP
 Using SG-1 standard quadrature grid
 A restricted SCF calculation will be
 performed using DIIS
 SCF converges when DIIS error is below 1.0e-08
 ---------------------------------------
  Cycle       Energy         DIIS error
 ---------------------------------------
    1   -3685.3170635951      2.76e-02  
    2   -3680.5941076273      1.93e-03  
    3   -3680.5253116428      2.35e-03  
    4   -3680.6960824616      5.25e-04  
    5   -3680.7036777872      2.34e-04  
    6   -3680.7050845295      1.05e-04  
    7   -3680.7054058709      2.29e-05  
    8   -3680.7054180402      1.08e-05  
    9   -3680.7054215297      2.99e-06  
   10   -3680.7054217928      8.54e-07  
   11   -3680.7054218144      2.36e-07  
   12   -3680.7054218161      1.24e-07  
   13   -3680.7054218161      4.39e-08  
   14   -3680.7054218164      1.57e-08  
   15   -3680.7054218165      4.76e-09  Convergence criterion met
 ---------------------------------------
 SCF time:   CPU 909.48s  wall 910.00s 
 SCF   energy in the final basis set =    -3680.7054218165
 Total energy in the final basis set =    -3680.7054218165

 --------------------------------------------------------------

                    Orbital Energies (a.u.)
 --------------------------------------------------------------

 Alpha MOs
 -- Occupied --
********-101.5780-101.5746-101.5725-101.5725-101.5713-101.5698 -10.2786
-10.2784 -10.2775 -10.2756 -10.2756 -10.2712 -10.2704 -10.2487 -10.2447
-10.2264 -10.2207 -10.2170  -9.4927  -9.4926  -9.4892  -9.4886  -9.4886
 -9.4874  -9.4859  -7.2576  -7.2573  -7.2541  -7.2534  -7.2532  -7.2522
 -7.2506  -7.2476  -7.2474  -7.2469  -7.2468  -7.2440  -7.2434  -7.2433
 -7.2433  -7.2427  -7.2425  -7.2420  -7.2414  -7.2406  -7.2400  -0.9670
 -0.9448  -0.9258  -0.9088  -0.8945  -0.8789  -0.8719  -0.8507  -0.8398
 -0.8066  -0.7618  -0.7465  -0.7416  -0.6843  -0.6389  -0.6280  -0.6161
 -0.5555  -0.5499  -0.5324  -0.5286  -0.5041  -0.4826  -0.4724  -0.4702
 -0.4662  -0.4614  -0.4535  -0.4367  -0.4293  -0.4236  -0.4132  -0.4130
 -0.3984  -0.3901  -0.3769  -0.3659  -0.3532  -0.3484  -0.3441  -0.3391
 -0.3349  -0.3285  -0.3270  -0.3100  -0.3042  -0.2915  -0.2766  -0.2706
 -0.2554
 -- Virtual --
 -0.0824  -0.0586  -0.0530  -0.0428  -0.0393  -0.0284  -0.0096  -0.0091
 -0.0019   0.0039   0.0121   0.0183   0.0228   0.0272   0.0280   0.0335
  0.0426   0.0502   0.0516   0.0557   0.0562   0.0603   0.0686   0.0734
  0.0750   0.0810   0.0827   0.0845   0.0900   0.0939   0.0985   0.1010
  0.1030   0.1045   0.1094   0.1142   0.1152   0.1181   0.1191   0.1245
  0.1253   0.1297   0.1327   0.1341   0.1356   0.1407   0.1440   0.1469
  0.1475   0.1530   0.1564   0.1573   0.1649   0.1685   0.1720   0.1741
  0.1799   0.1853   0.1923   0.1985   0.1995   0.2054   0.2097   0.2134
  0.2164   0.2179   0.2231   0.2258   0.2284   0.2293   0.2339   0.2392
  0.2410   0.2429   0.2502   0.2526   0.2573   0.2594   0.2623   0.2674
  0.2712   0.2747   0.2783   0.2796   0.2822   0.2873   0.2900   0.3000
  0.3017   0.3108   0.3147   0.3165   0.3225   0.3254   0.3285   0.3352
  0.3397   0.3519   0.3928   0.4090   0.4165   0.4208   0.4275   0.4319
  0.4399   0.4443   0.4498   0.4560   0.4606   0.4677   0.4716   0.4740
  0.4829   0.4868   0.4917   0.4984   0.5075   0.5094   0.5108   0.5151
  0.5195   0.5234   0.5317   0.5398   0.5493   0.5570   0.5617   0.5759
  0.5819   0.5862   0.5935   0.6003   0.6033   0.6089   0.6103   0.6138
  0.6211   0.6237   0.6294   0.6316   0.6445   0.6495   0.6662   0.6670
  0.6683   0.6972   0.7003   0.7108   0.7165   0.7214   0.7407   0.7825
  0.7852   0.7971   0.8009   0.8093   0.8125   0.8215   0.8292   0.8325
  0.8358   0.8414   0.8425   0.8470   0.8488   0.8516   0.8546   0.8590
  0.8642   0.8729   0.8767   0.8799   0.8814   0.8897   0.8955   0.9057
  0.9137   0.9201   0.9263   0.9309   0.9391   0.9436   0.9461   0.9500
  0.9533   0.9627   0.9642   0.9649   0.9677   0.9790   0.9842   0.9907
  0.9927   0.9970   1.0001   1.0067   1.0080   1.0316   1.0457   1.0581
  1.0692   1.0729   1.0866   1.1332   1.1553   1.1618   1.1715   1.1787
  1.2066   1.2114   1.2280   1.2290   1.2341   1.2515   1.2535   1.2686
  1.2908   1.3023   1.3042   1.3127   1.3236   1.3335   1.3571   1.3657
  1.3775   1.3881   1.4127   1.4495   1.4613   1.4882   1.5028   1.5316
  1.5499   1.5578   1.5674   1.5720   1.5917   1.6357   1.6476   1.6610
  1.6854   1.7111   1.7360   1.7559   1.7656   1.7677   1.7850   1.8034
  1.8265   1.8498   1.8555   1.8615   1.8739   1.8911   1.8942   1.9076
  1.9467   1.9506   1.9793   1.9855   2.0126   2.0432   2.0527   2.0912
  2.1288   2.1457   2.1817   2.1843   2.2131   2.2327   2.2496   2.2551
  2.2622   2.2743   2.2864   2.2972   2.3060   2.3097   2.3206   2.3312
  2.3489   2.3740   2.3862   2.3960   2.4116   2.4196   2.4421   2.4476
  2.4712   2.4863   2.5025   2.5293   2.5338   2.5479   2.5530   2.5765
  2.5998   2.6244   2.6283   2.6340   2.6410   2.6755   2.6843   2.7047
  2.7156   2.7192   2.7424   2.7512   2.7709   2.7853   2.7871   2.8150
  2.8223   2.8887   2.8950   2.9125   2.9555   3.0466   3.0671   3.0689
  3.0901   3.1169   3.1332   3.1567   3.1789   3.2164   3.2382   3.2573
  3.2702   3.3523   3.3790   3.4057   3.5149   3.5421   3.6343   3.6638
  3.7750   3.8440   3.8988   3.9452   4.0223   4.0522   4.3837   4.7956
  4.8151   9.7373   9.7709   9.7789   9.8046   9.8218   9.8582   9.8671
 23.3043  23.4764  23.7849  23.8191  23.8600  23.8846  23.9327  23.9394
 23.9906  24.0182  24.0813  24.1253  25.8157  25.8202  25.8237  25.9201
 25.9610  26.0380  26.0471  26.1071  26.1418  26.1771  26.1988  26.3144
 26.3297  26.4176  26.5638  26.5871  26.6116  26.7016  26.8381  26.9446
 27.0299 215.7305 215.7633 215.7732 215.8055 215.8255 215.8683 215.8826
 --------------------------------------------------------------

          Ground-State Mulliken Net Atomic Charges

     Atom                 Charge (a.u.)
  ----------------------------------------
      1 C                    -0.341086
      2 C                    -0.705451
      3 Cl                    0.492386
      4 C                     0.381232
      5 Cl                    0.492106
      6 C                    -1.543299
      7 H                     0.216347
      8 C                     0.271770
      9 Cl                    0.486752
     10 C                    -0.620577
     11 Cl                    0.527734
     12 C                     0.151823
     13 C                    -0.733040
     14 Cl                    0.490319
     15 C                     0.639486
     16 Cl                    0.479857
     17 C                    -0.913613
     18 H                     0.201104
     19 C                    -0.270384
     20 H                     0.209244
     21 C                    -0.253205
     22 Cl                    0.340497
  ----------------------------------------
  Sum of atomic charges =     0.000000

 -----------------------------------------------------------------
                    Cartesian Multipole Moments
 -----------------------------------------------------------------
    Charge (ESU x 10^10)
                 0.0000
    Dipole Moment (Debye)
         X       0.5106      Y       0.7459      Z      -1.0763
       Tot       1.4055
    Quadrupole Moments (Debye-Ang)
        XX    -150.4254     XY       2.9333     YY    -160.6162
        XZ      -9.7681     YZ      -2.7495     ZZ    -152.4217
    Octopole Moments (Debye-Ang^2)
       XXX    -202.6606    XXY      40.4377    XYY     -76.6006
       YYY      78.7777    XXZ      -0.6700    XYZ      -7.7969
       YYZ      19.7105    XZZ     -49.7391    YZZ      30.8413
       ZZZ      29.4211
    Hexadecapole Moments (Debye-Ang^3)
      XXXX   -5726.5235   XXXY     570.0475   XXYY   -1212.5152
      XYYY     533.2610   YYYY   -1309.0688   XXXZ     330.1021
      XXYZ      17.7949   XYYZ     165.6537   YYYZ     138.8313
      XXZZ   -1448.0555   XYZZ     199.4984   YYZZ    -815.0329
      XZZZ     391.7510   YZZZ     122.8937   ZZZZ   -3473.9782
 -----------------------------------------------------------------
 Calculating analytic gradient of the SCF energy
 Gradient of SCF Energy
            1           2           3           4           5           6
    1  -0.0012563  -0.0026040   0.0079772   0.0001746   0.0010658   0.0007166
    2   0.0004396  -0.0026882  -0.0289716  -0.0002201   0.0001153  -0.0000249
    3   0.0004298  -0.0008545  -0.0166913  -0.0017257   0.0008439  -0.0003599
            7           8           9          10          11          12
    1  -0.0001598   0.0016980  -0.0002485  -0.0004717   0.0194635   0.0023398
    2  -0.0000305   0.0001274  -0.0001658   0.0025679   0.0284561  -0.0009143
    3   0.0000977   0.0006489  -0.0013050   0.0027103   0.0001169  -0.0006690
           13          14          15          16          17          18
    1   0.0011263  -0.0061854  -0.0015322  -0.0001080   0.0003066  -0.0000139
    2   0.0031639   0.0275869   0.0015472  -0.0008141  -0.0004390   0.0002331
    3  -0.0000601   0.0195135  -0.0006374   0.0007614   0.0003303  -0.0002089
           19          20          21          22
    1  -0.0005868   0.0000813  -0.0006129  -0.0211701
    2  -0.0009462   0.0000344  -0.0011739  -0.0278830
    3   0.0011293  -0.0000634  -0.0019019  -0.0021046
 Max gradient component =       2.897E-02
 RMS gradient           =       8.577E-03
 Gradient time:  CPU 310.34 s  wall 310.35 s
 Geometry Optimization Parameters
   NAtoms,    NIC,     NZ,  NCons,   NDum,   NFix, NCnnct, MaxDiis
       22     171      22       0       0       0       0       0

 Cartesian Hessian Update
 Hessian updated using BFGS update


** GEOMETRY OPTIMIZATION IN DELOCALIZED INTERNAL COORDINATES **
   Searching for a Minimum

   Optimization Cycle:   4

                       Coordinates (Angstroms)
     ATOM                X               Y               Z
      1  C         0.0001660934   -0.0029077285    0.0059812350
      2  C        -0.0102122734    0.0690636295    1.4130991476
      3  Cl        1.4883784688    0.1560661365    2.2882599827
      4  C        -1.2146372582    0.0948713478    2.1188437180
      5  Cl       -1.2431913081    0.1887054672    3.8624640401
      6  C        -2.4250281449    0.0569181205    1.4430754692
      7  H        -3.3546023071    0.0796841537    1.9944996045
      8  C        -2.4390350896   -0.0099132400    0.0582553198
      9  Cl       -3.9846813600   -0.0645515805   -0.7527542624
     10  C        -1.2413815144   -0.0426254824   -0.6591118456
     11  Cl       -1.2942001764   -0.1646180338   -2.3919139366
     12  C         1.2809751480   -0.0333603405   -0.7569504087
     13  C         2.3037971967   -0.9539284294   -0.4447498305
     14  Cl        2.0635178157   -2.1067235992    0.8337708245
     15  C         3.5021312035   -0.9712993221   -1.1627864142
     16  Cl        4.7685322510   -2.1143114658   -0.7821447048
     17  C         3.7042031042   -0.0789805743   -2.2081095673
     18  H         4.6344929204   -0.1004730513   -2.7604908842
     19  C         2.7135774366    0.8326965165   -2.5367802602
     20  H         2.8630056822    1.5366460420   -3.3445726556
     21  C         1.5241753645    0.8538300669   -1.8204080444
     22  Cl        0.3339300395    2.0510608351   -2.2639215168
   Point Group: c1    Number of degrees of freedom:    60


   Energy is  -3680.705421816

 Hessian updated using BFGS update

 60 Hessian modes will be used to form the next step
  Hessian Eigenvalues:
     0.016317    0.017505    0.019784    0.020575    0.020683    0.021678
     0.022459    0.022742    0.023495    0.024090    0.024090    0.024114
     0.024114    0.024135    0.024135    0.024143    0.024143    0.054635
     0.055185    0.100946    0.101236    0.159997    0.160000    0.160017
     0.216283    0.223219    0.227228    0.227948    0.234579    0.236601
     0.246046    0.249957    0.249978    0.249993    0.249994    0.249998
     0.252948    0.287893    0.289103    0.290453    0.292964    0.301033
     0.301034    0.301112    0.317100    0.356665    0.356667    0.356672
     0.403993    0.406701    0.419247    0.426073    0.457289    0.458740
     0.466504    0.470192    0.478197    0.478207    0.479140    0.481289

 Minimum search - taking simple RFO step
 Searching for Lamda that Minimizes Along All modes
 Value Taken    Lamda =  -0.02715092
 Calculated Step too Large.  Step scaled by  0.527674
 Step Taken.  Stepsize is  0.300000

                             Maximum     Tolerance    Cnvgd?
         Gradient           0.037331      0.000300      NO
         Displacement       0.225944      0.001200      NO
         Energy change     -0.017095      0.000001      NO


 New Cartesian Coordinates Obtained by Inverse Iteration

 Displacement from previous Coordinates is:  0.395013
 ----------------------------------------------------------------
             Standard Nuclear Orientation (Angstroms)
    I     Atom           X                Y                Z
 ----------------------------------------------------------------
    1      C       0.0004904360    -0.0033977879     0.0064544756
    2      C      -0.0076583592     0.0990725887     1.4115723490
    3      Cl      1.4910264564     0.2202188255     2.2807751930
    4      C      -1.2133096978     0.1250883751     2.1169843376
    5      Cl     -1.2493760407     0.2543854256     3.8570876024
    6      C      -2.4229585474     0.0566753181     1.4411834007
    7      H      -3.3525372677     0.0796845740     1.9922760500
    8      C      -2.4375211860    -0.0407941245     0.0577196870
    9      Cl     -3.9843494715    -0.1304534368    -0.7454813415
   10      C      -1.2388382446    -0.0734222090    -0.6598542173
   11      Cl     -1.2856050212    -0.2298370889    -2.3889595434
   12      C       1.2802168296    -0.0330971713    -0.7558204060
   13      C       2.2897090331    -0.9753564264    -0.4630438792
   14      Cl      2.0301369137    -2.1509837845     0.7898776456
   15      C       3.4889412349    -0.9921247375    -1.1810765880
   16      Cl      4.7421853114    -2.1573330249    -0.8303192502
   17      C       3.7031325564    -0.0768463517    -2.2052599759
   18      H       4.6341484060    -0.0989546131    -2.7563524153
   19      C       2.7258100648     0.8558464119    -2.5140694108
   20      H       2.8844823456     1.5762863869    -3.3052129892
   21      C       1.5355916666     0.8745065638    -1.7977278869
   22      Cl      0.3601958739     2.0966857551    -2.2171978268
 ----------------------------------------------------------------
 Nuclear Repulsion Energy =        2455.82926132 hartrees
 There are       97 alpha and       97 beta electrons
 Applying Cartesian multipole field
    Component          Value
    ---------          -----
     (2,0,0)        1.00000E-11
     (0,2,0)        2.00000E-11
     (0,0,2)       -3.00000E-11
 Nucleus-field energy     =    -0.0000000168 hartrees
 Requested basis set is 6-311++G(d,p)
 There are 178 shells and 495 basis functions
 A cutoff of  1.0D-15 yielded  11850 shell pairs
 There are    101427 function pairs (    109147 Cartesian)
 Smallest overlap matrix eigenvalue = 1.82E-07
 Linear dependence detected in AO basis
 Number of orthogonalized atomic orbitals = 489
 Maximum deviation from orthogonality = 3.347E-10
 Guess from superposition of atomic densities
 Warning:  Energy on first SCF cycle will be non-variational
 SAD guess density has 194.000000 electrons

 -----------------------------------------------------------------------
  General SCF calculation program by
  Eric Jon Sundstrom, Paul Horn, Yuezhi Mao, Dmitri Zuev, Alec White,
  David Stuck, Shaama M.S., Shane Yost, Joonho Lee, David Small,
  Daniel Levine, Susi Lehtola, Hugh Burton, Evgeny Epifanovsky,
  Bang C. Huynh
 -----------------------------------------------------------------------
 Exchange:     0.2000 Hartree-Fock + 0.0800 Slater + 0.7200 B88
 Correlation:  0.1900 VWN1RPA + 0.8100 LYP
 Using SG-1 standard quadrature grid
 A restricted SCF calculation will be
 performed using DIIS
 SCF converges when DIIS error is below 1.0e-08
 ---------------------------------------
  Cycle       Energy         DIIS error
 ---------------------------------------
    1   -3685.2913736726      2.75e-02  
    2   -3680.6065895068      1.92e-03  
    3   -3680.5383211644      2.35e-03  
    4   -3680.7086105480      5.19e-04  
    5   -3680.7159773489      2.34e-04  
    6   -3680.7173903301      1.04e-04  
    7   -3680.7177044887      2.27e-05  
    8   -3680.7177163766      1.10e-05  
    9   -3680.7177199923      2.98e-06  
   10   -3680.7177202512      8.38e-07  
   11   -3680.7177202723      2.33e-07  
   12   -3680.7177202738      1.24e-07  
   13   -3680.7177202741      4.26e-08  
   14   -3680.7177202741      1.58e-08  
   15   -3680.7177202741      4.56e-09  Convergence criterion met
 ---------------------------------------
 SCF time:   CPU 904.36s  wall 905.00s 
 SCF   energy in the final basis set =    -3680.7177202741
 Total energy in the final basis set =    -3680.7177202741

 --------------------------------------------------------------

                    Orbital Energies (a.u.)
 --------------------------------------------------------------

 Alpha MOs
 -- Occupied --
********-101.5782-101.5748-101.5737-101.5737-101.5724-101.5707 -10.2786
-10.2785 -10.2776 -10.2757 -10.2756 -10.2712 -10.2705 -10.2483 -10.2442
-10.2263 -10.2207 -10.2170  -9.4929  -9.4927  -9.4895  -9.4895  -9.4894
 -9.4883  -9.4865  -7.2578  -7.2575  -7.2544  -7.2543  -7.2542  -7.2531
 -7.2512  -7.2477  -7.2476  -7.2470  -7.2470  -7.2442  -7.2442  -7.2442
 -7.2436  -7.2436  -7.2435  -7.2429  -7.2423  -7.2412  -7.2406  -0.9663
 -0.9448  -0.9246  -0.9086  -0.8942  -0.8794  -0.8733  -0.8493  -0.8402
 -0.8063  -0.7617  -0.7460  -0.7417  -0.6839  -0.6384  -0.6277  -0.6167
 -0.5548  -0.5495  -0.5324  -0.5294  -0.5038  -0.4829  -0.4720  -0.4701
 -0.4657  -0.4610  -0.4527  -0.4367  -0.4267  -0.4236  -0.4135  -0.4123
 -0.3973  -0.3875  -0.3760  -0.3649  -0.3531  -0.3481  -0.3443  -0.3387
 -0.3351  -0.3287  -0.3272  -0.3145  -0.3077  -0.2942  -0.2763  -0.2696
 -0.2578
 -- Virtual --
 -0.0816  -0.0586  -0.0528  -0.0428  -0.0406  -0.0278  -0.0095  -0.0086
 -0.0019   0.0039   0.0122   0.0183   0.0228   0.0275   0.0279   0.0334
  0.0425   0.0502   0.0515   0.0557   0.0562   0.0602   0.0680   0.0730
  0.0753   0.0806   0.0823   0.0846   0.0900   0.0941   0.0985   0.1012
  0.1033   0.1046   0.1085   0.1142   0.1151   0.1182   0.1189   0.1246
  0.1253   0.1296   0.1325   0.1336   0.1353   0.1406   0.1439   0.1461
  0.1476   0.1525   0.1556   0.1567   0.1646   0.1677   0.1711   0.1730
  0.1797   0.1838   0.1917   0.1984   0.1990   0.2049   0.2103   0.2140
  0.2168   0.2179   0.2248   0.2271   0.2285   0.2297   0.2333   0.2384
  0.2410   0.2419   0.2504   0.2525   0.2563   0.2593   0.2623   0.2670
  0.2712   0.2746   0.2783   0.2789   0.2819   0.2865   0.2901   0.2997
  0.3014   0.3085   0.3124   0.3167   0.3247   0.3264   0.3301   0.3362
  0.3390   0.3519   0.3940   0.4095   0.4157   0.4206   0.4271   0.4318
  0.4399   0.4463   0.4504   0.4566   0.4610   0.4678   0.4718   0.4746
  0.4853   0.4894   0.4932   0.4971   0.5068   0.5071   0.5095   0.5132
  0.5172   0.5227   0.5316   0.5397   0.5518   0.5561   0.5639   0.5773
  0.5833   0.5857   0.5942   0.6012   0.6044   0.6088   0.6099   0.6136
  0.6201   0.6259   0.6274   0.6305   0.6472   0.6527   0.6643   0.6675
  0.6713   0.6960   0.6985   0.7102   0.7156   0.7222   0.7456   0.7839
  0.7869   0.7983   0.8017   0.8097   0.8111   0.8238   0.8304   0.8340
  0.8358   0.8409   0.8422   0.8478   0.8484   0.8522   0.8542   0.8579
  0.8648   0.8733   0.8765   0.8808   0.8851   0.8926   0.8954   0.9082
  0.9161   0.9220   0.9274   0.9320   0.9373   0.9435   0.9458   0.9503
  0.9511   0.9591   0.9625   0.9643   0.9684   0.9767   0.9838   0.9872
  0.9887   0.9962   1.0009   1.0048   1.0096   1.0296   1.0463   1.0569
  1.0659   1.0693   1.0903   1.1359   1.1541   1.1601   1.1701   1.1773
  1.2066   1.2101   1.2251   1.2275   1.2334   1.2508   1.2540   1.2704
  1.2915   1.2998   1.3020   1.3106   1.3222   1.3354   1.3588   1.3670
  1.3782   1.3877   1.4161   1.4530   1.4627   1.4897   1.5035   1.5315
  1.5510   1.5581   1.5681   1.5733   1.5916   1.6363   1.6468   1.6611
  1.6847   1.7107   1.7364   1.7555   1.7659   1.7679   1.7842   1.8022
  1.8251   1.8484   1.8547   1.8612   1.8734   1.8909   1.8992   1.9099
  1.9452   1.9512   1.9774   1.9835   2.0125   2.0431   2.0518   2.0912
  2.1282   2.1452   2.1790   2.1876   2.2141   2.2374   2.2515   2.2561
  2.2632   2.2735   2.2825   2.3030   2.3100   2.3132   2.3162   2.3175
  2.3386   2.3766   2.3862   2.3988   2.4130   2.4230   2.4401   2.4474
  2.4731   2.4888   2.5060   2.5295   2.5341   2.5481   2.5511   2.5740
  2.5993   2.6232   2.6294   2.6351   2.6403   2.6759   2.6842   2.7043
  2.7154   2.7160   2.7422   2.7512   2.7706   2.7852   2.7864   2.8140
  2.8225   2.8863   2.8948   2.9167   2.9580   3.0471   3.0673   3.0692
  3.0880   3.1133   3.1317   3.1563   3.1800   3.2150   3.2390   3.2563
  3.2695   3.3510   3.3785   3.4061   3.5163   3.5419   3.6347   3.6634
  3.7760   3.8437   3.8986   3.9467   4.0233   4.0525   4.3765   4.7932
  4.8155   9.7376   9.7719   9.7808   9.8049   9.8366   9.8526   9.8609
 23.3061  23.4781  23.7851  23.8195  23.8597  23.8849  23.9313  23.9376
 23.9882  24.0224  24.0797  24.1244  25.8160  25.8190  25.8229  25.9582
 25.9932  26.0010  26.0066  26.0878  26.1246  26.1579  26.1863  26.3106
 26.3607  26.4226  26.5642  26.5810  26.6090  26.7048  26.8346  26.9433
 27.0347 215.7314 215.7645 215.7755 215.8068 215.8450 215.8595 215.8731
 --------------------------------------------------------------

          Ground-State Mulliken Net Atomic Charges

     Atom                 Charge (a.u.)
  ----------------------------------------
      1 C                    -0.305563
      2 C                    -0.665611
      3 Cl                    0.453844
      4 C                     0.345042
      5 Cl                    0.499646
      6 C                    -1.543077
      7 H                     0.219014
      8 C                     0.238217
      9 Cl                    0.493975
     10 C                    -0.578470
     11 Cl                    0.489157
     12 C                     0.197272
     13 C                    -0.735817
     14 Cl                    0.449508
     15 C                     0.645094
     16 Cl                    0.486784
     17 C                    -0.879655
     18 H                     0.202894
     19 C                    -0.253507
     20 H                     0.209479
     21 C                    -0.278141
     22 Cl                    0.309916
  ----------------------------------------
  Sum of atomic charges =     0.000000

 -----------------------------------------------------------------
                    Cartesian Multipole Moments
 -----------------------------------------------------------------
    Charge (ESU x 10^10)
                 0.0000
    Dipole Moment (Debye)
         X       0.5226      Y       0.7571      Z      -1.0509
       Tot       1.3967
    Quadrupole Moments (Debye-Ang)
        XX    -150.2237     XY       3.0723     YY    -160.4208
        XZ      -9.8016     YZ      -2.6931     ZZ    -152.5908
    Octopole Moments (Debye-Ang^2)
       XXX    -201.1783    XXY      41.1425    XYY     -75.8141
       YYY      80.3255    XXZ      -0.3472    XYZ      -8.0321
       YYZ      19.9319    XZZ     -49.8829    YZZ      31.5466
       ZZZ      32.0912
    Hexadecapole Moments (Debye-Ang^3)
      XXXX   -5691.0351   XXXY     560.0056   XXYY   -1214.9390
      XYYY     520.3602   YYYY   -1360.4893   XXXZ     345.8650
      XXYZ       8.0550   XYYZ     170.0858   YYYZ     104.5989
      XXZZ   -1439.6109   XYZZ     198.3368   YYZZ    -818.4371
      XZZZ     409.2142   YZZZ      94.8299   ZZZZ   -3448.5588
 -----------------------------------------------------------------
 Calculating analytic gradient of the SCF energy
 Gradient of SCF Energy
            1           2           3           4           5           6
    1   0.0000155  -0.0009571   0.0047370   0.0002601   0.0004995   0.0001166
    2   0.0003157  -0.0023525  -0.0211146  -0.0002097   0.0000786  -0.0000180
    3  -0.0001833  -0.0000996  -0.0120234  -0.0007307   0.0003692  -0.0000531
            7           8           9          10          11          12
    1  -0.0000514   0.0007952  -0.0000934  -0.0003112   0.0136086   0.0003884
    2  -0.0000421   0.0001378  -0.0001183   0.0021953   0.0208471  -0.0004116
    3   0.0000420   0.0001575  -0.0005971   0.0008427   0.0010183   0.0000308
           13          14          15          16          17          18
    1   0.0009782  -0.0037839  -0.0007046  -0.0000887   0.0003023  -0.0000099
    2   0.0018815   0.0203752   0.0007171  -0.0003714  -0.0001893   0.0001300
    3   0.0008566   0.0135623  -0.0001967   0.0003124   0.0000219  -0.0001081
           19          20          21          22
    1  -0.0002820  -0.0000236  -0.0007371  -0.0146584
    2  -0.0005021   0.0000468  -0.0011539  -0.0202415
    3   0.0004874   0.0000048  -0.0015886  -0.0021251
 Max gradient component =       2.111E-02
 RMS gradient           =       6.158E-03
 Gradient time:  CPU 311.23 s  wall 311.24 s
 Geometry Optimization Parameters
   NAtoms,    NIC,     NZ,  NCons,   NDum,   NFix, NCnnct, MaxDiis
       22     171      22       0       0       0       0       0

 Cartesian Hessian Update
 Hessian updated using BFGS update


** GEOMETRY OPTIMIZATION IN DELOCALIZED INTERNAL COORDINATES **
   Searching for a Minimum

   Optimization Cycle:   5

                       Coordinates (Angstroms)
     ATOM                X               Y               Z
      1  C         0.0004904360   -0.0033977879    0.0064544756
      2  C        -0.0076583592    0.0990725887    1.4115723490
      3  Cl        1.4910264564    0.2202188255    2.2807751930
      4  C        -1.2133096978    0.1250883751    2.1169843376
      5  Cl       -1.2493760407    0.2543854256    3.8570876024
      6  C        -2.4229585474    0.0566753181    1.4411834007
      7  H        -3.3525372677    0.0796845740    1.9922760500
      8  C        -2.4375211860   -0.0407941245    0.0577196870
      9  Cl       -3.9843494715   -0.1304534368   -0.7454813415
     10  C        -1.2388382446   -0.0734222090   -0.6598542173
     11  Cl       -1.2856050212   -0.2298370889   -2.3889595434
     12  C         1.2802168296   -0.0330971713   -0.7558204060
     13  C         2.2897090331   -0.9753564264   -0.4630438792
     14  Cl        2.0301369137   -2.1509837845    0.7898776456
     15  C         3.4889412349   -0.9921247375   -1.1810765880
     16  Cl        4.7421853114   -2.1573330249   -0.8303192502
     17  C         3.7031325564   -0.0768463517   -2.2052599759
     18  H         4.6341484060   -0.0989546131   -2.7563524153
     19  C         2.7258100648    0.8558464119   -2.5140694108
     20  H         2.8844823456    1.5762863869   -3.3052129892
     21  C         1.5355916666    0.8745065638   -1.7977278869
     22  Cl        0.3601958739    2.0966857551   -2.2171978268
   Point Group: c1    Number of degrees of freedom:    60


   Energy is  -3680.717720274

 Hessian updated using BFGS update

 60 Hessian modes will be used to form the next step
  Hessian Eigenvalues:
     0.016317    0.017505    0.019704    0.020576    0.020683    0.021678
     0.022423    0.022741    0.023494    0.024090    0.024090    0.024114
     0.024114    0.024135    0.024135    0.024143    0.024143    0.042745
     0.055184    0.098204    0.101112    0.159997    0.160000    0.160025
     0.216295    0.223163    0.227224    0.227844    0.234598    0.236587
     0.246088    0.249976    0.249982    0.249993    0.249994    0.250009
     0.253381    0.287944    0.289166    0.290433    0.292962    0.301033
     0.301038    0.301186    0.317175    0.356665    0.356668    0.356675
     0.404234    0.406706    0.419304    0.426107    0.457285    0.458736
     0.466504    0.470440    0.478202    0.478219    0.479146    0.481669

 Minimum search - taking simple RFO step
 Searching for Lamda that Minimizes Along All modes
 Value Taken    Lamda =  -0.01945021
 Calculated Step too Large.  Step scaled by  0.533734
 Step Taken.  Stepsize is  0.300000

                             Maximum     Tolerance    Cnvgd?
         Gradient           0.026905      0.000300      NO
         Displacement       0.224567      0.001200      NO
         Energy change     -0.012298      0.000001      NO


 New Cartesian Coordinates Obtained by Inverse Iteration

 Displacement from previous Coordinates is:  0.414028
 ----------------------------------------------------------------
             Standard Nuclear Orientation (Angstroms)
    I     Atom           X                Y                Z
 ----------------------------------------------------------------
    1      C       0.0004134562    -0.0040627417     0.0064948223
    2      C      -0.0053076597     0.1304409424     1.4077920417
    3      Cl      1.4957317974     0.2857694630     2.2684231931
    4      C      -1.2112061407     0.1569396951     2.1134255197
    5      Cl     -1.2508271386     0.3233840536     3.8496987128
    6      C      -2.4198275400     0.0564610593     1.4388766213
    7      H      -3.3494125289     0.0799507891     1.9898746790
    8      C      -2.4346932121    -0.0735869621     0.0576540994
    9      Cl     -3.9811436478    -0.2000802992    -0.7399755852
   10      C      -1.2354062656    -0.1061239304    -0.6596932470
   11      Cl     -1.2736616094    -0.2972732068    -2.3858604930
   12      C       1.2797822204    -0.0326728861    -0.7553722380
   13      C       2.2735411253    -0.9964758672    -0.4831590614
   14      Cl      1.9912100850    -2.1944311818     0.7442798201
   15      C       3.4734798315    -1.0129732124    -1.2002275729
   16      Cl      4.7109248007    -2.2021429390    -0.8780889914
   17      C       3.7011555149    -0.0743761527    -2.2012530695
   18      H       4.6329203315    -0.0966849730    -2.7510899599
   19      C       2.7380695930     0.8798647959    -2.4888814587
   20      H       2.9076698319     1.6167512256    -3.2623389594
   21      C       1.5469613059     0.8960932512    -1.7731097654
   22      Cl      0.3835391414     2.1410785452    -2.1639140977
 ----------------------------------------------------------------
 Nuclear Repulsion Energy =        2452.51272948 hartrees
 There are       97 alpha and       97 beta electrons
 Applying Cartesian multipole field
    Component          Value
    ---------          -----
     (2,0,0)        1.00000E-11
     (0,2,0)        2.00000E-11
     (0,0,2)       -3.00000E-11
 Nucleus-field energy     =    -0.0000000153 hartrees
 Requested basis set is 6-311++G(d,p)
 There are 178 shells and 495 basis functions
 A cutoff of  1.0D-15 yielded  11836 shell pairs
 There are    101413 function pairs (    109141 Cartesian)
 Smallest overlap matrix eigenvalue = 1.77E-07
 Linear dependence detected in AO basis
 Number of orthogonalized atomic orbitals = 489
 Maximum deviation from orthogonality = 4.634E-10
 Guess from superposition of atomic densities
 Warning:  Energy on first SCF cycle will be non-variational
 SAD guess density has 194.000000 electrons

 -----------------------------------------------------------------------
  General SCF calculation program by
  Eric Jon Sundstrom, Paul Horn, Yuezhi Mao, Dmitri Zuev, Alec White,
  David Stuck, Shaama M.S., Shane Yost, Joonho Lee, David Small,
  Daniel Levine, Susi Lehtola, Hugh Burton, Evgeny Epifanovsky,
  Bang C. Huynh
 -----------------------------------------------------------------------
 Exchange:     0.2000 Hartree-Fock + 0.0800 Slater + 0.7200 B88
 Correlation:  0.1900 VWN1RPA + 0.8100 LYP
 Using SG-1 standard quadrature grid
 A restricted SCF calculation will be
 performed using DIIS
 SCF converges when DIIS error is below 1.0e-08
 ---------------------------------------
  Cycle       Energy         DIIS error
 ---------------------------------------
    1   -3685.2725300584      2.75e-02  
    2   -3680.6155435735      1.92e-03  
    3   -3680.5479643107      2.34e-03  
    4   -3680.7177645267      5.12e-04  
    5   -3680.7249053308      2.30e-04  
    6   -3680.7262743709      1.04e-04  
    7   -3680.7265847048      2.25e-05  
    8   -3680.7265961624      1.11e-05  
    9   -3680.7265998620      2.95e-06  
   10   -3680.7266001168      8.28e-07  
   11   -3680.7266001372      2.28e-07  
   12   -3680.7266001382      1.22e-07  
   13   -3680.7266001391      4.16e-08  
   14   -3680.7266001390      1.59e-08  
   15   -3680.7266001388      4.41e-09  Convergence criterion met
 ---------------------------------------
 SCF time:   CPU 905.77s  wall 906.00s 
 SCF   energy in the final basis set =    -3680.7266001388
 Total energy in the final basis set =    -3680.7266001388

 --------------------------------------------------------------

                    Orbital Energies (a.u.)
 --------------------------------------------------------------

 Alpha MOs
 -- Occupied --
********-101.5783-101.5749-101.5748-101.5747-101.5734-101.5715 -10.2786
-10.2785 -10.2776 -10.2757 -10.2757 -10.2711 -10.2705 -10.2476 -10.2435
-10.2264 -10.2208 -10.2171  -9.4930  -9.4929  -9.4903  -9.4903  -9.4895
 -9.4890  -9.4871  -7.2579  -7.2576  -7.2552  -7.2550  -7.2545  -7.2538
 -7.2518  -7.2479  -7.2477  -7.2472  -7.2472  -7.2451  -7.2450  -7.2445
 -7.2443  -7.2443  -7.2437  -7.2436  -7.2430  -7.2418  -7.2412  -0.9658
 -0.9448  -0.9237  -0.9085  -0.8939  -0.8796  -0.8744  -0.8482  -0.8407
 -0.8061  -0.7618  -0.7458  -0.7421  -0.6836  -0.6380  -0.6274  -0.6173
 -0.5543  -0.5492  -0.5325  -0.5303  -0.5033  -0.4830  -0.4717  -0.4701
 -0.4655  -0.4607  -0.4521  -0.4367  -0.4251  -0.4231  -0.4138  -0.4116
 -0.3964  -0.3852  -0.3751  -0.3640  -0.3531  -0.3479  -0.3447  -0.3384
 -0.3353  -0.3289  -0.3274  -0.3184  -0.3122  -0.2944  -0.2763  -0.2688
 -0.2597
 -- Virtual --
 -0.0804  -0.0586  -0.0527  -0.0432  -0.0420  -0.0275  -0.0095  -0.0084
 -0.0021   0.0038   0.0121   0.0183   0.0228   0.0275   0.0280   0.0331
  0.0424   0.0501   0.0514   0.0557   0.0563   0.0602   0.0673   0.0725
  0.0754   0.0802   0.0820   0.0846   0.0902   0.0943   0.0985   0.1013
  0.1036   0.1047   0.1077   0.1141   0.1150   0.1182   0.1188   0.1246
  0.1253   0.1293   0.1323   0.1331   0.1350   0.1405   0.1437   0.1454
  0.1477   0.1521   0.1550   0.1562   0.1643   0.1669   0.1701   0.1727
  0.1795   0.1824   0.1905   0.1981   0.1994   0.2047   0.2108   0.2141
  0.2173   0.2182   0.2268   0.2284   0.2289   0.2304   0.2329   0.2378
  0.2405   0.2414   0.2497   0.2528   0.2555   0.2593   0.2627   0.2665
  0.2703   0.2737   0.2768   0.2800   0.2821   0.2861   0.2902   0.2989
  0.3013   0.3059   0.3101   0.3172   0.3245   0.3273   0.3310   0.3384
  0.3389   0.3517   0.3951   0.4099   0.4152   0.4205   0.4265   0.4316
  0.4382   0.4490   0.4523   0.4570   0.4615   0.4684   0.4716   0.4756
  0.4878   0.4916   0.4948   0.4956   0.5018   0.5059   0.5098   0.5107
  0.5194   0.5221   0.5311   0.5394   0.5546   0.5559   0.5659   0.5789
  0.5846   0.5882   0.5952   0.6015   0.6054   0.6088   0.6105   0.6129
  0.6197   0.6213   0.6301   0.6320   0.6484   0.6580   0.6630   0.6671
  0.6761   0.6941   0.6966   0.7094   0.7146   0.7226   0.7505   0.7845
  0.7889   0.7999   0.8031   0.8072   0.8128   0.8253   0.8306   0.8350
  0.8359   0.8403   0.8427   0.8474   0.8489   0.8532   0.8543   0.8565
  0.8653   0.8727   0.8743   0.8815   0.8861   0.8924   0.8977   0.9100
  0.9170   0.9250   0.9271   0.9331   0.9362   0.9386   0.9439   0.9459
  0.9495   0.9553   0.9625   0.9637   0.9708   0.9735   0.9794   0.9855
  0.9880   0.9947   1.0022   1.0082   1.0129   1.0276   1.0465   1.0564
  1.0635   1.0694   1.0925   1.1394   1.1529   1.1591   1.1689   1.1762
  1.2072   1.2089   1.2235   1.2274   1.2335   1.2509   1.2551   1.2739
  1.2925   1.2959   1.3011   1.3088   1.3210   1.3383   1.3600   1.3684
  1.3794   1.3880   1.4199   1.4575   1.4635   1.4918   1.5043   1.5312
  1.5526   1.5590   1.5690   1.5750   1.5916   1.6370   1.6458   1.6611
  1.6842   1.7106   1.7370   1.7553   1.7666   1.7681   1.7833   1.8012
  1.8239   1.8472   1.8540   1.8614   1.8732   1.8901   1.9056   1.9130
  1.9436   1.9520   1.9759   1.9814   2.0127   2.0428   2.0511   2.0912
  2.1275   2.1443   2.1763   2.1917   2.2157   2.2391   2.2511   2.2553
  2.2656   2.2729   2.2789   2.2984   2.3035   2.3082   2.3157   2.3220
  2.3348   2.3794   2.3882   2.4030   2.4146   2.4262   2.4388   2.4484
  2.4728   2.4888   2.5064   2.5304   2.5347   2.5477   2.5507   2.5715
  2.6000   2.6215   2.6315   2.6348   2.6418   2.6766   2.6847   2.7035
  2.7129   2.7158   2.7415   2.7513   2.7701   2.7846   2.7862   2.8131
  2.8229   2.8829   2.8950   2.9216   2.9608   3.0484   3.0678   3.0699
  3.0862   3.1106   3.1309   3.1570   3.1811   3.2148   3.2404   3.2572
  3.2690   3.3506   3.3785   3.4069   3.5179   3.5426   3.6353   3.6638
  3.7772   3.8439   3.8986   3.9490   4.0244   4.0526   4.3687   4.7921
  4.8169   9.7398   9.7730   9.7822   9.8062   9.8447   9.8532   9.8609
 23.3076  23.4794  23.7864  23.8212  23.8602  23.8865  23.9325  23.9379
 23.9870  24.0298  24.0789  24.1236  25.8131  25.8153  25.8226  25.9461
 25.9594  25.9778  26.0147  26.0892  26.1211  26.1479  26.1862  26.3236
 26.3746  26.4147  26.5642  26.5794  26.6080  26.7134  26.8300  26.9447
 27.0326 215.7341 215.7658 215.7770 215.8089 215.8487 215.8625 215.8753
 --------------------------------------------------------------

          Ground-State Mulliken Net Atomic Charges

     Atom                 Charge (a.u.)
  ----------------------------------------
      1 C                    -0.277582
      2 C                    -0.639758
      3 Cl                    0.418583
      4 C                     0.311032
      5 Cl                    0.508800
      6 C                    -1.520759
      7 H                     0.221443
      8 C                     0.207376
      9 Cl                    0.503179
     10 C                    -0.547883
     11 Cl                    0.452982
     12 C                     0.233496
     13 C                    -0.770109
     14 Cl                    0.410120
     15 C                     0.670219
     16 Cl                    0.495417
     17 C                    -0.835959
     18 H                     0.204576
     19 C                    -0.234213
     20 H                     0.209266
     21 C                    -0.303612
     22 Cl                    0.283385
  ----------------------------------------
  Sum of atomic charges =     0.000000

 -----------------------------------------------------------------
                    Cartesian Multipole Moments
 -----------------------------------------------------------------
    Charge (ESU x 10^10)
                 0.0000
    Dipole Moment (Debye)
         X       0.5338      Y       0.7733      Z      -1.0267
       Tot       1.3918
    Quadrupole Moments (Debye-Ang)
        XX    -150.0266     XY       3.2065     YY    -160.2573
        XZ      -9.8270     YZ      -2.6648     ZZ    -152.7568
    Octopole Moments (Debye-Ang^2)
       XXX    -199.5919    XXY      41.9743    XYY     -75.0829
       YYY      81.9947    XXZ       0.0584    XYZ      -8.2639
       YYZ      20.2402    XZZ     -50.0151    YZZ      32.2376
       ZZZ      34.8340
    Hexadecapole Moments (Debye-Ang^3)
      XXXX   -5647.1411   XXXY     548.8676   XXYY   -1216.6161
      XYYY     506.1122   YYYY   -1416.5967   XXXZ     360.3739
      XXYZ      -2.6205   XYYZ     174.0601   YYYZ      68.3839
      XXZZ   -1428.8879   XYZZ     196.4330   YYZZ    -821.8152
      XZZZ     425.5255   YZZZ      64.4962   ZZZZ   -3418.1618
 -----------------------------------------------------------------
 Calculating analytic gradient of the SCF energy
 Gradient of SCF Energy
            1           2           3           4           5           6
    1   0.0003256  -0.0001890   0.0029343   0.0002917   0.0002325  -0.0001217
    2   0.0002113  -0.0020293  -0.0152342  -0.0001626   0.0000440  -0.0000143
    3  -0.0002665   0.0000207  -0.0085327  -0.0002680   0.0001543   0.0000497
            7           8           9          10          11          12
    1  -0.0000035   0.0003507  -0.0000185  -0.0000676   0.0095379  -0.0003029
    2  -0.0000456   0.0000998  -0.0000759   0.0018718   0.0151429  -0.0000095
    3   0.0000220  -0.0000394  -0.0002683   0.0000596   0.0011433   0.0001284
           13          14          15          16          17          18
    1   0.0008300  -0.0023646  -0.0003785  -0.0000714   0.0002338  -0.0000019
    2   0.0013302   0.0147580   0.0002442  -0.0001539   0.0000120   0.0000601
    3   0.0011022   0.0095108   0.0000893   0.0001059  -0.0001488  -0.0000492
           19          20          21          22
    1  -0.0000758  -0.0000745  -0.0007968  -0.0102700
    2  -0.0002406   0.0000482  -0.0013929  -0.0144634
    3   0.0001350   0.0000299  -0.0010976  -0.0018810
 Max gradient component =       1.523E-02
 RMS gradient           =       4.410E-03
 Gradient time:  CPU 308.35 s  wall 308.36 s
 Geometry Optimization Parameters
   NAtoms,    NIC,     NZ,  NCons,   NDum,   NFix, NCnnct, MaxDiis
       22     171      22       0       0       0       0       0

 Cartesian Hessian Update
 Hessian updated using BFGS update


** GEOMETRY OPTIMIZATION IN DELOCALIZED INTERNAL COORDINATES **
   Searching for a Minimum

   Optimization Cycle:   6

                       Coordinates (Angstroms)
     ATOM                X               Y               Z
      1  C         0.0004134562   -0.0040627417    0.0064948223
      2  C        -0.0053076597    0.1304409424    1.4077920417
      3  Cl        1.4957317974    0.2857694630    2.2684231931
      4  C        -1.2112061407    0.1569396951    2.1134255197
      5  Cl       -1.2508271386    0.3233840536    3.8496987128
      6  C        -2.4198275400    0.0564610593    1.4388766213
      7  H        -3.3494125289    0.0799507891    1.9898746790
      8  C        -2.4346932121   -0.0735869621    0.0576540994
      9  Cl       -3.9811436478   -0.2000802992   -0.7399755852
     10  C        -1.2354062656   -0.1061239304   -0.6596932470
     11  Cl       -1.2736616094   -0.2972732068   -2.3858604930
     12  C         1.2797822204   -0.0326728861   -0.7553722380
     13  C         2.2735411253   -0.9964758672   -0.4831590614
     14  Cl        1.9912100850   -2.1944311818    0.7442798201
     15  C         3.4734798315   -1.0129732124   -1.2002275729
     16  Cl        4.7109248007   -2.2021429390   -0.8780889914
     17  C         3.7011555149   -0.0743761527   -2.2012530695
     18  H         4.6329203315   -0.0966849730   -2.7510899599
     19  C         2.7380695930    0.8798647959   -2.4888814587
     20  H         2.9076698319    1.6167512256   -3.2623389594
     21  C         1.5469613059    0.8960932512   -1.7731097654
     22  Cl        0.3835391414    2.1410785452   -2.1639140977
   Point Group: c1    Number of degrees of freedom:    60


   Energy is  -3680.726600139

 Hessian updated using BFGS update

 60 Hessian modes will be used to form the next step
  Hessian Eigenvalues:
     0.016316    0.017505    0.019520    0.020576    0.020683    0.021679
     0.022344    0.022741    0.023496    0.024089    0.024090    0.024114
     0.024114    0.024135    0.024136    0.024143    0.024143    0.033417
     0.055184    0.096146    0.101110    0.159997    0.160000    0.160031
     0.216298    0.223139    0.227216    0.227760    0.234605    0.236568
     0.246111    0.249977    0.249986    0.249993    0.249994    0.250021
     0.253460    0.287953    0.289091    0.290419    0.292961    0.301033
     0.301038    0.301205    0.317159    0.356665    0.356668    0.356676
     0.404151    0.406708    0.419338    0.426124    0.457281    0.458733
     0.466503    0.470484    0.478202    0.478235    0.479146    0.481729

 Minimum search - taking simple RFO step
 Searching for Lamda that Minimizes Along All modes
 Value Taken    Lamda =  -0.01380050
 Calculated Step too Large.  Step scaled by  0.544806
 Step Taken.  Stepsize is  0.300000

                             Maximum     Tolerance    Cnvgd?
         Gradient           0.019343      0.000300      NO
         Displacement       0.224723      0.001200      NO
         Energy change     -0.008880      0.000001      NO


 New Cartesian Coordinates Obtained by Inverse Iteration

 Displacement from previous Coordinates is:  0.419306
 ----------------------------------------------------------------
             Standard Nuclear Orientation (Angstroms)
    I     Atom           X                Y                Z
 ----------------------------------------------------------------
    1      C      -0.0000268012    -0.0050537110     0.0062684671
    2      C      -0.0039550134     0.1619955391     1.4026555681
    3      Cl      1.4997669896     0.3511733072     2.2536627242
    4      C      -1.2096132794     0.1891837317     2.1088247529
    5      Cl     -1.2509324143     0.3934181689     3.8406747984
    6      C      -2.4168460325     0.0564989238     1.4367629251
    7      H      -3.3464537661     0.0808179736     1.9877512417
    8      C      -2.4315644593    -0.1067082489     0.0587130331
    9      Cl     -3.9767004047    -0.2703962966    -0.7339268885
   10      C      -1.2319463195    -0.1395936951    -0.6582578131
   11      Cl     -1.2615380702    -0.3655070077    -2.3812818348
   12      C       1.2796599828    -0.0324808006    -0.7554628290
   13      C       2.2567655975    -1.0171187867    -0.5049046076
   14      Cl      1.9513686364    -2.2364045505     0.6971468642
   15      C       3.4574866821    -1.0332099442    -1.2204577543
   16      Cl      4.6779151281    -2.2464089446    -0.9262974461
   17      C       3.6994619463    -0.0717397432    -2.1968621441
   18      H       4.6320063527    -0.0937357693    -2.7454361765
   19      C       2.7510421515     0.9036756867    -2.4623442978
   20      H       2.9326657514     1.6565718706    -3.2174221537
   21      C       1.5589374296     0.9176516459    -1.7476748412
   22      Cl      0.4064132049     2.1832201186    -2.1085765780
 ----------------------------------------------------------------
 Nuclear Repulsion Energy =        2449.72264833 hartrees
 There are       97 alpha and       97 beta electrons
 Applying Cartesian multipole field
    Component          Value
    ---------          -----
     (2,0,0)        1.00000E-11
     (0,2,0)        2.00000E-11
     (0,0,2)       -3.00000E-11
 Nucleus-field energy     =    -0.0000000138 hartrees
 Requested basis set is 6-311++G(d,p)
 There are 178 shells and 495 basis functions
 A cutoff of  1.0D-15 yielded  11842 shell pairs
 There are    101532 function pairs (    109273 Cartesian)
 Smallest overlap matrix eigenvalue = 1.73E-07
 Linear dependence detected in AO basis
 Number of orthogonalized atomic orbitals = 489
 Maximum deviation from orthogonality = 7.012E-10
 Guess from superposition of atomic densities
 Warning:  Energy on first SCF cycle will be non-variational
 SAD guess density has 194.000000 electrons

 -----------------------------------------------------------------------
  General SCF calculation program by
  Eric Jon Sundstrom, Paul Horn, Yuezhi Mao, Dmitri Zuev, Alec White,
  David Stuck, Shaama M.S., Shane Yost, Joonho Lee, David Small,
  Daniel Levine, Susi Lehtola, Hugh Burton, Evgeny Epifanovsky,
  Bang C. Huynh
 -----------------------------------------------------------------------
 Exchange:     0.2000 Hartree-Fock + 0.0800 Slater + 0.7200 B88
 Correlation:  0.1900 VWN1RPA + 0.8100 LYP
 Using SG-1 standard quadrature grid
 A restricted SCF calculation will be
 performed using DIIS
 SCF converges when DIIS error is below 1.0e-08
 ---------------------------------------
  Cycle       Energy         DIIS error
 ---------------------------------------
    1   -3685.2583649062      2.75e-02  
    2   -3680.6219293945      1.92e-03  
    3   -3680.5548980612      2.34e-03  
    4   -3680.7244335085      5.05e-04  
    5   -3680.7313822187      2.26e-04  
    6   -3680.7326931697      1.03e-04  
    7   -3680.7330010921      2.21e-05  
    8   -3680.7330120356      1.11e-05  
    9   -3680.7330157901      2.93e-06  
   10   -3680.7330160406      8.21e-07  
   11   -3680.7330160610      2.22e-07  
   12   -3680.7330160621      1.20e-07  
   13   -3680.7330160624      4.08e-08  
   14   -3680.7330160625      1.59e-08  
   15   -3680.7330160624      4.33e-09  Convergence criterion met
 ---------------------------------------
 SCF time:   CPU 909.41s  wall 909.00s 
 SCF   energy in the final basis set =    -3680.7330160624
 Total energy in the final basis set =    -3680.7330160624

 --------------------------------------------------------------

                    Orbital Energies (a.u.)
 --------------------------------------------------------------

 Alpha MOs
 -- Occupied --
********-101.5785-101.5757-101.5756-101.5751-101.5742-101.5723 -10.2786
-10.2785 -10.2775 -10.2759 -10.2758 -10.2710 -10.2706 -10.2470 -10.2429
-10.2264 -10.2208 -10.2172  -9.4932  -9.4930  -9.4910  -9.4910  -9.4897
 -9.4896  -9.4876  -7.2581  -7.2578  -7.2559  -7.2557  -7.2546  -7.2545
 -7.2524  -7.2480  -7.2478  -7.2473  -7.2473  -7.2457  -7.2457  -7.2452
 -7.2450  -7.2445  -7.2443  -7.2438  -7.2437  -7.2424  -7.2418  -0.9655
 -0.9448  -0.9230  -0.9083  -0.8937  -0.8797  -0.8752  -0.8474  -0.8411
 -0.8058  -0.7620  -0.7458  -0.7424  -0.6834  -0.6377  -0.6272  -0.6180
 -0.5538  -0.5491  -0.5325  -0.5313  -0.5029  -0.4831  -0.4714  -0.4702
 -0.4655  -0.4603  -0.4516  -0.4368  -0.4247  -0.4216  -0.4141  -0.4110
 -0.3957  -0.3833  -0.3742  -0.3632  -0.3532  -0.3478  -0.3451  -0.3381
 -0.3355  -0.3290  -0.3277  -0.3215  -0.3165  -0.2938  -0.2766  -0.2681
 -0.2613
 -- Virtual --
 -0.0789  -0.0586  -0.0526  -0.0441  -0.0431  -0.0273  -0.0095  -0.0083
 -0.0022   0.0037   0.0119   0.0182   0.0227   0.0274   0.0282   0.0328
  0.0422   0.0499   0.0514   0.0556   0.0564   0.0601   0.0666   0.0720
  0.0755   0.0799   0.0818   0.0845   0.0904   0.0944   0.0985   0.1013
  0.1040   0.1048   0.1069   0.1138   0.1149   0.1180   0.1189   0.1243
  0.1253   0.1290   0.1321   0.1326   0.1347   0.1404   0.1434   0.1447
  0.1477   0.1517   0.1549   0.1560   0.1640   0.1658   0.1699   0.1727
  0.1794   0.1811   0.1889   0.1983   0.1998   0.2046   0.2112   0.2139
  0.2175   0.2188   0.2285   0.2286   0.2307   0.2311   0.2326   0.2374
  0.2396   0.2411   0.2490   0.2525   0.2550   0.2594   0.2625   0.2662
  0.2683   0.2733   0.2759   0.2810   0.2823   0.2863   0.2899   0.2973
  0.3011   0.3040   0.3084   0.3179   0.3239   0.3277   0.3308   0.3382
  0.3396   0.3514   0.3959   0.4100   0.4152   0.4204   0.4260   0.4314
  0.4366   0.4497   0.4554   0.4574   0.4618   0.4691   0.4711   0.4770
  0.4899   0.4907   0.4925   0.4966   0.4995   0.5058   0.5098   0.5124
  0.5204   0.5229   0.5305   0.5391   0.5550   0.5587   0.5674   0.5796
  0.5845   0.5927   0.5964   0.6014   0.6066   0.6088   0.6115   0.6119
  0.6165   0.6198   0.6303   0.6368   0.6502   0.6618   0.6638   0.6666
  0.6808   0.6914   0.6948   0.7082   0.7128   0.7212   0.7554   0.7843
  0.7904   0.8019   0.8046   0.8060   0.8148   0.8264   0.8316   0.8352
  0.8371   0.8398   0.8431   0.8467   0.8498   0.8543   0.8547   0.8552
  0.8655   0.8701   0.8721   0.8822   0.8859   0.8913   0.8999   0.9098
  0.9169   0.9243   0.9266   0.9287   0.9338   0.9362   0.9401   0.9431
  0.9498   0.9535   0.9631   0.9635   0.9717   0.9751   0.9771   0.9861
  0.9883   0.9937   1.0016   1.0101   1.0140   1.0267   1.0465   1.0541
  1.0647   1.0709   1.0944   1.1430   1.1519   1.1585   1.1679   1.1757
  1.2075   1.2095   1.2227   1.2273   1.2346   1.2512   1.2566   1.2775
  1.2920   1.2943   1.3003   1.3074   1.3198   1.3413   1.3607   1.3687
  1.3799   1.3899   1.4235   1.4627   1.4629   1.4934   1.5051   1.5302
  1.5541   1.5602   1.5700   1.5767   1.5918   1.6374   1.6447   1.6610
  1.6840   1.7109   1.7373   1.7552   1.7671   1.7681   1.7817   1.8000
  1.8228   1.8462   1.8533   1.8615   1.8733   1.8889   1.9125   1.9162
  1.9422   1.9526   1.9748   1.9799   2.0130   2.0422   2.0505   2.0911
  2.1267   2.1429   2.1737   2.1963   2.2180   2.2390   2.2487   2.2560
  2.2654   2.2731   2.2770   2.2924   2.2992   2.3022   2.3187   2.3255
  2.3332   2.3812   2.3909   2.4073   2.4153   2.4271   2.4383   2.4505
  2.4710   2.4868   2.5037   2.5316   2.5350   2.5464   2.5528   2.5689
  2.6021   2.6196   2.6292   2.6360   2.6453   2.6770   2.6855   2.7020
  2.7107   2.7154   2.7403   2.7514   2.7694   2.7830   2.7864   2.8122
  2.8231   2.8783   2.8951   2.9264   2.9633   3.0499   3.0683   3.0707
  3.0850   3.1091   3.1304   3.1578   3.1822   3.2157   3.2424   3.2593
  3.2685   3.3508   3.3787   3.4081   3.5191   3.5437   3.6360   3.6651
  3.7784   3.8444   3.8987   3.9512   4.0253   4.0525   4.3610   4.7919
  4.8184   9.7434   9.7740   9.7829   9.8079   9.8363   9.8458   9.8856
 23.3092  23.4804  23.7878  23.8234  23.8608  23.8883  23.9346  23.9390
 23.9865  24.0376  24.0788  24.1230  25.8078  25.8119  25.8218  25.9158
 25.9315  25.9817  26.0124  26.0981  26.1208  26.1455  26.1878  26.3387
 26.3690  26.3979  26.5635  26.5812  26.6074  26.7254  26.8228  26.9479
 27.0213 215.7379 215.7672 215.7777 215.8111 215.8377 215.8530 215.9052
 --------------------------------------------------------------

          Ground-State Mulliken Net Atomic Charges

     Atom                 Charge (a.u.)
  ----------------------------------------
      1 C                    -0.263646
      2 C                    -0.634725
      3 Cl                    0.397177
      4 C                     0.285002
      5 Cl                    0.518251
      6 C                    -1.478790
      7 H                     0.223806
      8 C                     0.182824
      9 Cl                    0.513068
     10 C                    -0.534911
     11 Cl                    0.430387
     12 C                     0.243651
     13 C                    -0.820190
     14 Cl                    0.383293
     15 C                     0.700892
     16 Cl                    0.504706
     17 C                    -0.787710
     18 H                     0.206225
     19 C                    -0.221420
     20 H                     0.208720
     21 C                    -0.326442
     22 Cl                    0.269834
  ----------------------------------------
  Sum of atomic charges =     0.000000

 -----------------------------------------------------------------
                    Cartesian Multipole Moments
 -----------------------------------------------------------------
    Charge (ESU x 10^10)
                 0.0000
    Dipole Moment (Debye)
         X       0.5446      Y       0.7925      Z      -1.0029
       Tot       1.3895
    Quadrupole Moments (Debye-Ang)
        XX    -149.8376     XY       3.3321     YY    -160.1167
        XZ      -9.8364     YZ      -2.6581     ZZ    -152.9178
    Octopole Moments (Debye-Ang^2)
       XXX    -197.9172    XXY      42.8801    XYY     -74.3846
       YYY      83.7087    XXZ       0.5337    XYZ      -8.4897
       YYZ      20.6096    XZZ     -50.1388    YZZ      32.8977
       ZZZ      37.6069
    Hexadecapole Moments (Debye-Ang^3)
      XXXX   -5601.6764   XXXY     537.1590   XXYY   -1218.4847
      XYYY     491.2103   YYYY   -1475.6790   XXXZ     374.9064
      XXYZ     -13.8680   XYYZ     178.1122   YYYZ      31.2215
      XXZZ   -1417.4353   XYZZ     193.9587   YYZZ    -825.3156
      XZZZ     442.0982   YZZZ      32.8296   ZZZZ   -3385.5108
 -----------------------------------------------------------------
 Calculating analytic gradient of the SCF energy
 Gradient of SCF Energy
            1           2           3           4           5           6
    1   0.0001507   0.0001024   0.0019373   0.0002553   0.0001246  -0.0001402
    2   0.0001247  -0.0016954  -0.0110040  -0.0001060   0.0000150  -0.0000099
    3  -0.0001159  -0.0001193  -0.0060448  -0.0000844   0.0000580   0.0000479
            7           8           9          10          11          12
    1   0.0000081   0.0001534   0.0000231   0.0001509   0.0067532  -0.0002899
    2  -0.0000407   0.0000417  -0.0000368   0.0015666   0.0109410   0.0002228
    3   0.0000184  -0.0000838  -0.0001310  -0.0001326   0.0009452  -0.0000083
           13          14          15          16          17          18
    1   0.0006706  -0.0015427  -0.0002705  -0.0000678   0.0001303   0.0000062
    2   0.0011084   0.0105998   0.0000065  -0.0000537   0.0001387   0.0000184
    3   0.0010329   0.0067797   0.0002229   0.0000265  -0.0001908  -0.0000187
           19          20          21          22
    1   0.0000356  -0.0000759  -0.0008172  -0.0072974
    2  -0.0000998   0.0000370  -0.0015102  -0.0102642
    3  -0.0000337   0.0000305  -0.0006695  -0.0015293
 Max gradient component =       1.100E-02
 RMS gradient           =       3.166E-03
 Gradient time:  CPU 307.79 s  wall 307.80 s
 Geometry Optimization Parameters
   NAtoms,    NIC,     NZ,  NCons,   NDum,   NFix, NCnnct, MaxDiis
       22     171      22       0       0       0       0       0

 Cartesian Hessian Update
 Hessian updated using BFGS update


** GEOMETRY OPTIMIZATION IN DELOCALIZED INTERNAL COORDINATES **
   Searching for a Minimum

   Optimization Cycle:   7

                       Coordinates (Angstroms)
     ATOM                X               Y               Z
      1  C        -0.0000268012   -0.0050537110    0.0062684671
      2  C        -0.0039550134    0.1619955391    1.4026555681
      3  Cl        1.4997669896    0.3511733072    2.2536627242
      4  C        -1.2096132794    0.1891837317    2.1088247529
      5  Cl       -1.2509324143    0.3934181689    3.8406747984
      6  C        -2.4168460325    0.0564989238    1.4367629251
      7  H        -3.3464537661    0.0808179736    1.9877512417
      8  C        -2.4315644593   -0.1067082489    0.0587130331
      9  Cl       -3.9767004047   -0.2703962966   -0.7339268885
     10  C        -1.2319463195   -0.1395936951   -0.6582578131
     11  Cl       -1.2615380702   -0.3655070077   -2.3812818348
     12  C         1.2796599828   -0.0324808006   -0.7554628290
     13  C         2.2567655975   -1.0171187867   -0.5049046076
     14  Cl        1.9513686364   -2.2364045505    0.6971468642
     15  C         3.4574866821   -1.0332099442   -1.2204577543
     16  Cl        4.6779151281   -2.2464089446   -0.9262974461
     17  C         3.6994619463   -0.0717397432   -2.1968621441
     18  H         4.6320063527   -0.0937357693   -2.7454361765
     19  C         2.7510421515    0.9036756867   -2.4623442978
     20  H         2.9326657514    1.6565718706   -3.2174221537
     21  C         1.5589374296    0.9176516459   -1.7476748412
     22  Cl        0.4064132049    2.1832201186   -2.1085765780
   Point Group: c1    Number of degrees of freedom:    60


   Energy is  -3680.733016062

 Hessian updated using BFGS update

 60 Hessian modes will be used to form the next step
  Hessian Eigenvalues:
     0.016315    0.017505    0.018780    0.020576    0.020683    0.021679
     0.022057    0.022742    0.023497    0.024089    0.024090    0.024113
     0.024114    0.024135    0.024136    0.024143    0.024143    0.026098
     0.055184    0.094855    0.101108    0.159998    0.160000    0.160032
     0.216298    0.223116    0.227208    0.227697    0.234608    0.236552
     0.246118    0.249977    0.249987    0.249993    0.249994    0.250024
     0.253427    0.287954    0.289020    0.290409    0.292959    0.301033
     0.301038    0.301211    0.317101    0.356665    0.356668    0.356676
     0.404033    0.406705    0.419348    0.426127    0.457277    0.458728
     0.466502    0.470480    0.478202    0.478242    0.479146    0.481693

 Minimum search - taking simple RFO step
 Searching for Lamda that Minimizes Along All modes
 Value Taken    Lamda =  -0.00993764
 Calculated Step too Large.  Step scaled by  0.548619
 Step Taken.  Stepsize is  0.300000

                             Maximum     Tolerance    Cnvgd?
         Gradient           0.013969      0.000300      NO
         Displacement       0.225454      0.001200      NO
         Energy change     -0.006416      0.000001      NO


 New Cartesian Coordinates Obtained by Inverse Iteration

 Displacement from previous Coordinates is:  0.416022
 ----------------------------------------------------------------
             Standard Nuclear Orientation (Angstroms)
    I     Atom           X                Y                Z
 ----------------------------------------------------------------
    1      C      -0.0008190225    -0.0060448885     0.0056959567
    2      C      -0.0038376495     0.1932735232     1.3966411863
    3      Cl      1.5018644628     0.4165867418     2.2377723587
    4      C      -1.2090208830     0.2208864393     2.1036154239
    5      Cl     -1.2514038501     0.4627244515     3.8303771431
    6      C      -2.4145750228     0.0564349320     1.4352419161
    7      H      -3.3441524237     0.0814229446     1.9863516273
    8      C      -2.4287719414    -0.1391807916     0.0611590566
    9      Cl     -3.9721183474    -0.3401927636    -0.7259390300
   10      C      -1.2290774623    -0.1725311622    -0.6556618298
   11      Cl     -1.2515730954    -0.4327038333    -2.3749090641
   12      C       1.2796340080    -0.0326043489    -0.7561164046
   13      C       2.2400721794    -1.0370920901    -0.5279686041
   14      Cl      1.9128297522    -2.2766108723     0.6487563280
   15      C       3.4418915043    -1.0525425631    -1.2415711034
   16      Cl      4.6449738303    -2.2888379652    -0.9747889746
   17      C       3.6987565076    -0.0692890038    -2.1925264885
   18      H       4.6321997539    -0.0905275371    -2.7396495833
   19      C       2.7651075723     0.9263618536    -2.4353470089
   20      H       2.9593693989     1.6946766229    -3.1715338135
   21      C       1.5718357540     0.9384065077    -1.7223387012
   22      Cl      0.4307282670     2.2232332711    -2.0537053806
 ----------------------------------------------------------------
 Nuclear Repulsion Energy =        2447.08169304 hartrees
 There are       97 alpha and       97 beta electrons
 Applying Cartesian multipole field
    Component          Value
    ---------          -----
     (2,0,0)        1.00000E-11
     (0,2,0)        2.00000E-11
     (0,0,2)       -3.00000E-11
 Nucleus-field energy     =    -0.0000000122 hartrees
 Requested basis set is 6-311++G(d,p)
 There are 178 shells and 495 basis functions
 A cutoff of  1.0D-15 yielded  11855 shell pairs
 There are    101682 function pairs (    109427 Cartesian)
 Smallest overlap matrix eigenvalue = 1.69E-07
 Linear dependence detected in AO basis
 Number of orthogonalized atomic orbitals = 489
 Maximum deviation from orthogonality = 5.579E-10
 Guess from superposition of atomic densities
 Warning:  Energy on first SCF cycle will be non-variational
 SAD guess density has 194.000000 electrons

 -----------------------------------------------------------------------
  General SCF calculation program by
  Eric Jon Sundstrom, Paul Horn, Yuezhi Mao, Dmitri Zuev, Alec White,
  David Stuck, Shaama M.S., Shane Yost, Joonho Lee, David Small,
  Daniel Levine, Susi Lehtola, Hugh Burton, Evgeny Epifanovsky,
  Bang C. Huynh
 -----------------------------------------------------------------------
 Exchange:     0.2000 Hartree-Fock + 0.0800 Slater + 0.7200 B88
 Correlation:  0.1900 VWN1RPA + 0.8100 LYP
 Using SG-1 standard quadrature grid
 A restricted SCF calculation will be
 performed using DIIS
 SCF converges when DIIS error is below 1.0e-08
 ---------------------------------------
  Cycle       Energy         DIIS error
 ---------------------------------------
    1   -3685.2468440255      2.75e-02  
    2   -3680.6264999264      1.93e-03  
    3   -3680.5597811610      2.34e-03  
    4   -3680.7292923709      5.00e-04  
    5   -3680.7360947319      2.23e-04  
    6   -3680.7373555877      1.03e-04  
    7   -3680.7376614940      2.18e-05  
    8   -3680.7376719497      1.12e-05  
    9   -3680.7376757409      2.92e-06  
   10   -3680.7376759886      8.17e-07  
   11   -3680.7376760088      2.15e-07  
   12   -3680.7376760095      1.18e-07  
   13   -3680.7376760105      4.00e-08  
   14   -3680.7376760104      1.59e-08  
   15   -3680.7376760104      4.31e-09  Convergence criterion met
 ---------------------------------------
 SCF time:   CPU 945.37s  wall 945.00s 
 SCF   energy in the final basis set =    -3680.7376760104
 Total energy in the final basis set =    -3680.7376760104

 --------------------------------------------------------------

                    Orbital Energies (a.u.)
 --------------------------------------------------------------

 Alpha MOs
 -- Occupied --
********-101.5786-101.5764-101.5764-101.5752-101.5749-101.5730 -10.2785
-10.2785 -10.2774 -10.2759 -10.2758 -10.2709 -10.2706 -10.2466 -10.2424
-10.2265 -10.2208 -10.2173  -9.4933  -9.4931  -9.4916  -9.4916  -9.4902
 -9.4898  -9.4882  -7.2582  -7.2579  -7.2565  -7.2563  -7.2551  -7.2547
 -7.2529  -7.2481  -7.2479  -7.2474  -7.2474  -7.2463  -7.2463  -7.2458
 -7.2456  -7.2448  -7.2446  -7.2443  -7.2439  -7.2429  -7.2424  -0.9653
 -0.9449  -0.9224  -0.9083  -0.8935  -0.8798  -0.8758  -0.8469  -0.8415
 -0.8056  -0.7621  -0.7459  -0.7426  -0.6832  -0.6373  -0.6271  -0.6187
 -0.5534  -0.5491  -0.5325  -0.5321  -0.5026  -0.4832  -0.4712  -0.4702
 -0.4655  -0.4600  -0.4513  -0.4368  -0.4247  -0.4199  -0.4144  -0.4106
 -0.3951  -0.3817  -0.3733  -0.3625  -0.3535  -0.3478  -0.3456  -0.3379
 -0.3356  -0.3293  -0.3281  -0.3237  -0.3202  -0.2929  -0.2770  -0.2674
 -0.2625
 -- Virtual --
 -0.0773  -0.0586  -0.0524  -0.0457  -0.0437  -0.0272  -0.0095  -0.0083
 -0.0023   0.0036   0.0117   0.0182   0.0227   0.0272   0.0284   0.0325
  0.0420   0.0497   0.0513   0.0555   0.0566   0.0601   0.0660   0.0715
  0.0755   0.0795   0.0817   0.0844   0.0907   0.0945   0.0987   0.1012
  0.1042   0.1049   0.1064   0.1133   0.1147   0.1177   0.1192   0.1239
  0.1254   0.1287   0.1318   0.1323   0.1343   0.1403   0.1431   0.1440
  0.1478   0.1515   0.1547   0.1563   0.1635   0.1647   0.1704   0.1729
  0.1793   0.1801   0.1877   0.1988   0.2001   0.2046   0.2113   0.2135
  0.2174   0.2192   0.2282   0.2295   0.2315   0.2328   0.2331   0.2373
  0.2385   0.2401   0.2490   0.2514   0.2552   0.2596   0.2610   0.2654
  0.2678   0.2729   0.2759   0.2814   0.2825   0.2867   0.2892   0.2955
  0.3009   0.3032   0.3075   0.3189   0.3230   0.3273   0.3294   0.3374
  0.3384   0.3511   0.3961   0.4099   0.4155   0.4206   0.4258   0.4312
  0.4354   0.4497   0.4566   0.4588   0.4617   0.4687   0.4708   0.4785
  0.4875   0.4881   0.4932   0.4966   0.5018   0.5069   0.5108   0.5153
  0.5202   0.5241   0.5303   0.5388   0.5555   0.5619   0.5688   0.5794
  0.5845   0.5952   0.5982   0.6012   0.6058   0.6090   0.6105   0.6127
  0.6146   0.6202   0.6305   0.6408   0.6530   0.6620   0.6660   0.6681
  0.6837   0.6887   0.6932   0.7060   0.7102   0.7193   0.7601   0.7837
  0.7898   0.8028   0.8053   0.8079   0.8165   0.8274   0.8335   0.8356
  0.8389   0.8398   0.8432   0.8462   0.8508   0.8538   0.8552   0.8556
  0.8644   0.8673   0.8717   0.8826   0.8856   0.8904   0.9009   0.9057
  0.9154   0.9173   0.9229   0.9257   0.9315   0.9360   0.9405   0.9430
  0.9510   0.9531   0.9636   0.9649   0.9717   0.9759   0.9795   0.9875
  0.9889   0.9933   1.0005   1.0103   1.0123   1.0271   1.0467   1.0514
  1.0640   1.0761   1.0966   1.1466   1.1512   1.1582   1.1672   1.1761
  1.2071   1.2120   1.2224   1.2268   1.2361   1.2517   1.2583   1.2800
  1.2885   1.2963   1.2997   1.3072   1.3185   1.3433   1.3611   1.3680
  1.3792   1.3921   1.4266   1.4607   1.4678   1.4928   1.5055   1.5279
  1.5553   1.5616   1.5709   1.5784   1.5919   1.6373   1.6436   1.6609
  1.6836   1.7113   1.7371   1.7553   1.7673   1.7680   1.7793   1.7990
  1.8218   1.8455   1.8527   1.8614   1.8736   1.8873   1.9177   1.9205
  1.9412   1.9530   1.9736   1.9795   2.0135   2.0414   2.0501   2.0909
  2.1260   2.1407   2.1708   2.2010   2.2205   2.2382   2.2465   2.2578
  2.2637   2.2704   2.2794   2.2885   2.2968   2.3006   2.3217   2.3256
  2.3324   2.3813   2.3934   2.4109   2.4125   2.4275   2.4383   2.4532
  2.4686   2.4840   2.4985   2.5322   2.5345   2.5464   2.5549   2.5657
  2.6060   2.6173   2.6220   2.6394   2.6499   2.6771   2.6864   2.7002
  2.7090   2.7147   2.7391   2.7515   2.7684   2.7806   2.7870   2.8115
  2.8231   2.8727   2.8949   2.9308   2.9652   3.0512   3.0689   3.0717
  3.0846   3.1085   3.1298   3.1582   3.1833   3.2175   3.2449   3.2611
  3.2679   3.3513   3.3790   3.4095   3.5197   3.5448   3.6365   3.6671
  3.7795   3.8447   3.8984   3.9531   4.0260   4.0524   4.3541   4.7922
  4.8196   9.7478   9.7751   9.7832   9.8099   9.8275   9.8392   9.9025
 23.3109  23.4810  23.7887  23.8251  23.8614  23.8898  23.9363  23.9398
 23.9862  24.0443  24.0793  24.1228  25.8035  25.8092  25.8209  25.9078
 25.9214  25.9759  26.0010  26.1081  26.1244  26.1467  26.1892  26.3414
 26.3475  26.3865  26.5617  26.5845  26.6068  26.7374  26.8147  26.9483
 27.0078 215.7424 215.7684 215.7780 215.8133 215.8270 215.8452 215.9249
 --------------------------------------------------------------

          Ground-State Mulliken Net Atomic Charges

     Atom                 Charge (a.u.)
  ----------------------------------------
      1 C                    -0.270668
      2 C                    -0.665940
      3 Cl                    0.396678
      4 C                     0.282252
      5 Cl                    0.526726
      6 C                    -1.415032
      7 H                     0.226214
      8 C                     0.177287
      9 Cl                    0.522274
     10 C                    -0.555069
     11 Cl                    0.428577
     12 C                     0.218069
     13 C                    -0.882498
     14 Cl                    0.377856
     15 C                     0.734124
     16 Cl                    0.513182
     17 C                    -0.739495
     18 H                     0.207890
     19 C                    -0.218867
     20 H                     0.208033
     21 C                    -0.346827
     22 Cl                    0.275234
  ----------------------------------------
  Sum of atomic charges =     0.000000

 -----------------------------------------------------------------
                    Cartesian Multipole Moments
 -----------------------------------------------------------------
    Charge (ESU x 10^10)
                 0.0000
    Dipole Moment (Debye)
         X       0.5552      Y       0.8124      Z      -0.9793
       Tot       1.3883
    Quadrupole Moments (Debye-Ang)
        XX    -149.6557     XY       3.4477     YY    -159.9988
        XZ      -9.8299     YZ      -2.6673     ZZ    -153.0728
    Octopole Moments (Debye-Ang^2)
       XXX    -196.1420    XXY      43.7925    XYY     -73.7088
       YYY      85.3610    XXZ       1.0566    XYZ      -8.6992
       YYZ      21.0250    XZZ     -50.2561    YZZ      33.4953
       ZZZ      40.3822
    Hexadecapole Moments (Debye-Ang^3)
      XXXX   -5558.3673   XXXY     525.0493   XXYY   -1221.0737
      XYYY     475.8915   YYYY   -1536.7151   XXXZ     389.9293
      XXYZ     -25.3694   XYYZ     182.4837   YYYZ      -6.0482
      XXZZ   -1406.1488   XYZZ     190.9827   YYZZ    -829.0559
      XZZZ     459.4806   YZZZ       0.5996   ZZZZ   -3352.2823
 -----------------------------------------------------------------
 Calculating analytic gradient of the SCF energy
 Gradient of SCF Energy
            1           2           3           4           5           6
    1  -0.0001380   0.0001795   0.0013459   0.0001696   0.0000892  -0.0000687
    2   0.0000543  -0.0013518  -0.0079805  -0.0000585  -0.0000078  -0.0000101
    3   0.0000700  -0.0002630  -0.0042813  -0.0000230   0.0000155   0.0000193
            7           8           9          10          11          12
    1   0.0000029   0.0000727   0.0000449   0.0002804   0.0047948  -0.0000098
    2  -0.0000317  -0.0000031  -0.0000060   0.0012760   0.0079033   0.0003037
    3   0.0000174  -0.0000797  -0.0000801  -0.0000991   0.0006973  -0.0001613
           13          14          15          16          17          18
    1   0.0004910  -0.0010257  -0.0002070  -0.0000655   0.0000378   0.0000129
    2   0.0009670   0.0075888  -0.0000893  -0.0000048   0.0001876   0.0000014
    3   0.0008536   0.0049069   0.0002325   0.0000056  -0.0001544  -0.0000055
           19          20          21          22
    1   0.0000672  -0.0000472  -0.0008042  -0.0052227
    2  -0.0000348   0.0000231  -0.0014088  -0.0073182
    3  -0.0000916   0.0000236  -0.0003894  -0.0012134
 Max gradient component =       7.981E-03
 RMS gradient           =       2.281E-03
 Gradient time:  CPU 312.75 s  wall 312.76 s
 Geometry Optimization Parameters
   NAtoms,    NIC,     NZ,  NCons,   NDum,   NFix, NCnnct, MaxDiis
       22     171      22       0       0       0       0       0

 Cartesian Hessian Update
 Hessian updated using BFGS update


** GEOMETRY OPTIMIZATION IN DELOCALIZED INTERNAL COORDINATES **
   Searching for a Minimum

   Optimization Cycle:   8

                       Coordinates (Angstroms)
     ATOM                X               Y               Z
      1  C        -0.0008190225   -0.0060448885    0.0056959567
      2  C        -0.0038376495    0.1932735232    1.3966411863
      3  Cl        1.5018644628    0.4165867418    2.2377723587
      4  C        -1.2090208830    0.2208864393    2.1036154239
      5  Cl       -1.2514038501    0.4627244515    3.8303771431
      6  C        -2.4145750228    0.0564349320    1.4352419161
      7  H        -3.3441524237    0.0814229446    1.9863516273
      8  C        -2.4287719414   -0.1391807916    0.0611590566
      9  Cl       -3.9721183474   -0.3401927636   -0.7259390300
     10  C        -1.2290774623   -0.1725311622   -0.6556618298
     11  Cl       -1.2515730954   -0.4327038333   -2.3749090641
     12  C         1.2796340080   -0.0326043489   -0.7561164046
     13  C         2.2400721794   -1.0370920901   -0.5279686041
     14  Cl        1.9128297522   -2.2766108723    0.6487563280
     15  C         3.4418915043   -1.0525425631   -1.2415711034
     16  Cl        4.6449738303   -2.2888379652   -0.9747889746
     17  C         3.6987565076   -0.0692890038   -2.1925264885
     18  H         4.6321997539   -0.0905275371   -2.7396495833
     19  C         2.7651075723    0.9263618536   -2.4353470089
     20  H         2.9593693989    1.6946766229   -3.1715338135
     21  C         1.5718357540    0.9384065077   -1.7223387012
     22  Cl        0.4307282670    2.2232332711   -2.0537053806
   Point Group: c1    Number of degrees of freedom:    60


   Energy is  -3680.737676010

 Hessian updated using BFGS update

 60 Hessian modes will be used to form the next step
  Hessian Eigenvalues:
     0.015805    0.016322    0.017508    0.020576    0.020683    0.021200
     0.021681    0.022743    0.023284    0.023511    0.024090    0.024090
     0.024114    0.024115    0.024135    0.024140    0.024143    0.024145
     0.055184    0.094143    0.101107    0.159999    0.160000    0.160032
     0.216298    0.223054    0.227193    0.227644    0.234609    0.236540
     0.246118    0.249977    0.249987    0.249993    0.249994    0.250021
     0.253381    0.287953    0.288953    0.290402    0.292956    0.301033
     0.301038    0.301213    0.317062    0.356665    0.356668    0.356676
     0.403918    0.406703    0.419349    0.426128    0.457271    0.458721
     0.466503    0.470481    0.478202    0.478239    0.479146    0.481655

 Minimum search - taking simple RFO step
 Searching for Lamda that Minimizes Along All modes
 Value Taken    Lamda =  -0.00725956
 Calculated Step too Large.  Step scaled by  0.546023
 Step Taken.  Stepsize is  0.300000

                             Maximum     Tolerance    Cnvgd?
         Gradient           0.010141      0.000300      NO
         Displacement       0.225765      0.001200      NO
         Energy change     -0.004660      0.000001      NO


 New Cartesian Coordinates Obtained by Inverse Iteration

 Displacement from previous Coordinates is:  0.413893
 ----------------------------------------------------------------
             Standard Nuclear Orientation (Angstroms)
    I     Atom           X                Y                Z
 ----------------------------------------------------------------
    1      C      -0.0016482326    -0.0066850744     0.0049772109
    2      C      -0.0047394725     0.2242569992     1.3901194662
    3      Cl      1.5019250075     0.4824294959     2.2212407023
    4      C      -1.2094434136     0.2519398392     2.0979172953
    5      Cl     -1.2533370814     0.5314424262     3.8188106213
    6      C      -2.4129479868     0.0560650932     1.4340958091
    7      H      -3.3424802834     0.0813119392     1.9853530245
    8      C      -2.4260796221    -0.1710774677     0.0646520493
    9      Cl     -3.9671865931    -0.4100884184    -0.7159668868
   10      C      -1.2263809379    -0.2045839001    -0.6521946122
   11      Cl     -1.2426967590    -0.4985730786    -2.3669462723
   12      C       1.2796804773    -0.0326983857    -0.7568454606
   13      C       2.2236226300    -1.0560705339    -0.5517305793
   14      Cl      1.8755203926    -2.3149251246     0.5993591253
   15      C       3.4266514782    -1.0709719985    -1.2633982571
   16      Cl      4.6120325880    -2.3296228294    -1.0242138283
   17      C       3.6987272936    -0.0673312142    -2.1886484230
   18      H       4.6329416471    -0.0878852940    -2.7345127935
   19      C       2.7800315290     0.9477524076    -2.4081423667
   20      H       2.9870379090     1.7307682671    -3.1251560563
   21      C       1.5857015280     0.9584248679    -1.6967888240
   22      Cl      0.4569811945     2.2619714522    -1.9984259339
 ----------------------------------------------------------------
 Nuclear Repulsion Energy =        2444.58418557 hartrees
 There are       97 alpha and       97 beta electrons
 Applying Cartesian multipole field
    Component          Value
    ---------          -----
     (2,0,0)        1.00000E-11
     (0,2,0)        2.00000E-11
     (0,0,2)       -3.00000E-11
 Nucleus-field energy     =    -0.0000000106 hartrees
 Requested basis set is 6-311++G(d,p)
 There are 178 shells and 495 basis functions
 A cutoff of  1.0D-15 yielded  11853 shell pairs
 There are    101706 function pairs (    109461 Cartesian)
 Smallest overlap matrix eigenvalue = 1.65E-07
 Linear dependence detected in AO basis
 Number of orthogonalized atomic orbitals = 489
 Maximum deviation from orthogonality = 5.580E-10
 Guess from superposition of atomic densities
 Warning:  Energy on first SCF cycle will be non-variational
 SAD guess density has 194.000000 electrons

 -----------------------------------------------------------------------
  General SCF calculation program by
  Eric Jon Sundstrom, Paul Horn, Yuezhi Mao, Dmitri Zuev, Alec White,
  David Stuck, Shaama M.S., Shane Yost, Joonho Lee, David Small,
  Daniel Levine, Susi Lehtola, Hugh Burton, Evgeny Epifanovsky,
  Bang C. Huynh
 -----------------------------------------------------------------------
 Exchange:     0.2000 Hartree-Fock + 0.0800 Slater + 0.7200 B88
 Correlation:  0.1900 VWN1RPA + 0.8100 LYP
 Using SG-1 standard quadrature grid
 A restricted SCF calculation will be
 performed using DIIS
 SCF converges when DIIS error is below 1.0e-08
 ---------------------------------------
  Cycle       Energy         DIIS error
 ---------------------------------------
    1   -3685.2371320582      2.74e-02  
    2   -3680.6297637715      1.93e-03  
    3   -3680.5631932218      2.34e-03  
    4   -3680.7328178070      4.96e-04  
    5   -3680.7395099874      2.20e-04  
    6   -3680.7407307555      1.03e-04  
    7   -3680.7410348424      2.14e-05  
    8   -3680.7410448591      1.12e-05  
    9   -3680.7410486775      2.91e-06  
   10   -3680.7410489235      8.14e-07  
   11   -3680.7410489434      2.09e-07  
   12   -3680.7410489444      1.15e-07  
   13   -3680.7410489445      3.92e-08  
   14   -3680.7410489446      1.59e-08  
   15   -3680.7410489450      4.33e-09  Convergence criterion met
 ---------------------------------------
 SCF time:   CPU 904.77s  wall 905.00s 
 SCF   energy in the final basis set =    -3680.7410489450
 Total energy in the final basis set =    -3680.7410489450

 --------------------------------------------------------------

                    Orbital Energies (a.u.)
 --------------------------------------------------------------

 Alpha MOs
 -- Occupied --
********-101.5787-101.5770-101.5770-101.5755-101.5752-101.5736 -10.2785
-10.2784 -10.2773 -10.2760 -10.2759 -10.2708 -10.2707 -10.2463 -10.2420
-10.2266 -10.2208 -10.2174  -9.4934  -9.4932  -9.4921  -9.4920  -9.4906
 -9.4898  -9.4887  -7.2583  -7.2580  -7.2570  -7.2568  -7.2555  -7.2547
 -7.2534  -7.2482  -7.2480  -7.2475  -7.2475  -7.2468  -7.2468  -7.2463
 -7.2461  -7.2453  -7.2447  -7.2446  -7.2440  -7.2434  -7.2429  -0.9651
 -0.9449  -0.9220  -0.9082  -0.8934  -0.8798  -0.8764  -0.8464  -0.8418
 -0.8055  -0.7622  -0.7460  -0.7428  -0.6830  -0.6370  -0.6269  -0.6193
 -0.5530  -0.5491  -0.5330  -0.5325  -0.5023  -0.4832  -0.4711  -0.4703
 -0.4656  -0.4597  -0.4510  -0.4369  -0.4247  -0.4184  -0.4146  -0.4103
 -0.3946  -0.3805  -0.3725  -0.3619  -0.3539  -0.3481  -0.3459  -0.3378
 -0.3357  -0.3298  -0.3285  -0.3251  -0.3231  -0.2919  -0.2775  -0.2668
 -0.2636
 -- Virtual --
 -0.0757  -0.0587  -0.0522  -0.0474  -0.0442  -0.0272  -0.0096  -0.0084
 -0.0024   0.0035   0.0115   0.0181   0.0226   0.0271   0.0286   0.0322
  0.0418   0.0496   0.0513   0.0554   0.0568   0.0600   0.0654   0.0710
  0.0755   0.0792   0.0817   0.0842   0.0910   0.0945   0.0988   0.1010
  0.1042   0.1050   0.1062   0.1128   0.1144   0.1171   0.1196   0.1235
  0.1253   0.1285   0.1313   0.1322   0.1341   0.1402   0.1428   0.1434
  0.1478   0.1514   0.1543   0.1571   0.1624   0.1644   0.1711   0.1732
  0.1790   0.1794   0.1868   0.1995   0.2003   0.2045   0.2110   0.2133
  0.2172   0.2194   0.2276   0.2295   0.2311   0.2335   0.2344   0.2364
  0.2381   0.2391   0.2491   0.2505   0.2561   0.2588   0.2598   0.2645
  0.2690   0.2724   0.2764   0.2811   0.2826   0.2864   0.2889   0.2945
  0.3007   0.3031   0.3074   0.3195   0.3213   0.3260   0.3265   0.3354
  0.3390   0.3510   0.3958   0.4096   0.4158   0.4212   0.4262   0.4312
  0.4348   0.4494   0.4563   0.4600   0.4617   0.4672   0.4707   0.4792
  0.4849   0.4859   0.4952   0.4961   0.5043   0.5082   0.5130   0.5188
  0.5199   0.5247   0.5305   0.5386   0.5568   0.5647   0.5699   0.5786
  0.5845   0.5956   0.5997   0.6015   0.6027   0.6081   0.6115   0.6129
  0.6169   0.6209   0.6303   0.6435   0.6558   0.6626   0.6657   0.6714
  0.6822   0.6880   0.6921   0.7018   0.7081   0.7189   0.7644   0.7831
  0.7869   0.8020   0.8074   0.8100   0.8174   0.8280   0.8345   0.8366
  0.8386   0.8417   0.8437   0.8461   0.8524   0.8528   0.8555   0.8556
  0.8644   0.8674   0.8725   0.8817   0.8857   0.8897   0.8987   0.9007
  0.9106   0.9148   0.9157   0.9233   0.9318   0.9372   0.9405   0.9451
  0.9520   0.9538   0.9643   0.9668   0.9720   0.9759   0.9828   0.9868
  0.9919   0.9936   1.0002   1.0092   1.0098   1.0284   1.0472   1.0499
  1.0610   1.0833   1.0984   1.1497   1.1514   1.1580   1.1669   1.1771
  1.2065   1.2155   1.2227   1.2265   1.2379   1.2520   1.2601   1.2813
  1.2853   1.2965   1.2996   1.3092   1.3171   1.3432   1.3614   1.3671
  1.3782   1.3916   1.4289   1.4570   1.4724   1.4893   1.5059   1.5239
  1.5564   1.5630   1.5720   1.5806   1.5917   1.6367   1.6424   1.6606
  1.6830   1.7120   1.7361   1.7553   1.7667   1.7682   1.7770   1.7982
  1.8207   1.8448   1.8521   1.8610   1.8739   1.8856   1.9201   1.9268
  1.9404   1.9533   1.9724   1.9800   2.0139   2.0406   2.0498   2.0904
  2.1254   2.1377   2.1676   2.2055   2.2218   2.2383   2.2458   2.2604
  2.2618   2.2673   2.2814   2.2882   2.2967   2.3024   2.3222   2.3255
  2.3321   2.3795   2.3939   2.4072   2.4146   2.4296   2.4388   2.4551
  2.4665   2.4797   2.4929   2.5314   2.5341   2.5475   2.5563   2.5620
  2.6105   2.6141   2.6156   2.6423   2.6550   2.6770   2.6874   2.6982
  2.7079   2.7140   2.7383   2.7515   2.7670   2.7776   2.7878   2.8111
  2.8227   2.8665   2.8943   2.9347   2.9665   3.0523   3.0698   3.0732
  3.0848   3.1086   3.1291   3.1576   3.1844   3.2196   3.2480   3.2617
  3.2673   3.3522   3.3794   3.4108   3.5193   3.5458   3.6367   3.6698
  3.7808   3.8449   3.8979   3.9546   4.0266   4.0522   4.3480   4.7927
  4.8203   9.7528   9.7760   9.7833   9.8122   9.8196   9.8347   9.9066
 23.3128  23.4816  23.7889  23.8263  23.8619  23.8909  23.9375  23.9397
 23.9860  24.0494  24.0801  24.1227  25.8016  25.8078  25.8199  25.9160
 25.9251  25.9635  25.9883  26.1129  26.1356  26.1517  26.1895  26.3158
 26.3232  26.3902  26.5586  26.5872  26.6071  26.7441  26.8112  26.9369
 27.0066 215.7475 215.7696 215.7779 215.8143 215.8194 215.8405 215.9290
 --------------------------------------------------------------

          Ground-State Mulliken Net Atomic Charges

     Atom                 Charge (a.u.)
  ----------------------------------------
      1 C                    -0.300041
      2 C                    -0.739743
      3 Cl                    0.415714
      4 C                     0.311630
      5 Cl                    0.533573
      6 C                    -1.326741
      7 H                     0.228736
      8 C                     0.201463
      9 Cl                    0.530108
     10 C                    -0.617436
     11 Cl                    0.445602
     12 C                     0.160128
     13 C                    -0.963911
     14 Cl                    0.393339
     15 C                     0.777772
     16 Cl                    0.519854
     17 C                    -0.691467
     18 H                     0.209600
     19 C                    -0.224841
     20 H                     0.207435
     21 C                    -0.368999
     22 Cl                    0.298225
  ----------------------------------------
  Sum of atomic charges =     0.000000

 -----------------------------------------------------------------
                    Cartesian Multipole Moments
 -----------------------------------------------------------------
    Charge (ESU x 10^10)
                -0.0000
    Dipole Moment (Debye)
         X       0.5654      Y       0.8312      Z      -0.9559
       Tot       1.3872
    Quadrupole Moments (Debye-Ang)
        XX    -149.4796     XY       3.5508     YY    -159.9079
        XZ      -9.8121     YZ      -2.6878     ZZ    -153.2198
    Octopole Moments (Debye-Ang^2)
       XXX    -194.3223    XXY      44.6661    XYY     -73.0672
       YYY      86.8961    XXZ       1.6080    XYZ      -8.8815
       YYZ      21.4761    XZZ     -50.3628    YZZ      34.0171
       ZZZ      43.1073
    Hexadecapole Moments (Debye-Ang^3)
      XXXX   -5516.7408   XXXY     512.3917   XXYY   -1224.3303
      XYYY     460.0729   YYYY   -1599.8519   XXXZ     405.6886
      XXYZ     -37.0431   XYYZ     187.2552   YYYZ     -43.4090
      XXZZ   -1394.9891   XYZZ     187.4870   YYZZ    -833.1089
      XZZZ     477.7731   YZZZ     -32.2078   ZZZZ   -3318.6078
 -----------------------------------------------------------------
 Calculating analytic gradient of the SCF energy
 Gradient of SCF Energy
            1           2           3           4           5           6
    1  -0.0003277   0.0001674   0.0009670   0.0000827   0.0000700  -0.0000095
    2   0.0000095  -0.0010241  -0.0056984  -0.0000285  -0.0000224  -0.0000078
    3   0.0001810  -0.0003318  -0.0029650  -0.0000015   0.0000048   0.0000109
            7           8           9          10          11          12
    1  -0.0000044   0.0000332   0.0000353   0.0003455   0.0033171   0.0002302
    2  -0.0000217  -0.0000264   0.0000170   0.0010037   0.0056036   0.0002756
    3   0.0000154  -0.0000695  -0.0000468  -0.0000247   0.0004179  -0.0002404
           13          14          15          16          17          18
    1   0.0003026  -0.0006600  -0.0001339  -0.0000523  -0.0000054   0.0000151
    2   0.0008231   0.0053267  -0.0001153   0.0000203   0.0001760  -0.0000006
    3   0.0006623   0.0035298   0.0001912   0.0000028  -0.0001056  -0.0000014
           19          20          21          22
    1   0.0000561  -0.0000153  -0.0007335  -0.0036802
    2  -0.0000109   0.0000104  -0.0011527  -0.0051573
    3  -0.0001036   0.0000165  -0.0002211  -0.0009208
 Max gradient component =       5.698E-03
 RMS gradient           =       1.619E-03
 Gradient time:  CPU 309.99 s  wall 309.99 s
 Geometry Optimization Parameters
   NAtoms,    NIC,     NZ,  NCons,   NDum,   NFix, NCnnct, MaxDiis
       22     171      22       0       0       0       0       0

 Cartesian Hessian Update
 Hessian updated using BFGS update


** GEOMETRY OPTIMIZATION IN DELOCALIZED INTERNAL COORDINATES **
   Searching for a Minimum

   Optimization Cycle:   9

                       Coordinates (Angstroms)
     ATOM                X               Y               Z
      1  C        -0.0016482326   -0.0066850744    0.0049772109
      2  C        -0.0047394725    0.2242569992    1.3901194662
      3  Cl        1.5019250075    0.4824294959    2.2212407023
      4  C        -1.2094434136    0.2519398392    2.0979172953
      5  Cl       -1.2533370814    0.5314424262    3.8188106213
      6  C        -2.4129479868    0.0560650932    1.4340958091
      7  H        -3.3424802834    0.0813119392    1.9853530245
      8  C        -2.4260796221   -0.1710774677    0.0646520493
      9  Cl       -3.9671865931   -0.4100884184   -0.7159668868
     10  C        -1.2263809379   -0.2045839001   -0.6521946122
     11  Cl       -1.2426967590   -0.4985730786   -2.3669462723
     12  C         1.2796804773   -0.0326983857   -0.7568454606
     13  C         2.2236226300   -1.0560705339   -0.5517305793
     14  Cl        1.8755203926   -2.3149251246    0.5993591253
     15  C         3.4266514782   -1.0709719985   -1.2633982571
     16  Cl        4.6120325880   -2.3296228294   -1.0242138283
     17  C         3.6987272936   -0.0673312142   -2.1886484230
     18  H         4.6329416471   -0.0878852940   -2.7345127935
     19  C         2.7800315290    0.9477524076   -2.4081423667
     20  H         2.9870379090    1.7307682671   -3.1251560563
     21  C         1.5857015280    0.9584248679   -1.6967888240
     22  Cl        0.4569811945    2.2619714522   -1.9984259339
   Point Group: c1    Number of degrees of freedom:    60


   Energy is  -3680.741048945

 Hessian updated using BFGS update

 60 Hessian modes will be used to form the next step
  Hessian Eigenvalues:
     0.012351    0.016318    0.017506    0.020576    0.020682    0.020781
     0.021681    0.022743    0.022948    0.023503    0.024090    0.024090
     0.024114    0.024114    0.024135    0.024141    0.024143    0.024147
     0.055184    0.093743    0.101107    0.159999    0.160000    0.160032
     0.216298    0.222946    0.227171    0.227598    0.234611    0.236529
     0.246117    0.249977    0.249987    0.249993    0.249995    0.250026
     0.253349    0.287956    0.288884    0.290400    0.292955    0.301033
     0.301038    0.301213    0.317068    0.356665    0.356668    0.356676
     0.403788    0.406701    0.419348    0.426128    0.457264    0.458714
     0.466503    0.470472    0.478202    0.478231    0.479146    0.481625

 Minimum search - taking simple RFO step
 Searching for Lamda that Minimizes Along All modes
 Value Taken    Lamda =  -0.00505445
 Calculated Step too Large.  Step scaled by  0.561457
 Step Taken.  Stepsize is  0.300000

                             Maximum     Tolerance    Cnvgd?
         Gradient           0.007242      0.000300      NO
         Displacement       0.225447      0.001200      NO
         Energy change     -0.003373      0.000001      NO


 New Cartesian Coordinates Obtained by Inverse Iteration

 Displacement from previous Coordinates is:  0.416644
 ----------------------------------------------------------------
             Standard Nuclear Orientation (Angstroms)
    I     Atom           X                Y                Z
 ----------------------------------------------------------------
    1      C      -0.0022123172    -0.0064648015     0.0044355394
    2      C      -0.0063269920     0.2553988097     1.3833488822
    3      Cl      1.5003099114     0.5488664548     2.2041827749
    4      C      -1.2106762401     0.2826871691     2.0917737099
    5      Cl     -1.2570515560     0.5999998259     3.8059272430
    6      C      -2.4116323130     0.0553142128     1.4330995287
    7      H      -3.3411652296     0.0801661088     1.9844257992
    8      C      -2.4229276511    -0.2028198755     0.0689509294
    9      Cl     -3.9609226684    -0.4814146716    -0.7045105900
   10      C      -1.2231563184    -0.2357732048    -0.6478091959
   11      Cl     -1.2328617944    -0.5639800506    -2.3570681435
   12      C       1.2798085044    -0.0321080896    -0.7572394623
   13      C       2.2069990896    -1.0737589152    -0.5758974816
   14      Cl      1.8378454584    -2.3512836238     0.5486844284
   15      C       3.4110902024    -1.0886559785    -1.2859448099
   16      Cl      4.5777279605    -2.3696561152    -1.0754873630
   17      C       3.6988937572    -0.0658557654    -2.1851711553
   18      H       4.6336155503    -0.0862510257    -2.7301847270
   19      C       2.7956813953     0.9681981545    -2.3805228773
   20      H       3.0154750087     1.7651269755    -3.0781900375
   21      C       1.6004611925     0.9781670600    -1.6706686057
   22      Cl      0.4849383420     2.2999468144    -1.9425793759
 ----------------------------------------------------------------
 Nuclear Repulsion Energy =        2442.40364594 hartrees
 There are       97 alpha and       97 beta electrons
 Applying Cartesian multipole field
    Component          Value
    ---------          -----
     (2,0,0)        1.00000E-11
     (0,2,0)        2.00000E-11
     (0,0,2)       -3.00000E-11
 Nucleus-field energy     =    -0.0000000089 hartrees
 Requested basis set is 6-311++G(d,p)
 There are 178 shells and 495 basis functions
 A cutoff of  1.0D-15 yielded  11838 shell pairs
 There are    101552 function pairs (    109290 Cartesian)
 Smallest overlap matrix eigenvalue = 1.62E-07
 Linear dependence detected in AO basis
 Number of orthogonalized atomic orbitals = 489
 Maximum deviation from orthogonality = 7.259E-10
 Guess from superposition of atomic densities
 Warning:  Energy on first SCF cycle will be non-variational
 SAD guess density has 194.000000 electrons

 -----------------------------------------------------------------------
  General SCF calculation program by
  Eric Jon Sundstrom, Paul Horn, Yuezhi Mao, Dmitri Zuev, Alec White,
  David Stuck, Shaama M.S., Shane Yost, Joonho Lee, David Small,
  Daniel Levine, Susi Lehtola, Hugh Burton, Evgeny Epifanovsky,
  Bang C. Huynh
 -----------------------------------------------------------------------
 Exchange:     0.2000 Hartree-Fock + 0.0800 Slater + 0.7200 B88
 Correlation:  0.1900 VWN1RPA + 0.8100 LYP
 Using SG-1 standard quadrature grid
 A restricted SCF calculation will be
 performed using DIIS
 SCF converges when DIIS error is below 1.0e-08
 ---------------------------------------
  Cycle       Energy         DIIS error
 ---------------------------------------
    1   -3685.2296172670      2.74e-02  
    2   -3680.6320229285      1.93e-03  
    3   -3680.5655272698      2.34e-03  
    4   -3680.7353232760      4.92e-04  
    5   -3680.7419283258      2.18e-04  
    6   -3680.7431128808      1.02e-04  
    7   -3680.7434154200      2.11e-05  
    8   -3680.7434250041      1.12e-05  
    9   -3680.7434288373      2.90e-06  
   10   -3680.7434290816      8.12e-07  
   11   -3680.7434291015      2.03e-07  
   12   -3680.7434291026      1.11e-07  
   13   -3680.7434291029      3.80e-08  
   14   -3680.7434291029      1.59e-08  
   15   -3680.7434291029      4.38e-09  Convergence criterion met
 ---------------------------------------
 SCF time:   CPU 903.73s  wall 904.00s 
 SCF   energy in the final basis set =    -3680.7434291029
 Total energy in the final basis set =    -3680.7434291029

 --------------------------------------------------------------

                    Orbital Energies (a.u.)
 --------------------------------------------------------------

 Alpha MOs
 -- Occupied --
********-101.5788-101.5775-101.5775-101.5760-101.5753-101.5741 -10.2785
-10.2784 -10.2773 -10.2761 -10.2760 -10.2707 -10.2707 -10.2460 -10.2417
-10.2266 -10.2209 -10.2174  -9.4934  -9.4933  -9.4925  -9.4925  -9.4910
 -9.4899  -9.4891  -7.2583  -7.2581  -7.2574  -7.2572  -7.2559  -7.2548
 -7.2538  -7.2483  -7.2481  -7.2476  -7.2476  -7.2473  -7.2472  -7.2467
 -7.2465  -7.2457  -7.2451  -7.2447  -7.2441  -7.2438  -7.2433  -0.9649
 -0.9450  -0.9217  -0.9082  -0.8933  -0.8798  -0.8768  -0.8461  -0.8420
 -0.8053  -0.7623  -0.7461  -0.7430  -0.6829  -0.6367  -0.6266  -0.6200
 -0.5526  -0.5492  -0.5337  -0.5325  -0.5022  -0.4833  -0.4710  -0.4704
 -0.4656  -0.4594  -0.4508  -0.4370  -0.4248  -0.4172  -0.4148  -0.4102
 -0.3942  -0.3795  -0.3718  -0.3614  -0.3544  -0.3484  -0.3461  -0.3377
 -0.3357  -0.3306  -0.3289  -0.3263  -0.3250  -0.2909  -0.2782  -0.2663
 -0.2644
 -- Virtual --
 -0.0740  -0.0588  -0.0520  -0.0492  -0.0446  -0.0272  -0.0096  -0.0084
 -0.0025   0.0034   0.0113   0.0181   0.0225   0.0269   0.0287   0.0320
  0.0416   0.0494   0.0514   0.0554   0.0571   0.0599   0.0648   0.0706
  0.0755   0.0788   0.0816   0.0841   0.0913   0.0945   0.0989   0.1007
  0.1041   0.1053   0.1062   0.1121   0.1140   0.1165   0.1201   0.1230
  0.1253   0.1283   0.1308   0.1322   0.1339   0.1401   0.1425   0.1430
  0.1477   0.1515   0.1537   0.1579   0.1611   0.1646   0.1717   0.1736
  0.1786   0.1790   0.1865   0.2002   0.2006   0.2043   0.2103   0.2133
  0.2166   0.2193   0.2266   0.2287   0.2301   0.2318   0.2341   0.2365
  0.2386   0.2396   0.2480   0.2513   0.2556   0.2592   0.2598   0.2648
  0.2707   0.2721   0.2770   0.2806   0.2824   0.2853   0.2894   0.2942
  0.3005   0.3032   0.3076   0.3133   0.3221   0.3240   0.3257   0.3350
  0.3400   0.3511   0.3953   0.4090   0.4160   0.4221   0.4276   0.4317
  0.4348   0.4488   0.4553   0.4604   0.4618   0.4660   0.4704   0.4786
  0.4830   0.4852   0.4952   0.4969   0.5058   0.5097   0.5151   0.5196
  0.5218   0.5248   0.5313   0.5386   0.5585   0.5668   0.5710   0.5774
  0.5843   0.5949   0.5996   0.6002   0.6020   0.6079   0.6129   0.6139
  0.6197   0.6221   0.6296   0.6452   0.6567   0.6637   0.6661   0.6729
  0.6789   0.6877   0.6916   0.6973   0.7072   0.7205   0.7680   0.7816
  0.7842   0.8008   0.8093   0.8116   0.8180   0.8283   0.8348   0.8368
  0.8385   0.8420   0.8442   0.8464   0.8517   0.8537   0.8559   0.8575
  0.8660   0.8691   0.8757   0.8795   0.8859   0.8892   0.8936   0.8977
  0.9061   0.9107   0.9131   0.9212   0.9323   0.9369   0.9423   0.9468
  0.9522   0.9551   0.9650   0.9687   0.9718   0.9770   0.9844   0.9862
  0.9924   0.9968   1.0010   1.0062   1.0095   1.0299   1.0477   1.0502
  1.0579   1.0895   1.0993   1.1494   1.1554   1.1587   1.1671   1.1789
  1.2055   1.2192   1.2235   1.2276   1.2402   1.2522   1.2620   1.2818
  1.2831   1.2954   1.2996   1.3123   1.3166   1.3410   1.3616   1.3665
  1.3773   1.3868   1.4304   1.4528   1.4765   1.4842   1.5066   1.5185
  1.5573   1.5640   1.5735   1.5838   1.5912   1.6362   1.6412   1.6604
  1.6821   1.7129   1.7344   1.7554   1.7661   1.7685   1.7756   1.7979
  1.8196   1.8443   1.8517   1.8605   1.8741   1.8840   1.9218   1.9328
  1.9400   1.9535   1.9713   1.9811   2.0143   2.0398   2.0495   2.0897
  2.1249   2.1341   2.1643   2.2097   2.2209   2.2394   2.2462   2.2595
  2.2620   2.2665   2.2806   2.2925   2.2997   2.3060   2.3179   2.3279
  2.3324   2.3749   2.3912   2.4047   2.4192   2.4319   2.4402   2.4550
  2.4658   2.4734   2.4896   2.5297   2.5340   2.5489   2.5560   2.5590
  2.6045   2.6131   2.6200   2.6444   2.6595   2.6769   2.6883   2.6964
  2.7076   2.7133   2.7380   2.7514   2.7651   2.7743   2.7891   2.8113
  2.8219   2.8602   2.8934   2.9384   2.9671   3.0532   3.0712   3.0751
  3.0857   3.1089   3.1282   3.1560   3.1859   3.2214   3.2520   3.2610
  3.2666   3.3537   3.3801   3.4123   3.5183   3.5468   3.6369   3.6735
  3.7822   3.8451   3.8973   3.9561   4.0272   4.0520   4.3428   4.7935
  4.8203   9.7578   9.7769   9.7831   9.8110   9.8179   9.8331   9.8989
 23.3150  23.4823  23.7888  23.8268  23.8625  23.8920  23.9380  23.9394
 23.9857  24.0535  24.0811  24.1226  25.8016  25.8069  25.8186  25.9294
 25.9405  25.9470  25.9785  26.1137  26.1435  26.1706  26.1881  26.2812
 26.2994  26.3957  26.5550  26.5876  26.6104  26.7420  26.8161  26.9158
 27.0211 215.7525 215.7707 215.7775 215.8085 215.8219 215.8399 215.9191
 --------------------------------------------------------------

          Ground-State Mulliken Net Atomic Charges

     Atom                 Charge (a.u.)
  ----------------------------------------
      1 C                    -0.346039
      2 C                    -0.847516
      3 Cl                    0.446953
      4 C                     0.369091
      5 Cl                    0.538729
      6 C                    -1.214935
      7 H                     0.231362
      8 C                     0.255374
      9 Cl                    0.536398
     10 C                    -0.717516
     11 Cl                    0.474258
     12 C                     0.079591
     13 C                    -1.069896
     14 Cl                    0.423035
     15 C                     0.838181
     16 Cl                    0.524431
     17 C                    -0.642007
     18 H                     0.211343
     19 C                    -0.237975
     20 H                     0.207017
     21 C                    -0.392433
     22 Cl                    0.332555
  ----------------------------------------
  Sum of atomic charges =     0.000000

 -----------------------------------------------------------------
                    Cartesian Multipole Moments
 -----------------------------------------------------------------
    Charge (ESU x 10^10)
                 0.0000
    Dipole Moment (Debye)
         X       0.5753      Y       0.8481      Z      -0.9329
       Tot       1.3858
    Quadrupole Moments (Debye-Ang)
        XX    -149.3053     XY       3.6414     YY    -159.8445
        XZ      -9.7849     YZ      -2.7171     ZZ    -153.3598
    Octopole Moments (Debye-Ang^2)
       XXX    -192.4702    XXY      45.4930    XYY     -72.4604
       YYY      88.3359    XXZ       2.1870    XYZ      -9.0326
       YYZ      21.9642    XZZ     -50.4560    YZZ      34.4743
       ZZZ      45.7998
    Hexadecapole Moments (Debye-Ang^3)
      XXXX   -5474.0087   XXXY     498.8531   XXYY   -1227.8499
      XYYY     443.4314   YYYY   -1665.6867   XXXZ     422.3614
      XXYZ     -48.9184   XYYZ     192.4451   YYYZ     -81.0701
      XXZZ   -1383.5174   XYZZ     183.3861   YYZZ    -837.5724
      XZZZ     497.0420   YZZZ     -65.8143   ZZZZ   -3284.5279
 -----------------------------------------------------------------
 Calculating analytic gradient of the SCF energy
 Gradient of SCF Energy
            1           2           3           4           5           6
    1  -0.0004036   0.0001029   0.0007308   0.0000282   0.0000509   0.0000139
    2  -0.0000335  -0.0007210  -0.0039366  -0.0000173  -0.0000290  -0.0000012
    3   0.0001915  -0.0003385  -0.0019766   0.0000171   0.0000062   0.0000222
            7           8           9          10          11          12
    1  -0.0000088   0.0000286   0.0000066   0.0003765   0.0022033   0.0003322
    2  -0.0000143  -0.0000250   0.0000262   0.0007603   0.0038369   0.0001696
    3   0.0000104  -0.0000827  -0.0000210   0.0000622   0.0001826  -0.0002301
           13          14          15          16          17          18
    1   0.0001190  -0.0004030  -0.0000682  -0.0000327  -0.0000083   0.0000113
    2   0.0006641   0.0036020  -0.0001100   0.0000302   0.0001365   0.0000019
    3   0.0004648   0.0024834   0.0001415   0.0000048  -0.0000649  -0.0000028
           19          20          21          22
    1   0.0000267   0.0000049  -0.0005774  -0.0025337
    2  -0.0000004   0.0000015  -0.0008208  -0.0035201
    3  -0.0000960   0.0000096  -0.0001090  -0.0006747
 Max gradient component =       3.937E-03
 RMS gradient           =       1.112E-03
 Gradient time:  CPU 307.01 s  wall 307.02 s
 Geometry Optimization Parameters
   NAtoms,    NIC,     NZ,  NCons,   NDum,   NFix, NCnnct, MaxDiis
       22     171      22       0       0       0       0       0

 Cartesian Hessian Update
 Hessian updated using BFGS update


** GEOMETRY OPTIMIZATION IN DELOCALIZED INTERNAL COORDINATES **
   Searching for a Minimum

   Optimization Cycle:  10

                       Coordinates (Angstroms)
     ATOM                X               Y               Z
      1  C        -0.0022123172   -0.0064648015    0.0044355394
      2  C        -0.0063269920    0.2553988097    1.3833488822
      3  Cl        1.5003099114    0.5488664548    2.2041827749
      4  C        -1.2106762401    0.2826871691    2.0917737099
      5  Cl       -1.2570515560    0.5999998259    3.8059272430
      6  C        -2.4116323130    0.0553142128    1.4330995287
      7  H        -3.3411652296    0.0801661088    1.9844257992
      8  C        -2.4229276511   -0.2028198755    0.0689509294
      9  Cl       -3.9609226684   -0.4814146716   -0.7045105900
     10  C        -1.2231563184   -0.2357732048   -0.6478091959
     11  Cl       -1.2328617944   -0.5639800506   -2.3570681435
     12  C         1.2798085044   -0.0321080896   -0.7572394623
     13  C         2.2069990896   -1.0737589152   -0.5758974816
     14  Cl        1.8378454584   -2.3512836238    0.5486844284
     15  C         3.4110902024   -1.0886559785   -1.2859448099
     16  Cl        4.5777279605   -2.3696561152   -1.0754873630
     17  C         3.6988937572   -0.0658557654   -2.1851711553
     18  H         4.6336155503   -0.0862510257   -2.7301847270
     19  C         2.7956813953    0.9681981545   -2.3805228773
     20  H         3.0154750087    1.7651269755   -3.0781900375
     21  C         1.6004611925    0.9781670600   -1.6706686057
     22  Cl        0.4849383420    2.2999468144   -1.9425793759
   Point Group: c1    Number of degrees of freedom:    60


   Energy is  -3680.743429103

 Hessian updated using BFGS update

 60 Hessian modes will be used to form the next step
  Hessian Eigenvalues:
     0.009652    0.016321    0.017506    0.020573    0.020623    0.020683
     0.021680    0.022743    0.022863    0.023501    0.024090    0.024090
     0.024114    0.024114    0.024135    0.024141    0.024143    0.024149
     0.055184    0.093486    0.101106    0.159999    0.160000    0.160033
     0.216298    0.222800    0.227150    0.227556    0.234615    0.236518
     0.246118    0.249977    0.249986    0.249993    0.249995    0.250041
     0.253331    0.287962    0.288809    0.290398    0.292956    0.301033
     0.301037    0.301214    0.317088    0.356665    0.356667    0.356676
     0.403662    0.406699    0.419349    0.426128    0.457259    0.458712
     0.466503    0.470458    0.478203    0.478225    0.479146    0.481608

 Minimum search - taking simple RFO step
 Searching for Lamda that Minimizes Along All modes
 Value Taken    Lamda =  -0.00329135
 Calculated Step too Large.  Step scaled by  0.597730
 Step Taken.  Stepsize is  0.300000

                             Maximum     Tolerance    Cnvgd?
         Gradient           0.004994      0.000300      NO
         Displacement       0.225004      0.001200      NO
         Energy change     -0.002380      0.000001      NO


 New Cartesian Coordinates Obtained by Inverse Iteration

 Displacement from previous Coordinates is:  0.421147
 ----------------------------------------------------------------
             Standard Nuclear Orientation (Angstroms)
    I     Atom           X                Y                Z
 ----------------------------------------------------------------
    1      C      -0.0023602301    -0.0051081701     0.0042757259
    2      C      -0.0085138556     0.2868613155     1.3765090528
    3      Cl      1.4968487473     0.6160573057     2.1870670160
    4      C      -1.2127251373     0.3132386102     2.0851697379
    5      Cl     -1.2627569658     0.6684329147     3.7916727278
    6      C      -2.4104955898     0.0540530921     1.4321128963
    7      H      -3.3401059110     0.0778225479     1.9833851823
    8      C      -2.4190144312    -0.2347215565     0.0739445360
    9      Cl     -3.9526981634    -0.5544721805    -0.6919459965
   10      C      -1.2190404511    -0.2661551273    -0.6425102444
   11      Cl     -1.2212027532    -0.6291540915    -2.3451895097
   12      C       1.2801839774    -0.0304736249    -0.7570055635
   13      C       2.1902417263    -1.0898306057    -0.6000477994
   14      Cl      1.7993272526    -2.3854987301     0.4968034766
   15      C       3.3949446668    -1.1056058686    -1.3091906186
   16      Cl      4.5413458587    -2.4092644023    -1.1291591225
   17      C       3.6989503638    -0.0649270700    -2.1822210863
   18      H       4.6338179277    -0.0858945309    -2.7269653431
   19      C       2.8119084454     0.9876933261    -2.3525788851
   20      H       3.0445463551     1.7977026828    -3.0308001607
   21      C       1.6160014209     0.9976381807    -1.6439618961
   22      Cl      0.5147100388     2.3374554509    -1.8858091155
 ----------------------------------------------------------------
 Nuclear Repulsion Energy =        2440.61918406 hartrees
 There are       97 alpha and       97 beta electrons
 Applying Cartesian multipole field
    Component          Value
    ---------          -----
     (2,0,0)        1.00000E-11
     (0,2,0)        2.00000E-11
     (0,0,2)       -3.00000E-11
 Nucleus-field energy     =    -0.0000000072 hartrees
 Requested basis set is 6-311++G(d,p)
 There are 178 shells and 495 basis functions
 A cutoff of  1.0D-15 yielded  11837 shell pairs
 There are    101513 function pairs (    109246 Cartesian)
 Smallest overlap matrix eigenvalue = 1.57E-07
 Linear dependence detected in AO basis
 Number of orthogonalized atomic orbitals = 489
 Maximum deviation from orthogonality = 3.458E-10
 Guess from superposition of atomic densities
 Warning:  Energy on first SCF cycle will be non-variational
 SAD guess density has 194.000000 electrons

 -----------------------------------------------------------------------
  General SCF calculation program by
  Eric Jon Sundstrom, Paul Horn, Yuezhi Mao, Dmitri Zuev, Alec White,
  David Stuck, Shaama M.S., Shane Yost, Joonho Lee, David Small,
  Daniel Levine, Susi Lehtola, Hugh Burton, Evgeny Epifanovsky,
  Bang C. Huynh
 -----------------------------------------------------------------------
 Exchange:     0.2000 Hartree-Fock + 0.0800 Slater + 0.7200 B88
 Correlation:  0.1900 VWN1RPA + 0.8100 LYP
 Using SG-1 standard quadrature grid
 A restricted SCF calculation will be
 performed using DIIS
 SCF converges when DIIS error is below 1.0e-08
 ---------------------------------------
  Cycle       Energy         DIIS error
 ---------------------------------------
    1   -3685.2244760037      2.74e-02  
    2   -3680.6335208726      1.93e-03  
    3   -3680.5670679211      2.34e-03  
    4   -3680.7370580685      4.89e-04  
    5   -3680.7435934230      2.15e-04  
    6   -3680.7447435695      1.02e-04  
    7   -3680.7450447874      2.08e-05  
    8   -3680.7450539334      1.12e-05  
    9   -3680.7450577659      2.89e-06  
   10   -3680.7450580088      8.12e-07  
   11   -3680.7450580290      1.98e-07  
   12   -3680.7450580303      1.07e-07  
   13   -3680.7450580305      3.65e-08  
   14   -3680.7450580306      1.58e-08  
   15   -3680.7450580305      4.47e-09  Convergence criterion met
 ---------------------------------------
 SCF time:   CPU 909.27s  wall 910.00s 
 SCF   energy in the final basis set =    -3680.7450580305
 Total energy in the final basis set =    -3680.7450580305

 --------------------------------------------------------------

                    Orbital Energies (a.u.)
 --------------------------------------------------------------

 Alpha MOs
 -- Occupied --
********-101.5788-101.5780-101.5779-101.5764-101.5754-101.5745 -10.2784
-10.2784 -10.2772 -10.2762 -10.2761 -10.2707 -10.2707 -10.2457 -10.2414
-10.2267 -10.2209 -10.2175  -9.4935  -9.4934  -9.4928  -9.4928  -9.4913
 -9.4899  -9.4894  -7.2584  -7.2582  -7.2578  -7.2576  -7.2563  -7.2549
 -7.2541  -7.2483  -7.2482  -7.2477  -7.2477  -7.2476  -7.2476  -7.2470
 -7.2469  -7.2460  -7.2455  -7.2447  -7.2441  -7.2441  -7.2437  -0.9648
 -0.9450  -0.9215  -0.9081  -0.8933  -0.8798  -0.8772  -0.8459  -0.8422
 -0.8052  -0.7624  -0.7462  -0.7431  -0.6829  -0.6365  -0.6264  -0.6205
 -0.5522  -0.5493  -0.5344  -0.5325  -0.5021  -0.4833  -0.4709  -0.4705
 -0.4657  -0.4592  -0.4506  -0.4371  -0.4248  -0.4162  -0.4149  -0.4101
 -0.3939  -0.3788  -0.3712  -0.3609  -0.3549  -0.3488  -0.3463  -0.3378
 -0.3357  -0.3315  -0.3294  -0.3275  -0.3256  -0.2898  -0.2788  -0.2660
 -0.2650
 -- Virtual --
 -0.0722  -0.0588  -0.0520  -0.0510  -0.0449  -0.0272  -0.0097  -0.0085
 -0.0025   0.0034   0.0112   0.0181   0.0224   0.0268   0.0288   0.0317
  0.0415   0.0493   0.0514   0.0555   0.0574   0.0598   0.0643   0.0702
  0.0755   0.0786   0.0816   0.0839   0.0916   0.0945   0.0988   0.1005
  0.1042   0.1056   0.1063   0.1114   0.1136   0.1159   0.1205   0.1227
  0.1252   0.1282   0.1304   0.1322   0.1340   0.1399   0.1421   0.1429
  0.1475   0.1517   0.1531   0.1584   0.1601   0.1649   0.1720   0.1740
  0.1782   0.1791   0.1867   0.2007   0.2010   0.2040   0.2092   0.2134
  0.2158   0.2191   0.2243   0.2267   0.2287   0.2298   0.2345   0.2367
  0.2385   0.2409   0.2468   0.2523   0.2541   0.2594   0.2617   0.2661
  0.2718   0.2726   0.2777   0.2801   0.2818   0.2846   0.2897   0.2942
  0.3002   0.3032   0.3046   0.3097   0.3222   0.3237   0.3262   0.3355
  0.3415   0.3515   0.3946   0.4085   0.4160   0.4230   0.4301   0.4331
  0.4352   0.4481   0.4539   0.4605   0.4618   0.4652   0.4701   0.4774
  0.4821   0.4852   0.4940   0.4983   0.5062   0.5113   0.5170   0.5194
  0.5229   0.5249   0.5321   0.5393   0.5606   0.5680   0.5721   0.5760
  0.5837   0.5938   0.5982   0.5993   0.6027   0.6081   0.6141   0.6156
  0.6221   0.6244   0.6287   0.6463   0.6556   0.6643   0.6664   0.6725
  0.6767   0.6874   0.6903   0.6944   0.7069   0.7237   0.7707   0.7790
  0.7843   0.7994   0.8097   0.8133   0.8189   0.8283   0.8345   0.8368
  0.8388   0.8423   0.8444   0.8458   0.8514   0.8539   0.8561   0.8612
  0.8665   0.8716   0.8757   0.8817   0.8855   0.8890   0.8915   0.8927
  0.9037   0.9074   0.9111   0.9199   0.9323   0.9371   0.9442   0.9481
  0.9522   0.9563   0.9654   0.9697   0.9719   0.9784   0.9832   0.9874
  0.9925   0.9990   1.0009   1.0065   1.0105   1.0312   1.0478   1.0520
  1.0559   1.0920   1.1005   1.1487   1.1574   1.1631   1.1677   1.1816
  1.2042   1.2216   1.2239   1.2313   1.2447   1.2523   1.2640   1.2808
  1.2832   1.2945   1.2994   1.3113   1.3205   1.3365   1.3616   1.3649
  1.3767   1.3803   1.4312   1.4495   1.4796   1.4802   1.5075   1.5124
  1.5582   1.5646   1.5751   1.5887   1.5908   1.6358   1.6400   1.6601
  1.6812   1.7141   1.7323   1.7552   1.7658   1.7688   1.7751   1.7979
  1.8185   1.8439   1.8514   1.8600   1.8741   1.8829   1.9231   1.9377
  1.9402   1.9538   1.9704   1.9825   2.0147   2.0392   2.0493   2.0890
  2.1243   2.1304   2.1612   2.2124   2.2200   2.2399   2.2470   2.2570
  2.2603   2.2694   2.2800   2.2974   2.3049   2.3105   2.3124   2.3301
  2.3336   2.3681   2.3887   2.4036   2.4251   2.4333   2.4433   2.4528
  2.4654   2.4685   2.4884   2.5278   2.5339   2.5498   2.5514   2.5604
  2.5979   2.6113   2.6296   2.6459   2.6623   2.6772   2.6889   2.6949
  2.7079   2.7128   2.7382   2.7511   2.7627   2.7714   2.7909   2.8120
  2.8210   2.8541   2.8923   2.9420   2.9672   3.0542   3.0731   3.0773
  3.0873   3.1095   3.1272   3.1535   3.1878   3.2226   3.2570   3.2596
  3.2659   3.3558   3.3809   3.4139   3.5170   3.5481   3.6371   3.6780
  3.7839   3.8454   3.8967   3.9576   4.0279   4.0517   4.3385   4.7946
  4.8195   9.7624   9.7778   9.7827   9.8063   9.8234   9.8346   9.8842
 23.3175  23.4832  23.7887  23.8270  23.8634  23.8932  23.9373  23.9402
 23.9855  24.0566  24.0823  24.1226  25.8020  25.8055  25.8169  25.9244
 25.9440  25.9617  25.9726  26.1132  26.1458  26.1843  26.2038  26.2500
 26.2802  26.3964  26.5515  26.5862  26.6175  26.7349  26.8240  26.8942
 27.0458 215.7569 215.7718 215.7770 215.8034 215.8284 215.8434 215.9010
 --------------------------------------------------------------

          Ground-State Mulliken Net Atomic Charges

     Atom                 Charge (a.u.)
  ----------------------------------------
      1 C                    -0.401025
      2 C                    -0.968404
      3 Cl                    0.480765
      4 C                     0.441192
      5 Cl                    0.542636
      6 C                    -1.086049
      7 H                     0.233999
      8 C                     0.330326
      9 Cl                    0.541205
     10 C                    -0.841790
     11 Cl                    0.505862
     12 C                    -0.014164
     13 C                    -1.194523
     14 Cl                    0.457983
     15 C                     0.914592
     16 Cl                    0.527169
     17 C                    -0.591531
     18 H                     0.213070
     19 C                    -0.255832
     20 H                     0.206744
     21 C                    -0.411553
     22 Cl                    0.369325
  ----------------------------------------
  Sum of atomic charges =     0.000000

 -----------------------------------------------------------------
                    Cartesian Multipole Moments
 -----------------------------------------------------------------
    Charge (ESU x 10^10)
                -0.0000
    Dipole Moment (Debye)
         X       0.5850      Y       0.8631      Z      -0.9102
       Tot       1.3841
    Quadrupole Moments (Debye-Ang)
        XX    -149.1321     XY       3.7205     YY    -159.8048
        XZ      -9.7484     YZ      -2.7530     ZZ    -153.4927
    Octopole Moments (Debye-Ang^2)
       XXX    -190.6008    XXY      46.2618    XYY     -71.8847
       YYY      89.6739    XXZ       2.7834    XYZ      -9.1508
       YYZ      22.4803    XZZ     -50.5271    YZZ      34.8719
       ZZZ      48.4475
    Hexadecapole Moments (Debye-Ang^3)
      XXXX   -5428.9554   XXXY     484.3271   XXYY   -1231.4171
      XYYY     425.8758   YYYY   -1734.3200   XXXZ     440.0083
      XXYZ     -60.9971   XYYZ     198.0421   YYYZ    -119.0889
      XXZZ   -1371.5533   XYZZ     178.6764   YYZZ    -842.5065
      XZZZ     517.3047   YZZZ    -100.2938   ZZZZ   -3250.3043
 -----------------------------------------------------------------
 Calculating analytic gradient of the SCF energy
 Gradient of SCF Energy
            1           2           3           4           5           6
    1  -0.0003972   0.0000232   0.0005817   0.0000181   0.0000415   0.0000204
    2  -0.0000527  -0.0004778  -0.0026563  -0.0000239  -0.0000227   0.0000072
    3   0.0001463  -0.0002932  -0.0012954   0.0000365   0.0000006   0.0000272
            7           8           9          10          11          12
    1  -0.0000097   0.0000318  -0.0000160   0.0003700   0.0014299   0.0003386
    2  -0.0000085   0.0000019   0.0000143   0.0005439   0.0025706   0.0000465
    3   0.0000059  -0.0000962  -0.0000018   0.0001268   0.0000316  -0.0001920
           13          14          15          16          17          18
    1  -0.0000409  -0.0002401  -0.0000184  -0.0000202  -0.0000035   0.0000049
    2   0.0005254   0.0023780  -0.0000813   0.0000231   0.0000838   0.0000032
    3   0.0002841   0.0017266   0.0000891   0.0000079  -0.0000335  -0.0000066
           19          20          21          22
    1  -0.0000052   0.0000141  -0.0003739  -0.0017492
    2   0.0000097  -0.0000021  -0.0005101  -0.0023721
    3  -0.0000648   0.0000039  -0.0000172  -0.0004859
 Max gradient component =       2.656E-03
 RMS gradient           =       7.512E-04
 Gradient time:  CPU 310.29 s  wall 310.30 s
 Geometry Optimization Parameters
   NAtoms,    NIC,     NZ,  NCons,   NDum,   NFix, NCnnct, MaxDiis
       22     171      22       0       0       0       0       0

 Cartesian Hessian Update
 Hessian updated using BFGS update


** GEOMETRY OPTIMIZATION IN DELOCALIZED INTERNAL COORDINATES **
   Searching for a Minimum

   Optimization Cycle:  11

                       Coordinates (Angstroms)
     ATOM                X               Y               Z
      1  C        -0.0023602301   -0.0051081701    0.0042757259
      2  C        -0.0085138556    0.2868613155    1.3765090528
      3  Cl        1.4968487473    0.6160573057    2.1870670160
      4  C        -1.2127251373    0.3132386102    2.0851697379
      5  Cl       -1.2627569658    0.6684329147    3.7916727278
      6  C        -2.4104955898    0.0540530921    1.4321128963
      7  H        -3.3401059110    0.0778225479    1.9833851823
      8  C        -2.4190144312   -0.2347215565    0.0739445360
      9  Cl       -3.9526981634   -0.5544721805   -0.6919459965
     10  C        -1.2190404511   -0.2661551273   -0.6425102444
     11  Cl       -1.2212027532   -0.6291540915   -2.3451895097
     12  C         1.2801839774   -0.0304736249   -0.7570055635
     13  C         2.1902417263   -1.0898306057   -0.6000477994
     14  Cl        1.7993272526   -2.3854987301    0.4968034766
     15  C         3.3949446668   -1.1056058686   -1.3091906186
     16  Cl        4.5413458587   -2.4092644023   -1.1291591225
     17  C         3.6989503638   -0.0649270700   -2.1822210863
     18  H         4.6338179277   -0.0858945309   -2.7269653431
     19  C         2.8119084454    0.9876933261   -2.3525788851
     20  H         3.0445463551    1.7977026828   -3.0308001607
     21  C         1.6160014209    0.9976381807   -1.6439618961
     22  Cl        0.5147100388    2.3374554509   -1.8858091155
   Point Group: c1    Number of degrees of freedom:    60


   Energy is  -3680.745058030

 Hessian updated using BFGS update

 60 Hessian modes will be used to form the next step
  Hessian Eigenvalues:
     0.007099    0.016327    0.017506    0.020534    0.020580    0.020683
     0.021680    0.022743    0.022816    0.023500    0.024090    0.024090
     0.024114    0.024114    0.024135    0.024141    0.024144    0.024149
     0.055185    0.093268    0.101105    0.159998    0.160000    0.160033
     0.216298    0.222622    0.227128    0.227518    0.234617    0.236503
     0.246120    0.249977    0.249984    0.249993    0.249996    0.250052
     0.253318    0.287962    0.288722    0.290396    0.292956    0.301033
     0.301037    0.301214    0.317096    0.356665    0.356667    0.356676
     0.403542    0.406696    0.419352    0.426128    0.457256    0.458718
     0.466503    0.470444    0.478202    0.478224    0.479146    0.481596

 Minimum search - taking simple RFO step
 Searching for Lamda that Minimizes Along All modes
 Value Taken    Lamda =  -0.00212286
 Calculated Step too Large.  Step scaled by  0.627229
 Step Taken.  Stepsize is  0.300000

                             Maximum     Tolerance    Cnvgd?
         Gradient           0.003376      0.000300      NO
         Displacement       0.225381      0.001200      NO
         Energy change     -0.001629      0.000001      NO


 New Cartesian Coordinates Obtained by Inverse Iteration

 Displacement from previous Coordinates is:  0.421131
 ----------------------------------------------------------------
             Standard Nuclear Orientation (Angstroms)
    I     Atom           X                Y                Z
 ----------------------------------------------------------------
    1      C      -0.0020239050    -0.0026661260     0.0047374298
    2      C      -0.0114353198     0.3184298695     1.3699230525
    3      Cl      1.4909450321     0.6838771373     2.1709727758
    4      C      -1.2158652542     0.3432966573     2.0782514030
    5      Cl     -1.2709553797     0.7355868214     3.7763747592
    6      C      -2.4096859801     0.0521902986     1.4311327533
    7      H      -3.3394995924     0.0742335864     1.9821487828
    8      C      -2.4143099790    -0.2665369061     0.0795757568
    9      Cl     -3.9424355664    -0.6276713645    -0.6787326388
   10      C      -1.2139524191    -0.2954754231    -0.6362845205
   11      Cl     -1.2079267249    -0.6937374292    -2.3313278677
   12      C       1.2810478926    -0.0278113200    -0.7558952012
   13      C       2.1739039633    -1.1040718858    -0.6236069894
   14      Cl      1.7608496362    -2.4175692066     0.4440984270
   15      C       3.3785670485    -1.1215811092    -1.3328793283
   16      Cl      4.5036126247    -2.4476235887    -1.1847084685
   17      C       3.6987714493    -0.0646793927    -2.1802327951
   18      H       4.6333220833    -0.0869397342    -2.7254702960
   19      C       2.8283148469     1.0056914387    -2.3251592844
   20      H       3.0736347169     1.8277462266    -2.9842010727
   21      C       1.6321317263     1.0164176563    -1.6171072206
   22      Cl      0.5469023928     2.3747432619    -1.8280544471
 ----------------------------------------------------------------
 Nuclear Repulsion Energy =        2439.14108461 hartrees
 There are       97 alpha and       97 beta electrons
 Applying Cartesian multipole field
    Component          Value
    ---------          -----
     (2,0,0)        1.00000E-11
     (0,2,0)        2.00000E-11
     (0,0,2)       -3.00000E-11
 Nucleus-field energy     =    -0.0000000055 hartrees
 Requested basis set is 6-311++G(d,p)
 There are 178 shells and 495 basis functions
 A cutoff of  1.0D-15 yielded  11847 shell pairs
 There are    101718 function pairs (    109492 Cartesian)
 Smallest overlap matrix eigenvalue = 1.50E-07
 Linear dependence detected in AO basis
 Number of orthogonalized atomic orbitals = 489
 Maximum deviation from orthogonality = 4.019E-10
 Guess from superposition of atomic densities
 Warning:  Energy on first SCF cycle will be non-variational
 SAD guess density has 194.000000 electrons

 -----------------------------------------------------------------------
  General SCF calculation program by
  Eric Jon Sundstrom, Paul Horn, Yuezhi Mao, Dmitri Zuev, Alec White,
  David Stuck, Shaama M.S., Shane Yost, Joonho Lee, David Small,
  Daniel Levine, Susi Lehtola, Hugh Burton, Evgeny Epifanovsky,
  Bang C. Huynh
 -----------------------------------------------------------------------
 Exchange:     0.2000 Hartree-Fock + 0.0800 Slater + 0.7200 B88
 Correlation:  0.1900 VWN1RPA + 0.8100 LYP
 Using SG-1 standard quadrature grid
 A restricted SCF calculation will be
 performed using DIIS
 SCF converges when DIIS error is below 1.0e-08
 ---------------------------------------
  Cycle       Energy         DIIS error
 ---------------------------------------
    1   -3685.2210743330      2.74e-02  
    2   -3680.6344912062      1.93e-03  
    3   -3680.5680538215      2.34e-03  
    4   -3680.7382393423      4.87e-04  
    5   -3680.7447224525      2.13e-04  
    6   -3680.7458439193      1.02e-04  
    7   -3680.7461440442      2.05e-05  
    8   -3680.7461528034      1.12e-05  
    9   -3680.7461566229      2.89e-06  
   10   -3680.7461568653      8.12e-07  
   11   -3680.7461568856      1.93e-07  
   12   -3680.7461568864      1.04e-07  
   13   -3680.7461568867      3.45e-08  
   14   -3680.7461568866      1.54e-08  
   15   -3680.7461568866      4.61e-09  Convergence criterion met
 ---------------------------------------
 SCF time:   CPU 906.86s  wall 907.00s 
 SCF   energy in the final basis set =    -3680.7461568866
 Total energy in the final basis set =    -3680.7461568866

 --------------------------------------------------------------

                    Orbital Energies (a.u.)
 --------------------------------------------------------------

 Alpha MOs
 -- Occupied --
********-101.5789-101.5783-101.5783-101.5767-101.5754-101.5748 -10.2784
-10.2783 -10.2771 -10.2762 -10.2761 -10.2708 -10.2706 -10.2455 -10.2412
-10.2267 -10.2209 -10.2175  -9.4936  -9.4935  -9.4931  -9.4931  -9.4916
 -9.4900  -9.4897  -7.2585  -7.2582  -7.2580  -7.2578  -7.2565  -7.2549
 -7.2544  -7.2484  -7.2483  -7.2479  -7.2479  -7.2477  -7.2477  -7.2473
 -7.2472  -7.2463  -7.2457  -7.2448  -7.2444  -7.2442  -7.2440  -0.9647
 -0.9451  -0.9214  -0.9081  -0.8933  -0.8799  -0.8776  -0.8457  -0.8423
 -0.8052  -0.7624  -0.7462  -0.7432  -0.6828  -0.6363  -0.6262  -0.6211
 -0.5519  -0.5494  -0.5349  -0.5325  -0.5020  -0.4833  -0.4709  -0.4706
 -0.4657  -0.4590  -0.4505  -0.4372  -0.4249  -0.4157  -0.4147  -0.4102
 -0.3937  -0.3782  -0.3707  -0.3605  -0.3555  -0.3492  -0.3464  -0.3380
 -0.3358  -0.3323  -0.3300  -0.3283  -0.3258  -0.2887  -0.2796  -0.2659
 -0.2652
 -- Virtual --
 -0.0705  -0.0589  -0.0531  -0.0516  -0.0451  -0.0272  -0.0097  -0.0085
 -0.0026   0.0033   0.0111   0.0181   0.0224   0.0267   0.0289   0.0315
  0.0413   0.0492   0.0515   0.0556   0.0577   0.0597   0.0637   0.0698
  0.0757   0.0783   0.0816   0.0838   0.0921   0.0944   0.0984   0.1004
  0.1043   0.1059   0.1065   0.1107   0.1132   0.1152   0.1209   0.1224
  0.1251   0.1282   0.1300   0.1323   0.1342   0.1398   0.1417   0.1431
  0.1471   0.1518   0.1527   0.1581   0.1598   0.1652   0.1718   0.1742
  0.1778   0.1798   0.1874   0.2006   0.2017   0.2037   0.2078   0.2134
  0.2146   0.2181   0.2214   0.2242   0.2275   0.2294   0.2347   0.2368
  0.2383   0.2417   0.2457   0.2527   0.2534   0.2592   0.2630   0.2682
  0.2716   0.2740   0.2784   0.2800   0.2817   0.2846   0.2897   0.2945
  0.2988   0.3009   0.3038   0.3104   0.3199   0.3253   0.3275   0.3369
  0.3432   0.3521   0.3939   0.4081   0.4159   0.4239   0.4328   0.4344
  0.4374   0.4472   0.4523   0.4599   0.4620   0.4646   0.4703   0.4764
  0.4820   0.4855   0.4929   0.4994   0.5056   0.5123   0.5185   0.5215
  0.5229   0.5249   0.5324   0.5406   0.5629   0.5687   0.5729   0.5751
  0.5829   0.5927   0.5971   0.5985   0.6033   0.6088   0.6139   0.6186
  0.6242   0.6265   0.6286   0.6470   0.6533   0.6646   0.6654   0.6715
  0.6762   0.6869   0.6882   0.6939   0.7066   0.7277   0.7722   0.7776
  0.7857   0.7981   0.8085   0.8153   0.8202   0.8281   0.8338   0.8369
  0.8391   0.8430   0.8446   0.8450   0.8517   0.8542   0.8564   0.8647
  0.8669   0.8717   0.8746   0.8843   0.8862   0.8870   0.8896   0.8927
  0.9021   0.9049   0.9091   0.9194   0.9318   0.9378   0.9458   0.9489
  0.9521   0.9572   0.9652   0.9698   0.9729   0.9781   0.9820   0.9861
  0.9948   0.9974   1.0024   1.0097   1.0130   1.0315   1.0465   1.0542
  1.0573   1.0898   1.1027   1.1482   1.1581   1.1682   1.1690   1.1853
  1.2029   1.2233   1.2239   1.2351   1.2508   1.2538   1.2657   1.2802
  1.2839   1.2940   1.2993   1.3087   1.3245   1.3306   1.3587   1.3644
  1.3763   1.3779   1.4314   1.4471   1.4765   1.4828   1.5058   1.5086
  1.5588   1.5647   1.5766   1.5903   1.5960   1.6355   1.6390   1.6600
  1.6804   1.7154   1.7301   1.7545   1.7661   1.7691   1.7751   1.7982
  1.8175   1.8436   1.8511   1.8598   1.8739   1.8824   1.9240   1.9387
  1.9437   1.9541   1.9695   1.9841   2.0152   2.0388   2.0492   2.0884
  2.1236   2.1270   2.1584   2.2121   2.2220   2.2392   2.2478   2.2546
  2.2580   2.2714   2.2812   2.2975   2.3070   2.3127   2.3152   2.3321
  2.3358   2.3619   2.3876   2.4023   2.4302   2.4340   2.4482   2.4496
  2.4620   2.4698   2.4882   2.5259   2.5339   2.5442   2.5514   2.5635
  2.5928   2.6099   2.6403   2.6473   2.6629   2.6782   2.6894   2.6938
  2.7082   2.7131   2.7387   2.7504   2.7604   2.7689   2.7933   2.8130
  2.8203   2.8483   2.8910   2.9453   2.9666   3.0552   3.0750   3.0794
  3.0898   3.1104   3.1260   3.1499   3.1901   3.2232   3.2581   3.2616
  3.2663   3.3584   3.3817   3.4158   3.5158   3.5498   3.6373   3.6831
  3.7859   3.8459   3.8961   3.9591   4.0286   4.0515   4.3350   4.7960
  4.8179   9.7659   9.7787   9.7823   9.8033   9.8318   9.8389   9.8673
 23.3204  23.4843  23.7887  23.8269  23.8644  23.8946  23.9361  23.9411
 23.9854  24.0589  24.0837  24.1228  25.8015  25.8041  25.8144  25.9019
 25.9534  25.9691  25.9807  26.1120  26.1462  26.1795  26.2263  26.2433
 26.2693  26.3922  26.5488  26.5846  26.6276  26.7278  26.8270  26.8771
 27.0770 215.7602 215.7729 215.7764 215.8006 215.8376 215.8503 215.8802
 --------------------------------------------------------------

          Ground-State Mulliken Net Atomic Charges

     Atom                 Charge (a.u.)
  ----------------------------------------
      1 C                    -0.457455
      2 C                    -1.081743
      3 Cl                    0.508601
      4 C                     0.512834
      5 Cl                    0.546003
      6 C                    -0.949273
      7 H                     0.236515
      8 C                     0.413833
      9 Cl                    0.544932
     10 C                    -0.972330
     11 Cl                    0.532306
     12 C                    -0.110507
     13 C                    -1.323649
     14 Cl                    0.489423
     15 C                     0.999381
     16 Cl                    0.528839
     17 C                    -0.542415
     18 H                     0.214709
     19 C                    -0.276337
     20 H                     0.206532
     21 C                    -0.420654
     22 Cl                    0.400456
  ----------------------------------------
  Sum of atomic charges =     0.000000

 -----------------------------------------------------------------
                    Cartesian Multipole Moments
 -----------------------------------------------------------------
    Charge (ESU x 10^10)
                 0.0000
    Dipole Moment (Debye)
         X       0.5948      Y       0.8758      Z      -0.8888
       Tot       1.3823
    Quadrupole Moments (Debye-Ang)
        XX    -148.9646     XY       3.7882     YY    -159.7839
        XZ      -9.7039     YZ      -2.7927     ZZ    -153.6157
    Octopole Moments (Debye-Ang^2)
       XXX    -188.7748    XXY      46.9443    XYY     -71.3464
       YYY      90.8592    XXZ       3.3685    XYZ      -9.2357
       YYZ      22.9982    XZZ     -50.5668    YZZ      35.2019
       ZZZ      50.9636
    Hexadecapole Moments (Debye-Ang^3)
      XXXX   -5382.6380   XXXY     469.0307   XXYY   -1235.1012
      XYYY     407.7062   YYYY   -1804.9752   XXXZ     458.5849
      XXYZ     -73.1449   XYYZ     204.0263   YYYZ    -157.0686
      XXZZ   -1359.3389   XYZZ     173.4917   YYZZ    -847.9449
      XZZZ     538.4454   YZZZ    -135.2910   ZZZZ   -3216.7594
 -----------------------------------------------------------------
 Calculating analytic gradient of the SCF energy
 Gradient of SCF Energy
            1           2           3           4           5           6
    1  -0.0003618  -0.0000179   0.0004684   0.0000269   0.0000445   0.0000326
    2  -0.0000382  -0.0003298  -0.0017762  -0.0000324  -0.0000058   0.0000088
    3   0.0000933  -0.0002209  -0.0008528   0.0000515  -0.0000155   0.0000122
            7           8           9          10          11          12
    1  -0.0000077   0.0000221  -0.0000102   0.0003297   0.0009263   0.0003214
    2  -0.0000030   0.0000402  -0.0000161   0.0003779   0.0017292  -0.0000553
    3   0.0000059  -0.0000798   0.0000089   0.0001403  -0.0000262  -0.0001657
           13          14          15          16          17          18
    1  -0.0001548  -0.0001500   0.0000198  -0.0000245  -0.0000157  -0.0000005
    2   0.0004255   0.0015704  -0.0000350   0.0000064   0.0000337   0.0000035
    3   0.0001674   0.0012001   0.0000308   0.0000117  -0.0000069  -0.0000108
           19          20          21          22
    1  -0.0000279   0.0000183  -0.0001915  -0.0012477
    2   0.0000150  -0.0000009  -0.0002738  -0.0016441
    3  -0.0000239  -0.0000010   0.0000414  -0.0003600
 Max gradient component =       1.776E-03
 RMS gradient           =       5.126E-04
 Gradient time:  CPU 312.04 s  wall 312.05 s
 Geometry Optimization Parameters
   NAtoms,    NIC,     NZ,  NCons,   NDum,   NFix, NCnnct, MaxDiis
       22     171      22       0       0       0       0       0

 Cartesian Hessian Update
 Hessian updated using BFGS update


** GEOMETRY OPTIMIZATION IN DELOCALIZED INTERNAL COORDINATES **
   Searching for a Minimum

   Optimization Cycle:  12

                       Coordinates (Angstroms)
     ATOM                X               Y               Z
      1  C        -0.0020239050   -0.0026661260    0.0047374298
      2  C        -0.0114353198    0.3184298695    1.3699230525
      3  Cl        1.4909450321    0.6838771373    2.1709727758
      4  C        -1.2158652542    0.3432966573    2.0782514030
      5  Cl       -1.2709553797    0.7355868214    3.7763747592
      6  C        -2.4096859801    0.0521902986    1.4311327533
      7  H        -3.3394995924    0.0742335864    1.9821487828
      8  C        -2.4143099790   -0.2665369061    0.0795757568
      9  Cl       -3.9424355664   -0.6276713645   -0.6787326388
     10  C        -1.2139524191   -0.2954754231   -0.6362845205
     11  Cl       -1.2079267249   -0.6937374292   -2.3313278677
     12  C         1.2810478926   -0.0278113200   -0.7558952012
     13  C         2.1739039633   -1.1040718858   -0.6236069894
     14  Cl        1.7608496362   -2.4175692066    0.4440984270
     15  C         3.3785670485   -1.1215811092   -1.3328793283
     16  Cl        4.5036126247   -2.4476235887   -1.1847084685
     17  C         3.6987714493   -0.0646793927   -2.1802327951
     18  H         4.6333220833   -0.0869397342   -2.7254702960
     19  C         2.8283148469    1.0056914387   -2.3251592844
     20  H         3.0736347169    1.8277462266   -2.9842010727
     21  C         1.6321317263    1.0164176563   -1.6171072206
     22  Cl        0.5469023928    2.3747432619   -1.8280544471
   Point Group: c1    Number of degrees of freedom:    60


   Energy is  -3680.746156887

 Hessian updated using BFGS update

 60 Hessian modes will be used to form the next step
  Hessian Eigenvalues:
     0.004844    0.016331    0.017508    0.020494    0.020578    0.020683
     0.021680    0.022744    0.022785    0.023504    0.024090    0.024090
     0.024114    0.024114    0.024135    0.024141    0.024144    0.024149
     0.055190    0.093055    0.101105    0.159998    0.160000    0.160033
     0.216300    0.222419    0.227113    0.227479    0.234608    0.236486
     0.246122    0.249976    0.249981    0.249993    0.249996    0.250045
     0.253304    0.287953    0.288625    0.290393    0.292956    0.301033
     0.301037    0.301214    0.317097    0.356665    0.356667    0.356675
     0.403422    0.406696    0.419357    0.426128    0.457255    0.458726
     0.466504    0.470430    0.478203    0.478227    0.479146    0.481582

 Minimum search - taking simple RFO step
 Searching for Lamda that Minimizes Along All modes
 Value Taken    Lamda =  -0.00142715
 Calculated Step too Large.  Step scaled by  0.630676
 Step Taken.  Stepsize is  0.300000

                             Maximum     Tolerance    Cnvgd?
         Gradient           0.002305      0.000300      NO
         Displacement       0.226879      0.001200      NO
         Energy change     -0.001099      0.000001      NO


 New Cartesian Coordinates Obtained by Inverse Iteration

 Displacement from previous Coordinates is:  0.416029
 ----------------------------------------------------------------
             Standard Nuclear Orientation (Angstroms)
    I     Atom           X                Y                Z
 ----------------------------------------------------------------
    1      C      -0.0011503384     0.0001226388     0.0060801143
    2      C      -0.0152224196     0.3497075819     1.3638087666
    3      Cl      1.4822910007     0.7520133996     2.1564815117
    4      C      -1.2203376413     0.3726237851     2.0711148704
    5      Cl     -1.2820912172     0.8006885528     3.7603189183
    6      C      -2.4094107221     0.0499844509     1.4300464315
    7      H      -3.3396474158     0.0701187364     1.9804256878
    8      C      -2.4089166758    -0.2978427988     0.0856535426
    9      Cl     -3.9306132986    -0.6983988927    -0.6654728157
   10      C      -1.2078623211    -0.3240057057    -0.6291206651
   11      Cl     -1.1932060703    -0.7576146323    -2.3156616051
   12      C       1.2825408167    -0.0247607941    -0.7536822483
   13      C       2.1586159328    -1.1168550945    -0.6462714009
   14      Cl      1.7240481085    -2.4479164721     0.3912023266
   15      C       3.3625334098    -1.1364473814    -1.3568401361
   16      Cl      4.4661893009    -2.4835131035    -1.2413810073
   17      C       3.6981785091    -0.0651217205    -2.1797028138
   18      H       4.6318219228    -0.0890991056    -2.7264207289
   19      C       2.8442273010     1.0217306368    -2.2989775133
   20      H       3.1016147801     1.8547450700    -2.9394344581
   21      C       1.6485384279     1.0339513446    -1.5901626649
   22      Cl      0.5817719023     2.4117389724    -1.7684491024
 ----------------------------------------------------------------
 Nuclear Repulsion Energy =        2437.84944151 hartrees
 There are       97 alpha and       97 beta electrons
 Applying Cartesian multipole field
    Component          Value
    ---------          -----
     (2,0,0)        1.00000E-11
     (0,2,0)        2.00000E-11
     (0,0,2)       -3.00000E-11
 Nucleus-field energy     =    -0.0000000038 hartrees
 Requested basis set is 6-311++G(d,p)
 There are 178 shells and 495 basis functions
 A cutoff of  1.0D-15 yielded  11856 shell pairs
 There are    101761 function pairs (    109535 Cartesian)
 Smallest overlap matrix eigenvalue = 1.42E-07
 Linear dependence detected in AO basis
 Number of orthogonalized atomic orbitals = 489
 Maximum deviation from orthogonality = 3.888E-10
 Guess from superposition of atomic densities
 Warning:  Energy on first SCF cycle will be non-variational
 SAD guess density has 194.000000 electrons

 -----------------------------------------------------------------------
  General SCF calculation program by
  Eric Jon Sundstrom, Paul Horn, Yuezhi Mao, Dmitri Zuev, Alec White,
  David Stuck, Shaama M.S., Shane Yost, Joonho Lee, David Small,
  Daniel Levine, Susi Lehtola, Hugh Burton, Evgeny Epifanovsky,
  Bang C. Huynh
 -----------------------------------------------------------------------
 Exchange:     0.2000 Hartree-Fock + 0.0800 Slater + 0.7200 B88
 Correlation:  0.1900 VWN1RPA + 0.8100 LYP
 Using SG-1 standard quadrature grid
 A restricted SCF calculation will be
 performed using DIIS
 SCF converges when DIIS error is below 1.0e-08
 ---------------------------------------
  Cycle       Energy         DIIS error
 ---------------------------------------
    1   -3685.2183593869      2.74e-02  
    2   -3680.6351306274      1.93e-03  
    3   -3680.5686854877      2.34e-03  
    4   -3680.7390409150      4.85e-04  
    5   -3680.7454887762      2.11e-04  
    6   -3680.7465908855      1.01e-04  
    7   -3680.7468901353      2.03e-05  
    8   -3680.7468986112      1.11e-05  
    9   -3680.7469024165      2.89e-06  
   10   -3680.7469026588      8.12e-07  
   11   -3680.7469026784      1.89e-07  
   12   -3680.7469026797      1.00e-07  
   13   -3680.7469026798      3.22e-08  
   14   -3680.7469026799      1.47e-08  
   15   -3680.7469026801      4.79e-09  Convergence criterion met
 ---------------------------------------
 SCF time:   CPU 904.51s  wall 905.00s 
 SCF   energy in the final basis set =    -3680.7469026801
 Total energy in the final basis set =    -3680.7469026801

 --------------------------------------------------------------

                    Orbital Energies (a.u.)
 --------------------------------------------------------------

 Alpha MOs
 -- Occupied --
********-101.5789-101.5785-101.5785-101.5770-101.5754-101.5751 -10.2784
-10.2783 -10.2771 -10.2762 -10.2762 -10.2708 -10.2706 -10.2454 -10.2410
-10.2268 -10.2209 -10.2176  -9.4936  -9.4935  -9.4933  -9.4933  -9.4918
 -9.4900  -9.4898  -7.2585  -7.2583  -7.2582  -7.2581  -7.2567  -7.2549
 -7.2546  -7.2484  -7.2483  -7.2482  -7.2481  -7.2478  -7.2478  -7.2475
 -7.2474  -7.2465  -7.2459  -7.2448  -7.2446  -7.2442  -7.2442  -0.9647
 -0.9451  -0.9213  -0.9081  -0.8933  -0.8799  -0.8779  -0.8456  -0.8424
 -0.8051  -0.7625  -0.7463  -0.7433  -0.6828  -0.6361  -0.6259  -0.6215
 -0.5516  -0.5495  -0.5354  -0.5325  -0.5019  -0.4833  -0.4709  -0.4706
 -0.4658  -0.4589  -0.4504  -0.4373  -0.4249  -0.4156  -0.4141  -0.4103
 -0.3935  -0.3778  -0.3703  -0.3602  -0.3561  -0.3495  -0.3466  -0.3382
 -0.3358  -0.3329  -0.3306  -0.3286  -0.3259  -0.2876  -0.2804  -0.2662
 -0.2651
 -- Virtual --
 -0.0687  -0.0589  -0.0548  -0.0515  -0.0452  -0.0273  -0.0098  -0.0085
 -0.0026   0.0032   0.0110   0.0181   0.0223   0.0266   0.0290   0.0314
  0.0412   0.0491   0.0516   0.0558   0.0579   0.0596   0.0632   0.0695
  0.0759   0.0781   0.0815   0.0838   0.0926   0.0944   0.0977   0.1004
  0.1046   0.1062   0.1066   0.1098   0.1128   0.1146   0.1210   0.1223
  0.1251   0.1282   0.1297   0.1323   0.1347   0.1395   0.1415   0.1434
  0.1466   0.1514   0.1528   0.1573   0.1601   0.1654   0.1714   0.1742
  0.1777   0.1807   0.1885   0.2001   0.2024   0.2035   0.2063   0.2128
  0.2137   0.2158   0.2200   0.2220   0.2270   0.2291   0.2348   0.2368
  0.2380   0.2419   0.2449   0.2520   0.2536   0.2593   0.2633   0.2691
  0.2710   0.2743   0.2780   0.2806   0.2839   0.2858   0.2896   0.2946
  0.2975   0.3005   0.3040   0.3111   0.3171   0.3272   0.3287   0.3390
  0.3451   0.3531   0.3933   0.4077   0.4157   0.4248   0.4346   0.4354
  0.4416   0.4463   0.4512   0.4585   0.4625   0.4645   0.4707   0.4756
  0.4822   0.4858   0.4920   0.4998   0.5047   0.5125   0.5180   0.5222
  0.5246   0.5287   0.5326   0.5417   0.5653   0.5691   0.5724   0.5752
  0.5819   0.5917   0.5962   0.5977   0.6035   0.6092   0.6139   0.6219
  0.6266   0.6279   0.6298   0.6474   0.6500   0.6637   0.6648   0.6706
  0.6765   0.6856   0.6866   0.6956   0.7066   0.7314   0.7726   0.7779
  0.7878   0.7971   0.8067   0.8173   0.8216   0.8277   0.8330   0.8370
  0.8393   0.8436   0.8447   0.8455   0.8518   0.8549   0.8566   0.8670
  0.8673   0.8689   0.8758   0.8833   0.8839   0.8887   0.8896   0.8951
  0.9006   0.9032   0.9072   0.9196   0.9312   0.9387   0.9467   0.9489
  0.9517   0.9580   0.9645   0.9702   0.9738   0.9757   0.9823   0.9834
  0.9949   0.9979   1.0045   1.0134   1.0161   1.0308   1.0443   1.0565
  1.0607   1.0852   1.1045   1.1479   1.1589   1.1690   1.1733   1.1899
  1.2016   1.2236   1.2250   1.2381   1.2510   1.2625   1.2672   1.2806
  1.2848   1.2942   1.2991   1.3059   1.3194   1.3317   1.3557   1.3667
  1.3761   1.3784   1.4313   1.4453   1.4746   1.4848   1.4999   1.5096
  1.5593   1.5647   1.5778   1.5899   1.6056   1.6351   1.6382   1.6600
  1.6798   1.7168   1.7280   1.7534   1.7667   1.7694   1.7753   1.7989
  1.8165   1.8432   1.8510   1.8597   1.8735   1.8825   1.9246   1.9386
  1.9475   1.9543   1.9689   1.9856   2.0157   2.0386   2.0491   2.0878
  2.1221   2.1248   2.1563   2.2113   2.2254   2.2375   2.2481   2.2522
  2.2558   2.2719   2.2827   2.2920   2.3068   2.3179   2.3193   2.3341
  2.3383   2.3593   2.3871   2.4010   2.4313   2.4353   2.4470   2.4543
  2.4598   2.4727   2.4886   2.5231   2.5339   2.5380   2.5517   2.5670
  2.5897   2.6086   2.6463   2.6524   2.6620   2.6799   2.6895   2.6931
  2.7078   2.7146   2.7398   2.7490   2.7588   2.7667   2.7962   2.8137
  2.8201   2.8429   2.8897   2.9485   2.9655   3.0563   3.0768   3.0810
  3.0929   3.1117   3.1249   3.1452   3.1925   3.2234   3.2567   3.2623
  3.2708   3.3613   3.3825   3.4178   3.5148   3.5518   3.6376   3.6881
  3.7881   3.8465   3.8956   3.9604   4.0294   4.0513   4.3324   4.7976
  4.8157   9.7682   9.7795   9.7819   9.8022   9.8426   9.8450   9.8513
 23.3238  23.4852  23.7889  23.8265  23.8653  23.8962  23.9351  23.9418
 23.9854  24.0605  24.0850  24.1230  25.7979  25.8038  25.8116  25.8789
 25.9581  25.9682  25.9945  26.1109  26.1455  26.1746  26.2144  26.2653
 26.2819  26.3844  26.5470  26.5836  26.6391  26.7230  26.8227  26.8654
 27.1113 215.7623 215.7738 215.7761 215.7999 215.8493 215.8594 215.8605
 --------------------------------------------------------------

          Ground-State Mulliken Net Atomic Charges

     Atom                 Charge (a.u.)
  ----------------------------------------
      1 C                    -0.506319
      2 C                    -1.173108
      3 Cl                    0.525863
      4 C                     0.570805
      5 Cl                    0.549441
      6 C                    -0.815200
      7 H                     0.238805
      8 C                     0.494169
      9 Cl                    0.548315
     10 C                    -1.093612
     11 Cl                    0.547602
     12 C                    -0.195884
     13 C                    -1.442759
     14 Cl                    0.510925
     15 C                     1.081013
     16 Cl                    0.530524
     17 C                    -0.497281
     18 H                     0.216188
     19 C                    -0.297686
     20 H                     0.206321
     21 C                    -0.419725
     22 Cl                    0.421605
  ----------------------------------------
  Sum of atomic charges =     0.000000

 -----------------------------------------------------------------
                    Cartesian Multipole Moments
 -----------------------------------------------------------------
    Charge (ESU x 10^10)
                -0.0000
    Dipole Moment (Debye)
         X       0.6038      Y       0.8859      Z      -0.8694
       Tot       1.3803
    Quadrupole Moments (Debye-Ang)
        XX    -148.8101     XY       3.8437     YY    -159.7782
        XZ      -9.6539     YZ      -2.8344     ZZ    -153.7262
    Octopole Moments (Debye-Ang^2)
       XXX    -187.1066    XXY      47.5253    XYY     -70.8626
       YYY      91.8537    XXZ       3.9176    XYZ      -9.2932
       YYZ      23.4915    XZZ     -50.5804    YZZ      35.4619
       ZZZ      53.2510
    Hexadecapole Moments (Debye-Ang^3)
      XXXX   -5337.2214   XXXY     453.5116   XXYY   -1239.1467
      XYYY     389.6154   YYYY   -1876.6609   XXXZ     477.9676
      XXYZ     -85.2751   XYYZ     210.3365   YYYZ    -194.7324
      XXZZ   -1347.2535   XYZZ     168.0866   YYZZ    -853.7931
      XZZZ     560.2085   YZZZ    -170.5529   ZZZZ   -3184.2362
 -----------------------------------------------------------------
 Calculating analytic gradient of the SCF energy
 Gradient of SCF Energy
            1           2           3           4           5           6
    1  -0.0003143   0.0000054   0.0003611   0.0000337   0.0000514   0.0000442
    2   0.0000068  -0.0002647  -0.0011718  -0.0000340   0.0000146   0.0000041
    3   0.0000644  -0.0001701  -0.0005685   0.0000606  -0.0000297  -0.0000104
            7           8           9          10          11          12
    1  -0.0000031  -0.0000123   0.0000155   0.0002875   0.0006084   0.0003002
    2   0.0000035   0.0000586  -0.0000397   0.0002623   0.0011712  -0.0001124
    3   0.0000110  -0.0000268   0.0000158   0.0001094  -0.0000422  -0.0001536
           13          14          15          16          17          18
    1  -0.0002145  -0.0001118   0.0000579  -0.0000374  -0.0000380  -0.0000034
    2   0.0003512   0.0010424   0.0000132  -0.0000076  -0.0000075   0.0000037
    3   0.0001259   0.0008398  -0.0000187   0.0000106   0.0000117  -0.0000141
           19          20          21          22
    1  -0.0000416   0.0000175  -0.0000822  -0.0009244
    2   0.0000098   0.0000004  -0.0001348  -0.0011693
    3   0.0000024  -0.0000072   0.0000678  -0.0002780
 Max gradient component =       1.172E-03
 RMS gradient           =       3.569E-04
 Gradient time:  CPU 308.43 s  wall 308.45 s
 Geometry Optimization Parameters
   NAtoms,    NIC,     NZ,  NCons,   NDum,   NFix, NCnnct, MaxDiis
       22     171      22       0       0       0       0       0

 Cartesian Hessian Update
 Hessian updated using BFGS update


** GEOMETRY OPTIMIZATION IN DELOCALIZED INTERNAL COORDINATES **
   Searching for a Minimum

   Optimization Cycle:  13

                       Coordinates (Angstroms)
     ATOM                X               Y               Z
      1  C        -0.0011503384    0.0001226388    0.0060801143
      2  C        -0.0152224196    0.3497075819    1.3638087666
      3  Cl        1.4822910007    0.7520133996    2.1564815117
      4  C        -1.2203376413    0.3726237851    2.0711148704
      5  Cl       -1.2820912172    0.8006885528    3.7603189183
      6  C        -2.4094107221    0.0499844509    1.4300464315
      7  H        -3.3396474158    0.0701187364    1.9804256878
      8  C        -2.4089166758   -0.2978427988    0.0856535426
      9  Cl       -3.9306132986   -0.6983988927   -0.6654728157
     10  C        -1.2078623211   -0.3240057057   -0.6291206651
     11  Cl       -1.1932060703   -0.7576146323   -2.3156616051
     12  C         1.2825408167   -0.0247607941   -0.7536822483
     13  C         2.1586159328   -1.1168550945   -0.6462714009
     14  Cl        1.7240481085   -2.4479164721    0.3912023266
     15  C         3.3625334098   -1.1364473814   -1.3568401361
     16  Cl        4.4661893009   -2.4835131035   -1.2413810073
     17  C         3.6981785091   -0.0651217205   -2.1797028138
     18  H         4.6318219228   -0.0890991056   -2.7264207289
     19  C         2.8442273010    1.0217306368   -2.2989775133
     20  H         3.1016147801    1.8547450700   -2.9394344581
     21  C         1.6485384279    1.0339513446   -1.5901626649
     22  Cl        0.5817719023    2.4117389724   -1.7684491024
   Point Group: c1    Number of degrees of freedom:    60


   Energy is  -3680.746902680

 Hessian updated using BFGS update

 60 Hessian modes will be used to form the next step
  Hessian Eigenvalues:
     0.003224    0.016332    0.017511    0.020469    0.020579    0.020683
     0.021680    0.022747    0.022765    0.023507    0.024090    0.024090
     0.024114    0.024114    0.024136    0.024142    0.024144    0.024151
     0.055197    0.092813    0.101105    0.159997    0.160000    0.160032
     0.216302    0.222191    0.227102    0.227436    0.234584    0.236466
     0.246121    0.249970    0.249979    0.249993    0.249995    0.250023
     0.253289    0.287938    0.288531    0.290387    0.292956    0.301033
     0.301037    0.301215    0.317098    0.356665    0.356668    0.356675
     0.403296    0.406698    0.419354    0.426129    0.457257    0.458727
     0.466504    0.470413    0.478204    0.478233    0.479146    0.481565

 Minimum search - taking simple RFO step
 Searching for Lamda that Minimizes Along All modes
 Value Taken    Lamda =  -0.00098775
 Calculated Step too Large.  Step scaled by  0.621579
 Step Taken.  Stepsize is  0.300000

                             Maximum     Tolerance    Cnvgd?
         Gradient           0.001603      0.000300      NO
         Displacement       0.228712      0.001200      NO
         Energy change     -0.000746      0.000001      NO


 New Cartesian Coordinates Obtained by Inverse Iteration

 Displacement from previous Coordinates is:  0.409744
 ----------------------------------------------------------------
             Standard Nuclear Orientation (Angstroms)
    I     Atom           X                Y                Z
 ----------------------------------------------------------------
    1      C       0.0002073086     0.0024589542     0.0083965239
    2      C      -0.0199240106     0.3804389535     1.3581561144
    3      Cl      1.4710233173     0.8198245533     2.1435729912
    4      C      -1.2261960817     0.4014043271     2.0637244916
    5      Cl     -1.2961420056     0.8640157060     3.7435123593
    6      C      -2.4098041894     0.0479879744     1.4287551539
    7      H      -3.3407347643     0.0664616496     1.9780141670
    8      C      -2.4030483341    -0.3282633891     0.0920780202
    9      Cl     -3.9178483808    -0.7655451679    -0.6522847968
   10      C      -1.2009308267    -0.3521671715    -0.6209545856
   11      Cl     -1.1774851419    -0.8210020000    -2.2982254312
   12      C       1.2845987411    -0.0220770064    -0.7504382399
   13      C       2.1445877143    -1.1288240555    -0.6683473476
   14      Cl      1.6900830114    -2.4772066863     0.3381992384
   15      C       3.3471543971    -1.1502723965    -1.3812062971
   16      Cl      4.4302765804    -2.5162710770    -1.2986753087
   17      C       3.6971741150    -0.0660256406    -2.1807590696
   18      H       4.6293295424    -0.0917470991    -2.7299287246
   19      C       2.8593661988     1.0358633697    -2.2740646178
   20      H       3.1279900362     1.8789466537    -2.8965012482
   21      C       1.6650545233     1.0499049624    -1.5629587385
   22      Cl      0.6191815415     2.4479440541    -1.7065096440
 ----------------------------------------------------------------
 Nuclear Repulsion Energy =        2436.66974069 hartrees
 There are       97 alpha and       97 beta electrons
 Applying Cartesian multipole field
    Component          Value
    ---------          -----
     (2,0,0)        1.00000E-11
     (0,2,0)        2.00000E-11
     (0,0,2)       -3.00000E-11
 Nucleus-field energy     =    -0.0000000021 hartrees
 Requested basis set is 6-311++G(d,p)
 There are 178 shells and 495 basis functions
 A cutoff of  1.0D-15 yielded  11848 shell pairs
 There are    101619 function pairs (    109369 Cartesian)
 Smallest overlap matrix eigenvalue = 1.33E-07
 Linear dependence detected in AO basis
 Number of orthogonalized atomic orbitals = 490
 Maximum deviation from orthogonality = 9.312E-10
 Guess from superposition of atomic densities
 Warning:  Energy on first SCF cycle will be non-variational
 SAD guess density has 194.000000 electrons

 -----------------------------------------------------------------------
  General SCF calculation program by
  Eric Jon Sundstrom, Paul Horn, Yuezhi Mao, Dmitri Zuev, Alec White,
  David Stuck, Shaama M.S., Shane Yost, Joonho Lee, David Small,
  Daniel Levine, Susi Lehtola, Hugh Burton, Evgeny Epifanovsky,
  Bang C. Huynh
 -----------------------------------------------------------------------
 Exchange:     0.2000 Hartree-Fock + 0.0800 Slater + 0.7200 B88
 Correlation:  0.1900 VWN1RPA + 0.8100 LYP
 Using SG-1 standard quadrature grid
 A restricted SCF calculation will be
 performed using DIIS
 SCF converges when DIIS error is below 1.0e-08
 ---------------------------------------
  Cycle       Energy         DIIS error
 ---------------------------------------
    1   -3685.2156645002      2.74e-02  
    2   -3680.6356309595      1.93e-03  
    3   -3680.5691123347      2.34e-03  
    4   -3680.7396405203      4.84e-04  
    5   -3680.7460749672      2.10e-04  
    6   -3680.7471683811      1.01e-04  
    7   -3680.7474674728      2.02e-05  
    8   -3680.7474758736      1.11e-05  
    9   -3680.7474796801      2.89e-06  
   10   -3680.7474799227      8.11e-07  
   11   -3680.7474799429      1.86e-07  
   12   -3680.7474799438      9.72e-08  
   13   -3680.7474799438      2.97e-08  
   14   -3680.7474799443      1.34e-08  
   15   -3680.7474799441      4.98e-09  Convergence criterion met
 ---------------------------------------
 SCF time:   CPU 924.36s  wall 925.00s 
 SCF   energy in the final basis set =    -3680.7474799441
 Total energy in the final basis set =    -3680.7474799441

 --------------------------------------------------------------

                    Orbital Energies (a.u.)
 --------------------------------------------------------------

 Alpha MOs
 -- Occupied --
********-101.5790-101.5787-101.5787-101.5771-101.5755-101.5752 -10.2784
-10.2784 -10.2771 -10.2763 -10.2762 -10.2708 -10.2706 -10.2453 -10.2410
-10.2268 -10.2209 -10.2176  -9.4936  -9.4935  -9.4935  -9.4935  -9.4919
 -9.4900  -9.4900  -7.2585  -7.2584  -7.2583  -7.2582  -7.2569  -7.2549
 -7.2547  -7.2485  -7.2483  -7.2483  -7.2483  -7.2478  -7.2478  -7.2477
 -7.2476  -7.2467  -7.2461  -7.2448  -7.2448  -7.2443  -7.2442  -0.9646
 -0.9451  -0.9213  -0.9081  -0.8933  -0.8798  -0.8780  -0.8456  -0.8425
 -0.8051  -0.7625  -0.7463  -0.7433  -0.6828  -0.6360  -0.6257  -0.6219
 -0.5513  -0.5496  -0.5357  -0.5325  -0.5019  -0.4833  -0.4709  -0.4707
 -0.4658  -0.4588  -0.4503  -0.4373  -0.4250  -0.4156  -0.4136  -0.4105
 -0.3934  -0.3775  -0.3700  -0.3599  -0.3567  -0.3497  -0.3467  -0.3383
 -0.3358  -0.3332  -0.3311  -0.3287  -0.3259  -0.2867  -0.2812  -0.2664
 -0.2649
 -- Virtual --
 -0.0671  -0.0590  -0.0566  -0.0515  -0.0453  -0.0274  -0.0099  -0.0085
 -0.0026   0.0031   0.0109   0.0181   0.0223   0.0265   0.0290   0.0312
  0.0411   0.0490   0.0516   0.0554   0.0579   0.0596   0.0627   0.0693
  0.0761   0.0779   0.0814   0.0829   0.0929   0.0945   0.0967   0.1005
  0.1050   0.1062   0.1066   0.1088   0.1125   0.1139   0.1210   0.1222
  0.1249   0.1273   0.1291   0.1295   0.1351   0.1392   0.1411   0.1429
  0.1458   0.1510   0.1531   0.1565   0.1598   0.1637   0.1705   0.1739
  0.1773   0.1808   0.1898   0.1988   0.2001   0.2027   0.2043   0.2111
  0.2114   0.2137   0.2192   0.2204   0.2264   0.2286   0.2314   0.2366
  0.2369   0.2417   0.2443   0.2513   0.2531   0.2578   0.2632   0.2677
  0.2691   0.2737   0.2773   0.2825   0.2845   0.2872   0.2884   0.2942
  0.2960   0.3001   0.3041   0.3109   0.3145   0.3179   0.3289   0.3297
  0.3411   0.3471   0.3543   0.3962   0.4077   0.4156   0.4255   0.4369
  0.4420   0.4436   0.4510   0.4522   0.4573   0.4633   0.4650   0.4713
  0.4774   0.4827   0.4882   0.4949   0.5031   0.5073   0.5148   0.5194
  0.5214   0.5243   0.5304   0.5402   0.5434   0.5682   0.5698   0.5719
  0.5758   0.5817   0.5910   0.5962   0.6028   0.6063   0.6136   0.6171
  0.6240   0.6292   0.6305   0.6359   0.6474   0.6503   0.6645   0.6697
  0.6732   0.6825   0.6843   0.6862   0.6992   0.7076   0.7339   0.7724
  0.7886   0.7964   0.7989   0.8126   0.8224   0.8235   0.8321   0.8329
  0.8370   0.8394   0.8425   0.8462   0.8470   0.8523   0.8566   0.8575
  0.8653   0.8671   0.8714   0.8793   0.8822   0.8877   0.8901   0.8925
  0.8987   0.9011   0.9048   0.9054   0.9254   0.9313   0.9395   0.9470
  0.9501   0.9520   0.9587   0.9641   0.9720   0.9738   0.9786   0.9826
  0.9841   0.9937   0.9993   1.0068   1.0167   1.0189   1.0293   1.0429
  1.0624   1.0651   1.0804   1.1056   1.1481   1.1599   1.1696   1.1764
  1.1942   1.2013   1.2233   1.2269   1.2437   1.2504   1.2688   1.2714
  1.2818   1.2860   1.2950   1.2990   1.3033   1.3156   1.3373   1.3562
  1.3694   1.3785   1.3814   1.4310   1.4440   1.4760   1.4868   1.4959
  1.5104   1.5596   1.5645   1.5785   1.5897   1.6171   1.6360   1.6381
  1.6625   1.6796   1.7186   1.7274   1.7523   1.7674   1.7713   1.7758
  1.8001   1.8156   1.8427   1.8508   1.8599   1.8752   1.8830   1.9249
  1.9386   1.9512   1.9546   1.9684   1.9872   2.0163   2.0389   2.0490
  2.0872   2.1219   2.1254   2.1547   2.2117   2.2286   2.2354   2.2478
  2.2501   2.2539   2.2718   2.2805   2.2903   2.3094   2.3218   2.3230
  2.3362   2.3412   2.3645   2.3883   2.4034   2.4298   2.4366   2.4556
  2.4612   2.4696   2.4810   2.4910   2.5179   2.5340   2.5351   2.5516
  2.5700   2.5887   2.6084   2.6506   2.6595   2.6644   2.6819   2.6895
  2.6939   2.7069   2.7171   2.7414   2.7470   2.7584   2.7650   2.7992
  2.8159   2.8209   2.8378   2.8884   2.9524   2.9677   3.0574   3.0809
  3.0839   3.0962   3.1139   3.1269   3.1396   3.1949   3.2236   3.2558
  3.2615   3.2766   3.3641   3.3831   3.4199   3.5214   3.5538   3.6378
  3.6926   3.7903   3.8472   3.8952   3.9612   4.0302   4.0512   4.3306
  4.7999   4.8134   9.7696   9.7801   9.7849   9.8037   9.8385   9.8516
  9.8548  23.3276  23.4860  23.7901  23.8263  23.8660  23.8979  23.9402
 23.9421  23.9855  24.0615  24.0860  24.1232  25.7912  25.8040  25.8090
 25.8602  25.9602  25.9700  26.0038  26.1106  26.1450  26.1709  26.2108
 26.3103  26.3309  26.4195  26.5471  26.5834  26.6499  26.7219  26.8181
 26.8579  27.1438 215.7635 215.7747 215.7796 215.8021 215.8448 215.8623
215.8688
 --------------------------------------------------------------

          Ground-State Mulliken Net Atomic Charges

     Atom                 Charge (a.u.)
  ----------------------------------------
      1 C                    -0.461667
      2 C                    -1.303184
      3 Cl                    0.504208
      4 C                     0.669591
      5 Cl                    0.550628
      6 C                    -0.578491
      7 H                     0.240818
      8 C                     0.700091
      9 Cl                    0.549440
     10 C                    -1.369802
     11 Cl                    0.513637
     12 C                    -0.307544
     13 C                    -1.562460
     14 Cl                    0.515464
     15 C                     1.155208
     16 Cl                    0.535995
     17 C                    -0.455645
     18 H                     0.217443
     19 C                    -0.302701
     20 H                     0.206300
     21 C                    -0.440843
     22 Cl                    0.423514
  ----------------------------------------
  Sum of atomic charges =     0.000000

 -----------------------------------------------------------------
                    Cartesian Multipole Moments
 -----------------------------------------------------------------
    Charge (ESU x 10^10)
                -0.0000
    Dipole Moment (Debye)
         X       0.6124      Y       0.8916      Z      -0.8514
       Tot       1.3765
    Quadrupole Moments (Debye-Ang)
        XX    -148.6925     XY       3.8741     YY    -159.7649
        XZ      -9.5941     YZ      -2.8882     ZZ    -153.8433
    Octopole Moments (Debye-Ang^2)
       XXX    -185.6586    XXY      47.9879    XYY     -70.3916
       YYY      92.6394    XXZ       4.4575    XYZ      -9.3291
       YYZ      23.9440    XZZ     -50.5941    YZZ      35.6586
       ZZZ      55.2947
    Hexadecapole Moments (Debye-Ang^3)
      XXXX   -5295.0162   XXXY     437.9342   XXYY   -1243.4976
      XYYY     371.9146   YYYY   -1948.4903   XXXZ     498.2140
      XXYZ     -97.4746   XYYZ     216.8644   YYYZ    -232.0402
      XXZZ   -1335.7874   XYZZ     162.6649   YYZZ    -859.9300
      XZZZ     582.5529   YZZZ    -206.2768   ZZZZ   -3153.0197
 -----------------------------------------------------------------
 Calculating analytic gradient of the SCF energy
 Gradient of SCF Energy
            1           2           3           4           5           6
    1  -0.0002637   0.0000734   0.0002312   0.0000136   0.0000625   0.0000801
    2   0.0000482  -0.0002455  -0.0007173   0.0000547   0.0000084  -0.0000561
    3   0.0000593  -0.0001320  -0.0003654   0.0000591  -0.0000426  -0.0000232
            7           8           9          10          11          12
    1   0.0000038  -0.0000752   0.0000501   0.0002477   0.0003773   0.0002652
    2   0.0000083   0.0000879  -0.0000427   0.0001651   0.0007518  -0.0001408
    3   0.0000185   0.0000161   0.0000243   0.0000734  -0.0000405  -0.0001488
           13          14          15          16          17          18
    1  -0.0002337  -0.0000719   0.0000885  -0.0000530  -0.0000610  -0.0000042
    2   0.0002761   0.0006573   0.0000649  -0.0000202  -0.0000340   0.0000048
    3   0.0001216   0.0005528  -0.0000294  -0.0000006   0.0000149  -0.0000183
           19          20          21          22
    1  -0.0000414   0.0000085  -0.0000368  -0.0006610
    2  -0.0000045  -0.0000034  -0.0000734  -0.0007895
    3   0.0000137  -0.0000201   0.0000825  -0.0002157
 Max gradient component =       7.895E-04
 RMS gradient           =       2.415E-04
 Gradient time:  CPU 322.67 s  wall 322.68 s
 Geometry Optimization Parameters
   NAtoms,    NIC,     NZ,  NCons,   NDum,   NFix, NCnnct, MaxDiis
       22     171      22       0       0       0       0       0

 Cartesian Hessian Update
 Hessian updated using BFGS update


** GEOMETRY OPTIMIZATION IN DELOCALIZED INTERNAL COORDINATES **
   Searching for a Minimum

   Optimization Cycle:  14

                       Coordinates (Angstroms)
     ATOM                X               Y               Z
      1  C         0.0002073086    0.0024589542    0.0083965239
      2  C        -0.0199240106    0.3804389535    1.3581561144
      3  Cl        1.4710233173    0.8198245533    2.1435729912
      4  C        -1.2261960817    0.4014043271    2.0637244916
      5  Cl       -1.2961420056    0.8640157060    3.7435123593
      6  C        -2.4098041894    0.0479879744    1.4287551539
      7  H        -3.3407347643    0.0664616496    1.9780141670
      8  C        -2.4030483341   -0.3282633891    0.0920780202
      9  Cl       -3.9178483808   -0.7655451679   -0.6522847968
     10  C        -1.2009308267   -0.3521671715   -0.6209545856
     11  Cl       -1.1774851419   -0.8210020000   -2.2982254312
     12  C         1.2845987411   -0.0220770064   -0.7504382399
     13  C         2.1445877143   -1.1288240555   -0.6683473476
     14  Cl        1.6900830114   -2.4772066863    0.3381992384
     15  C         3.3471543971   -1.1502723965   -1.3812062971
     16  Cl        4.4302765804   -2.5162710770   -1.2986753087
     17  C         3.6971741150   -0.0660256406   -2.1807590696
     18  H         4.6293295424   -0.0917470991   -2.7299287246
     19  C         2.8593661988    1.0358633697   -2.2740646178
     20  H         3.1279900362    1.8789466537   -2.8965012482
     21  C         1.6650545233    1.0499049624   -1.5629587385
     22  Cl        0.6191815415    2.4479440541   -1.7065096440
   Point Group: c1    Number of degrees of freedom:    60


   Energy is  -3680.747479944

 Hessian updated using BFGS update

 60 Hessian modes will be used to form the next step
  Hessian Eigenvalues:
     0.002387    0.016332    0.017512    0.020454    0.020580    0.020683
     0.021680    0.022748    0.022749    0.023506    0.024090    0.024090
     0.024114    0.024118    0.024137    0.024144    0.024145    0.024154
     0.055188    0.092515    0.101108    0.159997    0.160000    0.160031
     0.216293    0.221929    0.227086    0.227376    0.234557    0.236444
     0.246117    0.249945    0.249978    0.249991    0.249995    0.250007
     0.253245    0.287930    0.288451    0.290383    0.292961    0.301033
     0.301038    0.301220    0.317105    0.356665    0.356668    0.356675
     0.403166    0.406700    0.419345    0.426128    0.457259    0.458721
     0.466504    0.470388    0.478206    0.478234    0.479146    0.481544

 Minimum search - taking simple RFO step
 Searching for Lamda that Minimizes Along All modes
 Value Taken    Lamda =  -0.00059688
 Calculated Step too Large.  Step scaled by  0.673705
 Step Taken.  Stepsize is  0.300000

                             Maximum     Tolerance    Cnvgd?
         Gradient           0.001059      0.000300      NO
         Displacement       0.229699      0.001200      NO
         Energy change     -0.000577      0.000001      NO


 New Cartesian Coordinates Obtained by Inverse Iteration

 Displacement from previous Coordinates is:  0.407795
 ----------------------------------------------------------------
             Standard Nuclear Orientation (Angstroms)
    I     Atom           X                Y                Z
 ----------------------------------------------------------------
    1      C       0.0020357389     0.0040110708     0.0115753435
    2      C      -0.0253071624     0.4105358285     1.3527681238
    3      Cl      1.4579431461     0.8868130617     2.1315397678
    4      C      -1.2330954691     0.4295400736     2.0560670156
    5      Cl     -1.3128171613     0.9272173358     3.7254983488
    6      C      -2.4107654022     0.0467017629     1.4271690848
    7      H      -3.3427050842     0.0642690540     1.9747358214
    8      C      -2.3966393172    -0.3582273861     0.0989762630
    9      Cl     -3.9043207158    -0.8300774984    -0.6387292209
   10      C      -1.1931657756    -0.3804903080    -0.6117568790
   11      Cl     -1.1607178776    -0.8844355461    -2.2790372576
   12      C       1.2870622988    -0.0200242930    -0.7463925192
   13      C       2.1313369924    -1.1404919549    -0.6905019838
   14      Cl      1.6580801753    -2.5059261784     0.2844539644
   15      C       3.3320780806    -1.1633754876    -1.4064276142
   16      Cl      4.3959769513    -2.5459643531    -1.3564905178
   17      C       3.6957322421    -0.0670996735    -2.1831350356
   18      H       4.6260113954    -0.0943063754    -2.7353900827
   19      C       2.8738238676     1.0485963561    -2.2498907002
   20      H       3.1531631674     1.9012285178    -2.8543474605
   21      C       1.6816153435     1.0644285916    -1.5352402248
   22      Cl      0.6585878584     2.4829268698    -1.6418892266
 ----------------------------------------------------------------
 Nuclear Repulsion Energy =        2435.64103120 hartrees
 There are       97 alpha and       97 beta electrons
 Applying Cartesian multipole field
    Component          Value
    ---------          -----
     (2,0,0)        1.00000E-11
     (0,2,0)        2.00000E-11
     (0,0,2)       -3.00000E-11
 Nucleus-field energy     =    -0.0000000004 hartrees
 Requested basis set is 6-311++G(d,p)
 There are 178 shells and 495 basis functions
 A cutoff of  1.0D-15 yielded  11855 shell pairs
 There are    101603 function pairs (    109343 Cartesian)
 Smallest overlap matrix eigenvalue = 1.25E-07
 Linear dependence detected in AO basis
 Number of orthogonalized atomic orbitals = 490
 Maximum deviation from orthogonality = 5.717E-10
 Guess from superposition of atomic densities
 Warning:  Energy on first SCF cycle will be non-variational
 SAD guess density has 194.000000 electrons

 -----------------------------------------------------------------------
  General SCF calculation program by
  Eric Jon Sundstrom, Paul Horn, Yuezhi Mao, Dmitri Zuev, Alec White,
  David Stuck, Shaama M.S., Shane Yost, Joonho Lee, David Small,
  Daniel Levine, Susi Lehtola, Hugh Burton, Evgeny Epifanovsky,
  Bang C. Huynh
 -----------------------------------------------------------------------
 Exchange:     0.2000 Hartree-Fock + 0.0800 Slater + 0.7200 B88
 Correlation:  0.1900 VWN1RPA + 0.8100 LYP
 Using SG-1 standard quadrature grid
 A restricted SCF calculation will be
 performed using DIIS
 SCF converges when DIIS error is below 1.0e-08
 ---------------------------------------
  Cycle       Energy         DIIS error
 ---------------------------------------
    1   -3685.2124236726      2.73e-02  
    2   -3680.6359247843      1.93e-03  
    3   -3680.5694096075      2.34e-03  
    4   -3680.7399551896      4.84e-04  
    5   -3680.7463820861      2.10e-04  
    6   -3680.7474760025      1.01e-04  
    7   -3680.7477747439      2.01e-05  
    8   -3680.7477831197      1.11e-05  
    9   -3680.7477869355      2.89e-06  
   10   -3680.7477871783      8.10e-07  
   11   -3680.7477871982      1.85e-07  
   12   -3680.7477871991      9.52e-08  
   13   -3680.7477871995      2.76e-08  
   14   -3680.7477871993      1.13e-08  
   15   -3680.7477871995      4.94e-09  Convergence criterion met
 ---------------------------------------
 SCF time:   CPU 930.28s  wall 930.00s 
 SCF   energy in the final basis set =    -3680.7477871995
 Total energy in the final basis set =    -3680.7477871995

 --------------------------------------------------------------

                    Orbital Energies (a.u.)
 --------------------------------------------------------------

 Alpha MOs
 -- Occupied --
********-101.5790-101.5788-101.5788-101.5772-101.5755-101.5753 -10.2785
-10.2784 -10.2771 -10.2763 -10.2762 -10.2708 -10.2706 -10.2454 -10.2410
-10.2268 -10.2209 -10.2176  -9.4937  -9.4936  -9.4936  -9.4935  -9.4920
 -9.4901  -9.4900  -7.2586  -7.2585  -7.2584  -7.2583  -7.2569  -7.2549
 -7.2548  -7.2485  -7.2484  -7.2484  -7.2483  -7.2478  -7.2478  -7.2478
 -7.2477  -7.2468  -7.2462  -7.2449  -7.2449  -7.2444  -7.2442  -0.9646
 -0.9451  -0.9212  -0.9080  -0.8933  -0.8798  -0.8781  -0.8455  -0.8425
 -0.8051  -0.7625  -0.7463  -0.7433  -0.6828  -0.6359  -0.6255  -0.6222
 -0.5511  -0.5497  -0.5359  -0.5325  -0.5019  -0.4833  -0.4709  -0.4706
 -0.4658  -0.4587  -0.4503  -0.4374  -0.4250  -0.4157  -0.4132  -0.4106
 -0.3934  -0.3773  -0.3698  -0.3596  -0.3571  -0.3498  -0.3468  -0.3385
 -0.3359  -0.3334  -0.3314  -0.3287  -0.3259  -0.2858  -0.2820  -0.2666
 -0.2648
 -- Virtual --
 -0.0656  -0.0592  -0.0581  -0.0514  -0.0455  -0.0275  -0.0099  -0.0086
 -0.0027   0.0031   0.0108   0.0181   0.0222   0.0265   0.0290   0.0312
  0.0410   0.0490   0.0517   0.0555   0.0579   0.0599   0.0622   0.0691
  0.0763   0.0778   0.0813   0.0829   0.0934   0.0945   0.0960   0.1005
  0.1053   0.1064   0.1066   0.1082   0.1123   0.1135   0.1210   0.1221
  0.1251   0.1275   0.1287   0.1292   0.1356   0.1389   0.1410   0.1432
  0.1454   0.1506   0.1534   0.1562   0.1604   0.1628   0.1706   0.1737
  0.1777   0.1812   0.1916   0.1972   0.2002   0.2023   0.2047   0.2090
  0.2108   0.2128   0.2185   0.2202   0.2264   0.2283   0.2314   0.2361
  0.2368   0.2414   0.2443   0.2508   0.2532   0.2578   0.2628   0.2671
  0.2689   0.2735   0.2769   0.2842   0.2857   0.2870   0.2904   0.2941
  0.2977   0.3003   0.3041   0.3087   0.3138   0.3177   0.3296   0.3309
  0.3426   0.3487   0.3554   0.3962   0.4073   0.4154   0.4259   0.4385
  0.4418   0.4432   0.4521   0.4534   0.4567   0.4636   0.4662   0.4716
  0.4764   0.4823   0.4872   0.4963   0.5038   0.5057   0.5147   0.5186
  0.5205   0.5241   0.5299   0.5418   0.5528   0.5679   0.5710   0.5722
  0.5763   0.5810   0.5886   0.5964   0.6033   0.6050   0.6127   0.6180
  0.6247   0.6294   0.6339   0.6364   0.6472   0.6498   0.6643   0.6695
  0.6751   0.6809   0.6833   0.6850   0.7016   0.7116   0.7353   0.7726
  0.7913   0.7957   0.8008   0.8112   0.8230   0.8256   0.8318   0.8323
  0.8365   0.8392   0.8408   0.8471   0.8488   0.8529   0.8566   0.8583
  0.8622   0.8670   0.8710   0.8787   0.8813   0.8880   0.8928   0.8951
  0.8980   0.9000   0.9037   0.9047   0.9260   0.9300   0.9402   0.9461
  0.9489   0.9521   0.9589   0.9632   0.9710   0.9746   0.9771   0.9815
  0.9843   0.9924   0.9998   1.0091   1.0192   1.0205   1.0275   1.0415
  1.0640   1.0663   1.0766   1.1063   1.1482   1.1605   1.1699   1.1784
  1.1963   1.2020   1.2231   1.2286   1.2451   1.2499   1.2696   1.2767
  1.2829   1.2879   1.2961   1.2987   1.3010   1.3078   1.3398   1.3574
  1.3710   1.3807   1.3840   1.4305   1.4427   1.4767   1.4852   1.4939
  1.5109   1.5597   1.5643   1.5790   1.5895   1.6282   1.6355   1.6386
  1.6623   1.6794   1.7200   1.7256   1.7514   1.7679   1.7715   1.7758
  1.8016   1.8146   1.8423   1.8507   1.8601   1.8749   1.8839   1.9249
  1.9385   1.9529   1.9547   1.9682   1.9882   2.0167   2.0393   2.0489
  2.0868   2.1209   2.1246   2.1537   2.2129   2.2309   2.2336   2.2459
  2.2492   2.2525   2.2708   2.2767   2.2910   2.3092   2.3230   2.3256
  2.3368   2.3406   2.3696   2.3890   2.4046   2.4263   2.4373   2.4557
  2.4650   2.4705   2.4809   2.4933   2.5103   2.5329   2.5341   2.5514
  2.5717   2.5891   2.6076   2.6515   2.6580   2.6687   2.6837   2.6893
  2.6937   2.7059   2.7196   2.7432   2.7451   2.7588   2.7633   2.8016
  2.8157   2.8214   2.8334   2.8873   2.9552   2.9653   3.0580   3.0819
  3.0845   3.0986   3.1167   3.1257   3.1336   3.1968   3.2237   3.2550
  3.2606   3.2820   3.3663   3.3835   3.4218   3.5211   3.5554   3.6379
  3.6959   3.7922   3.8479   3.8949   3.9616   4.0310   4.0511   4.3295
  4.8020   4.8104   9.7703   9.7805   9.7849   9.8060   9.8259   9.8572
  9.8661  23.3312  23.4866  23.7903  23.8255  23.8665  23.8995  23.9398
 23.9421  23.9855  24.0621  24.0865  24.1233  25.7822  25.8041  25.8069
 25.8478  25.9593  25.9698  26.0091  26.1111  26.1444  26.1686  26.2120
 26.3283  26.3450  26.4053  26.5462  26.5835  26.6581  26.7223  26.8092
 26.8541  27.1686 215.7641 215.7752 215.7798 215.8052 215.8294 215.8741
215.8765
 --------------------------------------------------------------

          Ground-State Mulliken Net Atomic Charges

     Atom                 Charge (a.u.)
  ----------------------------------------
      1 C                    -0.490151
      2 C                    -1.327919
      3 Cl                    0.504803
      4 C                     0.677655
      5 Cl                    0.553690
      6 C                    -0.506796
      7 H                     0.242320
      8 C                     0.712092
      9 Cl                    0.552050
     10 C                    -1.388916
     11 Cl                    0.514127
     12 C                    -0.348639
     13 C                    -1.627878
     14 Cl                    0.520209
     15 C                     1.197718
     16 Cl                    0.538316
     17 C                    -0.427477
     18 H                     0.218353
     19 C                    -0.325752
     20 H                     0.205998
     21 C                    -0.424736
     22 Cl                    0.430934
  ----------------------------------------
  Sum of atomic charges =     0.000000

 -----------------------------------------------------------------
                    Cartesian Multipole Moments
 -----------------------------------------------------------------
    Charge (ESU x 10^10)
                -0.0000
    Dipole Moment (Debye)
         X       0.6201      Y       0.8989      Z      -0.8360
       Tot       1.3753
    Quadrupole Moments (Debye-Ang)
        XX    -148.5675     XY       3.9111     YY    -159.7797
        XZ      -9.5369     YZ      -2.9313     ZZ    -153.9400
    Octopole Moments (Debye-Ang^2)
       XXX    -184.3647    XXY      48.4427    XYY     -70.0127
       YYY      93.3936    XXZ       4.9416    XYZ      -9.3770
       YYZ      24.3823    XZZ     -50.5961    YZZ      35.8438
       ZZZ      57.1436
    Hexadecapole Moments (Debye-Ang^3)
      XXXX   -5254.4435   XXXY     422.9006   XXYY   -1248.6669
      XYYY     355.0798   YYYY   -2021.3897   XXXZ     518.9068
      XXYZ    -109.7512   XYYZ     223.6624   YYYZ    -269.4373
      XXZZ   -1324.4606   XYZZ     157.2182   YYZZ    -866.2374
      XZZZ     605.2177   YZZZ    -242.3004   ZZZZ   -3121.8977
 -----------------------------------------------------------------
 Calculating analytic gradient of the SCF energy
 Gradient of SCF Energy
            1           2           3           4           5           6
    1  -0.0001920   0.0001212   0.0001638   0.0000201   0.0000536   0.0000417
    2   0.0000780  -0.0001362  -0.0003150  -0.0000693   0.0000416   0.0000342
    3   0.0000659  -0.0001696  -0.0001415   0.0000664  -0.0000182  -0.0000364
            7           8           9          10          11          12
    1   0.0000077  -0.0000546   0.0000410   0.0002359   0.0001877   0.0002124
    2   0.0000111   0.0000068  -0.0000275   0.0001034   0.0003963  -0.0001374
    3   0.0000274   0.0000730   0.0000182   0.0000679  -0.0001108  -0.0001272
           13          14          15          16          17          18
    1  -0.0002046  -0.0000614   0.0000879  -0.0000471  -0.0000579  -0.0000085
    2   0.0002416   0.0002729   0.0000605  -0.0000186  -0.0000463  -0.0000004
    3   0.0001292   0.0003219  -0.0000418  -0.0000130   0.0000182  -0.0000177
           19          20          21          22
    1  -0.0000441  -0.0000022  -0.0000673  -0.0004333
    2  -0.0000090  -0.0000079  -0.0000976  -0.0003812
    3  -0.0000052  -0.0000313   0.0000455  -0.0001209
 Max gradient component =       4.333E-04
 RMS gradient           =       1.419E-04
 Gradient time:  CPU 320.00 s  wall 320.00 s
 Geometry Optimization Parameters
   NAtoms,    NIC,     NZ,  NCons,   NDum,   NFix, NCnnct, MaxDiis
       22     171      22       0       0       0       0       0

 Cartesian Hessian Update
 Hessian updated using BFGS update


** GEOMETRY OPTIMIZATION IN DELOCALIZED INTERNAL COORDINATES **
   Searching for a Minimum

   Optimization Cycle:  15

                       Coordinates (Angstroms)
     ATOM                X               Y               Z
      1  C         0.0020357389    0.0040110708    0.0115753435
      2  C        -0.0253071624    0.4105358285    1.3527681238
      3  Cl        1.4579431461    0.8868130617    2.1315397678
      4  C        -1.2330954691    0.4295400736    2.0560670156
      5  Cl       -1.3128171613    0.9272173358    3.7254983488
      6  C        -2.4107654022    0.0467017629    1.4271690848
      7  H        -3.3427050842    0.0642690540    1.9747358214
      8  C        -2.3966393172   -0.3582273861    0.0989762630
      9  Cl       -3.9043207158   -0.8300774984   -0.6387292209
     10  C        -1.1931657756   -0.3804903080   -0.6117568790
     11  Cl       -1.1607178776   -0.8844355461   -2.2790372576
     12  C         1.2870622988   -0.0200242930   -0.7463925192
     13  C         2.1313369924   -1.1404919549   -0.6905019838
     14  Cl        1.6580801753   -2.5059261784    0.2844539644
     15  C         3.3320780806   -1.1633754876   -1.4064276142
     16  Cl        4.3959769513   -2.5459643531   -1.3564905178
     17  C         3.6957322421   -0.0670996735   -2.1831350356
     18  H         4.6260113954   -0.0943063754   -2.7353900827
     19  C         2.8738238676    1.0485963561   -2.2498907002
     20  H         3.1531631674    1.9012285178   -2.8543474605
     21  C         1.6816153435    1.0644285916   -1.5352402248
     22  Cl        0.6585878584    2.4829268698   -1.6418892266
   Point Group: c1    Number of degrees of freedom:    60


   Energy is  -3680.747787200

 Hessian updated using BFGS update

 60 Hessian modes will be used to form the next step
  Hessian Eigenvalues:
     0.002057    0.016333    0.017511    0.020447    0.020579    0.020683
     0.021685    0.022747    0.022752    0.023509    0.024090    0.024090
     0.024114    0.024123    0.024137    0.024143    0.024148    0.024169
     0.055174    0.092176    0.101115    0.159996    0.160000    0.160030
     0.216276    0.221586    0.227060    0.227304    0.234547    0.236423
     0.246112    0.249953    0.249978    0.249990    0.249995    0.250002
     0.253145    0.287915    0.288372    0.290381    0.292960    0.301033
     0.301038    0.301220    0.317103    0.356665    0.356668    0.356675
     0.403025    0.406699    0.419335    0.426123    0.457259    0.458714
     0.466503    0.470340    0.478204    0.478230    0.479146    0.481532

 Minimum search - taking simple RFO step
 Searching for Lamda that Minimizes Along All modes
 Value Taken    Lamda =  -0.00023001
 Calculated Step too Large.  Step scaled by  0.954035
 Step Taken.  Stepsize is  0.300000

                             Maximum     Tolerance    Cnvgd?
         Gradient           0.000560      0.000300      NO
         Displacement       0.230332      0.001200      NO
         Energy change     -0.000307      0.000001      NO


 New Cartesian Coordinates Obtained by Inverse Iteration

 Displacement from previous Coordinates is:  0.407487
 ----------------------------------------------------------------
             Standard Nuclear Orientation (Angstroms)
    I     Atom           X                Y                Z
 ----------------------------------------------------------------
    1      C       0.0036980965     0.0049044295     0.0150512429
    2      C      -0.0317318343     0.4401786950     1.3470613905
    3      Cl      1.4429563004     0.9527803096     2.1191152800
    4      C      -1.2411874691     0.4584573225     2.0477159966
    5      Cl     -1.3310018142     0.9895535888     3.7064239139
    6      C      -2.4124058195     0.0458735891     1.4258471298
    7      H      -3.3453127477     0.0624055441     1.9717676867
    8      C      -2.3905630542    -0.3869674430     0.1066653197
    9      Cl     -3.8908642520    -0.8933009280    -0.6232820519
   10      C      -1.1856636095    -0.4083704084    -0.6015448114
   11      Cl     -1.1443247457    -0.9485658356    -2.2573196037
   12      C       1.2895648218    -0.0185100856    -0.7422140053
   13      C       2.1183532104    -1.1519688229    -0.7137246692
   14      Cl      1.6276876948    -2.5341254160     0.2288676518
   15      C       3.3173271927    -1.1756883049    -1.4325449720
   16      Cl      4.3628025146    -2.5730638808    -1.4146054562
   17      C       3.6947566083    -0.0680032388    -2.1860566741
   18      H       4.6230790357    -0.0963427220    -2.7415309874
   19      C       2.8888273071     1.0604234587    -2.2255694930
   20      H       3.1787735917     1.9222024406    -2.8117693197
   21      C       1.6988845328     1.0778545436    -1.5070963430
   22      Cl      0.7002577318     2.5161226325    -1.5777022149
 ----------------------------------------------------------------
 Nuclear Repulsion Energy =        2434.74604816 hartrees
 There are       97 alpha and       97 beta electrons
 Applying Cartesian multipole field
    Component          Value
    ---------          -----
     (2,0,0)        1.00000E-11
     (0,2,0)        2.00000E-11
     (0,0,2)       -3.00000E-11
 Nucleus-field energy     =     0.0000000014 hartrees
 Requested basis set is 6-311++G(d,p)
 There are 178 shells and 495 basis functions
 A cutoff of  1.0D-15 yielded  11864 shell pairs
 There are    101644 function pairs (    109382 Cartesian)
 Smallest overlap matrix eigenvalue = 1.21E-07
 Linear dependence detected in AO basis
 Number of orthogonalized atomic orbitals = 490
 Maximum deviation from orthogonality = 6.316E-10
 Guess from superposition of atomic densities
 Warning:  Energy on first SCF cycle will be non-variational
 SAD guess density has 194.000000 electrons

 -----------------------------------------------------------------------
  General SCF calculation program by
  Eric Jon Sundstrom, Paul Horn, Yuezhi Mao, Dmitri Zuev, Alec White,
  David Stuck, Shaama M.S., Shane Yost, Joonho Lee, David Small,
  Daniel Levine, Susi Lehtola, Hugh Burton, Evgeny Epifanovsky,
  Bang C. Huynh
 -----------------------------------------------------------------------
 Exchange:     0.2000 Hartree-Fock + 0.0800 Slater + 0.7200 B88
 Correlation:  0.1900 VWN1RPA + 0.8100 LYP
 Using SG-1 standard quadrature grid
 A restricted SCF calculation will be
 performed using DIIS
 SCF converges when DIIS error is below 1.0e-08
 ---------------------------------------
  Cycle       Energy         DIIS error
 ---------------------------------------
    1   -3685.2095924839      2.73e-02  
    2   -3680.6360850469      1.93e-03  
    3   -3680.5695641207      2.34e-03  
    4   -3680.7400718500      4.84e-04  
    5   -3680.7465042243      2.11e-04  
    6   -3680.7476099030      1.01e-04  
    7   -3680.7479088205      2.03e-05  
    8   -3680.7479173671      1.12e-05  
    9   -3680.7479212115      2.89e-06  
   10   -3680.7479214543      8.08e-07  
   11   -3680.7479214741      1.84e-07  
   12   -3680.7479214751      9.41e-08  
   13   -3680.7479214754      2.62e-08  
   14   -3680.7479214754      9.25e-09  Convergence criterion met
 ---------------------------------------
 SCF time:   CPU 853.00s  wall 853.00s 
 SCF   energy in the final basis set =    -3680.7479214754
 Total energy in the final basis set =    -3680.7479214754

 --------------------------------------------------------------

                    Orbital Energies (a.u.)
 --------------------------------------------------------------

 Alpha MOs
 -- Occupied --
********-101.5790-101.5789-101.5789-101.5773-101.5755-101.5754 -10.2785
-10.2785 -10.2772 -10.2763 -10.2763 -10.2708 -10.2707 -10.2455 -10.2412
-10.2268 -10.2209 -10.2176  -9.4937  -9.4937  -9.4936  -9.4935  -9.4921
 -9.4901  -9.4900  -7.2586  -7.2586  -7.2584  -7.2584  -7.2570  -7.2549
 -7.2548  -7.2485  -7.2485  -7.2484  -7.2483  -7.2478  -7.2478  -7.2478
 -7.2477  -7.2468  -7.2462  -7.2449  -7.2449  -7.2444  -7.2442  -0.9645
 -0.9452  -0.9212  -0.9080  -0.8933  -0.8798  -0.8782  -0.8455  -0.8426
 -0.8051  -0.7625  -0.7463  -0.7434  -0.6828  -0.6359  -0.6253  -0.6224
 -0.5510  -0.5498  -0.5360  -0.5325  -0.5020  -0.4833  -0.4709  -0.4706
 -0.4658  -0.4587  -0.4502  -0.4374  -0.4250  -0.4157  -0.4130  -0.4107
 -0.3933  -0.3772  -0.3697  -0.3594  -0.3574  -0.3499  -0.3469  -0.3385
 -0.3359  -0.3335  -0.3315  -0.3287  -0.3258  -0.2852  -0.2826  -0.2667
 -0.2648
 -- Virtual --
 -0.0645  -0.0598  -0.0587  -0.0514  -0.0455  -0.0275  -0.0099  -0.0086
 -0.0027   0.0030   0.0107   0.0181   0.0222   0.0265   0.0290   0.0311
  0.0410   0.0489   0.0516   0.0555   0.0579   0.0601   0.0619   0.0690
  0.0765   0.0777   0.0813   0.0829   0.0938   0.0945   0.0955   0.1005
  0.1056   0.1065   0.1065   0.1079   0.1121   0.1132   0.1210   0.1221
  0.1253   0.1277   0.1284   0.1292   0.1360   0.1386   0.1410   0.1433
  0.1452   0.1504   0.1535   0.1561   0.1611   0.1618   0.1706   0.1735
  0.1779   0.1813   0.1935   0.1953   0.2005   0.2018   0.2054   0.2074
  0.2106   0.2124   0.2182   0.2201   0.2264   0.2280   0.2314   0.2357
  0.2368   0.2411   0.2443   0.2506   0.2532   0.2578   0.2626   0.2668
  0.2688   0.2734   0.2768   0.2846   0.2865   0.2874   0.2911   0.2940
  0.2997   0.3010   0.3032   0.3061   0.3139   0.3176   0.3299   0.3317
  0.3434   0.3496   0.3561   0.3962   0.4070   0.4152   0.4261   0.4396
  0.4412   0.4431   0.4523   0.4537   0.4572   0.4638   0.4673   0.4719
  0.4754   0.4817   0.4870   0.4972   0.5042   0.5045   0.5148   0.5179
  0.5198   0.5240   0.5295   0.5419   0.5602   0.5662   0.5712   0.5729
  0.5763   0.5821   0.5859   0.5965   0.6033   0.6047   0.6111   0.6191
  0.6248   0.6291   0.6352   0.6371   0.6467   0.6506   0.6642   0.6693
  0.6772   0.6790   0.6830   0.6847   0.7021   0.7164   0.7357   0.7734
  0.7931   0.7950   0.8023   0.8099   0.8232   0.8277   0.8317   0.8329
  0.8348   0.8390   0.8395   0.8475   0.8496   0.8543   0.8563   0.8574
  0.8613   0.8667   0.8702   0.8791   0.8808   0.8881   0.8944   0.8963
  0.8978   0.9007   0.9024   0.9032   0.9262   0.9290   0.9406   0.9455
  0.9476   0.9523   0.9589   0.9629   0.9707   0.9755   0.9762   0.9804
  0.9847   0.9917   0.9998   1.0107   1.0202   1.0208   1.0267   1.0408
  1.0643   1.0672   1.0743   1.1066   1.1483   1.1609   1.1701   1.1792
  1.1966   1.2029   1.2229   1.2296   1.2456   1.2496   1.2697   1.2798
  1.2825   1.2901   1.2969   1.2983   1.2997   1.3033   1.3418   1.3581
  1.3714   1.3813   1.3869   1.4302   1.4422   1.4780   1.4825   1.4939
  1.5112   1.5596   1.5641   1.5789   1.5894   1.6335   1.6352   1.6405
  1.6623   1.6794   1.7213   1.7243   1.7509   1.7680   1.7714   1.7757
  1.8030   1.8137   1.8419   1.8505   1.8600   1.8747   1.8846   1.9248
  1.9386   1.9537   1.9548   1.9681   1.9887   2.0171   2.0396   2.0488
  2.0864   2.1203   2.1243   2.1534   2.2142   2.2307   2.2340   2.2440
  2.2491   2.2516   2.2692   2.2754   2.2916   2.3089   2.3232   2.3267
  2.3369   2.3404   2.3729   2.3900   2.4067   2.4225   2.4378   2.4558
  2.4669   2.4705   2.4813   2.4968   2.5027   2.5321   2.5341   2.5510
  2.5722   2.5897   2.6070   2.6527   2.6559   2.6707   2.6846   2.6891
  2.6934   2.7054   2.7210   2.7439   2.7445   2.7595   2.7619   2.8028
  2.8154   2.8218   2.8307   2.8866   2.9573   2.9631   3.0583   3.0824
  3.0847   3.0997   3.1197   3.1256   3.1280   3.1977   3.2236   3.2546
  3.2599   3.2852   3.3675   3.3835   3.4229   3.5208   3.5563   3.6379
  3.6975   3.7933   3.8482   3.8947   3.9612   4.0313   4.0511   4.3291
  4.8042   4.8075   9.7706   9.7806   9.7850   9.8103   9.8165   9.8604
  9.8727  23.3335  23.4866  23.7903  23.8246  23.8666  23.9005  23.9396
 23.9416  23.9854  24.0622  24.0865  24.1234  25.7755  25.8044  25.8057
 25.8423  25.9582  25.9693  26.0113  26.1117  26.1441  26.1675  26.2142
 26.3376  26.3566  26.3919  26.5458  26.5836  26.6621  26.7233  26.8025
 26.8535  27.1810 215.7642 215.7755 215.7800 215.8105 215.8180 215.8807
215.8811
 --------------------------------------------------------------

          Ground-State Mulliken Net Atomic Charges

     Atom                 Charge (a.u.)
  ----------------------------------------
      1 C                    -0.500844
      2 C                    -1.352156
      3 Cl                    0.502700
      4 C                     0.686512
      5 Cl                    0.555623
      6 C                    -0.468413
      7 H                     0.243156
      8 C                     0.711765
      9 Cl                    0.553623
     10 C                    -1.381416
     11 Cl                    0.511585
     12 C                    -0.362127
     13 C                    -1.658057
     14 Cl                    0.520068
     15 C                     1.213037
     16 Cl                    0.540126
     17 C                    -0.415555
     18 H                     0.218804
     19 C                    -0.340207
     20 H                     0.205962
     21 C                    -0.418235
     22 Cl                    0.434051
  ----------------------------------------
  Sum of atomic charges =     0.000000

 -----------------------------------------------------------------
                    Cartesian Multipole Moments
 -----------------------------------------------------------------
    Charge (ESU x 10^10)
                 0.0000
    Dipole Moment (Debye)
         X       0.6277      Y       0.9052      Z      -0.8208
       Tot       1.3737
    Quadrupole Moments (Debye-Ang)
        XX    -148.4509     XY       3.9464     YY    -159.7984
        XZ      -9.4744     YZ      -2.9753     ZZ    -154.0360
    Octopole Moments (Debye-Ang^2)
       XXX    -183.1048    XXY      48.8861    XYY     -69.6433
       YYY      94.1327    XXZ       5.4360    XYZ      -9.4266
       YYZ      24.8193    XZZ     -50.6052    YZZ      36.0156
       ZZZ      58.9888
    Hexadecapole Moments (Debye-Ang^3)
      XXXX   -5216.8228   XXXY     407.9424   XXYY   -1254.4891
      XYYY     338.5170   YYYY   -2094.9901   XXXZ     540.3234
      XXYZ    -122.1333   XYYZ     230.7963   YYYZ    -306.5959
      XXZZ   -1313.6514   XYZZ     151.6668   YYZZ    -872.7017
      XZZZ     628.6158   YZZZ    -278.5299   ZZZZ   -3091.0624
 -----------------------------------------------------------------
 Calculating analytic gradient of the SCF energy
 Gradient of SCF Energy
            1           2           3           4           5           6
    1  -0.0001429   0.0000990   0.0000421  -0.0000083   0.0000477   0.0000536
    2   0.0000038  -0.0000701  -0.0000037   0.0000317   0.0000069  -0.0000128
    3   0.0000944  -0.0001506   0.0000306  -0.0000110   0.0000168  -0.0000075
            7           8           9          10          11          12
    1   0.0000168  -0.0000298   0.0000234   0.0001639   0.0000531   0.0001378
    2   0.0000083   0.0000061  -0.0000177   0.0000688   0.0001112  -0.0000946
    3   0.0000343   0.0000667   0.0000275   0.0000841  -0.0000519  -0.0000523
           13          14          15          16          17          18
    1  -0.0001263  -0.0000072   0.0000578  -0.0000389  -0.0000671  -0.0000131
    2   0.0001227  -0.0000366   0.0000527  -0.0000070  -0.0000371  -0.0000052
    3   0.0000316   0.0000825  -0.0000433  -0.0000055   0.0000180  -0.0000274
           19          20          21          22
    1  -0.0000393  -0.0000140  -0.0000536  -0.0001548
    2  -0.0000083  -0.0000170  -0.0000773  -0.0000248
    3  -0.0000230  -0.0000467   0.0000086  -0.0000758
 Max gradient component =       1.639E-04
 RMS gradient           =       6.433E-05
 Gradient time:  CPU 311.35 s  wall 311.36 s
 Geometry Optimization Parameters
   NAtoms,    NIC,     NZ,  NCons,   NDum,   NFix, NCnnct, MaxDiis
       22     171      22       0       0       0       0       0

 Cartesian Hessian Update
 Hessian updated using BFGS update


** GEOMETRY OPTIMIZATION IN DELOCALIZED INTERNAL COORDINATES **
   Searching for a Minimum

   Optimization Cycle:  16

                       Coordinates (Angstroms)
     ATOM                X               Y               Z
      1  C         0.0036980965    0.0049044295    0.0150512429
      2  C        -0.0317318343    0.4401786950    1.3470613905
      3  Cl        1.4429563004    0.9527803096    2.1191152800
      4  C        -1.2411874691    0.4584573225    2.0477159966
      5  Cl       -1.3310018142    0.9895535888    3.7064239139
      6  C        -2.4124058195    0.0458735891    1.4258471298
      7  H        -3.3453127477    0.0624055441    1.9717676867
      8  C        -2.3905630542   -0.3869674430    0.1066653197
      9  Cl       -3.8908642520   -0.8933009280   -0.6232820519
     10  C        -1.1856636095   -0.4083704084   -0.6015448114
     11  Cl       -1.1443247457   -0.9485658356   -2.2573196037
     12  C         1.2895648218   -0.0185100856   -0.7422140053
     13  C         2.1183532104   -1.1519688229   -0.7137246692
     14  Cl        1.6276876948   -2.5341254160    0.2288676518
     15  C         3.3173271927   -1.1756883049   -1.4325449720
     16  Cl        4.3628025146   -2.5730638808   -1.4146054562
     17  C         3.6947566083   -0.0680032388   -2.1860566741
     18  H         4.6230790357   -0.0963427220   -2.7415309874
     19  C         2.8888273071    1.0604234587   -2.2255694930
     20  H         3.1787735917    1.9222024406   -2.8117693197
     21  C         1.6988845328    1.0778545436   -1.5070963430
     22  Cl        0.7002577318    2.5161226325   -1.5777022149
   Point Group: c1    Number of degrees of freedom:    60


   Energy is  -3680.747921475

 Hessian updated using BFGS update

 60 Hessian modes will be used to form the next step
  Hessian Eigenvalues:
     0.001821    0.016334    0.017510    0.020448    0.020581    0.020683
     0.021688    0.022751    0.022754    0.023511    0.024090    0.024090
     0.024114    0.024122    0.024137    0.024143    0.024147    0.024189
     0.055182    0.092081    0.101112    0.159995    0.160000    0.160028
     0.216258    0.220870    0.226964    0.227347    0.234615    0.236389
     0.246113    0.249978    0.249979    0.249994    0.249996    0.250126
     0.252987    0.287895    0.288186    0.290383    0.292945    0.301033
     0.301039    0.301220    0.317100    0.356665    0.356667    0.356675
     0.402866    0.406730    0.419316    0.426113    0.457257    0.458706
     0.466513    0.470259    0.478201    0.478222    0.479147    0.481515

 Minimum search - taking simple RFO step
 Searching for Lamda that Minimizes Along All modes
 Value Taken    Lamda =  -0.00001801
 Step Taken.  Stepsize is  0.095982

                             Maximum     Tolerance    Cnvgd?
         Gradient           0.000218      0.000300     YES
         Displacement       0.072943      0.001200      NO
         Energy change     -0.000134      0.000001      NO


 New Cartesian Coordinates Obtained by Inverse Iteration

 Displacement from previous Coordinates is:  0.133697
 ----------------------------------------------------------------
             Standard Nuclear Orientation (Angstroms)
    I     Atom           X                Y                Z
 ----------------------------------------------------------------
    1      C       0.0039962273     0.0040826098     0.0157828456
    2      C      -0.0338053743     0.4489686403     1.3446798806
    3      Cl      1.4384844389     0.9735021457     2.1133955640
    4      C      -1.2436232056     0.4676420172     2.0447655250
    5      Cl     -1.3366146066     1.0115410487     3.6991683353
    6      C      -2.4130354687     0.0461172313     1.4255096777
    7      H      -3.3462417655     0.0633155545     1.9708846963
    8      C      -2.3890226169    -0.3962951783     0.1095142885
    9      Cl     -3.8874631791    -0.9126577280    -0.6172970418
   10      C      -1.1838096196    -0.4183741119    -0.5981359498
   11      Cl     -1.1402255894    -0.9700904246    -2.2500301007
   12      C       1.2900977611    -0.0189120201    -0.7413143475
   13      C       2.1143625177    -1.1561181741    -0.7218437749
   14      Cl      1.6182730302    -2.5434459475     0.2102201157
   15      C       3.3129424588    -1.1795395738    -1.4413704106
   16      Cl      4.3532280039    -2.5809224971    -1.4339007128
   17      C       3.6948978000    -0.0677980143    -2.1866780793
   18      H       4.6228218441    -0.0958921791    -2.7428190165
   19      C       2.8938795238     1.0643747886    -2.2168962921
   20      H       3.1873017999     1.9295712992    -2.7962768406
   21      C       1.7042946253     1.0814530979    -1.4977678957
   22      Cl      0.7131746872     2.5253268838    -1.5560354562
 ----------------------------------------------------------------
 Nuclear Repulsion Energy =        2434.51868651 hartrees
 There are       97 alpha and       97 beta electrons
 Applying Cartesian multipole field
    Component          Value
    ---------          -----
     (2,0,0)        1.00000E-11
     (0,2,0)        2.00000E-11
     (0,0,2)       -3.00000E-11
 Nucleus-field energy     =     0.0000000020 hartrees
 Requested basis set is 6-311++G(d,p)
 There are 178 shells and 495 basis functions
 A cutoff of  1.0D-15 yielded  11867 shell pairs
 There are    101666 function pairs (    109404 Cartesian)
 Smallest overlap matrix eigenvalue = 1.21E-07
 Linear dependence detected in AO basis
 Number of orthogonalized atomic orbitals = 490
 Maximum deviation from orthogonality = 4.229E-10
 Guess from superposition of atomic densities
 Warning:  Energy on first SCF cycle will be non-variational
 SAD guess density has 194.000000 electrons

 -----------------------------------------------------------------------
  General SCF calculation program by
  Eric Jon Sundstrom, Paul Horn, Yuezhi Mao, Dmitri Zuev, Alec White,
  David Stuck, Shaama M.S., Shane Yost, Joonho Lee, David Small,
  Daniel Levine, Susi Lehtola, Hugh Burton, Evgeny Epifanovsky,
  Bang C. Huynh
 -----------------------------------------------------------------------
 Exchange:     0.2000 Hartree-Fock + 0.0800 Slater + 0.7200 B88
 Correlation:  0.1900 VWN1RPA + 0.8100 LYP
 Using SG-1 standard quadrature grid
 A restricted SCF calculation will be
 performed using DIIS
 SCF converges when DIIS error is below 1.0e-08
 ---------------------------------------
  Cycle       Energy         DIIS error
 ---------------------------------------
    1   -3685.2084560495      2.73e-02  
    2   -3680.6361298350      1.93e-03  
    3   -3680.5696107397      2.34e-03  
    4   -3680.7400708787      4.84e-04  
    5   -3680.7465076770      2.12e-04  
    6   -3680.7476197228      1.01e-04  
    7   -3680.7479185199      2.03e-05  
    8   -3680.7479271390      1.12e-05  
    9   -3680.7479309975      2.89e-06  
   10   -3680.7479312405      8.07e-07  
   11   -3680.7479312605      1.84e-07  
   12   -3680.7479312610      9.40e-08  
   13   -3680.7479312617      2.60e-08  
   14   -3680.7479312618      8.89e-09  Convergence criterion met
 ---------------------------------------
 SCF time:   CPU 855.57s  wall 856.00s 
 SCF   energy in the final basis set =    -3680.7479312618
 Total energy in the final basis set =    -3680.7479312618

 --------------------------------------------------------------

                    Orbital Energies (a.u.)
 --------------------------------------------------------------

 Alpha MOs
 -- Occupied --
********-101.5790-101.5789-101.5789-101.5773-101.5755-101.5753 -10.2786
-10.2785 -10.2772 -10.2763 -10.2763 -10.2708 -10.2707 -10.2456 -10.2412
-10.2268 -10.2209 -10.2176  -9.4937  -9.4937  -9.4936  -9.4935  -9.4921
 -9.4901  -9.4900  -7.2586  -7.2586  -7.2584  -7.2584  -7.2569  -7.2549
 -7.2548  -7.2485  -7.2485  -7.2484  -7.2483  -7.2478  -7.2478  -7.2478
 -7.2477  -7.2468  -7.2462  -7.2449  -7.2449  -7.2444  -7.2442  -0.9645
 -0.9451  -0.9212  -0.9080  -0.8933  -0.8798  -0.8782  -0.8455  -0.8425
 -0.8051  -0.7625  -0.7463  -0.7433  -0.6828  -0.6359  -0.6253  -0.6224
 -0.5509  -0.5498  -0.5360  -0.5326  -0.5020  -0.4833  -0.4709  -0.4706
 -0.4657  -0.4586  -0.4502  -0.4374  -0.4250  -0.4157  -0.4130  -0.4107
 -0.3933  -0.3772  -0.3697  -0.3594  -0.3574  -0.3499  -0.3469  -0.3385
 -0.3359  -0.3335  -0.3315  -0.3287  -0.3258  -0.2851  -0.2827  -0.2667
 -0.2648
 -- Virtual --
 -0.0644  -0.0599  -0.0588  -0.0514  -0.0455  -0.0275  -0.0099  -0.0086
 -0.0027   0.0031   0.0107   0.0181   0.0222   0.0264   0.0290   0.0311
  0.0410   0.0489   0.0516   0.0555   0.0579   0.0601   0.0619   0.0690
  0.0765   0.0776   0.0812   0.0829   0.0939   0.0945   0.0954   0.1004
  0.1056   0.1065   0.1065   0.1079   0.1121   0.1132   0.1210   0.1221
  0.1253   0.1277   0.1284   0.1291   0.1360   0.1386   0.1410   0.1433
  0.1452   0.1504   0.1535   0.1561   0.1613   0.1616   0.1706   0.1735
  0.1779   0.1813   0.1941   0.1948   0.2005   0.2017   0.2055   0.2072
  0.2106   0.2123   0.2181   0.2200   0.2264   0.2280   0.2314   0.2356
  0.2368   0.2411   0.2443   0.2506   0.2532   0.2579   0.2625   0.2668
  0.2688   0.2734   0.2768   0.2846   0.2866   0.2876   0.2911   0.2939
  0.2998   0.3015   0.3026   0.3058   0.3140   0.3175   0.3299   0.3318
  0.3435   0.3497   0.3562   0.3962   0.4069   0.4151   0.4261   0.4397
  0.4411   0.4431   0.4524   0.4536   0.4573   0.4638   0.4674   0.4719
  0.4752   0.4816   0.4870   0.4973   0.5041   0.5044   0.5148   0.5178
  0.5197   0.5240   0.5295   0.5419   0.5613   0.5657   0.5712   0.5730
  0.5763   0.5823   0.5854   0.5965   0.6031   0.6049   0.6109   0.6192
  0.6247   0.6290   0.6352   0.6372   0.6467   0.6507   0.6641   0.6693
  0.6778   0.6785   0.6830   0.6846   0.7021   0.7169   0.7357   0.7735
  0.7933   0.7949   0.8025   0.8098   0.8232   0.8280   0.8317   0.8333
  0.8344   0.8390   0.8394   0.8475   0.8496   0.8546   0.8560   0.8571
  0.8614   0.8666   0.8701   0.8792   0.8806   0.8881   0.8946   0.8964
  0.8977   0.9013   0.9023   0.9027   0.9261   0.9289   0.9407   0.9454
  0.9475   0.9523   0.9589   0.9629   0.9708   0.9755   0.9762   0.9802
  0.9848   0.9915   0.9998   1.0109   1.0200   1.0210   1.0266   1.0407
  1.0643   1.0672   1.0740   1.1066   1.1483   1.1610   1.1700   1.1793
  1.1965   1.2031   1.2230   1.2297   1.2455   1.2495   1.2697   1.2804
  1.2822   1.2902   1.2971   1.2982   1.2995   1.3029   1.3421   1.3580
  1.3714   1.3813   1.3872   1.4302   1.4421   1.4783   1.4820   1.4941
  1.5112   1.5596   1.5640   1.5787   1.5893   1.6339   1.6351   1.6407
  1.6623   1.6793   1.7214   1.7241   1.7508   1.7679   1.7713   1.7757
  1.8031   1.8135   1.8418   1.8505   1.8600   1.8747   1.8846   1.9246
  1.9386   1.9537   1.9547   1.9681   1.9887   2.0171   2.0397   2.0488
  2.0863   2.1202   2.1242   2.1533   2.2144   2.2306   2.2340   2.2436
  2.2491   2.2515   2.2689   2.2752   2.2917   2.3088   2.3232   2.3268
  2.3369   2.3402   2.3732   2.3902   2.4070   2.4218   2.4379   2.4558
  2.4670   2.4705   2.4814   2.4979   2.5010   2.5319   2.5341   2.5510
  2.5722   2.5897   2.6069   2.6529   2.6555   2.6707   2.6847   2.6890
  2.6933   2.7053   2.7211   2.7438   2.7447   2.7597   2.7617   2.8029
  2.8154   2.8218   2.8304   2.8864   2.9574   2.9627   3.0583   3.0823
  3.0846   3.0997   3.1201   3.1260   3.1265   3.1976   3.2235   3.2544
  3.2598   3.2856   3.3675   3.3834   3.4230   3.5206   3.5562   3.6378
  3.6975   3.7933   3.8482   3.8946   3.9609   4.0313   4.0511   4.3292
  4.8046   4.8068   9.7705   9.7806   9.7850   9.8120   9.8143   9.8608
  9.8733  23.3337  23.4865  23.7901  23.8244  23.8665  23.9005  23.9394
 23.9413  23.9853  24.0620  24.0862  24.1234  25.7747  25.8043  25.8056
 25.8417  25.9580  25.9692  26.0114  26.1119  26.1441  26.1673  26.2144
 26.3390  26.3578  26.3901  26.5456  26.5835  26.6623  26.7235  26.8016
 26.8534  27.1820 215.7642 215.7755 215.7800 215.8125 215.8153 215.8812
215.8817
 --------------------------------------------------------------

          Ground-State Mulliken Net Atomic Charges

     Atom                 Charge (a.u.)
  ----------------------------------------
      1 C                    -0.501158
      2 C                    -1.358527
      3 Cl                    0.502923
      4 C                     0.688640
      5 Cl                    0.555741
      6 C                    -0.465258
      7 H                     0.243253
      8 C                     0.707686
      9 Cl                    0.553812
     10 C                    -1.373932
     11 Cl                    0.510970
     12 C                    -0.361567
     13 C                    -1.657928
     14 Cl                    0.519416
     15 C                     1.211542
     16 Cl                    0.540528
     17 C                    -0.415265
     18 H                     0.218856
     19 C                    -0.341496
     20 H                     0.205993
     21 C                    -0.419127
     22 Cl                    0.434898
  ----------------------------------------
  Sum of atomic charges =     0.000000

 -----------------------------------------------------------------
                    Cartesian Multipole Moments
 -----------------------------------------------------------------
    Charge (ESU x 10^10)
                 0.0000
    Dipole Moment (Debye)
         X       0.6304      Y       0.9087      Z      -0.8150
       Tot       1.3738
    Quadrupole Moments (Debye-Ang)
        XX    -148.4130     XY       3.9600     YY    -159.8038
        XZ      -9.4517     YZ      -2.9895     ZZ    -154.0728
    Octopole Moments (Debye-Ang^2)
       XXX    -182.6475    XXY      49.0786    XYY     -69.5082
       YYY      94.4230    XXZ       5.6291    XYZ      -9.4581
       YYZ      24.9902    XZZ     -50.6336    YZZ      36.0889
       ZZZ      59.6821
    Hexadecapole Moments (Debye-Ang^3)
      XXXX   -5206.5815   XXXY     403.4024   XXYY   -1256.7097
      XYYY     333.5393   YYYY   -2118.7949   XXXZ     547.2492
      XXYZ    -126.3106   XYYZ     233.0801   YYYZ    -318.9484
      XXZZ   -1310.4000   XYZZ     149.9051   YYZZ    -874.5370
      XZZZ     636.3005   YZZZ    -290.6163   ZZZZ   -3080.0452
 -----------------------------------------------------------------
 Calculating analytic gradient of the SCF energy
 Gradient of SCF Energy
            1           2           3           4           5           6
    1  -0.0000222   0.0000619   0.0000371   0.0000090   0.0000276   0.0000166
    2   0.0000173  -0.0000199   0.0000810  -0.0000044   0.0000195   0.0000106
    3   0.0000660  -0.0000704   0.0000268   0.0000146   0.0000179   0.0000179
            7           8           9          10          11          12
    1   0.0000183  -0.0000306   0.0000051   0.0000471   0.0000211   0.0000627
    2   0.0000101  -0.0000113  -0.0000028  -0.0000267   0.0000498   0.0000176
    3   0.0000342   0.0000313   0.0000395   0.0000449  -0.0000341  -0.0000185
           13          14          15          16          17          18
    1  -0.0000658  -0.0000231   0.0000369  -0.0000028  -0.0000189  -0.0000159
    2   0.0000589  -0.0000646   0.0000031   0.0000035  -0.0000331  -0.0000050
    3   0.0000073   0.0000125  -0.0000453  -0.0000158  -0.0000182  -0.0000316
           19          20          21          22
    1  -0.0000355  -0.0000206  -0.0000575  -0.0000506
    2   0.0000124  -0.0000146  -0.0000863  -0.0000152
    3  -0.0000170  -0.0000380  -0.0000023  -0.0000215
 Max gradient component =       8.634E-05
 RMS gradient           =       3.516E-05
 Gradient time:  CPU 310.53 s  wall 310.54 s
 Geometry Optimization Parameters
   NAtoms,    NIC,     NZ,  NCons,   NDum,   NFix, NCnnct, MaxDiis
       22     171      22       0       0       0       0       0

 Cartesian Hessian Update
 Hessian updated using BFGS update


** GEOMETRY OPTIMIZATION IN DELOCALIZED INTERNAL COORDINATES **
   Searching for a Minimum

   Optimization Cycle:  17

                       Coordinates (Angstroms)
     ATOM                X               Y               Z
      1  C         0.0039962273    0.0040826098    0.0157828456
      2  C        -0.0338053743    0.4489686403    1.3446798806
      3  Cl        1.4384844389    0.9735021457    2.1133955640
      4  C        -1.2436232056    0.4676420172    2.0447655250
      5  Cl       -1.3366146066    1.0115410487    3.6991683353
      6  C        -2.4130354687    0.0461172313    1.4255096777
      7  H        -3.3462417655    0.0633155545    1.9708846963
      8  C        -2.3890226169   -0.3962951783    0.1095142885
      9  Cl       -3.8874631791   -0.9126577280   -0.6172970418
     10  C        -1.1838096196   -0.4183741119   -0.5981359498
     11  Cl       -1.1402255894   -0.9700904246   -2.2500301007
     12  C         1.2900977611   -0.0189120201   -0.7413143475
     13  C         2.1143625177   -1.1561181741   -0.7218437749
     14  Cl        1.6182730302   -2.5434459475    0.2102201157
     15  C         3.3129424588   -1.1795395738   -1.4413704106
     16  Cl        4.3532280039   -2.5809224971   -1.4339007128
     17  C         3.6948978000   -0.0677980143   -2.1866780793
     18  H         4.6228218441   -0.0958921791   -2.7428190165
     19  C         2.8938795238    1.0643747886   -2.2168962921
     20  H         3.1873017999    1.9295712992   -2.7962768406
     21  C         1.7042946253    1.0814530979   -1.4977678957
     22  Cl        0.7131746872    2.5253268838   -1.5560354562
   Point Group: c1    Number of degrees of freedom:    60


   Energy is  -3680.747931262

 Hessian updated using BFGS update

 60 Hessian modes will be used to form the next step
  Hessian Eigenvalues:
     0.001681    0.016295    0.017523    0.020448    0.020581    0.020690
     0.021709    0.022750    0.022860    0.023510    0.024088    0.024090
     0.024115    0.024119    0.024138    0.024143    0.024153    0.024235
     0.055200    0.091840    0.100750    0.159984    0.160000    0.160020
     0.216227    0.218531    0.226629    0.227427    0.234466    0.236358
     0.246118    0.249477    0.249979    0.249994    0.250005    0.250033
     0.253049    0.287365    0.287999    0.290427    0.292945    0.301026
     0.301039    0.301223    0.317103    0.356665    0.356668    0.356674
     0.402334    0.406827    0.419597    0.426119    0.457221    0.458751
     0.466565    0.469863    0.478155    0.478211    0.479166    0.481811

 Minimum search - taking simple RFO step
 Searching for Lamda that Minimizes Along All modes
 Value Taken    Lamda =   0.00000000
 Step Taken.  Stepsize is  0.011480

                             Maximum     Tolerance    Cnvgd?
         Gradient           0.000086      0.000300     YES
         Displacement       0.008286      0.001200      NO
         Energy change     -0.000010      0.000001      NO


 New Cartesian Coordinates Obtained by Inverse Iteration

 Displacement from previous Coordinates is:  0.015562
 ----------------------------------------------------------------
             Standard Nuclear Orientation (Angstroms)
    I     Atom           X                Y                Z
 ----------------------------------------------------------------
    1      C       0.0038088070     0.0038893699     0.0156811177
    2      C      -0.0342526138     0.4497648628     1.3443406611
    3      Cl      1.4377532857     0.9750142767     2.1129340756
    4      C      -1.2440356346     0.4688469632     2.0444227582
    5      Cl     -1.3370131396     1.0140826733     3.6983756135
    6      C      -2.4133358555     0.0464411335     1.4256459116
    7      H      -3.3465138933     0.0637063346     1.9710618482
    8      C      -2.3891852198    -0.3970561878     0.1100513999
    9      Cl     -3.8874609023    -0.9148461934    -0.6161183840
   10      C      -1.1840580110    -0.4193041504    -0.5976851025
   11      Cl     -1.1405539317    -0.9731275305    -2.2487108406
   12      C       1.2900097478    -0.0191345112    -0.7415582239
   13      C       2.1140586550    -1.1566418357    -0.7230865096
   14      Cl      1.6177913608    -2.5447438664     0.2075013958
   15      C       3.3126936617    -1.1798287773    -1.4424176210
   16      Cl      4.3523606171    -2.5816837739    -1.4361056388
   17      C       3.6953410542    -0.0675399728    -2.1865298936
   18      H       4.6233398996    -0.0955150576    -2.7425434972
   19      C       2.8948049517     1.0649327682    -2.2157840549
   20      H       3.1886812533     1.9306098988    -2.7942153131
   21      C       1.7050326041     1.0818278612    -1.4969391011
   22      Cl      0.7146465961     2.5261551829    -1.5547655911
 ----------------------------------------------------------------
 Nuclear Repulsion Energy =        2434.42790963 hartrees
 There are       97 alpha and       97 beta electrons
 Applying Cartesian multipole field
    Component          Value
    ---------          -----
     (2,0,0)        1.00000E-11
     (0,2,0)        2.00000E-11
     (0,0,2)       -3.00000E-11
 Nucleus-field energy     =     0.0000000020 hartrees
 Requested basis set is 6-311++G(d,p)
 There are 178 shells and 495 basis functions
 A cutoff of  1.0D-15 yielded  11867 shell pairs
 There are    101666 function pairs (    109404 Cartesian)
 Smallest overlap matrix eigenvalue = 1.21E-07
 Linear dependence detected in AO basis
 Number of orthogonalized atomic orbitals = 490
 Maximum deviation from orthogonality = 4.884E-10
 Guess from superposition of atomic densities
 Warning:  Energy on first SCF cycle will be non-variational
 SAD guess density has 194.000000 electrons

 -----------------------------------------------------------------------
  General SCF calculation program by
  Eric Jon Sundstrom, Paul Horn, Yuezhi Mao, Dmitri Zuev, Alec White,
  David Stuck, Shaama M.S., Shane Yost, Joonho Lee, David Small,
  Daniel Levine, Susi Lehtola, Hugh Burton, Evgeny Epifanovsky,
  Bang C. Huynh
 -----------------------------------------------------------------------
 Exchange:     0.2000 Hartree-Fock + 0.0800 Slater + 0.7200 B88
 Correlation:  0.1900 VWN1RPA + 0.8100 LYP
 Using SG-1 standard quadrature grid
 A restricted SCF calculation will be
 performed using DIIS
 SCF converges when DIIS error is below 1.0e-08
 ---------------------------------------
  Cycle       Energy         DIIS error
 ---------------------------------------
    1   -3685.2085231287      2.73e-02  
    2   -3680.6361405485      1.93e-03  
    3   -3680.5696297575      2.34e-03  
    4   -3680.7400659090      4.85e-04  
    5   -3680.7465046282      2.12e-04  
    6   -3680.7476196935      1.01e-04  
    7   -3680.7479187163      2.04e-05  
    8   -3680.7479274007      1.12e-05  
    9   -3680.7479312654      2.89e-06  
   10   -3680.7479315085      8.07e-07  
   11   -3680.7479315283      1.84e-07  
   12   -3680.7479315291      9.40e-08  
   13   -3680.7479315295      2.60e-08  
   14   -3680.7479315294      8.87e-09  Convergence criterion met
 ---------------------------------------
 SCF time:   CPU 883.18s  wall 883.00s 
 SCF   energy in the final basis set =    -3680.7479315294
 Total energy in the final basis set =    -3680.7479315294

 --------------------------------------------------------------

                    Orbital Energies (a.u.)
 --------------------------------------------------------------

 Alpha MOs
 -- Occupied --
********-101.5790-101.5789-101.5789-101.5773-101.5755-101.5753 -10.2786
-10.2785 -10.2772 -10.2763 -10.2763 -10.2708 -10.2707 -10.2456 -10.2413
-10.2268 -10.2209 -10.2176  -9.4937  -9.4937  -9.4936  -9.4935  -9.4921
 -9.4901  -9.4900  -7.2586  -7.2586  -7.2584  -7.2584  -7.2569  -7.2549
 -7.2548  -7.2485  -7.2485  -7.2484  -7.2483  -7.2478  -7.2478  -7.2478
 -7.2477  -7.2468  -7.2462  -7.2449  -7.2449  -7.2444  -7.2442  -0.9645
 -0.9452  -0.9212  -0.9080  -0.8933  -0.8798  -0.8782  -0.8455  -0.8425
 -0.8051  -0.7625  -0.7463  -0.7433  -0.6828  -0.6359  -0.6253  -0.6224
 -0.5509  -0.5498  -0.5360  -0.5326  -0.5020  -0.4834  -0.4709  -0.4706
 -0.4657  -0.4586  -0.4502  -0.4374  -0.4250  -0.4157  -0.4130  -0.4107
 -0.3933  -0.3772  -0.3697  -0.3594  -0.3575  -0.3499  -0.3469  -0.3385
 -0.3359  -0.3335  -0.3315  -0.3287  -0.3258  -0.2851  -0.2827  -0.2667
 -0.2648
 -- Virtual --
 -0.0644  -0.0599  -0.0587  -0.0514  -0.0455  -0.0275  -0.0099  -0.0086
 -0.0027   0.0031   0.0107   0.0181   0.0223   0.0265   0.0290   0.0311
  0.0410   0.0490   0.0516   0.0555   0.0579   0.0601   0.0619   0.0690
  0.0765   0.0776   0.0812   0.0829   0.0939   0.0945   0.0954   0.1004
  0.1056   0.1065   0.1065   0.1079   0.1121   0.1132   0.1210   0.1221
  0.1253   0.1276   0.1284   0.1291   0.1360   0.1386   0.1410   0.1433
  0.1452   0.1504   0.1535   0.1561   0.1613   0.1617   0.1706   0.1735
  0.1779   0.1813   0.1942   0.1947   0.2005   0.2017   0.2055   0.2072
  0.2106   0.2123   0.2181   0.2200   0.2264   0.2279   0.2314   0.2356
  0.2368   0.2411   0.2443   0.2506   0.2532   0.2579   0.2625   0.2668
  0.2688   0.2734   0.2768   0.2845   0.2866   0.2876   0.2911   0.2939
  0.2998   0.3016   0.3026   0.3058   0.3140   0.3175   0.3299   0.3318
  0.3435   0.3497   0.3562   0.3962   0.4069   0.4151   0.4261   0.4397
  0.4411   0.4431   0.4524   0.4536   0.4574   0.4638   0.4674   0.4719
  0.4752   0.4816   0.4870   0.4973   0.5040   0.5045   0.5149   0.5178
  0.5197   0.5241   0.5294   0.5419   0.5613   0.5656   0.5712   0.5730
  0.5763   0.5823   0.5853   0.5965   0.6031   0.6049   0.6109   0.6191
  0.6247   0.6290   0.6353   0.6372   0.6467   0.6507   0.6641   0.6692
  0.6779   0.6785   0.6830   0.6847   0.7021   0.7169   0.7357   0.7735
  0.7933   0.7950   0.8025   0.8098   0.8232   0.8280   0.8317   0.8333
  0.8344   0.8390   0.8394   0.8475   0.8496   0.8547   0.8560   0.8571
  0.8614   0.8665   0.8701   0.8793   0.8806   0.8882   0.8946   0.8964
  0.8977   0.9014   0.9022   0.9026   0.9261   0.9288   0.9407   0.9454
  0.9475   0.9523   0.9589   0.9629   0.9708   0.9755   0.9762   0.9802
  0.9847   0.9915   0.9997   1.0109   1.0200   1.0210   1.0266   1.0407
  1.0642   1.0672   1.0740   1.1066   1.1483   1.1610   1.1700   1.1792
  1.1965   1.2030   1.2230   1.2297   1.2455   1.2495   1.2697   1.2804
  1.2822   1.2902   1.2972   1.2983   1.2996   1.3029   1.3422   1.3580
  1.3714   1.3812   1.3872   1.4302   1.4421   1.4783   1.4819   1.4941
  1.5112   1.5596   1.5641   1.5786   1.5893   1.6338   1.6351   1.6406
  1.6624   1.6793   1.7214   1.7241   1.7508   1.7679   1.7713   1.7757
  1.8031   1.8134   1.8418   1.8504   1.8599   1.8747   1.8845   1.9246
  1.9387   1.9538   1.9546   1.9681   1.9888   2.0171   2.0397   2.0488
  2.0863   2.1203   2.1242   2.1534   2.2145   2.2306   2.2340   2.2436
  2.2491   2.2515   2.2689   2.2752   2.2917   2.3088   2.3232   2.3268
  2.3369   2.3402   2.3733   2.3903   2.4070   2.4217   2.4379   2.4558
  2.4669   2.4704   2.4814   2.4979   2.5008   2.5319   2.5340   2.5509
  2.5721   2.5897   2.6069   2.6529   2.6555   2.6707   2.6846   2.6890
  2.6932   2.7053   2.7211   2.7437   2.7447   2.7596   2.7616   2.8028
  2.8154   2.8218   2.8304   2.8864   2.9573   2.9627   3.0583   3.0823
  3.0846   3.0997   3.1201   3.1259   3.1265   3.1976   3.2234   3.2545
  3.2597   3.2856   3.3675   3.3834   3.4230   3.5206   3.5563   3.6378
  3.6975   3.7933   3.8482   3.8946   3.9607   4.0312   4.0511   4.3293
  4.8046   4.8067   9.7705   9.7806   9.7850   9.8121   9.8142   9.8609
  9.8732  23.3337  23.4864  23.7901  23.8242  23.8664  23.9006  23.9395
 23.9412  23.9853  24.0620  24.0861  24.1234  25.7747  25.8043  25.8056
 25.8417  25.9579  25.9692  26.0114  26.1119  26.1441  26.1674  26.2145
 26.3390  26.3578  26.3898  26.5457  26.5835  26.6622  26.7234  26.8016
 26.8534  27.1820 215.7642 215.7755 215.7800 215.8127 215.8152 215.8812
215.8817
 --------------------------------------------------------------

          Ground-State Mulliken Net Atomic Charges

     Atom                 Charge (a.u.)
  ----------------------------------------
      1 C                    -0.501070
      2 C                    -1.357964
      3 Cl                    0.503246
      4 C                     0.688165
      5 Cl                    0.555677
      6 C                    -0.466266
      7 H                     0.243253
      8 C                     0.707060
      9 Cl                    0.553759
     10 C                    -1.373246
     11 Cl                    0.511147
     12 C                    -0.360489
     13 C                    -1.657235
     14 Cl                    0.519794
     15 C                     1.210570
     16 Cl                    0.540515
     17 C                    -0.415885
     18 H                     0.218848
     19 C                    -0.342116
     20 H                     0.206026
     21 C                    -0.418835
     22 Cl                    0.435047
  ----------------------------------------
  Sum of atomic charges =     0.000000

 -----------------------------------------------------------------
                    Cartesian Multipole Moments
 -----------------------------------------------------------------
    Charge (ESU x 10^10)
                 0.0000
    Dipole Moment (Debye)
         X       0.6309      Y       0.9093      Z      -0.8139
       Tot       1.3737
    Quadrupole Moments (Debye-Ang)
        XX    -148.4085     XY       3.9621     YY    -159.8025
        XZ      -9.4477     YZ      -2.9909     ZZ    -154.0788
    Octopole Moments (Debye-Ang^2)
       XXX    -182.5614    XXY      49.1260    XYY     -69.4848
       YYY      94.4960    XXZ       5.6647    XYZ      -9.4674
       YYZ      25.0134    XZZ     -50.6394    YZZ      36.1109
       ZZZ      59.8070
    Hexadecapole Moments (Debye-Ang^3)
      XXXX   -5206.3477   XXXY     402.9974   XXYY   -1257.1098
      XYYY     333.0286   YYYY   -2121.3997   XXXZ     548.1393
      XXYZ    -126.7845   XYYZ     233.3998   YYYZ    -320.2693
      XXZZ   -1310.2271   XYZZ     149.7303   YYZZ    -874.7481
      XZZZ     637.3674   YZZZ    -291.8795   ZZZZ   -3078.9871
 -----------------------------------------------------------------
 Calculating analytic gradient of the SCF energy
 Gradient of SCF Energy
            1           2           3           4           5           6
    1  -0.0000217   0.0000192  -0.0000162   0.0000069   0.0000368   0.0000334
    2  -0.0000030  -0.0000140   0.0000735   0.0000104   0.0000171   0.0000049
    3   0.0000350  -0.0000051   0.0000292   0.0000034   0.0000110   0.0000204
            7           8           9          10          11          12
    1   0.0000190  -0.0000008   0.0000080  -0.0000102   0.0000029   0.0000186
    2   0.0000064  -0.0000043  -0.0000076  -0.0000003   0.0000456  -0.0000255
    3   0.0000339   0.0000227   0.0000424   0.0000265   0.0000478  -0.0000107
           13          14          15          16          17          18
    1   0.0000036   0.0000298  -0.0000014  -0.0000139  -0.0000306  -0.0000195
    2   0.0000007  -0.0000410  -0.0000003   0.0000024  -0.0000116  -0.0000065
    3  -0.0000124  -0.0000361  -0.0000222  -0.0000101  -0.0000159  -0.0000328
           19          20          21          22
    1  -0.0000187  -0.0000199  -0.0000099  -0.0000156
    2  -0.0000025  -0.0000126  -0.0000076  -0.0000242
    3  -0.0000222  -0.0000351  -0.0000226  -0.0000470
 Max gradient component =       7.347E-05
 RMS gradient           =       2.354E-05
 Gradient time:  CPU 317.82 s  wall 317.83 s
 Geometry Optimization Parameters
   NAtoms,    NIC,     NZ,  NCons,   NDum,   NFix, NCnnct, MaxDiis
       22     171      22       0       0       0       0       0

 Cartesian Hessian Update
 Hessian updated using BFGS update


** GEOMETRY OPTIMIZATION IN DELOCALIZED INTERNAL COORDINATES **
   Searching for a Minimum

   Optimization Cycle:  18

                       Coordinates (Angstroms)
     ATOM                X               Y               Z
      1  C         0.0038088070    0.0038893699    0.0156811177
      2  C        -0.0342526138    0.4497648628    1.3443406611
      3  Cl        1.4377532857    0.9750142767    2.1129340756
      4  C        -1.2440356346    0.4688469632    2.0444227582
      5  Cl       -1.3370131396    1.0140826733    3.6983756135
      6  C        -2.4133358555    0.0464411335    1.4256459116
      7  H        -3.3465138933    0.0637063346    1.9710618482
      8  C        -2.3891852198   -0.3970561878    0.1100513999
      9  Cl       -3.8874609023   -0.9148461934   -0.6161183840
     10  C        -1.1840580110   -0.4193041504   -0.5976851025
     11  Cl       -1.1405539317   -0.9731275305   -2.2487108406
     12  C         1.2900097478   -0.0191345112   -0.7415582239
     13  C         2.1140586550   -1.1566418357   -0.7230865096
     14  Cl        1.6177913608   -2.5447438664    0.2075013958
     15  C         3.3126936617   -1.1798287773   -1.4424176210
     16  Cl        4.3523606171   -2.5816837739   -1.4361056388
     17  C         3.6953410542   -0.0675399728   -2.1865298936
     18  H         4.6233398996   -0.0955150576   -2.7425434972
     19  C         2.8948049517    1.0649327682   -2.2157840549
     20  H         3.1886812533    1.9306098988   -2.7942153131
     21  C         1.7050326041    1.0818278612   -1.4969391011
     22  Cl        0.7146465961    2.5261551829   -1.5547655911
   Point Group: c1    Number of degrees of freedom:    60


   Energy is  -3680.747931529

 Hessian updated using BFGS update

 60 Hessian modes will be used to form the next step
  Hessian Eigenvalues:
     0.001401    0.015657    0.017456    0.020294    0.020598    0.020834
     0.021785    0.021850    0.022810    0.023550    0.024059    0.024090
     0.024096    0.024118    0.024125    0.024146    0.024152    0.024347
     0.055024    0.086425    0.134085    0.159792    0.160000    0.160011
     0.214358    0.217180    0.225836    0.228932    0.235268    0.242335
     0.245888    0.247723    0.249982    0.249989    0.249997    0.252461
     0.257029    0.287842    0.290164    0.292694    0.298760    0.300958
     0.301051    0.304597    0.320681    0.356665    0.356670    0.356671
     0.402864    0.409157    0.422809    0.427284    0.457074    0.458840
     0.467345    0.468285    0.477846    0.478295    0.479256    0.487003

 Minimum search - taking simple RFO step
 Searching for Lamda that Minimizes Along All modes
 Value Taken    Lamda =   0.00000000
 Step Taken.  Stepsize is  0.005360

                             Maximum     Tolerance    Cnvgd?
         Gradient           0.000066      0.000300     YES
         Displacement       0.003537      0.001200      NO
         Energy change     -0.000000      0.000001     YES

 Final energy is   -3680.7479315294190     


 ******************************
 **  OPTIMIZATION CONVERGED  **
 ******************************

                       Coordinates (Angstroms)
     ATOM                X               Y               Z
      1  C         0.0038088070    0.0038893699    0.0156811177
      2  C        -0.0342526138    0.4497648628    1.3443406611
      3  Cl        1.4377532857    0.9750142767    2.1129340756
      4  C        -1.2440356346    0.4688469632    2.0444227582
      5  Cl       -1.3370131396    1.0140826733    3.6983756135
      6  C        -2.4133358555    0.0464411335    1.4256459116
      7  H        -3.3465138933    0.0637063346    1.9710618482
      8  C        -2.3891852198   -0.3970561878    0.1100513999
      9  Cl       -3.8874609023   -0.9148461934   -0.6161183840
     10  C        -1.1840580110   -0.4193041504   -0.5976851025
     11  Cl       -1.1405539317   -0.9731275305   -2.2487108406
     12  C         1.2900097478   -0.0191345112   -0.7415582239
     13  C         2.1140586550   -1.1566418357   -0.7230865096
     14  Cl        1.6177913608   -2.5447438664    0.2075013958
     15  C         3.3126936617   -1.1798287773   -1.4424176210
     16  Cl        4.3523606171   -2.5816837739   -1.4361056388
     17  C         3.6953410542   -0.0675399728   -2.1865298936
     18  H         4.6233398996   -0.0955150576   -2.7425434972
     19  C         2.8948049517    1.0649327682   -2.2157840549
     20  H         3.1886812533    1.9306098988   -2.7942153131
     21  C         1.7050326041    1.0818278612   -1.4969391011
     22  Cl        0.7146465961    2.5261551829   -1.5547655911

Z-matrix Print:
$molecule
0 1
Cl
C  1 1.743302
C  2 1.398106 1 120.364341
C  3 1.391872 2 119.834720 1 179.713775 0
H  4 1.082181 3 119.325321 2 -179.821184 0
C  4 1.387158 3 120.333233 2 0.135349 0
H  6 1.081824 4 120.516646 3 -179.916649 0
C  6 1.390173 4 119.533283 3 -0.058450 0
C  8 1.398200 6 121.589317 4 -0.068034 0
C  9 1.492734 8 121.176368 6 -179.368540 0
C  10 1.401995 9 120.600290 8 -90.475425 0
C  11 1.397875 10 120.162792 9 179.930456 0
C  12 1.388731 11 120.092345 10 -0.027064 0
H  13 1.081017 12 119.813342 11 -179.959639 0
C  13 1.388547 12 120.309158 11 0.007206 0
C  15 1.397754 13 119.987799 12 -0.019700 0
Cl 11 1.741673 10 119.418082 9 -0.201296 0
Cl 16 1.741981 15 120.430509 13 -179.987337 0
Cl 15 1.743634 13 118.326238 12 -179.973822 0
Cl 12 1.743986 11 121.693259 10 179.944894 0
Cl 3 1.745321 2 121.477255 1 -0.144181 0
Cl 8 1.752224 6 118.469462 4 -179.945856 0
$end


 --------------------------------------------------------------

                    Orbital Energies (a.u.)
 --------------------------------------------------------------

 Alpha MOs
 -- Occupied --
********-101.5790-101.5789-101.5789-101.5773-101.5755-101.5753 -10.2786
-10.2785 -10.2772 -10.2763 -10.2763 -10.2708 -10.2707 -10.2456 -10.2413
-10.2268 -10.2209 -10.2176  -9.4937  -9.4937  -9.4936  -9.4935  -9.4921
 -9.4901  -9.4900  -7.2586  -7.2586  -7.2584  -7.2584  -7.2569  -7.2549
 -7.2548  -7.2485  -7.2485  -7.2484  -7.2483  -7.2478  -7.2478  -7.2478
 -7.2477  -7.2468  -7.2462  -7.2449  -7.2449  -7.2444  -7.2442  -0.9645
 -0.9452  -0.9212  -0.9080  -0.8933  -0.8798  -0.8782  -0.8455  -0.8425
 -0.8051  -0.7625  -0.7463  -0.7433  -0.6828  -0.6359  -0.6253  -0.6224
 -0.5509  -0.5498  -0.5360  -0.5326  -0.5020  -0.4834  -0.4709  -0.4706
 -0.4657  -0.4586  -0.4502  -0.4374  -0.4250  -0.4157  -0.4130  -0.4107
 -0.3933  -0.3772  -0.3697  -0.3594  -0.3575  -0.3499  -0.3469  -0.3385
 -0.3359  -0.3335  -0.3315  -0.3287  -0.3258  -0.2851  -0.2827  -0.2667
 -0.2648
 -- Virtual --
 -0.0644  -0.0599  -0.0587  -0.0514  -0.0455  -0.0275  -0.0099  -0.0086
 -0.0027   0.0031   0.0107   0.0181   0.0223   0.0265   0.0290   0.0311
  0.0410   0.0490   0.0516   0.0555   0.0579   0.0601   0.0619   0.0690
  0.0765   0.0776   0.0812   0.0829   0.0939   0.0945   0.0954   0.1004
  0.1056   0.1065   0.1065   0.1079   0.1121   0.1132   0.1210   0.1221
  0.1253   0.1276   0.1284   0.1291   0.1360   0.1386   0.1410   0.1433
  0.1452   0.1504   0.1535   0.1561   0.1613   0.1617   0.1706   0.1735
  0.1779   0.1813   0.1942   0.1947   0.2005   0.2017   0.2055   0.2072
  0.2106   0.2123   0.2181   0.2200   0.2264   0.2279   0.2314   0.2356
  0.2368   0.2411   0.2443   0.2506   0.2532   0.2579   0.2625   0.2668
  0.2688   0.2734   0.2768   0.2845   0.2866   0.2876   0.2911   0.2939
  0.2998   0.3016   0.3026   0.3058   0.3140   0.3175   0.3299   0.3318
  0.3435   0.3497   0.3562   0.3962   0.4069   0.4151   0.4261   0.4397
  0.4411   0.4431   0.4524   0.4536   0.4574   0.4638   0.4674   0.4719
  0.4752   0.4816   0.4870   0.4973   0.5040   0.5045   0.5149   0.5178
  0.5197   0.5241   0.5294   0.5419   0.5613   0.5656   0.5712   0.5730
  0.5763   0.5823   0.5853   0.5965   0.6031   0.6049   0.6109   0.6191
  0.6247   0.6290   0.6353   0.6372   0.6467   0.6507   0.6641   0.6692
  0.6779   0.6785   0.6830   0.6847   0.7021   0.7169   0.7357   0.7735
  0.7933   0.7950   0.8025   0.8098   0.8232   0.8280   0.8317   0.8333
  0.8344   0.8390   0.8394   0.8475   0.8496   0.8547   0.8560   0.8571
  0.8614   0.8665   0.8701   0.8793   0.8806   0.8882   0.8946   0.8964
  0.8977   0.9014   0.9022   0.9026   0.9261   0.9288   0.9407   0.9454
  0.9475   0.9523   0.9589   0.9629   0.9708   0.9755   0.9762   0.9802
  0.9847   0.9915   0.9997   1.0109   1.0200   1.0210   1.0266   1.0407
  1.0642   1.0672   1.0740   1.1066   1.1483   1.1610   1.1700   1.1792
  1.1965   1.2030   1.2230   1.2297   1.2455   1.2495   1.2697   1.2804
  1.2822   1.2902   1.2972   1.2983   1.2996   1.3029   1.3422   1.3580
  1.3714   1.3812   1.3872   1.4302   1.4421   1.4783   1.4819   1.4941
  1.5112   1.5596   1.5641   1.5786   1.5893   1.6338   1.6351   1.6406
  1.6624   1.6793   1.7214   1.7241   1.7508   1.7679   1.7713   1.7757
  1.8031   1.8134   1.8418   1.8504   1.8599   1.8747   1.8845   1.9246
  1.9387   1.9538   1.9546   1.9681   1.9888   2.0171   2.0397   2.0488
  2.0863   2.1203   2.1242   2.1534   2.2145   2.2306   2.2340   2.2436
  2.2491   2.2515   2.2689   2.2752   2.2917   2.3088   2.3232   2.3268
  2.3369   2.3402   2.3733   2.3903   2.4070   2.4217   2.4379   2.4558
  2.4669   2.4704   2.4814   2.4979   2.5008   2.5319   2.5340   2.5509
  2.5721   2.5897   2.6069   2.6529   2.6555   2.6707   2.6846   2.6890
  2.6932   2.7053   2.7211   2.7437   2.7447   2.7596   2.7616   2.8028
  2.8154   2.8218   2.8304   2.8864   2.9573   2.9627   3.0583   3.0823
  3.0846   3.0997   3.1201   3.1259   3.1265   3.1976   3.2234   3.2545
  3.2597   3.2856   3.3675   3.3834   3.4230   3.5206   3.5563   3.6378
  3.6975   3.7933   3.8482   3.8946   3.9607   4.0312   4.0511   4.3293
  4.8046   4.8067   9.7705   9.7806   9.7850   9.8121   9.8142   9.8609
  9.8732  23.3337  23.4864  23.7901  23.8242  23.8664  23.9006  23.9395
 23.9412  23.9853  24.0620  24.0861  24.1234  25.7747  25.8043  25.8056
 25.8417  25.9579  25.9692  26.0114  26.1119  26.1441  26.1674  26.2145
 26.3390  26.3578  26.3898  26.5457  26.5835  26.6622  26.7234  26.8016
 26.8534  27.1820 215.7642 215.7755 215.7800 215.8127 215.8152 215.8812
215.8817
 --------------------------------------------------------------

          Ground-State Mulliken Net Atomic Charges

     Atom                 Charge (a.u.)
  ----------------------------------------
      1 C                    -0.501070
      2 C                    -1.357964
      3 Cl                    0.503246
      4 C                     0.688165
      5 Cl                    0.555677
      6 C                    -0.466266
      7 H                     0.243253
      8 C                     0.707060
      9 Cl                    0.553759
     10 C                    -1.373246
     11 Cl                    0.511147
     12 C                    -0.360489
     13 C                    -1.657235
     14 Cl                    0.519794
     15 C                     1.210570
     16 Cl                    0.540515
     17 C                    -0.415885
     18 H                     0.218848
     19 C                    -0.342116
     20 H                     0.206026
     21 C                    -0.418835
     22 Cl                    0.435047
  ----------------------------------------
  Sum of atomic charges =     0.000000

 -----------------------------------------------------------------
                    Cartesian Multipole Moments
 -----------------------------------------------------------------
    Charge (ESU x 10^10)
                 0.0000
    Dipole Moment (Debye)
         X       0.6309      Y       0.9093      Z      -0.8139
       Tot       1.3737
    Quadrupole Moments (Debye-Ang)
        XX    -148.4085     XY       3.9621     YY    -159.8025
        XZ      -9.4477     YZ      -2.9909     ZZ    -154.0788
    Octopole Moments (Debye-Ang^2)
       XXX    -182.5614    XXY      49.1260    XYY     -69.4848
       YYY      94.4960    XXZ       5.6647    XYZ      -9.4674
       YYZ      25.0134    XZZ     -50.6394    YZZ      36.1109
       ZZZ      59.8070
    Hexadecapole Moments (Debye-Ang^3)
      XXXX   -5206.3477   XXXY     402.9974   XXYY   -1257.1098
      XYYY     333.0286   YYYY   -2121.3997   XXXZ     548.1393
      XXYZ    -126.7845   XYYZ     233.3998   YYYZ    -320.2693
      XXZZ   -1310.2271   XYZZ     149.7303   YYZZ    -874.7481
      XZZZ     637.3674   YZZZ    -291.8795   ZZZZ   -3078.9871
 -----------------------------------------------------------------
Archival summary:
1\1\november\OPT\ProcedureUnspecified\BasisUnspecified\l7123\taweetha\SunJan1219:24:502020SunJan1219:24:502020\0\\#,OPT,ProcedureUnspecified,BasisUnspecified,\\0,1\Cl\C,1,1.7433\C,2,1.39811,1,120.364\C,3,1.39187,2,119.835,1,179.714,0\H,4,1.08218,3,119.325,2,-179.821,0\C,4,1.38716,3,120.333,2,0.135349,0\H,6,1.08182,4,120.517,3,-179.917,0\C,6,1.39017,4,119.533,3,-0.0584503,0\C,8,1.3982,6,121.589,4,-0.0680335,0\C,9,1.49273,8,121.176,6,-179.369,0\C,10,1.40199,9,120.6,8,-90.4754,0\C,11,1.39787,10,120.163,9,179.93,0\C,12,1.38873,11,120.092,10,-0.0270643,0\H,13,1.08102,12,119.813,11,-179.96,0\C,13,1.38855,12,120.309,11,0.00720641,0\C,15,1.39775,13,119.988,12,-0.0196999,0\Cl,11,1.74167,10,119.418,9,-0.201296,0\Cl,16,1.74198,15,120.431,13,-179.987,0\Cl,15,1.74363,13,118.326,12,-179.974,0\Cl,12,1.74399,11,121.693,10,179.945,0\Cl,3,1.74532,2,121.477,1,-0.144181,0\Cl,8,1.75222,6,118.469,4,-179.946,0\\\@

 Total job time:  21954.18s(wall), 21952.53s(cpu) 
 Sun Jan 12 19:24:50 2020

        *************************************************************
        *                                                           *
        *  Thank you very much for using Q-Chem.  Have a nice day.  *
        *                                                           *
        *************************************************************


 
User input: 2 of 2 
 
                  Welcome to Q-Chem
     A Quantum Leap Into The Future Of Chemistry


 Q-Chem 5.2 (devel), Q-Chem, Inc., Pleasanton, CA (2019)

 Yihan Shao,  Zhengting Gan,  E. Epifanovsky,  A. T. B. Gilbert,  M. Wormit,  
 J. Kussmann,  A. W. Lange,  A. Behn,  Jia Deng,  Xintian Feng,  D. Ghosh,  
 M. Goldey,  P. R. Horn,  L. D. Jacobson,  I. Kaliman,  T. Kus,  A. Landau,  
 Jie Liu,  E. I. Proynov,  R. M. Richard,  R. P. Steele,  E. J. Sundstrom,  
 H. L. Woodcock III,  P. M. Zimmerman,  D. Zuev,  B. Albrecht,  E. Alguire,  
 S. A. Baeppler,  D. Barton,  Z. Benda,  Y. A. Bernard,  E. J. Berquist,  
 K. B. Bravaya,  H. Burton,  D. Casanova,  Chun-Min Chang,  Yunqing Chen,  
 A. Chien,  K. D. Closser,  M. P. Coons,  S. Coriani,  S. Dasgupta,  
 A. L. Dempwolff,  M. Diedenhofen,  Hainam Do,  R. G. Edgar,  Po-Tung Fang,  
 S. Faraji,  S. Fatehi,  Qingguo Feng,  K. D. Fenk,  J. Fosso-Tande,  
 J. Gayvert,  Qinghui Ge,  A. Ghysels,  G. Gidofalvi,  J. Gomes,  
 J. Gonthier,  A. Gunina,  D. Hait,  M. W. D. Hanson-Heine,  
 P. H. P. Harbach,  A. W. Hauser,  M. F. Herbst,  J. E. Herr,  
 E. G. Hohenstein,  Z. C. Holden,  Kerwin Hui,  B. C. Huynh,  T.-C. Jagau,  
 Hyunjun Ji,  B. Kaduk,  K. Khistyaev,  Jaehoon Kim,  P. Klunzinger,  K. Koh,  
 D. Kosenkov,  L. Koulias,  T. Kowalczyk,  C. M. Krauter,  A. Kunitsa,  
 Ka Un Lao,  A. Laurent,  K. V. Lawler,  Joonho Lee,  D. Lefrancois,  
 S. Lehtola,  D. S. Levine,  Yi-Pei Li,  You-Sheng Lin,  Fenglai Liu,  
 E. Livshits,  A. Luenser,  P. Manohar,  E. Mansoor,  S. F. Manzer,  
 Shan-Ping Mao,  Yuezhi Mao,  N. Mardirossian,  A. V. Marenich,  
 T. Markovich,  L. A. Martinez-Martinez,  S. A. Maurer,  N. J. Mayhall,  
 S. C. McKenzie,  J.-M. Mewes,  P. Morgante,  A. F. Morrison,  
 J. W. Mullinax,  K. Nanda,  T. S. Nguyen-Beck,  R. Olivares-Amaya,  
 J. A. Parkhill,  Zheng Pei,  T. M. Perrine,  F. Plasser,  P. Pokhilko,  
 S. Prager,  A. Prociuk,  E. Ramos,  D. R. Rehn,  F. Rob,  M. Scheurer,  
 M. Schneider,  N. Sergueev,  S. M. Sharada,  S. Sharma,  D. W. Small,  
 T. Stauch,  T. Stein,  Yu-Chuan Su,  A. J. W. Thom,  A. Tkatchenko,  
 T. Tsuchimochi,  N. M. Tubman,  L. Vogt,  M. L. Vidal,  O. Vydrov,  
 M. A. Watson,  J. Wenzel,  M. de Wergifosse,  T. A. Wesolowski,  A. White,  
 J. Witte,  A. Yamada,  Jun Yang,  K. Yao,  S. Yeganeh,  S. R. Yost,  
 Zhi-Qiang You,  A. Zech,  Igor Ying Zhang,  Xing Zhang,  Yan Zhao,  
 Ying Zhu,  B. R. Brooks,  G. K. L. Chan,  C. J. Cramer,  M. S. Gordon,  
 W. J. Hehre,  A. Klamt,  M. W. Schmidt,  C. D. Sherrill,  D. G. Truhlar,  
 A. Aspuru-Guzik,  R. Baer,  A. T. Bell,  N. A. Besley,  Jeng-Da Chai,  
 A. E. DePrince, III,  R. A. DiStasio Jr.,  A. Dreuw,  B. D. Dunietz,  
 T. R. Furlani,  Chao-Ping Hsu,  Yousung Jung,  Jing Kong,  D. S. Lambrecht,  
 WanZhen Liang,  C. Ochsenfeld,  V. A. Rassolov,  L. V. Slipchenko,  
 J. E. Subotnik,  T. Van Voorhis,  J. M. Herbert,  A. I. Krylov,  
 P. M. W. Gill,  M. Head-Gordon

 Contributors to earlier versions of Q-Chem not listed above: 
 R. D. Adamson,  B. Austin,  J. Baker,  G. J. O. Beran,  K. Brandhorst,  
 S. T. Brown,  E. F. C. Byrd,  A. K. Chakraborty,  C.-L. Cheng,  
 Siu Hung Chien,  D. M. Chipman,  D. L. Crittenden,  H. Dachsel,  
 R. J. Doerksen,  A. D. Dutoi,  L. Fusti-Molnar,  W. A. Goddard III,  
 A. Golubeva-Zadorozhnaya,  S. R. Gwaltney,  G. Hawkins,  A. Heyden,  
 S. Hirata,  G. Kedziora,  F. J. Keil,  C. Kelley,  Jihan Kim,  R. A. King,  
 R. Z. Khaliullin,  P. P. Korambath,  W. Kurlancheek,  A. M. Lee,  M. S. Lee,  
 S. V. Levchenko,  Ching Yeh Lin,  D. Liotard,  R. C. Lochan,  I. Lotan,  
 P. E. Maslen,  N. Nair,  D. P. O'Neill,  D. Neuhauser,  E. Neuscamman,  
 C. M. Oana,  R. Olson,  B. Peters,  R. Peverati,  P. A. Pieniazek,  
 Y. M. Rhee,  J. Ritchie,  M. A. Rohrdanz,  E. Rosta,  N. J. Russ,  
 H. F. Schaefer III,  N. E. Schultz,  N. Shenvi,  A. C. Simmonett,  A. Sodt,  
 D. Stuck,  K. S. Thanthiriwatte,  V. Vanovschi,  Tao Wang,  A. Warshel,  
 C. F. Williams,  Q. Wu,  X. Xu,  W. Zhang

 Please cite Q-Chem as follows:
 Y. Shao et al., Mol. Phys. 113, 184-215 (2015)
 DOI: 10.1080/00268976.2014.952696

 Q-Chem 5.2.1 for Intel X86 EM64T Linux

 Parts of Q-Chem use Armadillo 8.300.2 (Tropical Shenanigans).
 http://arma.sourceforge.net/

 Q-Chem begins on Sun Jan 12 19:24:50 2020  

Host: 
0

     Scratch files written to /scratch/taweetham/qchem9862//
NAlpha2: 194
NElect   194
Mult     1
The previous job contains 0 fragments, simply inherited here

 Q-Chem warning in module libgen/rem_setup.C, line 2168:

 Setting Thresh to 1e-14


Checking the input file for inconsistencies... 	...done.

--------------------------------------------------------------
User input:
--------------------------------------------------------------

$MOLECULE
READ
$END

$REM
   JOB_TYPE 	FREQUENCY
   BASIS 	6-311++G**
   METHOD	B3LYP
   SCF_GUESS_ALWAYS     TRUE
   S2THRESH     15
   THRESH       15
   MEM_TOTAL    10000
$END

--------------------------------------------------------------
 ----------------------------------------------------------------
             Standard Nuclear Orientation (Angstroms)
    I     Atom           X                Y                Z
 ----------------------------------------------------------------
    1      C       0.4762014784     0.0040177043     0.1252986953
    2      C       1.1783185785     1.2098733402    -0.0108393692
    3      Cl      0.3317914001     2.7194208053     0.1843075981
    4      C       2.5451800643     1.1975993094    -0.3034022737
    5      Cl      3.4570778274     2.6733264717    -0.4827306203
    6      C       3.2129685334    -0.0099522511    -0.4597744791
    7      H       4.2701848088    -0.0141878591    -0.6853264416
    8      C       2.5291937279    -1.2111622656    -0.3270772181
    9      Cl      3.4186591024    -2.6966250905    -0.5332582288
   10      C       1.1624333695    -1.2083887034    -0.0343726778
   11      Cl      0.2933380488    -2.7085580459     0.1349323614
   12      C      -0.9831699917     0.0057090845     0.4391241737
   13      C      -1.9391074963     0.0198524630    -0.5901008605
   14      Cl     -1.3969888606     0.0449257805    -2.2467785715
   15      C      -3.3053864041     0.0098508878    -0.2936507365
   16      Cl     -4.5117210250     0.0256503758    -1.5548611906
   17      C      -3.7259508591    -0.0161996272     1.0329069878
   18      H      -4.7854815818    -0.0267168424     1.2529061373
   19      C      -2.7963497623    -0.0294614628     2.0624089503
   20      H      -3.1199197188    -0.0510649282     3.0944838841
   21      C      -1.4393854767    -0.0177841346     1.7605922537
   22      Cl     -0.2894775566    -0.0364789107     3.0825801662
 ----------------------------------------------------------------
 Molecular Point Group                 C1    NOp =  1
 Largest Abelian Subgroup              C1    NOp =  1
 Nuclear Repulsion Energy =        2434.42790963 hartrees
 There are       97 alpha and       97 beta electrons
 Requested basis set is 6-311++G(d,p)
 There are 178 shells and 495 basis functions

 Total QAlloc Memory Limit  10000 MB
 Mega-Array Size       188 MB
 MEM_STATIC part       192 MB
 A cutoff of  1.0D-15 yielded  11867 shell pairs
 There are    101666 function pairs (    109404 Cartesian)
 Smallest overlap matrix eigenvalue = 1.21E-07
 Linear dependence detected in AO basis
 Number of orthogonalized atomic orbitals = 490
 Maximum deviation from orthogonality = 3.294E-10
 Guess from superposition of atomic densities
 Warning:  Energy on first SCF cycle will be non-variational
 SAD guess density has 194.000000 electrons

 -----------------------------------------------------------------------
  General SCF calculation program by
  Eric Jon Sundstrom, Paul Horn, Yuezhi Mao, Dmitri Zuev, Alec White,
  David Stuck, Shaama M.S., Shane Yost, Joonho Lee, David Small,
  Daniel Levine, Susi Lehtola, Hugh Burton, Evgeny Epifanovsky,
  Bang C. Huynh
 -----------------------------------------------------------------------
 Exchange:     0.2000 Hartree-Fock + 0.0800 Slater + 0.7200 B88
 Correlation:  0.1900 VWN1RPA + 0.8100 LYP
 Using SG-1 standard quadrature grid
 A restricted SCF calculation will be
 performed using DIIS
 SCF converges when DIIS error is below 1.0e-08
 ---------------------------------------
  Cycle       Energy         DIIS error
 ---------------------------------------
    1   -3685.2087247149      2.73e-02  
    2   -3680.6361192633      1.93e-03  
    3   -3680.5696024536      2.34e-03  
    4   -3680.7400458115      4.85e-04  
    5   -3680.7464830646      2.12e-04  
    6   -3680.7475986484      1.01e-04  
    7   -3680.7478977243      2.04e-05  
    8   -3680.7479064298      1.12e-05  
    9   -3680.7479102964      2.89e-06  
   10   -3680.7479105391      8.07e-07  
   11   -3680.7479105596      1.84e-07  
   12   -3680.7479105602      9.40e-08  
   13   -3680.7479105603      2.60e-08  
   14   -3680.7479105605      8.87e-09  Convergence criterion met
 ---------------------------------------
 SCF time:   CPU 858.83s  wall 859.00s 
 SCF   energy in the final basis set =    -3680.7479105605
 Total energy in the final basis set =    -3680.7479105605

 --------------------------------------------------------------

                    Orbital Energies (a.u.)
 --------------------------------------------------------------

 Alpha MOs
 -- Occupied --
********-101.5790-101.5790-101.5789-101.5773-101.5755-101.5754 -10.2786
-10.2785 -10.2772 -10.2763 -10.2763 -10.2708 -10.2707 -10.2456 -10.2413
-10.2268 -10.2209 -10.2176  -9.4937  -9.4937  -9.4936  -9.4936  -9.4920
 -9.4901  -9.4900  -7.2586  -7.2586  -7.2585  -7.2585  -7.2568  -7.2550
 -7.2548  -7.2486  -7.2485  -7.2485  -7.2484  -7.2478  -7.2478  -7.2477
 -7.2477  -7.2469  -7.2462  -7.2449  -7.2449  -7.2443  -7.2441  -0.9645
 -0.9452  -0.9212  -0.9080  -0.8933  -0.8798  -0.8782  -0.8455  -0.8426
 -0.8051  -0.7625  -0.7463  -0.7433  -0.6828  -0.6359  -0.6253  -0.6224
 -0.5509  -0.5498  -0.5360  -0.5326  -0.5020  -0.4834  -0.4709  -0.4707
 -0.4657  -0.4587  -0.4502  -0.4374  -0.4250  -0.4157  -0.4130  -0.4107
 -0.3933  -0.3772  -0.3697  -0.3594  -0.3575  -0.3499  -0.3469  -0.3385
 -0.3359  -0.3335  -0.3315  -0.3287  -0.3258  -0.2851  -0.2827  -0.2667
 -0.2648
 -- Virtual --
 -0.0644  -0.0599  -0.0587  -0.0514  -0.0455  -0.0276  -0.0099  -0.0085
 -0.0028   0.0030   0.0108   0.0181   0.0221   0.0266   0.0290   0.0312
  0.0408   0.0490   0.0515   0.0555   0.0578   0.0601   0.0619   0.0690
  0.0766   0.0776   0.0812   0.0829   0.0939   0.0945   0.0953   0.1004
  0.1056   0.1065   0.1068   0.1078   0.1121   0.1130   0.1209   0.1221
  0.1253   0.1282   0.1283   0.1291   0.1361   0.1384   0.1411   0.1435
  0.1450   0.1505   0.1535   0.1561   0.1610   0.1616   0.1706   0.1735
  0.1780   0.1817   0.1941   0.1943   0.2002   0.2017   0.2055   0.2073
  0.2109   0.2122   0.2176   0.2200   0.2262   0.2283   0.2316   0.2357
  0.2368   0.2412   0.2440   0.2506   0.2531   0.2579   0.2625   0.2669
  0.2691   0.2731   0.2768   0.2844   0.2866   0.2876   0.2912   0.2938
  0.2999   0.3015   0.3025   0.3059   0.3138   0.3173   0.3299   0.3316
  0.3436   0.3502   0.3558   0.3964   0.4069   0.4150   0.4262   0.4396
  0.4412   0.4431   0.4524   0.4536   0.4573   0.4640   0.4674   0.4719
  0.4753   0.4817   0.4871   0.4974   0.5041   0.5045   0.5148   0.5179
  0.5199   0.5241   0.5295   0.5421   0.5615   0.5656   0.5716   0.5728
  0.5764   0.5824   0.5851   0.5963   0.6030   0.6048   0.6112   0.6190
  0.6247   0.6290   0.6353   0.6372   0.6467   0.6506   0.6640   0.6690
  0.6781   0.6784   0.6831   0.6845   0.7021   0.7169   0.7356   0.7735
  0.7933   0.7950   0.8026   0.8097   0.8232   0.8280   0.8316   0.8333
  0.8344   0.8390   0.8394   0.8475   0.8497   0.8546   0.8560   0.8571
  0.8614   0.8666   0.8702   0.8791   0.8806   0.8882   0.8946   0.8963
  0.8976   0.9014   0.9022   0.9027   0.9262   0.9287   0.9404   0.9455
  0.9475   0.9523   0.9590   0.9628   0.9707   0.9754   0.9762   0.9801
  0.9847   0.9915   0.9997   1.0109   1.0199   1.0210   1.0266   1.0407
  1.0642   1.0671   1.0740   1.1065   1.1482   1.1609   1.1700   1.1793
  1.1965   1.2030   1.2230   1.2296   1.2455   1.2495   1.2697   1.2803
  1.2822   1.2903   1.2972   1.2983   1.2996   1.3028   1.3421   1.3579
  1.3713   1.3813   1.3872   1.4302   1.4421   1.4783   1.4819   1.4941
  1.5112   1.5595   1.5640   1.5786   1.5893   1.6338   1.6351   1.6405
  1.6624   1.6794   1.7214   1.7241   1.7508   1.7679   1.7713   1.7757
  1.8031   1.8135   1.8418   1.8505   1.8599   1.8747   1.8846   1.9246
  1.9386   1.9538   1.9546   1.9681   1.9887   2.0171   2.0397   2.0488
  2.0863   2.1203   2.1242   2.1534   2.2145   2.2306   2.2340   2.2436
  2.2492   2.2515   2.2690   2.2753   2.2917   2.3089   2.3232   2.3269
  2.3370   2.3403   2.3733   2.3904   2.4071   2.4219   2.4379   2.4558
  2.4670   2.4704   2.4815   2.4979   2.5008   2.5321   2.5341   2.5509
  2.5722   2.5898   2.6070   2.6529   2.6556   2.6707   2.6846   2.6890
  2.6932   2.7053   2.7211   2.7438   2.7447   2.7596   2.7617   2.8028
  2.8154   2.8218   2.8305   2.8864   2.9574   2.9627   3.0582   3.0823
  3.0846   3.0997   3.1201   3.1259   3.1265   3.1976   3.2235   3.2545
  3.2597   3.2856   3.3675   3.3834   3.4230   3.5206   3.5562   3.6378
  3.6974   3.7933   3.8482   3.8946   3.9606   4.0312   4.0511   4.3293
  4.8046   4.8067   9.7705   9.7807   9.7850   9.8122   9.8142   9.8609
  9.8733  23.3337  23.4864  23.7901  23.8243  23.8664  23.9006  23.9395
 23.9412  23.9853  24.0620  24.0861  24.1234  25.7751  25.8047  25.8062
 25.8422  25.9584  25.9696  26.0118  26.1120  26.1446  26.1675  26.2147
 26.3393  26.3581  26.3897  26.5457  26.5838  26.6623  26.7236  26.8017
 26.8537  27.1822 215.7642 215.7755 215.7800 215.8127 215.8151 215.8812
215.8816
 --------------------------------------------------------------

          Ground-State Mulliken Net Atomic Charges

     Atom                 Charge (a.u.)
  ----------------------------------------
      1 C                    -0.521131
      2 C                    -1.350490
      3 Cl                    0.499425
      4 C                     0.698563
      5 Cl                    0.555408
      6 C                    -0.470996
      7 H                     0.243393
      8 C                     0.714347
      9 Cl                    0.553784
     10 C                    -1.363233
     11 Cl                    0.507023
     12 C                    -0.345713
     13 C                    -1.659579
     14 Cl                    0.523839
     15 C                     1.200039
     16 Cl                    0.541209
     17 C                    -0.414681
     18 H                     0.218923
     19 C                    -0.343399
     20 H                     0.205839
     21 C                    -0.431416
     22 Cl                    0.438848
  ----------------------------------------
  Sum of atomic charges =     0.000000

 -----------------------------------------------------------------
                    Cartesian Multipole Moments
 -----------------------------------------------------------------
    Charge (ESU x 10^10)
                -0.0000
    Dipole Moment (Debye)
         X      -0.7131      Y      -0.0335      Z       1.1751
       Tot       1.3750
    Quadrupole Moments (Debye-Ang)
        XX    -145.5212     XY       0.1081     YY    -161.1233
        XZ      -8.2830     YZ      -0.0822     ZZ    -156.0112
    Octopole Moments (Debye-Ang^2)
       XXX      -3.7791    XXY      -0.8631    XYY      -1.2045
       YYY       0.2344    XXZ      22.0604    XYZ       0.2851
       YYZ      -3.5122    XZZ      -9.9543    YZZ      -0.1313
       ZZZ      -4.7482
    Hexadecapole Moments (Debye-Ang^3)
      XXXX   -5732.7552   XXXY       2.2467   XXYY   -1442.9388
      XYYY      -0.0895   YYYY   -2504.3315   XXXZ    -101.4844
      XXYZ      -1.3301   XYYZ       7.5924   YYYZ       1.5386
      XXZZ   -1253.4098   XYZZ       0.5017   YYZZ    -757.1781
      XZZZ      14.9677   YZZZ      -1.7021   ZZZZ   -1802.4061
 -----------------------------------------------------------------
 Calculating MO derivatives via CPSCF
    1     0    69    0.0170773  
    2     0    69    0.0055849  
    3     0    69    0.0005731  
    4     0    69    0.0000591  
    5    56    13    0.0000039  
    6    69     0    0.0000002  Converged
 Time for AOints: 1481.4 s (CPU) 1481.6 s (wall)
 ------------------------------------------------------------------------------
                     AOints        : Timing summary (seconds)
 ------------------------------------------------------------------------------
     job step          cpu (% of tot)      sys (% of tot)     wall (% of tot)
 ------------------------------------------------------------------------------
  AOints            0.1481E+04 (10.0)   0.1000E-04 ( 2.8)   0.1482E+04 (10.0)
 ------------------------------------------------------------------------------
   Grand Totals     0.1477E+05          0.3590E-03          0.1477E+05
 ------------------------------------------------------------------------------
 Polarizability Matrix (a.u.)
            1           2           3
    1-276.3195586  -0.2789271   2.4615807
    2  -0.2789271-214.9150789   0.1817594
    3   2.4615807   0.1817594-195.5193316
 Calculating analytic Hessian of the SCF energy

 Direct stationary perturbation theory relativistic correction:

 rels  =       5.537819938526
 relv  =     -21.538642176420
 rel2e =       6.061247185695
 E_rel =      -9.939575052200

 Hessian of the SCF Energy
            1           2           3           4           5           6
    1   0.6093213   0.0020160  -0.0932073  -0.1585467  -0.1131815   0.0202754
    2   0.0020160   0.6121282   0.0040690  -0.0522791  -0.2348737   0.0094204
    3  -0.0932073   0.0040690   0.1907897   0.0210371   0.0226088  -0.0610962
    4  -0.1585467  -0.0522791   0.0210371   0.5715466   0.0400003  -0.0969560
    5  -0.1131815  -0.2348737   0.0226088   0.0400003   0.5253600  -0.0048406
    6   0.0202754   0.0094204  -0.0610962  -0.0969560  -0.0048406   0.1364218
    7   0.0048738  -0.0008141  -0.0002540  -0.0670016   0.0497668   0.0104884
    8   0.0189589  -0.0396351  -0.0044261   0.0530034  -0.1307118  -0.0119414
    9  -0.0000358  -0.0003314   0.0037301   0.0105768  -0.0112185  -0.0243855
   10  -0.0241941  -0.0766062   0.0052526  -0.2897643   0.0325517   0.0493397
   11  -0.0231781   0.0319200   0.0052216  -0.0294421  -0.0963689   0.0060295
   12   0.0059746   0.0166679   0.0038259   0.0488847  -0.0074680  -0.0697531
   13  -0.0028038   0.0043836   0.0014018  -0.0186845  -0.0318483   0.0043039
   14  -0.0000563   0.0014686  -0.0000228  -0.0087376  -0.0157450   0.0016775
   15   0.0013662  -0.0009735   0.0032755   0.0044715   0.0066080   0.0020280
   16  -0.0013748  -0.0004145   0.0004890  -0.0221487   0.0249641   0.0063418
   17  -0.0004159  -0.0641889  -0.0006476   0.0771440   0.0298410  -0.0163280
   18   0.0003974  -0.0006357   0.0005360   0.0068412  -0.0050932   0.0046680
   19   0.0005473  -0.0000044  -0.0004037   0.0006858   0.0019124   0.0009628
   20  -0.0000074  -0.0010842   0.0000045   0.0010942  -0.0036151  -0.0003287
   21  -0.0003913   0.0000085  -0.0012250   0.0009443  -0.0005227   0.0049225
   22  -0.0227439   0.0771468   0.0066953  -0.0553870  -0.0299482   0.0115725
   23   0.0237251   0.0309325  -0.0047293  -0.0307501  -0.0163763   0.0064909
   24   0.0061855  -0.0161854   0.0034360   0.0114774   0.0062939  -0.0029361
   25  -0.0028326  -0.0043519   0.0013123   0.0007117   0.0001678  -0.0002766
   26   0.0000709   0.0015200  -0.0000287   0.0011748   0.0004258  -0.0002459
   27   0.0013813   0.0009162   0.0032996  -0.0002727  -0.0000272  -0.0005701
   28  -0.1561906   0.0506246   0.0215474   0.0635675   0.0275640  -0.0124440
   29   0.1114709  -0.2357147  -0.0260657  -0.0290213  -0.0611477   0.0055302
   30   0.0222434  -0.0128980  -0.0619539  -0.0130942  -0.0066656   0.0072052
   31   0.0045562   0.0001515  -0.0001962  -0.0013385   0.0016584   0.0012240
   32  -0.0194709  -0.0395609   0.0036197   0.0041660   0.0013384  -0.0009228
   33  -0.0003770  -0.0004690   0.0038221   0.0012649  -0.0003743   0.0039515
   34  -0.2070605   0.0003277   0.0277666  -0.0206300  -0.0110652   0.0054354
   35   0.0000634  -0.0758730   0.0001246  -0.0265770   0.0042587   0.0054561
   36   0.0283799   0.0000401  -0.0829430   0.0050141   0.0022774   0.0032329
   37  -0.0284852   0.0003424  -0.0200092  -0.0004569   0.0028447  -0.0000911
   38   0.0001530   0.0036750  -0.0001138   0.0001636  -0.0008873   0.0013836
   39  -0.0041252  -0.0000669   0.0110183   0.0029254  -0.0009258  -0.0015451
   40  -0.0023550   0.0000732  -0.0032085  -0.0002001   0.0001107  -0.0016338
   41  -0.0000384  -0.0024254   0.0000334  -0.0008178  -0.0001805  -0.0006313
   42   0.0023988  -0.0000057  -0.0020522  -0.0014304   0.0005320  -0.0004942
   43  -0.0000872   0.0000076  -0.0022297  -0.0003313   0.0001149   0.0001210
   44   0.0001038   0.0056990   0.0001237   0.0007380  -0.0002871  -0.0003404
   45  -0.0034246   0.0001066  -0.0023939   0.0001751   0.0003047  -0.0001312
   46  -0.0001236   0.0000114  -0.0015059  -0.0003113   0.0006020   0.0000534
   47  -0.0000109   0.0001782  -0.0000017   0.0000556   0.0000267  -0.0000707
   48   0.0004736   0.0000023  -0.0003523  -0.0001304   0.0002847   0.0001134
   49   0.0009036   0.0000139  -0.0006160  -0.0002313   0.0003031   0.0000546
   50  -0.0000019  -0.0012660  -0.0000054  -0.0001268   0.0001672   0.0001548
   51  -0.0002522  -0.0000214  -0.0012385  -0.0000027   0.0000310   0.0000820
   52  -0.0000822   0.0000005   0.0000487   0.0000121   0.0000321  -0.0000043
   53  -0.0000041  -0.0002167  -0.0000054  -0.0000264   0.0000325   0.0000316
   54   0.0000206  -0.0000055   0.0000845  -0.0000097  -0.0000018  -0.0000227
   55   0.0016619  -0.0000100   0.0009462  -0.0004164   0.0001868   0.0001101
   56   0.0000272   0.0055198   0.0001839   0.0007705  -0.0002655  -0.0003347
   57   0.0007414   0.0002245  -0.0052332   0.0004744  -0.0009876  -0.0000277
   58   0.0000783  -0.0000254   0.0013031  -0.0001976   0.0002694   0.0000454
   59   0.0000053   0.0002175   0.0000201   0.0000409   0.0001342   0.0000529
   60  -0.0001465   0.0000086   0.0000124   0.0000466  -0.0000762   0.0000122
   61  -0.0132013  -0.0005504   0.0310226  -0.0017628   0.0030702   0.0001420
   62  -0.0002652   0.0039240   0.0000734  -0.0001335  -0.0009324  -0.0009973
   63   0.0147374   0.0001205  -0.0035188  -0.0030149  -0.0001694  -0.0003222
   64  -0.0018658  -0.0000396   0.0028192   0.0008783  -0.0000871   0.0009354
   65   0.0000331  -0.0023415  -0.0000344  -0.0004236  -0.0001945   0.0007500
   66  -0.0026132   0.0000092  -0.0018262   0.0007799  -0.0005665  -0.0013543
            7           8           9          10          11          12
    1   0.0048738   0.0189589  -0.0000358  -0.0241941  -0.0231781   0.0059746
    2  -0.0008141  -0.0396351  -0.0003314  -0.0766062   0.0319200   0.0166679
    3  -0.0002540  -0.0044261   0.0037301   0.0052526   0.0052216   0.0038259
    4  -0.0670016   0.0530034   0.0105768  -0.2897643  -0.0294421   0.0488847
    5   0.0497668  -0.1307118  -0.0112185   0.0325517  -0.0963689  -0.0074680
    6   0.0104884  -0.0119414  -0.0243855   0.0493397   0.0060295  -0.0697531
    7   0.0912822  -0.0769060  -0.0182458  -0.0178730   0.0336793   0.0048606
    8  -0.0769060   0.1892914   0.0177723   0.0103801  -0.0186172  -0.0024356
    9  -0.0182458   0.0177723   0.0150430   0.0046183  -0.0073895   0.0022648
   10  -0.0178730   0.0103801   0.0046183   0.5713782  -0.0551062  -0.0983298
   11   0.0336793  -0.0186172  -0.0073895  -0.0551062   0.5528618   0.0172526
   12   0.0048606  -0.0024356   0.0022648  -0.0983298   0.0172526   0.1344154
   13  -0.0058863  -0.0030561   0.0010107  -0.0699953  -0.0517349   0.0098304
   14   0.0031816   0.0032961  -0.0006446  -0.0553042  -0.1266028   0.0103459
   15   0.0011076   0.0007117  -0.0011755   0.0098333   0.0095876  -0.0235926
   16  -0.0038973   0.0006671   0.0016300  -0.1699280   0.1300182   0.0251505
   17  -0.0043556   0.0027937   0.0009508   0.0646689  -0.2647919  -0.0162339
   18   0.0015678  -0.0001298   0.0033222   0.0245721  -0.0304450  -0.0631650
   19  -0.0001449   0.0000440   0.0000672  -0.0099135  -0.0019453   0.0028677
   20   0.0014347  -0.0006723  -0.0003152   0.0269002   0.0020363  -0.0058055
   21   0.0000878  -0.0000205   0.0001423   0.0031595   0.0003990   0.0027385
   22   0.0011377  -0.0000414  -0.0004256   0.0629289  -0.0292714  -0.0126719
   23   0.0002729  -0.0000319  -0.0000656   0.0277570  -0.0615311  -0.0066486
   24  -0.0004001   0.0000018  -0.0006506  -0.0120147   0.0054756   0.0077102
   25  -0.0004751   0.0009503   0.0000475  -0.0002933  -0.0017804   0.0009555
   26   0.0009894  -0.0014750  -0.0002191  -0.0046095   0.0017161   0.0009489
   27   0.0000493  -0.0002122  -0.0002976   0.0009206   0.0003549   0.0041299
   28  -0.0014289  -0.0041441   0.0011842  -0.0545752   0.0310641   0.0120378
   29  -0.0016447   0.0014049   0.0003045   0.0302286  -0.0170922  -0.0067240
   30   0.0011911   0.0008599   0.0039818   0.0120918  -0.0069150  -0.0030391
   31   0.0004404  -0.0000336  -0.0000623   0.0011280  -0.0002779  -0.0004196
   32  -0.0000034  -0.0020279  -0.0000276   0.0000439  -0.0000281   0.0000088
   33  -0.0000631  -0.0000105   0.0001679  -0.0004288   0.0000792  -0.0006758
   34  -0.0023702   0.0023237  -0.0001023   0.0007451  -0.0025828   0.0009421
   35  -0.0031767  -0.0023602   0.0006865  -0.0014494  -0.0035074   0.0003496
   36  -0.0001433  -0.0005466  -0.0023993   0.0009635   0.0003712   0.0050557
   37   0.0002000  -0.0010142  -0.0007914  -0.0001942   0.0001438   0.0007282
   38  -0.0015208  -0.0010135  -0.0004281   0.0000627  -0.0001262  -0.0000336
   39  -0.0000885   0.0007867  -0.0000188  -0.0000117   0.0003374  -0.0004435
   40  -0.0000681   0.0001560   0.0000403   0.0005379   0.0001797   0.0000097
   41  -0.0000477   0.0003303  -0.0000646   0.0002964  -0.0001382  -0.0000189
   42   0.0002241  -0.0000879   0.0002376   0.0001656  -0.0001936   0.0000237
   43   0.0005164   0.0001754   0.0001512  -0.0002533  -0.0002506   0.0001023
   44   0.0001884   0.0000619   0.0001317  -0.0000313   0.0003165   0.0000489
   45   0.0001016  -0.0001824  -0.0002152  -0.0001489  -0.0001704   0.0003215
   46   0.0000449  -0.0002044  -0.0000610   0.0002634   0.0002419   0.0000603
   47  -0.0000144  -0.0000456   0.0000009  -0.0000058  -0.0000148  -0.0000090
   48  -0.0000163  -0.0001025  -0.0000054   0.0001217   0.0001501  -0.0000592
   49  -0.0001931  -0.0002551   0.0000611   0.0001347  -0.0000434  -0.0000372
   50   0.0001326   0.0001052  -0.0000834   0.0000139  -0.0001028  -0.0000953
   51   0.0000470   0.0000129   0.0001782   0.0000607   0.0000802   0.0000125
   52   0.0000049  -0.0000088   0.0000011   0.0000113   0.0000141  -0.0000042
   53  -0.0000064  -0.0000390  -0.0000020  -0.0000042   0.0000010  -0.0000234
   54   0.0000017  -0.0000019   0.0000108  -0.0000003   0.0000008   0.0000183
   55   0.0003316   0.0001930  -0.0003502  -0.0000310  -0.0000274   0.0000117
   56   0.0000893   0.0000471  -0.0000382   0.0000100   0.0002181   0.0002235
   57  -0.0003267   0.0003470  -0.0000607  -0.0000050  -0.0000787   0.0002353
   58   0.0000710  -0.0001082   0.0000176  -0.0000023   0.0000172  -0.0000825
   59   0.0000069  -0.0001097  -0.0000183   0.0000336  -0.0000001   0.0000245
   60  -0.0000005   0.0000246  -0.0000001   0.0000107   0.0000139  -0.0000114
   61   0.0005231  -0.0012729   0.0005862  -0.0004511   0.0000202  -0.0007015
   62  -0.0012475  -0.0009516   0.0009595  -0.0000656  -0.0000253  -0.0003087
   63  -0.0001162  -0.0003925  -0.0002547   0.0001465  -0.0002280  -0.0001275
   64  -0.0000876   0.0001919   0.0000826   0.0003445   0.0002645  -0.0001773
   65  -0.0000047   0.0003602   0.0000399   0.0002316  -0.0001203  -0.0000659
   66  -0.0000722  -0.0000266   0.0003849  -0.0003189   0.0000642   0.0001164
           13          14          15          16          17          18
    1  -0.0028038  -0.0000563   0.0013662  -0.0013748  -0.0004159   0.0003974
    2   0.0043836   0.0014686  -0.0009735  -0.0004145  -0.0641889  -0.0006357
    3   0.0014018  -0.0000228   0.0032755   0.0004890  -0.0006476   0.0005360
    4  -0.0186845  -0.0087376   0.0044715  -0.0221487   0.0771440   0.0068412
    5  -0.0318483  -0.0157450   0.0066080   0.0249641   0.0298410  -0.0050932
    6   0.0043039   0.0016775   0.0020280   0.0063418  -0.0163280   0.0046680
    7  -0.0058863   0.0031816   0.0011076  -0.0038973  -0.0043556   0.0015678
    8  -0.0030561   0.0032961   0.0007117   0.0006671   0.0027937  -0.0001298
    9   0.0010107  -0.0006446  -0.0011755   0.0016300   0.0009508   0.0033222
   10  -0.0699953  -0.0553042   0.0098333  -0.1699280   0.0646689   0.0245721
   11  -0.0517349  -0.1266028   0.0095876   0.1300182  -0.2647919  -0.0304450
   12   0.0098304   0.0103459  -0.0235926   0.0251505  -0.0162339  -0.0631650
   13   0.0919305   0.0827423  -0.0165735   0.0046128  -0.0004684  -0.0000429
   14   0.0827423   0.1816084  -0.0154812  -0.0231828  -0.0429050   0.0044548
   15  -0.0165735  -0.0154812   0.0141099  -0.0002912  -0.0004526   0.0044286
   16   0.0046128  -0.0231828  -0.0002912   0.7211315   0.0013048  -0.1276099
   17  -0.0004684  -0.0429050  -0.0004526   0.0013048   0.6658006   0.0057256
   18  -0.0000429   0.0044548   0.0044286  -0.1276099   0.0057256   0.1488155
   19   0.0010742  -0.0011703  -0.0007645  -0.3331774   0.0010930   0.0637809
   20   0.0008465   0.0004441  -0.0001407   0.0010477  -0.0530058  -0.0004342
   21  -0.0007561   0.0002566  -0.0025572   0.0638597  -0.0004430  -0.0480654
   22  -0.0001848   0.0046293   0.0010208  -0.1726120  -0.0665171   0.0237281
   23   0.0017928   0.0016440  -0.0004069  -0.1318675  -0.2634392   0.0262559
   24   0.0009798  -0.0010034   0.0041127   0.0228541   0.0121206  -0.0621452
   25   0.0001659   0.0000842  -0.0000016   0.0049701  -0.0002361  -0.0001228
   26  -0.0001153  -0.0017159   0.0000056   0.0225135  -0.0429994  -0.0053395
   27  -0.0000033  -0.0000413   0.0001443   0.0001293  -0.0004597   0.0043244
   28   0.0006871  -0.0011825  -0.0003099  -0.0236491  -0.0766386   0.0054264
   29  -0.0001611   0.0004470   0.0000569  -0.0244320   0.0308338   0.0055347
   30  -0.0002890   0.0002584  -0.0005878   0.0060968   0.0167103   0.0049501
   31  -0.0005025  -0.0010049   0.0000366  -0.0038649   0.0044208   0.0016712
   32  -0.0009643  -0.0014526   0.0001921  -0.0006196   0.0027608   0.0001030
   33   0.0000377   0.0002031  -0.0002830   0.0016087  -0.0009798   0.0033224
   34   0.0000964   0.0005808   0.0000131   0.0009122  -0.0000005  -0.0004828
   35  -0.0014315  -0.0005630   0.0002866  -0.0000156  -0.0012169   0.0000042
   36  -0.0000083  -0.0001218   0.0001510  -0.0004355   0.0000139  -0.0012582
   37  -0.0001136  -0.0000993   0.0000841  -0.0002310  -0.0000025  -0.0001003
   38  -0.0000716   0.0000484  -0.0000661  -0.0000068   0.0001013  -0.0000022
   39   0.0005861   0.0004392  -0.0001027   0.0004970   0.0000003   0.0001855
   40   0.0000261  -0.0000320  -0.0000201  -0.0001939   0.0000082   0.0002050
   41  -0.0000411  -0.0000146   0.0000262   0.0000044   0.0001860  -0.0000022
   42  -0.0001999  -0.0001497  -0.0000019  -0.0002535   0.0000078   0.0000651
   43   0.0002014   0.0001747  -0.0000472   0.0001312   0.0000001  -0.0000514
   44   0.0001184  -0.0000150  -0.0000323   0.0000042   0.0000240   0.0000070
   45   0.0001851   0.0001716  -0.0000470  -0.0000551   0.0000002  -0.0001430
   46  -0.0001947  -0.0002075   0.0000417  -0.0002014   0.0000012  -0.0000052
   47   0.0000026   0.0000125   0.0000042  -0.0000005  -0.0000084  -0.0000041
   48  -0.0001407  -0.0001392   0.0000384  -0.0000901  -0.0000008   0.0000469
   49  -0.0001368  -0.0001017   0.0000291  -0.0000113   0.0000014   0.0000240
   50  -0.0000407   0.0000199   0.0000161  -0.0000002  -0.0000407  -0.0000042
   51  -0.0000473  -0.0000500   0.0000002  -0.0000582   0.0000033  -0.0000114
   52  -0.0000010  -0.0000048  -0.0000001  -0.0000036  -0.0000002   0.0000017
   53  -0.0000056  -0.0000159   0.0000031   0.0000005   0.0000083   0.0000010
   54  -0.0000008  -0.0000016  -0.0000028  -0.0000049   0.0000004  -0.0000139
   55   0.0000503   0.0000059  -0.0000077   0.0000558   0.0000030  -0.0000490
   56   0.0001110   0.0000244  -0.0000440  -0.0000028   0.0000273   0.0000075
   57   0.0000732   0.0001021  -0.0000052   0.0002219   0.0000016  -0.0001206
   58  -0.0000393  -0.0000403   0.0000053  -0.0000585  -0.0000007   0.0000418
   59  -0.0000102  -0.0000104  -0.0000065  -0.0000019  -0.0000040  -0.0000024
   60   0.0000102   0.0000071  -0.0000002  -0.0000101   0.0000002   0.0000038
   61  -0.0004039  -0.0003013   0.0000301  -0.0003495  -0.0000044   0.0002989
   62  -0.0000010   0.0000327   0.0001162   0.0000154   0.0000897   0.0000005
   63  -0.0005374  -0.0004365   0.0001385  -0.0003847   0.0000019   0.0002276
   64   0.0001021   0.0000269  -0.0000235  -0.0001059  -0.0000046  -0.0000916
   65  -0.0000475  -0.0000064  -0.0000101  -0.0000036   0.0001342   0.0000014
   66   0.0001802   0.0001757  -0.0000709   0.0003119   0.0000079   0.0000257
           19          20          21          22          23          24
    1   0.0005473  -0.0000074  -0.0003913  -0.0227439   0.0237251   0.0061855
    2  -0.0000044  -0.0010842   0.0000085   0.0771468   0.0309325  -0.0161854
    3  -0.0004037   0.0000045  -0.0012250   0.0066953  -0.0047293   0.0034360
    4   0.0006858   0.0010942   0.0009443  -0.0553870  -0.0307501   0.0114774
    5   0.0019124  -0.0036151  -0.0005227  -0.0299482  -0.0163763   0.0062939
    6   0.0009628  -0.0003287   0.0049225   0.0115725   0.0064909  -0.0029361
    7  -0.0001449   0.0014347   0.0000878   0.0011377   0.0002729  -0.0004001
    8   0.0000440  -0.0006723  -0.0000205  -0.0000414  -0.0000319   0.0000018
    9   0.0000672  -0.0003152   0.0001423  -0.0004256  -0.0000656  -0.0006506
   10  -0.0099135   0.0269002   0.0031595   0.0629289   0.0277570  -0.0120147
   11  -0.0019453   0.0020363   0.0003990  -0.0292714  -0.0615311   0.0054756
   12   0.0028677  -0.0058055   0.0027385  -0.0126719  -0.0066486   0.0077102
   13   0.0010742   0.0008465  -0.0007561  -0.0001848   0.0017928   0.0009798
   14  -0.0011703   0.0004441   0.0002566   0.0046293   0.0016440  -0.0010034
   15  -0.0007645  -0.0001407  -0.0025572   0.0010208  -0.0004069   0.0041127
   16  -0.3331774   0.0010477   0.0638597  -0.1726120  -0.1318675   0.0228541
   17   0.0010930  -0.0530058  -0.0004430  -0.0665171  -0.2634392   0.0121206
   18   0.0637809  -0.0004342  -0.0480654   0.0237281   0.0262559  -0.0621452
   19   0.3496596  -0.0010865  -0.0697823  -0.0102062   0.0020600   0.0029692
   20  -0.0010865   0.0573253   0.0006155  -0.0267745   0.0022885   0.0057460
   21  -0.0697823   0.0006155   0.0385249   0.0026081  -0.0004496   0.0028404
   22  -0.0102062  -0.0267745   0.0026081   0.5726374   0.0568672  -0.0977220
   23   0.0020600   0.0022885  -0.0004496   0.0568672   0.5517758  -0.0078976
   24   0.0029692   0.0057460   0.0028404  -0.0977220  -0.0078976   0.1332675
   25   0.0010110  -0.0008356  -0.0007681  -0.0681728   0.0503962   0.0108126
   26   0.0011416   0.0004688  -0.0001846   0.0539627  -0.1272534  -0.0124422
   27  -0.0007407   0.0002076  -0.0025654   0.0109088  -0.0116582  -0.0235320
   28   0.0006440  -0.0011742   0.0009448  -0.2900081   0.0315356   0.0496836
   29  -0.0019944  -0.0035880   0.0003386  -0.0304691  -0.0963466   0.0061639
   30   0.0009317   0.0001510   0.0049353   0.0488433  -0.0073064  -0.0696261
   31  -0.0001641  -0.0014449   0.0000579  -0.0185190  -0.0337414   0.0042881
   32  -0.0000502  -0.0006576   0.0000032  -0.0104275  -0.0181440   0.0020042
   33   0.0000704   0.0003004   0.0001521   0.0045196   0.0069687   0.0024082
   34  -0.0001016  -0.0000002   0.0000654   0.0007532   0.0025172   0.0009824
   35   0.0000006   0.0000732  -0.0000021   0.0014005  -0.0035419  -0.0005254
   36   0.0000619  -0.0000012   0.0001915   0.0009562  -0.0005595   0.0050094
   37   0.0000371  -0.0000011   0.0000384  -0.0001877  -0.0001521   0.0006982
   38  -0.0000006  -0.0000300   0.0000014  -0.0000621  -0.0001083   0.0000348
   39   0.0000140   0.0000002   0.0000023  -0.0000209  -0.0003350  -0.0004430
   40   0.0000038   0.0000006  -0.0000122   0.0005167  -0.0001952   0.0000238
   41   0.0000004   0.0000107   0.0000005  -0.0003063  -0.0001398   0.0000248
   42  -0.0000163   0.0000003  -0.0000370   0.0001491   0.0001818   0.0000287
   43   0.0000024  -0.0000001   0.0000057  -0.0002513   0.0002540   0.0001191
   44   0.0000003   0.0000275  -0.0000010   0.0000406   0.0003188  -0.0000662
   45   0.0000040   0.0000008   0.0000132  -0.0001404   0.0001775   0.0003244
   46   0.0000109  -0.0000001  -0.0000038   0.0002591  -0.0002479   0.0000495
   47   0.0000000  -0.0000052   0.0000002   0.0000046  -0.0000141   0.0000206
   48   0.0000035  -0.0000003  -0.0000131   0.0001214  -0.0001519  -0.0000624
   49  -0.0000009   0.0000003   0.0000027   0.0001426   0.0000493  -0.0000400
   50  -0.0000009  -0.0000117  -0.0000005  -0.0000089  -0.0000990   0.0001116
   51   0.0000036  -0.0000004   0.0000091   0.0000624  -0.0000873   0.0000208
   52   0.0000018   0.0000000  -0.0000008   0.0000113  -0.0000140  -0.0000047
   53   0.0000000  -0.0000023   0.0000001   0.0000034  -0.0000002   0.0000214
   54  -0.0000008  -0.0000000  -0.0000026   0.0000004  -0.0000012   0.0000201
   55   0.0000068   0.0000001  -0.0000013  -0.0000377   0.0000287   0.0000064
   56   0.0000011   0.0000048   0.0000006  -0.0000193   0.0002200  -0.0002598
   57  -0.0000148  -0.0000001   0.0000069  -0.0000069   0.0000853   0.0002309
   58   0.0000028   0.0000001  -0.0000035  -0.0000003  -0.0000160  -0.0000787
   59   0.0000000  -0.0000017  -0.0000001  -0.0000307  -0.0000013  -0.0000184
   60   0.0000003  -0.0000001  -0.0000011   0.0000085  -0.0000140  -0.0000136
   61   0.0000131   0.0000003  -0.0000454  -0.0004324  -0.0000052  -0.0006751
   62  -0.0000008  -0.0000136  -0.0000009   0.0000454  -0.0000366   0.0003185
   63  -0.0000103  -0.0000004   0.0000281   0.0001438   0.0002285  -0.0001300
   64   0.0000080   0.0000001  -0.0000096   0.0003578  -0.0002589  -0.0001961
   65   0.0000000   0.0000083   0.0000006  -0.0002256  -0.0001176   0.0000592
   66  -0.0000038   0.0000005  -0.0000405  -0.0003508  -0.0000751   0.0001303
           25          26          27          28          29          30
    1  -0.0028326   0.0000709   0.0013813  -0.1561906   0.1114709   0.0222434
    2  -0.0043519   0.0015200   0.0009162   0.0506246  -0.2357147  -0.0128980
    3   0.0013123  -0.0000287   0.0032996   0.0215474  -0.0260657  -0.0619539
    4   0.0007117   0.0011748  -0.0002727   0.0635675  -0.0290213  -0.0130942
    5   0.0001678   0.0004258  -0.0000272   0.0275640  -0.0611477  -0.0066656
    6  -0.0002766  -0.0002459  -0.0005701  -0.0124440   0.0055302   0.0072052
    7  -0.0004751   0.0009894   0.0000493  -0.0014289  -0.0016447   0.0011911
    8   0.0009503  -0.0014750  -0.0002122  -0.0041441   0.0014049   0.0008599
    9   0.0000475  -0.0002191  -0.0002976   0.0011842   0.0003045   0.0039818
   10  -0.0002933  -0.0046095   0.0009206  -0.0545752   0.0302286   0.0120918
   11  -0.0017804   0.0017161   0.0003549   0.0310641  -0.0170922  -0.0069150
   12   0.0009555   0.0009489   0.0041299   0.0120378  -0.0067240  -0.0030391
   13   0.0001659  -0.0001153  -0.0000033   0.0006871  -0.0001611  -0.0002890
   14   0.0000842  -0.0017159  -0.0000413  -0.0011825   0.0004470   0.0002584
   15  -0.0000016   0.0000056   0.0001443  -0.0003099   0.0000569  -0.0005878
   16   0.0049701   0.0225135   0.0001293  -0.0236491  -0.0244320   0.0060968
   17  -0.0002361  -0.0429994  -0.0004597  -0.0766386   0.0308338   0.0167103
   18  -0.0001228  -0.0053395   0.0043244   0.0054264   0.0055347   0.0049501
   19   0.0010110   0.0011416  -0.0007407   0.0006440  -0.0019944   0.0009317
   20  -0.0008356   0.0004688   0.0002076  -0.0011742  -0.0035880   0.0001510
   21  -0.0007681  -0.0001846  -0.0025654   0.0009448   0.0003386   0.0049353
   22  -0.0681728   0.0539627   0.0109088  -0.2900081  -0.0304691   0.0488433
   23   0.0503962  -0.1272534  -0.0116582   0.0315356  -0.0963466  -0.0073064
   24   0.0108126  -0.0124422  -0.0235320   0.0496836   0.0061639  -0.0696261
   25   0.0893153  -0.0807824  -0.0180480  -0.0181283   0.0318311   0.0048734
   26  -0.0807824   0.1827133   0.0188668   0.0087317  -0.0161896  -0.0020666
   27  -0.0180480   0.0188668   0.0142827   0.0045396  -0.0069974   0.0018760
   28  -0.0181283   0.0087317   0.0045396   0.5712688  -0.0388320  -0.0978148
   29   0.0318311  -0.0161896  -0.0069974  -0.0388320   0.5253129   0.0135121
   30   0.0048734  -0.0020666   0.0018760  -0.0978148   0.0135121   0.1371114
   31  -0.0058648  -0.0030800   0.0010306  -0.0685051  -0.0509764   0.0096582
   32   0.0031510   0.0032795  -0.0006432  -0.0541241  -0.1294686   0.0098407
   33   0.0010848   0.0007141  -0.0011757   0.0097045   0.0091815  -0.0243856
   34   0.0000860  -0.0005808   0.0000052  -0.0205798   0.0114272   0.0056171
   35   0.0014176  -0.0005705  -0.0003005   0.0268574   0.0040188  -0.0055677
   36   0.0000253   0.0001059   0.0001405   0.0056617  -0.0023633   0.0031814
   37  -0.0001109   0.0000968   0.0000862  -0.0005068  -0.0028309  -0.0001098
   38   0.0000629   0.0000577   0.0000706  -0.0002474  -0.0008745  -0.0013138
   39   0.0005814  -0.0004370  -0.0001084   0.0029242   0.0008359  -0.0015447
   40   0.0000273   0.0000323  -0.0000213  -0.0001812  -0.0001063  -0.0016141
   41   0.0000461  -0.0000198  -0.0000267   0.0008420  -0.0001726   0.0006190
   42  -0.0001954   0.0001468  -0.0000011  -0.0013682  -0.0004864  -0.0004704
   43   0.0001988  -0.0001743  -0.0000523  -0.0003394  -0.0001263   0.0001023
   44  -0.0001278  -0.0000101   0.0000357  -0.0007676  -0.0002787   0.0003301
   45   0.0001811  -0.0001749  -0.0000501   0.0001585  -0.0003118  -0.0001309
   46  -0.0001914   0.0002089   0.0000464  -0.0003130  -0.0005933   0.0000480
   47  -0.0000001   0.0000107  -0.0000060  -0.0000555   0.0000280   0.0000633
   48  -0.0001386   0.0001403   0.0000410  -0.0001340  -0.0002755   0.0001079
   49  -0.0001371   0.0001042   0.0000313  -0.0002497  -0.0003168   0.0000613
   50   0.0000430   0.0000177  -0.0000186   0.0001394   0.0001719  -0.0001651
   51  -0.0000460   0.0000504  -0.0000002   0.0000096  -0.0000161   0.0000725
   52  -0.0000010   0.0000051   0.0000001   0.0000121  -0.0000325  -0.0000047
   53   0.0000059  -0.0000162  -0.0000033   0.0000289   0.0000356  -0.0000288
   54  -0.0000006   0.0000008  -0.0000031  -0.0000082   0.0000048  -0.0000247
   55   0.0000532  -0.0000035  -0.0000071  -0.0004483  -0.0002197   0.0001010
   56  -0.0001120   0.0000277   0.0000499  -0.0007947  -0.0003172   0.0003537
   57   0.0000659  -0.0001019  -0.0000060   0.0004274   0.0009704   0.0000003
   58  -0.0000386   0.0000412   0.0000054  -0.0002004  -0.0002696   0.0000382
   59   0.0000087  -0.0000092   0.0000054  -0.0000442   0.0001310  -0.0000572
   60   0.0000106  -0.0000080  -0.0000000   0.0000460   0.0000825   0.0000135
   61  -0.0003963   0.0003011   0.0000345  -0.0017548  -0.0030125   0.0000684
   62   0.0000193   0.0000243  -0.0001264   0.0002417  -0.0009888   0.0009834
   63  -0.0005337   0.0004468   0.0001460  -0.0030472   0.0001559  -0.0002667
   64   0.0001022  -0.0000293  -0.0000232   0.0008781   0.0000732   0.0009602
   65   0.0000421  -0.0000024   0.0000134   0.0003840  -0.0002041  -0.0007004
   66   0.0001804  -0.0001783  -0.0000745   0.0008289   0.0005721  -0.0014043
           31          32          33          34          35          36
    1   0.0045562  -0.0194709  -0.0003770  -0.2070605   0.0000634   0.0283799
    2   0.0001515  -0.0395609  -0.0004690   0.0003277  -0.0758730   0.0000401
    3  -0.0001962   0.0036197   0.0038221   0.0277666   0.0001246  -0.0829430
    4  -0.0013385   0.0041660   0.0012649  -0.0206300  -0.0265770   0.0050141
    5   0.0016584   0.0013384  -0.0003743  -0.0110652   0.0042587   0.0022774
    6   0.0012240  -0.0009228   0.0039515   0.0054354   0.0054561   0.0032329
    7   0.0004404  -0.0000034  -0.0000631  -0.0023702  -0.0031767  -0.0001433
    8  -0.0000336  -0.0020279  -0.0000105   0.0023237  -0.0023602  -0.0005466
    9  -0.0000623  -0.0000276   0.0001679  -0.0001023   0.0006865  -0.0023993
   10   0.0011280   0.0000439  -0.0004288   0.0007451  -0.0014494   0.0009635
   11  -0.0002779  -0.0000281   0.0000792  -0.0025828  -0.0035074   0.0003712
   12  -0.0004196   0.0000088  -0.0006758   0.0009421   0.0003496   0.0050557
   13  -0.0005025  -0.0009643   0.0000377   0.0000964  -0.0014315  -0.0000083
   14  -0.0010049  -0.0014526   0.0002031   0.0005808  -0.0005630  -0.0001218
   15   0.0000366   0.0001921  -0.0002830   0.0000131   0.0002866   0.0001510
   16  -0.0038649  -0.0006196   0.0016087   0.0009122  -0.0000156  -0.0004355
   17   0.0044208   0.0027608  -0.0009798  -0.0000005  -0.0012169   0.0000139
   18   0.0016712   0.0001030   0.0033224  -0.0004828   0.0000042  -0.0012582
   19  -0.0001641  -0.0000502   0.0000704  -0.0001016   0.0000006   0.0000619
   20  -0.0014449  -0.0006576   0.0003004  -0.0000002   0.0000732  -0.0000012
   21   0.0000579   0.0000032   0.0001521   0.0000654  -0.0000021   0.0001915
   22  -0.0185190  -0.0104275   0.0045196   0.0007532   0.0014005   0.0009562
   23  -0.0337414  -0.0181440   0.0069687   0.0025172  -0.0035419  -0.0005595
   24   0.0042881   0.0020042   0.0024082   0.0009824  -0.0005254   0.0050094
   25  -0.0058648   0.0031510   0.0010848   0.0000860   0.0014176   0.0000253
   26  -0.0030800   0.0032795   0.0007141  -0.0005808  -0.0005705   0.0001059
   27   0.0010306  -0.0006432  -0.0011757   0.0000052  -0.0003005   0.0001405
   28  -0.0685051  -0.0541241   0.0097045  -0.0205798   0.0268574   0.0056617
   29  -0.0509764  -0.1294686   0.0091815   0.0114272   0.0040188  -0.0023633
   30   0.0096582   0.0098407  -0.0243856   0.0056171  -0.0055677   0.0031814
   31   0.0936952   0.0784135  -0.0171009  -0.0024823   0.0033478  -0.0000422
   32   0.0784135   0.1880371  -0.0142458  -0.0022602  -0.0026461   0.0005329
   33  -0.0171009  -0.0142458   0.0148887  -0.0001005  -0.0007317  -0.0023735
   34  -0.0024823  -0.0022602  -0.0001005   0.6329835  -0.0002754  -0.0134075
   35   0.0033478  -0.0026461  -0.0007317  -0.0002754   0.1721075  -0.0069116
   36  -0.0000422   0.0005329  -0.0023735  -0.0134075  -0.0069116   0.6150955
   37   0.0002253   0.0009907  -0.0008075  -0.1999259   0.0006240  -0.0579606
   38   0.0015760  -0.0010948   0.0004388   0.0015070  -0.0566006   0.0019711
   39  -0.0000159  -0.0008034  -0.0000225  -0.1208650   0.0018405  -0.1927631
   40  -0.0000549  -0.0001508   0.0000441   0.0067760   0.0002085  -0.0104065
   41   0.0000317   0.0003468   0.0000467  -0.0001409   0.0038619   0.0005972
   42   0.0002181   0.0000753   0.0002347   0.0099269   0.0006857  -0.0422969
   43   0.0005251  -0.0001741   0.0001710  -0.0419610   0.0008679  -0.0620140
   44  -0.0001931   0.0000706  -0.0001234  -0.0000662   0.0047310  -0.0009938
   45   0.0000956   0.0001833  -0.0002267  -0.0076824  -0.0006701   0.0503997
   46   0.0000457   0.0002026  -0.0000589  -0.0019008  -0.0000717   0.0048640
   47   0.0000163  -0.0000490  -0.0000018  -0.0000236   0.0037701   0.0000941
   48  -0.0000169   0.0000966  -0.0000025   0.0007380   0.0000724   0.0001124
   49  -0.0001942   0.0002741   0.0000703  -0.0027808   0.0001276  -0.0123398
   50  -0.0001561   0.0001242   0.0000852   0.0002188  -0.0009623   0.0010191
   51   0.0000229   0.0000048   0.0002010  -0.0121908   0.0010177  -0.0633329
   52   0.0000041   0.0000096   0.0000014   0.0004937   0.0000182  -0.0003574
   53   0.0000071  -0.0000420  -0.0000002   0.0000254  -0.0010778   0.0000107
   54   0.0000014  -0.0000002   0.0000112  -0.0003983  -0.0000025  -0.0010913
   55   0.0003833  -0.0002292  -0.0003882  -0.0021614  -0.0014380   0.0801727
   56  -0.0000569   0.0000671   0.0000307  -0.0006272   0.0066357   0.0002485
   57  -0.0003266  -0.0003515  -0.0000663   0.0330997   0.0000058   0.0077523
   58   0.0000740   0.0001092   0.0000185  -0.0051200  -0.0000363   0.0001610
   59  -0.0000103  -0.0001085   0.0000210  -0.0000624   0.0050144   0.0000584
   60  -0.0000015  -0.0000303   0.0000004   0.0006522   0.0000763   0.0013896
   61   0.0005094   0.0013097   0.0006411  -0.1351321  -0.0005562   0.0362668
   62   0.0013394  -0.0010836  -0.0010524  -0.0017427  -0.0590542   0.0035305
   63  -0.0000528   0.0003443  -0.0003225   0.0978062   0.0035830  -0.2711289
   64  -0.0000973  -0.0001948   0.0000878  -0.0006416   0.0001013  -0.0054044
   65   0.0000121   0.0003394  -0.0000802   0.0004881   0.0035014   0.0006324
   66  -0.0000699   0.0000157   0.0003740  -0.0278139   0.0005197  -0.0321273
           37          38          39          40          41          42
    1  -0.0284852   0.0001530  -0.0041252  -0.0023550  -0.0000384   0.0023988
    2   0.0003424   0.0036750  -0.0000669   0.0000732  -0.0024254  -0.0000057
    3  -0.0200092  -0.0001138   0.0110183  -0.0032085   0.0000334  -0.0020522
    4  -0.0004569   0.0001636   0.0029254  -0.0002001  -0.0008178  -0.0014304
    5   0.0028447  -0.0008873  -0.0009258   0.0001107  -0.0001805   0.0005320
    6  -0.0000911   0.0013836  -0.0015451  -0.0016338  -0.0006313  -0.0004942
    7   0.0002000  -0.0015208  -0.0000885  -0.0000681  -0.0000477   0.0002241
    8  -0.0010142  -0.0010135   0.0007867   0.0001560   0.0003303  -0.0000879
    9  -0.0007914  -0.0004281  -0.0000188   0.0000403  -0.0000646   0.0002376
   10  -0.0001942   0.0000627  -0.0000117   0.0005379   0.0002964   0.0001656
   11   0.0001438  -0.0001262   0.0003374   0.0001797  -0.0001382  -0.0001936
   12   0.0007282  -0.0000336  -0.0004435   0.0000097  -0.0000189   0.0000237
   13  -0.0001136  -0.0000716   0.0005861   0.0000261  -0.0000411  -0.0001999
   14  -0.0000993   0.0000484   0.0004392  -0.0000320  -0.0000146  -0.0001497
   15   0.0000841  -0.0000661  -0.0001027  -0.0000201   0.0000262  -0.0000019
   16  -0.0002310  -0.0000068   0.0004970  -0.0001939   0.0000044  -0.0002535
   17  -0.0000025   0.0001013   0.0000003   0.0000082   0.0001860   0.0000078
   18  -0.0001003  -0.0000022   0.0001855   0.0002050  -0.0000022   0.0000651
   19   0.0000371  -0.0000006   0.0000140   0.0000038   0.0000004  -0.0000163
   20  -0.0000011  -0.0000300   0.0000002   0.0000006   0.0000107   0.0000003
   21   0.0000384   0.0000014   0.0000023  -0.0000122   0.0000005  -0.0000370
   22  -0.0001877  -0.0000621  -0.0000209   0.0005167  -0.0003063   0.0001491
   23  -0.0001521  -0.0001083  -0.0003350  -0.0001952  -0.0001398   0.0001818
   24   0.0006982   0.0000348  -0.0004430   0.0000238   0.0000248   0.0000287
   25  -0.0001109   0.0000629   0.0005814   0.0000273   0.0000461  -0.0001954
   26   0.0000968   0.0000577  -0.0004370   0.0000323  -0.0000198   0.0001468
   27   0.0000862   0.0000706  -0.0001084  -0.0000213  -0.0000267  -0.0000011
   28  -0.0005068  -0.0002474   0.0029242  -0.0001812   0.0008420  -0.0013682
   29  -0.0028309  -0.0008745   0.0008359  -0.0001063  -0.0001726  -0.0004864
   30  -0.0001098  -0.0013138  -0.0015447  -0.0016141   0.0006190  -0.0004704
   31   0.0002253   0.0015760  -0.0000159  -0.0000549   0.0000317   0.0002181
   32   0.0009907  -0.0010948  -0.0008034  -0.0001508   0.0003468   0.0000753
   33  -0.0008075   0.0004388  -0.0000225   0.0000441   0.0000467   0.0002347
   34  -0.1999259   0.0015070  -0.1208650   0.0067760  -0.0001409   0.0099269
   35   0.0006240  -0.0566006   0.0018405   0.0002085   0.0038619   0.0006857
   36  -0.0579606   0.0019711  -0.1927631  -0.0104065   0.0005972  -0.0422969
   37   0.6048368   0.0008288   0.0224840  -0.0506991  -0.0003856   0.0369254
   38   0.0008288   0.1173193  -0.0060603  -0.0004332  -0.0222454   0.0019544
   39   0.0224840  -0.0060603   0.5034185   0.0334565   0.0019279  -0.1456002
   40  -0.0506991  -0.0004332   0.0334565   0.0673292   0.0007849  -0.0527701
   41  -0.0003856  -0.0222454   0.0019279   0.0007849   0.0108957  -0.0031882
   42   0.0369254   0.0019544  -0.1456002  -0.0527701  -0.0031882   0.2135832
   43  -0.2906973  -0.0020123   0.0737678  -0.0097827  -0.0002256   0.0089489
   44  -0.0010486  -0.0592549   0.0010230  -0.0005188   0.0033709   0.0004832
   45   0.0095158   0.0006823  -0.1055426   0.0329352   0.0005938  -0.0280315
   46  -0.0279251   0.0003600  -0.0299748  -0.0057614   0.0000023  -0.0011119
   47  -0.0000162   0.0028307   0.0000321  -0.0001030  -0.0009562  -0.0000606
   48  -0.0060993   0.0001362  -0.0077459   0.0053521  -0.0000425   0.0032378
   49  -0.0007232  -0.0005078   0.0316048  -0.0049164  -0.0000777   0.0025733
   50  -0.0015090   0.0059732   0.0001610   0.0000286   0.0038997  -0.0000013
   51   0.0867799   0.0004205   0.0066342  -0.0032319  -0.0000360   0.0040873
   52   0.0009229  -0.0000507   0.0012098   0.0000451  -0.0000009  -0.0000446
   53  -0.0000062   0.0052369   0.0001780  -0.0000332   0.0001209   0.0000247
   54   0.0003053   0.0001684  -0.0041322   0.0013873   0.0000184  -0.0010047
   55  -0.0652376  -0.0000001  -0.0186597   0.0010595   0.0000382   0.0004019
   56   0.0000544  -0.0018431  -0.0000359  -0.0000079  -0.0008561   0.0000201
   57  -0.0185834  -0.0000219  -0.0040640   0.0009230   0.0000283  -0.0023861
   58  -0.0011277   0.0000121  -0.0007396   0.0001225   0.0000031   0.0000132
   59  -0.0000113  -0.0007115  -0.0000289   0.0000034  -0.0003695  -0.0000094
   60  -0.0005410  -0.0000260   0.0003847   0.0000276  -0.0000076   0.0000350
   61   0.0617720   0.0002370   0.0030901  -0.0025848   0.0000255  -0.0040804
   62   0.0012787   0.0053655   0.0010802  -0.0000146   0.0043575   0.0000366
   63  -0.0572105   0.0007476  -0.0573426  -0.0010099   0.0000657   0.0028764
   64  -0.0013837  -0.0000502   0.0013661   0.0003534   0.0000071  -0.0004744
   65  -0.0001316   0.0041821   0.0000514   0.0000090   0.0001376   0.0000337
   66   0.0046597   0.0000529  -0.0002270  -0.0004759   0.0000360  -0.0020331
           43          44          45          46          47          48
    1  -0.0000872   0.0001038  -0.0034246  -0.0001236  -0.0000109   0.0004736
    2   0.0000076   0.0056990   0.0001066   0.0000114   0.0001782   0.0000023
    3  -0.0022297   0.0001237  -0.0023939  -0.0015059  -0.0000017  -0.0003523
    4  -0.0003313   0.0007380   0.0001751  -0.0003113   0.0000556  -0.0001304
    5   0.0001149  -0.0002871   0.0003047   0.0006020   0.0000267   0.0002847
    6   0.0001210  -0.0003404  -0.0001312   0.0000534  -0.0000707   0.0001134
    7   0.0005164   0.0001884   0.0001016   0.0000449  -0.0000144  -0.0000163
    8   0.0001754   0.0000619  -0.0001824  -0.0002044  -0.0000456  -0.0001025
    9   0.0001512   0.0001317  -0.0002152  -0.0000610   0.0000009  -0.0000054
   10  -0.0002533  -0.0000313  -0.0001489   0.0002634  -0.0000058   0.0001217
   11  -0.0002506   0.0003165  -0.0001704   0.0002419  -0.0000148   0.0001501
   12   0.0001023   0.0000489   0.0003215   0.0000603  -0.0000090  -0.0000592
   13   0.0002014   0.0001184   0.0001851  -0.0001947   0.0000026  -0.0001407
   14   0.0001747  -0.0000150   0.0001716  -0.0002075   0.0000125  -0.0001392
   15  -0.0000472  -0.0000323  -0.0000470   0.0000417   0.0000042   0.0000384
   16   0.0001312   0.0000042  -0.0000551  -0.0002014  -0.0000005  -0.0000901
   17   0.0000001   0.0000240   0.0000002   0.0000012  -0.0000084  -0.0000008
   18  -0.0000514   0.0000070  -0.0001430  -0.0000052  -0.0000041   0.0000469
   19   0.0000024   0.0000003   0.0000040   0.0000109   0.0000000   0.0000035
   20  -0.0000001   0.0000275   0.0000008  -0.0000001  -0.0000052  -0.0000003
   21   0.0000057  -0.0000010   0.0000132  -0.0000038   0.0000002  -0.0000131
   22  -0.0002513   0.0000406  -0.0001404   0.0002591   0.0000046   0.0001214
   23   0.0002540   0.0003188   0.0001775  -0.0002479  -0.0000141  -0.0001519
   24   0.0001191  -0.0000662   0.0003244   0.0000495   0.0000206  -0.0000624
   25   0.0001988  -0.0001278   0.0001811  -0.0001914  -0.0000001  -0.0001386
   26  -0.0001743  -0.0000101  -0.0001749   0.0002089   0.0000107   0.0001403
   27  -0.0000523   0.0000357  -0.0000501   0.0000464  -0.0000060   0.0000410
   28  -0.0003394  -0.0007676   0.0001585  -0.0003130  -0.0000555  -0.0001340
   29  -0.0001263  -0.0002787  -0.0003118  -0.0005933   0.0000280  -0.0002755
   30   0.0001023   0.0003301  -0.0001309   0.0000480   0.0000633   0.0001079
   31   0.0005251  -0.0001931   0.0000956   0.0000457   0.0000163  -0.0000169
   32  -0.0001741   0.0000706   0.0001833   0.0002026  -0.0000490   0.0000966
   33   0.0001710  -0.0001234  -0.0002267  -0.0000589  -0.0000018  -0.0000025
   34  -0.0419610  -0.0000662  -0.0076824  -0.0019008  -0.0000236   0.0007380
   35   0.0008679   0.0047310  -0.0006701  -0.0000717   0.0037701   0.0000724
   36  -0.0620140  -0.0009938   0.0503997   0.0048640   0.0000941   0.0001124
   37  -0.2906973  -0.0010486   0.0095158  -0.0279251  -0.0000162  -0.0060993
   38  -0.0020123  -0.0592549   0.0006823   0.0003600   0.0028307   0.0001362
   39   0.0737678   0.0010230  -0.1055426  -0.0299748   0.0000321  -0.0077459
   40  -0.0097827  -0.0005188   0.0329352  -0.0057614  -0.0001030   0.0053521
   41  -0.0002256   0.0033709   0.0005938   0.0000023  -0.0009562  -0.0000425
   42   0.0089489   0.0004832  -0.0280315  -0.0011119  -0.0000606   0.0032378
   43   0.5647193   0.0029647  -0.0591212  -0.0933324   0.0006314  -0.0609319
   44   0.0029647   0.1131861  -0.0082423   0.0005845  -0.0204194   0.0011637
   45  -0.0591212  -0.0082423   0.5713475  -0.0570523   0.0011500  -0.1004745
   46  -0.0933324   0.0005845  -0.0570523   0.1303264  -0.0009944   0.0921655
   47   0.0006314  -0.0204194   0.0011500  -0.0009944   0.0093863  -0.0019144
   48  -0.0609319   0.0011637  -0.1004745   0.0921655  -0.0019144   0.1418645
   49  -0.1384383  -0.0022846   0.1043439  -0.0023541   0.0005410  -0.0330480
   50  -0.0010903  -0.0607186   0.0046801   0.0001140   0.0043572   0.0005140
   51   0.0369592   0.0043136  -0.2941161  -0.0083753   0.0006718  -0.0352509
   52  -0.0062592  -0.0000295  -0.0011512   0.0009750   0.0000365  -0.0008128
   53  -0.0005865   0.0032594   0.0000947   0.0000079  -0.0025276  -0.0000503
   54   0.0297982   0.0003104  -0.0039028   0.0007958  -0.0000600   0.0006319
   55   0.0584949   0.0011496  -0.0536057   0.0016538  -0.0001254   0.0061623
   56   0.0002651   0.0073629   0.0008086  -0.0000313   0.0041728   0.0001336
   57   0.0004135   0.0010438  -0.0529570   0.0010459   0.0001019  -0.0014570
   58  -0.0017653  -0.0000030  -0.0027472  -0.0002660   0.0000178  -0.0011680
   59   0.0000196   0.0067127   0.0000985   0.0000002   0.0001454   0.0000121
   60  -0.0028957   0.0001223  -0.0004175  -0.0001058   0.0000177  -0.0008719
   61  -0.0430703  -0.0008579   0.0388358   0.0002057   0.0000256  -0.0012182
   62  -0.0008765  -0.0035173   0.0007381  -0.0000048  -0.0004764  -0.0000377
   63   0.0366786   0.0006661  -0.0337305   0.0002080  -0.0000357   0.0011544
   64   0.0017895   0.0000359  -0.0014101  -0.0009098   0.0000184  -0.0011923
   65   0.0000452  -0.0006412  -0.0000404   0.0000186  -0.0004019   0.0000090
   66   0.0000007  -0.0000034   0.0001077  -0.0011236   0.0000071  -0.0010539
           49          50          51          52          53          54
    1   0.0009036  -0.0000019  -0.0002522  -0.0000822  -0.0000041   0.0000206
    2   0.0000139  -0.0012660  -0.0000214   0.0000005  -0.0002167  -0.0000055
    3  -0.0006160  -0.0000054  -0.0012385   0.0000487  -0.0000054   0.0000845
    4  -0.0002313  -0.0001268  -0.0000027   0.0000121  -0.0000264  -0.0000097
    5   0.0003031   0.0001672   0.0000310   0.0000321   0.0000325  -0.0000018
    6   0.0000546   0.0001548   0.0000820  -0.0000043   0.0000316  -0.0000227
    7  -0.0001931   0.0001326   0.0000470   0.0000049  -0.0000064   0.0000017
    8  -0.0002551   0.0001052   0.0000129  -0.0000088  -0.0000390  -0.0000019
    9   0.0000611  -0.0000834   0.0001782   0.0000011  -0.0000020   0.0000108
   10   0.0001347   0.0000139   0.0000607   0.0000113  -0.0000042  -0.0000003
   11  -0.0000434  -0.0001028   0.0000802   0.0000141   0.0000010   0.0000008
   12  -0.0000372  -0.0000953   0.0000125  -0.0000042  -0.0000234   0.0000183
   13  -0.0001368  -0.0000407  -0.0000473  -0.0000010  -0.0000056  -0.0000008
   14  -0.0001017   0.0000199  -0.0000500  -0.0000048  -0.0000159  -0.0000016
   15   0.0000291   0.0000161   0.0000002  -0.0000001   0.0000031  -0.0000028
   16  -0.0000113  -0.0000002  -0.0000582  -0.0000036   0.0000005  -0.0000049
   17   0.0000014  -0.0000407   0.0000033  -0.0000002   0.0000083   0.0000004
   18   0.0000240  -0.0000042  -0.0000114   0.0000017   0.0000010  -0.0000139
   19  -0.0000009  -0.0000009   0.0000036   0.0000018   0.0000000  -0.0000008
   20   0.0000003  -0.0000117  -0.0000004   0.0000000  -0.0000023  -0.0000000
   21   0.0000027  -0.0000005   0.0000091  -0.0000008   0.0000001  -0.0000026
   22   0.0001426  -0.0000089   0.0000624   0.0000113   0.0000034   0.0000004
   23   0.0000493  -0.0000990  -0.0000873  -0.0000140  -0.0000002  -0.0000012
   24  -0.0000400   0.0001116   0.0000208  -0.0000047   0.0000214   0.0000201
   25  -0.0001371   0.0000430  -0.0000460  -0.0000010   0.0000059  -0.0000006
   26   0.0001042   0.0000177   0.0000504   0.0000051  -0.0000162   0.0000008
   27   0.0000313  -0.0000186  -0.0000002   0.0000001  -0.0000033  -0.0000031
   28  -0.0002497   0.0001394   0.0000096   0.0000121   0.0000289  -0.0000082
   29  -0.0003168   0.0001719  -0.0000161  -0.0000325   0.0000356   0.0000048
   30   0.0000613  -0.0001651   0.0000725  -0.0000047  -0.0000288  -0.0000247
   31  -0.0001942  -0.0001561   0.0000229   0.0000041   0.0000071   0.0000014
   32   0.0002741   0.0001242   0.0000048   0.0000096  -0.0000420  -0.0000002
   33   0.0000703   0.0000852   0.0002010   0.0000014  -0.0000002   0.0000112
   34  -0.0027808   0.0002188  -0.0121908   0.0004937   0.0000254  -0.0003983
   35   0.0001276  -0.0009623   0.0010177   0.0000182  -0.0010778  -0.0000025
   36  -0.0123398   0.0010191  -0.0633329  -0.0003574   0.0000107  -0.0010913
   37  -0.0007232  -0.0015090   0.0867799   0.0009229  -0.0000062   0.0003053
   38  -0.0005078   0.0059732   0.0004205  -0.0000507   0.0052369   0.0001684
   39   0.0316048   0.0001610   0.0066342   0.0012098   0.0001780  -0.0041322
   40  -0.0049164   0.0000286  -0.0032319   0.0000451  -0.0000332   0.0013873
   41  -0.0000777   0.0038997  -0.0000360  -0.0000009   0.0001209   0.0000184
   42   0.0025733  -0.0000013   0.0040873  -0.0000446   0.0000247  -0.0010047
   43  -0.1384383  -0.0010903   0.0369592  -0.0062592  -0.0005865   0.0297982
   44  -0.0022846  -0.0607186   0.0043136  -0.0000295   0.0032594   0.0003104
   45   0.1043439   0.0046801  -0.2941161  -0.0011512   0.0000947  -0.0039028
   46  -0.0023541   0.0001140  -0.0083753   0.0009750   0.0000079   0.0007958
   47   0.0005410   0.0043572   0.0006718   0.0000365  -0.0025276  -0.0000600
   48  -0.0330480   0.0005140  -0.0352509  -0.0008128  -0.0000503   0.0006319
   49   0.7471366   0.0035224  -0.0034923  -0.3310116  -0.0028270   0.0568497
   50   0.0035224   0.1289973  -0.0094906  -0.0028602  -0.0357387   0.0009519
   51  -0.0034923  -0.0094906   0.6606935   0.0596010   0.0010032  -0.0676595
   52  -0.3310116  -0.0028602   0.0596010   0.3496452   0.0030522  -0.0612109
   53  -0.0028270  -0.0357387   0.0010032   0.0030522   0.0244134  -0.0012261
   54   0.0568497   0.0009519  -0.0676595  -0.0612109  -0.0012261   0.0703416
   55  -0.2260093   0.0004397  -0.0742433  -0.0147615   0.0002854  -0.0239662
   56   0.0016738  -0.0597844   0.0028634  -0.0002088   0.0039818  -0.0002110
   57  -0.1439828   0.0025328  -0.2479898   0.0056534  -0.0000700   0.0086143
   58   0.0100275   0.0004326  -0.0216341   0.0007658   0.0000248   0.0003732
   59  -0.0001058   0.0034954   0.0002609   0.0000402  -0.0043161  -0.0000985
   60   0.0081320   0.0004151  -0.0164046  -0.0000231  -0.0000949   0.0008412
   61  -0.0483920   0.0008538  -0.0662857  -0.0000389   0.0000438  -0.0026605
   62  -0.0000601   0.0071252  -0.0011284   0.0000036   0.0068333   0.0001489
   63  -0.0105848  -0.0008108   0.0516906  -0.0027698   0.0001285  -0.0022716
   64  -0.0025592  -0.0001427   0.0063124  -0.0007462   0.0000144  -0.0012725
   65  -0.0000304   0.0042703   0.0000963  -0.0000016   0.0000695   0.0000053
   66   0.0003034   0.0000336   0.0023228  -0.0001287   0.0000073  -0.0004417
           55          56          57          58          59          60
    1   0.0016619   0.0000272   0.0007414   0.0000783   0.0000053  -0.0001465
    2  -0.0000100   0.0055198   0.0002245  -0.0000254   0.0002175   0.0000086
    3   0.0009462   0.0001839  -0.0052332   0.0013031   0.0000201   0.0000124
    4  -0.0004164   0.0007705   0.0004744  -0.0001976   0.0000409   0.0000466
    5   0.0001868  -0.0002655  -0.0009876   0.0002694   0.0001342  -0.0000762
    6   0.0001101  -0.0003347  -0.0000277   0.0000454   0.0000529   0.0000122
    7   0.0003316   0.0000893  -0.0003267   0.0000710   0.0000069  -0.0000005
    8   0.0001930   0.0000471   0.0003470  -0.0001082  -0.0001097   0.0000246
    9  -0.0003502  -0.0000382  -0.0000607   0.0000176  -0.0000183  -0.0000001
   10  -0.0000310   0.0000100  -0.0000050  -0.0000023   0.0000336   0.0000107
   11  -0.0000274   0.0002181  -0.0000787   0.0000172  -0.0000001   0.0000139
   12   0.0000117   0.0002235   0.0002353  -0.0000825   0.0000245  -0.0000114
   13   0.0000503   0.0001110   0.0000732  -0.0000393  -0.0000102   0.0000102
   14   0.0000059   0.0000244   0.0001021  -0.0000403  -0.0000104   0.0000071
   15  -0.0000077  -0.0000440  -0.0000052   0.0000053  -0.0000065  -0.0000002
   16   0.0000558  -0.0000028   0.0002219  -0.0000585  -0.0000019  -0.0000101
   17   0.0000030   0.0000273   0.0000016  -0.0000007  -0.0000040   0.0000002
   18  -0.0000490   0.0000075  -0.0001206   0.0000418  -0.0000024   0.0000038
   19   0.0000068   0.0000011  -0.0000148   0.0000028   0.0000000   0.0000003
   20   0.0000001   0.0000048  -0.0000001   0.0000001  -0.0000017  -0.0000001
   21  -0.0000013   0.0000006   0.0000069  -0.0000035  -0.0000001  -0.0000011
   22  -0.0000377  -0.0000193  -0.0000069  -0.0000003  -0.0000307   0.0000085
   23   0.0000287   0.0002200   0.0000853  -0.0000160  -0.0000013  -0.0000140
   24   0.0000064  -0.0002598   0.0002309  -0.0000787  -0.0000184  -0.0000136
   25   0.0000532  -0.0001120   0.0000659  -0.0000386   0.0000087   0.0000106
   26  -0.0000035   0.0000277  -0.0001019   0.0000412  -0.0000092  -0.0000080
   27  -0.0000071   0.0000499  -0.0000060   0.0000054   0.0000054  -0.0000000
   28  -0.0004483  -0.0007947   0.0004274  -0.0002004  -0.0000442   0.0000460
   29  -0.0002197  -0.0003172   0.0009704  -0.0002696   0.0001310   0.0000825
   30   0.0001010   0.0003537   0.0000003   0.0000382  -0.0000572   0.0000135
   31   0.0003833  -0.0000569  -0.0003266   0.0000740  -0.0000103  -0.0000015
   32  -0.0002292   0.0000671  -0.0003515   0.0001092  -0.0001085  -0.0000303
   33  -0.0003882   0.0000307  -0.0000663   0.0000185   0.0000210   0.0000004
   34  -0.0021614  -0.0006272   0.0330997  -0.0051200  -0.0000624   0.0006522
   35  -0.0014380   0.0066357   0.0000058  -0.0000363   0.0050144   0.0000763
   36   0.0801727   0.0002485   0.0077523   0.0001610   0.0000584   0.0013896
   37  -0.0652376   0.0000544  -0.0185834  -0.0011277  -0.0000113  -0.0005410
   38  -0.0000001  -0.0018431  -0.0000219   0.0000121  -0.0007115  -0.0000260
   39  -0.0186597  -0.0000359  -0.0040640  -0.0007396  -0.0000289   0.0003847
   40   0.0010595  -0.0000079   0.0009230   0.0001225   0.0000034   0.0000276
   41   0.0000382  -0.0008561   0.0000283   0.0000031  -0.0003695  -0.0000076
   42   0.0004019   0.0000201  -0.0023861   0.0000132  -0.0000094   0.0000350
   43   0.0584949   0.0002651   0.0004135  -0.0017653   0.0000196  -0.0028957
   44   0.0011496   0.0073629   0.0010438  -0.0000030   0.0067127   0.0001223
   45  -0.0536057   0.0008086  -0.0529570  -0.0027472   0.0000985  -0.0004175
   46   0.0016538  -0.0000313   0.0010459  -0.0002660   0.0000002  -0.0001058
   47  -0.0001254   0.0041728   0.0001019   0.0000178   0.0001454   0.0000177
   48   0.0061623   0.0001336  -0.0014570  -0.0011680   0.0000121  -0.0008719
   49  -0.2260093   0.0016738  -0.1439828   0.0100275  -0.0001058   0.0081320
   50   0.0004397  -0.0597844   0.0025328   0.0004326   0.0034954   0.0004151
   51  -0.0742433   0.0028634  -0.2479898  -0.0216341   0.0002609  -0.0164046
   52  -0.0147615  -0.0002088   0.0056534   0.0007658   0.0000402  -0.0000231
   53   0.0002854   0.0039818  -0.0000700   0.0000248  -0.0043161  -0.0000949
   54  -0.0239662  -0.0002110   0.0086143   0.0003732  -0.0000985   0.0008412
   55   0.6655280   0.0031749  -0.0165412  -0.0826493  -0.0020511   0.0845757
   56   0.0031749   0.1271575  -0.0115091  -0.0018960  -0.0349083   0.0059372
   57  -0.0165412  -0.0115091   0.7496322   0.0821023   0.0060197  -0.3177721
   58  -0.0826493  -0.0018960   0.0821023   0.0855369   0.0020893  -0.0876458
   59  -0.0020511  -0.0349083   0.0060197   0.0020893   0.0244914  -0.0064871
   60   0.0845757   0.0059372  -0.3177721  -0.0876458  -0.0064871   0.3351981
   61  -0.3070260  -0.0029328   0.0907969  -0.0060130   0.0000474  -0.0012877
   62  -0.0013847  -0.0618884   0.0016163  -0.0006209   0.0026213   0.0001143
   63   0.0255794   0.0014205  -0.1277938   0.0293655   0.0002265  -0.0034594
   64  -0.0305020   0.0005077  -0.0362497   0.0007996   0.0000323  -0.0008628
   65  -0.0000169   0.0043971   0.0000420  -0.0000004  -0.0024131  -0.0000758
   66  -0.0102462   0.0001504  -0.0065315   0.0006089  -0.0000732   0.0010609
           61          62          63          64          65          66
    1  -0.0132013  -0.0002652   0.0147374  -0.0018658   0.0000331  -0.0026132
    2  -0.0005504   0.0039240   0.0001205  -0.0000396  -0.0023415   0.0000092
    3   0.0310226   0.0000734  -0.0035188   0.0028192  -0.0000344  -0.0018262
    4  -0.0017628  -0.0001335  -0.0030149   0.0008783  -0.0004236   0.0007799
    5   0.0030702  -0.0009324  -0.0001694  -0.0000871  -0.0001945  -0.0005665
    6   0.0001420  -0.0009973  -0.0003222   0.0009354   0.0007500  -0.0013543
    7   0.0005231  -0.0012475  -0.0001162  -0.0000876  -0.0000047  -0.0000722
    8  -0.0012729  -0.0009516  -0.0003925   0.0001919   0.0003602  -0.0000266
    9   0.0005862   0.0009595  -0.0002547   0.0000826   0.0000399   0.0003849
   10  -0.0004511  -0.0000656   0.0001465   0.0003445   0.0002316  -0.0003189
   11   0.0000202  -0.0000253  -0.0002280   0.0002645  -0.0001203   0.0000642
   12  -0.0007015  -0.0003087  -0.0001275  -0.0001773  -0.0000659   0.0001164
   13  -0.0004039  -0.0000010  -0.0005374   0.0001021  -0.0000475   0.0001802
   14  -0.0003013   0.0000327  -0.0004365   0.0000269  -0.0000064   0.0001757
   15   0.0000301   0.0001162   0.0001385  -0.0000235  -0.0000101  -0.0000709
   16  -0.0003495   0.0000154  -0.0003847  -0.0001059  -0.0000036   0.0003119
   17  -0.0000044   0.0000897   0.0000019  -0.0000046   0.0001342   0.0000079
   18   0.0002989   0.0000005   0.0002276  -0.0000916   0.0000014   0.0000257
   19   0.0000131  -0.0000008  -0.0000103   0.0000080   0.0000000  -0.0000038
   20   0.0000003  -0.0000136  -0.0000004   0.0000001   0.0000083   0.0000005
   21  -0.0000454  -0.0000009   0.0000281  -0.0000096   0.0000006  -0.0000405
   22  -0.0004324   0.0000454   0.0001438   0.0003578  -0.0002256  -0.0003508
   23  -0.0000052  -0.0000366   0.0002285  -0.0002589  -0.0001176  -0.0000751
   24  -0.0006751   0.0003185  -0.0001300  -0.0001961   0.0000592   0.0001303
   25  -0.0003963   0.0000193  -0.0005337   0.0001022   0.0000421   0.0001804
   26   0.0003011   0.0000243   0.0004468  -0.0000293  -0.0000024  -0.0001783
   27   0.0000345  -0.0001264   0.0001460  -0.0000232   0.0000134  -0.0000745
   28  -0.0017548   0.0002417  -0.0030472   0.0008781   0.0003840   0.0008289
   29  -0.0030125  -0.0009888   0.0001559   0.0000732  -0.0002041   0.0005721
   30   0.0000684   0.0009834  -0.0002667   0.0009602  -0.0007004  -0.0014043
   31   0.0005094   0.0013394  -0.0000528  -0.0000973   0.0000121  -0.0000699
   32   0.0013097  -0.0010836   0.0003443  -0.0001948   0.0003394   0.0000157
   33   0.0006411  -0.0010524  -0.0003225   0.0000878  -0.0000802   0.0003740
   34  -0.1351321  -0.0017427   0.0978062  -0.0006416   0.0004881  -0.0278139
   35  -0.0005562  -0.0590542   0.0035830   0.0001013   0.0035014   0.0005197
   36   0.0362668   0.0035305  -0.2711289  -0.0054044   0.0006324  -0.0321273
   37   0.0617720   0.0012787  -0.0572105  -0.0013837  -0.0001316   0.0046597
   38   0.0002370   0.0053655   0.0007476  -0.0000502   0.0041821   0.0000529
   39   0.0030901   0.0010802  -0.0573426   0.0013661   0.0000514  -0.0002270
   40  -0.0025848  -0.0000146  -0.0010099   0.0003534   0.0000090  -0.0004759
   41   0.0000255   0.0043575   0.0000657   0.0000071   0.0001376   0.0000360
   42  -0.0040804   0.0000366   0.0028764  -0.0004744   0.0000337  -0.0020331
   43  -0.0430703  -0.0008765   0.0366786   0.0017895   0.0000452   0.0000007
   44  -0.0008579  -0.0035173   0.0006661   0.0000359  -0.0006412  -0.0000034
   45   0.0388358   0.0007381  -0.0337305  -0.0014101  -0.0000404   0.0001077
   46   0.0002057  -0.0000048   0.0002080  -0.0009098   0.0000186  -0.0011236
   47   0.0000256  -0.0004764  -0.0000357   0.0000184  -0.0004019   0.0000071
   48  -0.0012182  -0.0000377   0.0011544  -0.0011923   0.0000090  -0.0010539
   49  -0.0483920  -0.0000601  -0.0105848  -0.0025592  -0.0000304   0.0003034
   50   0.0008538   0.0071252  -0.0008108  -0.0001427   0.0042703   0.0000336
   51  -0.0662857  -0.0011284   0.0516906   0.0063124   0.0000963   0.0023228
   52  -0.0000389   0.0000036  -0.0027698  -0.0007462  -0.0000016  -0.0001287
   53   0.0000438   0.0068333   0.0001285   0.0000144   0.0000695   0.0000073
   54  -0.0026605   0.0001489  -0.0022716  -0.0012725   0.0000053  -0.0004417
   55  -0.3070260  -0.0013847   0.0255794  -0.0305020  -0.0000169  -0.0102462
   56  -0.0029328  -0.0618884   0.0014205   0.0005077   0.0043971   0.0001504
   57   0.0907969   0.0016163  -0.1277938  -0.0362497   0.0000420  -0.0065315
   58  -0.0060130  -0.0006209   0.0293655   0.0007996  -0.0000004   0.0006089
   59   0.0000474   0.0026213   0.0002265   0.0000323  -0.0024131  -0.0000732
   60  -0.0012877   0.0001143  -0.0034594  -0.0008628  -0.0000758   0.0010609
   61   0.5865643   0.0028114  -0.0690429  -0.0885734   0.0007532  -0.0558212
   62   0.0028114   0.1206074  -0.0074677   0.0006645  -0.0220147   0.0014017
   63  -0.0690429  -0.0074677   0.5490545  -0.0563596   0.0014031  -0.1046446
   64  -0.0885734   0.0006645  -0.0563596   0.1218584  -0.0011310   0.0911840
   65   0.0007532  -0.0220147   0.0014031  -0.0011310   0.0110576  -0.0021307
   66  -0.0558212   0.0014017  -0.1046446   0.0911840  -0.0021307   0.1473069
 **********************************************************************
 **                                                                  **
 **                       VIBRATIONAL ANALYSIS                       **
 **                       --------------------                       **
 **                                                                  **
 **        VIBRATIONAL FREQUENCIES (CM**-1) AND NORMAL MODES         **
 **     FORCE CONSTANTS (mDYN/ANGSTROM) AND REDUCED MASSES (AMU)     **
 **                  INFRARED INTENSITIES (KM/MOL)                   **
 **                                                                  **
 **********************************************************************


 Mode:                 1                      2                      3
 Frequency:        21.16                  40.02                  44.04
 Force Cnst:      0.0072                 0.0200                 0.0187
 Red. Mass:      27.2519                21.1936                16.3582
 IR Active:          YES                    YES                    YES
 IR Intens:        0.013                  0.115                  0.219
 Raman Active:       YES                    YES                    YES
               X      Y      Z        X      Y      Z        X      Y      Z
 C          0.001  0.054  0.006   -0.016 -0.003 -0.171   -0.001  0.096 -0.008
 C          0.056  0.032  0.104   -0.004 -0.002 -0.099    0.051  0.061 -0.029
 Cl         0.125  0.055  0.222   -0.040 -0.003 -0.246    0.117  0.100 -0.054
 C          0.058 -0.008  0.111    0.042 -0.000  0.113    0.052 -0.007 -0.029
 Cl         0.137 -0.038  0.272    0.081 -0.001  0.311    0.121 -0.055 -0.080
 C         -0.002 -0.026 -0.006    0.067 -0.000  0.221    0.003 -0.040  0.012
 H         -0.004 -0.057 -0.013    0.106  0.001  0.403    0.005 -0.091  0.023
 C         -0.061 -0.005 -0.117    0.045 -0.001  0.100   -0.049 -0.007  0.041
 Cl        -0.145 -0.031 -0.295    0.091  0.001  0.285   -0.113 -0.055  0.114
 C         -0.056  0.035 -0.096   -0.000 -0.002 -0.111   -0.052  0.061  0.018
 Cl        -0.122  0.061 -0.201   -0.032 -0.002 -0.270   -0.121  0.100  0.023
 C          0.000  0.083  0.004   -0.007 -0.003 -0.126   -0.001  0.102 -0.005
 C          0.003 -0.073  0.000   -0.088 -0.008 -0.048   -0.005  0.100 -0.000
 Cl         0.006 -0.237 -0.001   -0.224 -0.037 -0.091   -0.013  0.413  0.002
 C          0.002 -0.114 -0.003   -0.065  0.008  0.067   -0.003 -0.147  0.002
 Cl         0.006 -0.388 -0.010   -0.177  0.012  0.175   -0.009 -0.315  0.005
 C         -0.000  0.032 -0.001    0.043  0.025  0.101    0.004 -0.314  0.001
 H         -0.001  0.002 -0.003    0.060  0.038  0.188    0.006 -0.504  0.002
 C         -0.003  0.205  0.003    0.125  0.024  0.026    0.008 -0.240 -0.002
 H         -0.005  0.317  0.005    0.209  0.035  0.053    0.014 -0.357 -0.003
 C         -0.002  0.222  0.006    0.099  0.011 -0.086    0.006 -0.047 -0.005
 Cl        -0.005  0.420  0.011    0.207  0.012 -0.178    0.012 -0.030 -0.010
 TransDip  -0.000  0.004 -0.000    0.006  0.001  0.009    0.000 -0.015  0.000

 Mode:                 4                      5                      6
 Frequency:        67.29                  84.51                  89.47
 Force Cnst:      0.0893                 0.0817                 0.1267
 Red. Mass:      33.4756                19.4091                26.8537
 IR Active:          YES                    YES                    YES
 IR Intens:        0.004                  0.138                  0.004
 Raman Active:       YES                    YES                    YES
               X      Y      Z        X      Y      Z        X      Y      Z
 C         -0.001 -0.005 -0.007    0.000 -0.133 -0.004   -0.027  0.003 -0.183
 C          0.016 -0.004  0.091   -0.031 -0.118  0.009    0.004  0.001 -0.059
 Cl         0.108 -0.008  0.519   -0.090 -0.158  0.036    0.121  0.003  0.434
 C         -0.021  0.001 -0.083   -0.034 -0.073  0.008   -0.003  0.000 -0.095
 Cl        -0.103  0.010 -0.439   -0.093 -0.040  0.018    0.043 -0.006  0.083
 C         -0.003  0.003 -0.016    0.001 -0.052 -0.002   -0.023  0.002 -0.187
 H         -0.004  0.005 -0.018    0.002 -0.019 -0.000   -0.031  0.002 -0.222
 C          0.017 -0.000  0.063    0.037 -0.074 -0.011   -0.005  0.002 -0.098
 Cl         0.106  0.000  0.444    0.098 -0.040 -0.016    0.035  0.004  0.060
 C         -0.018 -0.002 -0.101    0.033 -0.118 -0.014    0.004  0.002 -0.051
 Cl        -0.100  0.003 -0.482    0.092 -0.158 -0.037    0.125 -0.010  0.464
 C         -0.001 -0.001 -0.006   -0.000 -0.134 -0.004   -0.036  0.004 -0.213
 C         -0.002 -0.012 -0.005   -0.001 -0.078 -0.003   -0.089  0.003 -0.171
 Cl        -0.004 -0.079 -0.007   -0.003  0.247  0.002   -0.219  0.006 -0.218
 C         -0.002  0.015 -0.003   -0.001 -0.130 -0.003   -0.077  0.001 -0.088
 Cl        -0.003 -0.010 -0.002   -0.004  0.207  0.005   -0.178 -0.002  0.001
 C         -0.000  0.060 -0.002    0.001 -0.328 -0.006   -0.004  0.000 -0.065
 H         -0.000  0.087  0.000    0.002 -0.426 -0.007    0.007 -0.001 -0.009
 C          0.001  0.065 -0.003    0.002 -0.264 -0.006    0.048  0.001 -0.113
 H          0.002  0.095 -0.002    0.003 -0.286 -0.006    0.103 -0.001 -0.095
 C          0.000  0.028 -0.005    0.000 -0.073 -0.003    0.026  0.002 -0.194
 Cl         0.003  0.028 -0.007   -0.001  0.503  0.007    0.135 -0.002 -0.295
 TransDip  -0.000  0.002 -0.000    0.000 -0.012 -0.000    0.002 -0.000 -0.001

 Mode:                 7                      8                      9
 Frequency:       100.93                 136.84                 160.45
 Force Cnst:      0.0590                 0.3072                 0.1578
 Red. Mass:       9.8255                27.8498                10.4033
 IR Active:          YES                    YES                    YES
 IR Intens:        0.663                  0.002                  0.274
 Raman Active:       YES                    YES                    YES
               X      Y      Z        X      Y      Z        X      Y      Z
 C         -0.000 -0.098 -0.002   -0.025 -0.001 -0.014    0.022 -0.001  0.088
 C         -0.025 -0.085  0.005   -0.102  0.008  0.006    0.041 -0.003  0.173
 Cl        -0.079 -0.117  0.010   -0.270 -0.089  0.067    0.007 -0.002  0.015
 C         -0.029 -0.045  0.006   -0.116  0.020  0.008    0.074 -0.004  0.323
 Cl        -0.088 -0.011  0.019   -0.261  0.105  0.070   -0.039  0.006 -0.179
 C         -0.000 -0.027 -0.001   -0.117 -0.000  0.003    0.115 -0.006  0.510
 H          0.000 -0.000 -0.000   -0.115 -0.000  0.007    0.126 -0.006  0.562
 C          0.029 -0.045 -0.008   -0.116 -0.021  0.008    0.075 -0.004  0.327
 Cl         0.088 -0.012 -0.018   -0.262 -0.105  0.067   -0.039 -0.003 -0.174
 C          0.024 -0.085 -0.008   -0.102 -0.009  0.006    0.042 -0.002  0.173
 Cl         0.076 -0.117 -0.012   -0.265  0.086  0.069    0.007  0.001  0.010
 C          0.000 -0.030 -0.001    0.053  0.002 -0.010   -0.008  0.000 -0.046
 C          0.000  0.065  0.001    0.124  0.001 -0.025   -0.009  0.001 -0.050
 Cl         0.000  0.240  0.004    0.288 -0.002  0.024   -0.053  0.002 -0.068
 C         -0.000  0.126  0.002    0.143 -0.002 -0.013   -0.010  0.000 -0.027
 Cl         0.002 -0.197 -0.004    0.226  0.005 -0.073   -0.058  0.000  0.011
 C         -0.001  0.352  0.006    0.181 -0.007  0.009    0.001  0.001 -0.023
 H         -0.002  0.474  0.009    0.182 -0.011  0.020    0.002  0.001 -0.019
 C         -0.001  0.374  0.006    0.180 -0.007  0.033    0.003  0.001 -0.026
 H         -0.002  0.542  0.010    0.168 -0.010  0.030    0.012  0.001 -0.024
 C          0.000  0.107  0.002    0.166  0.000  0.002   -0.005  0.001 -0.048
 Cl         0.002 -0.023 -0.001    0.445  0.006 -0.230    0.053  0.001 -0.102
 TransDip   0.000  0.026  0.000   -0.000 -0.000  0.002    0.005 -0.000  0.016

 Mode:                10                     11                     12
 Frequency:       197.34                 208.22                 213.99
 Force Cnst:      0.7352                 0.8024                 0.8558
 Red. Mass:      32.0399                31.4117                31.7224
 IR Active:          YES                    YES                    YES
 IR Intens:        0.043                  0.036                  0.196
 Raman Active:       YES                    YES                    YES
               X      Y      Z        X      Y      Z        X      Y      Z
 C         -0.040  0.001  0.021   -0.019  0.000 -0.008   -0.005 -0.092  0.001
 C         -0.095  0.041  0.032   -0.010 -0.001  0.003    0.023 -0.142 -0.009
 Cl        -0.363 -0.100  0.076    0.028  0.023 -0.007    0.460  0.073 -0.100
 C         -0.088  0.018  0.024   -0.013 -0.004 -0.012   -0.010 -0.150  0.001
 Cl         0.424 -0.321 -0.098   -0.003 -0.009  0.005   -0.440  0.078  0.097
 C         -0.170  0.001  0.040   -0.016  0.000 -0.033   -0.005 -0.119  0.001
 H         -0.174  0.000  0.033   -0.019  0.001 -0.047   -0.005 -0.129  0.001
 C         -0.090 -0.017  0.023   -0.013  0.004 -0.012   -0.001 -0.149 -0.001
 Cl         0.425  0.316 -0.092   -0.001  0.010  0.004    0.442  0.082 -0.097
 C         -0.097 -0.040  0.031   -0.010  0.001  0.002   -0.033 -0.143  0.010
 Cl        -0.358  0.103  0.078    0.024 -0.021 -0.007   -0.454  0.067  0.101
 C         -0.039  0.003  0.017   -0.041 -0.001 -0.068   -0.004 -0.017  0.002
 C         -0.022  0.002  0.014    0.020 -0.003 -0.151   -0.003  0.006  0.003
 Cl         0.052 -0.002  0.043    0.654  0.002  0.023    0.000 -0.000  0.005
 C         -0.022  0.000  0.004   -0.013 -0.002 -0.150   -0.003 -0.007  0.001
 Cl         0.009  0.001 -0.027   -0.559 -0.007  0.328    0.003 -0.001 -0.005
 C         -0.021 -0.003  0.008    0.033  0.004 -0.124   -0.004 -0.032  0.001
 H         -0.021 -0.005  0.007    0.027  0.008 -0.153   -0.003 -0.054  0.001
 C         -0.022 -0.002  0.018   -0.035  0.006 -0.097   -0.003 -0.014  0.002
 H         -0.028 -0.005  0.017   -0.065  0.010 -0.108   -0.004 -0.018  0.002
 C         -0.023  0.002  0.014   -0.042  0.002 -0.087   -0.003  0.003  0.002
 Cl         0.067  0.001 -0.066   -0.086 -0.000 -0.084    0.006  0.001 -0.006
 TransDip  -0.006 -0.000  0.002    0.001  0.000  0.006   -0.000  0.014  0.000

 Mode:                13                     14                     15
 Frequency:       222.85                 279.65                 282.14
 Force Cnst:      0.6376                 0.8731                 0.3473
 Red. Mass:      21.7918                18.9495                 7.4040
 IR Active:          YES                    YES                    YES
 IR Intens:        0.710                  0.028                  0.642
 Raman Active:       YES                    YES                    YES
               X      Y      Z        X      Y      Z        X      Y      Z
 C          0.187 -0.001 -0.079    0.067 -0.002  0.037    0.002  0.009  0.003
 C          0.157 -0.021 -0.049    0.165 -0.073  0.006    0.038 -0.027 -0.023
 Cl        -0.187 -0.257  0.049    0.003 -0.246 -0.011   -0.014 -0.080  0.002
 C          0.167  0.028 -0.031    0.185 -0.002 -0.041    0.033 -0.012 -0.020
 Cl        -0.000  0.166 -0.002    0.058  0.153 -0.006   -0.015  0.019  0.005
 C          0.177 -0.003 -0.021    0.228  0.003 -0.094    0.010 -0.024 -0.005
 H          0.183 -0.004 -0.009    0.221  0.007 -0.136    0.010 -0.055 -0.008
 C          0.165 -0.034 -0.031    0.190  0.005 -0.045   -0.016 -0.012  0.016
 Cl         0.010 -0.163 -0.008    0.050 -0.154 -0.007    0.020  0.006 -0.005
 C          0.155  0.016 -0.047    0.173  0.077  0.001   -0.023 -0.019  0.024
 Cl        -0.198  0.261  0.057    0.001  0.264 -0.004    0.016 -0.057 -0.005
 C          0.184  0.004 -0.100   -0.060 -0.028  0.061   -0.003  0.215  0.006
 C          0.157  0.005 -0.124   -0.162 -0.055  0.167   -0.008  0.439  0.014
 Cl        -0.087  0.004 -0.254   -0.005  0.004  0.336    0.001 -0.075  0.015
 C          0.171  0.002 -0.053   -0.213 -0.050  0.050   -0.011  0.427  0.009
 Cl        -0.042 -0.004  0.174   -0.100  0.011 -0.148   -0.006 -0.076 -0.007
 C          0.181  0.000 -0.062   -0.251 -0.005  0.041   -0.011  0.037  0.001
 H          0.181 -0.001 -0.067   -0.247  0.022  0.070   -0.010 -0.184 -0.003
 C          0.168  0.002 -0.094   -0.191  0.030  0.015   -0.008 -0.275 -0.005
 H          0.184  0.000 -0.091   -0.157  0.074  0.028   -0.004 -0.657 -0.012
 C          0.157  0.003 -0.083   -0.167 -0.000  0.006   -0.008 -0.020 -0.001
 Cl        -0.208 -0.006  0.255    0.010  0.000 -0.229   -0.000  0.036 -0.011
 TransDip   0.026  0.000 -0.007   -0.002  0.002  0.005   -0.000 -0.026 -0.000

 Mode:                16                     17                     18
 Frequency:       308.13                 313.61                 325.19
 Force Cnst:      0.4095                 0.6536                 0.6348
 Red. Mass:       7.3197                11.2788                10.1891
 IR Active:          YES                    YES                    YES
 IR Intens:        0.337                  0.068                  0.172
 Raman Active:       YES                    YES                    YES
               X      Y      Z        X      Y      Z        X      Y      Z
 C          0.069 -0.004  0.335   -0.004 -0.018 -0.014   -0.001  0.072 -0.003
 C          0.070 -0.007  0.318    0.116 -0.078 -0.011   -0.039  0.059  0.033
 Cl        -0.007 -0.006 -0.052    0.066 -0.202 -0.017   -0.109  0.098  0.021
 C          0.008 -0.001  0.026    0.117  0.053 -0.000   -0.055 -0.088  0.037
 Cl         0.003  0.001  0.018    0.072  0.159 -0.019   -0.123 -0.162  0.020
 C         -0.065  0.003 -0.309    0.003  0.011  0.013    0.001 -0.071  0.003
 H         -0.144  0.004 -0.677    0.006 -0.140  0.028    0.003  0.026  0.010
 C          0.002  0.002  0.024   -0.117  0.056 -0.001    0.054 -0.088 -0.040
 Cl         0.002  0.005  0.019   -0.072  0.161  0.020    0.121 -0.164 -0.024
 C          0.064 -0.004  0.314   -0.123 -0.075 -0.018    0.039  0.060 -0.041
 Cl        -0.008 -0.003 -0.052   -0.064 -0.200  0.017    0.113  0.099 -0.019
 C          0.005  0.008  0.041   -0.000  0.239  0.002   -0.000  0.263  0.004
 C          0.073  0.003 -0.034   -0.003  0.067  0.003   -0.001  0.180  0.004
 Cl        -0.046  0.001 -0.103    0.001 -0.010  0.005    0.000 -0.023  0.002
 C          0.074 -0.007 -0.009   -0.002 -0.191 -0.003   -0.000 -0.085 -0.001
 Cl         0.020  0.001  0.075   -0.001  0.050 -0.002   -0.000  0.032  0.000
 C         -0.006 -0.009 -0.037    0.001 -0.282 -0.003    0.001 -0.285 -0.005
 H         -0.023 -0.018 -0.124    0.004 -0.578 -0.005    0.003 -0.660 -0.011
 C         -0.077  0.007  0.011    0.003  0.201  0.003   -0.000  0.158  0.002
 H         -0.101  0.007  0.003    0.004  0.213  0.003    0.002  0.088  0.001
 C         -0.085  0.014  0.001    0.002  0.385  0.006   -0.001  0.398  0.006
 Cl        -0.002 -0.001 -0.115   -0.001 -0.069  0.003   -0.002 -0.061 -0.002
 TransDip  -0.006 -0.000 -0.018    0.000 -0.008  0.001   -0.000 -0.013  0.000

 Mode:                19                     20                     21
 Frequency:       331.90                 345.41                 349.19
 Force Cnst:      1.4743                 0.8710                 2.1843
 Red. Mass:      22.7152                12.3898                30.4048
 IR Active:          YES                    YES                    YES
 IR Intens:        0.098                  0.000                  0.000
 Raman Active:       YES                    YES                    YES
               X      Y      Z        X      Y      Z        X      Y      Z
 C          0.027 -0.001  0.141    0.000 -0.001 -0.001   -0.088  0.001 -0.001
 C          0.039 -0.005  0.172    0.100 -0.003  0.471    0.005 -0.192 -0.028
 Cl        -0.003 -0.008 -0.023   -0.012  0.004 -0.071    0.182 -0.372 -0.040
 C          0.010 -0.003  0.032    0.104 -0.004  0.487   -0.049 -0.201  0.006
 Cl         0.000 -0.001  0.005   -0.013  0.004 -0.075   -0.217 -0.419  0.040
 C         -0.027  0.001 -0.151    0.000  0.001  0.003    0.088 -0.001  0.006
 H         -0.071  0.004 -0.357    0.001  0.002  0.005    0.089 -0.000  0.041
 C          0.010  0.001  0.029   -0.104  0.006 -0.487   -0.045  0.200  0.004
 Cl         0.002 -0.001  0.005    0.013  0.000  0.073   -0.210  0.420  0.049
 C          0.039  0.002  0.168   -0.100  0.006 -0.471    0.009  0.193 -0.031
 Cl        -0.001  0.010 -0.023    0.011  0.001  0.073    0.188  0.373 -0.032
 C          0.004  0.001  0.083    0.000 -0.019 -0.001   -0.040 -0.003  0.005
 C         -0.048  0.002 -0.010    0.000 -0.010 -0.000    0.009 -0.002 -0.035
 Cl        -0.061  0.000 -0.030    0.000 -0.003 -0.000    0.019  0.002 -0.080
 C         -0.134  0.003 -0.226   -0.000  0.042  0.001    0.025  0.000  0.000
 Cl        -0.377  0.005 -0.369    0.001 -0.009  0.000    0.036 -0.001  0.029
 C          0.077  0.001 -0.141   -0.000  0.041  0.001    0.028  0.003  0.006
 H          0.106 -0.004  0.014   -0.000  0.072  0.001    0.024  0.009 -0.014
 C          0.103  0.002 -0.066    0.000 -0.044 -0.001    0.003 -0.002  0.027
 H         -0.084  0.002 -0.122    0.001 -0.077 -0.001   -0.015 -0.001  0.022
 C          0.176  0.001  0.176    0.000 -0.039 -0.001   -0.002 -0.005  0.024
 Cl         0.346 -0.006  0.377   -0.001  0.011 -0.000    0.019 -0.000  0.037
 TransDip  -0.003  0.000 -0.010    0.000 -0.000  0.000    0.000 -0.000 -0.000

 Mode:                22                     23                     24
 Frequency:       436.36                 473.57                 510.33
 Force Cnst:      1.1227                 0.8628                 0.8556
 Red. Mass:      10.0077                 6.5298                 5.5761
 IR Active:          YES                    YES                    YES
 IR Intens:       10.586                  2.324                  0.669
 Raman Active:       YES                    YES                    YES
               X      Y      Z        X      Y      Z        X      Y      Z
 C          0.109  0.001 -0.100   -0.077  0.002 -0.118   -0.000  0.177  0.005
 C          0.066  0.032  0.110   -0.006 -0.012  0.091    0.134  0.070 -0.029
 Cl        -0.036  0.054 -0.001    0.015 -0.022 -0.010   -0.039 -0.017  0.009
 C          0.036 -0.014  0.081    0.001  0.005  0.102    0.133 -0.067 -0.038
 Cl        -0.062 -0.083  0.008    0.020  0.027 -0.009   -0.042  0.005  0.010
 C         -0.005  0.001 -0.122   -0.050  0.001 -0.101   -0.003 -0.156  0.001
 H         -0.058  0.003 -0.365   -0.104  0.003 -0.351   -0.003 -0.319  0.004
 C          0.036  0.011  0.082    0.000 -0.007  0.103   -0.138 -0.067  0.034
 Cl        -0.060  0.084  0.010    0.020 -0.028 -0.010    0.043  0.002 -0.010
 C          0.064 -0.035  0.108   -0.007  0.011  0.090   -0.136  0.071  0.030
 Cl        -0.036 -0.053 -0.002    0.016  0.022 -0.009    0.041 -0.015 -0.010
 C          0.170  0.003 -0.168   -0.097  0.004 -0.137    0.000  0.285  0.005
 C          0.011 -0.002  0.024   -0.207 -0.000 -0.042    0.002 -0.204 -0.003
 Cl        -0.067 -0.004  0.252    0.105  0.002 -0.117   -0.001  0.018  0.001
 C          0.016  0.000 -0.031   -0.199 -0.003  0.191    0.002 -0.174 -0.004
 Cl        -0.044  0.001 -0.046    0.028  0.002 -0.081   -0.000  0.008 -0.000
 C          0.169  0.002 -0.015   -0.037 -0.005  0.317   -0.000  0.219  0.003
 H          0.211  0.001  0.180   -0.000 -0.009  0.507   -0.002  0.602  0.010
 C          0.319  0.004 -0.189    0.146 -0.004  0.168    0.001 -0.189 -0.004
 H          0.456  0.004 -0.150    0.364 -0.008  0.237    0.002 -0.370 -0.007
 C          0.260  0.003 -0.223    0.074  0.004 -0.068    0.000  0.042  0.001
 Cl        -0.142  0.000 -0.060   -0.053 -0.001  0.021   -0.000 -0.001 -0.000
 TransDip   0.098  0.001 -0.036   -0.030 -0.001  0.039   -0.001  0.026  0.001

 Mode:                25                     26                     27
 Frequency:       530.05                 552.50                 558.28
 Force Cnst:      1.8348                 1.2874                 0.9831
 Red. Mass:      11.0843                 7.1582                 5.3537
 IR Active:          YES                    YES                    YES
 IR Intens:       19.904                 18.799                  0.367
 Raman Active:       YES                    YES                    YES
               X      Y      Z        X      Y      Z        X      Y      Z
 C          0.185 -0.001  0.113    0.048 -0.007  0.292   -0.001 -0.076 -0.004
 C          0.183  0.015 -0.068   -0.064  0.007 -0.002   -0.080 -0.028  0.024
 Cl        -0.110  0.133  0.027    0.037 -0.042 -0.005    0.028 -0.012 -0.005
 C          0.211 -0.082 -0.148   -0.129  0.041 -0.179   -0.100  0.063  0.006
 Cl        -0.082 -0.107  0.021    0.022  0.025  0.005    0.014 -0.023 -0.002
 C          0.407 -0.006 -0.002   -0.123  0.005  0.185    0.003  0.132 -0.001
 H          0.460 -0.011  0.223   -0.031  0.006  0.627    0.002  0.265 -0.005
 C          0.208  0.079 -0.146   -0.122 -0.030 -0.186    0.104  0.063 -0.001
 Cl        -0.080  0.108  0.023    0.020 -0.027  0.005   -0.014 -0.022  0.001
 C          0.179 -0.016 -0.066   -0.055 -0.009  0.003    0.082 -0.028 -0.025
 Cl        -0.111 -0.131  0.025    0.035  0.040 -0.004   -0.029 -0.012  0.005
 C          0.066  0.001  0.067    0.063 -0.004  0.090   -0.001 -0.019 -0.001
 C          0.008 -0.003  0.060    0.097 -0.004  0.033   -0.001 -0.310 -0.005
 Cl         0.037  0.002 -0.106   -0.014  0.001 -0.023   -0.000  0.025  0.001
 C         -0.049 -0.002  0.128    0.081  0.003  0.047   -0.002  0.179  0.001
 Cl        -0.057  0.001 -0.083   -0.092  0.001 -0.115    0.002 -0.013  0.002
 C         -0.090 -0.002  0.173    0.208 -0.001  0.128   -0.003  0.085 -0.002
 H         -0.092 -0.002  0.176    0.220 -0.006  0.188   -0.002 -0.085 -0.006
 C         -0.053 -0.005  0.166    0.166 -0.004  0.156   -0.002 -0.176 -0.007
 H          0.028 -0.011  0.194    0.208 -0.012  0.168    0.001 -0.732 -0.017
 C         -0.055  0.002  0.057    0.082  0.005  0.049   -0.002  0.383  0.006
 Cl        -0.021  0.000 -0.039   -0.106  0.001 -0.103    0.002 -0.021  0.001
[truncated: 30,413 more chars]
