# Supplementary material for: Quantum Chemical Investigation of Polychlorinated Dibenzodioxins, Dibenzofurans and Biphenyls: Relative Stability and Planarity Analysis
Source: Molecules. 2020 Dec 3;25(23):5697. doi: 10.3390/molecules25235697 (PMC7730433; doi:10.3390/molecules25235697)
Supplement: Supplementary file 1 [file molecules-25-05697-s001.zip › PCB/B3LYP/ClClHClClClClHHH.out]

                  Welcome to Q-Chem
     A Quantum Leap Into The Future Of Chemistry


 Q-Chem 5.2 (devel), Q-Chem, Inc., Pleasanton, CA (2019)

 Yihan Shao,  Zhengting Gan,  E. Epifanovsky,  A. T. B. Gilbert,  M. Wormit,  
 J. Kussmann,  A. W. Lange,  A. Behn,  Jia Deng,  Xintian Feng,  D. Ghosh,  
 M. Goldey,  P. R. Horn,  L. D. Jacobson,  I. Kaliman,  T. Kus,  A. Landau,  
 Jie Liu,  E. I. Proynov,  R. M. Richard,  R. P. Steele,  E. J. Sundstrom,  
 H. L. Woodcock III,  P. M. Zimmerman,  D. Zuev,  B. Albrecht,  E. Alguire,  
 S. A. Baeppler,  D. Barton,  Z. Benda,  Y. A. Bernard,  E. J. Berquist,  
 K. B. Bravaya,  H. Burton,  D. Casanova,  Chun-Min Chang,  Yunqing Chen,  
 A. Chien,  K. D. Closser,  M. P. Coons,  S. Coriani,  S. Dasgupta,  
 A. L. Dempwolff,  M. Diedenhofen,  Hainam Do,  R. G. Edgar,  Po-Tung Fang,  
 S. Faraji,  S. Fatehi,  Qingguo Feng,  K. D. Fenk,  J. Fosso-Tande,  
 J. Gayvert,  Qinghui Ge,  A. Ghysels,  G. Gidofalvi,  J. Gomes,  
 J. Gonthier,  A. Gunina,  D. Hait,  M. W. D. Hanson-Heine,  
 P. H. P. Harbach,  A. W. Hauser,  M. F. Herbst,  J. E. Herr,  
 E. G. Hohenstein,  Z. C. Holden,  Kerwin Hui,  B. C. Huynh,  T.-C. Jagau,  
 Hyunjun Ji,  B. Kaduk,  K. Khistyaev,  Jaehoon Kim,  P. Klunzinger,  K. Koh,  
 D. Kosenkov,  L. Koulias,  T. Kowalczyk,  C. M. Krauter,  A. Kunitsa,  
 Ka Un Lao,  A. Laurent,  K. V. Lawler,  Joonho Lee,  D. Lefrancois,  
 S. Lehtola,  D. S. Levine,  Yi-Pei Li,  You-Sheng Lin,  Fenglai Liu,  
 E. Livshits,  A. Luenser,  P. Manohar,  E. Mansoor,  S. F. Manzer,  
 Shan-Ping Mao,  Yuezhi Mao,  N. Mardirossian,  A. V. Marenich,  
 T. Markovich,  L. A. Martinez-Martinez,  S. A. Maurer,  N. J. Mayhall,  
 S. C. McKenzie,  J.-M. Mewes,  P. Morgante,  A. F. Morrison,  
 J. W. Mullinax,  K. Nanda,  T. S. Nguyen-Beck,  R. Olivares-Amaya,  
 J. A. Parkhill,  Zheng Pei,  T. M. Perrine,  F. Plasser,  P. Pokhilko,  
 S. Prager,  A. Prociuk,  E. Ramos,  D. R. Rehn,  F. Rob,  M. Scheurer,  
 M. Schneider,  N. Sergueev,  S. M. Sharada,  S. Sharma,  D. W. Small,  
 T. Stauch,  T. Stein,  Yu-Chuan Su,  A. J. W. Thom,  A. Tkatchenko,  
 T. Tsuchimochi,  N. M. Tubman,  L. Vogt,  M. L. Vidal,  O. Vydrov,  
 M. A. Watson,  J. Wenzel,  M. de Wergifosse,  T. A. Wesolowski,  A. White,  
 J. Witte,  A. Yamada,  Jun Yang,  K. Yao,  S. Yeganeh,  S. R. Yost,  
 Zhi-Qiang You,  A. Zech,  Igor Ying Zhang,  Xing Zhang,  Yan Zhao,  
 Ying Zhu,  B. R. Brooks,  G. K. L. Chan,  C. J. Cramer,  M. S. Gordon,  
 W. J. Hehre,  A. Klamt,  M. W. Schmidt,  C. D. Sherrill,  D. G. Truhlar,  
 A. Aspuru-Guzik,  R. Baer,  A. T. Bell,  N. A. Besley,  Jeng-Da Chai,  
 A. E. DePrince, III,  R. A. DiStasio Jr.,  A. Dreuw,  B. D. Dunietz,  
 T. R. Furlani,  Chao-Ping Hsu,  Yousung Jung,  Jing Kong,  D. S. Lambrecht,  
 WanZhen Liang,  C. Ochsenfeld,  V. A. Rassolov,  L. V. Slipchenko,  
 J. E. Subotnik,  T. Van Voorhis,  J. M. Herbert,  A. I. Krylov,  
 P. M. W. Gill,  M. Head-Gordon

 Contributors to earlier versions of Q-Chem not listed above: 
 R. D. Adamson,  B. Austin,  J. Baker,  G. J. O. Beran,  K. Brandhorst,  
 S. T. Brown,  E. F. C. Byrd,  A. K. Chakraborty,  C.-L. Cheng,  
 Siu Hung Chien,  D. M. Chipman,  D. L. Crittenden,  H. Dachsel,  
 R. J. Doerksen,  A. D. Dutoi,  L. Fusti-Molnar,  W. A. Goddard III,  
 A. Golubeva-Zadorozhnaya,  S. R. Gwaltney,  G. Hawkins,  A. Heyden,  
 S. Hirata,  G. Kedziora,  F. J. Keil,  C. Kelley,  Jihan Kim,  R. A. King,  
 R. Z. Khaliullin,  P. P. Korambath,  W. Kurlancheek,  A. M. Lee,  M. S. Lee,  
 S. V. Levchenko,  Ching Yeh Lin,  D. Liotard,  R. C. Lochan,  I. Lotan,  
 P. E. Maslen,  N. Nair,  D. P. O'Neill,  D. Neuhauser,  E. Neuscamman,  
 C. M. Oana,  R. Olson,  B. Peters,  R. Peverati,  P. A. Pieniazek,  
 Y. M. Rhee,  J. Ritchie,  M. A. Rohrdanz,  E. Rosta,  N. J. Russ,  
 H. F. Schaefer III,  N. E. Schultz,  N. Shenvi,  A. C. Simmonett,  A. Sodt,  
 D. Stuck,  K. S. Thanthiriwatte,  V. Vanovschi,  Tao Wang,  A. Warshel,  
 C. F. Williams,  Q. Wu,  X. Xu,  W. Zhang

 Please cite Q-Chem as follows:
 Y. Shao et al., Mol. Phys. 113, 184-215 (2015)
 DOI: 10.1080/00268976.2014.952696

 Q-Chem 5.2.1 for Intel X86 EM64T Linux

 Parts of Q-Chem use Armadillo 8.300.2 (Tropical Shenanigans).
 http://arma.sourceforge.net/

 Q-Chem begins on Sun Jan 12 13:19:29 2020  

Host: 
0

     Scratch files written to /scratch/taweetham/qchem9918//
NAlpha2: 178
NElect   178
Mult     1

 Q-Chem warning in module libgen/rem_setup.C, line 2168:

 Setting Thresh to 1e-14


Checking the input file for inconsistencies... 	...done.

--------------------------------------------------------------
User input:
--------------------------------------------------------------
$MOLECULE
0 1
C 
C  1 1.394960
Cl  2 CCl 1 119.528007
C  2 1.386606 1 120.846377 3 178.766605 0
Cl  4 CCl 2 119.698148 1 -179.612229 0
C  4 1.387279 2 120.235871 1 -0.083363 0
H  6 CH 4 120.254637 2 -179.958574 0
C  6 1.387279 4 119.490737 2 0.041992 0
Cl  8 CCl 6 120.064298 4 179.568218 0
C  8 1.386606 6 120.235863 4 0.041336 0
Cl  10 CCl 8 119.614146 6 178.681836 0
C  1 1.488550 2 120.827489 3 1.275929 0
C  12 1.394960 1 120.827496 2 44.635695 0
Cl  13 CCl 12 119.528011 1 1.275194 0
C  13 1.386606 12 120.846392 1 -179.957497 0
Cl  15 CCl 13 119.698155 12 -179.612829 0
C  15 1.387278 13 120.235860 12 -0.083872 0
H  17 CH 15 120.254633 13 -179.958492 0
C  17 1.387279 15 119.490737 13 0.041666 0
H  19 CH 17 120.064293 15 179.568399 0
C  19 1.386606 17 120.235874 15 0.041790 0
H  21 CH 19 119.614152 17 178.681599 0

CH=1.08273
CCl=1.75400
$END

$REM
   JOB_TYPE	OPTIMIZATION
   BASIS	6-311++G**
   METHOD	B3LYP
   SYM_IGNORE	TRUE
   SCF_GUESS_ALWAYS     TRUE
   SYM_IGNORE   TRUE
   S2THRESH     15
   THRESH       15
$END

--------------------------------------------------------------
 ----------------------------------------------------------------
             Standard Nuclear Orientation (Angstroms)
    I     Atom           X                Y                Z
 ----------------------------------------------------------------
    1      C       0.0000000000     0.0000000000     0.0000000000
    2      C       0.0000000000     0.0000000000     1.3949600000
    3      Cl      1.5261815140     0.0000000000     2.2594170471
    4      C      -1.1901880373     0.0256249026     2.1059255403
    5      Cl     -1.1548436435     0.0351778398     3.8595433764
    6      C      -2.4041742747     0.0535064326     1.4351028665
    7      H      -3.3336980403     0.0741960811     1.9899557843
    8      C      -2.4180259722     0.0546630380     0.0478935036
    9      Cl     -3.9445745286     0.0782926128    -0.8155919614
   10      C      -1.2274122092     0.0272853135    -0.6622934626
   11      Cl     -1.2645630159    -0.0058824468    -2.4155862839
   12      C       1.2779219872    -0.0284629571    -0.7628147595
   13      C       2.3095886281    -0.8932703637    -0.3971844912
   14      Cl      2.0841394724    -1.9836059182     0.9581225060
   15      C       3.5004827568    -0.9194878930    -1.1069450245
   16      Cl      4.7739092873    -2.0261183446    -0.6270805489
   17      C       3.6821124948    -0.0819958503    -2.1978886372
   18      H       4.6116429624    -0.1026930066    -2.7527300472
   19      C       2.6636000698     0.7822218600    -2.5724593424
   20      H       2.7980411655     1.4448431951    -3.4181323354
   21      C       1.4736782845     0.8090230106    -1.8610916159
   22      H       0.6936781770     1.5025559907    -2.1490431582
 ----------------------------------------------------------------
 Nuclear Repulsion Energy =        2114.97268603 hartrees
 There are       89 alpha and       89 beta electrons
 Requested basis set is 6-311++G(d,p)
 There are 170 shells and 472 basis functions

 Total QAlloc Memory Limit   2000 MB
 Mega-Array Size       188 MB
 MEM_STATIC part       192 MB
 A cutoff of  1.0D-15 yielded  11068 shell pairs
 There are     93404 function pairs (    100475 Cartesian)
 Smallest overlap matrix eigenvalue = 1.90E-07
 Linear dependence detected in AO basis
 Number of orthogonalized atomic orbitals = 466
 Maximum deviation from orthogonality = 2.351E-09

 Scale SEOQF with 1.000000e-01/1.000000e-01/1.000000e-01

 Standard Electronic Orientation quadrupole field applied
 Nucleus-field energy     =    -0.0000000162 hartrees
 Guess from superposition of atomic densities
 Warning:  Energy on first SCF cycle will be non-variational
 SAD guess density has 178.000000 electrons

 -----------------------------------------------------------------------
  General SCF calculation program by
  Eric Jon Sundstrom, Paul Horn, Yuezhi Mao, Dmitri Zuev, Alec White,
  David Stuck, Shaama M.S., Shane Yost, Joonho Lee, David Small,
  Daniel Levine, Susi Lehtola, Hugh Burton, Evgeny Epifanovsky,
  Bang C. Huynh
 -----------------------------------------------------------------------
 Exchange:     0.2000 Hartree-Fock + 0.0800 Slater + 0.7200 B88
 Correlation:  0.1900 VWN1RPA + 0.8100 LYP
 Using SG-1 standard quadrature grid
 A restricted SCF calculation will be
 performed using DIIS
 SCF converges when DIIS error is below 1.0e-08
 ---------------------------------------
  Cycle       Energy         DIIS error
 ---------------------------------------
    1   -3225.5550048550      2.87e-02  
    2   -3220.9305750840      2.18e-03  
    3   -3220.8337852778      2.76e-03  
    4   -3221.0525889151      5.97e-04  
    5   -3221.0618855532      2.61e-04  
    6   -3221.0636100595      1.03e-04  
    7   -3221.0638854435      2.14e-05  
    8   -3221.0638947680      1.00e-05  
    9   -3221.0638973052      3.09e-06  
   10   -3221.0638975741      8.52e-07  
   11   -3221.0638975930      2.68e-07  
   12   -3221.0638975948      1.31e-07  
   13   -3221.0638975951      5.21e-08  
   14   -3221.0638975951      1.54e-08  
   15   -3221.0638975953      5.33e-09  Convergence criterion met
 ---------------------------------------
 SCF time:   CPU 787.86s  wall 788.00s 
 SCF   energy in the final basis set =    -3221.0638975953
 Total energy in the final basis set =    -3221.0638975953

 --------------------------------------------------------------

                    Orbital Energies (a.u.)
 --------------------------------------------------------------

 Alpha MOs
 -- Occupied --
********-101.5782-101.5771-101.5677-101.5661-101.5606 -10.2773 -10.2765
-10.2761 -10.2745 -10.2652 -10.2628 -10.2434 -10.2292 -10.2277 -10.2107
-10.2069 -10.2048  -9.4935  -9.4933  -9.4915  -9.4832  -9.4822  -9.4779
 -7.2582  -7.2581  -7.2563  -7.2484  -7.2481  -7.2478  -7.2475  -7.2474
 -7.2472  -7.2464  -7.2458  -7.2424  -7.2379  -7.2370  -7.2370  -7.2364
 -7.2325  -7.2319  -0.9665  -0.9385  -0.9216  -0.8945  -0.8828  -0.8639
 -0.8596  -0.8435  -0.8033  -0.7598  -0.7557  -0.7451  -0.6808  -0.6388
 -0.6238  -0.6175  -0.5541  -0.5494  -0.5331  -0.5122  -0.4991  -0.4791
 -0.4708  -0.4672  -0.4617  -0.4600  -0.4480  -0.4320  -0.4234  -0.4193
 -0.4020  -0.3971  -0.3934  -0.3747  -0.3640  -0.3595  -0.3483  -0.3447
 -0.3403  -0.3300  -0.3249  -0.3218  -0.2998  -0.2822  -0.2762  -0.2650
 -0.2456
 -- Virtual --
 -0.0786  -0.0563  -0.0493  -0.0406  -0.0294  -0.0245  -0.0121  -0.0102
 -0.0011   0.0092   0.0140   0.0213   0.0244   0.0288   0.0322   0.0417
  0.0482   0.0491   0.0549   0.0561   0.0637   0.0691   0.0756   0.0772
  0.0784   0.0835   0.0888   0.0900   0.0942   0.0995   0.1016   0.1035
  0.1056   0.1101   0.1141   0.1159   0.1198   0.1224   0.1235   0.1259
  0.1293   0.1330   0.1363   0.1390   0.1423   0.1467   0.1501   0.1520
  0.1554   0.1602   0.1665   0.1696   0.1770   0.1786   0.1846   0.1886
  0.1923   0.1961   0.1992   0.2022   0.2062   0.2117   0.2155   0.2164
  0.2238   0.2260   0.2299   0.2342   0.2372   0.2392   0.2425   0.2486
  0.2527   0.2552   0.2631   0.2648   0.2654   0.2685   0.2739   0.2751
  0.2811   0.2838   0.2914   0.2981   0.2983   0.3002   0.3073   0.3091
  0.3122   0.3270   0.3338   0.3377   0.3406   0.3463   0.3540   0.3975
  0.4169   0.4226   0.4291   0.4370   0.4407   0.4449   0.4501   0.4529
  0.4583   0.4632   0.4691   0.4821   0.4835   0.4846   0.4938   0.4974
  0.5036   0.5165   0.5211   0.5267   0.5301   0.5419   0.5469   0.5533
  0.5627   0.5724   0.5753   0.5856   0.5870   0.5954   0.6008   0.6055
  0.6120   0.6143   0.6206   0.6224   0.6254   0.6324   0.6462   0.6585
  0.6619   0.6684   0.6729   0.6904   0.7044   0.7082   0.7126   0.7238
  0.7312   0.7556   0.7683   0.7824   0.7957   0.7989   0.8065   0.8178
  0.8221   0.8297   0.8348   0.8414   0.8438   0.8479   0.8532   0.8564
  0.8586   0.8661   0.8689   0.8711   0.8726   0.8813   0.8830   0.8924
  0.9010   0.9059   0.9115   0.9141   0.9279   0.9318   0.9409   0.9423
  0.9464   0.9565   0.9610   0.9685   0.9718   0.9740   0.9776   0.9855
  0.9907   1.0028   1.0061   1.0308   1.0372   1.0464   1.0603   1.0730
  1.0948   1.0989   1.1148   1.1490   1.1631   1.1743   1.1814   1.1912
  1.2206   1.2344   1.2402   1.2512   1.2584   1.2685   1.2836   1.2901
  1.3017   1.3116   1.3347   1.3446   1.3560   1.3778   1.3884   1.4038
  1.4255   1.4601   1.4830   1.5055   1.5226   1.5372   1.5494   1.5635
  1.5780   1.5840   1.6147   1.6238   1.6482   1.6692   1.6832   1.7216
  1.7362   1.7583   1.7671   1.7717   1.7993   1.8103   1.8238   1.8426
  1.8674   1.8706   1.8959   1.8990   1.9167   1.9223   1.9286   1.9321
  1.9670   1.9766   1.9999   2.0282   2.0376   2.0596   2.0798   2.1266
  2.1816   2.1844   2.1959   2.2072   2.2259   2.2464   2.2661   2.2712
  2.2860   2.2880   2.2951   2.3247   2.3316   2.3378   2.3669   2.3817
  2.3934   2.4137   2.4257   2.4461   2.4542   2.4626   2.4765   2.4939
  2.5266   2.5374   2.5440   2.5626   2.5809   2.6058   2.6185   2.6294
  2.6486   2.6712   2.6820   2.7014   2.7103   2.7390   2.7449   2.7524
  2.7644   2.7872   2.7980   2.7997   2.8190   2.8289   2.8435   2.8906
  2.9229   2.9355   2.9633   3.0599   3.0728   3.0839   3.1184   3.1430
  3.1642   3.1867   3.2172   3.2369   3.2402   3.2780   3.3548   3.3791
  3.4096   3.5108   3.5234   3.5713   3.6828   3.7296   3.7825   3.9037
  3.9343   4.0138   4.0489   4.1074   4.4025   4.8121   4.8328   9.7478
  9.7767   9.7771   9.8194   9.8390   9.8663  23.3141  23.5180  23.7986
 23.8818  23.9000  23.9153  23.9692  23.9861  24.0393  24.0622  24.0925
 24.1629  25.7172  25.8098  25.8324  25.8445  25.9373  26.0704  26.1076
 26.1646  26.1834  26.2583  26.3240  26.4969  26.5518  26.6198  26.6312
 26.7700  26.9215  27.0050 215.7399 215.7696 215.7708 215.8235 215.8413
215.8874
 --------------------------------------------------------------

          Ground-State Mulliken Net Atomic Charges

     Atom                 Charge (a.u.)
  ----------------------------------------
      1 C                    -0.501664
      2 C                    -0.795103
      3 Cl                    0.620125
      4 C                     0.464998
      5 Cl                    0.484166
      6 C                    -1.248904
      7 H                     0.207809
      8 C                     0.599015
      9 Cl                    0.468652
     10 C                    -1.035384
     11 Cl                    0.694761
     12 C                     0.228139
     13 C                    -0.721668
     14 Cl                    0.578299
     15 C                     0.375922
     16 Cl                    0.469579
     17 C                    -0.706070
     18 H                     0.196188
     19 C                    -0.470997
     20 H                     0.177778
     21 C                    -0.270173
     22 H                     0.184532
  ----------------------------------------
  Sum of atomic charges =     0.000000

 -----------------------------------------------------------------
                    Cartesian Multipole Moments
 -----------------------------------------------------------------
    Charge (ESU x 10^10)
                 0.0000
    Dipole Moment (Debye)
         X      -0.2712      Y       1.6263      Z      -1.4978
       Tot       2.2275
    Quadrupole Moments (Debye-Ang)
        XX    -142.9517     XY       4.1395     YY    -147.3944
        XZ      -8.5298     YZ      -4.7712     ZZ    -139.8897
    Octopole Moments (Debye-Ang^2)
       XXX    -212.8485    XXY      61.4433    XYY     -76.0335
       YYY     152.5596    XXZ     -21.6846    XYZ     -10.2860
       YYZ     -13.9741    XZZ     -50.3815    YZZ      55.6881
       ZZZ     -60.1181
    Hexadecapole Moments (Debye-Ang^3)
      XXXX   -5729.2948   XXXY     608.8880   XXYY   -1147.3546
      XYYY     585.7480   YYYY    -905.2623   XXXZ     266.2429
      XXYZ      -7.8068   XYYZ     128.6787   YYYZ      45.8837
      XXZZ   -1392.1266   XYZZ     211.2091   YYZZ    -676.4065
      XZZZ     307.0498   YZZZ      15.0542   ZZZZ   -3097.4123
 -----------------------------------------------------------------
 Calculating analytic gradient of the SCF energy
 Gradient of SCF Energy
            1           2           3           4           5           6
    1  -0.0141052  -0.0139423   0.0306638   0.0037045   0.0060327   0.0040840
    2  -0.0003878  -0.0045915  -0.0740855   0.0001341   0.0001151   0.0000267
    3   0.0074503  -0.0100934  -0.0428146  -0.0095492   0.0041487  -0.0043870
            7           8           9          10          11          12
    1  -0.0010472   0.0082700  -0.0002273   0.0004639   0.0102868   0.0072960
    2  -0.0000604   0.0000571  -0.0000277  -0.0004688   0.0052271  -0.0015909
    3   0.0006100   0.0043410  -0.0069165   0.0110688  -0.0005956  -0.0050024
           13          14          15          16          17          18
    1   0.0037329  -0.0220252  -0.0099202  -0.0016038  -0.0045204  -0.0004429
    2   0.0140555   0.0685008   0.0043560  -0.0031568   0.0010412   0.0014527
    3  -0.0099996   0.0554323   0.0008184   0.0041098   0.0024204  -0.0012248
           19          20          21          22
    1   0.0024987  -0.0007308  -0.0041451  -0.0043231
    2  -0.0029512  -0.0000868  -0.0078681   0.0003094
    3  -0.0001371   0.0002514   0.0016113  -0.0015423
 Max gradient component =       7.409E-02
 RMS gradient           =       1.668E-02
 Gradient time:  CPU 273.92 s  wall 273.95 s
 Geometry Optimization Parameters
   NAtoms,    NIC,     NZ,  NCons,   NDum,   NFix, NCnnct, MaxDiis
       22     163      22       0       0       0       0       0


** GEOMETRY OPTIMIZATION IN DELOCALIZED INTERNAL COORDINATES **
   Searching for a Minimum

   Optimization Cycle:   1

                       Coordinates (Angstroms)
     ATOM                X               Y               Z
      1  C         0.0000000000    0.0000000000    0.0000000000
      2  C         0.0000000000    0.0000000000    1.3949600000
      3  Cl        1.5261815140    0.0000000000    2.2594170471
      4  C        -1.1901880373    0.0256249026    2.1059255403
      5  Cl       -1.1548436435    0.0351778398    3.8595433764
      6  C        -2.4041742747    0.0535064326    1.4351028665
      7  H        -3.3336980403    0.0741960811    1.9899557843
      8  C        -2.4180259722    0.0546630380    0.0478935036
      9  Cl       -3.9445745286    0.0782926128   -0.8155919614
     10  C        -1.2274122092    0.0272853135   -0.6622934626
     11  Cl       -1.2645630159   -0.0058824468   -2.4155862839
     12  C         1.2779219872   -0.0284629571   -0.7628147595
     13  C         2.3095886281   -0.8932703637   -0.3971844912
     14  Cl        2.0841394724   -1.9836059182    0.9581225060
     15  C         3.5004827568   -0.9194878930   -1.1069450245
     16  Cl        4.7739092873   -2.0261183446   -0.6270805489
     17  C         3.6821124948   -0.0819958503   -2.1978886372
     18  H         4.6116429624   -0.1026930066   -2.7527300472
     19  C         2.6636000698    0.7822218600   -2.5724593424
     20  H         2.7980411655    1.4448431951   -3.4181323354
     21  C         1.4736782845    0.8090230106   -1.8610916159
     22  H         0.6936781770    1.5025559907   -2.1490431582
   Point Group: c1    Number of degrees of freedom:    60


   Energy is  -3221.063897595


 Attempting to generate delocalized internal coordinates
 Initial Hessian constructed with Jon Baker's OPTIMIZE code

 60 Hessian modes will be used to form the next step
  Hessian Eigenvalues:
     0.016296    0.017712    0.019513    0.020643    0.020929    0.022947
     0.023585    0.023589    0.023834    0.023846    0.024090    0.024090
     0.024114    0.024114    0.024135    0.024135    0.024143    0.024143
     0.064558    0.103827    0.159965    0.159995    0.160000    0.160000
     0.215856    0.221000    0.231456    0.234979    0.235546    0.249269
     0.249942    0.249978    0.249991    0.249991    0.249993    0.250000
     0.250000    0.289247    0.292820    0.301033    0.301033    0.301033
     0.301033    0.328583    0.356665    0.356665    0.356665    0.356665
     0.412193    0.416745    0.431110    0.433213    0.461314    0.462637
     0.471077    0.471197    0.478203    0.478203    0.479142    0.479142

 Minimum search - taking simple RFO step
 Searching for Lamda that Minimizes Along All modes
 Value Taken    Lamda =  -0.06237020
 Calculated Step too Large.  Step scaled by  0.492327
 Step Taken.  Stepsize is  0.300000

                             Maximum     Tolerance    Cnvgd?
         Gradient           0.066024      0.000300      NO
         Displacement       0.192999      0.001200      NO
         Energy change     *********      0.000001      NO


 New Cartesian Coordinates Obtained by Inverse Iteration

 Displacement from previous Coordinates is:  0.551294
 ----------------------------------------------------------------
             Standard Nuclear Orientation (Angstroms)
    I     Atom           X                Y                Z
 ----------------------------------------------------------------
    1      C      -0.0047994917    -0.0030314397    -0.0117189164
    2      C      -0.0118680851     0.0288278314     1.3926696230
    3      Cl      1.5003652736     0.0523021700     2.2641820396
    4      C      -1.2052433086     0.0626661344     2.1090152673
    5      Cl     -1.1910344059     0.1095718737     3.8592745801
    6      C      -2.4196734184     0.0683961921     1.4447319950
    7      H      -3.3462102350     0.0943765187     2.0028807554
    8      C      -2.4395427330     0.0346598830     0.0595460967
    9      Cl     -3.9837079558     0.0181742796    -0.7667241923
   10      C      -1.2518518002    -0.0015317597    -0.6663599511
   11      Cl     -1.3557339151    -0.1125851153    -2.4135485991
   12      C       1.2869061423    -0.0388083900    -0.7690449923
   13      C       2.3168805059    -0.9286039091    -0.4267460407
   14      Cl      2.0867058202    -2.0456035110     0.8957566699
   15      C       3.5161497402    -0.9452626335    -1.1365643200
   16      Cl      4.7902585486    -2.0669348967    -0.7005776154
   17      C       3.7112125869    -0.0774330912    -2.2005549438
   18      H       4.6444102990    -0.0936348926    -2.7490873514
   19      C       2.7036077432     0.8113582604    -2.5490807404
   20      H       2.8519566794     1.5006109757    -3.3710891233
   21      C       1.5098649951     0.8301311883    -1.8428167330
   22      H       0.7488440921     1.5482278282    -2.1120645520
 ----------------------------------------------------------------
 Nuclear Repulsion Energy =        2101.40238872 hartrees
 There are       89 alpha and       89 beta electrons
 Applying Cartesian multipole field
    Component          Value
    ---------          -----
     (2,0,0)        1.00000E-11
     (0,2,0)        2.00000E-11
     (0,0,2)       -3.00000E-11
 Nucleus-field energy     =    -0.0000000146 hartrees
 Requested basis set is 6-311++G(d,p)
 There are 170 shells and 472 basis functions
 A cutoff of  1.0D-15 yielded  11031 shell pairs
 There are     93060 function pairs (    100103 Cartesian)
 Smallest overlap matrix eigenvalue = 2.07E-07
 Linear dependence detected in AO basis
 Number of orthogonalized atomic orbitals = 466
 Maximum deviation from orthogonality = 1.979E-10
 Guess from superposition of atomic densities
 Warning:  Energy on first SCF cycle will be non-variational
 SAD guess density has 178.000000 electrons

 -----------------------------------------------------------------------
  General SCF calculation program by
  Eric Jon Sundstrom, Paul Horn, Yuezhi Mao, Dmitri Zuev, Alec White,
  David Stuck, Shaama M.S., Shane Yost, Joonho Lee, David Small,
  Daniel Levine, Susi Lehtola, Hugh Burton, Evgeny Epifanovsky,
  Bang C. Huynh
 -----------------------------------------------------------------------
 Exchange:     0.2000 Hartree-Fock + 0.0800 Slater + 0.7200 B88
 Correlation:  0.1900 VWN1RPA + 0.8100 LYP
 Using SG-1 standard quadrature grid
 A restricted SCF calculation will be
 performed using DIIS
 SCF converges when DIIS error is below 1.0e-08
 ---------------------------------------
  Cycle       Energy         DIIS error
 ---------------------------------------
    1   -3225.4535955580      2.85e-02  
    2   -3220.9571927225      2.15e-03  
    3   -3220.8621757808      2.73e-03  
    4   -3221.0765092583      5.99e-04  
    5   -3221.0858163008      2.66e-04  
    6   -3221.0876283333      1.00e-04  
    7   -3221.0878830583      2.23e-05  
    8   -3221.0878925012      1.18e-05  
    9   -3221.0878963750      2.98e-06  
   10   -3221.0878966149      8.91e-07  
   11   -3221.0878966338      3.29e-07  
   12   -3221.0878966364      1.46e-07  
   13   -3221.0878966368      4.28e-08  
   14   -3221.0878966369      1.24e-08  
   15   -3221.0878966369      4.95e-09  Convergence criterion met
 ---------------------------------------
 SCF time:   CPU 807.88s  wall 808.00s 
 SCF   energy in the final basis set =    -3221.0878966369
 Total energy in the final basis set =    -3221.0878966369

 --------------------------------------------------------------

                    Orbital Energies (a.u.)
 --------------------------------------------------------------

 Alpha MOs
 -- Occupied --
********-101.5784-101.5772-101.5685-101.5676-101.5623 -10.2791 -10.2760
-10.2759 -10.2753 -10.2671 -10.2637 -10.2471 -10.2322 -10.2264 -10.2110
-10.2080 -10.2054  -9.4933  -9.4929  -9.4917  -9.4842  -9.4831  -9.4790
 -7.2580  -7.2578  -7.2565  -7.2489  -7.2482  -7.2480  -7.2477  -7.2474
 -7.2470  -7.2465  -7.2459  -7.2436  -7.2389  -7.2380  -7.2378  -7.2372
 -7.2336  -7.2330  -0.9632  -0.9371  -0.9209  -0.8933  -0.8801  -0.8645
 -0.8622  -0.8426  -0.8019  -0.7589  -0.7543  -0.7428  -0.6797  -0.6359
 -0.6236  -0.6169  -0.5520  -0.5488  -0.5325  -0.5124  -0.4994  -0.4791
 -0.4692  -0.4667  -0.4601  -0.4586  -0.4449  -0.4325  -0.4218  -0.4172
 -0.4019  -0.3966  -0.3898  -0.3734  -0.3623  -0.3600  -0.3493  -0.3450
 -0.3403  -0.3299  -0.3249  -0.3229  -0.2995  -0.2880  -0.2743  -0.2659
 -0.2540
 -- Virtual --
 -0.0789  -0.0567  -0.0478  -0.0413  -0.0320  -0.0226  -0.0105  -0.0098
 -0.0010   0.0101   0.0136   0.0218   0.0245   0.0289   0.0324   0.0412
  0.0485   0.0492   0.0550   0.0557   0.0626   0.0697   0.0760   0.0768
  0.0786   0.0827   0.0888   0.0901   0.0940   0.0985   0.1009   0.1030
  0.1054   0.1096   0.1142   0.1154   0.1182   0.1221   0.1236   0.1255
  0.1296   0.1326   0.1367   0.1378   0.1418   0.1461   0.1496   0.1513
  0.1542   0.1597   0.1658   0.1687   0.1766   0.1774   0.1851   0.1868
  0.1904   0.1941   0.1979   0.2011   0.2037   0.2104   0.2151   0.2163
  0.2232   0.2243   0.2301   0.2321   0.2374   0.2382   0.2418   0.2481
  0.2521   0.2539   0.2630   0.2645   0.2658   0.2683   0.2719   0.2742
  0.2796   0.2830   0.2901   0.2956   0.2979   0.2997   0.3061   0.3100
  0.3124   0.3256   0.3322   0.3353   0.3402   0.3453   0.3554   0.3979
  0.4181   0.4224   0.4287   0.4372   0.4380   0.4445   0.4484   0.4539
  0.4584   0.4620   0.4682   0.4805   0.4846   0.4849   0.4934   0.4990
  0.5043   0.5174   0.5190   0.5268   0.5287   0.5425   0.5474   0.5509
  0.5611   0.5706   0.5757   0.5825   0.5866   0.5940   0.6002   0.6018
  0.6119   0.6145   0.6163   0.6212   0.6258   0.6320   0.6475   0.6551
  0.6651   0.6709   0.6734   0.6881   0.7027   0.7053   0.7139   0.7212
  0.7327   0.7549   0.7839   0.7916   0.7948   0.8035   0.8092   0.8156
  0.8247   0.8308   0.8352   0.8410   0.8443   0.8452   0.8497   0.8559
  0.8570   0.8638   0.8686   0.8711   0.8729   0.8794   0.8816   0.8913
  0.9006   0.9080   0.9138   0.9195   0.9228   0.9350   0.9386   0.9445
  0.9468   0.9558   0.9616   0.9670   0.9695   0.9733   0.9756   0.9856
  0.9881   0.9976   1.0029   1.0193   1.0297   1.0428   1.0574   1.0615
  1.0796   1.0970   1.1101   1.1385   1.1609   1.1708   1.1768   1.1870
  1.2165   1.2323   1.2414   1.2507   1.2526   1.2669   1.2774   1.2885
  1.3007   1.3073   1.3261   1.3441   1.3523   1.3719   1.3847   1.4011
  1.4292   1.4565   1.4815   1.5047   1.5209   1.5318   1.5486   1.5625
  1.5691   1.5820   1.6122   1.6223   1.6478   1.6700   1.6816   1.7194
  1.7327   1.7512   1.7625   1.7677   1.7921   1.8080   1.8206   1.8371
  1.8624   1.8701   1.8920   1.8959   1.9131   1.9154   1.9247   1.9289
  1.9630   1.9742   1.9961   2.0255   2.0352   2.0570   2.0764   2.1248
  2.1758   2.1852   2.1919   2.2204   2.2327   2.2452   2.2664   2.2696
  2.2851   2.2880   2.2898   2.3217   2.3245   2.3343   2.3599   2.3834
  2.3904   2.4060   2.4209   2.4352   2.4491   2.4582   2.4762   2.4822
  2.5277   2.5348   2.5412   2.5613   2.5777   2.6028   2.6127   2.6284
  2.6452   2.6633   2.6738   2.6952   2.7049   2.7361   2.7445   2.7508
  2.7575   2.7860   2.7939   2.7949   2.8111   2.8252   2.8372   2.8850
  2.9151   2.9262   2.9596   3.0523   3.0674   3.0785   3.1128   3.1293
  3.1570   3.1746   3.2099   3.2259   3.2325   3.2688   3.3459   3.3748
  3.4017   3.5055   3.5183   3.5632   3.6777   3.7239   3.7763   3.8981
  3.9266   4.0077   4.0459   4.1028   4.3959   4.8014   4.8262   9.7417
  9.7728   9.7766   9.8162   9.8219   9.8699  23.3177  23.5125  23.7883
 23.8644  23.8908  23.8994  23.9503  23.9571  24.0234  24.0538  24.0885
 24.1566  25.7814  25.8090  25.8296  25.8568  25.9297  26.0660  26.1082
 26.1599  26.1748  26.2407  26.3202  26.3816  26.5479  26.6028  26.6172
 26.7509  26.9039  26.9845 215.7333 215.7650 215.7700 215.8184 215.8227
215.8879
 --------------------------------------------------------------

          Ground-State Mulliken Net Atomic Charges

     Atom                 Charge (a.u.)
  ----------------------------------------
      1 C                    -0.501857
      2 C                    -0.715414
      3 Cl                    0.617584
      4 C                     0.413758
      5 Cl                    0.478079
      6 C                    -1.314571
      7 H                     0.211094
      8 C                     0.512076
      9 Cl                    0.472148
     10 C                    -0.944956
     11 Cl                    0.669810
     12 C                     0.223587
     13 C                    -0.540635
     14 Cl                    0.547402
     15 C                     0.291643
     16 Cl                    0.472778
     17 C                    -0.685700
     18 H                     0.198880
     19 C                    -0.524593
     20 H                     0.177678
     21 C                    -0.243884
     22 H                     0.185093
  ----------------------------------------
  Sum of atomic charges =     0.000000

 -----------------------------------------------------------------
                    Cartesian Multipole Moments
 -----------------------------------------------------------------
    Charge (ESU x 10^10)
                 0.0000
    Dipole Moment (Debye)
         X      -0.1930      Y       1.6899      Z      -1.4472
       Tot       2.2332
    Quadrupole Moments (Debye-Ang)
        XX    -142.5716     XY       4.2275     YY    -147.0999
        XZ      -8.6669     YZ      -4.6581     ZZ    -140.2036
    Octopole Moments (Debye-Ang^2)
       XXX    -205.2742    XXY      63.4649    XYY     -73.2871
       YYY     157.2574    XXZ     -21.6686    XYZ     -10.4822
       YYZ     -13.1840    XZZ     -49.4950    YZZ      57.8551
       ZZZ     -54.8291
    Hexadecapole Moments (Debye-Ang^3)
      XXXX   -5804.0406   XXXY     609.0076   XXYY   -1166.5358
      XYYY     583.8541   YYYY    -941.8100   XXXZ     291.6642
      XXYZ     -20.3866   XYYZ     137.9123   YYYZ       4.7191
      XXZZ   -1404.2120   XYZZ     214.7231   YYZZ    -680.8309
      XZZZ     340.2850   YZZZ     -18.0551   ZZZZ   -3093.5012
 -----------------------------------------------------------------
 Calculating analytic gradient of the SCF energy
 Gradient of SCF Energy
            1           2           3           4           5           6
    1  -0.0061792  -0.0090690   0.0184637   0.0005942   0.0035868   0.0034741
    2   0.0006853  -0.0036835  -0.0497900  -0.0001033   0.0001265  -0.0000618
    3   0.0044588  -0.0041657  -0.0282499  -0.0061703   0.0028155  -0.0027066
            7           8           9          10          11          12
    1  -0.0006600   0.0047555   0.0001015  -0.0022552  -0.0004997   0.0045166
    2  -0.0000995   0.0001666  -0.0003404   0.0011985   0.0018312  -0.0009438
    3   0.0004700   0.0036016  -0.0047425   0.0060418  -0.0015557  -0.0019234
           13          14          15          16          17          18
    1   0.0043740  -0.0137786  -0.0047569  -0.0003970  -0.0025751  -0.0002381
    2   0.0087650   0.0467519   0.0028742  -0.0021666  -0.0002997   0.0010558
    3  -0.0059239   0.0358281  -0.0004599   0.0023348   0.0022033  -0.0008084
           19          20          21          22
    1   0.0015051  -0.0003424  -0.0008206   0.0002002
    2  -0.0020410  -0.0000115  -0.0038468  -0.0000671
    3  -0.0000654   0.0001584  -0.0008713  -0.0002692
 Max gradient component =       4.979E-02
 RMS gradient           =       1.092E-02
 Gradient time:  CPU 266.29 s  wall 266.31 s
 Geometry Optimization Parameters
   NAtoms,    NIC,     NZ,  NCons,   NDum,   NFix, NCnnct, MaxDiis
       22     163      22       0       0       0       0       0

 Cartesian Hessian Update
 Hessian updated using BFGS update


** GEOMETRY OPTIMIZATION IN DELOCALIZED INTERNAL COORDINATES **
   Searching for a Minimum

   Optimization Cycle:   2

                       Coordinates (Angstroms)
     ATOM                X               Y               Z
      1  C        -0.0047994917   -0.0030314397   -0.0117189164
      2  C        -0.0118680851    0.0288278314    1.3926696230
      3  Cl        1.5003652736    0.0523021700    2.2641820396
      4  C        -1.2052433086    0.0626661344    2.1090152673
      5  Cl       -1.1910344059    0.1095718737    3.8592745801
      6  C        -2.4196734184    0.0683961921    1.4447319950
      7  H        -3.3462102350    0.0943765187    2.0028807554
      8  C        -2.4395427330    0.0346598830    0.0595460967
      9  Cl       -3.9837079558    0.0181742796   -0.7667241923
     10  C        -1.2518518002   -0.0015317597   -0.6663599511
     11  Cl       -1.3557339151   -0.1125851153   -2.4135485991
     12  C         1.2869061423   -0.0388083900   -0.7690449923
     13  C         2.3168805059   -0.9286039091   -0.4267460407
     14  Cl        2.0867058202   -2.0456035110    0.8957566699
     15  C         3.5161497402   -0.9452626335   -1.1365643200
     16  Cl        4.7902585486   -2.0669348967   -0.7005776154
     17  C         3.7112125869   -0.0774330912   -2.2005549438
     18  H         4.6444102990   -0.0936348926   -2.7490873514
     19  C         2.7036077432    0.8113582604   -2.5490807404
     20  H         2.8519566794    1.5006109757   -3.3710891233
     21  C         1.5098649951    0.8301311883   -1.8428167330
     22  H         0.7488440921    1.5482278282   -2.1120645520
   Point Group: c1    Number of degrees of freedom:    60


   Energy is  -3221.087896637

 Hessian updated using BFGS update

 56 Hessian modes will be used to form the next step
  Hessian Eigenvalues:
     0.017108    0.017743    0.019940    0.020617    0.020930    0.022947
     0.023580    0.023826    0.023844    0.024089    0.024090    0.024109
     0.024114    0.024131    0.024135    0.024139    0.024143    0.024299
     0.064583    0.086104    0.159959    0.159996    0.160000    0.160178
     0.215852    0.220992    0.231471    0.235017    0.236584    0.245977
     0.249368    0.249971    0.249991    0.249993    0.249995    0.250000
     0.285514    0.289242    0.299940    0.300719    0.303242    0.347903
     0.356649    0.359202    0.412164    0.426896    0.430741    0.455401
     0.461807    0.464268    0.470739    0.476000    0.478124    0.478236
     0.479025    0.513928

 Minimum search - taking simple RFO step
 Searching for Lamda that Minimizes Along All modes
 Value Taken    Lamda =  -0.03299778
 Calculated Step too Large.  Step scaled by  0.564861
 Step Taken.  Stepsize is  0.300000

                             Maximum     Tolerance    Cnvgd?
         Gradient           0.044698      0.000300      NO
         Displacement       0.223720      0.001200      NO
         Energy change     -0.023999      0.000001      NO


 New Cartesian Coordinates Obtained by Inverse Iteration

 Displacement from previous Coordinates is:  0.490409
 ----------------------------------------------------------------
             Standard Nuclear Orientation (Angstroms)
    I     Atom           X                Y                Z
 ----------------------------------------------------------------
    1      C       0.0149587457    -0.0164587384     0.0167167327
    2      C      -0.0114485522     0.0461420690     1.4237728048
    3      Cl      1.4828184023     0.0975332765     2.3114854883
    4      C      -1.2233684107     0.0908254776     2.1183209871
    5      Cl     -1.2696404720     0.1730650689     3.8632079396
    6      C      -2.4254014859     0.0844535699     1.4295570343
    7      H      -3.3609022275     0.1227136528     1.9700869722
    8      C      -2.4243080443     0.0285054202     0.0436127059
    9      Cl     -3.9684740968     0.0100583991    -0.7772594633
   10      C      -1.2186706072    -0.0222921726    -0.6618758976
   11      Cl     -1.2560217241    -0.1516272485    -2.4078859162
   12      C       1.2988831279    -0.0598449767    -0.7424073539
   13      C       2.3307114100    -0.9656175980    -0.4326869527
   14      Cl      2.1164958142    -2.1122200422     0.8602114217
   15      C       3.5211066989    -0.9629327687    -1.1675994202
   16      Cl      4.8121719318    -2.0849932416    -0.7966655238
   17      C       3.6964387532    -0.0706100986    -2.2174344614
   18      H       4.6212501212    -0.0797013145    -2.7797175885
   19      C       2.6810075540     0.8238979492    -2.5341135085
   20      H       2.8143509369     1.5263284441    -3.3477233825
   21      C       1.4994395981     0.8263696769    -1.8074301619
   22      H       0.7260996044     1.5422786925    -2.0520935003
 ----------------------------------------------------------------
 Nuclear Repulsion Energy =        2094.27293709 hartrees
 There are       89 alpha and       89 beta electrons
 Applying Cartesian multipole field
    Component          Value
    ---------          -----
     (2,0,0)        1.00000E-11
     (0,2,0)        2.00000E-11
     (0,0,2)       -3.00000E-11
 Nucleus-field energy     =    -0.0000000146 hartrees
 Requested basis set is 6-311++G(d,p)
 There are 170 shells and 472 basis functions
 A cutoff of  1.0D-15 yielded  11041 shell pairs
 There are     93137 function pairs (    100178 Cartesian)
 Smallest overlap matrix eigenvalue = 2.07E-07
 Linear dependence detected in AO basis
 Number of orthogonalized atomic orbitals = 466
 Maximum deviation from orthogonality = 3.621E-10
 Guess from superposition of atomic densities
 Warning:  Energy on first SCF cycle will be non-variational
 SAD guess density has 178.000000 electrons

 -----------------------------------------------------------------------
  General SCF calculation program by
  Eric Jon Sundstrom, Paul Horn, Yuezhi Mao, Dmitri Zuev, Alec White,
  David Stuck, Shaama M.S., Shane Yost, Joonho Lee, David Small,
  Daniel Levine, Susi Lehtola, Hugh Burton, Evgeny Epifanovsky,
  Bang C. Huynh
 -----------------------------------------------------------------------
 Exchange:     0.2000 Hartree-Fock + 0.0800 Slater + 0.7200 B88
 Correlation:  0.1900 VWN1RPA + 0.8100 LYP
 Using SG-1 standard quadrature grid
 A restricted SCF calculation will be
 performed using DIIS
 SCF converges when DIIS error is below 1.0e-08
 ---------------------------------------
  Cycle       Energy         DIIS error
 ---------------------------------------
    1   -3225.4164022894      2.84e-02  
    2   -3220.9710884239      2.16e-03  
    3   -3220.8729798147      2.75e-03  
    4   -3221.0907885584      6.01e-04  
    5   -3221.1000346640      2.71e-04  
    6   -3221.1019437453      9.71e-05  
    7   -3221.1021824455      2.18e-05  
    8   -3221.1021911941      1.19e-05  
    9   -3221.1021951027      2.85e-06  
   10   -3221.1021953206      8.98e-07  
   11   -3221.1021953396      3.25e-07  
   12   -3221.1021953422      1.46e-07  
   13   -3221.1021953428      4.13e-08  
   14   -3221.1021953429      1.14e-08  
   15   -3221.1021953430      4.86e-09  Convergence criterion met
 ---------------------------------------
 SCF time:   CPU 781.00s  wall 781.00s 
 SCF   energy in the final basis set =    -3221.1021953430
 Total energy in the final basis set =    -3221.1021953430

 --------------------------------------------------------------

                    Orbital Energies (a.u.)
 --------------------------------------------------------------

 Alpha MOs
 -- Occupied --
********-101.5784-101.5777-101.5700-101.5686-101.5646 -10.2793 -10.2769
-10.2765 -10.2755 -10.2681 -10.2638 -10.2465 -10.2314 -10.2258 -10.2108
-10.2077 -10.2052  -9.4934  -9.4934  -9.4922  -9.4861  -9.4832  -9.4808
 -7.2583  -7.2581  -7.2570  -7.2509  -7.2483  -7.2483  -7.2481  -7.2476
 -7.2476  -7.2471  -7.2465  -7.2455  -7.2408  -7.2400  -7.2380  -7.2374
 -7.2355  -7.2349  -0.9619  -0.9355  -0.9207  -0.8942  -0.8805  -0.8675
 -0.8618  -0.8417  -0.8012  -0.7578  -0.7532  -0.7420  -0.6788  -0.6352
 -0.6224  -0.6172  -0.5515  -0.5473  -0.5324  -0.5120  -0.4997  -0.4798
 -0.4691  -0.4660  -0.4596  -0.4580  -0.4425  -0.4326  -0.4217  -0.4158
 -0.4013  -0.3969  -0.3868  -0.3730  -0.3618  -0.3606  -0.3476  -0.3451
 -0.3405  -0.3300  -0.3266  -0.3246  -0.3018  -0.2931  -0.2721  -0.2648
 -0.2585
 -- Virtual --
 -0.0785  -0.0574  -0.0468  -0.0406  -0.0326  -0.0208  -0.0101  -0.0089
 -0.0011   0.0104   0.0140   0.0219   0.0244   0.0287   0.0324   0.0413
  0.0485   0.0494   0.0550   0.0552   0.0625   0.0697   0.0760   0.0769
  0.0786   0.0829   0.0884   0.0899   0.0936   0.0982   0.1010   0.1030
  0.1055   0.1095   0.1146   0.1156   0.1182   0.1218   0.1239   0.1254
  0.1304   0.1323   0.1358   0.1370   0.1409   0.1451   0.1485   0.1512
  0.1536   0.1589   0.1649   0.1683   0.1764   0.1775   0.1846   0.1859
  0.1890   0.1933   0.1964   0.2005   0.2051   0.2104   0.2152   0.2170
  0.2232   0.2248   0.2297   0.2325   0.2355   0.2388   0.2425   0.2474
  0.2514   0.2526   0.2623   0.2629   0.2651   0.2682   0.2729   0.2745
  0.2792   0.2827   0.2896   0.2939   0.2971   0.2999   0.3065   0.3103
  0.3154   0.3245   0.3314   0.3338   0.3410   0.3456   0.3563   0.3966
  0.4172   0.4220   0.4272   0.4366   0.4376   0.4446   0.4499   0.4540
  0.4587   0.4622   0.4681   0.4801   0.4844   0.4861   0.4936   0.4996
  0.5037   0.5156   0.5204   0.5251   0.5275   0.5427   0.5477   0.5501
  0.5606   0.5689   0.5756   0.5816   0.5882   0.5908   0.5986   0.6026
  0.6135   0.6162   0.6179   0.6211   0.6235   0.6298   0.6491   0.6537
  0.6659   0.6690   0.6712   0.6878   0.7000   0.7030   0.7128   0.7234
  0.7351   0.7540   0.7854   0.7951   0.7972   0.8054   0.8143   0.8208
  0.8250   0.8331   0.8349   0.8414   0.8431   0.8435   0.8477   0.8543
  0.8562   0.8622   0.8675   0.8732   0.8750   0.8796   0.8840   0.8935
  0.9013   0.9103   0.9163   0.9204   0.9252   0.9350   0.9394   0.9443
  0.9486   0.9558   0.9619   0.9637   0.9693   0.9720   0.9764   0.9870
  0.9885   0.9965   0.9999   1.0119   1.0297   1.0411   1.0550   1.0650
  1.0770   1.0957   1.1096   1.1393   1.1596   1.1649   1.1713   1.1866
  1.2203   1.2277   1.2412   1.2488   1.2534   1.2665   1.2778   1.2894
  1.3002   1.3073   1.3172   1.3451   1.3531   1.3714   1.3825   1.4016
  1.4263   1.4577   1.4851   1.5045   1.5189   1.5327   1.5492   1.5647
  1.5723   1.5817   1.6111   1.6218   1.6457   1.6711   1.6809   1.7199
  1.7301   1.7552   1.7615   1.7642   1.7921   1.8086   1.8175   1.8360
  1.8617   1.8680   1.8897   1.8955   1.9111   1.9166   1.9258   1.9284
  1.9663   1.9711   1.9919   2.0241   2.0343   2.0563   2.0757   2.1258
  2.1746   2.1838   2.1910   2.2207   2.2435   2.2510   2.2669   2.2726
  2.2852   2.2885   2.2972   2.3182   2.3259   2.3317   2.3452   2.3803
  2.3912   2.4032   2.4179   2.4317   2.4483   2.4607   2.4750   2.4848
  2.5285   2.5309   2.5411   2.5570   2.5762   2.6001   2.6136   2.6280
  2.6436   2.6594   2.6737   2.6918   2.7047   2.7355   2.7443   2.7499
  2.7553   2.7864   2.7926   2.7954   2.8111   2.8237   2.8408   2.8833
  2.9155   2.9283   2.9607   3.0486   3.0656   3.0776   3.1125   3.1248
  3.1573   3.1731   3.2102   3.2238   3.2296   3.2648   3.3440   3.3709
  3.4012   3.5075   3.5192   3.5585   3.6758   3.7235   3.7770   3.8942
  3.9276   4.0074   4.0470   4.1040   4.3904   4.7972   4.8228   9.7432
  9.7729   9.7792   9.8118   9.8184   9.8655  23.3221  23.5168  23.7860
 23.8578  23.8865  23.8921  23.9355  23.9467  24.0169  24.0501  24.0826
 24.1528  25.8081  25.8159  25.8264  25.9152  25.9395  26.0456  26.1118
 26.1522  26.1703  26.2106  26.2882  26.3567  26.5485  26.5875  26.6092
 26.7446  26.8963  26.9870 215.7355 215.7652 215.7731 215.8129 215.8210
215.8788
 --------------------------------------------------------------

          Ground-State Mulliken Net Atomic Charges

     Atom                 Charge (a.u.)
  ----------------------------------------
      1 C                    -0.451783
      2 C                    -0.673204
      3 Cl                    0.615750
      4 C                     0.395529
      5 Cl                    0.478952
      6 C                    -1.412423
      7 H                     0.215131
      8 C                     0.424303
      9 Cl                    0.476889
     10 C                    -0.842996
     11 Cl                    0.649529
     12 C                     0.245676
     13 C                    -0.417137
     14 Cl                    0.535525
     15 C                     0.256400
     16 Cl                    0.477688
     17 C                    -0.706693
     18 H                     0.200464
     19 C                    -0.538428
     20 H                     0.177881
     21 C                    -0.297543
     22 H                     0.190490
  ----------------------------------------
  Sum of atomic charges =     0.000000

 -----------------------------------------------------------------
                    Cartesian Multipole Moments
 -----------------------------------------------------------------
    Charge (ESU x 10^10)
                -0.0000
    Dipole Moment (Debye)
         X      -0.2502      Y       1.7174      Z      -1.4194
       Tot       2.2420
    Quadrupole Moments (Debye-Ang)
        XX    -142.7728     XY       4.1832     YY    -146.8959
        XZ      -8.5952     YZ      -4.5181     ZZ    -140.3832
    Octopole Moments (Debye-Ang^2)
       XXX    -210.6212    XXY      64.2716    XYY     -73.9513
       YYY     157.9890    XXZ     -20.0691    XYZ     -10.1653
       YYZ     -12.3561    XZZ     -50.6166    YZZ      58.9497
       ZZZ     -52.2634
    Hexadecapole Moments (Debye-Ang^3)
      XXXX   -5803.0377   XXXY     622.5580   XXYY   -1171.0731
      XYYY     596.8226   YYYY    -972.3213   XXXZ     330.9866
      XXYZ     -28.6906   XYYZ     150.5015   YYYZ     -25.6080
      XXZZ   -1412.0761   XYZZ     220.5711   YYZZ    -690.2319
      XZZZ     375.4278   YZZZ     -43.8299   ZZZZ   -3116.4183
 -----------------------------------------------------------------
 Calculating analytic gradient of the SCF energy
 Gradient of SCF Energy
            1           2           3           4           5           6
    1  -0.0024214  -0.0034745   0.0105965  -0.0005947   0.0008125   0.0008216
    2   0.0011587  -0.0023647  -0.0316738  -0.0003014   0.0001755  -0.0000716
    3   0.0001459  -0.0013132  -0.0187299  -0.0020512   0.0014604  -0.0005694
            7           8           9          10          11          12
    1  -0.0001833   0.0014218  -0.0011727   0.0010029   0.0062283  -0.0005964
    2  -0.0000428   0.0001878  -0.0000867   0.0012113   0.0033089  -0.0003870
    3   0.0001781   0.0025654  -0.0009186   0.0026164  -0.0008553  -0.0014599
           13          14          15          16          17          18
    1   0.0029082  -0.0084281  -0.0015967   0.0001144  -0.0003844  -0.0002227
    2   0.0034220   0.0302526   0.0010114  -0.0008759  -0.0002988   0.0006046
    3  -0.0016221   0.0220796   0.0000370   0.0006196   0.0011454  -0.0004515
           19          20          21          22
    1   0.0003826  -0.0003369  -0.0031636  -0.0017135
    2  -0.0010401   0.0000271  -0.0042659   0.0000488
    3  -0.0003319   0.0000586  -0.0018247  -0.0007787
 Max gradient component =       3.167E-02
 RMS gradient           =       6.870E-03
 Gradient time:  CPU 267.52 s  wall 267.54 s
 Geometry Optimization Parameters
   NAtoms,    NIC,     NZ,  NCons,   NDum,   NFix, NCnnct, MaxDiis
       22     163      22       0       0       0       0       0

 Cartesian Hessian Update
 Hessian updated using BFGS update


** GEOMETRY OPTIMIZATION IN DELOCALIZED INTERNAL COORDINATES **
   Searching for a Minimum

   Optimization Cycle:   3

                       Coordinates (Angstroms)
     ATOM                X               Y               Z
      1  C         0.0149587457   -0.0164587384    0.0167167327
      2  C        -0.0114485522    0.0461420690    1.4237728048
      3  Cl        1.4828184023    0.0975332765    2.3114854883
      4  C        -1.2233684107    0.0908254776    2.1183209871
      5  Cl       -1.2696404720    0.1730650689    3.8632079396
      6  C        -2.4254014859    0.0844535699    1.4295570343
      7  H        -3.3609022275    0.1227136528    1.9700869722
      8  C        -2.4243080443    0.0285054202    0.0436127059
      9  Cl       -3.9684740968    0.0100583991   -0.7772594633
     10  C        -1.2186706072   -0.0222921726   -0.6618758976
     11  Cl       -1.2560217241   -0.1516272485   -2.4078859162
     12  C         1.2988831279   -0.0598449767   -0.7424073539
     13  C         2.3307114100   -0.9656175980   -0.4326869527
     14  Cl        2.1164958142   -2.1122200422    0.8602114217
     15  C         3.5211066989   -0.9629327687   -1.1675994202
     16  Cl        4.8121719318   -2.0849932416   -0.7966655238
     17  C         3.6964387532   -0.0706100986   -2.2174344614
     18  H         4.6212501212   -0.0797013145   -2.7797175885
     19  C         2.6810075540    0.8238979492   -2.5341135085
     20  H         2.8143509369    1.5263284441   -3.3477233825
     21  C         1.4994395981    0.8263696769   -1.8074301619
     22  H         0.7260996044    1.5422786925   -2.0520935003
   Point Group: c1    Number of degrees of freedom:    60


   Energy is  -3221.102195343

 Hessian updated using BFGS update

 58 Hessian modes will be used to form the next step
  Hessian Eigenvalues:
     0.016981    0.017709    0.019572    0.020837    0.020936    0.022938
     0.023567    0.023829    0.023841    0.024089    0.024090    0.024113
     0.024114    0.024128    0.024136    0.024138    0.024143    0.025007
     0.057267    0.085855    0.159954    0.159997    0.160001    0.160157
     0.217666    0.221010    0.231475    0.235021    0.236685    0.248350
     0.249707    0.249984    0.249991    0.249994    0.249997    0.257008
     0.289206    0.291459    0.300227    0.300957    0.301064    0.309743
     0.354454    0.356665    0.356666    0.371328    0.412649    0.426521
     0.431326    0.455260    0.461818    0.467716    0.471191    0.477909
     0.478217    0.478951    0.485792    0.529210

 Minimum search - taking simple RFO step
 Searching for Lamda that Minimizes Along All modes
 Value Taken    Lamda =  -0.02193311
 Calculated Step too Large.  Step scaled by  0.536684
 Step Taken.  Stepsize is  0.300000

                             Maximum     Tolerance    Cnvgd?
         Gradient           0.027943      0.000300      NO
         Displacement       0.177033      0.001200      NO
         Energy change     -0.014299      0.000001      NO


 New Cartesian Coordinates Obtained by Inverse Iteration

 Displacement from previous Coordinates is:  0.669518
 ----------------------------------------------------------------
             Standard Nuclear Orientation (Angstroms)
    I     Atom           X                Y                Z
 ----------------------------------------------------------------
    1      C       0.0111250358    -0.0222869798     0.0041791906
    2      C      -0.0058491705     0.0833577521     1.4095288855
    3      Cl      1.4906900880     0.1616466004     2.2847659724
    4      C      -1.2147432394     0.1403815547     2.1094774917
    5      Cl     -1.2587997387     0.2749993190     3.8486011605
    6      C      -2.4213176835     0.1002660368     1.4275596458
    7      H      -3.3536935097     0.1467981803     1.9720075849
    8      C      -2.4294078863    -0.0102774470     0.0442006448
    9      Cl     -3.9793391291    -0.0854361995    -0.7573776590
   10      C      -1.2283109129    -0.0743495092    -0.6677076858
   11      Cl     -1.2943661493    -0.3085346593    -2.3997287424
   12      C       1.2952469239    -0.0662241449    -0.7506609503
   13      C       2.3060011947    -1.0031950382    -0.4659169221
   14      Cl      2.0668362290    -2.1800043348     0.7911150057
   15      C       3.5009845187    -0.9930515138    -1.1958035515
   16      Cl      4.7709433216    -2.1484600496    -0.8649661011
   17      C       3.7017377688    -0.0603098238    -2.2071983986
   18      H       4.6319940427    -0.0678733741    -2.7602433504
   19      C       2.7099662263     0.8724768702    -2.4890056632
   20      H       2.8666801183     1.6087435090    -3.2679032068
   21      C       1.5235262497     0.8663164345    -1.7703864395
   22      H       0.7675927802     1.6108903136    -1.9824579552
 ----------------------------------------------------------------
 Nuclear Repulsion Energy =        2091.01029179 hartrees
 There are       89 alpha and       89 beta electrons
 Applying Cartesian multipole field
    Component          Value
    ---------          -----
     (2,0,0)        1.00000E-11
     (0,2,0)        2.00000E-11
     (0,0,2)       -3.00000E-11
 Nucleus-field energy     =    -0.0000000130 hartrees
 Requested basis set is 6-311++G(d,p)
 There are 170 shells and 472 basis functions
 A cutoff of  1.0D-15 yielded  11034 shell pairs
 There are     93083 function pairs (    100114 Cartesian)
 Smallest overlap matrix eigenvalue = 2.09E-07
 Linear dependence detected in AO basis
 Number of orthogonalized atomic orbitals = 467
 Maximum deviation from orthogonality = 8.100E-10
 Guess from superposition of atomic densities
 Warning:  Energy on first SCF cycle will be non-variational
 SAD guess density has 178.000000 electrons

 -----------------------------------------------------------------------
  General SCF calculation program by
  Eric Jon Sundstrom, Paul Horn, Yuezhi Mao, Dmitri Zuev, Alec White,
  David Stuck, Shaama M.S., Shane Yost, Joonho Lee, David Small,
  Daniel Levine, Susi Lehtola, Hugh Burton, Evgeny Epifanovsky,
  Bang C. Huynh
 -----------------------------------------------------------------------
 Exchange:     0.2000 Hartree-Fock + 0.0800 Slater + 0.7200 B88
 Correlation:  0.1900 VWN1RPA + 0.8100 LYP
 Using SG-1 standard quadrature grid
 A restricted SCF calculation will be
 performed using DIIS
 SCF converges when DIIS error is below 1.0e-08
 ---------------------------------------
  Cycle       Energy         DIIS error
 ---------------------------------------
    1   -3225.3987890185      2.83e-02  
    2   -3220.9811755798      2.15e-03  
    3   -3220.8836685527      2.74e-03  
    4   -3221.1003767387      5.98e-04  
    5   -3221.1095745714      2.70e-04  
    6   -3221.1114737018      9.53e-05  
    7   -3221.1117040302      2.13e-05  
    8   -3221.1117120277      1.20e-05  
    9   -3221.1117161110      2.74e-06  
   10   -3221.1117163094      9.12e-07  
   11   -3221.1117163292      3.20e-07  
   12   -3221.1117163316      1.44e-07  
   13   -3221.1117163321      3.97e-08  
   14   -3221.1117163323      1.15e-08  
   15   -3221.1117163322      5.01e-09  Convergence criterion met
 ---------------------------------------
 SCF time:   CPU 778.09s  wall 779.00s 
 SCF   energy in the final basis set =    -3221.1117163322
 Total energy in the final basis set =    -3221.1117163322

 --------------------------------------------------------------

                    Orbital Energies (a.u.)
 --------------------------------------------------------------

 Alpha MOs
 -- Occupied --
********-101.5782-101.5777-101.5714-101.5689-101.5662 -10.2790 -10.2768
-10.2758 -10.2751 -10.2681 -10.2641 -10.2461 -10.2311 -10.2254 -10.2110
-10.2082 -10.2057  -9.4932  -9.4930  -9.4923  -9.4873  -9.4835  -9.4821
 -7.2581  -7.2578  -7.2570  -7.2521  -7.2484  -7.2481  -7.2479  -7.2474
 -7.2472  -7.2471  -7.2468  -7.2465  -7.2420  -7.2412  -7.2383  -7.2377
 -7.2367  -7.2361  -0.9612  -0.9355  -0.9209  -0.8939  -0.8795  -0.8694
 -0.8620  -0.8412  -0.8008  -0.7568  -0.7533  -0.7415  -0.6785  -0.6340
 -0.6221  -0.6174  -0.5506  -0.5476  -0.5319  -0.5132  -0.4995  -0.4798
 -0.4690  -0.4654  -0.4592  -0.4575  -0.4416  -0.4328  -0.4219  -0.4139
 -0.4011  -0.3975  -0.3839  -0.3717  -0.3610  -0.3605  -0.3482  -0.3451
 -0.3406  -0.3301  -0.3265  -0.3248  -0.3064  -0.2931  -0.2715  -0.2653
 -0.2607
 -- Virtual --
 -0.0771  -0.0573  -0.0459  -0.0405  -0.0351  -0.0200  -0.0101  -0.0081
 -0.0010   0.0109   0.0135   0.0223   0.0247   0.0285   0.0323   0.0409
  0.0487   0.0498   0.0546   0.0550   0.0612   0.0698   0.0751   0.0773
  0.0787   0.0821   0.0880   0.0898   0.0931   0.0980   0.1007   0.1032
  0.1059   0.1085   0.1140   0.1149   0.1170   0.1213   0.1238   0.1250
  0.1304   0.1317   0.1338   0.1362   0.1401   0.1451   0.1481   0.1505
  0.1527   0.1577   0.1635   0.1676   0.1749   0.1756   0.1824   0.1847
  0.1875   0.1889   0.1957   0.1996   0.2026   0.2092   0.2129   0.2174
  0.2220   0.2246   0.2300   0.2337   0.2342   0.2380   0.2440   0.2470
  0.2490   0.2528   0.2588   0.2620   0.2656   0.2688   0.2719   0.2745
  0.2794   0.2820   0.2873   0.2910   0.2966   0.2995   0.3071   0.3077
  0.3133   0.3221   0.3233   0.3314   0.3367   0.3401   0.3469   0.3558
  0.3985   0.4170   0.4270   0.4292   0.4342   0.4445   0.4485   0.4524
  0.4561   0.4620   0.4644   0.4679   0.4812   0.4874   0.4879   0.4945
  0.4979   0.5047   0.5148   0.5218   0.5246   0.5279   0.5442   0.5471
  0.5540   0.5627   0.5678   0.5764   0.5865   0.5903   0.5927   0.5989
  0.6028   0.6130   0.6156   0.6205   0.6246   0.6285   0.6376   0.6504
  0.6546   0.6692   0.6713   0.6752   0.6875   0.6990   0.7057   0.7174
  0.7240   0.7351   0.7551   0.7869   0.7948   0.8065   0.8163   0.8218
  0.8258   0.8318   0.8349   0.8361   0.8409   0.8438   0.8448   0.8479
  0.8540   0.8564   0.8614   0.8670   0.8735   0.8778   0.8808   0.8880
  0.8941   0.9026   0.9122   0.9184   0.9252   0.9318   0.9350   0.9380
  0.9446   0.9511   0.9578   0.9622   0.9675   0.9694   0.9718   0.9766
  0.9872   0.9888   0.9954   0.9999   1.0060   1.0277   1.0447   1.0536
  1.0676   1.0706   1.0971   1.1050   1.1397   1.1604   1.1640   1.1695
  1.1860   1.2207   1.2277   1.2419   1.2483   1.2533   1.2647   1.2753
  1.2904   1.2996   1.3063   1.3152   1.3492   1.3550   1.3710   1.3841
  1.4051   1.4289   1.4658   1.4865   1.5050   1.5193   1.5357   1.5510
  1.5653   1.5711   1.5837   1.6108   1.6218   1.6479   1.6748   1.6807
  1.7185   1.7314   1.7534   1.7603   1.7645   1.7906   1.8093   1.8177
  1.8326   1.8612   1.8704   1.8894   1.8974   1.9118   1.9151   1.9260
  1.9323   1.9665   1.9713   1.9921   2.0208   2.0346   2.0554   2.0752
  2.1293   2.1746   2.1824   2.1930   2.2196   2.2431   2.2518   2.2669
  2.2745   2.2823   2.2879   2.3027   2.3211   2.3248   2.3312   2.3407
  2.3793   2.3954   2.4073   2.4137   2.4361   2.4485   2.4682   2.4789
  2.4938   2.5293   2.5303   2.5416   2.5549   2.5748   2.5996   2.6149
  2.6310   2.6469   2.6578   2.6758   2.6924   2.7040   2.7346   2.7447
  2.7491   2.7538   2.7835   2.7912   2.7927   2.8088   2.8227   2.8349
  2.8812   2.9133   2.9329   2.9657   3.0479   3.0661   3.0759   3.1112
  3.1256   3.1594   3.1717   3.2116   3.2216   3.2316   3.2629   3.3427
  3.3699   3.3990   3.5146   3.5205   3.5572   3.6790   3.7253   3.7768
  3.8959   3.9280   4.0076   4.0476   4.1008   4.3783   4.7952   4.8231
  9.7437   9.7753   9.7836   9.8117   9.8253   9.8613  23.3252  23.5194
 23.7842  23.8596  23.8866  23.8910  23.9399  23.9423  24.0162  24.0498
 24.0801  24.1507  25.8071  25.8172  25.8267  25.9277  25.9631  26.0108
 26.1074  26.1483  26.1633  26.1699  26.3172  26.3998  26.5490  26.5807
 26.6074  26.7569  26.8969  26.9879 215.7364 215.7680 215.7784 215.8131
215.8295 215.8710
 --------------------------------------------------------------

          Ground-State Mulliken Net Atomic Charges

     Atom                 Charge (a.u.)
  ----------------------------------------
      1 C                    -0.278756
      2 C                    -0.988294
      3 Cl                    0.577472
      4 C                     0.555493
      5 Cl                    0.476469
      6 C                    -1.270126
      7 H                     0.217057
      8 C                     0.398266
      9 Cl                    0.480311
     10 C                    -0.814739
     11 Cl                    0.595008
     12 C                     0.206492
     13 C                    -0.457433
     14 Cl                    0.471365
     15 C                     0.278789
     16 Cl                    0.492369
     17 C                    -0.639660
     18 H                     0.202319
     19 C                    -0.578178
     20 H                     0.178585
     21 C                    -0.293164
     22 H                     0.190357
  ----------------------------------------
  Sum of atomic charges =     0.000000

 -----------------------------------------------------------------
                    Cartesian Multipole Moments
 -----------------------------------------------------------------
    Charge (ESU x 10^10)
                 0.0000
    Dipole Moment (Debye)
         X      -0.1839      Y       1.8061      Z      -1.3493
       Tot       2.2619
    Quadrupole Moments (Debye-Ang)
        XX    -142.4206     XY       4.2620     YY    -146.5464
        XZ      -8.5315     YZ      -4.5603     ZZ    -140.8118
    Octopole Moments (Debye-Ang^2)
       XXX    -204.3705    XXY      67.3095    XYY     -71.7235
       YYY     165.5478    XXZ     -18.6744    XYZ     -10.6050
       YYZ     -10.9113    XZZ     -50.3564    YZZ      61.4467
       ZZZ     -44.1484
    Hexadecapole Moments (Debye-Ang^3)
      XXXX   -5764.0057   XXXY     609.1570   XXYY   -1173.7431
      XYYY     580.5628   YYYY   -1033.0058   XXXZ     345.2927
      XXYZ     -45.9113   XYYZ     154.2873   YYYZ     -79.7104
      XXZZ   -1402.3711   XYZZ     218.4933   YYZZ    -693.0389
      XZZZ     395.8594   YZZZ     -88.0336   ZZZZ   -3087.7174
 -----------------------------------------------------------------
 Calculating analytic gradient of the SCF energy
 Gradient of SCF Energy
            1           2           3           4           5           6
    1   0.0011972  -0.0006901   0.0050555   0.0003298   0.0002654  -0.0001985
    2   0.0017057  -0.0020548  -0.0224767  -0.0004016   0.0000381   0.0000968
    3  -0.0006108   0.0004450  -0.0134128  -0.0003800   0.0002140   0.0001424
            7           8           9          10          11          12
    1  -0.0000024   0.0009052  -0.0002566  -0.0002253   0.0000627  -0.0016660
    2  -0.0001262  -0.0000155  -0.0002136   0.0021388   0.0007344  -0.0011123
    3  -0.0000485  -0.0002768  -0.0002886   0.0008299  -0.0004791   0.0003691
           13          14          15          16          17          18
    1   0.0018099  -0.0046091  -0.0005782  -0.0001693   0.0002168  -0.0000977
    2   0.0011747   0.0221181   0.0002214  -0.0001420  -0.0003304   0.0003148
    3   0.0007402   0.0144349   0.0002871   0.0001858   0.0001619  -0.0001497
           19          20          21          22
    1  -0.0004377  -0.0002129  -0.0008916   0.0001930
    2  -0.0001513   0.0001009  -0.0020463   0.0004269
    3  -0.0001561   0.0000276  -0.0019723  -0.0000632
 Max gradient component =       2.248E-02
 RMS gradient           =       4.714E-03
 Gradient time:  CPU 269.45 s  wall 269.48 s
 Geometry Optimization Parameters
   NAtoms,    NIC,     NZ,  NCons,   NDum,   NFix, NCnnct, MaxDiis
       22     163      22       0       0       0       0       0

 Cartesian Hessian Update
 Hessian updated using BFGS update


** GEOMETRY OPTIMIZATION IN DELOCALIZED INTERNAL COORDINATES **
   Searching for a Minimum

   Optimization Cycle:   4

                       Coordinates (Angstroms)
     ATOM                X               Y               Z
      1  C         0.0111250358   -0.0222869798    0.0041791906
      2  C        -0.0058491705    0.0833577521    1.4095288855
      3  Cl        1.4906900880    0.1616466004    2.2847659724
      4  C        -1.2147432394    0.1403815547    2.1094774917
      5  Cl       -1.2587997387    0.2749993190    3.8486011605
      6  C        -2.4213176835    0.1002660368    1.4275596458
      7  H        -3.3536935097    0.1467981803    1.9720075849
      8  C        -2.4294078863   -0.0102774470    0.0442006448
      9  Cl       -3.9793391291   -0.0854361995   -0.7573776590
     10  C        -1.2283109129   -0.0743495092   -0.6677076858
     11  Cl       -1.2943661493   -0.3085346593   -2.3997287424
     12  C         1.2952469239   -0.0662241449   -0.7506609503
     13  C         2.3060011947   -1.0031950382   -0.4659169221
     14  Cl        2.0668362290   -2.1800043348    0.7911150057
     15  C         3.5009845187   -0.9930515138   -1.1958035515
     16  Cl        4.7709433216   -2.1484600496   -0.8649661011
     17  C         3.7017377688   -0.0603098238   -2.2071983986
     18  H         4.6319940427   -0.0678733741   -2.7602433504
     19  C         2.7099662263    0.8724768702   -2.4890056632
     20  H         2.8666801183    1.6087435090   -3.2679032068
     21  C         1.5235262497    0.8663164345   -1.7703864395
     22  H         0.7675927802    1.6108903136   -1.9824579552
   Point Group: c1    Number of degrees of freedom:    60


   Energy is  -3221.111716332

 Hessian updated using BFGS update

 60 Hessian modes will be used to form the next step
  Hessian Eigenvalues:
     0.017655    0.018359    0.019688    0.020919    0.021048    0.022910
     0.023571    0.023829    0.023836    0.024089    0.024090    0.024113
     0.024115    0.024127    0.024136    0.024139    0.024143    0.028256
     0.045693    0.075578    0.159964    0.160001    0.160015    0.160220
     0.218083    0.221023    0.231509    0.235037    0.236685    0.249515
     0.249835    0.249990    0.249994    0.249997    0.250556    0.257754
     0.289225    0.291476    0.300949    0.300968    0.301046    0.301142
     0.318221    0.354922    0.356665    0.356665    0.356684    0.375735
     0.412691    0.427150    0.431440    0.456189    0.461822    0.467699
     0.471611    0.478021    0.478219    0.479006    0.486217    0.585655

 Minimum search - taking simple RFO step
 Searching for Lamda that Minimizes Along All modes
 Value Taken    Lamda =  -0.01269686
 Calculated Step too Large.  Step scaled by  0.622488
 Step Taken.  Stepsize is  0.300000

                             Maximum     Tolerance    Cnvgd?
         Gradient           0.019943      0.000300      NO
         Displacement       0.220414      0.001200      NO
         Energy change     -0.009521      0.000001      NO


 New Cartesian Coordinates Obtained by Inverse Iteration

 Displacement from previous Coordinates is:  0.512029
 ----------------------------------------------------------------
             Standard Nuclear Orientation (Angstroms)
    I     Atom           X                Y                Z
 ----------------------------------------------------------------
    1      C       0.0125979460    -0.0388581120     0.0089893690
    2      C      -0.0034919019     0.1108966123     1.4095180078
    3      Cl      1.4938920149     0.2261186676     2.2797041078
    4      C      -1.2143023851     0.1809017704     2.1052697107
    5      Cl     -1.2638085286     0.3706646284     3.8381865765
    6      C      -2.4195612823     0.1107659611     1.4217319051
    7      H      -3.3528594377     0.1715812093     1.9632058359
    8      C      -2.4262712841    -0.0448525131     0.0422642310
    9      Cl     -3.9731488055    -0.1458591272    -0.7596136045
   10      C      -1.2225802457    -0.1248256525    -0.6643141317
   11      Cl     -1.2727520634    -0.4035471059    -2.3883534821
   12      C       1.2976033424    -0.0739301355    -0.7453560565
   13      C       2.2926135201    -1.0343718830    -0.4919690179
   14      Cl      2.0337027248    -2.2485646861     0.7248053579
   15      C       3.4870091311    -1.0145161614    -1.2236485916
   16      Cl      4.7413502554    -2.1979388345    -0.9380535635
   17      C       3.6994847552    -0.0481393528    -2.2014538973
   18      H       4.6298857383    -0.0519820144    -2.7542787899
   19      C       2.7202268918     0.9066431883    -2.4517684797
   20      H       2.8869392716     1.6646326225    -3.2073639167
   21      C       1.5329355504     0.8892148775    -1.7334617526
   22      H       0.7780318702     1.6418395374    -1.9219608620
 ----------------------------------------------------------------
 Nuclear Repulsion Energy =        2088.16186513 hartrees
 There are       89 alpha and       89 beta electrons
 Applying Cartesian multipole field
    Component          Value
    ---------          -----
     (2,0,0)        1.00000E-11
     (0,2,0)        2.00000E-11
     (0,0,2)       -3.00000E-11
 Nucleus-field energy     =    -0.0000000118 hartrees
 Requested basis set is 6-311++G(d,p)
 There are 170 shells and 472 basis functions
 A cutoff of  1.0D-15 yielded  11019 shell pairs
 There are     93027 function pairs (    100054 Cartesian)
 Smallest overlap matrix eigenvalue = 2.06E-07
 Linear dependence detected in AO basis
 Number of orthogonalized atomic orbitals = 466
 Maximum deviation from orthogonality = 7.491E-10
 Guess from superposition of atomic densities
 Warning:  Energy on first SCF cycle will be non-variational
 SAD guess density has 178.000000 electrons

 -----------------------------------------------------------------------
  General SCF calculation program by
  Eric Jon Sundstrom, Paul Horn, Yuezhi Mao, Dmitri Zuev, Alec White,
  David Stuck, Shaama M.S., Shane Yost, Joonho Lee, David Small,
  Daniel Levine, Susi Lehtola, Hugh Burton, Evgeny Epifanovsky,
  Bang C. Huynh
 -----------------------------------------------------------------------
 Exchange:     0.2000 Hartree-Fock + 0.0800 Slater + 0.7200 B88
 Correlation:  0.1900 VWN1RPA + 0.8100 LYP
 Using SG-1 standard quadrature grid
 A restricted SCF calculation will be
 performed using DIIS
 SCF converges when DIIS error is below 1.0e-08
 ---------------------------------------
  Cycle       Energy         DIIS error
 ---------------------------------------
    1   -3225.3878296995      2.83e-02  
    2   -3220.9876380913      2.15e-03  
    3   -3220.8907373568      2.74e-03  
    4   -3221.1068450512      5.97e-04  
    5   -3221.1159401002      2.69e-04  
    6   -3221.1178288520      9.39e-05  
    7   -3221.1180518535      2.02e-05  
    8   -3221.1180586960      1.18e-05  
    9   -3221.1180626218      2.68e-06  
   10   -3221.1180628098      9.11e-07  
   11   -3221.1180628295      3.06e-07  
   12   -3221.1180628319      1.43e-07  
   13   -3221.1180628324      3.94e-08  
   14   -3221.1180628325      1.21e-08  
   15   -3221.1180628324      5.04e-09  Convergence criterion met
 ---------------------------------------
 SCF time:   CPU 780.10s  wall 780.00s 
 SCF   energy in the final basis set =    -3221.1180628324
 Total energy in the final basis set =    -3221.1180628324

 --------------------------------------------------------------

                    Orbital Energies (a.u.)
 --------------------------------------------------------------

 Alpha MOs
 -- Occupied --
********-101.5781-101.5778-101.5728-101.5690-101.5675 -10.2787 -10.2768
-10.2757 -10.2751 -10.2680 -10.2642 -10.2454 -10.2304 -10.2255 -10.2109
-10.2083 -10.2059  -9.4934  -9.4930  -9.4924  -9.4884  -9.4836  -9.4831
 -7.2583  -7.2577  -7.2572  -7.2532  -7.2485  -7.2482  -7.2478  -7.2478
 -7.2475  -7.2472  -7.2471  -7.2467  -7.2431  -7.2423  -7.2385  -7.2378
 -7.2377  -7.2372  -0.9610  -0.9352  -0.9209  -0.8939  -0.8789  -0.8707
 -0.8618  -0.8411  -0.8005  -0.7565  -0.7533  -0.7416  -0.6782  -0.6333
 -0.6218  -0.6181  -0.5502  -0.5476  -0.5319  -0.5138  -0.4991  -0.4799
 -0.4692  -0.4650  -0.4592  -0.4570  -0.4407  -0.4329  -0.4220  -0.4125
 -0.4006  -0.3980  -0.3813  -0.3707  -0.3612  -0.3597  -0.3483  -0.3452
 -0.3408  -0.3304  -0.3269  -0.3250  -0.3115  -0.2921  -0.2711  -0.2656
 -0.2625
 -- Virtual --
 -0.0753  -0.0573  -0.0456  -0.0407  -0.0369  -0.0196  -0.0101  -0.0078
 -0.0010   0.0111   0.0134   0.0225   0.0248   0.0282   0.0321   0.0408
  0.0486   0.0500   0.0545   0.0558   0.0616   0.0699   0.0745   0.0781
  0.0789   0.0821   0.0883   0.0897   0.0929   0.0979   0.1007   0.1035
  0.1059   0.1088   0.1141   0.1147   0.1170   0.1214   0.1244   0.1257
  0.1304   0.1308   0.1343   0.1363   0.1397   0.1450   0.1487   0.1504
  0.1525   0.1580   0.1632   0.1677   0.1752   0.1765   0.1826   0.1853
  0.1877   0.1906   0.1960   0.1995   0.2041   0.2105   0.2153   0.2193
  0.2228   0.2251   0.2305   0.2330   0.2358   0.2377   0.2443   0.2488
  0.2513   0.2539   0.2597   0.2610   0.2665   0.2697   0.2714   0.2751
  0.2804   0.2845   0.2861   0.2887   0.2961   0.3002   0.3053   0.3084
  0.3201   0.3244   0.3307   0.3367   0.3397   0.3477   0.3549   0.3968
  0.4169   0.4264   0.4283   0.4324   0.4371   0.4452   0.4510   0.4568
  0.4578   0.4628   0.4671   0.4818   0.4875   0.4898   0.4945   0.4960
  0.4985   0.5109   0.5210   0.5233   0.5276   0.5439   0.5462   0.5558
  0.5626   0.5666   0.5764   0.5827   0.5891   0.5927   0.5997   0.6032
  0.6084   0.6135   0.6175   0.6215   0.6279   0.6383   0.6506   0.6568
  0.6689   0.6726   0.6767   0.6878   0.6974   0.7014   0.7183   0.7206
  0.7360   0.7553   0.7826   0.7938   0.7995   0.8124   0.8190   0.8250
  0.8292   0.8353   0.8367   0.8399   0.8436   0.8455   0.8479   0.8527
  0.8568   0.8599   0.8645   0.8723   0.8785   0.8807   0.8889   0.8924
  0.9001   0.9107   0.9139   0.9234   0.9286   0.9342   0.9359   0.9438
  0.9454   0.9484   0.9602   0.9636   0.9696   0.9712   0.9763   0.9837
  0.9873   0.9977   1.0001   1.0084   1.0264   1.0418   1.0519   1.0608
  1.0704   1.0976   1.1042   1.1413   1.1609   1.1630   1.1678   1.1876
  1.2225   1.2255   1.2417   1.2474   1.2534   1.2649   1.2756   1.2921
  1.2989   1.3046   1.3112   1.3480   1.3572   1.3713   1.3837   1.4085
  1.4309   1.4586   1.4873   1.5062   1.5178   1.5382   1.5527   1.5646
  1.5725   1.5844   1.6099   1.6214   1.6484   1.6742   1.6797   1.7177
  1.7323   1.7529   1.7605   1.7635   1.7896   1.8077   1.8188   1.8313
  1.8607   1.8713   1.8876   1.8963   1.9119   1.9178   1.9260   1.9327
  1.9670   1.9728   1.9924   2.0190   2.0350   2.0550   2.0745   2.1291
  2.1746   2.1815   2.1943   2.2192   2.2426   2.2496   2.2663   2.2755
  2.2792   2.2883   2.3009   2.3144   2.3248   2.3311   2.3351   2.3798
  2.3989   2.4060   2.4185   2.4347   2.4462   2.4615   2.4750   2.4903
  2.5261   2.5308   2.5413   2.5511   2.5718   2.5972   2.6132   2.6325
  2.6479   2.6561   2.6775   2.6884   2.7035   2.7339   2.7454   2.7482
  2.7518   2.7811   2.7894   2.7906   2.8095   2.8216   2.8326   2.8786
  2.9124   2.9368   2.9670   3.0485   3.0664   3.0759   3.1098   3.1205
  3.1601   3.1714   3.2139   3.2211   3.2320   3.2622   3.3437   3.3695
  3.3989   3.5109   3.5199   3.5573   3.6816   3.7275   3.7776   3.8966
  3.9289   4.0080   4.0483   4.1002   4.3679   4.7952   4.8242   9.7466
  9.7771   9.7815   9.8117   9.8369   9.8519  23.3268  23.5201  23.7835
 23.8600  23.8872  23.8907  23.9345  23.9430  24.0182  24.0529  24.0790
 24.1502  25.8062  25.8123  25.8250  25.9232  25.9486  25.9832  26.1069
 26.1374  26.1642  26.1675  26.2888  26.3746  26.5467  26.5789  26.6045
 26.7440  26.8946  26.9873 215.7396 215.7700 215.7760 215.8129 215.8437
215.8589
 --------------------------------------------------------------

          Ground-State Mulliken Net Atomic Charges

     Atom                 Charge (a.u.)
  ----------------------------------------
      1 C                    -0.430987
      2 C                    -0.690056
      3 Cl                    0.572724
      4 C                     0.411135
      5 Cl                    0.480349
      6 C                    -1.339996
      7 H                     0.218091
      8 C                     0.332894
      9 Cl                    0.487163
     10 C                    -0.793270
     11 Cl                    0.589937
     12 C                     0.258273
     13 C                    -0.482401
     14 Cl                    0.459029
     15 C                     0.346927
     16 Cl                    0.495803
     17 C                    -0.604377
     18 H                     0.203929
     19 C                    -0.620584
     20 H                     0.178047
     21 C                    -0.265836
     22 H                     0.193204
  ----------------------------------------
  Sum of atomic charges =     0.000000

 -----------------------------------------------------------------
                    Cartesian Multipole Moments
 -----------------------------------------------------------------
    Charge (ESU x 10^10)
                 0.0000
    Dipole Moment (Debye)
         X      -0.1866      Y       1.8738      Z      -1.3128
       Tot       2.2956
    Quadrupole Moments (Debye-Ang)
        XX    -142.2481     XY       4.3301     YY    -146.3564
        XZ      -8.4588     YZ      -4.5536     ZZ    -141.0806
    Octopole Moments (Debye-Ang^2)
       XXX    -202.7884    XXY      69.5194    XYY     -70.8860
       YYY     169.7239    XXZ     -17.1657    XYZ     -10.7323
       YYZ      -9.4625    XZZ     -50.6480    YZZ      63.2192
       ZZZ     -38.0634
    Hexadecapole Moments (Debye-Ang^3)
      XXXX   -5719.0038   XXXY     605.3893   XXYY   -1175.4386
      XYYY     573.8612   YYYY   -1090.5011   XXXZ     364.9844
      XXYZ     -60.3647   XYYZ     160.0034   YYYZ    -125.6884
      XXZZ   -1394.0989   XYZZ     218.2764   YYZZ    -698.9810
      XZZZ     418.1954   YZZZ    -126.5102   ZZZZ   -3072.0209
 -----------------------------------------------------------------
 Calculating analytic gradient of the SCF energy
 Gradient of SCF Energy
            1           2           3           4           5           6
    1   0.0011415   0.0003658   0.0023457   0.0003413   0.0001418  -0.0003467
    2   0.0009564  -0.0014825  -0.0144832  -0.0002612   0.0000279   0.0000795
    3  -0.0008044   0.0008788  -0.0086340   0.0002366  -0.0001899   0.0003535
            7           8           9          10          11          12
    1   0.0000512   0.0003642   0.0000135  -0.0003319  -0.0000193  -0.0012827
    2  -0.0000448  -0.0001013  -0.0000303   0.0015773   0.0005514  -0.0005890
    3  -0.0000594  -0.0009380  -0.0000073   0.0001485  -0.0000382   0.0006762
           13          14          15          16          17          18
    1   0.0008719  -0.0023644  -0.0000515  -0.0002309   0.0002429  -0.0000375
    2   0.0002598   0.0145140   0.0000711   0.0000530  -0.0000659   0.0000168
    3   0.0015837   0.0087552   0.0000545  -0.0000096  -0.0000953  -0.0000050
           19          20          21          22
    1  -0.0003355  -0.0000828  -0.0007629  -0.0000336
    2   0.0001601   0.0000133  -0.0015371   0.0003146
    3  -0.0001308  -0.0000152  -0.0018326   0.0000729
 Max gradient component =       1.451E-02
 RMS gradient           =       3.029E-03
 Gradient time:  CPU 264.11 s  wall 264.13 s
 Geometry Optimization Parameters
   NAtoms,    NIC,     NZ,  NCons,   NDum,   NFix, NCnnct, MaxDiis
       22     163      22       0       0       0       0       0

 Cartesian Hessian Update
 Hessian updated using BFGS update


** GEOMETRY OPTIMIZATION IN DELOCALIZED INTERNAL COORDINATES **
   Searching for a Minimum

   Optimization Cycle:   5

                       Coordinates (Angstroms)
     ATOM                X               Y               Z
      1  C         0.0125979460   -0.0388581120    0.0089893690
      2  C        -0.0034919019    0.1108966123    1.4095180078
      3  Cl        1.4938920149    0.2261186676    2.2797041078
      4  C        -1.2143023851    0.1809017704    2.1052697107
      5  Cl       -1.2638085286    0.3706646284    3.8381865765
      6  C        -2.4195612823    0.1107659611    1.4217319051
      7  H        -3.3528594377    0.1715812093    1.9632058359
      8  C        -2.4262712841   -0.0448525131    0.0422642310
      9  Cl       -3.9731488055   -0.1458591272   -0.7596136045
     10  C        -1.2225802457   -0.1248256525   -0.6643141317
     11  Cl       -1.2727520634   -0.4035471059   -2.3883534821
     12  C         1.2976033424   -0.0739301355   -0.7453560565
     13  C         2.2926135201   -1.0343718830   -0.4919690179
     14  Cl        2.0337027248   -2.2485646861    0.7248053579
     15  C         3.4870091311   -1.0145161614   -1.2236485916
     16  Cl        4.7413502554   -2.1979388345   -0.9380535635
     17  C         3.6994847552   -0.0481393528   -2.2014538973
     18  H         4.6298857383   -0.0519820144   -2.7542787899
     19  C         2.7202268918    0.9066431883   -2.4517684797
     20  H         2.8869392716    1.6646326225   -3.2073639167
     21  C         1.5329355504    0.8892148775   -1.7334617526
     22  H         0.7780318702    1.6418395374   -1.9219608620
   Point Group: c1    Number of degrees of freedom:    60


   Energy is  -3221.118062832

 Hessian updated using BFGS update

 60 Hessian modes will be used to form the next step
  Hessian Eigenvalues:
     0.017597    0.017941    0.019662    0.020916    0.021017    0.022931
     0.023555    0.023832    0.023871    0.024089    0.024091    0.024113
     0.024114    0.024134    0.024136    0.024143    0.024172    0.028204
     0.034572    0.075067    0.160000    0.160006    0.160040    0.160229
     0.218088    0.221032    0.231509    0.235044    0.236688    0.249556
     0.249856    0.249994    0.249996    0.250005    0.250608    0.257694
     0.289230    0.291623    0.300957    0.301016    0.301048    0.301217
     0.318108    0.354918    0.356665    0.356665    0.356685    0.375728
     0.412692    0.427165    0.431446    0.456131    0.461827    0.467771
     0.471617    0.478017    0.478220    0.479047    0.486259    0.585458

 Minimum search - taking simple RFO step
 Searching for Lamda that Minimizes Along All modes
 Value Taken    Lamda =  -0.00778105
 Calculated Step too Large.  Step scaled by  0.657037
 Step Taken.  Stepsize is  0.300000

                             Maximum     Tolerance    Cnvgd?
         Gradient           0.012746      0.000300      NO
         Displacement       0.213604      0.001200      NO
         Energy change     -0.006347      0.000001      NO


 New Cartesian Coordinates Obtained by Inverse Iteration

 Displacement from previous Coordinates is:  0.559270
 ----------------------------------------------------------------
             Standard Nuclear Orientation (Angstroms)
    I     Atom           X                Y                Z
 ----------------------------------------------------------------
    1      C       0.0107439192    -0.0447780640     0.0082926776
    2      C      -0.0010020617     0.1489429385     1.4018422215
    3      Cl      1.5027429986     0.3007427303     2.2594183875
    4      C      -1.2111144479     0.2248710606     2.0981748708
    5      Cl     -1.2604933529     0.4645991810     3.8249361384
    6      C      -2.4164683987     0.1159806366     1.4189440446
    7      H      -3.3493400993     0.1815447686     1.9608990515
    8      C      -2.4249971277    -0.0851596849     0.0454401450
    9      Cl     -3.9710590399    -0.2318381517    -0.7497594575
   10      C      -1.2205119036    -0.1716037080    -0.6606038672
   11      Cl     -1.2542044440    -0.5018108273    -2.3748235380
   12      C       1.2960258173    -0.0754915839    -0.7475078257
   13      C       2.2689056872    -1.0635549690    -0.5256502296
   14      Cl      1.9790591127    -2.3108453842     0.6527067203
   15      C       3.4662419285    -1.0393176309    -1.2520622027
   16      Cl      4.6988303114    -2.2539881211    -1.0049877158
   17      C       3.6995014313    -0.0399398297    -2.1920223970
   18      H       4.6323785204    -0.0405799540    -2.7407647898
   19      C       2.7389982979     0.9411256727    -2.4112091493
   20      H       2.9232577370     1.7220430555    -3.1388335369
   21      C       1.5483201875     0.9191353094    -1.6976136198
   22      H       0.8016820048     1.6857960521    -1.8627369718
 ----------------------------------------------------------------
 Nuclear Repulsion Energy =        2086.34520727 hartrees
 There are       89 alpha and       89 beta electrons
 Applying Cartesian multipole field
    Component          Value
    ---------          -----
     (2,0,0)        1.00000E-11
     (0,2,0)        2.00000E-11
     (0,0,2)       -3.00000E-11
 Nucleus-field energy     =    -0.0000000105 hartrees
 Requested basis set is 6-311++G(d,p)
 There are 170 shells and 472 basis functions
 A cutoff of  1.0D-15 yielded  11025 shell pairs
 There are     93093 function pairs (    100119 Cartesian)
 Smallest overlap matrix eigenvalue = 2.02E-07
 Linear dependence detected in AO basis
 Number of orthogonalized atomic orbitals = 466
 Maximum deviation from orthogonality = 3.423E-10
 Guess from superposition of atomic densities
 Warning:  Energy on first SCF cycle will be non-variational
 SAD guess density has 178.000000 electrons

 -----------------------------------------------------------------------
  General SCF calculation program by
  Eric Jon Sundstrom, Paul Horn, Yuezhi Mao, Dmitri Zuev, Alec White,
  David Stuck, Shaama M.S., Shane Yost, Joonho Lee, David Small,
  Daniel Levine, Susi Lehtola, Hugh Burton, Evgeny Epifanovsky,
  Bang C. Huynh
 -----------------------------------------------------------------------
 Exchange:     0.2000 Hartree-Fock + 0.0800 Slater + 0.7200 B88
 Correlation:  0.1900 VWN1RPA + 0.8100 LYP
 Using SG-1 standard quadrature grid
 A restricted SCF calculation will be
 performed using DIIS
 SCF converges when DIIS error is below 1.0e-08
 ---------------------------------------
  Cycle       Energy         DIIS error
 ---------------------------------------
    1   -3225.3782722337      2.83e-02  
    2   -3220.9917961333      2.15e-03  
    3   -3220.8954686818      2.74e-03  
    4   -3221.1111318224      5.94e-04  
    5   -3221.1201370942      2.68e-04  
    6   -3221.1220042205      9.27e-05  
    7   -3221.1222225674      1.88e-05  
    8   -3221.1222282150      1.12e-05  
    9   -3221.1222317327      2.67e-06  
   10   -3221.1222319204      9.03e-07  
   11   -3221.1222319401      2.87e-07  
   12   -3221.1222319419      1.41e-07  
   13   -3221.1222319423      3.97e-08  
   14   -3221.1222319425      1.26e-08  
   15   -3221.1222319424      4.98e-09  Convergence criterion met
 ---------------------------------------
 SCF time:   CPU 783.57s  wall 784.00s 
 SCF   energy in the final basis set =    -3221.1222319424
 Total energy in the final basis set =    -3221.1222319424

 --------------------------------------------------------------

                    Orbital Energies (a.u.)
 --------------------------------------------------------------

 Alpha MOs
 -- Occupied --
********-101.5781-101.5780-101.5739-101.5692-101.5684 -10.2784 -10.2768
-10.2759 -10.2752 -10.2678 -10.2643 -10.2445 -10.2298 -10.2256 -10.2109
-10.2083 -10.2062  -9.4935  -9.4929  -9.4925  -9.4892  -9.4838  -9.4838
 -7.2584  -7.2576  -7.2573  -7.2541  -7.2486  -7.2486  -7.2483  -7.2478
 -7.2477  -7.2474  -7.2471  -7.2468  -7.2440  -7.2432  -7.2386  -7.2384
 -7.2380  -7.2379  -0.9608  -0.9349  -0.9206  -0.8940  -0.8785  -0.8715
 -0.8616  -0.8411  -0.8003  -0.7565  -0.7535  -0.7417  -0.6779  -0.6327
 -0.6217  -0.6191  -0.5499  -0.5477  -0.5318  -0.5146  -0.4987  -0.4799
 -0.4693  -0.4647  -0.4591  -0.4568  -0.4402  -0.4328  -0.4221  -0.4112
 -0.4000  -0.3986  -0.3794  -0.3697  -0.3612  -0.3589  -0.3485  -0.3452
 -0.3411  -0.3309  -0.3274  -0.3252  -0.3156  -0.2907  -0.2714  -0.2660
 -0.2636
 -- Virtual --
 -0.0732  -0.0575  -0.0453  -0.0414  -0.0387  -0.0197  -0.0103  -0.0078
 -0.0011   0.0111   0.0130   0.0226   0.0248   0.0278   0.0318   0.0405
  0.0484   0.0502   0.0545   0.0558   0.0612   0.0698   0.0736   0.0783
  0.0790   0.0817   0.0881   0.0896   0.0929   0.0976   0.1003   0.1039
  0.1061   0.1085   0.1137   0.1141   0.1171   0.1213   0.1246   0.1259
  0.1296   0.1302   0.1338   0.1357   0.1395   0.1449   0.1489   0.1499
  0.1524   0.1574   0.1626   0.1677   0.1748   0.1765   0.1811   0.1853
  0.1876   0.1901   0.1965   0.1997   0.2036   0.2110   0.2153   0.2202
  0.2226   0.2251   0.2299   0.2323   0.2360   0.2389   0.2437   0.2500
  0.2520   0.2551   0.2582   0.2593   0.2662   0.2706   0.2709   0.2753
  0.2805   0.2826   0.2858   0.2890   0.2955   0.3006   0.3035   0.3089
  0.3179   0.3254   0.3303   0.3371   0.3394   0.3482   0.3543   0.3968
  0.4174   0.4258   0.4298   0.4322   0.4369   0.4459   0.4508   0.4565
  0.4597   0.4633   0.4677   0.4819   0.4859   0.4900   0.4930   0.4956
  0.5016   0.5118   0.5216   0.5234   0.5276   0.5437   0.5454   0.5568
  0.5627   0.5687   0.5766   0.5833   0.5891   0.5942   0.6027   0.6047
  0.6052   0.6127   0.6177   0.6220   0.6313   0.6415   0.6508   0.6601
  0.6681   0.6736   0.6788   0.6870   0.6990   0.6995   0.7148   0.7213
  0.7365   0.7571   0.7818   0.7933   0.8009   0.8153   0.8205   0.8252
  0.8314   0.8371   0.8374   0.8393   0.8444   0.8454   0.8499   0.8536
  0.8574   0.8602   0.8622   0.8707   0.8780   0.8822   0.8879   0.8935
  0.9000   0.9071   0.9124   0.9225   0.9280   0.9304   0.9346   0.9386
  0.9440   0.9490   0.9609   0.9625   0.9705   0.9740   0.9768   0.9850
  0.9869   0.9980   0.9999   1.0102   1.0265   1.0403   1.0529   1.0584
  1.0691   1.0972   1.1095   1.1432   1.1611   1.1623   1.1678   1.1904
  1.2245   1.2262   1.2414   1.2475   1.2540   1.2647   1.2768   1.2950
  1.2974   1.3039   1.3099   1.3469   1.3614   1.3717   1.3817   1.4131
  1.4329   1.4571   1.4877   1.5078   1.5159   1.5416   1.5543   1.5637
  1.5740   1.5852   1.6092   1.6210   1.6496   1.6736   1.6796   1.7171
  1.7333   1.7518   1.7602   1.7629   1.7885   1.8045   1.8200   1.8296
  1.8601   1.8733   1.8871   1.8956   1.9105   1.9220   1.9269   1.9357
  1.9658   1.9766   1.9945   2.0171   2.0355   2.0548   2.0745   2.1295
  2.1750   2.1799   2.1970   2.2195   2.2415   2.2476   2.2654   2.2738
  2.2774   2.2893   2.2972   2.3105   2.3266   2.3322   2.3369   2.3805
  2.4013   2.4086   2.4235   2.4391   2.4462   2.4603   2.4753   2.4842
  2.5224   2.5319   2.5406   2.5485   2.5700   2.5982   2.6135   2.6317
  2.6489   2.6572   2.6809   2.6872   2.7035   2.7334   2.7457   2.7464
  2.7499   2.7792   2.7878   2.7886   2.8112   2.8209   2.8318   2.8744
  2.9112   2.9419   2.9699   3.0491   3.0678   3.0767   3.1100   3.1199
  3.1617   3.1718   3.2158   3.2225   3.2338   3.2619   3.3453   3.3698
  3.3990   3.5132   3.5204   3.5585   3.6850   3.7305   3.7786   3.8966
  3.9297   4.0093   4.0485   4.0997   4.3570   4.7963   4.8257   9.7503
  9.7783   9.7822   9.8116   9.8367   9.8549  23.3282  23.5207  23.7856
 23.8596  23.8880  23.8922  23.9345  23.9455  24.0203  24.0580  24.0801
 24.1507  25.8042  25.8064  25.8240  25.9182  25.9220  25.9833  26.1106
 26.1383  26.1643  26.1748  26.2999  26.3493  26.5449  26.5822  26.6004
 26.7537  26.8900  26.9791 215.7434 215.7714 215.7769 215.8125 215.8398
215.8664
 --------------------------------------------------------------

          Ground-State Mulliken Net Atomic Charges

     Atom                 Charge (a.u.)
  ----------------------------------------
      1 C                    -0.444686
      2 C                    -0.740042
      3 Cl                    0.551893
      4 C                     0.444401
      5 Cl                    0.483424
      6 C                    -1.249685
      7 H                     0.219219
      8 C                     0.341343
      9 Cl                    0.490433
     10 C                    -0.819523
     11 Cl                    0.575936
     12 C                     0.243369
     13 C                    -0.601275
     14 Cl                    0.440273
     15 C                     0.425437
     16 Cl                    0.504911
     17 C                    -0.540708
     18 H                     0.205686
     19 C                    -0.658337
     20 H                     0.177882
     21 C                    -0.243839
     22 H                     0.193887
  ----------------------------------------
  Sum of atomic charges =     0.000000

 -----------------------------------------------------------------
                    Cartesian Multipole Moments
 -----------------------------------------------------------------
    Charge (ESU x 10^10)
                -0.0000
    Dipole Moment (Debye)
         X      -0.1719      Y       1.9423      Z      -1.2715
       Tot       2.3278
    Quadrupole Moments (Debye-Ang)
        XX    -142.0023     XY       4.4278     YY    -146.1772
        XZ      -8.4176     YZ      -4.5940     ZZ    -141.4070
    Octopole Moments (Debye-Ang^2)
       XXX    -199.3705    XXY      71.7130    XYY     -69.6487
       YYY     174.5051    XXZ     -15.5192    XYZ     -10.8650
       YYZ      -7.9836    XZZ     -50.6887    YZZ      64.8332
       ZZZ     -31.4152
    Hexadecapole Moments (Debye-Ang^3)
      XXXX   -5659.2109   XXXY     593.8487   XXYY   -1175.9737
      XYYY     559.1760   YYYY   -1155.9485   XXXZ     384.2178
      XXYZ     -75.8769   XYYZ     165.5887   YYYZ    -174.0976
      XXZZ   -1382.4257   XYZZ     215.3008   YYZZ    -704.5695
      XZZZ     440.9114   YZZZ    -167.7781   ZZZZ   -3048.0962
 -----------------------------------------------------------------
 Calculating analytic gradient of the SCF energy
 Gradient of SCF Energy
            1           2           3           4           5           6
    1   0.0003896   0.0005849   0.0015167  -0.0000448   0.0000122  -0.0002012
    2   0.0004586  -0.0009909  -0.0096749  -0.0000864  -0.0000554   0.0000702
    3  -0.0006576   0.0003097  -0.0056597   0.0002251  -0.0001379   0.0002620
            7           8           9          10          11          12
    1   0.0000231  -0.0000899   0.0000276   0.0000198   0.0003583  -0.0006325
    2  -0.0000286  -0.0000653   0.0000136   0.0013024   0.0001713  -0.0002430
    3  -0.0000025  -0.0005327   0.0001831  -0.0001154   0.0000805   0.0002807
           13          14          15          16          17          18
    1   0.0002044  -0.0013213   0.0000804  -0.0000759   0.0001268   0.0000078
    2   0.0001444   0.0094921   0.0000985   0.0000131   0.0000673  -0.0000645
    3   0.0013347   0.0058472  -0.0000598  -0.0000206  -0.0000971   0.0000291
           19          20          21          22
    1  -0.0003149  -0.0000337  -0.0004861  -0.0001515
    2   0.0001714  -0.0000046  -0.0009256   0.0001361
    3  -0.0000955   0.0000088  -0.0012791   0.0000969
 Max gradient component =       9.675E-03
 RMS gradient           =       2.000E-03
 Gradient time:  CPU 262.55 s  wall 262.58 s
 Geometry Optimization Parameters
   NAtoms,    NIC,     NZ,  NCons,   NDum,   NFix, NCnnct, MaxDiis
       22     163      22       0       0       0       0       0

 Cartesian Hessian Update
 Hessian updated using BFGS update


** GEOMETRY OPTIMIZATION IN DELOCALIZED INTERNAL COORDINATES **
   Searching for a Minimum

   Optimization Cycle:   6

                       Coordinates (Angstroms)
     ATOM                X               Y               Z
      1  C         0.0107439192   -0.0447780640    0.0082926776
      2  C        -0.0010020617    0.1489429385    1.4018422215
      3  Cl        1.5027429986    0.3007427303    2.2594183875
      4  C        -1.2111144479    0.2248710606    2.0981748708
      5  Cl       -1.2604933529    0.4645991810    3.8249361384
      6  C        -2.4164683987    0.1159806366    1.4189440446
      7  H        -3.3493400993    0.1815447686    1.9608990515
      8  C        -2.4249971277   -0.0851596849    0.0454401450
      9  Cl       -3.9710590399   -0.2318381517   -0.7497594575
     10  C        -1.2205119036   -0.1716037080   -0.6606038672
     11  Cl       -1.2542044440   -0.5018108273   -2.3748235380
     12  C         1.2960258173   -0.0754915839   -0.7475078257
     13  C         2.2689056872   -1.0635549690   -0.5256502296
     14  Cl        1.9790591127   -2.3108453842    0.6527067203
     15  C         3.4662419285   -1.0393176309   -1.2520622027
     16  Cl        4.6988303114   -2.2539881211   -1.0049877158
     17  C         3.6995014313   -0.0399398297   -2.1920223970
     18  H         4.6323785204   -0.0405799540   -2.7407647898
     19  C         2.7389982979    0.9411256727   -2.4112091493
     20  H         2.9232577370    1.7220430555   -3.1388335369
     21  C         1.5483201875    0.9191353094   -1.6976136198
     22  H         0.8016820048    1.6857960521   -1.8627369718
   Point Group: c1    Number of degrees of freedom:    60


   Energy is  -3221.122231942

 Hessian updated using BFGS update

 60 Hessian modes will be used to form the next step
  Hessian Eigenvalues:
     0.016467    0.017757    0.019017    0.020908    0.020966    0.022965
     0.023585    0.023825    0.023874    0.024087    0.024091    0.024114
     0.024114    0.024134    0.024139    0.024148    0.024172    0.025763
     0.028432    0.073946    0.159999    0.160008    0.160048    0.160235
     0.218203    0.221030    0.231519    0.235043    0.236692    0.249548
     0.249913    0.249995    0.250003    0.250039    0.250568    0.257741
     0.289232    0.291609    0.300964    0.301022    0.301048    0.301207
     0.318197    0.354916    0.356665    0.356665    0.356686    0.375637
     0.412696    0.427167    0.431469    0.456070    0.461825    0.467758
     0.471599    0.478013    0.478220    0.479049    0.486449    0.585486

 Minimum search - taking simple RFO step
 Searching for Lamda that Minimizes Along All modes
 Value Taken    Lamda =  -0.00512584
 Calculated Step too Large.  Step scaled by  0.662552
 Step Taken.  Stepsize is  0.300000

                             Maximum     Tolerance    Cnvgd?
         Gradient           0.008462      0.000300      NO
         Displacement       0.218973      0.001200      NO
         Energy change     -0.004169      0.000001      NO


 New Cartesian Coordinates Obtained by Inverse Iteration

 Displacement from previous Coordinates is:  0.529105
 ----------------------------------------------------------------
             Standard Nuclear Orientation (Angstroms)
    I     Atom           X                Y                Z
 ----------------------------------------------------------------
    1      C       0.0094355292    -0.0497364910     0.0087863519
    2      C      -0.0003930582     0.1851720201     1.3947562426
    3      Cl      1.5067831880     0.3807474523     2.2409864442
    4      C      -1.2096111593     0.2640720822     2.0911635898
    5      Cl     -1.2588553690     0.5568661355     3.8098482776
    6      C      -2.4142521003     0.1155987365     1.4171388056
    7      H      -3.3471561853     0.1846634159     1.9587875993
    8      C      -2.4228116544    -0.1266445209     0.0504573726
    9      Cl     -3.9659740570    -0.3160482599    -0.7407850342
   10      C      -1.2180114719    -0.2155912891    -0.6548529882
   11      Cl     -1.2417183228    -0.5803928210    -2.3613358794
   12      C       1.2956419387    -0.0756777464    -0.7481126497
   13      C       2.2475596384    -1.0884100975    -0.5577562096
   14      Cl      1.9284985077    -2.3669710833     0.5815623400
   15      C       3.4467395488    -1.0622456222    -1.2799594038
   16      Cl      4.6562509774    -2.3067268513    -1.0706890219
   17      C       3.7001250921    -0.0346926411    -2.1842263055
   18      H       4.6343803414    -0.0331723015    -2.7306610226
   19      C       2.7583856856     0.9704638188    -2.3723302140
   20      H       2.9592318753     1.7710602406    -3.0737456895
   21      C       1.5649360759     0.9462709346    -1.6621193989
   22      H       0.8283120580     1.7272683854    -1.8048342503
 ----------------------------------------------------------------
 Nuclear Repulsion Energy =        2084.60277744 hartrees
 There are       89 alpha and       89 beta electrons
 Applying Cartesian multipole field
    Component          Value
    ---------          -----
     (2,0,0)        1.00000E-11
     (0,2,0)        2.00000E-11
     (0,0,2)       -3.00000E-11
 Nucleus-field energy     =    -0.0000000091 hartrees
 Requested basis set is 6-311++G(d,p)
 There are 170 shells and 472 basis functions
 A cutoff of  1.0D-15 yielded  11029 shell pairs
 There are     93178 function pairs (    100226 Cartesian)
 Smallest overlap matrix eigenvalue = 1.98E-07
 Linear dependence detected in AO basis
 Number of orthogonalized atomic orbitals = 467
 Maximum deviation from orthogonality = 3.300E-10
 Guess from superposition of atomic densities
 Warning:  Energy on first SCF cycle will be non-variational
 SAD guess density has 178.000000 electrons

 -----------------------------------------------------------------------
  General SCF calculation program by
  Eric Jon Sundstrom, Paul Horn, Yuezhi Mao, Dmitri Zuev, Alec White,
  David Stuck, Shaama M.S., Shane Yost, Joonho Lee, David Small,
  Daniel Levine, Susi Lehtola, Hugh Burton, Evgeny Epifanovsky,
  Bang C. Huynh
 -----------------------------------------------------------------------
 Exchange:     0.2000 Hartree-Fock + 0.0800 Slater + 0.7200 B88
 Correlation:  0.1900 VWN1RPA + 0.8100 LYP
 Using SG-1 standard quadrature grid
 A restricted SCF calculation will be
 performed using DIIS
 SCF converges when DIIS error is below 1.0e-08
 ---------------------------------------
  Cycle       Energy         DIIS error
 ---------------------------------------
    1   -3225.3721354338      2.83e-02  
    2   -3220.9946375408      2.15e-03  
    3   -3220.8987857188      2.73e-03  
    4   -3221.1140956484      5.91e-04  
    5   -3221.1230279917      2.66e-04  
    6   -3221.1248735511      9.18e-05  
    7   -3221.1250893720      1.76e-05  
    8   -3221.1250941999      1.05e-05  
    9   -3221.1250972395      2.68e-06  
   10   -3221.1250974299      8.97e-07  
   11   -3221.1250974500      2.69e-07  
   12   -3221.1250974516      1.37e-07  
   13   -3221.1250974520      4.02e-08  
   14   -3221.1250974524      1.31e-08  
   15   -3221.1250974523      4.87e-09  Convergence criterion met
 ---------------------------------------
 SCF time:   CPU 782.08s  wall 782.00s 
 SCF   energy in the final basis set =    -3221.1250974523
 Total energy in the final basis set =    -3221.1250974523

 --------------------------------------------------------------

                    Orbital Energies (a.u.)
 --------------------------------------------------------------

 Alpha MOs
 -- Occupied --
********-101.5781-101.5781-101.5748-101.5693-101.5692 -10.2781 -10.2767
-10.2758 -10.2753 -10.2676 -10.2644 -10.2439 -10.2295 -10.2257 -10.2109
-10.2083 -10.2063  -9.4935  -9.4929  -9.4927  -9.4899  -9.4843  -9.4839
 -7.2584  -7.2576  -7.2574  -7.2548  -7.2492  -7.2488  -7.2483  -7.2477
 -7.2477  -7.2475  -7.2470  -7.2470  -7.2447  -7.2439  -7.2390  -7.2387
 -7.2385  -7.2381  -0.9607  -0.9348  -0.9204  -0.8939  -0.8780  -0.8721
 -0.8615  -0.8411  -0.8001  -0.7565  -0.7536  -0.7420  -0.6778  -0.6320
 -0.6217  -0.6199  -0.5497  -0.5478  -0.5318  -0.5153  -0.4983  -0.4799
 -0.4694  -0.4644  -0.4591  -0.4566  -0.4398  -0.4328  -0.4222  -0.4103
 -0.3996  -0.3990  -0.3780  -0.3685  -0.3611  -0.3582  -0.3490  -0.3453
 -0.3414  -0.3312  -0.3279  -0.3255  -0.3183  -0.2892  -0.2721  -0.2663
 -0.2644
 -- Virtual --
 -0.0710  -0.0575  -0.0451  -0.0425  -0.0401  -0.0198  -0.0104  -0.0079
 -0.0011   0.0110   0.0127   0.0227   0.0248   0.0276   0.0315   0.0400
  0.0482   0.0504   0.0546   0.0556   0.0608   0.0696   0.0728   0.0783
  0.0789   0.0813   0.0875   0.0894   0.0930   0.0973   0.0999   0.1042
  0.1062   0.1084   0.1132   0.1135   0.1169   0.1205   0.1242   0.1262
  0.1285   0.1298   0.1324   0.1347   0.1394   0.1447   0.1485   0.1490
  0.1521   0.1561   0.1617   0.1668   0.1745   0.1751   0.1799   0.1852
  0.1873   0.1901   0.1956   0.2000   0.2016   0.2110   0.2134   0.2198
  0.2211   0.2251   0.2286   0.2316   0.2342   0.2392   0.2431   0.2498
  0.2535   0.2554   0.2573   0.2581   0.2645   0.2694   0.2711   0.2748
  0.2768   0.2825   0.2855   0.2883   0.2942   0.3000   0.3016   0.3085
  0.3088   0.3170   0.3283   0.3298   0.3391   0.3397   0.3487   0.3565
  0.3978   0.4187   0.4259   0.4314   0.4344   0.4399   0.4480   0.4549
  0.4567   0.4620   0.4640   0.4691   0.4819   0.4852   0.4916   0.4950
  0.5006   0.5041   0.5142   0.5222   0.5248   0.5276   0.5433   0.5473
  0.5571   0.5647   0.5746   0.5775   0.5836   0.5889   0.5978   0.6023
  0.6073   0.6106   0.6165   0.6208   0.6231   0.6351   0.6498   0.6514
  0.6637   0.6716   0.6733   0.6820   0.6925   0.6972   0.7064   0.7137
  0.7241   0.7379   0.7625   0.7861   0.7993   0.8053   0.8179   0.8252
  0.8271   0.8337   0.8370   0.8395   0.8405   0.8448   0.8459   0.8516
  0.8561   0.8574   0.8594   0.8682   0.8695   0.8778   0.8869   0.8871
  0.8945   0.8971   0.9055   0.9132   0.9172   0.9232   0.9341   0.9345
  0.9421   0.9485   0.9511   0.9608   0.9632   0.9716   0.9748   0.9807
  0.9864   0.9905   0.9964   0.9999   1.0107   1.0269   1.0423   1.0564
  1.0574   1.0665   1.0992   1.1165   1.1457   1.1605   1.1629   1.1688
  1.1950   1.2254   1.2309   1.2421   1.2480   1.2560   1.2653   1.2773
  1.2940   1.2988   1.3069   1.3103   1.3463   1.3666   1.3724   1.3774
  1.4168   1.4343   1.4592   1.4861   1.5097   1.5145   1.5450   1.5576
  1.5636   1.5757   1.5859   1.6089   1.6221   1.6507   1.6732   1.6804
  1.7167   1.7350   1.7502   1.7593   1.7636   1.7874   1.8007   1.8211
  1.8282   1.8601   1.8747   1.8882   1.8956   1.9094   1.9230   1.9303
  1.9395   1.9647   1.9796   1.9975   2.0159   2.0360   2.0561   2.0751
  2.1283   2.1754   2.1781   2.1999   2.2216   2.2415   2.2475   2.2640
  2.2706   2.2786   2.2921   2.2983   2.3085   2.3256   2.3349   2.3400
  2.3817   2.4009   2.4142   2.4288   2.4448   2.4522   2.4610   2.4752
  2.4794   2.5195   2.5314   2.5401   2.5491   2.5699   2.6040   2.6124
  2.6263   2.6528   2.6614   2.6847   2.6870   2.7041   2.7340   2.7440
  2.7453   2.7518   2.7789   2.7864   2.7880   2.8159   2.8218   2.8348
  2.8704   2.9097   2.9464   2.9790   3.0514   3.0701   3.0785   3.1105
  3.1215   3.1653   3.1729   3.2190   3.2243   3.2378   3.2614   3.3469
  3.3708   3.3989   3.5155   3.5215   3.5603   3.6881   3.7336   3.7801
  3.8970   3.9303   4.0103   4.0486   4.0997   4.3483   4.7979   4.8267
  9.7550   9.7798   9.7846   9.8126   9.8280   9.8636  23.3326  23.5207
 23.7869  23.8612  23.8891  23.8942  23.9366  23.9479  24.0212  24.0623
 24.0823  24.1514  25.8030  25.8056  25.8228  25.9180  25.9244  25.9788
 26.1130  26.1478  26.1666  26.1885  26.3072  26.3511  26.5437  26.5883
 26.5976  26.7709  26.8795  26.9792 215.7485 215.7733 215.7794 215.8129
215.8302 215.8771
 --------------------------------------------------------------

          Ground-State Mulliken Net Atomic Charges

     Atom                 Charge (a.u.)
  ----------------------------------------
      1 C                    -0.139118
      2 C                    -1.302254
      3 Cl                    0.526166
      4 C                     0.625168
      5 Cl                    0.510862
      6 C                    -1.054875
      7 H                     0.225725
      8 C                     0.150124
      9 Cl                    0.500072
     10 C                    -0.318965
     11 Cl                    0.573293
     12 C                     0.510870
     13 C                    -1.477664
     14 Cl                    0.444049
     15 C                     0.431004
     16 Cl                    0.504144
     17 C                    -0.490373
     18 H                     0.207242
     19 C                    -0.693600
     20 H                     0.177768
     21 C                    -0.104338
     22 H                     0.194697
  ----------------------------------------
  Sum of atomic charges =     0.000000

 -----------------------------------------------------------------
                    Cartesian Multipole Moments
 -----------------------------------------------------------------
    Charge (ESU x 10^10)
                -0.0000
    Dipole Moment (Debye)
         X      -0.1520      Y       1.9952      Z      -1.2280
       Tot       2.3477
    Quadrupole Moments (Debye-Ang)
        XX    -141.7735     XY       4.5280     YY    -146.0347
        XZ      -8.3498     YZ      -4.6415     ZZ    -141.7030
    Octopole Moments (Debye-Ang^2)
       XXX    -195.7758    XXY      73.4729    XYY     -68.4352
       YYY     178.2560    XXZ     -13.9181    XYZ     -10.9479
       YYZ      -6.4736    XZZ     -50.6093    YZZ      66.0402
       ZZZ     -25.0532
    Hexadecapole Moments (Debye-Ang^3)
      XXXX   -5601.9892   XXXY     581.7337   XXYY   -1177.0425
      XYYY     544.4072   YYYY   -1221.9375   XXXZ     403.0345
      XXYZ     -90.8261   XYYZ     171.1715   YYYZ    -220.5528
      XXZZ   -1371.0194   XYZZ     211.8551   YYZZ    -710.8264
      XZZZ     463.2170   YZZZ    -208.0680   ZZZZ   -3025.6502
 -----------------------------------------------------------------
 Calculating analytic gradient of the SCF energy
 Gradient of SCF Energy
            1           2           3           4           5           6
    1  -0.0003625   0.0003944   0.0010215   0.0000712   0.0000888   0.0000170
    2   0.0001059  -0.0006640  -0.0062865   0.0000267  -0.0000359  -0.0000536
    3  -0.0002491  -0.0000013  -0.0034839   0.0000762  -0.0000640   0.0000104
            7           8           9          10          11          12
    1   0.0000134  -0.0001146   0.0001777  -0.0000474   0.0002359   0.0001916
    2   0.0000259  -0.0000107   0.0000453   0.0007845   0.0001539  -0.0000248
    3   0.0000005  -0.0002497  -0.0000278  -0.0001107   0.0001561  -0.0001379
           13          14          15          16          17          18
    1  -0.0000684  -0.0007226   0.0000563  -0.0000797  -0.0000021   0.0000106
    2   0.0003173   0.0059544   0.0001162  -0.0000211   0.0001283  -0.0000646
    3   0.0008890   0.0039100   0.0000210   0.0000025  -0.0000700   0.0000215
           19          20          21          22
    1  -0.0001585   0.0000205  -0.0004566  -0.0002863
    2   0.0000638  -0.0000225  -0.0005144  -0.0000240
    3  -0.0000885   0.0000070  -0.0006655   0.0000540
 Max gradient component =       6.286E-03
 RMS gradient           =       1.277E-03
 Gradient time:  CPU 261.96 s  wall 261.98 s
 Geometry Optimization Parameters
   NAtoms,    NIC,     NZ,  NCons,   NDum,   NFix, NCnnct, MaxDiis
       22     163      22       0       0       0       0       0

 Cartesian Hessian Update
 Hessian updated using BFGS update


** GEOMETRY OPTIMIZATION IN DELOCALIZED INTERNAL COORDINATES **
   Searching for a Minimum

   Optimization Cycle:   7

                       Coordinates (Angstroms)
     ATOM                X               Y               Z
      1  C         0.0094355292   -0.0497364910    0.0087863519
      2  C        -0.0003930582    0.1851720201    1.3947562426
      3  Cl        1.5067831880    0.3807474523    2.2409864442
      4  C        -1.2096111593    0.2640720822    2.0911635898
      5  Cl       -1.2588553690    0.5568661355    3.8098482776
      6  C        -2.4142521003    0.1155987365    1.4171388056
      7  H        -3.3471561853    0.1846634159    1.9587875993
      8  C        -2.4228116544   -0.1266445209    0.0504573726
      9  Cl       -3.9659740570   -0.3160482599   -0.7407850342
     10  C        -1.2180114719   -0.2155912891   -0.6548529882
     11  Cl       -1.2417183228   -0.5803928210   -2.3613358794
     12  C         1.2956419387   -0.0756777464   -0.7481126497
     13  C         2.2475596384   -1.0884100975   -0.5577562096
     14  Cl        1.9284985077   -2.3669710833    0.5815623400
     15  C         3.4467395488   -1.0622456222   -1.2799594038
     16  Cl        4.6562509774   -2.3067268513   -1.0706890219
     17  C         3.7001250921   -0.0346926411   -2.1842263055
     18  H         4.6343803414   -0.0331723015   -2.7306610226
     19  C         2.7583856856    0.9704638188   -2.3723302140
     20  H         2.9592318753    1.7710602406   -3.0737456895
     21  C         1.5649360759    0.9462709346   -1.6621193989
     22  H         0.8283120580    1.7272683854   -1.8048342503
   Point Group: c1    Number of degrees of freedom:    60


   Energy is  -3221.125097452

 Hessian updated using BFGS update

 60 Hessian modes will be used to form the next step
  Hessian Eigenvalues:
     0.012447    0.017824    0.018807    0.020885    0.020945    0.022748
     0.023047    0.023658    0.023857    0.023897    0.024091    0.024093
     0.024114    0.024116    0.024136    0.024145    0.024155    0.024222
     0.028448    0.073527    0.160001    0.160009    0.160044    0.160251
     0.218248    0.221033    0.231516    0.235043    0.236732    0.249542
     0.249988    0.249997    0.250002    0.250032    0.250532    0.257902
     0.289235    0.291695    0.300964    0.301018    0.301052    0.301201
     0.318208    0.354930    0.356665    0.356665    0.356686    0.375696
     0.412716    0.427159    0.431466    0.456005    0.461821    0.467737
     0.471620    0.478009    0.478221    0.479070    0.486639    0.584882

 Minimum search - taking simple RFO step
 Searching for Lamda that Minimizes Along All modes
 Value Taken    Lamda =  -0.00331244
 Calculated Step too Large.  Step scaled by  0.670939
 Step Taken.  Stepsize is  0.300000

                             Maximum     Tolerance    Cnvgd?
         Gradient           0.005464      0.000300      NO
         Displacement       0.215740      0.001200      NO
         Energy change     -0.002866      0.000001      NO


 New Cartesian Coordinates Obtained by Inverse Iteration

 Displacement from previous Coordinates is:  0.544541
 ----------------------------------------------------------------
             Standard Nuclear Orientation (Angstroms)
    I     Atom           X                Y                Z
 ----------------------------------------------------------------
    1      C       0.0082746198    -0.0465960500     0.0085656854
    2      C      -0.0015735132     0.2263142657     1.3866256130
    3      Cl      1.5078477368     0.4677719660     2.2198975646
    4      C      -1.2101435456     0.3023593421     2.0839684698
    5      Cl     -1.2617155401     0.6437564639     3.7936890184
    6      C      -2.4130030424     0.1111190987     1.4168716124
    7      H      -3.3459725869     0.1767061631     1.9590137845
    8      C      -2.4201906407    -0.1696336065     0.0576944605
    9      Cl     -3.9608670076    -0.4117997827    -0.7239640173
   10      C      -1.2148254023    -0.2536923311    -0.6483553166
   11      Cl     -1.2271218702    -0.6549798032    -2.3461961888
   12      C       1.2951598064    -0.0706981574    -0.7490175469
   13      C       2.2236760517    -1.1090949241    -0.5908298129
   14      Cl      1.8724958720    -2.4154610158     0.5092014521
   15      C       3.4244569430    -1.0857753709    -1.3096046209
   16      Cl      4.6075039128    -2.3609257034    -1.1376514724
   17      C       3.7014914056    -0.0335261132    -2.1782691698
   18      H       4.6370273557    -0.0328998903    -2.7225404137
   19      C       2.7820454315     0.9971556438    -2.3343964919
   20      H       3.0018728927     1.8156484747    -3.0090187106
   21      C       1.5859945685     0.9752869635    -1.6273555803
   22      H       0.8650636307     1.7748378636    -1.7462493628
 ----------------------------------------------------------------
 Nuclear Repulsion Energy =        2083.15874529 hartrees
 There are       89 alpha and       89 beta electrons
 Applying Cartesian multipole field
    Component          Value
    ---------          -----
     (2,0,0)        1.00000E-11
     (0,2,0)        2.00000E-11
     (0,0,2)       -3.00000E-11
 Nucleus-field energy     =    -0.0000000077 hartrees
 Requested basis set is 6-311++G(d,p)
 There are 170 shells and 472 basis functions
 A cutoff of  1.0D-15 yielded  11023 shell pairs
 There are     93168 function pairs (    100221 Cartesian)
 Smallest overlap matrix eigenvalue = 1.93E-07
 Linear dependence detected in AO basis
 Number of orthogonalized atomic orbitals = 467
 Maximum deviation from orthogonality = 6.123E-10
 Guess from superposition of atomic densities
 Warning:  Energy on first SCF cycle will be non-variational
 SAD guess density has 178.000000 electrons

 -----------------------------------------------------------------------
  General SCF calculation program by
  Eric Jon Sundstrom, Paul Horn, Yuezhi Mao, Dmitri Zuev, Alec White,
  David Stuck, Shaama M.S., Shane Yost, Joonho Lee, David Small,
  Daniel Levine, Susi Lehtola, Hugh Burton, Evgeny Epifanovsky,
  Bang C. Huynh
 -----------------------------------------------------------------------
 Exchange:     0.2000 Hartree-Fock + 0.0800 Slater + 0.7200 B88
 Correlation:  0.1900 VWN1RPA + 0.8100 LYP
 Using SG-1 standard quadrature grid
 A restricted SCF calculation will be
 performed using DIIS
 SCF converges when DIIS error is below 1.0e-08
 ---------------------------------------
  Cycle       Energy         DIIS error
 ---------------------------------------
    1   -3225.3660201684      2.83e-02  
    2   -3220.9963861703      2.15e-03  
    3   -3220.9009546654      2.73e-03  
    4   -3221.1159581500      5.89e-04  
    5   -3221.1248293120      2.65e-04  
    6   -3221.1266585524      9.11e-05  
    7   -3221.1268722247      1.65e-05  
    8   -3221.1268765082      9.60e-06  
    9   -3221.1268790289      2.70e-06  
   10   -3221.1268792240      8.96e-07  
   11   -3221.1268792442      2.53e-07  
   12   -3221.1268792455      1.30e-07  
   13   -3221.1268792461      4.10e-08  
   14   -3221.1268792461      1.35e-08  
   15   -3221.1268792460      4.79e-09  Convergence criterion met
 ---------------------------------------
 SCF time:   CPU 783.54s  wall 783.00s 
 SCF   energy in the final basis set =    -3221.1268792460
 Total energy in the final basis set =    -3221.1268792460

 --------------------------------------------------------------

                    Orbital Energies (a.u.)
 --------------------------------------------------------------

 Alpha MOs
 -- Occupied --
********-101.5783-101.5780-101.5756-101.5698-101.5694 -10.2779 -10.2768
-10.2759 -10.2754 -10.2674 -10.2645 -10.2434 -10.2292 -10.2257 -10.2108
-10.2083 -10.2065  -9.4935  -9.4928  -9.4928  -9.4905  -9.4847  -9.4840
 -7.2584  -7.2576  -7.2575  -7.2554  -7.2496  -7.2489  -7.2483  -7.2477
 -7.2477  -7.2476  -7.2471  -7.2469  -7.2453  -7.2445  -7.2394  -7.2389
 -7.2388  -7.2382  -0.9606  -0.9347  -0.9202  -0.8939  -0.8777  -0.8725
 -0.8613  -0.8411  -0.8000  -0.7566  -0.7537  -0.7421  -0.6777  -0.6312
 -0.6219  -0.6205  -0.5495  -0.5479  -0.5318  -0.5159  -0.4981  -0.4799
 -0.4694  -0.4643  -0.4591  -0.4565  -0.4395  -0.4329  -0.4222  -0.4094
 -0.3997  -0.3989  -0.3769  -0.3676  -0.3610  -0.3576  -0.3497  -0.3453
 -0.3418  -0.3315  -0.3285  -0.3259  -0.3200  -0.2877  -0.2731  -0.2666
 -0.2647
 -- Virtual --
 -0.0689  -0.0577  -0.0448  -0.0441  -0.0411  -0.0199  -0.0106  -0.0080
 -0.0012   0.0110   0.0124   0.0227   0.0249   0.0273   0.0312   0.0398
  0.0479   0.0506   0.0547   0.0559   0.0606   0.0690   0.0723   0.0785
  0.0789   0.0809   0.0871   0.0896   0.0930   0.0970   0.0994   0.1043
  0.1063   0.1084   0.1128   0.1131   0.1168   0.1205   0.1245   0.1263
  0.1276   0.1295   0.1321   0.1341   0.1397   0.1444   0.1477   0.1491
  0.1528   0.1557   0.1607   0.1670   0.1743   0.1756   0.1795   0.1851
  0.1869   0.1908   0.1968   0.2003   0.2020   0.2112   0.2131   0.2195
  0.2205   0.2252   0.2276   0.2310   0.2319   0.2386   0.2441   0.2490
  0.2521   0.2567   0.2584   0.2588   0.2641   0.2698   0.2713   0.2737
  0.2756   0.2832   0.2860   0.2878   0.2955   0.3006   0.3014   0.3059
  0.3078   0.3155   0.3284   0.3295   0.3373   0.3400   0.3492   0.3577
  0.3973   0.4190   0.4254   0.4328   0.4362   0.4404   0.4465   0.4534
  0.4563   0.4622   0.4646   0.4711   0.4825   0.4842   0.4901   0.4975
  0.5025   0.5056   0.5172   0.5221   0.5252   0.5282   0.5432   0.5473
  0.5575   0.5670   0.5747   0.5782   0.5813   0.5888   0.5984   0.5999
  0.6091   0.6105   0.6156   0.6236   0.6243   0.6366   0.6509   0.6559
  0.6626   0.6688   0.6731   0.6822   0.6917   0.6955   0.7053   0.7122
  0.7246   0.7379   0.7662   0.7845   0.7993   0.8036   0.8192   0.8266
  0.8273   0.8339   0.8364   0.8400   0.8419   0.8448   0.8469   0.8527
  0.8555   0.8577   0.8589   0.8684   0.8734   0.8781   0.8854   0.8874
  0.8910   0.8962   0.9047   0.9095   0.9138   0.9224   0.9345   0.9358
  0.9449   0.9486   0.9527   0.9604   0.9635   0.9715   0.9756   0.9841
  0.9889   0.9944   0.9946   0.9985   1.0099   1.0265   1.0428   1.0565
  1.0597   1.0646   1.1016   1.1182   1.1486   1.1599   1.1645   1.1699
  1.2012   1.2268   1.2316   1.2437   1.2488   1.2564   1.2660   1.2772
  1.2914   1.2986   1.3064   1.3150   1.3466   1.3702   1.3707   1.3723
  1.4181   1.4302   1.4569   1.4833   1.5100   1.5125   1.5485   1.5585
  1.5646   1.5769   1.5866   1.6087   1.6222   1.6516   1.6711   1.6798
  1.7166   1.7339   1.7495   1.7578   1.7645   1.7868   1.7970   1.8213
  1.8263   1.8590   1.8755   1.8875   1.8942   1.9089   1.9221   1.9329
  1.9436   1.9634   1.9817   2.0010   2.0148   2.0356   2.0562   2.0752
  2.1257   2.1747   2.1763   2.2028   2.2245   2.2396   2.2487   2.2615
  2.2670   2.2799   2.2969   2.3006   2.3088   2.3215   2.3378   2.3394
  2.3819   2.3982   2.4199   2.4294   2.4460   2.4541   2.4598   2.4693
  2.4803   2.5170   2.5292   2.5394   2.5516   2.5664   2.6074   2.6128
  2.6195   2.6523   2.6643   2.6874   2.6889   2.7040   2.7339   2.7423
  2.7439   2.7510   2.7776   2.7857   2.7877   2.8213   2.8236   2.8356
  2.8643   2.9078   2.9504   2.9801   3.0530   3.0728   3.0811   3.1112
  3.1220   3.1633   3.1745   3.2197   3.2257   3.2429   3.2596   3.3482
  3.3721   3.3988   3.5158   3.5214   3.5622   3.6911   3.7361   3.7816
  3.8964   3.9307   4.0115   4.0486   4.0997   4.3414   4.7991   4.8263
  9.7590   9.7811   9.7838   9.8128   9.8232   9.8610  23.3346  23.5210
 23.7878  23.8612  23.8896  23.8957  23.9358  23.9496  24.0214  24.0650
 24.0847  24.1520  25.8014  25.8053  25.8211  25.9192  25.9408  25.9638
 26.1144  26.1540  26.1668  26.2126  26.2656  26.3531  26.5398  26.5897
 26.6000  26.7814  26.8638  26.9870 215.7527 215.7748 215.7785 215.8115
215.8272 215.8735
 --------------------------------------------------------------

          Ground-State Mulliken Net Atomic Charges

     Atom                 Charge (a.u.)
  ----------------------------------------
      1 C                    -0.215662
      2 C                    -1.292741
      3 Cl                    0.528852
      4 C                     0.618640
      5 Cl                    0.520598
      6 C                    -0.948710
      7 H                     0.229184
      8 C                     0.154357
      9 Cl                    0.507394
     10 C                    -0.337958
     11 Cl                    0.595304
     12 C                     0.268485
     13 C                    -1.653121
     14 Cl                    0.477319
     15 C                     0.647649
     16 Cl                    0.504840
     17 C                    -0.384945
     18 H                     0.209155
     19 C                    -0.726169
     20 H                     0.176831
     21 C                    -0.076044
     22 H                     0.196744
  ----------------------------------------
  Sum of atomic charges =     0.000000

 -----------------------------------------------------------------
                    Cartesian Multipole Moments
 -----------------------------------------------------------------
    Charge (ESU x 10^10)
                -0.0000
    Dipole Moment (Debye)
         X      -0.1256      Y       2.0443      Z      -1.1813
       Tot       2.3644
    Quadrupole Moments (Debye-Ang)
        XX    -141.5035     XY       4.6473     YY    -145.9167
        XZ      -8.3109     YZ      -4.6906     ZZ    -141.9874
    Octopole Moments (Debye-Ang^2)
       XXX    -191.5239    XXY      75.0481    XYY     -67.0161
       YYY     181.8944    XXZ     -12.3766    XYZ     -10.9814
       YYZ      -4.9979    XZZ     -50.2732    YZZ      67.0238
       ZZZ     -18.8393
    Hexadecapole Moments (Debye-Ang^3)
      XXXX   -5539.6195   XXXY     566.1817   XXYY   -1177.8873
      XYYY     525.9987   YYYY   -1291.3946   XXXZ     423.9141
      XXYZ    -105.7624   XYYZ     177.7563   YYYZ    -267.0324
      XXZZ   -1358.4241   XYZZ     206.8173   YYZZ    -717.7180
      XZZZ     487.7621   YZZZ    -248.8843   ZZZZ   -3002.8161
 -----------------------------------------------------------------
 Calculating analytic gradient of the SCF energy
 Gradient of SCF Energy
            1           2           3           4           5           6
    1  -0.0007682   0.0001290   0.0008252   0.0000645   0.0000265   0.0000195
    2  -0.0000933  -0.0003870  -0.0039288  -0.0000078  -0.0000016   0.0000107
    3  -0.0000865  -0.0002535  -0.0020561   0.0000007   0.0000093  -0.0001319
            7           8           9          10          11          12
    1  -0.0000134  -0.0002581   0.0000828   0.0003070   0.0003243   0.0005836
    2   0.0000141   0.0000012   0.0000588   0.0005424   0.0000846   0.0000183
    3   0.0000272   0.0001709   0.0000180  -0.0002101   0.0000832  -0.0002484
           13          14          15          16          17          18
    1  -0.0001176  -0.0003560  -0.0000859  -0.0000111  -0.0000779   0.0000113
    2   0.0005783   0.0033895  -0.0000652   0.0000100   0.0001774  -0.0000223
    3   0.0005260   0.0025431   0.0000041   0.0000247  -0.0000176   0.0000144
           19          20          21          22
    1   0.0000186   0.0000506  -0.0005036  -0.0002511
    2   0.0000308  -0.0000260  -0.0003127  -0.0000712
    3  -0.0000615   0.0000109  -0.0003697   0.0000030
 Max gradient component =       3.929E-03
 RMS gradient           =       7.938E-04
 Gradient time:  CPU 261.95 s  wall 261.96 s
 Geometry Optimization Parameters
   NAtoms,    NIC,     NZ,  NCons,   NDum,   NFix, NCnnct, MaxDiis
       22     163      22       0       0       0       0       0

 Cartesian Hessian Update
 Hessian updated using BFGS update


** GEOMETRY OPTIMIZATION IN DELOCALIZED INTERNAL COORDINATES **
   Searching for a Minimum

   Optimization Cycle:   8

                       Coordinates (Angstroms)
     ATOM                X               Y               Z
      1  C         0.0082746198   -0.0465960500    0.0085656854
      2  C        -0.0015735132    0.2263142657    1.3866256130
      3  Cl        1.5078477368    0.4677719660    2.2198975646
      4  C        -1.2101435456    0.3023593421    2.0839684698
      5  Cl       -1.2617155401    0.6437564639    3.7936890184
      6  C        -2.4130030424    0.1111190987    1.4168716124
      7  H        -3.3459725869    0.1767061631    1.9590137845
      8  C        -2.4201906407   -0.1696336065    0.0576944605
      9  Cl       -3.9608670076   -0.4117997827   -0.7239640173
     10  C        -1.2148254023   -0.2536923311   -0.6483553166
     11  Cl       -1.2271218702   -0.6549798032   -2.3461961888
     12  C         1.2951598064   -0.0706981574   -0.7490175469
     13  C         2.2236760517   -1.1090949241   -0.5908298129
     14  Cl        1.8724958720   -2.4154610158    0.5092014521
     15  C         3.4244569430   -1.0857753709   -1.3096046209
     16  Cl        4.6075039128   -2.3609257034   -1.1376514724
     17  C         3.7014914056   -0.0335261132   -2.1782691698
     18  H         4.6370273557   -0.0328998903   -2.7225404137
     19  C         2.7820454315    0.9971556438   -2.3343964919
     20  H         3.0018728927    1.8156484747   -3.0090187106
     21  C         1.5859945685    0.9752869635   -1.6273555803
     22  H         0.8650636307    1.7748378636   -1.7462493628
   Point Group: c1    Number of degrees of freedom:    60


   Energy is  -3221.126879246

 Hessian updated using BFGS update

 60 Hessian modes will be used to form the next step
  Hessian Eigenvalues:
     0.009041    0.017870    0.018739    0.020863    0.020938    0.022239
     0.023014    0.023649    0.023847    0.023905    0.024090    0.024092
     0.024115    0.024116    0.024137    0.024152    0.024157    0.024217
     0.028448    0.073270    0.160001    0.160009    0.160042    0.160228
     0.218175    0.221033    0.231544    0.235042    0.236718    0.249518
     0.249956    0.249998    0.250015    0.250089    0.250529    0.257876
     0.289236    0.291735    0.300964    0.301015    0.301049    0.301205
     0.318402    0.354929    0.356665    0.356665    0.356687    0.375700
     0.412713    0.427149    0.431465    0.456003    0.461816    0.467781
     0.471636    0.478075    0.478221    0.479072    0.486630    0.584218

 Minimum search - taking simple RFO step
 Searching for Lamda that Minimizes Along All modes
 Value Taken    Lamda =  -0.00191700
 Calculated Step too Large.  Step scaled by  0.726859
 Step Taken.  Stepsize is  0.300000

                             Maximum     Tolerance    Cnvgd?
         Gradient           0.003375      0.000300      NO
         Displacement       0.215215      0.001200      NO
         Energy change     -0.001782      0.000001      NO


 New Cartesian Coordinates Obtained by Inverse Iteration

 Displacement from previous Coordinates is:  0.551296
 ----------------------------------------------------------------
             Standard Nuclear Orientation (Angstroms)
    I     Atom           X                Y                Z
 ----------------------------------------------------------------
    1      C       0.0079693161    -0.0375132654     0.0087183308
    2      C      -0.0041904772     0.2708175826     1.3786326946
    3      Cl      1.5045128770     0.5621368895     2.1989852384
    4      C      -1.2124841424     0.3386772522     2.0768410761
    5      Cl     -1.2683761368     0.7242975243     3.7769498680
    6      C      -2.4118517121     0.1014468980     1.4175171209
    7      H      -3.3450503578     0.1588957115     1.9602048202
    8      C      -2.4156213115    -0.2139534429     0.0658893359
    9      Cl     -3.9511224818    -0.5139668787    -0.7058921901
   10      C      -1.2099669080    -0.2875933541    -0.6407126633
   11      Cl     -1.2116639951    -0.7219194838    -2.3298539987
   12      C       1.2953715016    -0.0609586048    -0.7485891417
   13      C       2.1984427594    -1.1251203128    -0.6227519668
   14      Cl      1.8130017080    -2.4551355519     0.4385001546
   15      C       3.4004901140    -1.1081138683    -1.3390078611
   16      Cl      4.5520903487    -2.4161993690    -1.2065845209
   17      C       3.7025287656    -0.0359500421    -2.1746516967
   18      H       4.6380341973    -0.0401520679    -2.7189713955
   19      C       2.8079663851     1.0206467217    -2.2981382364
   20      H       3.0473920691     1.8540431287    -2.9474587249
   21      C       1.6109241581     1.0058776177    -1.5916864673
   22      H       0.9091004007     1.8256104122    -1.6858608202
 ----------------------------------------------------------------
 Nuclear Repulsion Energy =        2082.27453379 hartrees
 There are       89 alpha and       89 beta electrons
 Applying Cartesian multipole field
    Component          Value
    ---------          -----
     (2,0,0)        1.00000E-11
     (0,2,0)        2.00000E-11
     (0,0,2)       -3.00000E-11
 Nucleus-field energy     =    -0.0000000064 hartrees
 Requested basis set is 6-311++G(d,p)
 There are 170 shells and 472 basis functions
 A cutoff of  1.0D-15 yielded  11023 shell pairs
 There are     93153 function pairs (    100203 Cartesian)
 Smallest overlap matrix eigenvalue = 1.88E-07
 Linear dependence detected in AO basis
 Number of orthogonalized atomic orbitals = 467
 Maximum deviation from orthogonality = 4.243E-10
 Guess from superposition of atomic densities
 Warning:  Energy on first SCF cycle will be non-variational
 SAD guess density has 178.000000 electrons

 -----------------------------------------------------------------------
  General SCF calculation program by
  Eric Jon Sundstrom, Paul Horn, Yuezhi Mao, Dmitri Zuev, Alec White,
  David Stuck, Shaama M.S., Shane Yost, Joonho Lee, David Small,
  Daniel Levine, Susi Lehtola, Hugh Burton, Evgeny Epifanovsky,
  Bang C. Huynh
 -----------------------------------------------------------------------
 Exchange:     0.2000 Hartree-Fock + 0.0800 Slater + 0.7200 B88
 Correlation:  0.1900 VWN1RPA + 0.8100 LYP
 Using SG-1 standard quadrature grid
 A restricted SCF calculation will be
 performed using DIIS
 SCF converges when DIIS error is below 1.0e-08
 ---------------------------------------
  Cycle       Energy         DIIS error
 ---------------------------------------
    1   -3225.3626279283      2.82e-02  
    2   -3220.9974465971      2.15e-03  
    3   -3220.9023386903      2.73e-03  
    4   -3221.1171166146      5.88e-04  
    5   -3221.1259422189      2.64e-04  
    6   -3221.1277583598      9.07e-05  
    7   -3221.1279706578      1.56e-05  
    8   -3221.1279746344      8.64e-06  
    9   -3221.1279766296      2.71e-06  
   10   -3221.1279768266      9.02e-07  
   11   -3221.1279768473      2.40e-07  
   12   -3221.1279768485      1.20e-07  
   13   -3221.1279768491      4.17e-08  
   14   -3221.1279768491      1.37e-08  
   15   -3221.1279768489      4.77e-09  Convergence criterion met
 ---------------------------------------
 SCF time:   CPU 809.16s  wall 810.00s 
 SCF   energy in the final basis set =    -3221.1279768489
 Total energy in the final basis set =    -3221.1279768489

 --------------------------------------------------------------

                    Orbital Energies (a.u.)
 --------------------------------------------------------------

 Alpha MOs
 -- Occupied --
********-101.5784-101.5779-101.5761-101.5702-101.5695 -10.2777 -10.2768
-10.2759 -10.2754 -10.2673 -10.2646 -10.2430 -10.2290 -10.2258 -10.2108
-10.2082 -10.2065  -9.4935  -9.4929  -9.4927  -9.4910  -9.4850  -9.4841
 -7.2583  -7.2577  -7.2574  -7.2559  -7.2499  -7.2490  -7.2483  -7.2477
 -7.2476  -7.2475  -7.2472  -7.2468  -7.2458  -7.2450  -7.2398  -7.2392
 -7.2389  -7.2383  -0.9605  -0.9346  -0.9202  -0.8939  -0.8774  -0.8729
 -0.8612  -0.8410  -0.7998  -0.7566  -0.7538  -0.7422  -0.6776  -0.6304
 -0.6224  -0.6208  -0.5493  -0.5480  -0.5318  -0.5163  -0.4979  -0.4799
 -0.4695  -0.4641  -0.4590  -0.4564  -0.4393  -0.4329  -0.4222  -0.4088
 -0.4000  -0.3987  -0.3762  -0.3668  -0.3608  -0.3570  -0.3505  -0.3453
 -0.3420  -0.3318  -0.3290  -0.3263  -0.3208  -0.2861  -0.2742  -0.2669
 -0.2648
 -- Virtual --
 -0.0669  -0.0577  -0.0461  -0.0443  -0.0418  -0.0200  -0.0107  -0.0081
 -0.0011   0.0109   0.0122   0.0228   0.0249   0.0270   0.0310   0.0396
  0.0477   0.0509   0.0548   0.0562   0.0606   0.0679   0.0723   0.0785
  0.0789   0.0805   0.0867   0.0897   0.0930   0.0966   0.0989   0.1043
  0.1062   0.1088   0.1123   0.1129   0.1165   0.1205   0.1248   0.1264
  0.1271   0.1294   0.1317   0.1335   0.1399   0.1443   0.1470   0.1490
  0.1537   0.1554   0.1596   0.1672   0.1741   0.1762   0.1792   0.1851
  0.1864   0.1916   0.1978   0.2011   0.2027   0.2103   0.2127   0.2189
  0.2200   0.2249   0.2265   0.2277   0.2316   0.2377   0.2447   0.2479
  0.2511   0.2567   0.2595   0.2607   0.2639   0.2699   0.2716   0.2744
  0.2761   0.2838   0.2863   0.2873   0.2968   0.2998   0.3018   0.3029
  0.3066   0.3162   0.3275   0.3307   0.3360   0.3403   0.3502   0.3595
  0.3970   0.4192   0.4255   0.4334   0.4382   0.4426   0.4448   0.4523
  0.4565   0.4622   0.4648   0.4731   0.4815   0.4858   0.4884   0.5002
  0.5050   0.5074   0.5190   0.5211   0.5244   0.5295   0.5435   0.5467
  0.5587   0.5692   0.5738   0.5776   0.5813   0.5893   0.5981   0.5991
  0.6076   0.6116   0.6171   0.6250   0.6266   0.6377   0.6509   0.6600
  0.6617   0.6663   0.6721   0.6814   0.6908   0.6953   0.7041   0.7130
  0.7267   0.7378   0.7681   0.7835   0.7990   0.8041   0.8198   0.8267
  0.8279   0.8339   0.8358   0.8400   0.8422   0.8462   0.8483   0.8530
  0.8557   0.8581   0.8592   0.8673   0.8766   0.8793   0.8837   0.8858
  0.8894   0.8977   0.9004   0.9088   0.9141   0.9225   0.9344   0.9374
  0.9470   0.9485   0.9541   0.9602   0.9639   0.9712   0.9762   0.9854
  0.9919   0.9938   0.9968   0.9989   1.0089   1.0251   1.0446   1.0574
  1.0604   1.0674   1.1039   1.1166   1.1519   1.1605   1.1675   1.1714
  1.2090   1.2292   1.2322   1.2469   1.2499   1.2568   1.2674   1.2764
  1.2895   1.2987   1.3052   1.3194   1.3482   1.3631   1.3714   1.3744
  1.4141   1.4304   1.4563   1.4806   1.5054   1.5143   1.5515   1.5586
  1.5673   1.5782   1.5874   1.6086   1.6236   1.6523   1.6686   1.6800
  1.7166   1.7320   1.7499   1.7564   1.7657   1.7870   1.7940   1.8213
  1.8243   1.8581   1.8760   1.8876   1.8926   1.9089   1.9209   1.9340
  1.9480   1.9624   1.9833   2.0046   2.0139   2.0354   2.0560   2.0753
  2.1233   2.1713   2.1767   2.2058   2.2274   2.2378   2.2502   2.2584
  2.2635   2.2810   2.2987   2.3055   2.3125   2.3174   2.3386   2.3418
  2.3820   2.3942   2.4223   2.4307   2.4430   2.4574   2.4608   2.4687
  2.4836   2.5162   2.5259   2.5387   2.5543   2.5631   2.6024   2.6146
  2.6211   2.6510   2.6670   2.6884   2.6931   2.7038   2.7342   2.7412
  2.7428   2.7497   2.7753   2.7853   2.7872   2.8227   2.8299   2.8376
  2.8583   2.9056   2.9544   2.9803   3.0550   3.0758   3.0844   3.1124
  3.1229   3.1591   3.1768   3.2188   3.2273   3.2510   3.2573   3.3492
  3.3738   3.3987   3.5159   3.5220   3.5645   3.6942   3.7384   3.7836
  3.8960   3.9310   4.0127   4.0488   4.1000   4.3361   4.8004   4.8247
  9.7625   9.7825   9.7834   9.8112   9.8260   9.8550  23.3365  23.5216
 23.7882  23.8621  23.8897  23.8974  23.9358  23.9509  24.0213  24.0664
 24.0871  24.1526  25.7992  25.8060  25.8187  25.9172  25.9438  25.9673
 26.1142  26.1576  26.1664  26.2215  26.2558  26.3571  26.5361  26.5874
 26.6093  26.7841  26.8500  27.0066 215.7562 215.7764 215.7782 215.8096
215.8321 215.8654
 --------------------------------------------------------------

          Ground-State Mulliken Net Atomic Charges

     Atom                 Charge (a.u.)
  ----------------------------------------
      1 C                    -0.303774
      2 C                    -1.431053
      3 Cl                    0.533042
      4 C                     0.709633
      5 Cl                    0.526558
      6 C                    -0.790058
      7 H                     0.232200
      8 C                     0.214354
      9 Cl                    0.513161
     10 C                    -0.421044
     11 Cl                    0.611453
     12 C                     0.071336
     13 C                    -1.722604
     14 Cl                    0.503080
     15 C                     0.778423
     16 Cl                    0.509043
     17 C                    -0.290656
     18 H                     0.211129
     19 C                    -0.767336
     20 H                     0.176071
     21 C                    -0.061134
     22 H                     0.198176
  ----------------------------------------
  Sum of atomic charges =     0.000000

 -----------------------------------------------------------------
                    Cartesian Multipole Moments
 -----------------------------------------------------------------
    Charge (ESU x 10^10)
                -0.0000
    Dipole Moment (Debye)
         X      -0.0935      Y       2.0825      Z      -1.1326
       Tot       2.3724
    Quadrupole Moments (Debye-Ang)
        XX    -141.2233     XY       4.7673     YY    -145.8214
        XZ      -8.2680     YZ      -4.7442     ZZ    -142.2447
    Octopole Moments (Debye-Ang^2)
       XXX    -186.9154    XXY      76.3018    XYY     -65.4790
       YYY     185.0735    XXZ     -10.9258    XYZ     -10.9501
       YYZ      -3.5311    XZZ     -49.7118    YZZ      67.7166
       ZZZ     -12.8724
    Hexadecapole Moments (Debye-Ang^3)
      XXXX   -5470.3772   XXXY     547.5969   XXYY   -1177.6704
      XYYY     504.6990   YYYY   -1362.8799   XXXZ     445.6746
      XXYZ    -120.3384   XYYZ     184.8600   YYYZ    -312.5021
      XXZZ   -1344.4197   XYZZ     200.4694   YYZZ    -725.4965
      XZZZ     513.0272   YZZZ    -289.6151   ZZZZ   -2981.5383
 -----------------------------------------------------------------
 Calculating analytic gradient of the SCF energy
 Gradient of SCF Energy
            1           2           3           4           5           6
    1  -0.0008182  -0.0001291   0.0006908   0.0002011   0.0000208  -0.0000074
    2  -0.0001952  -0.0001674  -0.0024309   0.0000236   0.0000199  -0.0000483
    3  -0.0001074  -0.0001729  -0.0011949   0.0000104   0.0000118  -0.0001875
            7           8           9          10          11          12
    1  -0.0000098  -0.0001535   0.0000302   0.0003651   0.0001819   0.0005946
    2   0.0000047   0.0000697   0.0000225   0.0003308   0.0000060   0.0000054
    3   0.0000136   0.0002081  -0.0000312  -0.0001701   0.0001286  -0.0002738
           13          14          15          16          17          18
    1  -0.0001701  -0.0001726  -0.0000736   0.0000063  -0.0000767   0.0000095
    2   0.0006214   0.0018342  -0.0000936   0.0000086   0.0001744   0.0000014
    3   0.0001698   0.0016705   0.0000976   0.0000293  -0.0000298   0.0000043
           19          20          21          22
    1   0.0000741   0.0000411  -0.0004585  -0.0001460
    2  -0.0000377  -0.0000160  -0.0001256  -0.0000080
    3  -0.0000720   0.0000046  -0.0000917  -0.0000173
 Max gradient component =       2.431E-03
 RMS gradient           =       4.996E-04
 Gradient time:  CPU 276.68 s  wall 276.71 s
 Geometry Optimization Parameters
   NAtoms,    NIC,     NZ,  NCons,   NDum,   NFix, NCnnct, MaxDiis
       22     163      22       0       0       0       0       0

 Cartesian Hessian Update
 Hessian updated using BFGS update


** GEOMETRY OPTIMIZATION IN DELOCALIZED INTERNAL COORDINATES **
   Searching for a Minimum

   Optimization Cycle:   9

                       Coordinates (Angstroms)
     ATOM                X               Y               Z
      1  C         0.0079693161   -0.0375132654    0.0087183308
      2  C        -0.0041904772    0.2708175826    1.3786326946
      3  Cl        1.5045128770    0.5621368895    2.1989852384
      4  C        -1.2124841424    0.3386772522    2.0768410761
      5  Cl       -1.2683761368    0.7242975243    3.7769498680
      6  C        -2.4118517121    0.1014468980    1.4175171209
      7  H        -3.3450503578    0.1588957115    1.9602048202
      8  C        -2.4156213115   -0.2139534429    0.0658893359
      9  Cl       -3.9511224818   -0.5139668787   -0.7058921901
     10  C        -1.2099669080   -0.2875933541   -0.6407126633
     11  Cl       -1.2116639951   -0.7219194838   -2.3298539987
     12  C         1.2953715016   -0.0609586048   -0.7485891417
     13  C         2.1984427594   -1.1251203128   -0.6227519668
     14  Cl        1.8130017080   -2.4551355519    0.4385001546
     15  C         3.4004901140   -1.1081138683   -1.3390078611
     16  Cl        4.5520903487   -2.4161993690   -1.2065845209
     17  C         3.7025287656   -0.0359500421   -2.1746516967
     18  H         4.6380341973   -0.0401520679   -2.7189713955
     19  C         2.8079663851    1.0206467217   -2.2981382364
     20  H         3.0473920691    1.8540431287   -2.9474587249
     21  C         1.6109241581    1.0058776177   -1.5916864673
     22  H         0.9091004007    1.8256104122   -1.6858608202
   Point Group: c1    Number of degrees of freedom:    60


   Energy is  -3221.127976849

 Hessian updated using BFGS update

 60 Hessian modes will be used to form the next step
  Hessian Eigenvalues:
     0.006122    0.017920    0.018684    0.020843    0.020935    0.021967
     0.023022    0.023648    0.023847    0.023908    0.024090    0.024092
     0.024115    0.024117    0.024137    0.024152    0.024158    0.024215
     0.028475    0.073039    0.159998    0.160008    0.160043    0.160230
     0.217954    0.221041    0.231519    0.235043    0.236703    0.249458
     0.249789    0.249997    0.250013    0.250045    0.250529    0.257831
     0.289235    0.291761    0.300974    0.301009    0.301047    0.301205
     0.318369    0.354940    0.356665    0.356665    0.356687    0.375778
     0.412712    0.427124    0.431472    0.456010    0.461810    0.467781
     0.471635    0.478071    0.478223    0.479077    0.486613    0.583354

 Minimum search - taking simple RFO step
 Searching for Lamda that Minimizes Along All modes
 Value Taken    Lamda =  -0.00108259
 Calculated Step too Large.  Step scaled by  0.781118
 Step Taken.  Stepsize is  0.300000

                             Maximum     Tolerance    Cnvgd?
         Gradient           0.002072      0.000300      NO
         Displacement       0.217088      0.001200      NO
         Energy change     -0.001098      0.000001      NO


 New Cartesian Coordinates Obtained by Inverse Iteration

 Displacement from previous Coordinates is:  0.544194
 ----------------------------------------------------------------
             Standard Nuclear Orientation (Angstroms)
    I     Atom           X                Y                Z
 ----------------------------------------------------------------
    1      C       0.0087174663    -0.0244317697     0.0098600911
    2      C      -0.0085017942     0.3165971578     1.3714389261
    3      Cl      1.4953500912     0.6622021213     2.1803347734
    4      C      -1.2171585021     0.3722391312     2.0700868742
    5      Cl     -1.2800108965     0.7976576675     3.7603481200
    6      C      -2.4110321275     0.0884055096     1.4189851924
    7      H      -3.3445100850     0.1346772354     1.9622762002
    8      C      -2.4091826084    -0.2582870708     0.0749584630
    9      Cl     -3.9371332340    -0.6167108589    -0.6866080873
   10      C      -1.2031710246    -0.3173048268    -0.6321468306
   11      Cl     -1.1937613477    -0.7791092031    -2.3135825116
   12      C       1.2971518324    -0.0483319993    -0.7459290257
   13      C       2.1740311293    -1.1371143032    -0.6519361499
   14      Cl      1.7538699021    -2.4880348120     0.3700096594
   15      C       3.3757811194    -1.1291825561    -1.3685380267
   16      Cl      4.4929156224    -2.4701128640    -1.2776567835
   17      C       3.7032483294    -0.0408588182    -2.1732203057
   18      H       4.6373989035    -0.0524350626    -2.7197446027
   19      C       2.8351164933     1.0407517153    -2.2638839176
   20      H       3.0937746473     1.8861327670    -2.8900052809
   21      C       1.6382749976     1.0352127764    -1.5563675923
   22      H       0.9563281639     1.8739115599    -1.6266002296
 ----------------------------------------------------------------
 Nuclear Repulsion Energy =        2081.69386197 hartrees
 There are       89 alpha and       89 beta electrons
 Applying Cartesian multipole field
    Component          Value
    ---------          -----
     (2,0,0)        1.00000E-11
     (0,2,0)        2.00000E-11
     (0,0,2)       -3.00000E-11
 Nucleus-field energy     =    -0.0000000053 hartrees
 Requested basis set is 6-311++G(d,p)
 There are 170 shells and 472 basis functions
 A cutoff of  1.0D-15 yielded  11029 shell pairs
 There are     93178 function pairs (    100225 Cartesian)
 Smallest overlap matrix eigenvalue = 1.84E-07
 Linear dependence detected in AO basis
 Number of orthogonalized atomic orbitals = 467
 Maximum deviation from orthogonality = 4.165E-10
 Guess from superposition of atomic densities
 Warning:  Energy on first SCF cycle will be non-variational
 SAD guess density has 178.000000 electrons

 -----------------------------------------------------------------------
  General SCF calculation program by
  Eric Jon Sundstrom, Paul Horn, Yuezhi Mao, Dmitri Zuev, Alec White,
  David Stuck, Shaama M.S., Shane Yost, Joonho Lee, David Small,
  Daniel Levine, Susi Lehtola, Hugh Burton, Evgeny Epifanovsky,
  Bang C. Huynh
 -----------------------------------------------------------------------
 Exchange:     0.2000 Hartree-Fock + 0.0800 Slater + 0.7200 B88
 Correlation:  0.1900 VWN1RPA + 0.8100 LYP
 Using SG-1 standard quadrature grid
 A restricted SCF calculation will be
 performed using DIIS
 SCF converges when DIIS error is below 1.0e-08
 ---------------------------------------
  Cycle       Energy         DIIS error
 ---------------------------------------
    1   -3225.3607094785      2.82e-02  
    2   -3220.9980551983      2.15e-03  
    3   -3220.9031598376      2.73e-03  
    4   -3221.1178269216      5.86e-04  
    5   -3221.1266161992      2.63e-04  
    6   -3221.1284227253      9.04e-05  
    7   -3221.1286342215      1.50e-05  
    8   -3221.1286380576      7.84e-06  
    9   -3221.1286396631      2.69e-06  
   10   -3221.1286398569      9.14e-07  
   11   -3221.1286398783      2.32e-07  
   12   -3221.1286398796      1.09e-07  
   13   -3221.1286398801      4.15e-08  
   14   -3221.1286398803      1.37e-08  
   15   -3221.1286398798      4.88e-09  Convergence criterion met
 ---------------------------------------
 SCF time:   CPU 778.82s  wall 778.00s 
 SCF   energy in the final basis set =    -3221.1286398798
 Total energy in the final basis set =    -3221.1286398798

 --------------------------------------------------------------

                    Orbital Energies (a.u.)
 --------------------------------------------------------------

 Alpha MOs
 -- Occupied --
********-101.5785-101.5778-101.5766-101.5705-101.5696 -10.2776 -10.2769
-10.2758 -10.2755 -10.2672 -10.2646 -10.2427 -10.2289 -10.2259 -10.2108
-10.2082 -10.2066  -9.4934  -9.4930  -9.4925  -9.4914  -9.4853  -9.4841
 -7.2583  -7.2578  -7.2573  -7.2563  -7.2501  -7.2490  -7.2482  -7.2478
 -7.2475  -7.2474  -7.2473  -7.2467  -7.2462  -7.2454  -7.2400  -7.2395
 -7.2390  -7.2383  -0.9605  -0.9346  -0.9201  -0.8940  -0.8773  -0.8733
 -0.8611  -0.8410  -0.7998  -0.7566  -0.7538  -0.7423  -0.6776  -0.6297
 -0.6229  -0.6210  -0.5492  -0.5481  -0.5318  -0.5166  -0.4979  -0.4799
 -0.4695  -0.4641  -0.4589  -0.4563  -0.4391  -0.4330  -0.4222  -0.4084
 -0.4002  -0.3985  -0.3757  -0.3662  -0.3606  -0.3565  -0.3514  -0.3453
 -0.3423  -0.3321  -0.3294  -0.3266  -0.3211  -0.2846  -0.2754  -0.2671
 -0.2647
 -- Virtual --
 -0.0650  -0.0578  -0.0478  -0.0439  -0.0423  -0.0200  -0.0107  -0.0081
 -0.0011   0.0109   0.0121   0.0229   0.0250   0.0269   0.0309   0.0395
  0.0475   0.0512   0.0549   0.0564   0.0608   0.0666   0.0726   0.0782
  0.0791   0.0803   0.0862   0.0900   0.0930   0.0962   0.0985   0.1042
  0.1061   0.1094   0.1119   0.1128   0.1160   0.1206   0.1250   0.1264
  0.1269   0.1293   0.1312   0.1329   0.1401   0.1444   0.1466   0.1488
  0.1543   0.1555   0.1589   0.1673   0.1738   0.1768   0.1791   0.1853
  0.1860   0.1920   0.1988   0.2020   0.2033   0.2082   0.2124   0.2174
  0.2205   0.2227   0.2259   0.2262   0.2313   0.2366   0.2448   0.2472
  0.2507   0.2567   0.2599   0.2618   0.2635   0.2681   0.2715   0.2766
  0.2795   0.2844   0.2866   0.2876   0.2959   0.2977   0.3026   0.3041
  0.3054   0.3184   0.3262   0.3323   0.3356   0.3402   0.3508   0.3620
  0.3971   0.4193   0.4259   0.4333   0.4394   0.4429   0.4475   0.4516
  0.4570   0.4626   0.4649   0.4748   0.4799   0.4873   0.4876   0.5020
  0.5079   0.5108   0.5187   0.5191   0.5233   0.5310   0.5443   0.5452
  0.5611   0.5718   0.5730   0.5764   0.5825   0.5902   0.5976   0.5994
  0.6059   0.6125   0.6190   0.6255   0.6288   0.6387   0.6508   0.6575
  0.6647   0.6694   0.6710   0.6798   0.6905   0.6942   0.7037   0.7158
  0.7294   0.7375   0.7689   0.7833   0.7983   0.8086   0.8187   0.8254
  0.8295   0.8340   0.8357   0.8396   0.8426   0.8479   0.8488   0.8523
  0.8560   0.8598   0.8601   0.8660   0.8752   0.8797   0.8829   0.8864
  0.8914   0.8967   0.8993   0.9090   0.9161   0.9231   0.9343   0.9389
  0.9462   0.9487   0.9566   0.9602   0.9643   0.9705   0.9759   0.9836
  0.9914   0.9951   0.9978   1.0018   1.0087   1.0232   1.0470   1.0578
  1.0614   1.0725   1.1054   1.1133   1.1541   1.1615   1.1705   1.1740
  1.2158   1.2298   1.2371   1.2509   1.2515   1.2571   1.2699   1.2757
  1.2881   1.2989   1.3041   1.3203   1.3488   1.3608   1.3711   1.3780
  1.4096   1.4333   1.4555   1.4791   1.4998   1.5159   1.5528   1.5587
  1.5709   1.5793   1.5885   1.6086   1.6274   1.6527   1.6666   1.6807
  1.7166   1.7303   1.7507   1.7552   1.7666   1.7883   1.7921   1.8206
  1.8227   1.8575   1.8766   1.8884   1.8914   1.9094   1.9197   1.9343
  1.9519   1.9613   1.9849   2.0075   2.0134   2.0357   2.0556   2.0755
  2.1220   2.1679   2.1771   2.2087   2.2292   2.2364   2.2512   2.2552
  2.2600   2.2819   2.2953   2.3116   2.3138   2.3201   2.3399   2.3443
  2.3817   2.3914   2.4190   2.4335   2.4404   2.4618   2.4650   2.4703
  2.4887   2.5163   2.5224   2.5376   2.5535   2.5634   2.5969   2.6118
  2.6287   2.6509   2.6688   2.6894   2.6968   2.7034   2.7348   2.7407
  2.7419   2.7478   2.7733   2.7841   2.7870   2.8235   2.8334   2.8409
  2.8541   2.9033   2.9585   2.9798   3.0567   3.0789   3.0876   3.1145
  3.1240   3.1531   3.1791   3.2176   3.2280   3.2551   3.2610   3.3501
  3.3755   3.3989   3.5171   3.5230   3.5667   3.6975   3.7402   3.7860
  3.8955   3.9311   4.0137   4.0493   4.1007   4.3326   4.8018   4.8223
  9.7648   9.7835   9.7842   9.8106   9.8314   9.8509  23.3377  23.5222
 23.7886  23.8628  23.8895  23.8989  23.9367  23.9516  24.0212  24.0674
 24.0891  24.1533  25.7963  25.8065  25.8152  25.9020  25.9436  25.9814
 26.1120  26.1591  26.1647  26.2018  26.2887  26.3704  26.5331  26.5864
 26.6178  26.7795  26.8400  27.0322 215.7584 215.7778 215.7790 215.8096
215.8395 215.8591
 --------------------------------------------------------------

          Ground-State Mulliken Net Atomic Charges

     Atom                 Charge (a.u.)
  ----------------------------------------
      1 C                    -0.418835
      2 C                    -1.694452
      3 Cl                    0.531946
      4 C                     0.912696
      5 Cl                    0.525712
      6 C                    -0.565554
      7 H                     0.234264
      8 C                     0.365594
      9 Cl                    0.514722
     10 C                    -0.633533
     11 Cl                    0.613802
     12 C                    -0.107266
     13 C                    -1.695679
     14 Cl                    0.513111
     15 C                     0.872567
     16 Cl                    0.516414
     17 C                    -0.188354
     18 H                     0.213085
     19 C                    -0.815561
     20 H                     0.175549
     21 C                    -0.069467
     22 H                     0.199242
  ----------------------------------------
  Sum of atomic charges =     0.000000

 -----------------------------------------------------------------
                    Cartesian Multipole Moments
 -----------------------------------------------------------------
    Charge (ESU x 10^10)
                -0.0000
    Dipole Moment (Debye)
         X      -0.0588      Y       2.1094      Z      -1.0851
       Tot       2.3729
    Quadrupole Moments (Debye-Ang)
        XX    -140.9468     XY       4.8832     YY    -145.7493
        XZ      -8.2213     YZ      -4.8005     ZZ    -142.4773
    Octopole Moments (Debye-Ang^2)
       XXX    -182.2440    XXY      77.2488    XYY     -63.8883
       YYY     187.5978    XXZ      -9.5622    XYZ     -10.8637
       YYZ      -2.0808    XZZ     -48.9836    YZZ      68.1473
       ZZZ      -7.2983
    Hexadecapole Moments (Debye-Ang^3)
      XXXX   -5397.8444   XXXY     527.8373   XXYY   -1176.7331
      XYYY     482.4058   YYYY   -1434.8605   XXXZ     468.5923
      XXYZ    -134.4141   XYYZ     192.5622   YYYZ    -356.1595
      XXZZ   -1330.0411   XYZZ     193.4746   YYZZ    -734.2197
      XZZZ     539.2182   YZZZ    -329.5710   ZZZZ   -2963.6530
 -----------------------------------------------------------------
 Calculating analytic gradient of the SCF energy
 Gradient of SCF Energy
            1           2           3           4           5           6
    1  -0.0006861  -0.0002255   0.0005484   0.0002403   0.0000425  -0.0000075
    2  -0.0001406  -0.0001223  -0.0015158   0.0000346   0.0000274  -0.0000753
    3  -0.0001942  -0.0000086  -0.0007564   0.0000358  -0.0000393  -0.0002138
            7           8           9          10          11          12
    1  -0.0000107  -0.0001113   0.0000061   0.0003048   0.0000883   0.0005265
    2   0.0000028   0.0001237  -0.0000338   0.0001188  -0.0000122   0.0000674
    3   0.0000158   0.0002199  -0.0000091  -0.0001195   0.0001070  -0.0002127
           13          14          15          16          17          18
    1  -0.0001623  -0.0001193  -0.0000362  -0.0000231  -0.0000931  -0.0000005
    2   0.0005612   0.0010460  -0.0000830  -0.0000056   0.0001426   0.0000074
    3   0.0000097   0.0011088   0.0000710   0.0000440  -0.0000487  -0.0000098
           19          20          21          22
    1   0.0001421   0.0000140  -0.0003685  -0.0000687
    2  -0.0000731  -0.0000067  -0.0000425  -0.0000209
    3  -0.0000048  -0.0000241   0.0000467  -0.0000178
 Max gradient component =       1.516E-03
 RMS gradient           =       3.331E-04
 Gradient time:  CPU 266.66 s  wall 266.68 s
 Geometry Optimization Parameters
   NAtoms,    NIC,     NZ,  NCons,   NDum,   NFix, NCnnct, MaxDiis
       22     163      22       0       0       0       0       0

 Cartesian Hessian Update
 Hessian updated using BFGS update


** GEOMETRY OPTIMIZATION IN DELOCALIZED INTERNAL COORDINATES **
   Searching for a Minimum

   Optimization Cycle:  10

                       Coordinates (Angstroms)
     ATOM                X               Y               Z
      1  C         0.0087174663   -0.0244317697    0.0098600911
      2  C        -0.0085017942    0.3165971578    1.3714389261
      3  Cl        1.4953500912    0.6622021213    2.1803347734
      4  C        -1.2171585021    0.3722391312    2.0700868742
      5  Cl       -1.2800108965    0.7976576675    3.7603481200
      6  C        -2.4110321275    0.0884055096    1.4189851924
      7  H        -3.3445100850    0.1346772354    1.9622762002
      8  C        -2.4091826084   -0.2582870708    0.0749584630
      9  Cl       -3.9371332340   -0.6167108589   -0.6866080873
     10  C        -1.2031710246   -0.3173048268   -0.6321468306
     11  Cl       -1.1937613477   -0.7791092031   -2.3135825116
     12  C         1.2971518324   -0.0483319993   -0.7459290257
     13  C         2.1740311293   -1.1371143032   -0.6519361499
     14  Cl        1.7538699021   -2.4880348120    0.3700096594
     15  C         3.3757811194   -1.1291825561   -1.3685380267
     16  Cl        4.4929156224   -2.4701128640   -1.2776567835
     17  C         3.7032483294   -0.0408588182   -2.1732203057
     18  H         4.6373989035   -0.0524350626   -2.7197446027
     19  C         2.8351164933    1.0407517153   -2.2638839176
     20  H         3.0937746473    1.8861327670   -2.8900052809
     21  C         1.6382749976    1.0352127764   -1.5563675923
     22  H         0.9563281639    1.8739115599   -1.6266002296
   Point Group: c1    Number of degrees of freedom:    60


   Energy is  -3221.128639880

 Hessian updated using BFGS update

 60 Hessian modes will be used to form the next step
  Hessian Eigenvalues:
     0.003792    0.017914    0.018649    0.020829    0.020934    0.021808
     0.023022    0.023647    0.023848    0.023908    0.024090    0.024092
     0.024116    0.024117    0.024137    0.024152    0.024159    0.024219
     0.028479    0.072831    0.159995    0.160008    0.160044    0.160228
     0.217638    0.221047    0.231422    0.235039    0.236677    0.249312
     0.249619    0.249997    0.250009    0.250065    0.250534    0.257785
     0.289235    0.291571    0.300975    0.301002    0.301050    0.301208
     0.318330    0.354937    0.356665    0.356666    0.356686    0.375788
     0.412702    0.427100    0.431473    0.456061    0.461807    0.467781
     0.471640    0.478041    0.478224    0.479070    0.486535    0.582978

 Minimum search - taking simple RFO step
 Searching for Lamda that Minimizes Along All modes
 Value Taken    Lamda =  -0.00064837
 Calculated Step too Large.  Step scaled by  0.793566
 Step Taken.  Stepsize is  0.300000

                             Maximum     Tolerance    Cnvgd?
         Gradient           0.001324      0.000300      NO
         Displacement       0.220710      0.001200      NO
         Energy change     -0.000663      0.000001      NO


 New Cartesian Coordinates Obtained by Inverse Iteration

 Displacement from previous Coordinates is:  0.517026
 ----------------------------------------------------------------
             Standard Nuclear Orientation (Angstroms)
    I     Atom           X                Y                Z
 ----------------------------------------------------------------
    1      C       0.0107632618    -0.0126713978     0.0130546642
    2      C      -0.0139204116     0.3604355000     1.3657345825
    3      Cl      1.4807394971     0.7619409213     2.1661468497
    4      C      -1.2238079140     0.4039259437     2.0636413545
    5      Cl     -1.2963618487     0.8667188143     3.7437205150
    6      C      -2.4106410903     0.0761975207     1.4204733387
    7      H      -3.3446454727     0.1122414948     1.9636108634
    8      C      -2.4012206169    -0.2995925834     0.0842461798
    9      Cl     -3.9198948280    -0.7099223731    -0.6692372597
   10      C      -1.1945688321    -0.3449409001    -0.6221275713
   11      Cl     -1.1742075883    -0.8320132848    -2.2960360540
   12      C       1.3000499665    -0.0380167481    -0.7414733710
   13      C       2.1524095826    -1.1484978402    -0.6792991553
   14      Cl      1.7007993095    -2.5195817909     0.3020204925
   15      C       3.3528256350    -1.1481462534    -1.3981535362
   16      Cl      4.4371653783    -2.5177711311    -1.3503879027
   17      C       3.7034075736    -0.0458940489    -2.1735347321
   18      H       4.6354000255    -0.0641146132    -2.7235372411
   19      C       2.8601017731     1.0572641542    -2.2319376059
   20      H       3.1360868785     1.9131681119    -2.8360015245
   21      C       1.6649392480     1.0598112985    -1.5213441712
   22      H       1.0020775510     1.9153327022    -1.5674997595
 ----------------------------------------------------------------
 Nuclear Repulsion Energy =        2081.08449098 hartrees
 There are       89 alpha and       89 beta electrons
 Applying Cartesian multipole field
    Component          Value
    ---------          -----
     (2,0,0)        1.00000E-11
     (0,2,0)        2.00000E-11
     (0,0,2)       -3.00000E-11
 Nucleus-field energy     =    -0.0000000042 hartrees
 Requested basis set is 6-311++G(d,p)
 There are 170 shells and 472 basis functions
 A cutoff of  1.0D-15 yielded  11030 shell pairs
 There are     93184 function pairs (    100232 Cartesian)
 Smallest overlap matrix eigenvalue = 1.81E-07
 Linear dependence detected in AO basis
 Number of orthogonalized atomic orbitals = 467
 Maximum deviation from orthogonality = 3.744E-10
 Guess from superposition of atomic densities
 Warning:  Energy on first SCF cycle will be non-variational
 SAD guess density has 178.000000 electrons

 -----------------------------------------------------------------------
  General SCF calculation program by
  Eric Jon Sundstrom, Paul Horn, Yuezhi Mao, Dmitri Zuev, Alec White,
  David Stuck, Shaama M.S., Shane Yost, Joonho Lee, David Small,
  Daniel Levine, Susi Lehtola, Hugh Burton, Evgeny Epifanovsky,
  Bang C. Huynh
 -----------------------------------------------------------------------
 Exchange:     0.2000 Hartree-Fock + 0.0800 Slater + 0.7200 B88
 Correlation:  0.1900 VWN1RPA + 0.8100 LYP
 Using SG-1 standard quadrature grid
 A restricted SCF calculation will be
 performed using DIIS
 SCF converges when DIIS error is below 1.0e-08
 ---------------------------------------
  Cycle       Energy         DIIS error
 ---------------------------------------
    1   -3225.3592871079      2.82e-02  
    2   -3220.9983955599      2.15e-03  
    3   -3220.9035862464      2.73e-03  
    4   -3221.1182435028      5.86e-04  
    5   -3221.1270144328      2.63e-04  
    6   -3221.1288160999      9.03e-05  
    7   -3221.1290271032      1.47e-05  
    8   -3221.1290308724      7.38e-06  
    9   -3221.1290322784      2.66e-06  
   10   -3221.1290324673      9.27e-07  
   11   -3221.1290324895      2.27e-07  
   12   -3221.1290324908      9.75e-08  
   13   -3221.1290324911      3.95e-08  
   14   -3221.1290324910      1.29e-08  
   15   -3221.1290324909      5.23e-09  Convergence criterion met
 ---------------------------------------
 SCF time:   CPU 780.91s  wall 781.00s 
 SCF   energy in the final basis set =    -3221.1290324909
 Total energy in the final basis set =    -3221.1290324909

 --------------------------------------------------------------

                    Orbital Energies (a.u.)
 --------------------------------------------------------------

 Alpha MOs
 -- Occupied --
********-101.5785-101.5777-101.5770-101.5707-101.5696 -10.2774 -10.2770
-10.2758 -10.2755 -10.2672 -10.2646 -10.2426 -10.2288 -10.2259 -10.2107
-10.2081 -10.2066  -9.4933  -9.4930  -9.4924  -9.4917  -9.4855  -9.4842
 -7.2582  -7.2578  -7.2572  -7.2566  -7.2503  -7.2490  -7.2482  -7.2478
 -7.2475  -7.2473  -7.2472  -7.2466  -7.2466  -7.2457  -7.2402  -7.2396
 -7.2390  -7.2383  -0.9605  -0.9346  -0.9201  -0.8939  -0.8771  -0.8735
 -0.8610  -0.8410  -0.7997  -0.7566  -0.7537  -0.7423  -0.6776  -0.6291
 -0.6234  -0.6211  -0.5491  -0.5482  -0.5318  -0.5168  -0.4978  -0.4799
 -0.4695  -0.4641  -0.4588  -0.4563  -0.4390  -0.4331  -0.4222  -0.4082
 -0.4004  -0.3984  -0.3754  -0.3658  -0.3604  -0.3561  -0.3522  -0.3453
 -0.3425  -0.3322  -0.3296  -0.3267  -0.3212  -0.2833  -0.2766  -0.2673
 -0.2646
 -- Virtual --
 -0.0636  -0.0578  -0.0494  -0.0436  -0.0426  -0.0200  -0.0107  -0.0081
 -0.0011   0.0109   0.0121   0.0229   0.0250   0.0268   0.0308   0.0395
  0.0474   0.0514   0.0549   0.0565   0.0614   0.0652   0.0729   0.0779
  0.0793   0.0800   0.0859   0.0902   0.0931   0.0957   0.0983   0.1041
  0.1058   0.1099   0.1115   0.1128   0.1154   0.1210   0.1252   0.1263
  0.1272   0.1291   0.1308   0.1323   0.1401   0.1445   0.1462   0.1491
  0.1535   0.1563   0.1588   0.1674   0.1737   0.1773   0.1792   0.1855
  0.1858   0.1924   0.1997   0.2022   0.2039   0.2064   0.2122   0.2153
  0.2207   0.2212   0.2253   0.2263   0.2311   0.2353   0.2446   0.2467
  0.2505   0.2570   0.2597   0.2618   0.2639   0.2665   0.2713   0.2779
  0.2824   0.2852   0.2876   0.2884   0.2937   0.2975   0.3030   0.3048
  0.3060   0.3206   0.3251   0.3324   0.3363   0.3402   0.3507   0.3647
  0.3975   0.4195   0.4262   0.4335   0.4389   0.4436   0.4497   0.4530
  0.4569   0.4638   0.4651   0.4746   0.4785   0.4862   0.4890   0.5023
  0.5092   0.5135   0.5176   0.5191   0.5224   0.5328   0.5438   0.5450
  0.5645   0.5720   0.5747   0.5761   0.5834   0.5903   0.5974   0.5996
  0.6044   0.6136   0.6196   0.6255   0.6306   0.6392   0.6506   0.6555
  0.6655   0.6715   0.6764   0.6783   0.6897   0.6913   0.7037   0.7209
  0.7307   0.7383   0.7703   0.7844   0.7977   0.8126   0.8185   0.8240
  0.8308   0.8343   0.8357   0.8393   0.8428   0.8473   0.8494   0.8526
  0.8558   0.8607   0.8625   0.8652   0.8730   0.8790   0.8802   0.8864
  0.8944   0.8980   0.8998   0.9091   0.9203   0.9239   0.9348   0.9373
  0.9455   0.9498   0.9575   0.9598   0.9647   0.9700   0.9744   0.9812
  0.9889   0.9961   0.9999   1.0039   1.0095   1.0223   1.0486   1.0577
  1.0625   1.0763   1.1059   1.1097   1.1553   1.1624   1.1720   1.1775
  1.2192   1.2288   1.2427   1.2537   1.2570   1.2574   1.2739   1.2753
  1.2870   1.2991   1.3038   1.3172   1.3470   1.3628   1.3735   1.3809
  1.4065   1.4362   1.4545   1.4786   1.4948   1.5168   1.5528   1.5587
  1.5741   1.5803   1.5896   1.6083   1.6338   1.6530   1.6653   1.6815
  1.7166   1.7291   1.7512   1.7545   1.7669   1.7899   1.7916   1.8196
  1.8217   1.8571   1.8777   1.8879   1.8920   1.9101   1.9187   1.9343
  1.9545   1.9606   1.9865   2.0098   2.0131   2.0366   2.0549   2.0758
  2.1218   2.1653   2.1773   2.2117   2.2305   2.2352   2.2518   2.2526
  2.2568   2.2829   2.2910   2.3103   2.3199   2.3238   2.3410   2.3461
  2.3811   2.3930   2.4135   2.4350   2.4390   2.4671   2.4691   2.4725
  2.4942   2.5137   2.5220   2.5357   2.5505   2.5652   2.5927   2.6104
  2.6338   2.6513   2.6700   2.6903   2.6992   2.7025   2.7351   2.7408
  2.7417   2.7460   2.7723   2.7827   2.7870   2.8237   2.8348   2.8401
  2.8557   2.9012   2.9627   2.9779   3.0582   3.0817   3.0902   3.1179
  3.1246   3.1459   3.1809   3.2170   3.2276   3.2534   3.2717   3.3507
  3.3771   3.3991   3.5190   3.5242   3.5688   3.7004   3.7413   3.7885
  3.8951   3.9310   4.0144   4.0499   4.1014   4.3304   4.8032   4.8199
  9.7663   9.7839   9.7853   9.8114   9.8349   9.8514  23.3384  23.5226
 23.7889  23.8632  23.8892  23.9000  23.9381  23.9518  24.0211  24.0681
 24.0905  24.1538  25.7925  25.8064  25.8115  25.8847  25.9483  25.9886
 26.1096  26.1589  26.1629  26.1928  26.3191  26.3828  26.5313  26.5861
 26.6211  26.7733  26.8332  27.0569 215.7598 215.7784 215.7802 215.8111
215.8447 215.8579
 --------------------------------------------------------------

          Ground-State Mulliken Net Atomic Charges

     Atom                 Charge (a.u.)
  ----------------------------------------
      1 C                    -0.541153
      2 C                    -1.745465
      3 Cl                    0.536477
      4 C                     1.009388
      5 Cl                    0.521325
      6 C                    -0.357202
      7 H                     0.235763
      8 C                     0.634535
      9 Cl                    0.513681
     10 C                    -1.064086
     11 Cl                    0.602630
     12 C                    -0.280226
     13 C                    -1.647276
     14 Cl                    0.517050
     15 C                     0.984639
     16 Cl                    0.523135
     17 C                    -0.086659
     18 H                     0.214750
     19 C                    -0.857085
     20 H                     0.175255
     21 C                    -0.089548
     22 H                     0.200071
  ----------------------------------------
  Sum of atomic charges =     0.000000

 -----------------------------------------------------------------
                    Cartesian Multipole Moments
 -----------------------------------------------------------------
    Charge (ESU x 10^10)
                -0.0000
    Dipole Moment (Debye)
         X      -0.0263      Y       2.1292      Z      -1.0404
       Tot       2.3700
    Quadrupole Moments (Debye-Ang)
        XX    -140.6988     XY       4.9960     YY    -145.6951
        XZ      -8.1604     YZ      -4.8505     ZZ    -142.6967
    Octopole Moments (Debye-Ang^2)
       XXX    -177.9991    XXY      78.0429    XYY     -62.3811
       YYY     189.5803    XXZ      -8.2506    XYZ     -10.7728
       YYZ      -0.6354    XZZ     -48.2696    YZZ      68.4004
       ZZZ      -2.0548
    Hexadecapole Moments (Debye-Ang^3)
      XXXX   -5329.1774   XXXY     510.0078   XXYY   -1176.2045
      XYYY     462.4731   YYYY   -1506.3348   XXXZ     492.3345
      XXYZ    -148.1423   XYYZ     200.6147   YYYZ    -398.2128
      XXZZ   -1316.6409   XYZZ     186.9248   YYZZ    -743.6163
      XZZZ     565.9258   YZZZ    -368.7636   ZZZZ   -2949.6140
 -----------------------------------------------------------------
 Calculating analytic gradient of the SCF energy
 Gradient of SCF Energy
            1           2           3           4           5           6
    1  -0.0005541  -0.0001377   0.0003240   0.0002195   0.0000884   0.0000226
    2  -0.0000509  -0.0001858  -0.0008041   0.0000259   0.0000366  -0.0000763
    3  -0.0002574   0.0000993  -0.0004173   0.0000518  -0.0000617  -0.0002153
            7           8           9          10          11          12
    1  -0.0000011  -0.0000744   0.0000559   0.0001849   0.0000166   0.0003659
    2   0.0000117   0.0001071  -0.0000758   0.0000087   0.0000475   0.0001078
    3   0.0000202   0.0002107  -0.0000137  -0.0000259   0.0000796  -0.0002378
           13          14          15          16          17          18
    1  -0.0001327  -0.0000878   0.0000420  -0.0000769  -0.0001328  -0.0000084
    2   0.0003981   0.0006033  -0.0000342  -0.0000175   0.0001044   0.0000072
    3   0.0000294   0.0006702   0.0000924  -0.0000039  -0.0000619  -0.0000196
           19          20          21          22
    1   0.0001660  -0.0000073  -0.0002189  -0.0000537
    2  -0.0001185  -0.0000029  -0.0000423  -0.0000500
    3   0.0000146  -0.0000383   0.0001116  -0.0000270
 Max gradient component =       8.041E-04
 RMS gradient           =       2.117E-04
 Gradient time:  CPU 266.80 s  wall 266.82 s
 Geometry Optimization Parameters
   NAtoms,    NIC,     NZ,  NCons,   NDum,   NFix, NCnnct, MaxDiis
       22     163      22       0       0       0       0       0

 Cartesian Hessian Update
 Hessian updated using BFGS update


** GEOMETRY OPTIMIZATION IN DELOCALIZED INTERNAL COORDINATES **
   Searching for a Minimum

   Optimization Cycle:  11

                       Coordinates (Angstroms)
     ATOM                X               Y               Z
      1  C         0.0107632618   -0.0126713978    0.0130546642
      2  C        -0.0139204116    0.3604355000    1.3657345825
      3  Cl        1.4807394971    0.7619409213    2.1661468497
      4  C        -1.2238079140    0.4039259437    2.0636413545
      5  Cl       -1.2963618487    0.8667188143    3.7437205150
      6  C        -2.4106410903    0.0761975207    1.4204733387
      7  H        -3.3446454727    0.1122414948    1.9636108634
      8  C        -2.4012206169   -0.2995925834    0.0842461798
      9  Cl       -3.9198948280   -0.7099223731   -0.6692372597
     10  C        -1.1945688321   -0.3449409001   -0.6221275713
     11  Cl       -1.1742075883   -0.8320132848   -2.2960360540
     12  C         1.3000499665   -0.0380167481   -0.7414733710
     13  C         2.1524095826   -1.1484978402   -0.6792991553
     14  Cl        1.7007993095   -2.5195817909    0.3020204925
     15  C         3.3528256350   -1.1481462534   -1.3981535362
     16  Cl        4.4371653783   -2.5177711311   -1.3503879027
     17  C         3.7034075736   -0.0458940489   -2.1735347321
     18  H         4.6354000255   -0.0641146132   -2.7235372411
     19  C         2.8601017731    1.0572641542   -2.2319376059
     20  H         3.1360868785    1.9131681119   -2.8360015245
     21  C         1.6649392480    1.0598112985   -1.5213441712
     22  H         1.0020775510    1.9153327022   -1.5674997595
   Point Group: c1    Number of degrees of freedom:    60


   Energy is  -3221.129032491

 Hessian updated using BFGS update

 60 Hessian modes will be used to form the next step
  Hessian Eigenvalues:
     0.002516    0.017922    0.018615    0.020861    0.020933    0.021719
     0.023041    0.023646    0.023849    0.023912    0.024090    0.024092
     0.024116    0.024118    0.024139    0.024151    0.024181    0.024248
     0.028516    0.072183    0.159994    0.160009    0.160044    0.160226
     0.217230    0.221036    0.231463    0.235039    0.236669    0.249464
     0.249595    0.249999    0.250008    0.250058    0.250547    0.257805
     0.289236    0.291391    0.300973    0.300997    0.301050    0.301211
     0.318330    0.354933    0.356665    0.356665    0.356686    0.375726
     0.412642    0.427117    0.431473    0.456066    0.461808    0.467781
     0.471640    0.477955    0.478218    0.479057    0.486423    0.582850

 Minimum search - taking simple RFO step
 Searching for Lamda that Minimizes Along All modes
 Value Taken    Lamda =  -0.00032831
 Calculated Step too Large.  Step scaled by  0.896986
 Step Taken.  Stepsize is  0.300000

                             Maximum     Tolerance    Cnvgd?
         Gradient           0.000777      0.000300      NO
         Displacement       0.222946      0.001200      NO
         Energy change     -0.000393      0.000001      NO


 New Cartesian Coordinates Obtained by Inverse Iteration

 Displacement from previous Coordinates is:  0.498597
 ----------------------------------------------------------------
             Standard Nuclear Orientation (Angstroms)
    I     Atom           X                Y                Z
 ----------------------------------------------------------------
    1      C       0.0138593534    -0.0055899425     0.0180972961
    2      C      -0.0197149969     0.4013475394     1.3605167665
    3      Cl      1.4636962224     0.8559641500     2.1541156946
    4      C      -1.2316456217     0.4362186086     2.0564641957
    5      Cl     -1.3162233596     0.9364751919     3.7254189181
    6      C      -2.4107647757     0.0686118897     1.4211806077
    7      H      -3.3456314859     0.0981204951     1.9631989884
    8      C      -2.3927054272    -0.3371305036     0.0937252769
    9      Cl     -3.9024052943    -0.7914100365    -0.6523025517
   10      C      -1.1847546474    -0.3742803255    -0.6103192468
   11      Cl     -1.1525479262    -0.8915070555    -2.2747951671
   12      C       1.3033512595    -0.0323962060    -0.7361009256
   13      C       2.1328679972    -1.1618067871    -0.7080862669
   14      Cl      1.6534490949    -2.5536443320     0.2302261647
   15      C       3.3316610320    -1.1653199730    -1.4298112640
   16      Cl      4.3882904324    -2.5572237267    -1.4240564428
   17      C       3.7031291380    -0.0491137723    -2.1748178870
   18      H       4.6330830190    -0.0711236052    -2.7281092157
   19      C       2.8821259362     1.0719379106    -2.2003230327
   20      H       3.1736801120     1.9385513089    -2.7813415617
   21      C       1.6895738897     1.0793252799    -1.4854345998
   22      H       1.0451231262     1.9498673884    -1.5053667911
 ----------------------------------------------------------------
 Nuclear Repulsion Energy =        2080.39984464 hartrees
 There are       89 alpha and       89 beta electrons
 Applying Cartesian multipole field
    Component          Value
    ---------          -----
     (2,0,0)        1.00000E-11
     (0,2,0)        2.00000E-11
     (0,0,2)       -3.00000E-11
 Nucleus-field energy     =    -0.0000000030 hartrees
 Requested basis set is 6-311++G(d,p)
 There are 170 shells and 472 basis functions
 A cutoff of  1.0D-15 yielded  11035 shell pairs
 There are     93181 function pairs (    100219 Cartesian)
 Smallest overlap matrix eigenvalue = 1.78E-07
 Linear dependence detected in AO basis
 Number of orthogonalized atomic orbitals = 467
 Maximum deviation from orthogonality = 4.828E-10
 Guess from superposition of atomic densities
 Warning:  Energy on first SCF cycle will be non-variational
 SAD guess density has 178.000000 electrons

 -----------------------------------------------------------------------
  General SCF calculation program by
  Eric Jon Sundstrom, Paul Horn, Yuezhi Mao, Dmitri Zuev, Alec White,
  David Stuck, Shaama M.S., Shane Yost, Joonho Lee, David Small,
  Daniel Levine, Susi Lehtola, Hugh Burton, Evgeny Epifanovsky,
  Bang C. Huynh
 -----------------------------------------------------------------------
 Exchange:     0.2000 Hartree-Fock + 0.0800 Slater + 0.7200 B88
 Correlation:  0.1900 VWN1RPA + 0.8100 LYP
 Using SG-1 standard quadrature grid
 A restricted SCF calculation will be
 performed using DIIS
 SCF converges when DIIS error is below 1.0e-08
 ---------------------------------------
  Cycle       Energy         DIIS error
 ---------------------------------------
    1   -3225.3569658883      2.82e-02  
    2   -3220.9985675166      2.15e-03  
    3   -3220.9037403481      2.73e-03  
    4   -3221.1184411278      5.86e-04  
    5   -3221.1272102662      2.63e-04  
    6   -3221.1290112591      9.02e-05  
    7   -3221.1292218607      1.46e-05  
    8   -3221.1292255893      7.23e-06  
    9   -3221.1292269336      2.66e-06  
   10   -3221.1292271229      9.35e-07  
   11   -3221.1292271458      2.23e-07  
   12   -3221.1292271474      8.83e-08  
   13   -3221.1292271473      3.54e-08  
   14   -3221.1292271477      9.78e-09  Convergence criterion met
 ---------------------------------------
 SCF time:   CPU 728.77s  wall 729.00s 
 SCF   energy in the final basis set =    -3221.1292271477
 Total energy in the final basis set =    -3221.1292271477

 --------------------------------------------------------------

                    Orbital Energies (a.u.)
 --------------------------------------------------------------

 Alpha MOs
 -- Occupied --
********-101.5785-101.5775-101.5773-101.5708-101.5696 -10.2773 -10.2772
-10.2757 -10.2756 -10.2673 -10.2646 -10.2426 -10.2289 -10.2259 -10.2107
-10.2081 -10.2066  -9.4933  -9.4931  -9.4922  -9.4920  -9.4856  -9.4842
 -7.2582  -7.2579  -7.2570  -7.2569  -7.2504  -7.2490  -7.2481  -7.2479
 -7.2474  -7.2474  -7.2470  -7.2469  -7.2464  -7.2460  -7.2404  -7.2397
 -7.2390  -7.2383  -0.9604  -0.9345  -0.9201  -0.8939  -0.8771  -0.8736
 -0.8610  -0.8410  -0.7997  -0.7567  -0.7537  -0.7422  -0.6776  -0.6286
 -0.6237  -0.6211  -0.5490  -0.5482  -0.5318  -0.5169  -0.4979  -0.4799
 -0.4695  -0.4641  -0.4588  -0.4562  -0.4389  -0.4331  -0.4222  -0.4080
 -0.4005  -0.3984  -0.3752  -0.3655  -0.3603  -0.3558  -0.3528  -0.3453
 -0.3426  -0.3322  -0.3298  -0.3268  -0.3212  -0.2823  -0.2775  -0.2674
 -0.2645
 -- Virtual --
 -0.0626  -0.0579  -0.0505  -0.0434  -0.0427  -0.0200  -0.0107  -0.0081
 -0.0010   0.0108   0.0120   0.0229   0.0250   0.0267   0.0308   0.0394
  0.0473   0.0515   0.0549   0.0566   0.0622   0.0639   0.0731   0.0777
  0.0795   0.0799   0.0857   0.0903   0.0930   0.0953   0.0982   0.1041
  0.1056   0.1103   0.1112   0.1128   0.1150   0.1212   0.1253   0.1262
  0.1273   0.1291   0.1306   0.1320   0.1401   0.1447   0.1458   0.1496
  0.1525   0.1570   0.1586   0.1673   0.1737   0.1776   0.1795   0.1856
  0.1858   0.1926   0.2001   0.2020   0.2042   0.2061   0.2121   0.2136
  0.2200   0.2215   0.2250   0.2265   0.2311   0.2343   0.2444   0.2464
  0.2504   0.2574   0.2593   0.2618   0.2640   0.2655   0.2712   0.2783
  0.2834   0.2865   0.2877   0.2892   0.2926   0.2974   0.3029   0.3047
  0.3066   0.3218   0.3242   0.3319   0.3376   0.3404   0.3509   0.3666
  0.3975   0.4196   0.4263   0.4340   0.4382   0.4442   0.4493   0.4554
  0.4574   0.4645   0.4666   0.4710   0.4785   0.4856   0.4901   0.5024
  0.5092   0.5126   0.5172   0.5206   0.5220   0.5348   0.5437   0.5453
  0.5680   0.5717   0.5750   0.5768   0.5842   0.5883   0.5982   0.6003
  0.6027   0.6132   0.6205   0.6250   0.6318   0.6386   0.6511   0.6539
  0.6655   0.6733   0.6768   0.6818   0.6874   0.6897   0.7037   0.7258
  0.7307   0.7401   0.7722   0.7868   0.7971   0.8145   0.8184   0.8256
  0.8312   0.8344   0.8362   0.8391   0.8424   0.8451   0.8494   0.8543
  0.8559   0.8608   0.8637   0.8652   0.8720   0.8776   0.8781   0.8857
  0.8953   0.8988   0.9011   0.9091   0.9230   0.9247   0.9341   0.9353
  0.9474   0.9499   0.9564   0.9588   0.9650   0.9697   0.9727   0.9802
  0.9869   0.9964   1.0009   1.0051   1.0106   1.0226   1.0492   1.0580
  1.0614   1.0781   1.1061   1.1074   1.1560   1.1630   1.1727   1.1801
  1.2205   1.2280   1.2444   1.2557   1.2576   1.2628   1.2751   1.2797
  1.2859   1.2990   1.3040   1.3136   1.3461   1.3640   1.3774   1.3821
  1.4051   1.4384   1.4535   1.4783   1.4918   1.5173   1.5521   1.5588
  1.5759   1.5815   1.5905   1.6076   1.6404   1.6535   1.6641   1.6823
  1.7164   1.7281   1.7512   1.7543   1.7669   1.7900   1.7928   1.8188
  1.8210   1.8567   1.8789   1.8862   1.8938   1.9108   1.9179   1.9341
  1.9556   1.9602   1.9879   2.0113   2.0131   2.0377   2.0545   2.0764
  2.1214   2.1637   2.1773   2.2148   2.2317   2.2341   2.2508   2.2524
  2.2542   2.2841   2.2874   2.3095   2.3227   2.3265   2.3407   2.3470
  2.3808   2.3971   2.4079   2.4353   2.4384   2.4692   2.4708   2.4733
  2.4989   2.5090   2.5239   2.5329   2.5483   2.5667   2.5907   2.6097
  2.6367   2.6500   2.6710   2.6907   2.7002   2.7018   2.7351   2.7410
  2.7427   2.7448   2.7718   2.7817   2.7871   2.8240   2.8350   2.8369
  2.8601   2.8995   2.9656   2.9759   3.0595   3.0829   3.0917   3.1215
  3.1246   3.1396   3.1818   3.2168   3.2273   3.2523   3.2806   3.3511
  3.3791   3.3992   3.5195   3.5250   3.5703   3.7024   3.7420   3.7907
  3.8948   3.9310   4.0148   4.0506   4.1020   4.3293   4.8040   4.8180
  9.7672   9.7838   9.7859   9.8124   9.8358   9.8560  23.3400  23.5229
 23.7889  23.8632  23.8891  23.9007  23.9380  23.9515  24.0210  24.0685
 24.0911  24.1539  25.7880  25.8058  25.8095  25.8741  25.9528  25.9898
 26.1095  26.1587  26.1610  26.1903  26.3409  26.3765  26.5299  26.5862
 26.6224  26.7679  26.8303  27.0738 215.7606 215.7783 215.7809 215.8124
215.8459 215.8626
 --------------------------------------------------------------

          Ground-State Mulliken Net Atomic Charges

     Atom                 Charge (a.u.)
  ----------------------------------------
      1 C                    -0.592856
      2 C                    -1.568908
      3 Cl                    0.551293
      4 C                     0.922525
      5 Cl                    0.521541
      6 C                    -0.274304
      7 H                     0.237638
      8 C                     0.817380
      9 Cl                    0.516927
     10 C                    -1.383213
     11 Cl                    0.585271
     12 C                    -0.357722
     13 C                    -1.677951
     14 Cl                    0.515103
     15 C                     1.059390
     16 Cl                    0.527438
     17 C                    -0.023789
     18 H                     0.215840
     19 C                    -0.882211
     20 H                     0.175093
     21 C                    -0.085228
     22 H                     0.200742
  ----------------------------------------
  Sum of atomic charges =     0.000000

 -----------------------------------------------------------------
                    Cartesian Multipole Moments
 -----------------------------------------------------------------
    Charge (ESU x 10^10)
                 0.0000
    Dipole Moment (Debye)
         X       0.0039      Y       2.1486      Z      -0.9951
       Tot       2.3679
    Quadrupole Moments (Debye-Ang)
        XX    -140.4715     XY       5.1091     YY    -145.6577
        XZ      -8.0797     YZ      -4.8911     ZZ    -142.9241
    Octopole Moments (Debye-Ang^2)
       XXX    -174.2239    XXY      78.9182    XYY     -61.0042
       YYY     191.4985    XXZ      -6.8646    XYZ     -10.7388
       YYZ       0.8603    XZZ     -47.6706    YZZ      68.6247
       ZZZ       3.1975
    Hexadecapole Moments (Debye-Ang^3)
      XXXX   -5267.2754   XXXY     494.8298   XXYY   -1177.1011
      XYYY     445.8495   YYYY   -1578.9509   XXXZ     517.2406
      XXYZ    -162.1669   XYYZ     209.0916   YYYZ    -440.1953
      XXZZ   -1304.6098   XYZZ     181.0748   YYZZ    -753.2690
      XZZZ     593.5146   YZZZ    -408.3398   ZZZZ   -2936.3579
 -----------------------------------------------------------------
 Calculating analytic gradient of the SCF energy
 Gradient of SCF Energy
            1           2           3           4           5           6
    1  -0.0003774   0.0000827   0.0001390   0.0001172   0.0000758   0.0000263
    2  -0.0000177  -0.0002116  -0.0001606  -0.0000125   0.0000290  -0.0000483
    3  -0.0002019   0.0000117  -0.0000703   0.0000373  -0.0000315  -0.0001502
            7           8           9          10          11          12
    1   0.0000067  -0.0000876   0.0000518   0.0001458   0.0000492   0.0001342
    2   0.0000167   0.0000397  -0.0000585  -0.0000015   0.0000700   0.0001416
    3   0.0000325   0.0002212   0.0000100   0.0000180   0.0000354  -0.0002478
           13          14          15          16          17          18
    1  -0.0001229  -0.0000768   0.0000481  -0.0000784  -0.0000954  -0.0000130
    2   0.0001788   0.0002065  -0.0000333  -0.0000029   0.0000878   0.0000019
    3   0.0000630   0.0003109   0.0000355  -0.0000286  -0.0000124  -0.0000242
           19          20          21          22
    1   0.0001036  -0.0000201  -0.0000870  -0.0000217
    2  -0.0001188  -0.0000004  -0.0000872  -0.0000186
    3  -0.0000421  -0.0000329   0.0000847  -0.0000183
 Max gradient component =       3.774E-04
 RMS gradient           =       1.105E-04
 Gradient time:  CPU 267.62 s  wall 267.64 s
 Geometry Optimization Parameters
   NAtoms,    NIC,     NZ,  NCons,   NDum,   NFix, NCnnct, MaxDiis
       22     163      22       0       0       0       0       0

 Cartesian Hessian Update
 Hessian updated using BFGS update


** GEOMETRY OPTIMIZATION IN DELOCALIZED INTERNAL COORDINATES **
   Searching for a Minimum

   Optimization Cycle:  12

                       Coordinates (Angstroms)
     ATOM                X               Y               Z
      1  C         0.0138593534   -0.0055899425    0.0180972961
      2  C        -0.0197149969    0.4013475394    1.3605167665
      3  Cl        1.4636962224    0.8559641500    2.1541156946
      4  C        -1.2316456217    0.4362186086    2.0564641957
      5  Cl       -1.3162233596    0.9364751919    3.7254189181
      6  C        -2.4107647757    0.0686118897    1.4211806077
      7  H        -3.3456314859    0.0981204951    1.9631989884
      8  C        -2.3927054272   -0.3371305036    0.0937252769
      9  Cl       -3.9024052943   -0.7914100365   -0.6523025517
     10  C        -1.1847546474   -0.3742803255   -0.6103192468
     11  Cl       -1.1525479262   -0.8915070555   -2.2747951671
     12  C         1.3033512595   -0.0323962060   -0.7361009256
     13  C         2.1328679972   -1.1618067871   -0.7080862669
     14  Cl        1.6534490949   -2.5536443320    0.2302261647
     15  C         3.3316610320   -1.1653199730   -1.4298112640
     16  Cl        4.3882904324   -2.5572237267   -1.4240564428
     17  C         3.7031291380   -0.0491137723   -2.1748178870
     18  H         4.6330830190   -0.0711236052   -2.7281092157
     19  C         2.8821259362    1.0719379106   -2.2003230327
     20  H         3.1736801120    1.9385513089   -2.7813415617
     21  C         1.6895738897    1.0793252799   -1.4854345998
     22  H         1.0451231262    1.9498673884   -1.5053667911
   Point Group: c1    Number of degrees of freedom:    60


   Energy is  -3221.129227148

 Hessian updated using BFGS update

 60 Hessian modes will be used to form the next step
  Hessian Eigenvalues:
     0.002113    0.017901    0.018567    0.020880    0.020943    0.021713
     0.023061    0.023651    0.023844    0.023912    0.024090    0.024092
     0.024118    0.024121    0.024138    0.024152    0.024179    0.024204
     0.028526    0.071235    0.159996    0.160009    0.160044    0.160228
     0.216613    0.221012    0.231733    0.235062    0.236712    0.249541
     0.249996    0.249999    0.250012    0.250305    0.250540    0.257512
     0.289244    0.291338    0.300974    0.300989    0.301051    0.301197
     0.318320    0.354935    0.356664    0.356665    0.356686    0.375662
     0.412553    0.427130    0.431474    0.456032    0.461808    0.467786
     0.471580    0.477831    0.478211    0.479022    0.486182    0.582698

 Minimum search - taking simple RFO step
 Searching for Lamda that Minimizes Along All modes
 Value Taken    Lamda =  -0.00006004
 Step Taken.  Stepsize is  0.156207

                             Maximum     Tolerance    Cnvgd?
         Gradient           0.000407      0.000300      NO
         Displacement       0.116625      0.001200      NO
         Energy change     -0.000195      0.000001      NO


 New Cartesian Coordinates Obtained by Inverse Iteration

 Displacement from previous Coordinates is:  0.251794
 ----------------------------------------------------------------
             Standard Nuclear Orientation (Angstroms)
    I     Atom           X                Y                Z
 ----------------------------------------------------------------
    1      C       0.0166504892    -0.0069596287     0.0231583922
    2      C      -0.0229493022     0.4193559618     1.3592955848
    3      Cl      1.4541371544     0.8973801263     2.1510742112
    4      C      -1.2369385517     0.4547099729     2.0523290009
    5      Cl     -1.3292701574     0.9766692370     3.7143811234
    6      C      -2.4119867378     0.0699361008     1.4201425215
    7      H      -3.3480943954     0.1002352177     1.9599296187
    8      C      -2.3883577434    -0.3533526358     0.0981594000
    9      Cl     -3.8939404627    -0.8247263538    -0.6455687108
   10      C      -1.1787627035    -0.3920694520    -0.6024791526
   11      Cl     -1.1403042194    -0.9289610189    -2.2605308884
   12      C       1.3061439559    -0.0340315901    -0.7313802875
   13      C       2.1261048021    -1.1710677127    -0.7236847592
   14      Cl      1.6362354695    -2.5753015662     0.1901605194
   15      C       3.3233703992    -1.1730657972    -1.4480877035
   16      Cl      4.3697251007    -2.5727219248    -1.4650911559
   17      C       3.7024631085    -0.0488611747    -2.1769302092
   18      H       4.6307972253    -0.0702922403    -2.7329507498
   19      C       2.8906310620     1.0791476705    -2.1833792832
   20      H       3.1876785514     1.9519612502    -2.7521708376
   21      C       1.7004519950     1.0857161307    -1.4646986401
   22      H       1.0637120382     1.9621729239    -1.4695990383
 ----------------------------------------------------------------
 Nuclear Repulsion Energy =        2079.77156226 hartrees
 There are       89 alpha and       89 beta electrons
 Applying Cartesian multipole field
    Component          Value
    ---------          -----
     (2,0,0)        1.00000E-11
     (0,2,0)        2.00000E-11
     (0,0,2)       -3.00000E-11
 Nucleus-field energy     =    -0.0000000024 hartrees
 Requested basis set is 6-311++G(d,p)
 There are 170 shells and 472 basis functions
 A cutoff of  1.0D-15 yielded  11039 shell pairs
 There are     93195 function pairs (    100235 Cartesian)
 Smallest overlap matrix eigenvalue = 1.77E-07
 Linear dependence detected in AO basis
 Number of orthogonalized atomic orbitals = 467
 Maximum deviation from orthogonality = 3.247E-10
 Guess from superposition of atomic densities
 Warning:  Energy on first SCF cycle will be non-variational
 SAD guess density has 178.000000 electrons

 -----------------------------------------------------------------------
  General SCF calculation program by
  Eric Jon Sundstrom, Paul Horn, Yuezhi Mao, Dmitri Zuev, Alec White,
  David Stuck, Shaama M.S., Shane Yost, Joonho Lee, David Small,
  Daniel Levine, Susi Lehtola, Hugh Burton, Evgeny Epifanovsky,
  Bang C. Huynh
 -----------------------------------------------------------------------
 Exchange:     0.2000 Hartree-Fock + 0.0800 Slater + 0.7200 B88
 Correlation:  0.1900 VWN1RPA + 0.8100 LYP
 Using SG-1 standard quadrature grid
 A restricted SCF calculation will be
 performed using DIIS
 SCF converges when DIIS error is below 1.0e-08
 ---------------------------------------
  Cycle       Energy         DIIS error
 ---------------------------------------
    1   -3225.3553284147      2.82e-02  
    2   -3220.9986214493      2.15e-03  
    3   -3220.9037238169      2.73e-03  
    4   -3221.1184653550      5.86e-04  
    5   -3221.1272453242      2.63e-04  
    6   -3221.1290473270      9.01e-05  
    7   -3221.1292577205      1.46e-05  
    8   -3221.1292614307      7.32e-06  
    9   -3221.1292628155      2.69e-06  
   10   -3221.1292630092      9.34e-07  
   11   -3221.1292630324      2.21e-07  
   12   -3221.1292630338      8.56e-08  
   13   -3221.1292630338      3.36e-08  
   14   -3221.1292630340      6.88e-09  Convergence criterion met
 ---------------------------------------
 SCF time:   CPU 735.30s  wall 736.00s 
 SCF   energy in the final basis set =    -3221.1292630340
 Total energy in the final basis set =    -3221.1292630340

 --------------------------------------------------------------

                    Orbital Energies (a.u.)
 --------------------------------------------------------------

 Alpha MOs
 -- Occupied --
********-101.5785-101.5774-101.5774-101.5708-101.5695 -10.2773 -10.2773
-10.2757 -10.2756 -10.2674 -10.2646 -10.2428 -10.2290 -10.2259 -10.2107
-10.2081 -10.2066  -9.4933  -9.4931  -9.4921  -9.4921  -9.4856  -9.4841
 -7.2582  -7.2579  -7.2570  -7.2569  -7.2504  -7.2490  -7.2481  -7.2479
 -7.2474  -7.2474  -7.2470  -7.2469  -7.2463  -7.2462  -7.2404  -7.2398
 -7.2390  -7.2383  -0.9604  -0.9345  -0.9201  -0.8939  -0.8770  -0.8737
 -0.8610  -0.8410  -0.7997  -0.7567  -0.7537  -0.7422  -0.6776  -0.6285
 -0.6237  -0.6212  -0.5490  -0.5482  -0.5318  -0.5169  -0.4979  -0.4799
 -0.4695  -0.4641  -0.4588  -0.4562  -0.4389  -0.4332  -0.4222  -0.4080
 -0.4005  -0.3985  -0.3751  -0.3654  -0.3603  -0.3557  -0.3530  -0.3454
 -0.3426  -0.3322  -0.3298  -0.3268  -0.3212  -0.2820  -0.2778  -0.2674
 -0.2645
 -- Virtual --
 -0.0623  -0.0579  -0.0508  -0.0434  -0.0428  -0.0200  -0.0107  -0.0081
 -0.0011   0.0108   0.0120   0.0230   0.0250   0.0266   0.0308   0.0394
  0.0473   0.0514   0.0549   0.0566   0.0627   0.0633   0.0731   0.0777
  0.0795   0.0798   0.0857   0.0903   0.0930   0.0953   0.0981   0.1042
  0.1054   0.1103   0.1112   0.1128   0.1148   0.1212   0.1254   0.1262
  0.1272   0.1291   0.1305   0.1319   0.1401   0.1447   0.1456   0.1498
  0.1523   0.1572   0.1584   0.1673   0.1737   0.1777   0.1795   0.1856
  0.1858   0.1926   0.2000   0.2020   0.2041   0.2062   0.2121   0.2132
  0.2198   0.2214   0.2249   0.2264   0.2312   0.2340   0.2444   0.2462
  0.2504   0.2576   0.2592   0.2620   0.2639   0.2654   0.2711   0.2784
  0.2836   0.2865   0.2879   0.2892   0.2924   0.2974   0.3026   0.3047
  0.3065   0.3218   0.3240   0.3317   0.3380   0.3405   0.3510   0.3670
  0.3974   0.4194   0.4262   0.4341   0.4380   0.4442   0.4491   0.4555
  0.4579   0.4646   0.4681   0.4689   0.4787   0.4853   0.4905   0.5024
  0.5093   0.5119   0.5169   0.5209   0.5220   0.5353   0.5437   0.5453
  0.5689   0.5718   0.5749   0.5768   0.5846   0.5873   0.5985   0.6007
  0.6020   0.6129   0.6205   0.6247   0.6320   0.6383   0.6516   0.6533
  0.6654   0.6736   0.6763   0.6832   0.6864   0.6894   0.7037   0.7271
  0.7309   0.7408   0.7726   0.7879   0.7968   0.8157   0.8177   0.8270
  0.8312   0.8342   0.8368   0.8390   0.8419   0.8444   0.8493   0.8548
  0.8560   0.8603   0.8640   0.8652   0.8721   0.8770   0.8777   0.8853
  0.8952   0.8987   0.9018   0.9090   0.9234   0.9250   0.9329   0.9352
  0.9484   0.9499   0.9560   0.9584   0.9651   0.9696   0.9722   0.9803
  0.9864   0.9962   1.0010   1.0052   1.0108   1.0228   1.0492   1.0582
  1.0607   1.0780   1.1062   1.1068   1.1563   1.1630   1.1727   1.1805
  1.2206   1.2280   1.2445   1.2562   1.2575   1.2640   1.2750   1.2817
  1.2852   1.2990   1.3040   1.3127   1.3458   1.3644   1.3782   1.3819
  1.4050   1.4391   1.4534   1.4783   1.4911   1.5173   1.5519   1.5587
  1.5762   1.5817   1.5907   1.6074   1.6418   1.6538   1.6638   1.6824
  1.7163   1.7279   1.7511   1.7539   1.7667   1.7897   1.7931   1.8186
  1.8207   1.8565   1.8792   1.8854   1.8942   1.9112   1.9176   1.9340
  1.9558   1.9601   1.9883   2.0117   2.0131   2.0381   2.0543   2.0766
  2.1212   2.1636   2.1774   2.2157   2.2320   2.2336   2.2503   2.2528
  2.2533   2.2848   2.2862   2.3093   2.3230   2.3271   2.3406   2.3470
  2.3809   2.3990   2.4054   2.4352   2.4383   2.4695   2.4704   2.4735
  2.5010   2.5064   2.5247   2.5317   2.5477   2.5669   2.5902   2.6094
  2.6369   2.6493   2.6710   2.6907   2.7003   2.7014   2.7351   2.7412
  2.7432   2.7443   2.7717   2.7814   2.7870   2.8241   2.8349   2.8360
  2.8612   2.8990   2.9661   2.9751   3.0597   3.0830   3.0919   3.1223
  3.1247   3.1375   3.1816   3.2167   3.2269   3.2520   3.2829   3.3511
  3.3795   3.3992   3.5193   3.5251   3.5706   3.7028   3.7419   3.7912
  3.8946   3.9309   4.0147   4.0508   4.1020   4.3291   4.8041   4.8174
  9.7673   9.7836   9.7860   9.8127   9.8361   9.8571  23.3407  23.5227
 23.7887  23.8630  23.8889  23.9006  23.9378  23.9510  24.0209  24.0686
 24.0909  24.1538  25.7865  25.8054  25.8092  25.8719  25.9539  25.9892
 26.1096  26.1587  26.1604  26.1895  26.3464  26.3713  26.5293  26.5861
 26.6222  26.7662  26.8296  27.0765 215.7607 215.7781 215.7810 215.8127
215.8461 215.8638
 --------------------------------------------------------------

          Ground-State Mulliken Net Atomic Charges

     Atom                 Charge (a.u.)
  ----------------------------------------
      1 C                    -0.593403
      2 C                    -1.463177
      3 Cl                    0.561373
      4 C                     0.856799
      5 Cl                    0.521295
      6 C                    -0.273138
      7 H                     0.238233
      8 C                     0.877934
      9 Cl                    0.518525
     10 C                    -1.496314
     11 Cl                    0.576380
     12 C                    -0.359160
     13 C                    -1.673542
     14 Cl                    0.512375
     15 C                     1.062339
     16 Cl                    0.529238
     17 C                    -0.011728
     18 H                     0.216090
     19 C                    -0.888634
     20 H                     0.175029
     21 C                    -0.087424
     22 H                     0.200913
  ----------------------------------------
  Sum of atomic charges =     0.000000

 -----------------------------------------------------------------
                    Cartesian Multipole Moments
 -----------------------------------------------------------------
    Charge (ESU x 10^10)
                 0.0000
    Dipole Moment (Debye)
         X       0.0144      Y       2.1602      Z      -0.9710
       Tot       2.3684
    Quadrupole Moments (Debye-Ang)
        XX    -140.3855     XY       5.1603     YY    -145.6463
        XZ      -8.0191     YZ      -4.9049     ZZ    -143.0469
    Octopole Moments (Debye-Ang^2)
       XXX    -172.8948    XXY      79.5011    XYY     -60.4543
       YYY     192.5831    XXZ      -6.0646    XYZ     -10.7788
       YYZ       1.6734    XZZ     -47.4935    YZZ      68.8014
       ZZZ       5.9337
    Hexadecapole Moments (Debye-Ang^3)
      XXXX   -5243.4295   XXXY     490.0851   XXYY   -1179.1128
      XYYY     440.7133   YYYY   -1617.1712   XXXZ     531.3890
      XXYZ    -169.8215   XYYZ     213.8161   YYYZ    -462.7870
      XXZZ   -1299.8146   XYZZ     179.0457   YYZZ    -758.3977
      XZZZ     608.6773   YZZZ    -429.8271   ZZZZ   -2930.1034
 -----------------------------------------------------------------
 Calculating analytic gradient of the SCF energy
 Gradient of SCF Energy
            1           2           3           4           5           6
    1  -0.0001570   0.0001430  -0.0000216   0.0000516   0.0000431   0.0000353
    2   0.0000538  -0.0001324   0.0000716  -0.0000090   0.0000192  -0.0000210
    3  -0.0000139  -0.0000478   0.0000832   0.0000157   0.0000119  -0.0000627
            7           8           9          10          11          12
    1   0.0000191  -0.0000455   0.0000347   0.0000551   0.0000115  -0.0000256
    2   0.0000141  -0.0000021  -0.0000160  -0.0000104   0.0000350   0.0001069
    3   0.0000352   0.0001418   0.0000130   0.0000428   0.0000168  -0.0002004
           13          14          15          16          17          18
    1  -0.0000282  -0.0000216   0.0000185  -0.0000397  -0.0000568  -0.0000162
    2  -0.0000052   0.0000762  -0.0000456   0.0000095   0.0000373  -0.0000083
    3   0.0000305   0.0000615  -0.0000024  -0.0000204  -0.0000023  -0.0000301
           19          20          21          22
    1   0.0000468  -0.0000242  -0.0000106  -0.0000117
    2  -0.0000709  -0.0000098  -0.0000944   0.0000016
    3  -0.0000432  -0.0000308   0.0000250  -0.0000235
 Max gradient component =       2.004E-04
 RMS gradient           =       5.763E-05
 Gradient time:  CPU 263.63 s  wall 263.67 s
 Geometry Optimization Parameters
   NAtoms,    NIC,     NZ,  NCons,   NDum,   NFix, NCnnct, MaxDiis
       22     163      22       0       0       0       0       0

 Cartesian Hessian Update
 Hessian updated using BFGS update


** GEOMETRY OPTIMIZATION IN DELOCALIZED INTERNAL COORDINATES **
   Searching for a Minimum

   Optimization Cycle:  13

                       Coordinates (Angstroms)
     ATOM                X               Y               Z
      1  C         0.0166504892   -0.0069596287    0.0231583922
      2  C        -0.0229493022    0.4193559618    1.3592955848
      3  Cl        1.4541371544    0.8973801263    2.1510742112
      4  C        -1.2369385517    0.4547099729    2.0523290009
      5  Cl       -1.3292701574    0.9766692370    3.7143811234
      6  C        -2.4119867378    0.0699361008    1.4201425215
      7  H        -3.3480943954    0.1002352177    1.9599296187
      8  C        -2.3883577434   -0.3533526358    0.0981594000
      9  Cl       -3.8939404627   -0.8247263538   -0.6455687108
     10  C        -1.1787627035   -0.3920694520   -0.6024791526
     11  Cl       -1.1403042194   -0.9289610189   -2.2605308884
     12  C         1.3061439559   -0.0340315901   -0.7313802875
     13  C         2.1261048021   -1.1710677127   -0.7236847592
     14  Cl        1.6362354695   -2.5753015662    0.1901605194
     15  C         3.3233703992   -1.1730657972   -1.4480877035
     16  Cl        4.3697251007   -2.5727219248   -1.4650911559
     17  C         3.7024631085   -0.0488611747   -2.1769302092
     18  H         4.6307972253   -0.0702922403   -2.7329507498
     19  C         2.8906310620    1.0791476705   -2.1833792832
     20  H         3.1876785514    1.9519612502   -2.7521708376
     21  C         1.7004519950    1.0857161307   -1.4646986401
     22  H         1.0637120382    1.9621729239   -1.4695990383
   Point Group: c1    Number of degrees of freedom:    60


   Energy is  -3221.129263034

 Hessian updated using BFGS update

 60 Hessian modes will be used to form the next step
  Hessian Eigenvalues:
     0.001839    0.017600    0.018402    0.020805    0.020937    0.021796
     0.022948    0.023648    0.023795    0.023885    0.024089    0.024093
     0.024108    0.024118    0.024134    0.024150    0.024167    0.024184
     0.028482    0.071022    0.159996    0.160009    0.160043    0.160236
     0.214462    0.220963    0.231456    0.235041    0.236679    0.249028
     0.249687    0.249997    0.250009    0.250164    0.250572    0.256790
     0.289217    0.291663    0.300975    0.300976    0.301047    0.301173
     0.318276    0.354937    0.356664    0.356665    0.356686    0.375624
     0.412494    0.427129    0.431474    0.455989    0.461852    0.467787
     0.471390    0.477618    0.478209    0.478981    0.485908    0.581941

 Minimum search - taking simple RFO step
 Searching for Lamda that Minimizes Along All modes
 Value Taken    Lamda =  -0.00000572
 Step Taken.  Stepsize is  0.040324

                             Maximum     Tolerance    Cnvgd?
         Gradient           0.000410      0.000300      NO
         Displacement       0.028219      0.001200      NO
         Energy change     -0.000036      0.000001      NO


 New Cartesian Coordinates Obtained by Inverse Iteration

 Displacement from previous Coordinates is:  0.074168
 ----------------------------------------------------------------
             Standard Nuclear Orientation (Angstroms)
    I     Atom           X                Y                Z
 ----------------------------------------------------------------
    1      C       0.0176214288    -0.0105086592     0.0250265206
    2      C      -0.0235794067     0.4222174803     1.3589432928
    3      Cl      1.4529737950     0.9042341530     2.1494382060
    4      C      -1.2383481815     0.4607634887     2.0506186002
    5      Cl     -1.3326853127     0.9907843075     3.7100358835
    6      C      -2.4126677960     0.0730010069     1.4190176033
    7      H      -3.3493855306     0.1058467372     1.9575883794
    8      C      -2.3875757124    -0.3565033808     0.0989421005
    9      Cl     -3.8927642254    -0.8305163180    -0.6439858682
   10      C      -1.1772472942    -0.3986399475    -0.6001663997
   11      Cl     -1.1371723231    -0.9428613258    -2.2557871201
   12      C       1.3072106738    -0.0366748560    -0.7292442549
   13      C       2.1255819260    -1.1749516870    -0.7281292299
   14      Cl      1.6344216537    -2.5833832541     0.1786477196
   15      C       3.3222929701    -1.1746754113    -1.4535288091
   16      Cl      4.3676151904    -2.5750898949    -1.4776122425
   17      C       3.7020480090    -0.0474922485    -2.1774340785
   18      H       4.6298323406    -0.0674039409    -2.7344211421
   19      C       2.8915329488     1.0815609081    -2.1777327796
   20      H       3.1890124018     1.9566860086    -2.7427292616
   21      C       1.7022360706     1.0861227676    -1.4576873999
   22      H       1.0665434520     1.9633575628    -1.4577207639
 ----------------------------------------------------------------
 Nuclear Repulsion Energy =        2079.51283783 hartrees
 There are       89 alpha and       89 beta electrons
 Applying Cartesian multipole field
    Component          Value
    ---------          -----
     (2,0,0)        1.00000E-11
     (0,2,0)        2.00000E-11
     (0,0,2)       -3.00000E-11
 Nucleus-field energy     =    -0.0000000022 hartrees
 Requested basis set is 6-311++G(d,p)
 There are 170 shells and 472 basis functions
 A cutoff of  1.0D-15 yielded  11037 shell pairs
 There are     93193 function pairs (    100230 Cartesian)
 Smallest overlap matrix eigenvalue = 1.76E-07
 Linear dependence detected in AO basis
 Number of orthogonalized atomic orbitals = 467
 Maximum deviation from orthogonality = 6.500E-10
 Guess from superposition of atomic densities
 Warning:  Energy on first SCF cycle will be non-variational
 SAD guess density has 178.000000 electrons

 -----------------------------------------------------------------------
  General SCF calculation program by
  Eric Jon Sundstrom, Paul Horn, Yuezhi Mao, Dmitri Zuev, Alec White,
  David Stuck, Shaama M.S., Shane Yost, Joonho Lee, David Small,
  Daniel Levine, Susi Lehtola, Hugh Burton, Evgeny Epifanovsky,
  Bang C. Huynh
 -----------------------------------------------------------------------
 Exchange:     0.2000 Hartree-Fock + 0.0800 Slater + 0.7200 B88
 Correlation:  0.1900 VWN1RPA + 0.8100 LYP
 Using SG-1 standard quadrature grid
 A restricted SCF calculation will be
 performed using DIIS
 SCF converges when DIIS error is below 1.0e-08
 ---------------------------------------
  Cycle       Energy         DIIS error
 ---------------------------------------
    1   -3225.3545152206      2.82e-02  
    2   -3220.9986365026      2.15e-03  
    3   -3220.9036683921      2.73e-03  
    4   -3221.1184589560      5.87e-04  
    5   -3221.1272477495      2.63e-04  
    6   -3221.1290509946      9.01e-05  
    7   -3221.1292612866      1.46e-05  
    8   -3221.1292649943      7.30e-06  
    9   -3221.1292663698      2.69e-06  
   10   -3221.1292665636      9.35e-07  
   11   -3221.1292665863      2.21e-07  
   12   -3221.1292665877      8.51e-08  
   13   -3221.1292665880      3.33e-08  
   14   -3221.1292665877      6.13e-09  Convergence criterion met
 ---------------------------------------
 SCF time:   CPU 738.18s  wall 738.00s 
 SCF   energy in the final basis set =    -3221.1292665877
 Total energy in the final basis set =    -3221.1292665877

 --------------------------------------------------------------

                    Orbital Energies (a.u.)
 --------------------------------------------------------------

 Alpha MOs
 -- Occupied --
********-101.5786-101.5774-101.5774-101.5708-101.5695 -10.2774 -10.2773
-10.2757 -10.2756 -10.2674 -10.2646 -10.2428 -10.2290 -10.2259 -10.2107
-10.2081 -10.2066  -9.4933  -9.4931  -9.4922  -9.4921  -9.4856  -9.4841
 -7.2582  -7.2579  -7.2571  -7.2569  -7.2504  -7.2490  -7.2481  -7.2479
 -7.2474  -7.2474  -7.2470  -7.2469  -7.2463  -7.2462  -7.2404  -7.2398
 -7.2390  -7.2383  -0.9604  -0.9345  -0.9201  -0.8939  -0.8770  -0.8737
 -0.8610  -0.8410  -0.7997  -0.7566  -0.7537  -0.7422  -0.6776  -0.6285
 -0.6238  -0.6212  -0.5490  -0.5482  -0.5318  -0.5169  -0.4979  -0.4799
 -0.4695  -0.4641  -0.4588  -0.4562  -0.4389  -0.4332  -0.4222  -0.4080
 -0.4005  -0.3985  -0.3751  -0.3654  -0.3603  -0.3557  -0.3530  -0.3454
 -0.3426  -0.3323  -0.3298  -0.3268  -0.3212  -0.2820  -0.2778  -0.2674
 -0.2645
 -- Virtual --
 -0.0623  -0.0580  -0.0508  -0.0433  -0.0428  -0.0201  -0.0107  -0.0081
 -0.0011   0.0108   0.0120   0.0230   0.0250   0.0266   0.0307   0.0394
  0.0473   0.0514   0.0549   0.0566   0.0627   0.0632   0.0731   0.0777
  0.0796   0.0798   0.0856   0.0902   0.0930   0.0953   0.0981   0.1042
  0.1054   0.1103   0.1111   0.1128   0.1148   0.1212   0.1254   0.1262
  0.1271   0.1291   0.1305   0.1319   0.1401   0.1447   0.1457   0.1499
  0.1522   0.1572   0.1584   0.1673   0.1737   0.1778   0.1795   0.1856
  0.1857   0.1926   0.2000   0.2020   0.2041   0.2062   0.2122   0.2132
  0.2197   0.2214   0.2248   0.2264   0.2312   0.2340   0.2444   0.2462
  0.2504   0.2576   0.2592   0.2620   0.2638   0.2654   0.2710   0.2785
  0.2838   0.2864   0.2880   0.2891   0.2923   0.2973   0.3024   0.3047
  0.3064   0.3217   0.3241   0.3316   0.3381   0.3407   0.3511   0.3670
  0.3974   0.4194   0.4260   0.4341   0.4380   0.4442   0.4491   0.4555
  0.4580   0.4646   0.4682   0.4686   0.4787   0.4851   0.4905   0.5023
  0.5094   0.5117   0.5168   0.5208   0.5221   0.5353   0.5437   0.5452
  0.5689   0.5719   0.5749   0.5766   0.5847   0.5871   0.5985   0.6007
  0.6020   0.6128   0.6204   0.6247   0.6319   0.6382   0.6518   0.6531
  0.6653   0.6736   0.6762   0.6832   0.6864   0.6894   0.7037   0.7273
  0.7310   0.7409   0.7727   0.7881   0.7968   0.8162   0.8176   0.8271
  0.8312   0.8341   0.8369   0.8390   0.8419   0.8443   0.8492   0.8549
  0.8560   0.8602   0.8640   0.8652   0.8721   0.8769   0.8776   0.8851
  0.8951   0.8986   0.9020   0.9090   0.9235   0.9251   0.9325   0.9351
  0.9487   0.9501   0.9558   0.9583   0.9651   0.9696   0.9722   0.9804
  0.9864   0.9962   1.0011   1.0052   1.0108   1.0229   1.0492   1.0583
  1.0605   1.0778   1.1062   1.1067   1.1565   1.1630   1.1726   1.1805
  1.2206   1.2280   1.2445   1.2563   1.2574   1.2642   1.2750   1.2819
  1.2849   1.2990   1.3040   1.3127   1.3457   1.3645   1.3779   1.3820
  1.4049   1.4392   1.4535   1.4782   1.4911   1.5173   1.5518   1.5587
  1.5763   1.5817   1.5907   1.6073   1.6419   1.6539   1.6637   1.6824
  1.7162   1.7278   1.7511   1.7538   1.7667   1.7896   1.7929   1.8187
  1.8206   1.8564   1.8792   1.8851   1.8942   1.9114   1.9175   1.9340
  1.9558   1.9601   1.9883   2.0116   2.0130   2.0381   2.0543   2.0767
  2.1211   2.1636   2.1774   2.2158   2.2321   2.2334   2.2502   2.2529
  2.2532   2.2851   2.2860   2.3092   2.3229   2.3270   2.3406   2.3470
  2.3809   2.3992   2.4050   2.4352   2.4382   2.4696   2.4702   2.4736
  2.5015   2.5057   2.5248   2.5315   2.5475   2.5667   2.5902   2.6093
  2.6366   2.6491   2.6708   2.6907   2.7002   2.7013   2.7352   2.7412
  2.7433   2.7442   2.7717   2.7813   2.7870   2.8242   2.8349   2.8359
  2.8615   2.8990   2.9662   2.9750   3.0596   3.0829   3.0919   3.1223
  3.1247   3.1371   3.1815   3.2167   3.2268   3.2518   3.2833   3.3511
  3.3794   3.3992   3.5192   3.5252   3.5706   3.7028   3.7419   3.7912
  3.8946   3.9309   4.0146   4.0508   4.1019   4.3291   4.8040   4.8173
  9.7673   9.7836   9.7860   9.8126   9.8362   9.8572  23.3408  23.5226
 23.7885  23.8630  23.8889  23.9005  23.9376  23.9509  24.0209  24.0684
 24.0908  24.1537  25.7862  25.8053  25.8092  25.8716  25.9539  25.9890
 26.1097  26.1585  26.1600  26.1891  26.3465  26.3709  26.5290  26.5860
 26.6218  26.7659  26.8294  27.0763 215.7607 215.7781 215.7810 215.8127
215.8462 215.8639
 --------------------------------------------------------------

          Ground-State Mulliken Net Atomic Charges

     Atom                 Charge (a.u.)
  ----------------------------------------
      1 C                    -0.587958
      2 C                    -1.440767
      3 Cl                    0.564501
      4 C                     0.841413
      5 Cl                    0.520869
      6 C                    -0.279525
      7 H                     0.238379
      8 C                     0.887173
      9 Cl                    0.518884
     10 C                    -1.516505
     11 Cl                    0.574209
     12 C                    -0.354923
     13 C                    -1.667403
     14 Cl                    0.510901
     15 C                     1.059551
     16 Cl                    0.529854
     17 C                    -0.010121
     18 H                     0.216091
     19 C                    -0.890016
     20 H                     0.175014
     21 C                    -0.090511
     22 H                     0.200893
  ----------------------------------------
  Sum of atomic charges =     0.000000

 -----------------------------------------------------------------
                    Cartesian Multipole Moments
 -----------------------------------------------------------------
    Charge (ESU x 10^10)
                 0.0000
    Dipole Moment (Debye)
         X       0.0146      Y       2.1657      Z      -0.9635
       Tot       2.3704
    Quadrupole Moments (Debye-Ang)
        XX    -140.3750     XY       5.1715     YY    -145.6450
        XZ      -7.9953     YZ      -4.9065     ZZ    -143.0881
    Octopole Moments (Debye-Ang^2)
       XXX    -172.8224    XXY      79.7640    XYY     -60.3867
       YYY     193.0137    XXZ      -5.7704    XYZ     -10.8235
       YYZ       1.9357    XZZ     -47.5392    YZZ      68.9039
       ZZZ       6.7908
    Hexadecapole Moments (Debye-Ang^3)
      XXXX   -5240.8583   XXXY     490.0610   XXYY   -1180.4104
      XYYY     440.6518   YYYY   -1627.9174   XXXZ     535.4154
      XXYZ    -172.0753   XYYZ     215.0736   YYYZ    -469.3603
      XXZZ   -1299.0444   XYZZ     178.8676   YYZZ    -759.5673
      XZZZ     612.8309   YZZZ    -436.0654   ZZZZ   -2927.1903
 -----------------------------------------------------------------
 Calculating analytic gradient of the SCF energy
 Gradient of SCF Energy
            1           2           3           4           5           6
    1  -0.0000075   0.0001114   0.0000097   0.0000163   0.0000149   0.0000080
    2  -0.0000190  -0.0000935   0.0000893  -0.0000029   0.0000216  -0.0000009
    3   0.0000631  -0.0000850   0.0000131   0.0000066   0.0000233   0.0000148
            7           8           9          10          11          12
    1   0.0000195  -0.0000352  -0.0000000   0.0000224  -0.0000012  -0.0000403
    2   0.0000128  -0.0000072  -0.0000021   0.0000142   0.0000033   0.0001654
    3   0.0000346   0.0000497   0.0000400   0.0000210  -0.0000042  -0.0000322
           13          14          15          16          17          18
    1   0.0000013  -0.0000335   0.0000005  -0.0000103  -0.0000167  -0.0000181
    2  -0.0000752   0.0000082  -0.0000359   0.0000072   0.0000086  -0.0000091
    3  -0.0000113   0.0000399  -0.0000128  -0.0000165  -0.0000244  -0.0000317
           19          20          21          22
    1   0.0000031  -0.0000246  -0.0000064  -0.0000134
    2  -0.0000198  -0.0000102  -0.0000556   0.0000010
    3  -0.0000353  -0.0000295  -0.0000001  -0.0000229
 Max gradient component =       1.654E-04
 RMS gradient           =       3.913E-05
 Gradient time:  CPU 264.92 s  wall 264.96 s
 Geometry Optimization Parameters
   NAtoms,    NIC,     NZ,  NCons,   NDum,   NFix, NCnnct, MaxDiis
       22     163      22       0       0       0       0       0

 Cartesian Hessian Update
 Hessian updated using BFGS update


** GEOMETRY OPTIMIZATION IN DELOCALIZED INTERNAL COORDINATES **
   Searching for a Minimum

   Optimization Cycle:  14

                       Coordinates (Angstroms)
     ATOM                X               Y               Z
      1  C         0.0176214288   -0.0105086592    0.0250265206
      2  C        -0.0235794067    0.4222174803    1.3589432928
      3  Cl        1.4529737950    0.9042341530    2.1494382060
      4  C        -1.2383481815    0.4607634887    2.0506186002
      5  Cl       -1.3326853127    0.9907843075    3.7100358835
      6  C        -2.4126677960    0.0730010069    1.4190176033
      7  H        -3.3493855306    0.1058467372    1.9575883794
      8  C        -2.3875757124   -0.3565033808    0.0989421005
      9  Cl       -3.8927642254   -0.8305163180   -0.6439858682
     10  C        -1.1772472942   -0.3986399475   -0.6001663997
     11  Cl       -1.1371723231   -0.9428613258   -2.2557871201
     12  C         1.3072106738   -0.0366748560   -0.7292442549
     13  C         2.1255819260   -1.1749516870   -0.7281292299
     14  Cl        1.6344216537   -2.5833832541    0.1786477196
     15  C         3.3222929701   -1.1746754113   -1.4535288091
     16  Cl        4.3676151904   -2.5750898949   -1.4776122425
     17  C         3.7020480090   -0.0474922485   -2.1774340785
     18  H         4.6298323406   -0.0674039409   -2.7344211421
     19  C         2.8915329488    1.0815609081   -2.1777327796
     20  H         3.1890124018    1.9566860086   -2.7427292616
     21  C         1.7022360706    1.0861227676   -1.4576873999
     22  H         1.0665434520    1.9633575628   -1.4577207639
   Point Group: c1    Number of degrees of freedom:    60


   Energy is  -3221.129266588

 Hessian updated using BFGS update

 60 Hessian modes will be used to form the next step
  Hessian Eigenvalues:
     0.001897    0.015325    0.018343    0.020423    0.020929    0.021755
     0.022808    0.023643    0.023841    0.023950    0.024090    0.024092
     0.024116    0.024125    0.024142    0.024153    0.024182    0.024278
     0.028176    0.070597    0.159935    0.160009    0.160039    0.160193
     0.201182    0.220907    0.225777    0.234784    0.236530    0.240261
     0.249580    0.249997    0.250034    0.250085    0.251153    0.257952
     0.289078    0.291480    0.300937    0.301003    0.301101    0.301353
     0.318162    0.354969    0.356664    0.356665    0.356685    0.376016
     0.413858    0.427367    0.431722    0.456871    0.461569    0.467645
     0.471382    0.477418    0.478288    0.479084    0.487748    0.580497

 Minimum search - taking simple RFO step
 Searching for Lamda that Minimizes Along All modes
 Value Taken    Lamda =  -0.00000132
 Step Taken.  Stepsize is  0.010646

                             Maximum     Tolerance    Cnvgd?
         Gradient           0.000172      0.000300     YES
         Displacement       0.005578      0.001200      NO
         Energy change     -0.000004      0.000001      NO


 New Cartesian Coordinates Obtained by Inverse Iteration

 Displacement from previous Coordinates is:  0.028477
 ----------------------------------------------------------------
             Standard Nuclear Orientation (Angstroms)
    I     Atom           X                Y                Z
 ----------------------------------------------------------------
    1      C       0.0180377045    -0.0126213999     0.0259991494
    2      C      -0.0238052483     0.4220291643     1.3593741542
    3      Cl      1.4528364172     0.9021156017     2.1507876451
    4      C      -1.2390170842     0.4631737311     2.0500547654
    5      Cl     -1.3337391966     0.9958062585     3.7085936066
    6      C      -2.4132699538     0.0757880927     1.4181798644
    7      H      -3.3503927509     0.1105311736     1.9559229363
    8      C      -2.3875404945    -0.3562585477     0.0989178941
    9      Cl     -3.8927128512    -0.8300958165    -0.6441938170
   10      C      -1.1768032811    -0.4009527250    -0.5992119429
   11      Cl     -1.1361854528    -0.9484533607    -2.2536960604
   12      C       1.3075847961    -0.0388827131    -0.7285292076
   13      C       2.1266098784    -1.1765682601    -0.7292952123
   14      Cl      1.6365575132    -2.5866673805     0.1751633002
   15      C       3.3229830452    -1.1746632053    -1.4552298105
   16      Cl      4.3690103116    -2.5745631937    -1.4815454745
   17      C       3.7018674520    -0.0464218320    -2.1778666899
   18      H       4.6293969974    -0.0651738351    -2.7353140595
   19      C       2.8908004805     1.0822327242    -2.1762348492
   20      H       3.1876044323     1.9582720788    -2.7401685606
   21      C       1.7018818219     1.0851548307    -1.4556188432
   22      H       1.0657925412     1.9620921106    -1.4540098322
 ----------------------------------------------------------------
 Nuclear Repulsion Energy =        2079.36878420 hartrees
 There are       89 alpha and       89 beta electrons
 Applying Cartesian multipole field
    Component          Value
    ---------          -----
     (2,0,0)        1.00000E-11
     (0,2,0)        2.00000E-11
     (0,0,2)       -3.00000E-11
 Nucleus-field energy     =    -0.0000000021 hartrees
 Requested basis set is 6-311++G(d,p)
 There are 170 shells and 472 basis functions
 A cutoff of  1.0D-15 yielded  11037 shell pairs
 There are     93204 function pairs (    100241 Cartesian)
 Smallest overlap matrix eigenvalue = 1.76E-07
 Linear dependence detected in AO basis
 Number of orthogonalized atomic orbitals = 467
 Maximum deviation from orthogonality = 4.825E-10
 Guess from superposition of atomic densities
 Warning:  Energy on first SCF cycle will be non-variational
 SAD guess density has 178.000000 electrons

 -----------------------------------------------------------------------
  General SCF calculation program by
  Eric Jon Sundstrom, Paul Horn, Yuezhi Mao, Dmitri Zuev, Alec White,
  David Stuck, Shaama M.S., Shane Yost, Joonho Lee, David Small,
  Daniel Levine, Susi Lehtola, Hugh Burton, Evgeny Epifanovsky,
  Bang C. Huynh
 -----------------------------------------------------------------------
 Exchange:     0.2000 Hartree-Fock + 0.0800 Slater + 0.7200 B88
 Correlation:  0.1900 VWN1RPA + 0.8100 LYP
 Using SG-1 standard quadrature grid
 A restricted SCF calculation will be
 performed using DIIS
 SCF converges when DIIS error is below 1.0e-08
 ---------------------------------------
  Cycle       Energy         DIIS error
 ---------------------------------------
    1   -3225.3546697469      2.82e-02  
    2   -3220.9986421165      2.15e-03  
    3   -3220.9036645306      2.73e-03  
    4   -3221.1184569758      5.87e-04  
    5   -3221.1272489500      2.63e-04  
    6   -3221.1290516786      9.01e-05  
    7   -3221.1292619774      1.46e-05  
    8   -3221.1292656854      7.30e-06  
    9   -3221.1292670582      2.68e-06  
   10   -3221.1292672517      9.35e-07  
   11   -3221.1292672747      2.21e-07  
   12   -3221.1292672759      8.50e-08  
   13   -3221.1292672762      3.32e-08  
   14   -3221.1292672762      6.02e-09  Convergence criterion met
 ---------------------------------------
 SCF time:   CPU 739.44s  wall 740.00s 
 SCF   energy in the final basis set =    -3221.1292672762
 Total energy in the final basis set =    -3221.1292672762

 --------------------------------------------------------------

                    Orbital Energies (a.u.)
 --------------------------------------------------------------

 Alpha MOs
 -- Occupied --
********-101.5786-101.5774-101.5774-101.5708-101.5695 -10.2774 -10.2773
-10.2757 -10.2756 -10.2674 -10.2646 -10.2428 -10.2290 -10.2259 -10.2107
-10.2081 -10.2066  -9.4933  -9.4931  -9.4922  -9.4921  -9.4856  -9.4841
 -7.2582  -7.2580  -7.2571  -7.2569  -7.2504  -7.2490  -7.2481  -7.2479
 -7.2474  -7.2474  -7.2470  -7.2469  -7.2463  -7.2462  -7.2404  -7.2398
 -7.2390  -7.2383  -0.9604  -0.9345  -0.9201  -0.8939  -0.8770  -0.8737
 -0.8610  -0.8410  -0.7997  -0.7566  -0.7537  -0.7422  -0.6776  -0.6285
 -0.6237  -0.6212  -0.5490  -0.5482  -0.5318  -0.5169  -0.4979  -0.4799
 -0.4695  -0.4641  -0.4588  -0.4562  -0.4389  -0.4332  -0.4222  -0.4080
 -0.4004  -0.3985  -0.3751  -0.3654  -0.3603  -0.3557  -0.3530  -0.3454
 -0.3426  -0.3323  -0.3298  -0.3268  -0.3212  -0.2820  -0.2778  -0.2674
 -0.2645
 -- Virtual --
 -0.0623  -0.0580  -0.0509  -0.0433  -0.0428  -0.0200  -0.0107  -0.0081
 -0.0011   0.0108   0.0120   0.0230   0.0250   0.0266   0.0307   0.0394
  0.0474   0.0513   0.0550   0.0566   0.0627   0.0632   0.0731   0.0777
  0.0796   0.0798   0.0856   0.0902   0.0930   0.0954   0.0981   0.1042
  0.1054   0.1104   0.1111   0.1128   0.1148   0.1212   0.1253   0.1262
  0.1271   0.1290   0.1305   0.1319   0.1402   0.1447   0.1457   0.1500
  0.1522   0.1571   0.1584   0.1673   0.1736   0.1778   0.1796   0.1855
  0.1857   0.1926   0.2000   0.2020   0.2041   0.2062   0.2122   0.2132
  0.2196   0.2214   0.2248   0.2263   0.2312   0.2340   0.2444   0.2462
  0.2504   0.2576   0.2593   0.2621   0.2638   0.2654   0.2710   0.2785
  0.2839   0.2864   0.2880   0.2891   0.2923   0.2973   0.3022   0.3047
  0.3064   0.3216   0.3241   0.3315   0.3381   0.3407   0.3511   0.3670
  0.3974   0.4193   0.4259   0.4340   0.4380   0.4442   0.4491   0.4555
  0.4581   0.4646   0.4681   0.4687   0.4788   0.4850   0.4906   0.5023
  0.5094   0.5117   0.5167   0.5207   0.5221   0.5352   0.5437   0.5451
  0.5689   0.5720   0.5749   0.5765   0.5847   0.5870   0.5986   0.6007
  0.6020   0.6128   0.6202   0.6247   0.6318   0.6382   0.6519   0.6531
  0.6653   0.6735   0.6761   0.6831   0.6864   0.6894   0.7037   0.7274
  0.7311   0.7410   0.7727   0.7881   0.7968   0.8164   0.8176   0.8272
  0.8311   0.8339   0.8369   0.8390   0.8420   0.8443   0.8491   0.8548
  0.8560   0.8602   0.8641   0.8652   0.8721   0.8770   0.8776   0.8850
  0.8949   0.8986   0.9022   0.9090   0.9235   0.9251   0.9324   0.9350
  0.9488   0.9503   0.9557   0.9583   0.9651   0.9696   0.9722   0.9804
  0.9864   0.9962   1.0011   1.0051   1.0109   1.0230   1.0492   1.0583
  1.0605   1.0776   1.1062   1.1067   1.1565   1.1630   1.1726   1.1804
  1.2205   1.2281   1.2445   1.2562   1.2574   1.2642   1.2750   1.2819
  1.2849   1.2990   1.3040   1.3127   1.3456   1.3646   1.3776   1.3819
  1.4049   1.4393   1.4537   1.4782   1.4911   1.5172   1.5518   1.5587
  1.5764   1.5817   1.5906   1.6073   1.6417   1.6539   1.6637   1.6823
  1.7162   1.7278   1.7511   1.7537   1.7666   1.7895   1.7927   1.8187
  1.8206   1.8565   1.8792   1.8851   1.8942   1.9116   1.9175   1.9340
  1.9558   1.9601   1.9883   2.0117   2.0131   2.0381   2.0544   2.0767
  2.1211   2.1637   2.1774   2.2158   2.2320   2.2334   2.2502   2.2529
  2.2532   2.2851   2.2860   2.3092   2.3229   2.3269   2.3406   2.3469
  2.3811   2.3992   2.4050   2.4352   2.4381   2.4695   2.4701   2.4738
  2.5016   2.5055   2.5249   2.5314   2.5475   2.5666   2.5902   2.6093
  2.6364   2.6491   2.6706   2.6907   2.7002   2.7013   2.7352   2.7412
  2.7433   2.7441   2.7718   2.7814   2.7869   2.8242   2.8349   2.8358
  2.8615   2.8990   2.9661   2.9749   3.0595   3.0829   3.0919   3.1223
  3.1247   3.1371   3.1814   3.2168   3.2267   3.2518   3.2834   3.3511
  3.3794   3.3992   3.5192   3.5252   3.5706   3.7029   3.7418   3.7911
  3.8946   3.9309   4.0146   4.0509   4.1019   4.3291   4.8040   4.8173
  9.7672   9.7835   9.7860   9.8127   9.8362   9.8571  23.3409  23.5225
 23.7884  23.8630  23.8890  23.9004  23.9377  23.9508  24.0210  24.0684
 24.0907  24.1537  25.7861  25.8053  25.8092  25.8715  25.9539  25.9890
 26.1097  26.1585  26.1600  26.1890  26.3463  26.3707  26.5289  26.5860
 26.6216  26.7657  26.8294  27.0758 215.7607 215.7781 215.7810 215.8127
215.8462 215.8638
 --------------------------------------------------------------

          Ground-State Mulliken Net Atomic Charges

     Atom                 Charge (a.u.)
  ----------------------------------------
      1 C                    -0.585781
      2 C                    -1.433317
      3 Cl                    0.565497
      4 C                     0.835473
      5 Cl                    0.520651
      6 C                    -0.284008
      7 H                     0.238398
      8 C                     0.890028
      9 Cl                    0.518772
     10 C                    -1.523101
     11 Cl                    0.574191
     12 C                    -0.353218
     13 C                    -1.660656
     14 Cl                    0.510913
     15 C                     1.057763
     16 Cl                    0.530051
     17 C                    -0.009598
     18 H                     0.216058
     19 C                    -0.890668
     20 H                     0.174983
     21 C                    -0.093317
     22 H                     0.200884
  ----------------------------------------
  Sum of atomic charges =     0.000000

 -----------------------------------------------------------------
                    Cartesian Multipole Moments
 -----------------------------------------------------------------
    Charge (ESU x 10^10)
                 0.0000
    Dipole Moment (Debye)
         X       0.0126      Y       2.1682      Z      -0.9612
       Tot       2.3718
    Quadrupole Moments (Debye-Ang)
        XX    -140.3825     XY       5.1702     YY    -145.6450
        XZ      -7.9834     YZ      -4.9042     ZZ    -143.0987
    Octopole Moments (Debye-Ang^2)
       XXX    -173.0177    XXY      79.8937    XYY     -60.4317
       YYY     193.2146    XXZ      -5.6780    XYZ     -10.8561
       YYZ       1.9962    XZZ     -47.5959    YZZ      68.9738
       ZZZ       6.9954
    Hexadecapole Moments (Debye-Ang^3)
      XXXX   -5242.6920   XXXY     491.0514   XXYY   -1181.1361
      XYYY     441.6595   YYYY   -1630.3813   XXXZ     536.6604
      XXYZ    -172.7313   XYYZ     215.4205   YYYZ    -471.2319
      XXZZ   -1299.3006   XYZZ     179.1569   YYZZ    -759.8479
      XZZZ     614.0382   YZZZ    -437.8296   ZZZZ   -2926.7329
 -----------------------------------------------------------------
 Calculating analytic gradient of the SCF energy
 Gradient of SCF Energy
            1           2           3           4           5           6
    1   0.0000221   0.0000239  -0.0000215   0.0000114   0.0000358   0.0000230
    2   0.0000361  -0.0000148   0.0000519   0.0000099   0.0000197   0.0000184
    3   0.0000410  -0.0000031   0.0000284   0.0000029   0.0000185   0.0000348
            7           8           9          10          11          12
    1   0.0000208   0.0000135  -0.0000011  -0.0000121  -0.0000085  -0.0000431
    2   0.0000079  -0.0000063  -0.0000001   0.0000034  -0.0000057  -0.0000135
    3   0.0000327   0.0000076   0.0000432   0.0000256   0.0000143  -0.0000559
           13          14          15          16          17          18
    1   0.0000431   0.0000137  -0.0000260  -0.0000089  -0.0000247  -0.0000192
    2  -0.0000423   0.0000428  -0.0000174  -0.0000026   0.0000030  -0.0000116
    3  -0.0000095  -0.0000302   0.0000005  -0.0000117  -0.0000292  -0.0000315
           19          20          21          22
    1   0.0000008  -0.0000193  -0.0000104  -0.0000131
    2  -0.0000207  -0.0000131  -0.0000397  -0.0000052
    3  -0.0000238  -0.0000303  -0.0000098  -0.0000146
 Max gradient component =       5.587E-05
 RMS gradient           =       2.401E-05
 Gradient time:  CPU 261.14 s  wall 261.17 s
 Geometry Optimization Parameters
   NAtoms,    NIC,     NZ,  NCons,   NDum,   NFix, NCnnct, MaxDiis
       22     163      22       0       0       0       0       0

 Cartesian Hessian Update
 Hessian updated using BFGS update


** GEOMETRY OPTIMIZATION IN DELOCALIZED INTERNAL COORDINATES **
   Searching for a Minimum

   Optimization Cycle:  15

                       Coordinates (Angstroms)
     ATOM                X               Y               Z
      1  C         0.0180377045   -0.0126213999    0.0259991494
      2  C        -0.0238052483    0.4220291643    1.3593741542
      3  Cl        1.4528364172    0.9021156017    2.1507876451
      4  C        -1.2390170842    0.4631737311    2.0500547654
      5  Cl       -1.3337391966    0.9958062585    3.7085936066
      6  C        -2.4132699538    0.0757880927    1.4181798644
      7  H        -3.3503927509    0.1105311736    1.9559229363
      8  C        -2.3875404945   -0.3562585477    0.0989178941
      9  Cl       -3.8927128512   -0.8300958165   -0.6441938170
     10  C        -1.1768032811   -0.4009527250   -0.5992119429
     11  Cl       -1.1361854528   -0.9484533607   -2.2536960604
     12  C         1.3075847961   -0.0388827131   -0.7285292076
     13  C         2.1266098784   -1.1765682601   -0.7292952123
     14  Cl        1.6365575132   -2.5866673805    0.1751633002
     15  C         3.3229830452   -1.1746632053   -1.4552298105
     16  Cl        4.3690103116   -2.5745631937   -1.4815454745
     17  C         3.7018674520   -0.0464218320   -2.1778666899
     18  H         4.6293969974   -0.0651738351   -2.7353140595
     19  C         2.8908004805    1.0822327242   -2.1762348492
     20  H         3.1876044323    1.9582720788   -2.7401685606
     21  C         1.7018818219    1.0851548307   -1.4556188432
     22  H         1.0657925412    1.9620921106   -1.4540098322
   Point Group: c1    Number of degrees of freedom:    60


   Energy is  -3221.129267276

 Hessian updated using BFGS update

 60 Hessian modes will be used to form the next step
  Hessian Eigenvalues:
     0.002065    0.012102    0.018317    0.019710    0.020931    0.021569
     0.023173    0.023661    0.023835    0.023934    0.024090    0.024098
     0.024118    0.024129    0.024142    0.024182    0.024200    0.024292
     0.027858    0.089194    0.159629    0.160017    0.160037    0.160201
     0.180109    0.221090    0.226965    0.234716    0.237023    0.238876
     0.249571    0.250005    0.250038    0.250385    0.253707    0.257832
     0.289087    0.294316    0.300909    0.300999    0.301159    0.301530
     0.318106    0.354972    0.356665    0.356665    0.356690    0.375792
     0.414230    0.427362    0.431724    0.457672    0.460240    0.467832
     0.471519    0.477543    0.478500    0.479064    0.490122    0.579407

 Minimum search - taking simple RFO step
 Searching for Lamda that Minimizes Along All modes
 Value Taken    Lamda =   0.00000000
 Step Taken.  Stepsize is  0.004124

                             Maximum     Tolerance    Cnvgd?
         Gradient           0.000075      0.000300     YES
         Displacement       0.002284      0.001200      NO
         Energy change     -0.000001      0.000001     YES

 Final energy is   -3221.1292672761806     


 ******************************
 **  OPTIMIZATION CONVERGED  **
 ******************************

                       Coordinates (Angstroms)
     ATOM                X               Y               Z
      1  C         0.0180377045   -0.0126213999    0.0259991494
      2  C        -0.0238052483    0.4220291643    1.3593741542
      3  Cl        1.4528364172    0.9021156017    2.1507876451
      4  C        -1.2390170842    0.4631737311    2.0500547654
      5  Cl       -1.3337391966    0.9958062585    3.7085936066
      6  C        -2.4132699538    0.0757880927    1.4181798644
      7  H        -3.3503927509    0.1105311736    1.9559229363
      8  C        -2.3875404945   -0.3562585477    0.0989178941
      9  Cl       -3.8927128512   -0.8300958165   -0.6441938170
     10  C        -1.1768032811   -0.4009527250   -0.5992119429
     11  Cl       -1.1361854528   -0.9484533607   -2.2536960604
     12  C         1.3075847961   -0.0388827131   -0.7285292076
     13  C         2.1266098784   -1.1765682601   -0.7292952123
     14  Cl        1.6365575132   -2.5866673805    0.1751633002
     15  C         3.3229830452   -1.1746632053   -1.4552298105
     16  Cl        4.3690103116   -2.5745631937   -1.4815454745
     17  C         3.7018674520   -0.0464218320   -2.1778666899
     18  H         4.6293969974   -0.0651738351   -2.7353140595
     19  C         2.8908004805    1.0822327242   -2.1762348492
     20  H         3.1876044323    1.9582720788   -2.7401685606
     21  C         1.7018818219    1.0851548307   -1.4556188432
     22  H         1.0657925412    1.9620921106   -1.4540098322

Z-matrix Print:
$molecule
0 1
Cl
C  1 1.745444
C  2 1.399390 1 120.659601
C  3 1.392367 2 120.196830 1 179.733517 0
H  4 1.082317 3 119.108822 2 -179.831044 0
C  4 1.389854 3 119.908475 2 0.123409 0
H  6 1.083309 4 119.748843 3 -179.939506 0
C  6 1.390260 4 120.090346 3 -0.073582 0
H  8 1.083343 6 120.304281 4 -179.840623 0
C  8 1.395561 6 120.662343 4 -0.043698 0
C  10 1.494301 8 119.520892 6 -179.397504 0
C  11 1.403054 10 120.733242 8 -90.170572 0
C  12 1.398382 11 120.292618 10 178.971402 0
C  13 1.388598 12 120.126432 11 -0.119985 0
H  14 1.081006 13 119.851698 12 -179.923503 0
C  14 1.388445 13 120.232548 12 0.101890 0
C  16 1.398309 14 120.025240 13 -0.083669 0
Cl 12 1.742782 11 119.447546 10 -1.360990 0
Cl 17 1.743194 16 120.269910 14 179.751323 0
Cl 16 1.744213 14 118.252487 13 -179.977818 0
Cl 13 1.744540 12 121.717589 11 179.947947 0
Cl 3 1.747737 2 121.224715 1 -0.142349 0
$end


 --------------------------------------------------------------

                    Orbital Energies (a.u.)
 --------------------------------------------------------------

 Alpha MOs
 -- Occupied --
********-101.5786-101.5774-101.5774-101.5708-101.5695 -10.2774 -10.2773
-10.2757 -10.2756 -10.2674 -10.2646 -10.2428 -10.2290 -10.2259 -10.2107
-10.2081 -10.2066  -9.4933  -9.4931  -9.4922  -9.4921  -9.4856  -9.4841
 -7.2582  -7.2580  -7.2571  -7.2569  -7.2504  -7.2490  -7.2481  -7.2479
 -7.2474  -7.2474  -7.2470  -7.2469  -7.2463  -7.2462  -7.2404  -7.2398
 -7.2390  -7.2383  -0.9604  -0.9345  -0.9201  -0.8939  -0.8770  -0.8737
 -0.8610  -0.8410  -0.7997  -0.7566  -0.7537  -0.7422  -0.6776  -0.6285
 -0.6237  -0.6212  -0.5490  -0.5482  -0.5318  -0.5169  -0.4979  -0.4799
 -0.4695  -0.4641  -0.4588  -0.4562  -0.4389  -0.4332  -0.4222  -0.4080
 -0.4004  -0.3985  -0.3751  -0.3654  -0.3603  -0.3557  -0.3530  -0.3454
 -0.3426  -0.3323  -0.3298  -0.3268  -0.3212  -0.2820  -0.2778  -0.2674
 -0.2645
 -- Virtual --
 -0.0623  -0.0580  -0.0509  -0.0433  -0.0428  -0.0200  -0.0107  -0.0081
 -0.0011   0.0108   0.0120   0.0230   0.0250   0.0266   0.0307   0.0394
  0.0474   0.0513   0.0550   0.0566   0.0627   0.0632   0.0731   0.0777
  0.0796   0.0798   0.0856   0.0902   0.0930   0.0954   0.0981   0.1042
  0.1054   0.1104   0.1111   0.1128   0.1148   0.1212   0.1253   0.1262
  0.1271   0.1290   0.1305   0.1319   0.1402   0.1447   0.1457   0.1500
  0.1522   0.1571   0.1584   0.1673   0.1736   0.1778   0.1796   0.1855
  0.1857   0.1926   0.2000   0.2020   0.2041   0.2062   0.2122   0.2132
  0.2196   0.2214   0.2248   0.2263   0.2312   0.2340   0.2444   0.2462
  0.2504   0.2576   0.2593   0.2621   0.2638   0.2654   0.2710   0.2785
  0.2839   0.2864   0.2880   0.2891   0.2923   0.2973   0.3022   0.3047
  0.3064   0.3216   0.3241   0.3315   0.3381   0.3407   0.3511   0.3670
  0.3974   0.4193   0.4259   0.4340   0.4380   0.4442   0.4491   0.4555
  0.4581   0.4646   0.4681   0.4687   0.4788   0.4850   0.4906   0.5023
  0.5094   0.5117   0.5167   0.5207   0.5221   0.5352   0.5437   0.5451
  0.5689   0.5720   0.5749   0.5765   0.5847   0.5870   0.5986   0.6007
  0.6020   0.6128   0.6202   0.6247   0.6318   0.6382   0.6519   0.6531
  0.6653   0.6735   0.6761   0.6831   0.6864   0.6894   0.7037   0.7274
  0.7311   0.7410   0.7727   0.7881   0.7968   0.8164   0.8176   0.8272
  0.8311   0.8339   0.8369   0.8390   0.8420   0.8443   0.8491   0.8548
  0.8560   0.8602   0.8641   0.8652   0.8721   0.8770   0.8776   0.8850
  0.8949   0.8986   0.9022   0.9090   0.9235   0.9251   0.9324   0.9350
  0.9488   0.9503   0.9557   0.9583   0.9651   0.9696   0.9722   0.9804
  0.9864   0.9962   1.0011   1.0051   1.0109   1.0230   1.0492   1.0583
  1.0605   1.0776   1.1062   1.1067   1.1565   1.1630   1.1726   1.1804
  1.2205   1.2281   1.2445   1.2562   1.2574   1.2642   1.2750   1.2819
  1.2849   1.2990   1.3040   1.3127   1.3456   1.3646   1.3776   1.3819
  1.4049   1.4393   1.4537   1.4782   1.4911   1.5172   1.5518   1.5587
  1.5764   1.5817   1.5906   1.6073   1.6417   1.6539   1.6637   1.6823
  1.7162   1.7278   1.7511   1.7537   1.7666   1.7895   1.7927   1.8187
  1.8206   1.8565   1.8792   1.8851   1.8942   1.9116   1.9175   1.9340
  1.9558   1.9601   1.9883   2.0117   2.0131   2.0381   2.0544   2.0767
  2.1211   2.1637   2.1774   2.2158   2.2320   2.2334   2.2502   2.2529
  2.2532   2.2851   2.2860   2.3092   2.3229   2.3269   2.3406   2.3469
  2.3811   2.3992   2.4050   2.4352   2.4381   2.4695   2.4701   2.4738
  2.5016   2.5055   2.5249   2.5314   2.5475   2.5666   2.5902   2.6093
  2.6364   2.6491   2.6706   2.6907   2.7002   2.7013   2.7352   2.7412
  2.7433   2.7441   2.7718   2.7814   2.7869   2.8242   2.8349   2.8358
  2.8615   2.8990   2.9661   2.9749   3.0595   3.0829   3.0919   3.1223
  3.1247   3.1371   3.1814   3.2168   3.2267   3.2518   3.2834   3.3511
  3.3794   3.3992   3.5192   3.5252   3.5706   3.7029   3.7418   3.7911
  3.8946   3.9309   4.0146   4.0509   4.1019   4.3291   4.8040   4.8173
  9.7672   9.7835   9.7860   9.8127   9.8362   9.8571  23.3409  23.5225
 23.7884  23.8630  23.8890  23.9004  23.9377  23.9508  24.0210  24.0684
 24.0907  24.1537  25.7861  25.8053  25.8092  25.8715  25.9539  25.9890
 26.1097  26.1585  26.1600  26.1890  26.3463  26.3707  26.5289  26.5860
 26.6216  26.7657  26.8294  27.0758 215.7607 215.7781 215.7810 215.8127
215.8462 215.8638
 --------------------------------------------------------------

          Ground-State Mulliken Net Atomic Charges

     Atom                 Charge (a.u.)
  ----------------------------------------
      1 C                    -0.585781
      2 C                    -1.433317
      3 Cl                    0.565497
      4 C                     0.835473
      5 Cl                    0.520651
      6 C                    -0.284008
      7 H                     0.238398
      8 C                     0.890028
      9 Cl                    0.518772
     10 C                    -1.523101
     11 Cl                    0.574191
     12 C                    -0.353218
     13 C                    -1.660656
     14 Cl                    0.510913
     15 C                     1.057763
     16 Cl                    0.530051
     17 C                    -0.009598
     18 H                     0.216058
     19 C                    -0.890668
     20 H                     0.174983
     21 C                    -0.093317
     22 H                     0.200884
  ----------------------------------------
  Sum of atomic charges =     0.000000

 -----------------------------------------------------------------
                    Cartesian Multipole Moments
 -----------------------------------------------------------------
    Charge (ESU x 10^10)
                 0.0000
    Dipole Moment (Debye)
         X       0.0126      Y       2.1682      Z      -0.9612
       Tot       2.3718
    Quadrupole Moments (Debye-Ang)
        XX    -140.3825     XY       5.1702     YY    -145.6450
        XZ      -7.9834     YZ      -4.9042     ZZ    -143.0987
    Octopole Moments (Debye-Ang^2)
       XXX    -173.0177    XXY      79.8937    XYY     -60.4317
       YYY     193.2146    XXZ      -5.6780    XYZ     -10.8561
       YYZ       1.9962    XZZ     -47.5959    YZZ      68.9738
       ZZZ       6.9954
    Hexadecapole Moments (Debye-Ang^3)
      XXXX   -5242.6920   XXXY     491.0514   XXYY   -1181.1361
      XYYY     441.6595   YYYY   -1630.3813   XXXZ     536.6604
      XXYZ    -172.7313   XYYZ     215.4205   YYYZ    -471.2319
      XXZZ   -1299.3006   XYZZ     179.1569   YYZZ    -759.8479
      XZZZ     614.0382   YZZZ    -437.8296   ZZZZ   -2926.7329
 -----------------------------------------------------------------
Archival summary:
1\1\november\OPT\ProcedureUnspecified\BasisUnspecified\l6124\taweetha\SunJan1217:39:372020SunJan1217:39:372020\0\\#,OPT,ProcedureUnspecified,BasisUnspecified,\\0,1\Cl\C,1,1.74544\C,2,1.39939,1,120.66\C,3,1.39237,2,120.197,1,179.734,0\H,4,1.08232,3,119.109,2,-179.831,0\C,4,1.38985,3,119.908,2,0.123409,0\H,6,1.08331,4,119.749,3,-179.94,0\C,6,1.39026,4,120.09,3,-0.073582,0\H,8,1.08334,6,120.304,4,-179.841,0\C,8,1.39556,6,120.662,4,-0.0436983,0\C,10,1.4943,8,119.521,6,-179.398,0\C,11,1.40305,10,120.733,8,-90.1706,0\C,12,1.39838,11,120.293,10,178.971,0\C,13,1.3886,12,120.126,11,-0.119985,0\H,14,1.08101,13,119.852,12,-179.924,0\C,14,1.38844,13,120.233,12,0.10189,0\C,16,1.39831,14,120.025,13,-0.0836688,0\Cl,12,1.74278,11,119.448,10,-1.36099,0\Cl,17,1.74319,16,120.27,14,179.751,0\Cl,16,1.74421,14,118.252,13,-179.978,0\Cl,13,1.74454,12,121.718,11,179.948,0\Cl,3,1.74774,2,121.225,1,-0.142349,0\\\@

 Total job time:  15608.55s(wall), 15605.93s(cpu) 
 Sun Jan 12 17:39:37 2020

        *************************************************************
        *                                                           *
        *  Thank you very much for using Q-Chem.  Have a nice day.  *
        *                                                           *
        *************************************************************


 
User input: 2 of 2 
 
                  Welcome to Q-Chem
     A Quantum Leap Into The Future Of Chemistry


 Q-Chem 5.2 (devel), Q-Chem, Inc., Pleasanton, CA (2019)

 Yihan Shao,  Zhengting Gan,  E. Epifanovsky,  A. T. B. Gilbert,  M. Wormit,  
 J. Kussmann,  A. W. Lange,  A. Behn,  Jia Deng,  Xintian Feng,  D. Ghosh,  
 M. Goldey,  P. R. Horn,  L. D. Jacobson,  I. Kaliman,  T. Kus,  A. Landau,  
 Jie Liu,  E. I. Proynov,  R. M. Richard,  R. P. Steele,  E. J. Sundstrom,  
 H. L. Woodcock III,  P. M. Zimmerman,  D. Zuev,  B. Albrecht,  E. Alguire,  
 S. A. Baeppler,  D. Barton,  Z. Benda,  Y. A. Bernard,  E. J. Berquist,  
 K. B. Bravaya,  H. Burton,  D. Casanova,  Chun-Min Chang,  Yunqing Chen,  
 A. Chien,  K. D. Closser,  M. P. Coons,  S. Coriani,  S. Dasgupta,  
 A. L. Dempwolff,  M. Diedenhofen,  Hainam Do,  R. G. Edgar,  Po-Tung Fang,  
 S. Faraji,  S. Fatehi,  Qingguo Feng,  K. D. Fenk,  J. Fosso-Tande,  
 J. Gayvert,  Qinghui Ge,  A. Ghysels,  G. Gidofalvi,  J. Gomes,  
 J. Gonthier,  A. Gunina,  D. Hait,  M. W. D. Hanson-Heine,  
 P. H. P. Harbach,  A. W. Hauser,  M. F. Herbst,  J. E. Herr,  
 E. G. Hohenstein,  Z. C. Holden,  Kerwin Hui,  B. C. Huynh,  T.-C. Jagau,  
 Hyunjun Ji,  B. Kaduk,  K. Khistyaev,  Jaehoon Kim,  P. Klunzinger,  K. Koh,  
 D. Kosenkov,  L. Koulias,  T. Kowalczyk,  C. M. Krauter,  A. Kunitsa,  
 Ka Un Lao,  A. Laurent,  K. V. Lawler,  Joonho Lee,  D. Lefrancois,  
 S. Lehtola,  D. S. Levine,  Yi-Pei Li,  You-Sheng Lin,  Fenglai Liu,  
 E. Livshits,  A. Luenser,  P. Manohar,  E. Mansoor,  S. F. Manzer,  
 Shan-Ping Mao,  Yuezhi Mao,  N. Mardirossian,  A. V. Marenich,  
 T. Markovich,  L. A. Martinez-Martinez,  S. A. Maurer,  N. J. Mayhall,  
 S. C. McKenzie,  J.-M. Mewes,  P. Morgante,  A. F. Morrison,  
 J. W. Mullinax,  K. Nanda,  T. S. Nguyen-Beck,  R. Olivares-Amaya,  
 J. A. Parkhill,  Zheng Pei,  T. M. Perrine,  F. Plasser,  P. Pokhilko,  
 S. Prager,  A. Prociuk,  E. Ramos,  D. R. Rehn,  F. Rob,  M. Scheurer,  
 M. Schneider,  N. Sergueev,  S. M. Sharada,  S. Sharma,  D. W. Small,  
 T. Stauch,  T. Stein,  Yu-Chuan Su,  A. J. W. Thom,  A. Tkatchenko,  
 T. Tsuchimochi,  N. M. Tubman,  L. Vogt,  M. L. Vidal,  O. Vydrov,  
 M. A. Watson,  J. Wenzel,  M. de Wergifosse,  T. A. Wesolowski,  A. White,  
 J. Witte,  A. Yamada,  Jun Yang,  K. Yao,  S. Yeganeh,  S. R. Yost,  
 Zhi-Qiang You,  A. Zech,  Igor Ying Zhang,  Xing Zhang,  Yan Zhao,  
 Ying Zhu,  B. R. Brooks,  G. K. L. Chan,  C. J. Cramer,  M. S. Gordon,  
 W. J. Hehre,  A. Klamt,  M. W. Schmidt,  C. D. Sherrill,  D. G. Truhlar,  
 A. Aspuru-Guzik,  R. Baer,  A. T. Bell,  N. A. Besley,  Jeng-Da Chai,  
 A. E. DePrince, III,  R. A. DiStasio Jr.,  A. Dreuw,  B. D. Dunietz,  
 T. R. Furlani,  Chao-Ping Hsu,  Yousung Jung,  Jing Kong,  D. S. Lambrecht,  
 WanZhen Liang,  C. Ochsenfeld,  V. A. Rassolov,  L. V. Slipchenko,  
 J. E. Subotnik,  T. Van Voorhis,  J. M. Herbert,  A. I. Krylov,  
 P. M. W. Gill,  M. Head-Gordon

 Contributors to earlier versions of Q-Chem not listed above: 
 R. D. Adamson,  B. Austin,  J. Baker,  G. J. O. Beran,  K. Brandhorst,  
 S. T. Brown,  E. F. C. Byrd,  A. K. Chakraborty,  C.-L. Cheng,  
 Siu Hung Chien,  D. M. Chipman,  D. L. Crittenden,  H. Dachsel,  
 R. J. Doerksen,  A. D. Dutoi,  L. Fusti-Molnar,  W. A. Goddard III,  
 A. Golubeva-Zadorozhnaya,  S. R. Gwaltney,  G. Hawkins,  A. Heyden,  
 S. Hirata,  G. Kedziora,  F. J. Keil,  C. Kelley,  Jihan Kim,  R. A. King,  
 R. Z. Khaliullin,  P. P. Korambath,  W. Kurlancheek,  A. M. Lee,  M. S. Lee,  
 S. V. Levchenko,  Ching Yeh Lin,  D. Liotard,  R. C. Lochan,  I. Lotan,  
 P. E. Maslen,  N. Nair,  D. P. O'Neill,  D. Neuhauser,  E. Neuscamman,  
 C. M. Oana,  R. Olson,  B. Peters,  R. Peverati,  P. A. Pieniazek,  
 Y. M. Rhee,  J. Ritchie,  M. A. Rohrdanz,  E. Rosta,  N. J. Russ,  
 H. F. Schaefer III,  N. E. Schultz,  N. Shenvi,  A. C. Simmonett,  A. Sodt,  
 D. Stuck,  K. S. Thanthiriwatte,  V. Vanovschi,  Tao Wang,  A. Warshel,  
 C. F. Williams,  Q. Wu,  X. Xu,  W. Zhang

 Please cite Q-Chem as follows:
 Y. Shao et al., Mol. Phys. 113, 184-215 (2015)
 DOI: 10.1080/00268976.2014.952696

 Q-Chem 5.2.1 for Intel X86 EM64T Linux

 Parts of Q-Chem use Armadillo 8.300.2 (Tropical Shenanigans).
 http://arma.sourceforge.net/

 Q-Chem begins on Sun Jan 12 17:39:37 2020  

Host: 
0

     Scratch files written to /scratch/taweetham/qchem9918//
NAlpha2: 178
NElect   178
Mult     1
The previous job contains 0 fragments, simply inherited here

 Q-Chem warning in module libgen/rem_setup.C, line 2168:

 Setting Thresh to 1e-14


Checking the input file for inconsistencies... 	...done.

--------------------------------------------------------------
User input:
--------------------------------------------------------------

$MOLECULE
READ
$END

$REM
   JOB_TYPE 	FREQUENCY
   BASIS 	6-311++G**
   METHOD	B3LYP
   SCF_GUESS_ALWAYS     TRUE
   S2THRESH     15
   THRESH       15
   MEM_TOTAL    10000
$END

--------------------------------------------------------------
 ----------------------------------------------------------------
             Standard Nuclear Orientation (Angstroms)
    I     Atom           X                Y                Z
 ----------------------------------------------------------------
    1      C       0.4560054313     0.0013961400     0.3759930926
    2      C       1.1592739794     1.2070705041     0.2334324870
    3      Cl      0.3134822169     2.7194694291     0.4193752077
    4      C       2.5259823426     1.1957459666    -0.0622910206
    5      Cl      3.4362643282     2.6722278351    -0.2488621164
    6      C       3.1962034712    -0.0108653461    -0.2142650451
    7      H       4.2530233987    -0.0144438989    -0.4416252539
    8      C       2.5136366325    -1.2119867828    -0.0757433645
    9      Cl      3.4063640041    -2.6968830254    -0.2767448176
   10      C       1.1468625322    -1.2100385347     0.2195398928
   11      Cl      0.2822383481    -2.7142386990     0.3884521035
   12      C      -0.9994671836     0.0017216520     0.7144214617
   13      C      -1.9791627374     0.0152200715    -0.2881479825
   14      Cl     -1.4911554040     0.0413531136    -1.9637797910
   15      C      -3.3344264798     0.0032877818     0.0602931654
   16      Cl     -4.5841709742     0.0177335796    -1.1613923715
   17      C      -3.7128815389    -0.0231429228     1.3999794107
   18      H      -4.7659855082    -0.0348085245     1.6494713119
   19      C      -2.7418676651    -0.0351265369     2.3943042329
   20      H      -3.0392155746    -0.0566862411     3.4357830695
   21      C      -1.3942758122    -0.0223046552     2.0527557869
   22      H      -0.6345029744    -0.0341833196     2.8249185205
 ----------------------------------------------------------------
 Molecular Point Group                 C1    NOp =  1
 Largest Abelian Subgroup              C1    NOp =  1
 Nuclear Repulsion Energy =        2079.36878420 hartrees
 There are       89 alpha and       89 beta electrons
 Requested basis set is 6-311++G(d,p)
 There are 170 shells and 472 basis functions

 Total QAlloc Memory Limit  10000 MB
 Mega-Array Size       188 MB
 MEM_STATIC part       192 MB
 A cutoff of  1.0D-15 yielded  11037 shell pairs
 There are     93204 function pairs (    100241 Cartesian)
 Smallest overlap matrix eigenvalue = 1.76E-07
 Linear dependence detected in AO basis
 Number of orthogonalized atomic orbitals = 467
 Maximum deviation from orthogonality = 2.772E-10
 Guess from superposition of atomic densities
 Warning:  Energy on first SCF cycle will be non-variational
 SAD guess density has 178.000000 electrons

 -----------------------------------------------------------------------
  General SCF calculation program by
  Eric Jon Sundstrom, Paul Horn, Yuezhi Mao, Dmitri Zuev, Alec White,
  David Stuck, Shaama M.S., Shane Yost, Joonho Lee, David Small,
  Daniel Levine, Susi Lehtola, Hugh Burton, Evgeny Epifanovsky,
  Bang C. Huynh
 -----------------------------------------------------------------------
 Exchange:     0.2000 Hartree-Fock + 0.0800 Slater + 0.7200 B88
 Correlation:  0.1900 VWN1RPA + 0.8100 LYP
 Using SG-1 standard quadrature grid
 A restricted SCF calculation will be
 performed using DIIS
 SCF converges when DIIS error is below 1.0e-08
 ---------------------------------------
  Cycle       Energy         DIIS error
 ---------------------------------------
    1   -3225.3550756966      2.82e-02  
    2   -3220.9987474341      2.15e-03  
    3   -3220.9037728184      2.73e-03  
    4   -3221.1185578350      5.87e-04  
    5   -3221.1273486598      2.63e-04  
    6   -3221.1291519987      9.01e-05  
    7   -3221.1293622353      1.46e-05  
    8   -3221.1293659423      7.33e-06  
    9   -3221.1293673304      2.69e-06  
   10   -3221.1293675251      9.34e-07  
   11   -3221.1293675480      2.20e-07  
   12   -3221.1293675492      8.50e-08  
   13   -3221.1293675495      3.32e-08  
   14   -3221.1293675496      6.02e-09  Convergence criterion met
 ---------------------------------------
 SCF time:   CPU 737.34s  wall 737.00s 
 SCF   energy in the final basis set =    -3221.1293675496
 Total energy in the final basis set =    -3221.1293675496

 --------------------------------------------------------------

                    Orbital Energies (a.u.)
 --------------------------------------------------------------

 Alpha MOs
 -- Occupied --
********-101.5786-101.5775-101.5774-101.5708-101.5696 -10.2774 -10.2773
-10.2757 -10.2757 -10.2674 -10.2646 -10.2429 -10.2290 -10.2259 -10.2107
-10.2081 -10.2066  -9.4933  -9.4932  -9.4922  -9.4921  -9.4856  -9.4841
 -7.2582  -7.2581  -7.2571  -7.2571  -7.2503  -7.2491  -7.2481  -7.2480
 -7.2474  -7.2473  -7.2471  -7.2470  -7.2462  -7.2461  -7.2405  -7.2398
 -7.2390  -7.2382  -0.9604  -0.9346  -0.9201  -0.8939  -0.8771  -0.8737
 -0.8610  -0.8410  -0.7997  -0.7566  -0.7537  -0.7423  -0.6776  -0.6285
 -0.6238  -0.6212  -0.5490  -0.5483  -0.5318  -0.5169  -0.4979  -0.4799
 -0.4695  -0.4641  -0.4588  -0.4562  -0.4389  -0.4332  -0.4222  -0.4080
 -0.4004  -0.3985  -0.3751  -0.3654  -0.3603  -0.3558  -0.3530  -0.3454
 -0.3426  -0.3323  -0.3298  -0.3268  -0.3212  -0.2820  -0.2778  -0.2674
 -0.2646
 -- Virtual --
 -0.0623  -0.0580  -0.0508  -0.0433  -0.0429  -0.0201  -0.0108  -0.0081
 -0.0011   0.0108   0.0120   0.0229   0.0248   0.0267   0.0308   0.0394
  0.0473   0.0513   0.0549   0.0566   0.0628   0.0633   0.0731   0.0776
  0.0797   0.0798   0.0856   0.0903   0.0929   0.0953   0.0981   0.1044
  0.1055   0.1103   0.1112   0.1128   0.1149   0.1212   0.1255   0.1261
  0.1270   0.1296   0.1305   0.1318   0.1402   0.1449   0.1456   0.1499
  0.1519   0.1571   0.1587   0.1673   0.1736   0.1780   0.1796   0.1855
  0.1858   0.1925   0.1999   0.2019   0.2042   0.2058   0.2118   0.2132
  0.2195   0.2213   0.2251   0.2261   0.2313   0.2342   0.2443   0.2462
  0.2504   0.2577   0.2591   0.2621   0.2640   0.2654   0.2708   0.2777
  0.2835   0.2865   0.2881   0.2891   0.2924   0.2973   0.3020   0.3046
  0.3063   0.3214   0.3242   0.3316   0.3381   0.3411   0.3510   0.3668
  0.3976   0.4194   0.4260   0.4339   0.4379   0.4440   0.4491   0.4555
  0.4581   0.4648   0.4682   0.4688   0.4788   0.4852   0.4906   0.5025
  0.5095   0.5119   0.5168   0.5208   0.5222   0.5355   0.5436   0.5452
  0.5689   0.5718   0.5753   0.5765   0.5848   0.5871   0.5984   0.6007
  0.6020   0.6130   0.6197   0.6247   0.6317   0.6382   0.6519   0.6531
  0.6652   0.6734   0.6758   0.6828   0.6866   0.6895   0.7037   0.7274
  0.7311   0.7410   0.7727   0.7881   0.7968   0.8164   0.8176   0.8273
  0.8310   0.8339   0.8369   0.8389   0.8420   0.8443   0.8491   0.8550
  0.8561   0.8601   0.8640   0.8651   0.8721   0.8770   0.8776   0.8850
  0.8949   0.8986   0.9022   0.9091   0.9235   0.9250   0.9323   0.9349
  0.9488   0.9502   0.9556   0.9582   0.9651   0.9696   0.9722   0.9803
  0.9864   0.9961   1.0012   1.0051   1.0108   1.0230   1.0492   1.0582
  1.0604   1.0775   1.1062   1.1067   1.1565   1.1629   1.1725   1.1805
  1.2205   1.2281   1.2446   1.2562   1.2574   1.2641   1.2749   1.2820
  1.2849   1.2990   1.3040   1.3127   1.3454   1.3646   1.3775   1.3820
  1.4049   1.4392   1.4537   1.4783   1.4911   1.5173   1.5518   1.5585
  1.5764   1.5817   1.5906   1.6073   1.6417   1.6539   1.6637   1.6823
  1.7163   1.7277   1.7511   1.7537   1.7667   1.7895   1.7928   1.8187
  1.8206   1.8565   1.8792   1.8851   1.8943   1.9115   1.9175   1.9340
  1.9558   1.9601   1.9883   2.0116   2.0130   2.0381   2.0544   2.0767
  2.1211   2.1638   2.1774   2.2157   2.2320   2.2335   2.2502   2.2529
  2.2533   2.2852   2.2860   2.3092   2.3229   2.3269   2.3408   2.3469
  2.3812   2.3992   2.4051   2.4352   2.4382   2.4695   2.4701   2.4739
  2.5015   2.5055   2.5248   2.5315   2.5475   2.5667   2.5902   2.6094
  2.6364   2.6491   2.6706   2.6907   2.7002   2.7013   2.7352   2.7412
  2.7432   2.7442   2.7718   2.7813   2.7869   2.8242   2.8349   2.8358
  2.8615   2.8990   2.9662   2.9749   3.0595   3.0829   3.0919   3.1223
  3.1247   3.1371   3.1813   3.2168   3.2267   3.2518   3.2833   3.3511
  3.3793   3.3992   3.5192   3.5252   3.5706   3.7028   3.7418   3.7911
  3.8946   3.9309   4.0146   4.0508   4.1019   4.3291   4.8040   4.8173
  9.7672   9.7835   9.7861   9.8126   9.8362   9.8571  23.3409  23.5225
 23.7884  23.8630  23.8891  23.9005  23.9377  23.9508  24.0210  24.0684
 24.0907  24.1537  25.7866  25.8058  25.8099  25.8721  25.9543  25.9894
 26.1097  26.1588  26.1602  26.1892  26.3465  26.3706  26.5289  26.5863
 26.6216  26.7659  26.8298  27.0760 215.7606 215.7780 215.7810 215.8126
215.8462 215.8637
 --------------------------------------------------------------

          Ground-State Mulliken Net Atomic Charges

     Atom                 Charge (a.u.)
  ----------------------------------------
      1 C                    -0.599554
      2 C                    -1.430040
      3 Cl                    0.562564
      4 C                     0.846102
      5 Cl                    0.520465
      6 C                    -0.282634
      7 H                     0.238499
      8 C                     0.899071
      9 Cl                    0.518534
     10 C                    -1.519714
     11 Cl                    0.571030
     12 C                    -0.343910
     13 C                    -1.671152
     14 Cl                    0.514671
     15 C                     1.048416
     16 Cl                    0.530657
     17 C                    -0.006109
     18 H                     0.216129
     19 C                    -0.889408
     20 H                     0.174850
     21 C                    -0.099164
     22 H                     0.200697
  ----------------------------------------
  Sum of atomic charges =     0.000000

 -----------------------------------------------------------------
                    Cartesian Multipole Moments
 -----------------------------------------------------------------
    Charge (ESU x 10^10)
                -0.0000
    Dipole Moment (Debye)
         X       0.0787      Y      -0.0491      Z       2.3694
       Tot       2.3712
    Quadrupole Moments (Debye-Ang)
        XX    -138.1814     XY       0.1195     YY    -149.9744
        XZ      -8.0175     YZ      -0.1527     ZZ    -139.0062
    Octopole Moments (Debye-Ang^2)
       XXX       8.8215    XXY      -0.7615    XYY      -1.0719
       YYY       0.4341    XXZ      15.7298    XYZ       0.3870
       YYZ      -8.9743    XZZ     -15.0059    YZZ      -0.3750
       ZZZ       2.6907
    Hexadecapole Moments (Debye-Ang^3)
      XXXX   -5820.0757   XXXY       2.0542   XXYY   -1448.4527
      XYYY      -0.3293   YYYY   -2497.7457   XXXZ     -87.2524
      XXYZ      -1.5232   XYYZ       9.2640   YYYZ       1.3729
      XXZZ   -1133.8030   XYZZ       1.0638   YYZZ    -629.9330
      XZZZ     -10.1018   YZZZ      -2.1660   ZZZZ    -996.9504
 -----------------------------------------------------------------
 Calculating MO derivatives via CPSCF
    1     0    69    0.0181097  
    2     0    69    0.0052689  
    3     0    69    0.0006875  
    4     3    66    0.0000611  
    5    61     8    0.0000046  
    6    69     0    0.0000003  Converged
 Time for AOints: 1256.7 s (CPU) 1256.8 s (wall)
 ------------------------------------------------------------------------------
                     AOints        : Timing summary (seconds)
 ------------------------------------------------------------------------------
     job step          cpu (% of tot)      sys (% of tot)     wall (% of tot)
 ------------------------------------------------------------------------------
  AOints            0.1257E+04 ( 9.7)   0.8000E-05 ( 2.3)   0.1257E+04 ( 9.7)
 ------------------------------------------------------------------------------
   Grand Totals     0.1300E+05          0.3530E-03          0.1300E+05
 ------------------------------------------------------------------------------
 Polarizability Matrix (a.u.)
            1           2           3
    1-264.9012072  -0.3543515  11.2560870
    2  -0.3543515-210.3725426   0.3331116
    3  11.2560870   0.3331116-172.1454416
 Calculating analytic Hessian of the SCF energy

 Direct stationary perturbation theory relativistic correction:

 rels  =       4.761528108463
 relv  =     -18.409422786949
 rel2e =       5.103742572401
 E_rel =      -8.544152106085

 Hessian of the SCF Energy
            1           2           3           4           5           6
    1   0.6065896   0.0016386  -0.0949223  -0.1580536  -0.1115042   0.0201868
    2   0.0016386   0.6081351   0.0021945  -0.0520578  -0.2329326   0.0099186
    3  -0.0949223   0.0021945   0.1922359   0.0213073   0.0226109  -0.0623451
    4  -0.1580536  -0.0520578   0.0213073   0.5697096   0.0389874  -0.0975020
    5  -0.1115042  -0.2329326   0.0226109   0.0389874   0.5228846  -0.0066565
    6   0.0201868   0.0099186  -0.0623451  -0.0975020  -0.0066565   0.1346457
    7   0.0048017  -0.0006671  -0.0003086  -0.0670315   0.0497212   0.0103056
    8   0.0187632  -0.0397190  -0.0040367   0.0530994  -0.1301696  -0.0112388
    9   0.0001265  -0.0001037   0.0039152   0.0100492  -0.0100528  -0.0241213
   10  -0.0238553  -0.0761332   0.0053438  -0.2889299   0.0325001   0.0491572
   11  -0.0236466   0.0317647   0.0052028  -0.0291377  -0.0961589   0.0063916
   12   0.0060123   0.0169337   0.0035080   0.0494628  -0.0074695  -0.0691452
   13  -0.0029163   0.0044209   0.0014357  -0.0184734  -0.0318195   0.0044522
   14  -0.0001577   0.0015375   0.0000102  -0.0086076  -0.0158125   0.0018871
   15   0.0014140  -0.0010452   0.0032727   0.0045688   0.0067492   0.0020182
   16  -0.0009329  -0.0003266   0.0007902  -0.0223150   0.0247772   0.0061494
   17  -0.0003182  -0.0638594  -0.0003681   0.0766464   0.0298095  -0.0169977
   18   0.0002585  -0.0003740   0.0008251   0.0066956  -0.0051893   0.0043220
   19   0.0005158  -0.0000024  -0.0004313   0.0007017   0.0019325   0.0009648
   20  -0.0000060  -0.0010636   0.0000037   0.0010948  -0.0036195  -0.0002808
   21  -0.0003894   0.0000095  -0.0012921   0.0009104  -0.0004832   0.0049670
   22  -0.0227129   0.0765709   0.0061542  -0.0550162  -0.0297075   0.0122492
   23   0.0240719   0.0309139  -0.0049221  -0.0307194  -0.0164341   0.0067260
   24   0.0060713  -0.0166516   0.0032345   0.0117289   0.0064476  -0.0028857
   25  -0.0029310  -0.0043905   0.0013735   0.0007196   0.0001545  -0.0002555
   26   0.0001728   0.0015779  -0.0000372   0.0011062   0.0004098  -0.0002954
   27   0.0014218   0.0010094   0.0033024  -0.0003234  -0.0000497  -0.0007295
   28  -0.1561162   0.0507616   0.0215688   0.0628220   0.0272447  -0.0128924
   29   0.1102043  -0.2336027  -0.0246187  -0.0284141  -0.0611059   0.0061640
   30   0.0213280  -0.0119159  -0.0629492  -0.0132706  -0.0068211   0.0084397
   31   0.0045373   0.0001226  -0.0002702  -0.0012200   0.0017335   0.0011828
   32  -0.0191633  -0.0396389   0.0034948   0.0042825   0.0013948  -0.0010829
   33  -0.0000702  -0.0003942   0.0039745   0.0012791  -0.0002946   0.0037285
   34  -0.2061812   0.0002902   0.0281867  -0.0198307  -0.0113584   0.0066098
   35   0.0000308  -0.0756690   0.0002457  -0.0267482   0.0039050   0.0050451
   36   0.0298519   0.0000739  -0.0845976   0.0046674   0.0031435   0.0030550
   37  -0.0281042   0.0003037  -0.0191963  -0.0005301   0.0030001  -0.0003425
   38   0.0001165   0.0032802  -0.0001950   0.0000301  -0.0010007   0.0020782
   39  -0.0018429  -0.0000946   0.0109988   0.0029201  -0.0010974  -0.0015500
   40  -0.0020983   0.0000629  -0.0028257  -0.0001697   0.0000850  -0.0014484
   41  -0.0000488  -0.0024638   0.0000236  -0.0007465  -0.0001559  -0.0005480
   42   0.0025089  -0.0000140  -0.0014198  -0.0014013   0.0005511  -0.0003469
   43  -0.0009193   0.0000144  -0.0023072  -0.0002415   0.0000448   0.0001852
   44   0.0001001   0.0058098   0.0001486   0.0007450  -0.0002073  -0.0007752
   45  -0.0033270   0.0001049  -0.0021246   0.0001367   0.0003755  -0.0002333
   46   0.0000267   0.0000118  -0.0015776  -0.0003502   0.0006075   0.0000624
   47  -0.0000119   0.0001879  -0.0000051   0.0000766   0.0000241  -0.0000500
   48   0.0005936   0.0000037  -0.0003869  -0.0001419   0.0002479   0.0001188
   49   0.0007621   0.0000230  -0.0006029  -0.0002483   0.0004025   0.0002069
   50   0.0000037  -0.0012776  -0.0000152  -0.0001506   0.0001351   0.0004065
   51  -0.0008074  -0.0000083  -0.0013574   0.0000890  -0.0000548   0.0002074
   52  -0.0000584   0.0000020   0.0000781   0.0000076   0.0000461  -0.0000113
   53  -0.0000046  -0.0004205  -0.0000097  -0.0000452   0.0000465   0.0000432
   54   0.0000095  -0.0000090   0.0001002  -0.0000087   0.0000075  -0.0000173
   55   0.0025595  -0.0000457   0.0014456  -0.0004503   0.0003328  -0.0000978
   56   0.0000323   0.0065252   0.0002075   0.0008484  -0.0003329  -0.0007039
   57   0.0008804   0.0002381  -0.0049553   0.0004746  -0.0006894   0.0000651
   58   0.0000844  -0.0000240   0.0011885  -0.0002254   0.0002606   0.0000370
   59   0.0000071   0.0000773   0.0000201   0.0000144   0.0001476   0.0000082
   60  -0.0001162   0.0000085  -0.0001762   0.0000677  -0.0001216  -0.0000325
   61  -0.0157282  -0.0005714   0.0329238  -0.0011458   0.0028801   0.0007558
   62  -0.0002978   0.0046039   0.0001424   0.0004206  -0.0013308  -0.0004332
   63   0.0124235   0.0001686  -0.0047545  -0.0020439  -0.0014517  -0.0001259
   64   0.0007308  -0.0000021   0.0006541   0.0002700  -0.0003127   0.0000544
   65   0.0000136  -0.0037636  -0.0000962  -0.0007234   0.0005018   0.0003973
   66  -0.0016073  -0.0000491   0.0009868   0.0003347   0.0002969  -0.0000378
            7           8           9          10          11          12
    1   0.0048017   0.0187632   0.0001265  -0.0238553  -0.0236466   0.0060123
    2  -0.0006671  -0.0397190  -0.0001037  -0.0761332   0.0317647   0.0169337
    3  -0.0003086  -0.0040367   0.0039152   0.0053438   0.0052028   0.0035080
    4  -0.0670315   0.0530994   0.0100492  -0.2889299  -0.0291377   0.0494628
    5   0.0497212  -0.1301696  -0.0100528   0.0325001  -0.0961589  -0.0074695
    6   0.0103056  -0.0112388  -0.0241213   0.0491572   0.0063916  -0.0691452
    7   0.0914440  -0.0768853  -0.0178307  -0.0178690   0.0336309   0.0046417
    8  -0.0768853   0.1890487   0.0162761   0.0102988  -0.0187600  -0.0022769
    9  -0.0178307   0.0162761   0.0148603   0.0046855  -0.0074272   0.0022270
   10  -0.0178690   0.0102988   0.0046855   0.5701355  -0.0565162  -0.0989473
   11   0.0336309  -0.0187600  -0.0074272  -0.0565162   0.5523625   0.0153579
   12   0.0046417  -0.0022769   0.0022270  -0.0989473   0.0153579   0.1340508
   13  -0.0060155  -0.0030584   0.0010672  -0.0695198  -0.0511437   0.0101028
   14   0.0031993   0.0033183  -0.0006763  -0.0547316  -0.1260024   0.0107534
   15   0.0011197   0.0007063  -0.0011682   0.0101222   0.0101215  -0.0236891
   16  -0.0038738   0.0006949   0.0016692  -0.1702384   0.1305601   0.0249100
   17  -0.0042165   0.0026680   0.0010288   0.0653233  -0.2647328  -0.0152718
   18   0.0016124  -0.0001406   0.0033596   0.0245272  -0.0296911  -0.0624302
   19  -0.0001456   0.0000471   0.0000705  -0.0099756  -0.0019764   0.0029023
   20   0.0014326  -0.0006796  -0.0003146   0.0268890   0.0020653  -0.0058675
   21   0.0000945  -0.0000246   0.0001431   0.0030402   0.0003938   0.0026406
   22   0.0010066   0.0001010  -0.0004841   0.0627825  -0.0292332  -0.0127152
   23   0.0002086   0.0000304  -0.0000711   0.0280182  -0.0616969  -0.0064296
   24  -0.0003769   0.0000020  -0.0006490  -0.0123253   0.0058204   0.0071951
   25  -0.0004640   0.0009568   0.0000437  -0.0003055  -0.0017528   0.0009681
   26   0.0009920  -0.0014846  -0.0002125  -0.0045886   0.0016962   0.0009683
   27   0.0000409  -0.0002241  -0.0002687   0.0010034   0.0003586   0.0043018
   28  -0.0012926  -0.0042584   0.0012392  -0.0544009   0.0309782   0.0120185
   29  -0.0017193   0.0014466   0.0002506   0.0299395  -0.0170753  -0.0067390
   30   0.0011609   0.0010272   0.0037680   0.0125217  -0.0070173  -0.0030254
   31   0.0004219   0.0000041  -0.0000763   0.0010051  -0.0002058  -0.0003894
   32  -0.0000329  -0.0020249  -0.0000091  -0.0001018   0.0000422   0.0000037
   33  -0.0000765  -0.0000096   0.0001778  -0.0004817   0.0000856  -0.0006429
   34  -0.0023958   0.0023336  -0.0003180   0.0008311  -0.0020931   0.0011984
   35  -0.0033023  -0.0024456   0.0011505  -0.0012752  -0.0036053   0.0005523
   36  -0.0001501  -0.0009025  -0.0022721   0.0008703  -0.0000004   0.0051425
   37   0.0002912  -0.0009643  -0.0008160  -0.0001478   0.0001004   0.0007614
   38  -0.0015534  -0.0008382  -0.0005028   0.0000991  -0.0001459  -0.0005242
   39  -0.0000840   0.0009131  -0.0000853  -0.0000657   0.0003360  -0.0004691
   40  -0.0000871   0.0001496   0.0000139   0.0005010   0.0001667  -0.0000553
   41  -0.0000379   0.0003330  -0.0000932   0.0002747  -0.0001297   0.0000559
   42   0.0002380  -0.0000907   0.0002489   0.0001566  -0.0001758   0.0000024
   43   0.0004355   0.0001417   0.0002083  -0.0002526  -0.0002616   0.0002294
   44   0.0001692   0.0000343   0.0001445   0.0000857   0.0002598   0.0004539
   45   0.0001274  -0.0001913  -0.0002656  -0.0001506  -0.0001774   0.0002799
   46   0.0000376  -0.0002244  -0.0000469   0.0002856   0.0002432   0.0000368
   47  -0.0000090  -0.0000574   0.0000128  -0.0000312  -0.0000000  -0.0000510
   48  -0.0000249  -0.0001024   0.0000120   0.0001304   0.0001500  -0.0000620
   49  -0.0002038  -0.0002770   0.0000503   0.0001870  -0.0000190  -0.0000868
   50   0.0001440   0.0001170  -0.0001598  -0.0000382  -0.0000701  -0.0002335
   51  -0.0000308  -0.0000201   0.0002719   0.0000549   0.0000774  -0.0000062
   52   0.0000053  -0.0000126   0.0000040   0.0000197   0.0000231   0.0000007
   53  -0.0000041  -0.0000418  -0.0000023  -0.0000084  -0.0000059  -0.0000441
   54   0.0000023  -0.0000045   0.0000127   0.0000077   0.0000068   0.0000243
   55   0.0004018   0.0002270  -0.0004771  -0.0001463  -0.0000510   0.0000011
   56   0.0000563   0.0000739   0.0001399   0.0000795   0.0002031   0.0003759
   57  -0.0003049   0.0003079  -0.0001132   0.0000369  -0.0000116   0.0002015
   58   0.0000740  -0.0001110   0.0000116   0.0000359   0.0000382  -0.0000836
   59   0.0000146  -0.0001222  -0.0000011   0.0000137   0.0000079   0.0000427
   60  -0.0000036   0.0000454  -0.0000059  -0.0000208  -0.0000138   0.0000141
   61   0.0004886  -0.0011744   0.0007627  -0.0000270   0.0003140  -0.0009406
   62  -0.0013663  -0.0005726   0.0007670   0.0000072   0.0000910  -0.0005113
   63  -0.0001545  -0.0000114  -0.0000225   0.0001919   0.0000076  -0.0000328
   64  -0.0000305   0.0001473   0.0000484  -0.0001147  -0.0000187  -0.0000346
   65   0.0002250  -0.0001546  -0.0001435  -0.0001037  -0.0001059  -0.0000795
   66   0.0000017  -0.0000042  -0.0000248   0.0001423   0.0002036  -0.0000869
           13          14          15          16          17          18
    1  -0.0029163  -0.0001577   0.0014140  -0.0009329  -0.0003182   0.0002585
    2   0.0044209   0.0015375  -0.0010452  -0.0003266  -0.0638594  -0.0003740
    3   0.0014357   0.0000102   0.0032727   0.0007902  -0.0003681   0.0008251
    4  -0.0184734  -0.0086076   0.0045688  -0.0223150   0.0766464   0.0066956
    5  -0.0318195  -0.0158125   0.0067492   0.0247772   0.0298095  -0.0051893
    6   0.0044522   0.0018871   0.0020182   0.0061494  -0.0169977   0.0043220
    7  -0.0060155   0.0031993   0.0011197  -0.0038738  -0.0042165   0.0016124
    8  -0.0030584   0.0033183   0.0007063   0.0006949   0.0026680  -0.0001406
    9   0.0010672  -0.0006763  -0.0011682   0.0016692   0.0010288   0.0033596
   10  -0.0695198  -0.0547316   0.0101222  -0.1702384   0.0653233   0.0245272
   11  -0.0511437  -0.1260024   0.0101215   0.1305601  -0.2647328  -0.0296911
   12   0.0101028   0.0107534  -0.0236891   0.0249100  -0.0152718  -0.0624302
   13   0.0914414   0.0820405  -0.0170456   0.0046300  -0.0003914  -0.0000161
   14   0.0820405   0.1810917  -0.0162882  -0.0231357  -0.0429399   0.0047213
   15  -0.0170456  -0.0162882   0.0142050  -0.0001954  -0.0002779   0.0043668
   16   0.0046300  -0.0231357  -0.0001954   0.7209348   0.0008125  -0.1287819
   17  -0.0003914  -0.0429399  -0.0002779   0.0008125   0.6659762   0.0033654
   18  -0.0000161   0.0047213   0.0043668  -0.1287819   0.0033654   0.1484948
   19   0.0010703  -0.0011693  -0.0007676  -0.3329214   0.0009395   0.0642775
   20   0.0008487   0.0004355  -0.0001562   0.0008930  -0.0529817  -0.0003118
   21  -0.0007680   0.0002387  -0.0025511   0.0644277  -0.0003163  -0.0481340
   22  -0.0002216   0.0046069   0.0010495  -0.1723507  -0.0666788   0.0241200
   23   0.0017640   0.0016348  -0.0004020  -0.1318959  -0.2635491   0.0272625
   24   0.0009801  -0.0010083   0.0042962   0.0236255   0.0128728  -0.0619820
   25   0.0001899   0.0000768  -0.0000153   0.0049137  -0.0001547  -0.0000719
   26  -0.0001011  -0.0017292   0.0000065   0.0226185  -0.0430215  -0.0052071
   27  -0.0000163  -0.0000258   0.0001081   0.0000485  -0.0002154   0.0043308
   28   0.0007034  -0.0011113  -0.0003354  -0.0234947  -0.0762308   0.0059170
   29  -0.0001524   0.0004255   0.0000664  -0.0243387   0.0306566   0.0054421
   30  -0.0002560   0.0003161  -0.0007300   0.0060822   0.0172104   0.0046202
   31  -0.0004882  -0.0010048   0.0000352  -0.0038595   0.0042669   0.0016653
   32  -0.0009664  -0.0014657   0.0002141  -0.0006581   0.0026324   0.0001181
   33   0.0000365   0.0001989  -0.0002606   0.0016492  -0.0010515   0.0033440
   34   0.0001594   0.0006379  -0.0000447   0.0005824  -0.0000047  -0.0005059
   35  -0.0013932  -0.0005300   0.0002762  -0.0000088  -0.0010239   0.0000387
   36  -0.0001755  -0.0002556   0.0001687  -0.0001706   0.0000103  -0.0012914
   37  -0.0001320  -0.0001421   0.0001066  -0.0002173  -0.0000072  -0.0001575
   38  -0.0000748   0.0000275   0.0000146  -0.0000162   0.0002201  -0.0000626
   39   0.0006154   0.0004692  -0.0000902   0.0004937  -0.0000014   0.0001415
   40   0.0000222  -0.0000256  -0.0000155  -0.0001640   0.0000182   0.0002155
   41  -0.0000420  -0.0000105   0.0000001   0.0000064   0.0001533   0.0000089
   42  -0.0002201  -0.0001661  -0.0000002  -0.0002612   0.0000132   0.0000637
   43   0.0002274   0.0002054  -0.0000885   0.0001478   0.0000009  -0.0001182
   44   0.0001046  -0.0000031  -0.0000976   0.0000103  -0.0000187   0.0000547
   45   0.0001701   0.0001626  -0.0000262  -0.0000398  -0.0000003  -0.0001026
   46  -0.0002195  -0.0002251   0.0000472  -0.0002176   0.0000008   0.0000132
   47   0.0000036   0.0000140   0.0000130  -0.0000009  -0.0000230  -0.0000090
   48  -0.0001471  -0.0001480   0.0000376  -0.0001051  -0.0000017   0.0000478
   49  -0.0001624  -0.0001290   0.0000378  -0.0000474   0.0000027   0.0000260
   50  -0.0000409   0.0000113   0.0000309  -0.0000081   0.0000004  -0.0000334
   51  -0.0000292  -0.0000241  -0.0000234  -0.0000096   0.0000007   0.0000334
   52  -0.0000093  -0.0000130   0.0000004  -0.0000131  -0.0000001  -0.0000028
   53  -0.0000091  -0.0000183   0.0000064   0.0000019   0.0000008   0.0000030
   54  -0.0000049  -0.0000063  -0.0000033  -0.0000144   0.0000004  -0.0000210
   55   0.0000404   0.0000076   0.0000144   0.0000650  -0.0000014  -0.0000167
   56   0.0001486   0.0000493  -0.0000438   0.0000020   0.0000604   0.0000248
   57  -0.0000064   0.0000164   0.0000153   0.0001293   0.0000005  -0.0001258
   58  -0.0000495  -0.0000563   0.0000091  -0.0000738  -0.0000002   0.0000397
   59  -0.0000129  -0.0000130  -0.0000069  -0.0000029  -0.0000228  -0.0000011
   60   0.0000284   0.0000259  -0.0000038   0.0000175  -0.0000000  -0.0000038
   61  -0.0003101  -0.0003030  -0.0000075  -0.0005780  -0.0000062   0.0003011
   62  -0.0000536   0.0000706   0.0000944   0.0000113   0.0000477  -0.0000179
   63  -0.0001604  -0.0001250   0.0000474  -0.0003233   0.0000063   0.0001426
   64   0.0000333   0.0000385  -0.0000094   0.0000321   0.0000016   0.0000090
   65  -0.0000712  -0.0000913   0.0000180   0.0000021  -0.0000533  -0.0000003
   66  -0.0000434  -0.0000758   0.0000101  -0.0000906  -0.0000051   0.0000010
           19          20          21          22          23          24
    1   0.0005158  -0.0000060  -0.0003894  -0.0227129   0.0240719   0.0060713
    2  -0.0000024  -0.0010636   0.0000095   0.0765709   0.0309139  -0.0166516
    3  -0.0004313   0.0000037  -0.0012921   0.0061542  -0.0049221   0.0032345
    4   0.0007017   0.0010948   0.0009104  -0.0550162  -0.0307194   0.0117289
    5   0.0019325  -0.0036195  -0.0004832  -0.0297075  -0.0164341   0.0064476
    6   0.0009648  -0.0002808   0.0049670   0.0122492   0.0067260  -0.0028857
    7  -0.0001456   0.0014326   0.0000945   0.0010066   0.0002086  -0.0003769
    8   0.0000471  -0.0006796  -0.0000246   0.0001010   0.0000304   0.0000020
    9   0.0000705  -0.0003146   0.0001431  -0.0004841  -0.0000711  -0.0006490
   10  -0.0099756   0.0268890   0.0030402   0.0627825   0.0280182  -0.0123253
   11  -0.0019764   0.0020653   0.0003938  -0.0292332  -0.0616969   0.0058204
   12   0.0029023  -0.0058675   0.0026406  -0.0127152  -0.0064296   0.0071951
   13   0.0010703   0.0008487  -0.0007680  -0.0002216   0.0017640   0.0009801
   14  -0.0011693   0.0004355   0.0002387   0.0046069   0.0016348  -0.0010083
   15  -0.0007676  -0.0001562  -0.0025511   0.0010495  -0.0004020   0.0042962
   16  -0.3329214   0.0008930   0.0644277  -0.1723507  -0.1318959   0.0236255
   17   0.0009395  -0.0529817  -0.0003163  -0.0666788  -0.2635491   0.0128728
   18   0.0642775  -0.0003118  -0.0481340   0.0241200   0.0272625  -0.0619820
   19   0.3494062  -0.0009446  -0.0703024  -0.0101919   0.0020756   0.0029703
   20  -0.0009446   0.0573092   0.0004307  -0.0267722   0.0022830   0.0058227
   21  -0.0703024   0.0004307   0.0387566   0.0027147  -0.0004441   0.0027038
   22  -0.0101919  -0.0267722   0.0027147   0.5713064   0.0573058  -0.0984459
   23   0.0020756   0.0022830  -0.0004441   0.0573058   0.5517133  -0.0097049
   24   0.0029703   0.0058227   0.0027038  -0.0984459  -0.0097049   0.1336121
   25   0.0010216  -0.0008401  -0.0007750  -0.0682555   0.0502821   0.0106273
   26   0.0011433   0.0004596  -0.0001922   0.0538635  -0.1268993  -0.0119343
   27  -0.0007547   0.0001932  -0.0025565   0.0106955  -0.0112876  -0.0237015
   28   0.0006698  -0.0011536   0.0009142  -0.2891491   0.0310300   0.0498204
   29  -0.0019936  -0.0035960   0.0003743  -0.0305871  -0.0961321   0.0065173
   30   0.0009470   0.0001778   0.0049684   0.0487158  -0.0073344  -0.0691556
   31  -0.0001597  -0.0014417   0.0000806  -0.0183873  -0.0336597   0.0042670
   32  -0.0000511  -0.0006678   0.0000143  -0.0103055  -0.0183425   0.0019746
   33   0.0000734   0.0003040   0.0001500   0.0046414   0.0071372   0.0023270
   34  -0.0000716  -0.0000003   0.0000954   0.0008388   0.0020734   0.0012218
   35   0.0000009   0.0000543  -0.0000017   0.0012249  -0.0036374  -0.0007423
   36   0.0000531  -0.0000016   0.0002268   0.0008649  -0.0001125   0.0051162
   37   0.0000339  -0.0000010   0.0000389  -0.0001204  -0.0000995   0.0007312
   38  -0.0000012  -0.0000140   0.0000013  -0.0000586  -0.0001289   0.0006864
   39   0.0000111   0.0000012   0.0000043  -0.0000771  -0.0003557  -0.0004360
   40   0.0000015   0.0000008  -0.0000132   0.0004539  -0.0001870  -0.0000294
   41   0.0000003   0.0000075   0.0000004  -0.0002879  -0.0001346  -0.0000782
   42  -0.0000159  -0.0000002  -0.0000367   0.0001327   0.0001610   0.0000041
   43   0.0000006   0.0000002   0.0000027  -0.0002533   0.0002616   0.0002391
   44   0.0000004   0.0000234  -0.0000020  -0.0001107   0.0002659  -0.0005938
   45   0.0000050   0.0000008   0.0000165  -0.0001468   0.0001928   0.0002667
   46   0.0000117  -0.0000003  -0.0000011   0.0002799  -0.0002481   0.0000310
   47   0.0000001  -0.0000048   0.0000004   0.0000332   0.0000014   0.0000735
   48   0.0000014  -0.0000003  -0.0000120   0.0001330  -0.0001511  -0.0000674
   49   0.0000024   0.0000003   0.0000063   0.0001925   0.0000227  -0.0000857
   50  -0.0000007  -0.0000113   0.0000000   0.0000733  -0.0000694   0.0003147
   51   0.0000023  -0.0000004  -0.0000011   0.0000476  -0.0000757   0.0000154
   52   0.0000016   0.0000000   0.0000002   0.0000200  -0.0000231  -0.0000005
   53  -0.0000000  -0.0000014  -0.0000000   0.0000037  -0.0000064   0.0000388
   54  -0.0000011  -0.0000000  -0.0000021   0.0000104  -0.0000072   0.0000262
   55   0.0000052   0.0000002   0.0000081  -0.0001506   0.0000524  -0.0000027
   56   0.0000012   0.0000043  -0.0000001  -0.0001061   0.0002037  -0.0004460
   57  -0.0000112  -0.0000005   0.0000260   0.0000326   0.0000206   0.0001794
   58   0.0000032   0.0000001  -0.0000028   0.0000374  -0.0000384  -0.0000817
   59   0.0000001  -0.0000016   0.0000001  -0.0000081   0.0000050  -0.0000438
   60  -0.0000015  -0.0000001  -0.0000011  -0.0000223   0.0000139   0.0000120
   61   0.0000246   0.0000000  -0.0000836  -0.0000004  -0.0003167  -0.0009217
   62  -0.0000011   0.0000110   0.0000011  -0.0000286   0.0000838   0.0005460
   63   0.0000013   0.0000004  -0.0000187   0.0001740  -0.0000070  -0.0000256
   64  -0.0000041  -0.0000000   0.0000016  -0.0001189   0.0000199  -0.0000391
   65  -0.0000003  -0.0000118  -0.0000002   0.0000990  -0.0001008   0.0000885
   66   0.0000060  -0.0000005   0.0000021   0.0001564  -0.0002052  -0.0000840
           25          26          27          28          29          30
    1  -0.0029310   0.0001728   0.0014218  -0.1561162   0.1102043   0.0213280
    2  -0.0043905   0.0015779   0.0010094   0.0507616  -0.2336027  -0.0119159
    3   0.0013735  -0.0000372   0.0033024   0.0215688  -0.0246187  -0.0629492
    4   0.0007196   0.0011062  -0.0003234   0.0628220  -0.0284141  -0.0132706
    5   0.0001545   0.0004098  -0.0000497   0.0272447  -0.0611059  -0.0068211
    6  -0.0002555  -0.0002954  -0.0007295  -0.0128924   0.0061640   0.0084397
    7  -0.0004640   0.0009920   0.0000409  -0.0012926  -0.0017193   0.0011609
    8   0.0009568  -0.0014846  -0.0002241  -0.0042584   0.0014466   0.0010272
    9   0.0000437  -0.0002125  -0.0002687   0.0012392   0.0002506   0.0037680
   10  -0.0003055  -0.0045886   0.0010034  -0.0544009   0.0299395   0.0125217
   11  -0.0017528   0.0016962   0.0003586   0.0309782  -0.0170753  -0.0070173
   12   0.0009681   0.0009683   0.0043018   0.0120185  -0.0067390  -0.0030254
   13   0.0001899  -0.0001011  -0.0000163   0.0007034  -0.0001524  -0.0002560
   14   0.0000768  -0.0017292  -0.0000258  -0.0011113   0.0004255   0.0003161
   15  -0.0000153   0.0000065   0.0001081  -0.0003354   0.0000664  -0.0007300
   16   0.0049137   0.0226185   0.0000485  -0.0234947  -0.0243387   0.0060822
   17  -0.0001547  -0.0430215  -0.0002154  -0.0762308   0.0306566   0.0172104
   18  -0.0000719  -0.0052071   0.0043308   0.0059170   0.0054421   0.0046202
   19   0.0010216   0.0011433  -0.0007547   0.0006698  -0.0019936   0.0009470
   20  -0.0008401   0.0004596   0.0001932  -0.0011536  -0.0035960   0.0001778
   21  -0.0007750  -0.0001922  -0.0025565   0.0009142   0.0003743   0.0049684
   22  -0.0682555   0.0538635   0.0106955  -0.2891491  -0.0305871   0.0487158
   23   0.0502821  -0.1268993  -0.0112876   0.0310300  -0.0961321  -0.0073344
   24   0.0106273  -0.0119343  -0.0237015   0.0498204   0.0065173  -0.0691556
   25   0.0895289  -0.0807211  -0.0178147  -0.0180241   0.0318208   0.0047617
   26  -0.0807211   0.1823772   0.0181935   0.0086138  -0.0161907  -0.0021156
   27  -0.0178147   0.0181935   0.0143059   0.0045852  -0.0069783   0.0019558
   28  -0.0180241   0.0086138   0.0045852   0.5695655  -0.0385451  -0.0978039
   29   0.0318208  -0.0161907  -0.0069783  -0.0385451   0.5225131   0.0121759
   30   0.0047617  -0.0021156   0.0019558  -0.0978039   0.0121759   0.1350497
   31  -0.0059904  -0.0031110   0.0010619  -0.0681951  -0.0505801   0.0097479
   32   0.0031344   0.0033023  -0.0006614  -0.0538716  -0.1288206   0.0098373
   33   0.0011071   0.0007084  -0.0011676   0.0094248   0.0086798  -0.0241165
   34   0.0001421  -0.0006353  -0.0000473  -0.0199489   0.0116657   0.0066146
   35   0.0013891  -0.0005403  -0.0002735   0.0270131   0.0037364  -0.0051290
   36  -0.0001511   0.0002451   0.0001605   0.0050722  -0.0032011   0.0030715
   37  -0.0001300   0.0001407   0.0001094  -0.0006194  -0.0029534  -0.0003101
   38   0.0000593   0.0000394  -0.0000373  -0.0001207  -0.0009980  -0.0020475
   39   0.0006088  -0.0004608  -0.0000981   0.0029436   0.0009870  -0.0015643
   40   0.0000245   0.0000266  -0.0000178  -0.0001214  -0.0001062  -0.0014065
   41   0.0000477  -0.0000158   0.0000062   0.0007809  -0.0001366   0.0005430
   42  -0.0002147   0.0001593  -0.0000009  -0.0013173  -0.0005045  -0.0003199
   43   0.0002241  -0.0002053  -0.0000925  -0.0002356  -0.0000591   0.0001709
   44  -0.0001040  -0.0000005   0.0001166  -0.0007611  -0.0001915   0.0008072
   45   0.0001691  -0.0001663  -0.0000238   0.0001032  -0.0003869  -0.0002174
   46  -0.0002166   0.0002263   0.0000506  -0.0003508  -0.0005964   0.0000561
   47  -0.0000031   0.0000121  -0.0000162  -0.0000777   0.0000220   0.0000403
   48  -0.0001450   0.0001487   0.0000396  -0.0001451  -0.0002352   0.0001202
   49  -0.0001642   0.0001319   0.0000382  -0.0002651  -0.0004210   0.0002158
   50   0.0000382   0.0000088  -0.0000389   0.0001450   0.0001339  -0.0004392
   51  -0.0000289   0.0000233  -0.0000249   0.0001173   0.0000686   0.0001764
   52  -0.0000093   0.0000134   0.0000008   0.0000077  -0.0000462  -0.0000113
   53   0.0000096  -0.0000185  -0.0000065   0.0000503   0.0000508  -0.0000384
   54  -0.0000046   0.0000052  -0.0000036  -0.0000066  -0.0000035  -0.0000185
   55   0.0000455  -0.0000051   0.0000158  -0.0004868  -0.0003562  -0.0001348
   56  -0.0001464   0.0000529   0.0000510  -0.0008710  -0.0003917   0.0007184
   57  -0.0000147  -0.0000149   0.0000165   0.0004230   0.0006763   0.0001111
   58  -0.0000487   0.0000573   0.0000094  -0.0002257  -0.0002619   0.0000326
   59   0.0000108  -0.0000113   0.0000069  -0.0000187   0.0001424  -0.0000061
   60   0.0000288  -0.0000271  -0.0000038   0.0000686   0.0001287  -0.0000306
   61  -0.0003026   0.0003009  -0.0000053  -0.0010988  -0.0028245   0.0007475
   62   0.0000630   0.0000675  -0.0001020  -0.0003308  -0.0014275   0.0004132
   63  -0.0001573   0.0001326   0.0000478  -0.0020798   0.0013989  -0.0000973
   64   0.0000324  -0.0000394  -0.0000094   0.0002679   0.0003155   0.0000787
   65   0.0000700  -0.0000921  -0.0000186   0.0007325   0.0005365  -0.0004047
   66  -0.0000400   0.0000725   0.0000100   0.0003615  -0.0002681  -0.0000616
           31          32          33          34          35          36
    1   0.0045373  -0.0191633  -0.0000702  -0.2061812   0.0000308   0.0298519
    2   0.0001226  -0.0396389  -0.0003942   0.0002902  -0.0756690   0.0000739
    3  -0.0002702   0.0034948   0.0039745   0.0281867   0.0002457  -0.0845976
    4  -0.0012200   0.0042825   0.0012791  -0.0198307  -0.0267482   0.0046674
    5   0.0017335   0.0013948  -0.0002946  -0.0113584   0.0039050   0.0031435
    6   0.0011828  -0.0010829   0.0037285   0.0066098   0.0050451   0.0030550
    7   0.0004219  -0.0000329  -0.0000765  -0.0023958  -0.0033023  -0.0001501
    8   0.0000041  -0.0020249  -0.0000096   0.0023336  -0.0024456  -0.0009025
    9  -0.0000763  -0.0000091   0.0001778  -0.0003180   0.0011505  -0.0022721
   10   0.0010051  -0.0001018  -0.0004817   0.0008311  -0.0012752   0.0008703
   11  -0.0002058   0.0000422   0.0000856  -0.0020931  -0.0036053  -0.0000004
   12  -0.0003894   0.0000037  -0.0006429   0.0011984   0.0005523   0.0051425
   13  -0.0004882  -0.0009664   0.0000365   0.0001594  -0.0013932  -0.0001755
   14  -0.0010048  -0.0014657   0.0001989   0.0006379  -0.0005300  -0.0002556
   15   0.0000352   0.0002141  -0.0002606  -0.0000447   0.0002762   0.0001687
   16  -0.0038595  -0.0006581   0.0016492   0.0005824  -0.0000088  -0.0001706
   17   0.0042669   0.0026324  -0.0010515  -0.0000047  -0.0010239   0.0000103
   18   0.0016653   0.0001181   0.0033440  -0.0005059   0.0000387  -0.0012914
   19  -0.0001597  -0.0000511   0.0000734  -0.0000716   0.0000009   0.0000531
   20  -0.0014417  -0.0006678   0.0003040  -0.0000003   0.0000543  -0.0000016
   21   0.0000806   0.0000143   0.0001500   0.0000954  -0.0000017   0.0002268
   22  -0.0183873  -0.0103055   0.0046414   0.0008388   0.0012249   0.0008649
   23  -0.0336597  -0.0183425   0.0071372   0.0020734  -0.0036374  -0.0001125
   24   0.0042670   0.0019746   0.0023270   0.0012218  -0.0007423   0.0051162
   25  -0.0059904   0.0031344   0.0011071   0.0001421   0.0013891  -0.0001511
   26  -0.0031110   0.0033023   0.0007084  -0.0006353  -0.0005403   0.0002451
   27   0.0010619  -0.0006614  -0.0011676  -0.0000473  -0.0002735   0.0001605
   28  -0.0681951  -0.0538716   0.0094248  -0.0199489   0.0270131   0.0050722
   29  -0.0505801  -0.1288206   0.0086798   0.0116657   0.0037364  -0.0032011
   30   0.0097479   0.0098373  -0.0241165   0.0066146  -0.0051290   0.0030715
   31   0.0933640   0.0779178  -0.0170879  -0.0025153   0.0034813  -0.0000764
   32   0.0779178   0.1876830  -0.0138988  -0.0022421  -0.0027692   0.0009057
   33  -0.0170879  -0.0138988   0.0147088  -0.0002631  -0.0012342  -0.0022446
   34  -0.0025153  -0.0022421  -0.0002631   0.6297059  -0.0002433  -0.0098748
   35   0.0034813  -0.0027692  -0.0012342  -0.0002433   0.1774666  -0.0073865
   36  -0.0000764   0.0009057  -0.0022446  -0.0098748  -0.0073865   0.6317414
   37   0.0003252   0.0008981  -0.0008609  -0.2069473   0.0006256  -0.0593032
   38   0.0016058  -0.0008875   0.0005332   0.0014894  -0.0597470   0.0018908
   39   0.0000026  -0.0009131  -0.0000856  -0.1235952   0.0017503  -0.1915618
   40  -0.0000629  -0.0001404   0.0000296   0.0069894   0.0002296  -0.0117836
   41   0.0000018   0.0003537   0.0000438  -0.0001554   0.0038526   0.0006015
   42   0.0002310   0.0000692   0.0002581   0.0103833   0.0006938  -0.0420554
   43   0.0004281  -0.0001155   0.0002367  -0.0458433   0.0007981  -0.0604564
   44  -0.0001805   0.0000448  -0.0001318  -0.0001592   0.0051975  -0.0010597
   45   0.0001312   0.0001753  -0.0002868  -0.0039887  -0.0007246   0.0537136
   46   0.0000371   0.0002213  -0.0000435  -0.0018702  -0.0000886   0.0056914
   47   0.0000113  -0.0000611  -0.0000157  -0.0000302   0.0040468   0.0000974
   48  -0.0000274   0.0000942   0.0000147   0.0008460   0.0000701   0.0005952
   49  -0.0002063   0.0003009   0.0000575  -0.0037266   0.0001927  -0.0159188
   50  -0.0001681   0.0001330   0.0001600   0.0002722  -0.0031827   0.0009689
   51  -0.0000720   0.0000618   0.0003109  -0.0152850   0.0009439  -0.0636088
   52   0.0000041   0.0000131   0.0000043   0.0005867   0.0000216  -0.0004326
   53   0.0000046  -0.0000454   0.0000007   0.0000276  -0.0010721   0.0000104
   54   0.0000014   0.0000017   0.0000126  -0.0003788  -0.0000041  -0.0011757
   55   0.0004734  -0.0002941  -0.0005260   0.0007318  -0.0014947   0.0852232
   56  -0.0000091   0.0000941  -0.0001585  -0.0006939   0.0069298   0.0003898
   57  -0.0003008  -0.0003229  -0.0001287   0.0365116   0.0001112   0.0029320
   58   0.0000777   0.0001121   0.0000111  -0.0050830  -0.0000597   0.0009997
   59  -0.0000177  -0.0001199   0.0000026  -0.0000773   0.0065539   0.0000839
   60  -0.0000046  -0.0000519  -0.0000057   0.0009437   0.0000956   0.0018703
   61   0.0004384   0.0012336   0.0008265  -0.1344574  -0.0002675   0.0166953
   62   0.0014900  -0.0007087  -0.0008583  -0.0014944  -0.0605835   0.0040218
   63  -0.0000792  -0.0000290  -0.0000712   0.0828752   0.0042280  -0.3010429
   64  -0.0000284  -0.0001693   0.0000329   0.0082929  -0.0001250   0.0085056
   65  -0.0002602  -0.0001274   0.0001929   0.0003955   0.0030616   0.0004703
   66  -0.0000221   0.0000046   0.0000028  -0.0211731   0.0002938  -0.0179335
           37          38          39          40          41          42
    1  -0.0281042   0.0001165  -0.0018429  -0.0020983  -0.0000488   0.0025089
    2   0.0003037   0.0032802  -0.0000946   0.0000629  -0.0024638  -0.0000140
    3  -0.0191963  -0.0001950   0.0109988  -0.0028257   0.0000236  -0.0014198
    4  -0.0005301   0.0000301   0.0029201  -0.0001697  -0.0007465  -0.0014013
    5   0.0030001  -0.0010007  -0.0010974   0.0000850  -0.0001559   0.0005511
    6  -0.0003425   0.0020782  -0.0015500  -0.0014484  -0.0005480  -0.0003469
    7   0.0002912  -0.0015534  -0.0000840  -0.0000871  -0.0000379   0.0002380
    8  -0.0009643  -0.0008382   0.0009131   0.0001496   0.0003330  -0.0000907
    9  -0.0008160  -0.0005028  -0.0000853   0.0000139  -0.0000932   0.0002489
   10  -0.0001478   0.0000991  -0.0000657   0.0005010   0.0002747   0.0001566
   11   0.0001004  -0.0001459   0.0003360   0.0001667  -0.0001297  -0.0001758
   12   0.0007614  -0.0005242  -0.0004691  -0.0000553   0.0000559   0.0000024
   13  -0.0001320  -0.0000748   0.0006154   0.0000222  -0.0000420  -0.0002201
   14  -0.0001421   0.0000275   0.0004692  -0.0000256  -0.0000105  -0.0001661
   15   0.0001066   0.0000146  -0.0000902  -0.0000155   0.0000001  -0.0000002
   16  -0.0002173  -0.0000162   0.0004937  -0.0001640   0.0000064  -0.0002612
   17  -0.0000072   0.0002201  -0.0000014   0.0000182   0.0001533   0.0000132
   18  -0.0001575  -0.0000626   0.0001415   0.0002155   0.0000089   0.0000637
   19   0.0000339  -0.0000012   0.0000111   0.0000015   0.0000003  -0.0000159
   20  -0.0000010  -0.0000140   0.0000012   0.0000008   0.0000075  -0.0000002
   21   0.0000389   0.0000013   0.0000043  -0.0000132   0.0000004  -0.0000367
   22  -0.0001204  -0.0000586  -0.0000771   0.0004539  -0.0002879   0.0001327
   23  -0.0000995  -0.0001289  -0.0003557  -0.0001870  -0.0001346   0.0001610
   24   0.0007312   0.0006864  -0.0004360  -0.0000294  -0.0000782   0.0000041
   25  -0.0001300   0.0000593   0.0006088   0.0000245   0.0000477  -0.0002147
   26   0.0001407   0.0000394  -0.0004608   0.0000266  -0.0000158   0.0001593
   27   0.0001094  -0.0000373  -0.0000981  -0.0000178   0.0000062  -0.0000009
   28  -0.0006194  -0.0001207   0.0029436  -0.0001214   0.0007809  -0.0013173
   29  -0.0029534  -0.0009980   0.0009870  -0.0001062  -0.0001366  -0.0005045
   30  -0.0003101  -0.0020475  -0.0015643  -0.0014065   0.0005430  -0.0003199
   31   0.0003252   0.0016058   0.0000026  -0.0000629   0.0000018   0.0002310
   32   0.0008981  -0.0008875  -0.0009131  -0.0001404   0.0003537   0.0000692
   33  -0.0008609   0.0005332  -0.0000856   0.0000296   0.0000438   0.0002581
   34  -0.2069473   0.0014894  -0.1235952   0.0069894  -0.0001554   0.0103833
   35   0.0006256  -0.0597470   0.0017503   0.0002296   0.0038526   0.0006938
   36  -0.0593032   0.0018908  -0.1915618  -0.0117836   0.0006015  -0.0420554
   37   0.6054253   0.0011151   0.0225893  -0.0490153  -0.0003517   0.0327982
   38   0.0011151   0.1177038  -0.0062891  -0.0003817  -0.0221982   0.0021396
   39   0.0225893  -0.0062891   0.5090600   0.0297391   0.0021259  -0.1486916
   40  -0.0490153  -0.0003817   0.0297391   0.0632132   0.0007633  -0.0477945
   41  -0.0003517  -0.0221982   0.0021259   0.0007633   0.0111066  -0.0033998
   42   0.0327982   0.0021396  -0.1486916  -0.0477945  -0.0033998   0.2175970
   43  -0.2853169  -0.0023113   0.0816799  -0.0080710  -0.0001962   0.0075425
   44  -0.0012998  -0.0591443   0.0011793  -0.0005174   0.0029323   0.0004977
   45   0.0165625   0.0007577  -0.1091752   0.0318801   0.0006311  -0.0291819
   46  -0.0292153   0.0003320  -0.0298474  -0.0055544  -0.0000027  -0.0005845
   47  -0.0000469   0.0029946  -0.0000004  -0.0001128  -0.0009767  -0.0000612
   48  -0.0056456   0.0001283  -0.0069419   0.0056117  -0.0000419   0.0031125
   49   0.0037533  -0.0005171   0.0310931  -0.0047772  -0.0000869   0.0026747
   50  -0.0014964   0.0060809   0.0002008   0.0000128   0.0041379   0.0000113
   51   0.0860052   0.0005032   0.0037912  -0.0028645  -0.0000289   0.0039223
   52   0.0010752  -0.0000523   0.0009412   0.0000838  -0.0000010  -0.0000393
   53  -0.0000018   0.0055973   0.0001844  -0.0000319   0.0001565   0.0000262
   54   0.0000409   0.0001762  -0.0041075   0.0013608   0.0000220  -0.0010759
   55  -0.0664525   0.0000109  -0.0183999   0.0008368   0.0000260   0.0007222
   56   0.0000428  -0.0045441  -0.0000932  -0.0000046  -0.0006971   0.0000170
   57  -0.0178478  -0.0000888  -0.0033838   0.0008031   0.0000246  -0.0020448
   58  -0.0012971   0.0000060  -0.0007097   0.0001445   0.0000044   0.0000779
   59  -0.0000109  -0.0005687  -0.0000263   0.0000045  -0.0006242  -0.0000107
   60  -0.0005804  -0.0000258   0.0004845   0.0000485  -0.0000116   0.0000021
   61   0.0570493   0.0002722  -0.0008138  -0.0024363   0.0000668  -0.0064815
   62   0.0012420   0.0081273   0.0010447  -0.0000195   0.0042966   0.0000532
   63  -0.0572019   0.0006858  -0.0533356  -0.0010022   0.0000891   0.0015069
   64   0.0002956  -0.0000487   0.0017813   0.0002881  -0.0000147   0.0008641
   65  -0.0000830   0.0061430   0.0001384   0.0000073   0.0002133   0.0000305
   66   0.0024920   0.0001747  -0.0028948  -0.0004463   0.0000256  -0.0015433
           43          44          45          46          47          48
    1  -0.0009193   0.0001001  -0.0033270   0.0000267  -0.0000119   0.0005936
    2   0.0000144   0.0058098   0.0001049   0.0000118   0.0001879   0.0000037
    3  -0.0023072   0.0001486  -0.0021246  -0.0015776  -0.0000051  -0.0003869
    4  -0.0002415   0.0007450   0.0001367  -0.0003502   0.0000766  -0.0001419
    5   0.0000448  -0.0002073   0.0003755   0.0006075   0.0000241   0.0002479
    6   0.0001852  -0.0007752  -0.0002333   0.0000624  -0.0000500   0.0001188
    7   0.0004355   0.0001692   0.0001274   0.0000376  -0.0000090  -0.0000249
    8   0.0001417   0.0000343  -0.0001913  -0.0002244  -0.0000574  -0.0001024
    9   0.0002083   0.0001445  -0.0002656  -0.0000469   0.0000128   0.0000120
   10  -0.0002526   0.0000857  -0.0001506   0.0002856  -0.0000312   0.0001304
   11  -0.0002616   0.0002598  -0.0001774   0.0002432  -0.0000000   0.0001500
   12   0.0002294   0.0004539   0.0002799   0.0000368  -0.0000510  -0.0000620
   13   0.0002274   0.0001046   0.0001701  -0.0002195   0.0000036  -0.0001471
   14   0.0002054  -0.0000031   0.0001626  -0.0002251   0.0000140  -0.0001480
   15  -0.0000885  -0.0000976  -0.0000262   0.0000472   0.0000130   0.0000376
   16   0.0001478   0.0000103  -0.0000398  -0.0002176  -0.0000009  -0.0001051
   17   0.0000009  -0.0000187  -0.0000003   0.0000008  -0.0000230  -0.0000017
   18  -0.0001182   0.0000547  -0.0001026   0.0000132  -0.0000090   0.0000478
   19   0.0000006   0.0000004   0.0000050   0.0000117   0.0000001   0.0000014
   20   0.0000002   0.0000234   0.0000008  -0.0000003  -0.0000048  -0.0000003
   21   0.0000027  -0.0000020   0.0000165  -0.0000011   0.0000004  -0.0000120
   22  -0.0002533  -0.0001107  -0.0001468   0.0002799   0.0000332   0.0001330
   23   0.0002616   0.0002659   0.0001928  -0.0002481   0.0000014  -0.0001511
   24   0.0002391  -0.0005938   0.0002667   0.0000310   0.0000735  -0.0000674
   25   0.0002241  -0.0001040   0.0001691  -0.0002166  -0.0000031  -0.0001450
   26  -0.0002053  -0.0000005  -0.0001663   0.0002263   0.0000121   0.0001487
   27  -0.0000925   0.0001166  -0.0000238   0.0000506  -0.0000162   0.0000396
   28  -0.0002356  -0.0007611   0.0001032  -0.0003508  -0.0000777  -0.0001451
   29  -0.0000591  -0.0001915  -0.0003869  -0.0005964   0.0000220  -0.0002352
   30   0.0001709   0.0008072  -0.0002174   0.0000561   0.0000403   0.0001202
   31   0.0004281  -0.0001805   0.0001312   0.0000371   0.0000113  -0.0000274
   32  -0.0001155   0.0000448   0.0001753   0.0002213  -0.0000611   0.0000942
   33   0.0002367  -0.0001318  -0.0002868  -0.0000435  -0.0000157   0.0000147
   34  -0.0458433  -0.0001592  -0.0039887  -0.0018702  -0.0000302   0.0008460
   35   0.0007981   0.0051975  -0.0007246  -0.0000886   0.0040468   0.0000701
   36  -0.0604564  -0.0010597   0.0537136   0.0056914   0.0000974   0.0005952
   37  -0.2853169  -0.0012998   0.0165625  -0.0292153  -0.0000469  -0.0056456
   38  -0.0023113  -0.0591443   0.0007577   0.0003320   0.0029946   0.0001283
   39   0.0816799   0.0011793  -0.1091752  -0.0298474  -0.0000004  -0.0069419
   40  -0.0080710  -0.0005174   0.0318801  -0.0055544  -0.0001128   0.0056117
   41  -0.0001962   0.0029323   0.0006311  -0.0000027  -0.0009767  -0.0000419
   42   0.0075425   0.0004977  -0.0291819  -0.0005845  -0.0000612   0.0031125
   43   0.5582044   0.0031342  -0.0619180  -0.0956628   0.0006584  -0.0592899
   44   0.0031342   0.1153407  -0.0082748   0.0006165  -0.0210473   0.0009770
   45  -0.0619180  -0.0082748   0.5716093  -0.0553364   0.0009719  -0.0946024
   46  -0.0956628   0.0006165  -0.0553364   0.1349205  -0.0009924   0.0908359
   47   0.0006584  -0.0210473   0.0009719  -0.0009924   0.0094973  -0.0016872
   48  -0.0592899   0.0009770  -0.0946024   0.0908359  -0.0016872   0.1341211
   49  -0.1347988  -0.0021828   0.0997386  -0.0040827   0.0005563  -0.0344912
   50  -0.0010059  -0.0612489   0.0048279   0.0001179   0.0046320   0.0004838
   51   0.0320377   0.0043562  -0.2968130  -0.0097914   0.0006443  -0.0341029
   52  -0.0057720  -0.0000342  -0.0011662   0.0010280   0.0000401  -0.0008059
   53  -0.0005835   0.0031015   0.0001115   0.0000127  -0.0025924  -0.0000556
   54   0.0300659   0.0003587  -0.0052640   0.0008626  -0.0000582   0.0006078
   55   0.0567325   0.0012356  -0.0577499   0.0025654  -0.0001318   0.0068712
   56   0.0002898   0.0074509   0.0007881  -0.0000270   0.0044718   0.0001438
   57  -0.0022589   0.0010260  -0.0525636   0.0010299   0.0001127  -0.0015919
   58  -0.0018720  -0.0000019  -0.0027768  -0.0003404   0.0000185  -0.0012500
   59   0.0000149   0.0067646   0.0000991   0.0000011   0.0001184   0.0000133
   60  -0.0030255   0.0001210  -0.0004017  -0.0001885   0.0000184  -0.0009940
   61  -0.0368407  -0.0008424   0.0364162  -0.0011696   0.0000451  -0.0026162
   62  -0.0008469  -0.0047624   0.0007492   0.0000060  -0.0007058  -0.0000288
   63   0.0359976   0.0007049  -0.0342081  -0.0012316  -0.0000187  -0.0001750
   64  -0.0003182  -0.0000113   0.0011603   0.0000571   0.0000050  -0.0001879
   65   0.0000194  -0.0006022  -0.0000259   0.0000080  -0.0005538  -0.0000086
   66   0.0009728  -0.0000093  -0.0003995  -0.0000687  -0.0000122   0.0001090
           49          50          51          52          53          54
    1   0.0007621   0.0000037  -0.0008074  -0.0000584  -0.0000046   0.0000095
    2   0.0000230  -0.0012776  -0.0000083   0.0000020  -0.0004205  -0.0000090
    3  -0.0006029  -0.0000152  -0.0013574   0.0000781  -0.0000097   0.0001002
    4  -0.0002483  -0.0001506   0.0000890   0.0000076  -0.0000452  -0.0000087
    5   0.0004025   0.0001351  -0.0000548   0.0000461   0.0000465   0.0000075
    6   0.0002069   0.0004065   0.0002074  -0.0000113   0.0000432  -0.0000173
    7  -0.0002038   0.0001440  -0.0000308   0.0000053  -0.0000041   0.0000023
    8  -0.0002770   0.0001170  -0.0000201  -0.0000126  -0.0000418  -0.0000045
    9   0.0000503  -0.0001598   0.0002719   0.0000040  -0.0000023   0.0000127
   10   0.0001870  -0.0000382   0.0000549   0.0000197  -0.0000084   0.0000077
   11  -0.0000190  -0.0000701   0.0000774   0.0000231  -0.0000059   0.0000068
   12  -0.0000868  -0.0002335  -0.0000062   0.0000007  -0.0000441   0.0000243
   13  -0.0001624  -0.0000409  -0.0000292  -0.0000093  -0.0000091  -0.0000049
   14  -0.0001290   0.0000113  -0.0000241  -0.0000130  -0.0000183  -0.0000063
   15   0.0000378   0.0000309  -0.0000234   0.0000004   0.0000064  -0.0000033
   16  -0.0000474  -0.0000081  -0.0000096  -0.0000131   0.0000019  -0.0000144
   17   0.0000027   0.0000004   0.0000007  -0.0000001   0.0000008   0.0000004
   18   0.0000260  -0.0000334   0.0000334  -0.0000028   0.0000030  -0.0000210
   19   0.0000024  -0.0000007   0.0000023   0.0000016  -0.0000000  -0.0000011
   20   0.0000003  -0.0000113  -0.0000004   0.0000000  -0.0000014  -0.0000000
   21   0.0000063   0.0000000  -0.0000011   0.0000002  -0.0000000  -0.0000021
   22   0.0001925   0.0000733   0.0000476   0.0000200   0.0000037   0.0000104
   23   0.0000227  -0.0000694  -0.0000757  -0.0000231  -0.0000064  -0.0000072
   24  -0.0000857   0.0003147   0.0000154  -0.0000005   0.0000388   0.0000262
   25  -0.0001642   0.0000382  -0.0000289  -0.0000093   0.0000096  -0.0000046
   26   0.0001319   0.0000088   0.0000233   0.0000134  -0.0000185   0.0000052
   27   0.0000382  -0.0000389  -0.0000249   0.0000008  -0.0000065  -0.0000036
   28  -0.0002651   0.0001450   0.0001173   0.0000077   0.0000503  -0.0000066
   29  -0.0004210   0.0001339   0.0000686  -0.0000462   0.0000508  -0.0000035
   30   0.0002158  -0.0004392   0.0001764  -0.0000113  -0.0000384  -0.0000185
   31  -0.0002063  -0.0001681  -0.0000720   0.0000041   0.0000046   0.0000014
   32   0.0003009   0.0001330   0.0000618   0.0000131  -0.0000454   0.0000017
   33   0.0000575   0.0001600   0.0003109   0.0000043   0.0000007   0.0000126
   34  -0.0037266   0.0002722  -0.0152850   0.0005867   0.0000276  -0.0003788
   35   0.0001927  -0.0031827   0.0009439   0.0000216  -0.0010721  -0.0000041
   36  -0.0159188   0.0009689  -0.0636088  -0.0004326   0.0000104  -0.0011757
   37   0.0037533  -0.0014964   0.0860052   0.0010752  -0.0000018   0.0000409
   38  -0.0005171   0.0060809   0.0005032  -0.0000523   0.0055973   0.0001762
   39   0.0310931   0.0002008   0.0037912   0.0009412   0.0001844  -0.0041075
   40  -0.0047772   0.0000128  -0.0028645   0.0000838  -0.0000319   0.0013608
   41  -0.0000869   0.0041379  -0.0000289  -0.0000010   0.0001565   0.0000220
   42   0.0026747   0.0000113   0.0039223  -0.0000393   0.0000262  -0.0010759
   43  -0.1347988  -0.0010059   0.0320377  -0.0057720  -0.0005835   0.0300659
   44  -0.0021828  -0.0612489   0.0043562  -0.0000342   0.0031015   0.0003587
   45   0.0997386   0.0048279  -0.2968130  -0.0011662   0.0001115  -0.0052640
   46  -0.0040827   0.0001179  -0.0097914   0.0010280   0.0000127   0.0008626
   47   0.0005563   0.0046320   0.0006443   0.0000401  -0.0025924  -0.0000582
   48  -0.0344912   0.0004838  -0.0341029  -0.0008059  -0.0000556   0.0006078
   49   0.7484344   0.0039694  -0.0074583  -0.3267102  -0.0031493   0.0635604
   50   0.0039694   0.1302244  -0.0094793  -0.0031598  -0.0358414   0.0011157
   51  -0.0074583  -0.0094793   0.6557131   0.0665954   0.0011848  -0.0713072
   52  -0.3267102  -0.0031598   0.0665954   0.3455028   0.0033852  -0.0688063
   53  -0.0031493  -0.0358414   0.0011848   0.0033852   0.0244734  -0.0014115
   54   0.0635604   0.0011157  -0.0713072  -0.0688063  -0.0014115   0.0741001
   55  -0.2326897   0.0002568  -0.0726988  -0.0149913   0.0002599  -0.0227197
   56   0.0014723  -0.0619117   0.0025746  -0.0002439   0.0037992  -0.0002493
   57  -0.1397113   0.0022178  -0.2356345   0.0069686  -0.0000729   0.0098999
   58   0.0094521   0.0004480  -0.0227041   0.0007751   0.0000293   0.0004244
   59  -0.0001073   0.0032268   0.0002561   0.0000399  -0.0040739  -0.0000948
   60   0.0081252   0.0004288  -0.0170289  -0.0000901  -0.0000917   0.0008065
   61  -0.0499960   0.0006860  -0.0558352  -0.0008221   0.0000425  -0.0032915
   62  -0.0000959   0.0081603  -0.0011597   0.0000133   0.0068185   0.0001602
   63  -0.0096111  -0.0008985   0.0546081  -0.0036401   0.0001213  -0.0029010
   64  -0.0047077  -0.0000991   0.0026647  -0.0007322   0.0000108  -0.0011100
   65  -0.0000893   0.0066115   0.0001574  -0.0000117   0.0000938  -0.0000060
   66   0.0021312   0.0001289   0.0008584   0.0004127   0.0000019   0.0003067
           55          56          57          58          59          60
    1   0.0025595   0.0000323   0.0008804   0.0000844   0.0000071  -0.0001162
    2  -0.0000457   0.0065252   0.0002381  -0.0000240   0.0000773   0.0000085
    3   0.0014456   0.0002075  -0.0049553   0.0011885   0.0000201  -0.0001762
    4  -0.0004503   0.0008484   0.0004746  -0.0002254   0.0000144   0.0000677
    5   0.0003328  -0.0003329  -0.0006894   0.0002606   0.0001476  -0.0001216
    6  -0.0000978  -0.0007039   0.0000651   0.0000370   0.0000082  -0.0000325
    7   0.0004018   0.0000563  -0.0003049   0.0000740   0.0000146  -0.0000036
    8   0.0002270   0.0000739   0.0003079  -0.0001110  -0.0001222   0.0000454
    9  -0.0004771   0.0001399  -0.0001132   0.0000116  -0.0000011  -0.0000059
   10  -0.0001463   0.0000795   0.0000369   0.0000359   0.0000137  -0.0000208
   11  -0.0000510   0.0002031  -0.0000116   0.0000382   0.0000079  -0.0000138
   12   0.0000011   0.0003759   0.0002015  -0.0000836   0.0000427   0.0000141
   13   0.0000404   0.0001486  -0.0000064  -0.0000495  -0.0000129   0.0000284
   14   0.0000076   0.0000493   0.0000164  -0.0000563  -0.0000130   0.0000259
   15   0.0000144  -0.0000438   0.0000153   0.0000091  -0.0000069  -0.0000038
   16   0.0000650   0.0000020   0.0001293  -0.0000738  -0.0000029   0.0000175
   17  -0.0000014   0.0000604   0.0000005  -0.0000002  -0.0000228  -0.0000000
   18  -0.0000167   0.0000248  -0.0001258   0.0000397  -0.0000011  -0.0000038
   19   0.0000052   0.0000012  -0.0000112   0.0000032   0.0000001  -0.0000015
   20   0.0000002   0.0000043  -0.0000005   0.0000001  -0.0000016  -0.0000001
   21   0.0000081  -0.0000001   0.0000260  -0.0000028   0.0000001  -0.0000011
   22  -0.0001506  -0.0001061   0.0000326   0.0000374  -0.0000081  -0.0000223
   23   0.0000524   0.0002037   0.0000206  -0.0000384   0.0000050   0.0000139
   24  -0.0000027  -0.0004460   0.0001794  -0.0000817  -0.0000438   0.0000120
   25   0.0000455  -0.0001464  -0.0000147  -0.0000487   0.0000108   0.0000288
   26  -0.0000051   0.0000529  -0.0000149   0.0000573  -0.0000113  -0.0000271
   27   0.0000158   0.0000510   0.0000165   0.0000094   0.0000069  -0.0000038
   28  -0.0004868  -0.0008710   0.0004230  -0.0002257  -0.0000187   0.0000686
   29  -0.0003562  -0.0003917   0.0006763  -0.0002619   0.0001424   0.0001287
   30  -0.0001348   0.0007184   0.0001111   0.0000326  -0.0000061  -0.0000306
   31   0.0004734  -0.0000091  -0.0003008   0.0000777  -0.0000177  -0.0000046
   32  -0.0002941   0.0000941  -0.0003229   0.0001121  -0.0001199  -0.0000519
   33  -0.0005260  -0.0001585  -0.0001287   0.0000111   0.0000026  -0.0000057
   34   0.0007318  -0.0006939   0.0365116  -0.0050830  -0.0000773   0.0009437
   35  -0.0014947   0.0069298   0.0001112  -0.0000597   0.0065539   0.0000956
   36   0.0852232   0.0003898   0.0029320   0.0009997   0.0000839   0.0018703
   37  -0.0664525   0.0000428  -0.0178478  -0.0012971  -0.0000109  -0.0005804
   38   0.0000109  -0.0045441  -0.0000888   0.0000060  -0.0005687  -0.0000258
   39  -0.0183999  -0.0000932  -0.0033838  -0.0007097  -0.0000263   0.0004845
   40   0.0008368  -0.0000046   0.0008031   0.0001445   0.0000045   0.0000485
   41   0.0000260  -0.0006971   0.0000246   0.0000044  -0.0006242  -0.0000116
   42   0.0007222   0.0000170  -0.0020448   0.0000779  -0.0000107   0.0000021
   43   0.0567325   0.0002898  -0.0022589  -0.0018720   0.0000149  -0.0030255
   44   0.0012356   0.0074509   0.0010260  -0.0000019   0.0067646   0.0001210
   45  -0.0577499   0.0007881  -0.0525636  -0.0027768   0.0000991  -0.0004017
   46   0.0025654  -0.0000270   0.0010299  -0.0003404   0.0000011  -0.0001885
   47  -0.0001318   0.0044718   0.0001127   0.0000185   0.0001184   0.0000184
   48   0.0068712   0.0001438  -0.0015919  -0.0012500   0.0000133  -0.0009940
   49  -0.2326897   0.0014723  -0.1397113   0.0094521  -0.0001073   0.0081252
   50   0.0002568  -0.0619117   0.0022178   0.0004480   0.0032268   0.0004288
   51  -0.0726988   0.0025746  -0.2356345  -0.0227041   0.0002561  -0.0170289
   52  -0.0149913  -0.0002439   0.0069686   0.0007751   0.0000399  -0.0000901
   53   0.0002599   0.0037992  -0.0000729   0.0000293  -0.0040739  -0.0000917
   54  -0.0227197  -0.0002493   0.0098999   0.0004244  -0.0000948   0.0008065
   55   0.6715816   0.0033956  -0.0202902  -0.0797881  -0.0017957   0.0739740
   56   0.0033956   0.1329458  -0.0110801  -0.0017184  -0.0362658   0.0058193
   57  -0.0202902  -0.0110801   0.7365280   0.0740397   0.0059036  -0.3183151
   58  -0.0797881  -0.0017184   0.0740397   0.0808960   0.0019009  -0.0791579
   59  -0.0017957  -0.0362658   0.0059036   0.0019009   0.0255371  -0.0063962
   60   0.0739740   0.0058193  -0.3183151  -0.0791579  -0.0063962   0.3363067
   61  -0.3253212  -0.0029165   0.0826950  -0.0035766   0.0000122  -0.0003269
   62  -0.0013456  -0.0622138   0.0018262  -0.0006344   0.0032734   0.0001218
   63   0.0174299   0.0016148  -0.1406784   0.0303069   0.0002429  -0.0031686
   64  -0.0155619   0.0003717  -0.0232816   0.0010002   0.0000174   0.0002360
   65  -0.0002835   0.0034940  -0.0002006   0.0000308  -0.0040310  -0.0000875
   66   0.0074084  -0.0000902   0.0095579  -0.0004210  -0.0000925   0.0006752
           61          62          63          64          65          66
    1  -0.0157282  -0.0002978   0.0124235   0.0007308   0.0000136  -0.0016073
    2  -0.0005714   0.0046039   0.0001686  -0.0000021  -0.0037636  -0.0000491
    3   0.0329238   0.0001424  -0.0047545   0.0006541  -0.0000962   0.0009868
    4  -0.0011458   0.0004206  -0.0020439   0.0002700  -0.0007234   0.0003347
    5   0.0028801  -0.0013308  -0.0014517  -0.0003127   0.0005018   0.0002969
    6   0.0007558  -0.0004332  -0.0001259   0.0000544   0.0003973  -0.0000378
    7   0.0004886  -0.0013663  -0.0001545  -0.0000305   0.0002250   0.0000017
    8  -0.0011744  -0.0005726  -0.0000114   0.0001473  -0.0001546  -0.0000042
    9   0.0007627   0.0007670  -0.0000225   0.0000484  -0.0001435  -0.0000248
   10  -0.0000270   0.0000072   0.0001919  -0.0001147  -0.0001037   0.0001423
   11   0.0003140   0.0000910   0.0000076  -0.0000187  -0.0001059   0.0002036
   12  -0.0009406  -0.0005113  -0.0000328  -0.0000346  -0.0000795  -0.0000869
   13  -0.0003101  -0.0000536  -0.0001604   0.0000333  -0.0000712  -0.0000434
   14  -0.0003030   0.0000706  -0.0001250   0.0000385  -0.0000913  -0.0000758
   15  -0.0000075   0.0000944   0.0000474  -0.0000094   0.0000180   0.0000101
   16  -0.0005780   0.0000113  -0.0003233   0.0000321   0.0000021  -0.0000906
   17  -0.0000062   0.0000477   0.0000063   0.0000016  -0.0000533  -0.0000051
   18   0.0003011  -0.0000179   0.0001426   0.0000090  -0.0000003   0.0000010
   19   0.0000246  -0.0000011   0.0000013  -0.0000041  -0.0000003   0.0000060
   20   0.0000000   0.0000110   0.0000004  -0.0000000  -0.0000118  -0.0000005
   21  -0.0000836   0.0000011  -0.0000187   0.0000016  -0.0000002   0.0000021
   22  -0.0000004  -0.0000286   0.0001740  -0.0001189   0.0000990   0.0001564
   23  -0.0003167   0.0000838  -0.0000070   0.0000199  -0.0001008  -0.0002052
   24  -0.0009217   0.0005460  -0.0000256  -0.0000391   0.0000885  -0.0000840
   25  -0.0003026   0.0000630  -0.0001573   0.0000324   0.0000700  -0.0000400
   26   0.0003009   0.0000675   0.0001326  -0.0000394  -0.0000921   0.0000725
   27  -0.0000053  -0.0001020   0.0000478  -0.0000094  -0.0000186   0.0000100
   28  -0.0010988  -0.0003308  -0.0020798   0.0002679   0.0007325   0.0003615
   29  -0.0028245  -0.0014275   0.0013989   0.0003155   0.0005365  -0.0002681
   30   0.0007475   0.0004132  -0.0000973   0.0000787  -0.0004047  -0.0000616
   31   0.0004384   0.0014900  -0.0000792  -0.0000284  -0.0002602  -0.0000221
   32   0.0012336  -0.0007087  -0.0000290  -0.0001693  -0.0001274   0.0000046
   33   0.0008265  -0.0008583  -0.0000712   0.0000329   0.0001929   0.0000028
   34  -0.1344574  -0.0014944   0.0828752   0.0082929   0.0003955  -0.0211731
   35  -0.0002675  -0.0605835   0.0042280  -0.0001250   0.0030616   0.0002938
   36   0.0166953   0.0040218  -0.3010429   0.0085056   0.0004703  -0.0179335
   37   0.0570493   0.0012420  -0.0572019   0.0002956  -0.0000830   0.0024920
   38   0.0002722   0.0081273   0.0006858  -0.0000487   0.0061430   0.0001747
   39  -0.0008138   0.0010447  -0.0533356   0.0017813   0.0001384  -0.0028948
   40  -0.0024363  -0.0000195  -0.0010022   0.0002881   0.0000073  -0.0004463
   41   0.0000668   0.0042966   0.0000891  -0.0000147   0.0002133   0.0000256
   42  -0.0064815   0.0000532   0.0015069   0.0008641   0.0000305  -0.0015433
   43  -0.0368407  -0.0008469   0.0359976  -0.0003182   0.0000194   0.0009728
   44  -0.0008424  -0.0047624   0.0007049  -0.0000113  -0.0006022  -0.0000093
   45   0.0364162   0.0007492  -0.0342081   0.0011603  -0.0000259  -0.0003995
   46  -0.0011696   0.0000060  -0.0012316   0.0000571   0.0000080  -0.0000687
   47   0.0000451  -0.0007058  -0.0000187   0.0000050  -0.0005538  -0.0000122
   48  -0.0026162  -0.0000288  -0.0001750  -0.0001879  -0.0000086   0.0001090
   49  -0.0499960  -0.0000959  -0.0096111  -0.0047077  -0.0000893   0.0021312
   50   0.0006860   0.0081603  -0.0008985  -0.0000991   0.0066115   0.0001289
   51  -0.0558352  -0.0011597   0.0546081   0.0026647   0.0001574   0.0008584
   52  -0.0008221   0.0000133  -0.0036401  -0.0007322  -0.0000117   0.0004127
   53   0.0000425   0.0068185   0.0001213   0.0000108   0.0000938   0.0000019
   54  -0.0032915   0.0001602  -0.0029010  -0.0011100  -0.0000060   0.0003067
   55  -0.3253212  -0.0013456   0.0174299  -0.0155619  -0.0002835   0.0074084
   56  -0.0029165  -0.0622138   0.0016148   0.0003717   0.0034940  -0.0000902
   57   0.0826950   0.0018262  -0.1406784  -0.0232816  -0.0002006   0.0095579
   58  -0.0035766  -0.0006344   0.0303069   0.0010002   0.0000308  -0.0004210
   59   0.0000122   0.0032734   0.0002429   0.0000174  -0.0040310  -0.0000925
   60  -0.0003269   0.0001218  -0.0031686   0.0002360  -0.0000875   0.0006752
   61   0.7117809   0.0010941   0.0394569  -0.1959710   0.0022735  -0.1402534
   62   0.0010941   0.1331432  -0.0094463   0.0021640  -0.0364894   0.0026186
   63   0.0394569  -0.0094463   0.6856084  -0.1411656   0.0025875  -0.2013068
   64  -0.1959710   0.0021640  -0.1411656   0.2062873  -0.0022506   0.1497466
   65   0.0022735  -0.0364894   0.0025875  -0.0022506   0.0255219  -0.0030091
   66  -0.1402534   0.0026186  -0.2013068   0.1497466  -0.0030091   0.2118530
 **********************************************************************
 **                                                                  **
 **                       VIBRATIONAL ANALYSIS                       **
 **                       --------------------                       **
 **                                                                  **
 **        VIBRATIONAL FREQUENCIES (CM**-1) AND NORMAL MODES         **
 **     FORCE CONSTANTS (mDYN/ANGSTROM) AND REDUCED MASSES (AMU)     **
 **                  INFRARED INTENSITIES (KM/MOL)                   **
 **                                                                  **
 **********************************************************************


 Mode:                 1                      2                      3
 Frequency:        18.81                  42.26                  45.32
 Force Cnst:      0.0032                 0.0194                 0.0198
 Red. Mass:      15.1160                18.4642                16.3583
 IR Active:          YES                    YES                    YES
 IR Intens:        0.216                  0.142                  0.208
 Raman Active:       YES                    YES                    YES
               X      Y      Z        X      Y      Z        X      Y      Z
 C         -0.000 -0.091 -0.002   -0.006  0.006  0.181    0.000  0.092 -0.013
 C         -0.051 -0.068 -0.060   -0.015  0.004  0.121    0.052  0.058 -0.033
 Cl        -0.113 -0.096 -0.118    0.025  0.007  0.283    0.117  0.096 -0.059
 C         -0.054 -0.023 -0.068   -0.059 -0.000 -0.080    0.054 -0.009 -0.028
 Cl        -0.124  0.008 -0.163   -0.094 -0.002 -0.260    0.123 -0.057 -0.073
 C          0.001 -0.002 -0.000   -0.086 -0.002 -0.186    0.006 -0.042  0.014
 H          0.001  0.033  0.001   -0.123 -0.005 -0.358    0.009 -0.092  0.028
 C          0.054 -0.025  0.067   -0.067 -0.000 -0.072   -0.045 -0.009  0.040
 Cl         0.126  0.005  0.166   -0.113 -0.004 -0.244   -0.108 -0.056  0.112
 C          0.052 -0.069  0.058   -0.023  0.004  0.128   -0.049  0.058  0.014
 Cl         0.114 -0.099  0.115    0.007  0.005  0.295   -0.118  0.096  0.014
 C         -0.000 -0.130 -0.002   -0.016  0.007  0.131    0.001  0.097 -0.009
 C         -0.001  0.036  0.000    0.070  0.009  0.045   -0.006  0.101 -0.002
 Cl        -0.000  0.247  0.004    0.219  0.037  0.088   -0.019  0.414 -0.000
 C         -0.001  0.050 -0.000    0.040 -0.013 -0.078   -0.003 -0.147  0.004
 Cl        -0.001  0.330  0.004    0.158 -0.027 -0.200   -0.012 -0.323  0.012
 C         -0.001 -0.130 -0.004   -0.077 -0.027 -0.111    0.008 -0.311  0.004
 H         -0.001 -0.120 -0.005   -0.098 -0.043 -0.203    0.011 -0.500  0.008
 C         -0.001 -0.310 -0.006   -0.162 -0.021 -0.026    0.015 -0.240 -0.001
 H         -0.000 -0.447 -0.009   -0.254 -0.031 -0.053    0.023 -0.358 -0.001
 C         -0.000 -0.304 -0.005   -0.130 -0.006  0.095    0.011 -0.056 -0.009
 H         -0.000 -0.430 -0.007   -0.198 -0.007  0.162    0.017 -0.058 -0.014
 TransDip   0.000 -0.015 -0.000   -0.011 -0.001 -0.005    0.001 -0.015  0.000

 Mode:                 4                      5                      6
 Frequency:        66.82                  94.96                 101.72
 Force Cnst:      0.0880                 0.1156                 0.0627
 Red. Mass:      33.4515                21.7593                10.2923
 IR Active:          YES                    YES                    YES
 IR Intens:        0.003                  0.110                  0.526
 Raman Active:       YES                    YES                    YES
               X      Y      Z        X      Y      Z        X      Y      Z
 C         -0.001 -0.002 -0.004   -0.013  0.003 -0.227   -0.000 -0.109 -0.004
 C          0.017 -0.001  0.091    0.027  0.000 -0.103   -0.027 -0.095  0.005
 Cl         0.107  0.000  0.500    0.152  0.015  0.346   -0.086 -0.131  0.017
 C         -0.020  0.003 -0.082    0.026 -0.002 -0.120   -0.032 -0.050  0.005
 Cl        -0.104  0.009 -0.449    0.089 -0.014  0.077   -0.096 -0.013  0.020
 C         -0.002  0.004 -0.008    0.009  0.001 -0.198    0.000 -0.031 -0.003
 H         -0.002  0.006 -0.008    0.006  0.001 -0.211    0.001 -0.001 -0.002
 C          0.018  0.002  0.071    0.024  0.004 -0.121    0.033 -0.050 -0.010
 Cl         0.106  0.003  0.452    0.083  0.012  0.069    0.099 -0.014 -0.018
 C         -0.018 -0.000 -0.098    0.026  0.004 -0.100    0.028 -0.095 -0.011
 Cl        -0.103  0.007 -0.486    0.150 -0.017  0.355    0.086 -0.131 -0.016
 C         -0.000 -0.000 -0.002   -0.027  0.003 -0.244    0.000 -0.036 -0.003
 C         -0.001 -0.012 -0.002   -0.099  0.001 -0.188   -0.001  0.059 -0.001
 Cl        -0.001 -0.079 -0.003   -0.279 -0.000 -0.246   -0.002  0.257  0.002
 C         -0.001  0.016 -0.001   -0.081 -0.001 -0.086   -0.001  0.118  0.001
 Cl        -0.001 -0.003 -0.001   -0.208  0.001  0.034   -0.001 -0.183 -0.003
 C         -0.000  0.058  0.000    0.008 -0.004 -0.063   -0.001  0.335  0.005
 H         -0.000  0.083  0.001    0.024 -0.006  0.006   -0.001  0.445  0.008
 C          0.000  0.064 -0.000    0.071 -0.004 -0.129   -0.000  0.370  0.005
 H          0.000  0.093  0.000    0.143 -0.007 -0.108   -0.001  0.550  0.008
 C          0.000  0.032 -0.001    0.043  0.000 -0.222    0.001  0.120 -0.000
 H          0.000  0.043 -0.001    0.092  0.000 -0.270    0.001  0.092 -0.001
 TransDip  -0.000  0.002 -0.000    0.009 -0.000 -0.006    0.000  0.023  0.000

 Mode:                 7                      8                      9
 Frequency:       155.76                 175.28                 199.29
 Force Cnst:      0.1717                 0.2224                 0.7281
 Red. Mass:      12.0150                12.2874                31.1142
 IR Active:          YES                    YES                    YES
 IR Intens:        0.147                  0.544                  0.004
 Raman Active:       YES                    YES                    YES
               X      Y      Z        X      Y      Z        X      Y      Z
 C          0.009 -0.001  0.124   -0.071  0.000  0.073   -0.011 -0.001  0.033
 C          0.056 -0.004  0.178   -0.040  0.002 -0.032    0.059 -0.038 -0.014
 Cl         0.098  0.042 -0.024    0.110  0.093 -0.065    0.421  0.166 -0.105
 C          0.088 -0.011  0.294   -0.058 -0.016 -0.159    0.047 -0.028 -0.042
 Cl         0.061 -0.052 -0.190    0.182 -0.136  0.051   -0.374  0.254  0.100
 C          0.121 -0.003  0.452   -0.095  0.003 -0.280    0.118 -0.000 -0.086
 H          0.128 -0.003  0.484   -0.110  0.003 -0.343    0.117  0.001 -0.101
 C          0.089  0.008  0.296   -0.058  0.019 -0.160    0.048  0.027 -0.041
 Cl         0.062  0.053 -0.187    0.185  0.135  0.051   -0.372 -0.249  0.096
 C          0.057  0.002  0.178   -0.039 -0.000 -0.032    0.061  0.037 -0.013
 Cl         0.097 -0.042 -0.028    0.106 -0.090 -0.064    0.412 -0.165 -0.105
 C         -0.056 -0.001 -0.007   -0.105 -0.003  0.145   -0.026 -0.005  0.054
 C         -0.069 -0.001 -0.018   -0.104 -0.002  0.131   -0.038  0.000  0.057
 Cl        -0.148  0.001 -0.039   -0.051 -0.003  0.168   -0.082 -0.002  0.058
 C         -0.083  0.001 -0.030   -0.134 -0.000  0.030   -0.050  0.006  0.020
 Cl        -0.117 -0.000 -0.015   -0.030  0.001 -0.095    0.016 -0.002 -0.056
 C         -0.109  0.002 -0.040   -0.218  0.002  0.004   -0.086  0.010  0.007
 H         -0.113  0.004 -0.055   -0.229  0.004 -0.043   -0.090  0.018 -0.008
 C         -0.120  0.002 -0.034   -0.250 -0.000  0.039   -0.092 -0.002  0.015
 H         -0.127  0.003 -0.036   -0.297  0.001  0.026   -0.105 -0.003  0.012
 C         -0.114 -0.000 -0.018   -0.214 -0.004  0.123   -0.077 -0.012  0.046
 H         -0.137 -0.000  0.005   -0.282 -0.005  0.190   -0.106 -0.021  0.075
 TransDip  -0.001 -0.000  0.012   -0.023  0.000 -0.004   -0.002 -0.000 -0.001

 Mode:                10                     11                     12
 Frequency:       209.11                 214.12                 214.71
 Force Cnst:      0.7644                 0.1954                 0.2520
 Red. Mass:      29.6679                 7.2335                 9.2795
 IR Active:          YES                    YES                    YES
 IR Intens:        0.027                  0.034                  0.516
 Raman Active:       YES                    YES                    YES
               X      Y      Z        X      Y      Z        X      Y      Z
 C         -0.048 -0.001 -0.009    0.000  0.020  0.001   -0.001  0.046 -0.000
 C         -0.027 -0.002  0.003   -0.001  0.026  0.011   -0.018  0.075 -0.003
 Cl         0.073  0.061 -0.015   -0.152 -0.052  0.036   -0.175  0.002  0.037
 C         -0.029 -0.010 -0.002    0.005  0.032  0.005   -0.002  0.075 -0.007
 Cl        -0.014 -0.024  0.003    0.116 -0.030 -0.026    0.199 -0.029 -0.044
 C         -0.029 -0.001 -0.017    0.001  0.022 -0.002   -0.000  0.062  0.000
 H         -0.031 -0.001 -0.025    0.001  0.024 -0.003   -0.000  0.068  0.000
 C         -0.029  0.008 -0.004   -0.004  0.032 -0.007    0.001  0.075  0.007
 Cl        -0.007  0.024  0.002   -0.119 -0.032  0.028   -0.199 -0.026  0.043
 C         -0.028 -0.001  0.002    0.003  0.027 -0.011    0.017  0.075  0.003
 Cl         0.069 -0.062 -0.016    0.158 -0.055 -0.038    0.176 -0.001 -0.037
 C         -0.075 -0.000 -0.061   -0.000  0.046  0.002   -0.001 -0.032 -0.001
 C         -0.016 -0.010 -0.150   -0.000 -0.129 -0.000   -0.001  0.117  0.001
 Cl         0.620  0.005  0.002   -0.005  0.049  0.001    0.007 -0.045  0.000
 C         -0.056 -0.013 -0.170    0.000 -0.227 -0.003   -0.002  0.217  0.002
 Cl        -0.563 -0.001  0.288    0.003  0.088 -0.001   -0.005 -0.081  0.002
 C         -0.010 -0.011 -0.145   -0.000 -0.255 -0.003   -0.002  0.260  0.003
 H         -0.017 -0.016 -0.170    0.001 -0.402 -0.006   -0.003  0.413  0.005
 C         -0.077  0.010 -0.107   -0.001  0.125  0.003   -0.001 -0.109 -0.003
 H         -0.123  0.022 -0.121   -0.001  0.269  0.006   -0.001 -0.240 -0.006
 C         -0.074  0.019 -0.075   -0.002  0.329  0.006    0.000 -0.309 -0.006
 H         -0.082  0.038 -0.068   -0.004  0.635  0.013    0.001 -0.587 -0.011
 TransDip  -0.003  0.001  0.004   -0.000  0.006  0.000   -0.000 -0.023 -0.000

 Mode:                13                     14                     15
 Frequency:       264.90                 290.89                 299.86
 Force Cnst:      0.5909                 0.3510                 0.4496
 Red. Mass:      14.2917                 7.0410                 8.4861
 IR Active:          YES                    YES                    YES
 IR Intens:        0.017                  0.711                  0.424
 Raman Active:       YES                    YES                    YES
               X      Y      Z        X      Y      Z        X      Y      Z
 C          0.141 -0.001  0.131    0.003  0.015  0.016   -0.069  0.003 -0.324
 C          0.207 -0.064  0.069    0.055 -0.034 -0.011   -0.035 -0.017 -0.300
 Cl        -0.040 -0.267 -0.018   -0.015 -0.105  0.002    0.015 -0.052  0.050
 C          0.204  0.007 -0.067    0.043 -0.013 -0.017    0.031 -0.002 -0.018
 Cl         0.051  0.179  0.008   -0.019  0.027  0.005    0.008  0.027 -0.022
 C          0.218  0.001 -0.203   -0.004 -0.032 -0.013    0.105 -0.003  0.291
 H          0.193  0.001 -0.330   -0.007 -0.086 -0.028    0.178 -0.010  0.628
 C          0.203 -0.007 -0.066   -0.045 -0.012  0.017    0.025  0.003 -0.016
 Cl         0.047 -0.178  0.007    0.018  0.028 -0.003    0.007 -0.020 -0.023
 C          0.208  0.062  0.070   -0.051 -0.034  0.036   -0.042  0.016 -0.298
 Cl        -0.040  0.270 -0.014    0.016 -0.107 -0.008    0.015  0.038  0.051
 C          0.020 -0.003  0.073    0.001  0.311  0.007   -0.032  0.016 -0.038
 C         -0.023 -0.003  0.060    0.005  0.423  0.003   -0.126  0.019  0.087
 Cl        -0.058 -0.001  0.079   -0.002 -0.068 -0.010    0.057 -0.007  0.212
 C         -0.075 -0.001 -0.041    0.005  0.282  0.001   -0.136  0.013  0.048
 Cl        -0.158 -0.000 -0.031   -0.001 -0.036  0.005   -0.026  0.000 -0.116
 C         -0.158  0.002 -0.073    0.003 -0.131 -0.008   -0.055 -0.009  0.075
 H         -0.167  0.005 -0.116    0.004 -0.495 -0.020   -0.032 -0.031  0.177
 C         -0.186  0.001 -0.050   -0.002 -0.149 -0.004    0.043 -0.007  0.006
 H         -0.228  0.003 -0.062   -0.003 -0.484 -0.011    0.097 -0.024  0.022
 C         -0.147 -0.003  0.039   -0.004  0.205  0.004    0.047  0.012 -0.020
 H         -0.239 -0.005  0.132   -0.005  0.168  0.005    0.061  0.011 -0.033
 TransDip   0.003  0.000 -0.002    0.000 -0.027 -0.001    0.002 -0.001  0.021

 Mode:                16                     17                     18
 Frequency:       320.10                 342.45                 348.74
 Force Cnst:      1.3983                 0.8636                 2.1832
 Red. Mass:      23.1618                12.4986                30.4666
 IR Active:          YES                    YES                    YES
 IR Intens:        0.020                  0.020                  0.004
 Raman Active:       YES                    YES                    YES
               X      Y      Z        X      Y      Z        X      Y      Z
 C          0.001 -0.099  0.003    0.001  0.007 -0.000   -0.089  0.000  0.002
 C          0.157 -0.135 -0.000    0.102  0.004  0.483    0.009 -0.193 -0.014
 Cl         0.187 -0.286 -0.046   -0.021  0.009 -0.072    0.184 -0.374 -0.039
 C          0.174  0.152 -0.009    0.103 -0.008  0.483   -0.046 -0.200  0.012
 Cl         0.210  0.331 -0.047   -0.022 -0.006 -0.074   -0.216 -0.418  0.042
 C         -0.001  0.096 -0.003   -0.000 -0.004  0.000    0.087 -0.001 -0.005
 H         -0.003 -0.151 -0.009   -0.000  0.001 -0.001    0.084 -0.000  0.013
 C         -0.173  0.154  0.012   -0.102 -0.003 -0.483   -0.046  0.200  0.004
 Cl        -0.207  0.335  0.051    0.023 -0.011  0.072   -0.210  0.419  0.048
 C         -0.158 -0.134  0.007   -0.101  0.009 -0.480    0.010  0.194 -0.022
 Cl        -0.191 -0.287  0.041    0.020  0.004  0.073    0.188  0.374 -0.033
 C          0.000 -0.110 -0.001    0.000  0.016  0.000   -0.045 -0.001 -0.009
 C          0.002 -0.195 -0.004   -0.000  0.013  0.000   -0.000 -0.002 -0.034
 Cl        -0.001  0.024 -0.003   -0.000 -0.005  0.000    0.022  0.001 -0.066
 C          0.002 -0.137 -0.002   -0.000  0.027  0.000    0.024 -0.002  0.019
 Cl         0.002  0.016  0.002   -0.001 -0.005 -0.001    0.062 -0.000  0.045
 C          0.000  0.071  0.001    0.000  0.007 -0.000    0.016  0.001  0.021
 H         -0.001  0.261  0.004    0.000 -0.002  0.000    0.010  0.004 -0.002
 C         -0.001  0.051  0.002    0.000 -0.020 -0.001   -0.002 -0.000  0.032
 H         -0.002  0.189  0.004    0.001 -0.056 -0.001    0.003  0.001  0.034
 C         -0.000 -0.117 -0.002    0.000  0.002 -0.000   -0.015 -0.002  0.001
 H         -0.000 -0.127 -0.002    0.000 -0.019 -0.001    0.013 -0.002 -0.027
 TransDip  -0.000  0.004 -0.000   -0.000 -0.005  0.000    0.002 -0.000 -0.001

 Mode:                19                     20                     21
 Frequency:       380.81                 452.44                 479.81
 Force Cnst:      0.6778                 0.9484                 1.3637
 Red. Mass:       7.9331                 7.8635                10.0534
 IR Active:          YES                    YES                    YES
 IR Intens:        2.146                  4.310                 10.264
 Raman Active:       YES                    YES                    YES
               X      Y      Z        X      Y      Z        X      Y      Z
 C         -0.039 -0.000 -0.042   -0.120  0.002 -0.080    0.026  0.001 -0.173
 C         -0.040 -0.006 -0.186   -0.018 -0.025  0.105    0.052  0.014  0.083
 Cl         0.007 -0.013  0.017    0.028 -0.041 -0.013   -0.022  0.029 -0.001
 C         -0.004  0.009 -0.074   -0.006  0.009  0.094    0.054 -0.010  0.111
 Cl         0.027  0.042 -0.005    0.043  0.059 -0.013   -0.026 -0.032 -0.001
 C          0.046 -0.001  0.158   -0.055  0.000 -0.104    0.013  0.000 -0.134
 H          0.105 -0.002  0.430   -0.106  0.002 -0.341   -0.050  0.002 -0.426
 C         -0.004 -0.008 -0.075   -0.007 -0.011  0.094    0.053  0.007  0.112
 Cl         0.026 -0.042 -0.005    0.042 -0.059 -0.014   -0.025  0.032 -0.001
 C         -0.039  0.009 -0.187   -0.018  0.024  0.106    0.051 -0.015  0.083
 Cl         0.008  0.013  0.018    0.028  0.041 -0.013   -0.022 -0.028 -0.002
 C         -0.045 -0.002  0.071   -0.186  0.003 -0.173    0.026  0.003 -0.256
 C          0.070  0.002 -0.028   -0.249 -0.000 -0.068   -0.051 -0.000 -0.056
 Cl         0.021  0.002 -0.137    0.121  0.002 -0.111   -0.034 -0.004  0.249
 C          0.100 -0.000  0.021   -0.212 -0.001  0.211   -0.003  0.002 -0.059
 Cl         0.159 -0.003  0.222    0.105  0.000 -0.009    0.140 -0.003  0.179
 C         -0.152 -0.000 -0.069   -0.148 -0.005  0.295   -0.129  0.002 -0.171
 H         -0.204  0.001 -0.299   -0.128 -0.008  0.393   -0.130 -0.000 -0.193
 C         -0.293 -0.000  0.015    0.008 -0.005  0.161   -0.048  0.006 -0.321
 H         -0.346  0.001 -0.000    0.244 -0.010  0.230    0.077  0.005 -0.289
 C         -0.260 -0.001  0.053   -0.067  0.004 -0.138   -0.057  0.006 -0.348
 H         -0.339 -0.003  0.131    0.069  0.008 -0.273   -0.113  0.005 -0.299
 TransDip  -0.045 -0.000  0.014   -0.066 -0.000  0.010    0.001  0.001 -0.103

 Mode:                22                     23                     24
 Frequency:       510.82                 520.65                 529.99
 Force Cnst:      0.7678                 0.8068                 1.9524
 Red. Mass:       4.9940                 5.0513                11.7975
 IR Active:          YES                    YES                    YES
 IR Intens:        0.501                  0.029                 15.652
 Raman Active:       YES                    YES                    YES
               X      Y      Z        X      Y      Z        X      Y      Z
 C         -0.000 -0.150 -0.004    0.002 -0.106 -0.001    0.173  0.005 -0.018
 C         -0.113 -0.059  0.026   -0.084 -0.043  0.018    0.211  0.018 -0.050
 Cl         0.032  0.014 -0.008    0.026  0.008 -0.005   -0.123  0.147  0.027
 C         -0.112  0.057  0.035   -0.087  0.044  0.013    0.257 -0.093 -0.071
 Cl         0.035 -0.004 -0.008    0.023 -0.007 -0.005   -0.092 -0.118  0.020
 C          0.002  0.132 -0.001    0.006  0.104 -0.000    0.435 -0.008 -0.081
 H          0.002  0.270 -0.005    0.007  0.213  0.001    0.447 -0.015 -0.047
 C          0.116  0.057 -0.031    0.094  0.045 -0.014    0.248  0.085 -0.068
 Cl        -0.036 -0.002  0.009   -0.026 -0.003  0.005   -0.088  0.119  0.021
 C          0.115 -0.060 -0.025    0.089 -0.044 -0.020    0.202 -0.015 -0.048
 Cl        -0.034  0.013  0.008   -0.029  0.005  0.006   -0.122 -0.145  0.025
 C         -0.000 -0.227 -0.003    0.001 -0.182 -0.002    0.053  0.008 -0.013
 C         -0.001  0.251  0.004    0.001 -0.235 -0.003   -0.048  0.004  0.041
 Cl         0.001 -0.023 -0.001    0.000  0.022 -0.001    0.045  0.001 -0.088
 C         -0.001  0.099  0.003   -0.002  0.309  0.006   -0.093 -0.011  0.138
 Cl        -0.000 -0.002 -0.001   -0.000 -0.026 -0.001   -0.015  0.001 -0.039
 C          0.001 -0.224 -0.003   -0.001  0.062  0.002   -0.164 -0.003  0.164
 H          0.003 -0.574 -0.009   -0.001 -0.048 -0.001   -0.163  0.000  0.180
 C         -0.001  0.228  0.005    0.000 -0.213 -0.003   -0.074  0.002  0.093
 H         -0.003  0.475  0.010    0.003 -0.498 -0.008    0.054  0.005  0.132
 C          0.000 -0.094 -0.001   -0.002  0.244  0.005   -0.070 -0.005 -0.013
 H          0.001 -0.145 -0.002   -0.003  0.587  0.012   -0.095 -0.014  0.014
 TransDip   0.001 -0.023 -0.000    0.003 -0.004 -0.000    0.125 -0.001  0.017

 Mode:                25                     26                     27
 Frequency:       591.93                 596.18                 608.76
 Force Cnst:      1.3434                 1.0198                 2.6220
 Red. Mass:       6.5072                 4.8697                12.0085
 IR Active:          YES                    YES                    YES
 IR Intens:       20.303                  0.580                  0.000
 Raman Active:       YES                    YES                    YES
               X      Y      Z        X      Y      Z        X      Y      Z
 C          0.004  0.001  0.017    0.075 -0.003  0.281    0.001  0.013  0.003
 C         -0.109  0.032  0.019    0.017  0.005  0.081    0.103  0.007  0.488
 Cl         0.060 -0.075 -0.012    0.003 -0.002 -0.000   -0.002 -0.007 -0.031
 C         -0.168  0.173  0.031   -0.062  0.004 -0.262   -0.109  0.016 -0.488
 Cl        -0.007 -0.085  0.001    0.003  0.005  0.010    0.003 -0.007  0.031
 C          0.004  0.303  0.012    0.005 -0.013  0.179    0.000  0.018  0.003
 H          0.012  0.569  0.044    0.124 -0.028  0.730    0.002  0.027  0.011
 C          0.164  0.172 -0.060   -0.077 -0.015 -0.264    0.107  0.009  0.480
 Cl         0.006 -0.085 -0.000    0.002  0.003  0.010   -0.003 -0.007 -0.031
 C          0.112  0.031 -0.009    0.010 -0.010  0.088   -0.103  0.014 -0.485
 Cl        -0.061 -0.075  0.011    0.007  0.008 -0.002    0.002 -0.007  0.031
 C          0.000  0.254 -0.003    0.002 -0.012 -0.112   -0.000  0.025 -0.001
 C         -0.004  0.066 -0.002   -0.057 -0.001 -0.048   -0.001 -0.013 -0.001
 Cl         0.000 -0.001  0.002    0.005 -0.001  0.032    0.000 -0.001  0.000
 C         -0.003 -0.258 -0.002   -0.055  0.012  0.038   -0.001  0.015  0.001
 Cl         0.001  0.013  0.001    0.017 -0.001  0.007    0.000 -0.000  0.000
 C         -0.005  0.128  0.006   -0.048 -0.008  0.049   -0.000 -0.014  0.000
 H         -0.005  0.423  0.016   -0.031 -0.025  0.120    0.000 -0.045  0.000
 C          0.003 -0.080 -0.006    0.052  0.006 -0.066    0.001  0.019 -0.000
 H          0.014 -0.188 -0.005    0.200  0.012 -0.025    0.002  0.005 -0.000
 C         -0.000  0.024 -0.011    0.002  0.001 -0.178    0.000 -0.015 -0.002
 H          0.002 -0.171 -0.017    0.036  0.011 -0.215    0.001 -0.069 -0.004
 TransDip   0.001  0.144  0.002    0.018 -0.007  0.015   -0.000  0.000  0.000

 Mode:                28                     29                     30
 Frequency:       676.57                 686.76                 742.28
 Force Cnst:      2.4026                 2.3578                 2.5934
 Red. Mass:       8.9084                 8.4847                 7.9886
 IR Active:          YES                    YES                    YES
 IR Intens:       44.679                 18.549                 18.274
 Raman Active:       YES                    YES                    YES
               X      Y      Z        X      Y      Z        X      Y      Z
 C          0.004  0.328  0.003    0.310 -0.005 -0.035    0.085 -0.006  0.317
 C          0.111  0.261 -0.047    0.035  0.126 -0.074   -0.043  0.004 -0.218
 Cl         0.033 -0.104 -0.005    0.024 -0.028 -0.003    0.002 -0.000  0.007
 C          0.076  0.154  0.005   -0.043  0.123  0.074    0.027  0.006  0.130
 Cl        -0.057 -0.089  0.010   -0.023 -0.021  0.003   -0.001 -0.001 -0.001
 C         -0.002  0.123  0.001   -0.317  0.001  0.035   -0.031  0.000 -0.067
 H         -0.003  0.093 -0.001   -0.346  0.002 -0.079   -0.065  0.004 -0.225
 C         -0.076  0.153 -0.001   -0.042 -0.126  0.072    0.030 -0.010  0.129
 Cl         0.055 -0.089 -0.011   -0.023  0.023  0.004   -0.003  0.003 -0.001
 C         -0.108  0.260  0.046    0.036 -0.131 -0.077   -0.040 -0.008 -0.219
 Cl        -0.034 -0.103  0.004    0.025  0.030 -0.003    0.002  0.002  0.007
 C          0.004 -0.038  0.000    0.347  0.002  0.008   -0.021  0.011 -0.153
 C          0.002 -0.246 -0.001    0.132 -0.001  0.190    0.130 -0.004 -0.219
 Cl         0.000  0.006 -0.001    0.021  0.001 -0.067   -0.024 -0.001  0.090
 C         -0.002  0.308  0.007   -0.004 -0.005  0.188    0.218  0.003  0.060
 Cl        -0.000 -0.010 -0.001   -0.048  0.000 -0.035   -0.048  0.001 -0.052
 C         -0.002 -0.159 -0.002   -0.307 -0.002  0.124    0.126 -0.002  0.101
 H          0.000 -0.536 -0.009   -0.297 -0.002  0.173    0.060 -0.020 -0.183
 C         -0.002  0.161  0.002   -0.042  0.001 -0.131   -0.068  0.001  0.271
 H         -0.001  0.272  0.004    0.212 -0.003 -0.056    0.134 -0.025  0.327
 C          0.001 -0.146 -0.002    0.017  0.003 -0.094   -0.213  0.002 -0.236
 H         -0.002 -0.090  0.001   -0.200 -0.005  0.122   -0.031 -0.021 -0.417
 TransDip   0.002  0.214  0.002    0.109 -0.004  0.085    0.129 -0.005 -0.045

 Mode:                31                     32                     33
 Frequency:       748.27                 755.73                 804.59
 Force Cnst:      0.7744                 3.0147                 0.7139
 Red. Mass:       2.3474                 8.9591                 1.8716
 IR Active:          YES                    YES                    YES
 IR Intens:       50.911                 13.571                  8.959
 Raman Active:       YES                    YES                    YES
               X      Y      Z        X      Y      Z        X      Y      Z
 C         -0.003 -0.072 -0.000   -0.007 -0.001  0.468   -0.001 -0.038 -0.001
 C         -0.034 -0.070 -0.000   -0.091 -0.045 -0.250   -0.018 -0.048  0.003
 Cl        -0.005  0.018  0.002   -0.002  0.006  0.009   -0.003  0.010  0.001
 C         -0.032 -0.026  0.012    0.029 -0.050  0.147   -0.022 -0.013  0.006
 Cl         0.011  0.013 -0.002    0.010  0.010 -0.004    0.006  0.006 -0.001
 C          0.002 -0.002 -0.000    0.074 -0.000 -0.100    0.001  0.007  0.000
 H          0.003  0.036  0.001    0.041  0.001 -0.257    0.001  0.041  0.001
 C          0.031 -0.024 -0.013    0.029  0.047  0.149    0.022 -0.012 -0.007
 Cl        -0.010  0.013  0.003    0.010 -0.010 -0.004   -0.005  0.006  0.001
 C          0.032 -0.068  0.001   -0.091  0.051 -0.251    0.017 -0.048 -0.002
 Cl         0.005  0.018 -0.002   -0.003 -0.006  0.010    0.003  0.009 -0.001
 C         -0.000  0.208  0.006   -0.048 -0.008  0.085    0.000  0.167  0.002
 C         -0.003 -0.177  0.001   -0.173  0.004  0.098    0.001 -0.073 -0.001
 Cl         0.000  0.007 -0.002    0.018  0.001 -0.050   -0.000  0.002  0.000
 C         -0.005  0.065 -0.000   -0.239 -0.001 -0.060    0.000  0.104  0.002
 Cl         0.001  0.001  0.001    0.054 -0.001  0.049   -0.000 -0.005 -0.000
 C         -0.002 -0.015 -0.002   -0.080 -0.000 -0.056    0.001 -0.116 -0.002
 H          0.003 -0.500 -0.005    0.005  0.018  0.304   -0.004  0.523  0.010
 C          0.001  0.132 -0.004    0.146  0.001 -0.297    0.000 -0.051 -0.000
 H          0.003 -0.425 -0.015    0.098  0.029 -0.314   -0.005  0.731  0.014
 C          0.005 -0.027  0.003    0.181 -0.001  0.045   -0.000 -0.095 -0.002
 H          0.003 -0.670 -0.006    0.106  0.024  0.115   -0.001  0.335  0.006
 TransDip  -0.007 -0.228 -0.002   -0.118  0.004 -0.001   -0.002  0.096  0.004

 Mode:                34                     35                     36
 Frequency:       857.71                 867.90                 885.61
 Force Cnst:      5.3263                 3.9152                 0.6397
 Red. Mass:      12.2884                 8.8219                 1.3842
 IR Active:          YES                    YES                    YES
 IR Intens:        1.318                  8.874                 16.241
 Raman Active:       YES                    YES                    YES
               X      Y      Z        X      Y      Z        X      Y      Z
 C          0.003 -0.255 -0.000   -0.253 -0.001 -0.013   -0.005  0.000 -0.010
 C          0.275 -0.310 -0.061   -0.176 -0.146  0.059   -0.001 -0.002  0.008
 Cl        -0.040  0.085  0.009   -0.003  0.011 -0.000   -0.000  0.000 -0.000
 C          0.290  0.355 -0.059   -0.106 -0.199  0.009    0.009 -0.003  0.051
 Cl        -0.049 -0.094  0.010    0.035  0.039 -0.007   -0.000  0.001 -0.004
 C         -0.003  0.254  0.002    0.273  0.001 -0.037   -0.032  0.001 -0.165
 H         -0.005 -0.237 -0.001    0.252 -0.004 -0.147    0.211 -0.007  0.960
 C         -0.283  0.352  0.064   -0.111  0.208  0.013    0.009  0.003  0.051
 Cl         0.047 -0.094 -0.011    0.036 -0.041 -0.008   -0.000 -0.001 -0.004
 C         -0.274 -0.312  0.055   -0.180  0.141  0.062   -0.001  0.002  0.008
 Cl         0.041  0.085 -0.007   -0.003 -0.009 -0.001   -0.000 -0.000 -0.000
 C         -0.003 -0.019 -0.001    0.142 -0.005  0.028    0.003 -0.000 -0.000
 C         -0.005  0.006 -0.002    0.275  0.000  0.100    0.006  0.000  0.003
 Cl         0.000  0.000  0.000   -0.003  0.000 -0.014   -0.000  0.000 -0.000
 C         -0.004 -0.009 -0.004    0.248 -0.003  0.220    0.006 -0.000  0.004
 Cl         0.001  0.000  0.001   -0.060  0.000 -0.046   -0.001  0.000 -0.001
 C          0.003  0.009 -0.001   -0.204 -0.001  0.096   -0.004 -0.000  0.001
 H          0.004 -0.024  0.000   -0.219 -0.007  0.023   -0.005  0.000 -0.004
 C         -0.000 -0.003  0.002    0.042  0.003 -0.167   -0.001  0.000 -0.001
 H         -0.006 -0.034 -0.000    0.404  0.001 -0.067    0.002 -0.000 -0.000
 C          0.000  0.005  0.002    0.017  0.003 -0.134    0.001  0.000  0.001
 H          0.002  0.009  0.001   -0.111  0.006 -0.017   -0.002 -0.000  0.005
 TransDip  -0.000  0.037 -0.002   -0.008 -0.000  0.095    0.027 -0.001  0.126

 Mode:                37                     38                     39
 Frequency:       924.25                 991.54                1047.81
 Force Cnst:      0.6935                 0.7666                 5.5356
 Red. Mass:       1.3780                 1.3234                 8.5574
 IR Active:          YES                    YES                    YES
 IR Intens:        0.917                  0.058                 68.806
 Raman Active:       YES                    YES                    YES
               X      Y      Z        X      Y      Z        X      Y      Z
 C         -0.000  0.002  0.000    0.000 -0.001  0.000    0.146 -0.000 -0.042
 C          0.004  0.014 -0.002    0.001  0.004 -0.000   -0.120  0.137  0.028
 Cl         0.000 -0.002  0.000   -0.000 -0.000  0.000    0.010 -0.015 -0.002
 C          0.008  0.005 -0.002    0.002  0.002 -0.000   -0.120 -0.142  0.025
 Cl        -0.001 -0.001  0.000   -0.000 -0.000  0.000    0.012  0.016 -0.002
 C          0.000 -0.004  0.000   -0.000 -0.002 -0.000    0.168 -0.001 -0.036
 H         -0.000 -0.023 -0.001   -0.000 -0.008  0.000    0.171 -0.001 -0.032
 C         -0.008  0.006  0.001   -0.002  0.001  0.000   -0.118  0.143  0.026
 Cl         0.001 -0.001 -0.000    0.000 -0.000 -0.000    0.012 -0.016 -0.003
 C         -0.004  0.014  0.002   -0.001  0.004  0.000   -0.122 -0.135  0.027
 Cl        -0.000 -0.002 -0.000    0.000 -0.000 -0.000    0.010  0.015 -0.002
 C         -0.000 -0.051 -0.000   -0.000 -0.007 -0.000    0.216 -0.000 -0.006
 C          0.000  0.004 -0.000    0.000 -0.011 -0.001   -0.099 -0.006  0.386
 Cl        -0.000 -0.000  0.000   -0.000  0.000  0.000    0.012  0.001 -0.044
 C          0.000  0.031  0.001    0.000 -0.004  0.000   -0.205  0.001 -0.137
 Cl        -0.000 -0.003 -0.000   -0.000  0.001 -0.000    0.015 -0.000  0.012
 C          0.001 -0.121 -0.002   -0.001  0.072  0.002    0.310  0.003 -0.063
 H         -0.005  0.695  0.014    0.002 -0.426 -0.009    0.360 -0.001  0.115
 C         -0.000  0.012 -0.000    0.001 -0.126 -0.002   -0.037 -0.003  0.121
 H          0.001 -0.085 -0.002   -0.006  0.727  0.014   -0.028  0.001  0.114
 C         -0.001  0.121  0.002    0.000  0.086  0.002   -0.236  0.004 -0.215
 H          0.001 -0.690 -0.013    0.002 -0.511 -0.010   -0.348 -0.003 -0.117
 TransDip   0.001  0.031 -0.000    0.000 -0.008 -0.001   -0.244 -0.001  0.104

 Mode:                40                     41                     42
 Frequency:      1072.88                1119.49                1156.23
 Force Cnst:      4.0044                 2.1710                 2.6210
 Red. Mass:       5.9045                 2.9402                 3.3276
 IR Active:          YES                    YES                    YES
 IR Intens:       43.564                  1.719                 16.092
 Raman Active:       YES                    YES                    YES
               X      Y      Z        X      Y      Z        X      Y      Z
 C          0.172 -0.000 -0.007   -0.032 -0.000  0.020    0.092 -0.001 -0.029
 C         -0.111  0.189  0.020    0.050 -0.167 -0.013    0.059 -0.161 -0.012
 Cl         0.012 -0.020 -0.002   -0.009  0.017  0.002   -0.010  0.018  0.002
 C         -0.107 -0.118  0.022    0.003 -0.018 -0.001   -0.066 -0.131  0.013
 Cl         0.008  0.011 -0.002    0.003  0.005 -0.001    0.010  0.016 -0.002
 C          0.161 -0.001 -0.033   -0.085  0.000  0.019   -0.089  0.000  0.019
 H          0.161  0.001 -0.043   -0.091 -0.000  0.018   -0.102  0.002  0.024
 C         -0.105  0.118  0.023    0.003  0.018 -0.001   -0.064  0.131  0.015
 Cl         0.008 -0.011 -0.002    0.003 -0.005 -0.001    0.009 -0.016 -0.002
 C         -0.113 -0.188  0.018    0.052  0.166 -0.011    0.061  0.161 -0.010
 Cl         0.012  0.020 -0.002   -0.009 -0.017  0.002   -0.010 -0.018  0.002
 C          0.077  0.002 -0.096    0.082  0.000 -0.024    0.135  0.001 -0.031
 C         -0.005  0.004 -0.221    0.002 -0.002  0.152    0.047  0.003 -0.177
 Cl        -0.006 -0.000  0.031    0.002  0.000 -0.013   -0.006 -0.000  0.021
 C         -0.056  0.002 -0.102   -0.057  0.002 -0.113   -0.110  0.001 -0.100
 Cl         0.014 -0.000  0.016    0.005 -0.000  0.012    0.012 -0.000  0.010
 C         -0.218 -0.001 -0.021   -0.089  0.001 -0.078    0.012 -0.001  0.068
 H         -0.317  0.007 -0.354   -0.222  0.011 -0.582    0.146 -0.012  0.654
 C         -0.069 -0.003  0.164   -0.028 -0.003  0.169   -0.020 -0.001  0.014
 H         -0.241 -0.006  0.139    0.153 -0.003  0.234   -0.092 -0.001 -0.005
 C          0.232 -0.001  0.144    0.090  0.002 -0.062   -0.037 -0.001  0.053
 H          0.475  0.002 -0.063    0.440  0.008 -0.397   -0.395 -0.009  0.412
 TransDip  -0.195  0.003 -0.081    0.025 -0.001 -0.034   -0.080  0.001 -0.100

 Mode:                43                     44                     45
 Frequency:      1176.36                1186.69                1215.45
 Force Cnst:      1.3044                 1.2804                 1.4861
 Red. Mass:       1.5998                 1.5433                 1.7074
 IR Active:          YES                    YES                    YES
 IR Intens:       10.574                 46.899                  5.843
 Raman Active:       YES                    YES                    YES
               X      Y      Z        X      Y      Z        X      Y      Z
 C         -0.036 -0.000 -0.007   -0.000  0.051  0.000   -0.068  0.001  0.001
 C         -0.017  0.035  0.006    0.113 -0.038 -0.024   -0.033  0.009  0.009
 Cl         0.002 -0.004 -0.001   -0.006  0.006  0.001    0.002 -0.003 -0.001
 C          0.019  0.041 -0.003   -0.022 -0.078  0.004    0.029  0.077 -0.005
 Cl        -0.003 -0.005  0.001    0.003  0.006 -0.001   -0.003 -0.007  0.001
 C          0.024 -0.000 -0.006    0.000  0.045  0.000    0.037  0.000 -0.008
 H          0.028 -0.007 -0.004    0.004  0.975  0.006    0.045  0.004 -0.007
 C          0.018 -0.040 -0.004    0.022 -0.078 -0.005    0.028 -0.077 -0.006
 Cl        -0.003  0.004  0.001   -0.003  0.006  0.001   -0.003  0.007  0.001
 C         -0.016 -0.035  0.005   -0.113 -0.038  0.024   -0.033 -0.009  0.009
 Cl         0.002  0.004 -0.001    0.006  0.006 -0.001    0.002  0.003 -0.001
 C         -0.012 -0.001  0.056   -0.000 -0.022 -0.000    0.033 -0.001  0.050
 C          0.063  0.001 -0.037    0.000  0.003  0.000    0.105  0.000  0.006
 Cl        -0.005 -0.000  0.005   -0.000 -0.000 -0.000   -0.004 -0.000  0.003
 C         -0.051  0.002 -0.132   -0.000  0.000 -0.000   -0.025  0.002 -0.126
 Cl         0.008 -0.000  0.011    0.000 -0.000  0.000    0.004 -0.000  0.007
 C         -0.066 -0.000 -0.003   -0.000 -0.001 -0.000   -0.045 -0.001  0.045
 H         -0.077 -0.000 -0.013   -0.001  0.002 -0.003    0.112 -0.014  0.739
 C          0.078 -0.000  0.036    0.001  0.000  0.000   -0.051 -0.001  0.021
 H          0.874  0.002  0.264    0.008 -0.002  0.002   -0.300 -0.001 -0.046
 C         -0.058 -0.000  0.006   -0.001  0.005  0.000    0.007  0.001 -0.049
 H         -0.259 -0.005  0.199   -0.003 -0.023  0.002    0.358  0.009 -0.394
 TransDip  -0.057  0.003 -0.087   -0.002 -0.219 -0.001    0.004 -0.000 -0.077

 Mode:                46                     47                     48
 Frequency:      1267.56                1268.67                1295.38
 Force Cnst:      3.6893                 9.7475                 7.8885
 Red. Mass:       3.8972                10.2788                 7.9791
 IR Active:          YES                    YES                    YES
 IR Intens:       18.044                  1.704                  4.767
 Raman Active:       YES                    YES                    YES
               X      Y      Z        X      Y      Z        X      Y      Z
 C          0.085 -0.062 -0.040    0.035  0.407 -0.014    0.009  0.000  0.018
 C          0.153  0.108 -0.030   -0.278 -0.165  0.058    0.043  0.047 -0.014
 Cl        -0.004  0.000  0.001   -0.002 -0.002  0.000   -0.001 -0.001  0.000
 C         -0.075 -0.177  0.016    0.304 -0.227 -0.066    0.003 -0.079 -0.003
 Cl         0.004  0.015 -0.001    0.001  0.001 -0.000    0.001  0.005 -0.000
 C         -0.113 -0.046  0.024   -0.045  0.311  0.011   -0.052  0.000  0.012
 H         -0.135 -0.032  0.032   -0.054  0.203  0.015   -0.063 -0.003  0.009
 C          0.022  0.221 -0.002   -0.325 -0.062  0.069    0.004  0.079 -0.002
 Cl         0.004 -0.014 -0.001    0.002 -0.010 -0.001    0.001 -0.005 -0.000
 C          0.056 -0.048 -0.010    0.361 -0.232 -0.076    0.043 -0.048 -0.015
 Cl        -0.004  0.000  0.001   -0.002 -0.002  0.000   -0.001  0.001  0.000
 C         -0.192  0.002  0.196   -0.076 -0.029  0.077   -0.180  0.005 -0.295
 C         -0.020 -0.002  0.027   -0.009  0.006  0.010    0.389 -0.001  0.115
 Cl        -0.002  0.000 -0.006   -0.001 -0.000 -0.002   -0.001  0.000 -0.000
 C          0.116  0.001 -0.063    0.046  0.003 -0.025   -0.234 -0.004  0.189
 Cl        -0.003  0.000 -0.001   -0.001 -0.000 -0.000    0.000 -0.000  0.003
 C         -0.031 -0.001  0.038   -0.012 -0.002  0.015   -0.073  0.005 -0.280
 H          0.024 -0.005  0.263    0.010 -0.001  0.104    0.074 -0.007  0.341
 C         -0.013  0.001 -0.070   -0.005  0.003 -0.028    0.247  0.001  0.056
 H          0.369  0.003  0.032    0.148 -0.002  0.013   -0.169 -0.001 -0.064
 C         -0.034 -0.001 -0.046   -0.014  0.009 -0.018   -0.207 -0.004  0.210
 H          0.459  0.019 -0.547    0.179 -0.041 -0.214    0.325  0.003 -0.319
 TransDip  -0.127 -0.004  0.048   -0.031  0.025  0.012   -0.068 -0.000 -0.015

 Mode:                49                     50                     51
 Frequency:      1393.17                1411.19                1436.70
 Force Cnst:      5.9895                 4.1585                 3.9189
 Red. Mass:       5.2376                 3.5442                 3.2224
 IR Active:          YES                    YES                    YES
 IR Intens:       39.733                147.962                 49.286
 Raman Active:       YES                    YES                    YES
               X      Y      Z        X      Y      Z        X      Y      Z
 C          0.341 -0.012 -0.086    0.011  0.263 -0.001    0.062 -0.001  0.020
 C         -0.062 -0.169  0.013    0.110 -0.148 -0.024   -0.001 -0.019 -0.004
 Cl         0.002  0.009 -0.000   -0.006  0.006  0.001    0.000  0.001  0.000
 C         -0.147  0.162  0.033   -0.193 -0.027  0.042   -0.025  0.018  0.004
 Cl         0.003 -0.006 -0.001    0.007  0.005 -0.002    0.001 -0.000 -0.000
 C          0.173 -0.005 -0.037    0.006  0.126 -0.000    0.021 -0.001 -0.004
 H          0.199  0.041 -0.041    0.002 -0.876 -0.006    0.024  0.002 -0.009
 C         -0.168 -0.160  0.035    0.182 -0.038 -0.040   -0.026 -0.017  0.004
 Cl         0.004  0.005 -0.001   -0.007  0.005  0.002    0.001  0.000 -0.000
 C         -0.049  0.182  0.013   -0.114 -0.137  0.023    0.000  0.020 -0.004
 Cl         0.001 -0.010 -0.001    0.006  0.006 -0.001    0.000 -0.001  0.000
 C         -0.102  0.001  0.100   -0.003 -0.038  0.002   -0.112  0.004 -0.214
 C         -0.027  0.001 -0.052   -0.002  0.004 -0.001   -0.102 -0.003  0.172
 Cl         0.000  0.000  0.001    0.000 -0.000 -0.000    0.003  0.000 -0.008
 C         -0.005 -0.001  0.081    0.001  0.002  0.002    0.237  0.003 -0.081
 Cl        -0.000  0.000 -0.003   -0.000 -0.000 -0.000   -0.008 -0.000 -0.001
 C          0.026  0.001 -0.053    0.001 -0.001 -0.002   -0.077  0.001 -0.091
 H          0.055 -0.000  0.024    0.003  0.000  0.004    0.112 -0.013  0.720
 C          0.008  0.001 -0.071   -0.001  0.002 -0.002   -0.066 -0.002  0.066
 H          0.382  0.003  0.024    0.016 -0.004  0.002    0.229 -0.001  0.169
 C         -0.106 -0.002  0.075   -0.003  0.006  0.003    0.085 -0.001  0.051
 H          0.445  0.011 -0.474    0.014 -0.031 -0.015   -0.221 -0.007  0.371
 TransDip   0.197  0.014 -0.044    0.006 -0.390 -0.003    0.035 -0.002  0.222

 Mode:                52                     53                     54
 Frequency:      1485.70                1575.87                1577.53
 Force Cnst:      3.5167                10.4465                16.2583
 Red. Mass:       2.7041                 7.1397                11.0885
 IR Active:          YES                    YES                    YES
 IR Intens:       16.273                 13.836                  6.983
 Raman Active:       YES                    YES                    YES
               X      Y      Z        X      Y      Z        X      Y      Z
 C         -0.087 -0.000  0.020    0.020 -0.291 -0.006   -0.320 -0.031  0.070
 C         -0.020  0.018  0.005    0.065  0.171 -0.013    0.422  0.129 -0.090
 Cl        -0.000 -0.001 -0.000   -0.003  0.001  0.001   -0.005 -0.002  0.001
 C          0.052 -0.023 -0.011    0.081 -0.273 -0.019   -0.390  0.094  0.085
 Cl        -0.001  0.000  0.000   -0.000  0.001  0.000    0.004 -0.002 -0.001
 C         -0.035 -0.001  0.007   -0.012  0.490  0.006    0.205  0.052 -0.043
 H         -0.039  0.003  0.009   -0.019 -0.664 -0.000    0.230 -0.071 -0.051
 C          0.052  0.024 -0.011   -0.027 -0.256  0.004   -0.404 -0.147  0.086
 Cl        -0.001 -0.000  0.000   -0.000  0.001  0.000    0.004  0.002 -0.001
 C         -0.020 -0.017  0.004   -0.121  0.187  0.028    0.401 -0.093 -0.087
 Cl        -0.000  0.001  0.000    0.004  0.000 -0.001   -0.004  0.002  0.001
 C          0.182  0.001 -0.027   -0.004  0.021  0.001    0.069  0.002 -0.005
 C         -0.100  0.001 -0.075   -0.002 -0.002  0.000    0.026  0.000 -0.014
 Cl         0.003 -0.000  0.003   -0.000  0.000  0.000    0.000  0.000 -0.000
 C         -0.011 -0.002  0.137    0.003 -0.001 -0.002   -0.045 -0.001  0.046
 Cl        -0.001  0.000 -0.004   -0.000  0.000  0.000    0.000  0.000 -0.001
 C          0.069  0.003 -0.145   -0.002  0.001  0.001    0.029  0.001 -0.037
 H          0.200 -0.005  0.319   -0.003  0.000 -0.000    0.055 -0.000  0.049
 C         -0.167 -0.000 -0.037    0.005 -0.002  0.000   -0.077 -0.001  0.008
 H          0.657  0.001  0.197   -0.007  0.002 -0.003    0.102 -0.000  0.063
 C         -0.021 -0.002  0.113   -0.003 -0.004  0.001    0.055  0.000 -0.025
 H          0.397  0.006 -0.272   -0.000  0.019 -0.002   -0.016  0.001  0.050
 TransDip   0.127  0.001  0.024    0.007 -0.119 -0.000   -0.084 -0.010  0.001

 Mode:                55                     56                     57
 Frequency:      1597.52                1620.98                3183.57
 Force Cnst:      8.8094                10.0048                 6.4924
 Red. Mass:       5.8588                 6.4625                 1.0872
 IR Active:          YES                    YES                    YES
 IR Intens:       16.566                  3.953                  2.504
 Raman Active:       YES                    YES                    YES
               X      Y      Z        X      Y      Z        X      Y      Z
 C          0.003 -0.002  0.020    0.079  0.001 -0.017   -0.000 -0.000  0.000
 C          0.001  0.001 -0.003   -0.027 -0.009  0.006   -0.000 -0.000 -0.000
 Cl         0.000 -0.000  0.000    0.001  0.000 -0.000    0.000 -0.000  0.000
 C         -0.001 -0.000 -0.001    0.018 -0.006 -0.004    0.000 -0.000  0.000
 Cl        -0.000 -0.000  0.000   -0.000  0.000  0.000    0.000  0.000  0.000
 C          0.001  0.001  0.001   -0.009 -0.001  0.002    0.000  0.000  0.000
 H         -0.000 -0.002 -0.002   -0.011  0.001  0.002   -0.000  0.000 -0.000
 C         -0.001 -0.001 -0.001    0.019  0.006 -0.004   -0.000  0.000  0.000
 Cl         0.000  0.000  0.000   -0.000 -0.000  0.000    0.000 -0.000  0.000
 C          0.001  0.000 -0.003   -0.027  0.009  0.006   -0.000  0.000 -0.000
 Cl         0.000  0.000  0.000    0.001 -0.000 -0.000    0.000  0.000  0.000
 C         -0.067  0.004 -0.264   -0.235 -0.002  0.100    0.001  0.000 -0.001
 C          0.156 -0.001  0.119    0.248  0.001 -0.002   -0.000  0.000 -0.000
 Cl        -0.003 -0.000  0.002   -0.003  0.000 -0.003   -0.000 -0.000  0.000
 C         -0.062  0.002 -0.155   -0.208 -0.004  0.167   -0.000  0.000 -0.000
 Cl        -0.000  0.000 -0.001    0.001  0.000 -0.003    0.000  0.000 -0.000
 C          0.158 -0.006  0.360    0.116  0.003 -0.118   -0.018 -0.000  0.006
 H         -0.038  0.010 -0.509    0.192 -0.001  0.127    0.223  0.002 -0.055
 C         -0.237  0.003 -0.222   -0.314 -0.002  0.040    0.016  0.001 -0.060
 H          0.420  0.004 -0.057    0.298 -0.002  0.235   -0.196 -0.014  0.694
 C         -0.002 -0.003  0.201    0.331  0.005 -0.227    0.038 -0.001  0.041
 H          0.329  0.003 -0.101   -0.336 -0.008  0.440   -0.452  0.007 -0.464
 TransDip  -0.121  0.001 -0.048   -0.054  0.001 -0.034    0.040  0.001 -0.032

 Mode:                58                     59                     60
 Frequency:      3197.41                3209.51                3218.55
 Force Cnst:      6.5833                 6.6491                 6.6687
 Red. Mass:       1.0929                 1.0956                 1.0926
 IR Active:          YES                    YES                    YES
 IR Intens:        3.170                  2.026                  2.580
 Raman Active:       YES                    YES                    YES
               X      Y      Z        X      Y      Z        X      Y      Z
 C         -0.000  0.000 -0.000   -0.000 -0.000  0.000    0.000  0.000 -0.000
 C          0.000 -0.000 -0.000   -0.000  0.000  0.000    0.001  0.000 -0.000
 Cl        -0.000  0.000 -0.000    0.000 -0.000  0.000    0.000  0.000 -0.000
 C         -0.000  0.000  0.000    0.000  0.000  0.000    0.001 -0.003 -0.000
 Cl         0.000  0.000  0.000   -0.000 -0.000  0.000    0.000  0.000 -0.000
 C         -0.000 -0.000  0.000    0.000 -0.000 -0.000   -0.086  0.000  0.018
 H          0.001 -0.000 -0.000   -0.002  0.000  0.000    0.974 -0.003 -0.210
 C         -0.000 -0.000  0.000    0.000 -0.000  0.000    0.001  0.003 -0.000
 Cl         0.000 -0.000  0.000   -0.000  0.000  0.000    0.000 -0.000 -0.000
 C          0.000  0.000 -0.000   -0.000 -0.000  0.000    0.001 -0.000 -0.000
 Cl        -0.000 -0.000 -0.000    0.000  0.000  0.000    0.000 -0.000 -0.000
 C         -0.001 -0.000  0.002    0.000  0.000 -0.001   -0.000  0.000 -0.000
 C          0.001 -0.000  0.000    0.000  0.000 -0.000    0.000 -0.000 -0.000
 Cl         0.000 -0.000 -0.000    0.000  0.000  0.000    0.000 -0.000  0.000
 C         -0.000  0.000 -0.001    0.000  0.000 -0.003   -0.000 -0.000 -0.000
 Cl         0.000 -0.000  0.000    0.000 -0.000  0.000    0.000 -0.000 -0.000
 C         -0.035 -0.000  0.010   -0.075 -0.001  0.017   -0.000 -0.000  0.000
 H          0.417  0.005 -0.102    0.847  0.009 -0.201    0.001  0.000 -0.000
 C          0.016  0.001 -0.044   -0.009 -0.001  0.040   -0.000 -0.000  0.000
 H         -0.147 -0.010  0.500    0.120  0.009 -0.429    0.000  0.000 -0.001
 C         -0.046  0.001 -0.046    0.014 -0.000  0.011    0.000 -0.000  0.000
 H          0.514 -0.008  0.521   -0.134  0.002 -0.134   -0.001  0.000 -0.000
 TransDip  -0.018  0.001 -0.054   -0.022 -0.001  0.040    0.051 -0.000 -0.010

 STANDARD THERMODYNAMIC QUANTITIES AT   298.15 K  AND     1.00 ATM

   This Molecule has  0 Imaginary Frequencies
   Zero point vibrational energy:       76.814 kcal/mol

   Atom    1 Element C  Has Mass   12.00000
   Atom    2 Element C  Has Mass   12.00000
   Atom    3 Element Cl Has Mass   34.96885
   Atom    4 Element C  Has Mass   12.00000
   Atom    5 Element Cl Has Mass   34.96885
   Atom    6 Element C  Has Mass   12.00000
   Atom    7 Element H  Has Mass    1.00783
   Atom    8 Element C  Has Mass   12.00000
   Atom    9 Element Cl Has Mass   34.96885
   Atom   10 Element C  Has Mass   12.00000
   Atom   11 Element Cl Has Mass   34.96885
   Atom   12 Element C  Has Mass   12.00000
   Atom   13 Element C  Has Mass   12.00000
   Atom   14 Element Cl Has Mass   34.96885
   Atom   15 Element C  Has Mass   12.00000
   Atom   16 Element Cl Has Mass   34.96885
   Atom   17 Element C  Has Mass   12.00000
   Atom   18 Element H  Has Mass    1.00783
   Atom   19 Element C  Has Mass   12.00000
   Atom   20 Element H  Has Mass    1.00783
   Atom   21 Element C  Has Mass   12.00000
   Atom   22 Element H  Has Mass    1.00783
   Molecular Mass:   357.844420 amu
   Principal axes and moments of inertia in amu*Bohr^2:
                             1           2           3
    Eigenvalues --     5229.29620 10154.44201 12711.63214
          X               0.99991     0.00025    -0.01358
          Y              -0.00026     1.00000    -0.00058
          Z               0.01358     0.00058     0.99991
   Rotational Symmetry Number is   1
   The Molecule is an Asymmetric Top
   Translational Enthalpy:        0.889 kcal/mol
   Rotational Enthalpy:           0.889 kcal/mol
   Vibrational Enthalpy:         85.460 kcal/mol
   gas constant (RT):             0.592 kcal/mol
   Translational Entropy:        43.518  cal/mol.K
   Rotational Entropy:           34.866  cal/mol.K
   Vibrational Entropy:          58.119  cal/mol.K

   Total Enthalpy:               87.829 kcal/mol
   Total Entropy:               136.503  cal/mol.K

 ======================================================================

 STANDARD THERMODYNAMIC QUANTITIES FOR ANHARMONIC VIBRATION -- TOSH

   Zero point vibrational energy: ************ kcal/mol

   Vibrational Enthalpy:       Infinity kcal/mol
   Vibrational Entropy:             NaN  cal/mol.K

   Total Enthalpy:             Infinity kcal/mol
   Total Entropy:                   NaN  cal/mol.K

 ======================================================================

 STANDARD THERMODYNAMIC QUANTITIES FOR ANHARMONIC VIBRATION -- VPT2

   Zero point vibrational energy: ************ kcal/mol

   Vibrational Enthalpy:       Infinity kcal/mol
   Vibrational Entropy:             NaN  cal/mol.K

   Total Enthalpy:             Infinity kcal/mol
   Total Entropy:                   NaN  cal/mol.K

 ======================================================================

Archival summary:
1\1\november\FREQ\ProcedureUnspecified\BasisUnspecified\l6124\taweetha\SunJan1222:00:192020SunJan1222:00:192020\0\\#,FREQ,ProcedureUnspecified,BasisUnspecified,\\0,1\Cl\C,1,1.74544\C,2,1.39939,1,120.66\C,3,1.39237,2,120.197,1,179.734,0\H,4,1.08232,3,119.109,2,-179.831,0\C,4,1.38985,3,119.908,2,0.123409,0\H,6,1.08331,4,119.749,3,-179.94,0\C,6,1.39026,4,120.09,3,-0.073582,0\H,8,1.08334,6,120.304,4,-179.841,0\C,8,1.39556,6,120.662,4,-0.0436983,0\C,10,1.4943,8,119.521,6,-179.398,0\C,11,1.40305,10,120.733,8,-90.1706,0\C,12,1.39838,11,120.293,10,178.971,0\C,13,1.3886,12,120.126,11,-0.119985,0\H,14,1.08101,13,119.852,12,-179.924,0\C,14,1.38844,13,120.233,12,0.10189,0\C,16,1.39831,14,120.025,13,-0.0836688,0\Cl,12,1.74278,11,119.448,10,-1.36099,0\Cl,17,1.74319,16,120.27,14,179.751,0\Cl,16,1.74421,14,118.252,13,-179.978,0\Cl,13,1.74454,12,121.718,11,179.948,0\Cl,3,1.74774,2,121.225,1,-0.142349,0\\\@

 Total job time:  15641.32s(wall), 15639.91s(cpu) 
 Sun Jan 12 22:00:19 2020

        *************************************************************
        *                                                           *
        *  Thank you very much for using Q-Chem.  Have a nice day.  *
        *                                                           *
        *************************************************************
