# Supplementary material for: Quantum Chemical Investigation of Polychlorinated Dibenzodioxins, Dibenzofurans and Biphenyls: Relative Stability and Planarity Analysis
Source: Molecules. 2020 Dec 3;25(23):5697. doi: 10.3390/molecules25235697 (PMC7730433; doi:10.3390/molecules25235697)
Supplement: Supplementary file 1 [file molecules-25-05697-s001.zip › PCB/B3LYP/ClClHClClClHClClH.out]

                  Welcome to Q-Chem
     A Quantum Leap Into The Future Of Chemistry


 Q-Chem 5.2 (devel), Q-Chem, Inc., Pleasanton, CA (2019)

 Yihan Shao,  Zhengting Gan,  E. Epifanovsky,  A. T. B. Gilbert,  M. Wormit,  
 J. Kussmann,  A. W. Lange,  A. Behn,  Jia Deng,  Xintian Feng,  D. Ghosh,  
 M. Goldey,  P. R. Horn,  L. D. Jacobson,  I. Kaliman,  T. Kus,  A. Landau,  
 Jie Liu,  E. I. Proynov,  R. M. Richard,  R. P. Steele,  E. J. Sundstrom,  
 H. L. Woodcock III,  P. M. Zimmerman,  D. Zuev,  B. Albrecht,  E. Alguire,  
 S. A. Baeppler,  D. Barton,  Z. Benda,  Y. A. Bernard,  E. J. Berquist,  
 K. B. Bravaya,  H. Burton,  D. Casanova,  Chun-Min Chang,  Yunqing Chen,  
 A. Chien,  K. D. Closser,  M. P. Coons,  S. Coriani,  S. Dasgupta,  
 A. L. Dempwolff,  M. Diedenhofen,  Hainam Do,  R. G. Edgar,  Po-Tung Fang,  
 S. Faraji,  S. Fatehi,  Qingguo Feng,  K. D. Fenk,  J. Fosso-Tande,  
 J. Gayvert,  Qinghui Ge,  A. Ghysels,  G. Gidofalvi,  J. Gomes,  
 J. Gonthier,  A. Gunina,  D. Hait,  M. W. D. Hanson-Heine,  
 P. H. P. Harbach,  A. W. Hauser,  M. F. Herbst,  J. E. Herr,  
 E. G. Hohenstein,  Z. C. Holden,  Kerwin Hui,  B. C. Huynh,  T.-C. Jagau,  
 Hyunjun Ji,  B. Kaduk,  K. Khistyaev,  Jaehoon Kim,  P. Klunzinger,  K. Koh,  
 D. Kosenkov,  L. Koulias,  T. Kowalczyk,  C. M. Krauter,  A. Kunitsa,  
 Ka Un Lao,  A. Laurent,  K. V. Lawler,  Joonho Lee,  D. Lefrancois,  
 S. Lehtola,  D. S. Levine,  Yi-Pei Li,  You-Sheng Lin,  Fenglai Liu,  
 E. Livshits,  A. Luenser,  P. Manohar,  E. Mansoor,  S. F. Manzer,  
 Shan-Ping Mao,  Yuezhi Mao,  N. Mardirossian,  A. V. Marenich,  
 T. Markovich,  L. A. Martinez-Martinez,  S. A. Maurer,  N. J. Mayhall,  
 S. C. McKenzie,  J.-M. Mewes,  P. Morgante,  A. F. Morrison,  
 J. W. Mullinax,  K. Nanda,  T. S. Nguyen-Beck,  R. Olivares-Amaya,  
 J. A. Parkhill,  Zheng Pei,  T. M. Perrine,  F. Plasser,  P. Pokhilko,  
 S. Prager,  A. Prociuk,  E. Ramos,  D. R. Rehn,  F. Rob,  M. Scheurer,  
 M. Schneider,  N. Sergueev,  S. M. Sharada,  S. Sharma,  D. W. Small,  
 T. Stauch,  T. Stein,  Yu-Chuan Su,  A. J. W. Thom,  A. Tkatchenko,  
 T. Tsuchimochi,  N. M. Tubman,  L. Vogt,  M. L. Vidal,  O. Vydrov,  
 M. A. Watson,  J. Wenzel,  M. de Wergifosse,  T. A. Wesolowski,  A. White,  
 J. Witte,  A. Yamada,  Jun Yang,  K. Yao,  S. Yeganeh,  S. R. Yost,  
 Zhi-Qiang You,  A. Zech,  Igor Ying Zhang,  Xing Zhang,  Yan Zhao,  
 Ying Zhu,  B. R. Brooks,  G. K. L. Chan,  C. J. Cramer,  M. S. Gordon,  
 W. J. Hehre,  A. Klamt,  M. W. Schmidt,  C. D. Sherrill,  D. G. Truhlar,  
 A. Aspuru-Guzik,  R. Baer,  A. T. Bell,  N. A. Besley,  Jeng-Da Chai,  
 A. E. DePrince, III,  R. A. DiStasio Jr.,  A. Dreuw,  B. D. Dunietz,  
 T. R. Furlani,  Chao-Ping Hsu,  Yousung Jung,  Jing Kong,  D. S. Lambrecht,  
 WanZhen Liang,  C. Ochsenfeld,  V. A. Rassolov,  L. V. Slipchenko,  
 J. E. Subotnik,  T. Van Voorhis,  J. M. Herbert,  A. I. Krylov,  
 P. M. W. Gill,  M. Head-Gordon

 Contributors to earlier versions of Q-Chem not listed above: 
 R. D. Adamson,  B. Austin,  J. Baker,  G. J. O. Beran,  K. Brandhorst,  
 S. T. Brown,  E. F. C. Byrd,  A. K. Chakraborty,  C.-L. Cheng,  
 Siu Hung Chien,  D. M. Chipman,  D. L. Crittenden,  H. Dachsel,  
 R. J. Doerksen,  A. D. Dutoi,  L. Fusti-Molnar,  W. A. Goddard III,  
 A. Golubeva-Zadorozhnaya,  S. R. Gwaltney,  G. Hawkins,  A. Heyden,  
 S. Hirata,  G. Kedziora,  F. J. Keil,  C. Kelley,  Jihan Kim,  R. A. King,  
 R. Z. Khaliullin,  P. P. Korambath,  W. Kurlancheek,  A. M. Lee,  M. S. Lee,  
 S. V. Levchenko,  Ching Yeh Lin,  D. Liotard,  R. C. Lochan,  I. Lotan,  
 P. E. Maslen,  N. Nair,  D. P. O'Neill,  D. Neuhauser,  E. Neuscamman,  
 C. M. Oana,  R. Olson,  B. Peters,  R. Peverati,  P. A. Pieniazek,  
 Y. M. Rhee,  J. Ritchie,  M. A. Rohrdanz,  E. Rosta,  N. J. Russ,  
 H. F. Schaefer III,  N. E. Schultz,  N. Shenvi,  A. C. Simmonett,  A. Sodt,  
 D. Stuck,  K. S. Thanthiriwatte,  V. Vanovschi,  Tao Wang,  A. Warshel,  
 C. F. Williams,  Q. Wu,  X. Xu,  W. Zhang

 Please cite Q-Chem as follows:
 Y. Shao et al., Mol. Phys. 113, 184-215 (2015)
 DOI: 10.1080/00268976.2014.952696

 Q-Chem 5.2.1 for Intel X86 EM64T Linux

 Parts of Q-Chem use Armadillo 8.300.2 (Tropical Shenanigans).
 http://arma.sourceforge.net/

 Q-Chem begins on Sun Jan 12 13:46:56 2020  

Host: 
0

     Scratch files written to /scratch/taweetham/qchem10105//
NAlpha2: 194
NElect   194
Mult     1

 Q-Chem warning in module libgen/rem_setup.C, line 2168:

 Setting Thresh to 1e-14


Checking the input file for inconsistencies... 	...done.

--------------------------------------------------------------
User input:
--------------------------------------------------------------
$MOLECULE
0 1
C 
C  1 1.394960
Cl  2 CCl 1 119.528007
C  2 1.386606 1 120.846377 3 178.766605 0
Cl  4 CCl 2 119.698148 1 -179.612229 0
C  4 1.387279 2 120.235871 1 -0.083363 0
H  6 CH 4 120.254637 2 -179.958574 0
C  6 1.387279 4 119.490737 2 0.041992 0
Cl  8 CCl 6 120.064298 4 179.568218 0
C  8 1.386606 6 120.235863 4 0.041336 0
Cl  10 CCl 8 119.614146 6 178.681836 0
C  1 1.488550 2 120.827489 3 1.275929 0
C  12 1.394960 1 120.827496 2 44.635695 0
Cl  13 CCl 12 119.528011 1 1.275194 0
C  13 1.386606 12 120.846392 1 -179.957497 0
H  15 CH 13 119.698155 12 -179.612829 0
C  15 1.387278 13 120.235860 12 -0.083872 0
Cl  17 CCl 15 120.254633 13 -179.958492 0
C  17 1.387279 15 119.490737 13 0.041666 0
Cl  19 CCl 17 120.064293 15 179.568399 0
C  19 1.386606 17 120.235874 15 0.041790 0
H  21 CH 19 119.614152 17 178.681599 0

CH=1.08273
CCl=1.75400
$END

$REM
   JOB_TYPE	OPTIMIZATION
   BASIS	6-311++G**
   METHOD	B3LYP
   SYM_IGNORE	TRUE
   SCF_GUESS_ALWAYS     TRUE
   SYM_IGNORE   TRUE
   S2THRESH     15
   THRESH       15
$END

--------------------------------------------------------------
 ----------------------------------------------------------------
             Standard Nuclear Orientation (Angstroms)
    I     Atom           X                Y                Z
 ----------------------------------------------------------------
    1      C       0.0000000000     0.0000000000     0.0000000000
    2      C       0.0000000000     0.0000000000     1.3949600000
    3      Cl      1.5261815140     0.0000000000     2.2594170471
    4      C      -1.1901880373     0.0256249026     2.1059255403
    5      Cl     -1.1548436435     0.0351778398     3.8595433764
    6      C      -2.4041742747     0.0535064326     1.4351028665
    7      H      -3.3336980403     0.0741960811     1.9899557843
    8      C      -2.4180259722     0.0546630380     0.0478935036
    9      Cl     -3.9445745286     0.0782926128    -0.8155919614
   10      C      -1.2274122092     0.0272853135    -0.6622934626
   11      Cl     -1.2645630159    -0.0058824468    -2.4155862839
   12      C       1.2779219872    -0.0284629571    -0.7628147595
   13      C       2.3095886281    -0.8932703637    -0.3971844912
   14      Cl      2.0841394724    -1.9836059182     0.9581225060
   15      C       3.5004827568    -0.9194878930    -1.1069450245
   16      H       4.2865586447    -1.6026019117    -0.8107285686
   17      C       3.6821124948    -0.0819958503    -2.1978886372
   18      Cl      5.1879324501    -0.1155248115    -3.0967201401
   19      C       2.6636000698     0.7822218600    -2.5724593424
   20      Cl      2.8813918386     1.8556545918    -3.9424319391
   21      C       1.4736782845     0.8090230106    -1.8610916159
   22      H       0.6936781770     1.5025559907    -2.1490431582
 ----------------------------------------------------------------
 Nuclear Repulsion Energy =        2386.51794145 hartrees
 There are       97 alpha and       97 beta electrons
 Requested basis set is 6-311++G(d,p)
 There are 178 shells and 495 basis functions

 Total QAlloc Memory Limit   2000 MB
 Mega-Array Size       188 MB
 MEM_STATIC part       192 MB
 A cutoff of  1.0D-15 yielded  11692 shell pairs
 There are    100236 function pairs (    107779 Cartesian)
 Smallest overlap matrix eigenvalue = 1.73E-07
 Linear dependence detected in AO basis
 Number of orthogonalized atomic orbitals = 489
 Maximum deviation from orthogonality = 3.122E-10

 Scale SEOQF with 1.000000e-02/1.000000e-01/1.000000e-01

 Standard Electronic Orientation quadrupole field applied
 Nucleus-field energy     =    -0.0000000977 hartrees
 Guess from superposition of atomic densities
 Warning:  Energy on first SCF cycle will be non-variational
 SAD guess density has 194.000000 electrons

 -----------------------------------------------------------------------
  General SCF calculation program by
  Eric Jon Sundstrom, Paul Horn, Yuezhi Mao, Dmitri Zuev, Alec White,
  David Stuck, Shaama M.S., Shane Yost, Joonho Lee, David Small,
  Daniel Levine, Susi Lehtola, Hugh Burton, Evgeny Epifanovsky,
  Bang C. Huynh
 -----------------------------------------------------------------------
 Exchange:     0.2000 Hartree-Fock + 0.0800 Slater + 0.7200 B88
 Correlation:  0.1900 VWN1RPA + 0.8100 LYP
 Using SG-1 standard quadrature grid
 A restricted SCF calculation will be
 performed using DIIS
 SCF converges when DIIS error is below 1.0e-08
 ---------------------------------------
  Cycle       Energy         DIIS error
 ---------------------------------------
    1   -3685.3850152402      2.78e-02  
    2   -3680.5746392800      1.93e-03  
    3   -3680.5193704514      2.28e-03  
    4   -3680.6751501048      5.41e-04  
    5   -3680.6830417327      2.31e-04  
    6   -3680.6843616839      1.05e-04  
    7   -3680.6846917986      2.70e-05  
    8   -3680.6847117870      8.24e-06  
    9   -3680.6847137425      2.49e-06  
   10   -3680.6847139082      9.26e-07  
   11   -3680.6847139336      2.68e-07  
   12   -3680.6847139355      1.12e-07  
   13   -3680.6847139359      4.10e-08  
   14   -3680.6847139359      1.15e-08  
   15   -3680.6847139359      4.36e-09  Convergence criterion met
 ---------------------------------------
 SCF time:   CPU 876.45s  wall 877.00s 
 SCF   energy in the final basis set =    -3680.6847139359
 Total energy in the final basis set =    -3680.6847139359

 --------------------------------------------------------------

                    Orbital Energies (a.u.)
 --------------------------------------------------------------

 Alpha MOs
 -- Occupied --
********-101.5819-101.5808-101.5774-101.5744-101.5711-101.5686 -10.2814
-10.2804 -10.2802 -10.2792 -10.2746 -10.2714 -10.2700 -10.2483 -10.2367
-10.2317 -10.2230 -10.2228  -9.4976  -9.4964  -9.4952  -9.4918  -9.4889
 -9.4882  -9.4858  -7.2623  -7.2613  -7.2600  -7.2567  -7.2538  -7.2528
 -7.2525  -7.2517  -7.2512  -7.2504  -7.2502  -7.2500  -7.2494  -7.2467
 -7.2460  -7.2435  -7.2431  -7.2428  -7.2420  -7.2403  -7.2399  -0.9715
 -0.9477  -0.9302  -0.9138  -0.8894  -0.8773  -0.8768  -0.8588  -0.8410
 -0.8046  -0.7739  -0.7513  -0.7458  -0.6800  -0.6596  -0.6293  -0.6137
 -0.5605  -0.5547  -0.5341  -0.5287  -0.5033  -0.4871  -0.4752  -0.4737
 -0.4694  -0.4672  -0.4562  -0.4400  -0.4340  -0.4272  -0.4181  -0.4140
 -0.4026  -0.3886  -0.3700  -0.3666  -0.3604  -0.3528  -0.3502  -0.3426
 -0.3411  -0.3322  -0.3276  -0.3250  -0.3023  -0.2918  -0.2768  -0.2689
 -0.2510
 -- Virtual --
 -0.0842  -0.0605  -0.0572  -0.0488  -0.0361  -0.0321  -0.0172  -0.0102
 -0.0033   0.0010   0.0083   0.0129   0.0226   0.0249   0.0294   0.0317
  0.0389   0.0456   0.0491   0.0535   0.0553   0.0647   0.0679   0.0689
  0.0720   0.0796   0.0811   0.0854   0.0879   0.0918   0.0958   0.0960
  0.1047   0.1066   0.1096   0.1101   0.1119   0.1164   0.1175   0.1209
  0.1247   0.1260   0.1277   0.1313   0.1334   0.1386   0.1395   0.1413
  0.1434   0.1502   0.1586   0.1592   0.1614   0.1679   0.1688   0.1754
  0.1826   0.1871   0.1909   0.1936   0.1967   0.2020   0.2062   0.2082
  0.2106   0.2140   0.2204   0.2240   0.2270   0.2287   0.2292   0.2367
  0.2413   0.2442   0.2483   0.2528   0.2545   0.2579   0.2609   0.2670
  0.2700   0.2732   0.2751   0.2779   0.2841   0.2875   0.2923   0.2966
  0.2994   0.3008   0.3067   0.3101   0.3131   0.3219   0.3319   0.3355
  0.3401   0.3558   0.3860   0.4024   0.4132   0.4213   0.4269   0.4316
  0.4374   0.4440   0.4459   0.4485   0.4486   0.4565   0.4640   0.4676
  0.4773   0.4805   0.4846   0.4884   0.4918   0.4991   0.5052   0.5097
  0.5230   0.5235   0.5384   0.5440   0.5497   0.5504   0.5699   0.5732
  0.5785   0.5839   0.5901   0.5980   0.6029   0.6074   0.6114   0.6140
  0.6155   0.6222   0.6280   0.6300   0.6581   0.6627   0.6654   0.6700
  0.6715   0.6862   0.7035   0.7085   0.7121   0.7254   0.7369   0.7633
  0.7746   0.7865   0.7935   0.7996   0.8034   0.8219   0.8236   0.8298
  0.8365   0.8372   0.8431   0.8440   0.8458   0.8486   0.8496   0.8552
  0.8575   0.8630   0.8724   0.8747   0.8789   0.8808   0.8930   0.9015
  0.9047   0.9054   0.9132   0.9194   0.9215   0.9266   0.9316   0.9383
  0.9412   0.9443   0.9533   0.9597   0.9614   0.9677   0.9701   0.9759
  0.9862   0.9889   0.9989   1.0030   1.0303   1.0377   1.0528   1.0628
  1.0784   1.0831   1.1008   1.1270   1.1461   1.1719   1.1789   1.1837
  1.2064   1.2175   1.2234   1.2278   1.2457   1.2462   1.2483   1.2571
  1.2799   1.2871   1.2930   1.3046   1.3106   1.3333   1.3414   1.3528
  1.3720   1.3807   1.4010   1.4384   1.4525   1.4869   1.5148   1.5292
  1.5398   1.5589   1.5660   1.5857   1.5920   1.6257   1.6473   1.6746
  1.6783   1.7238   1.7266   1.7443   1.7546   1.7651   1.7695   1.8286
  1.8425   1.8517   1.8697   1.8744   1.8851   1.8990   1.9075   1.9227
  1.9640   1.9689   1.9840   2.0150   2.0293   2.0410   2.0550   2.0941
  2.1077   2.1361   2.1485   2.1846   2.1987   2.2215   2.2362   2.2394
  2.2454   2.2565   2.2681   2.2865   2.2907   2.3031   2.3185   2.3272
  2.3544   2.3716   2.3835   2.3900   2.4123   2.4177   2.4457   2.4526
  2.4692   2.4764   2.5053   2.5239   2.5322   2.5470   2.5661   2.5766
  2.5978   2.6039   2.6100   2.6268   2.6394   2.6626   2.6757   2.7198
  2.7367   2.7458   2.7516   2.7569   2.7716   2.7955   2.8058   2.8218
  2.8419   2.8903   2.9110   2.9349   2.9581   3.0373   3.0682   3.0758
  3.0908   3.1151   3.1301   3.1464   3.1621   3.2067   3.2304   3.2713
  3.2822   3.3464   3.3764   3.4881   3.5101   3.5340   3.6053   3.7319
  3.7768   3.8223   3.8974   3.9075   4.0008   4.1224   4.3865   4.8059
  4.8248   9.7407   9.7548   9.7736   9.7985   9.8214   9.8324   9.8573
 23.2996  23.4813  23.7933  23.8339  23.8771  23.9041  23.9629  23.9656
 24.0222  24.0549  24.0838  24.1185  25.7162  25.7822  25.8060  25.8308
 25.8652  25.9364  26.0555  26.1036  26.1171  26.1467  26.2059  26.2523
 26.3502  26.5103  26.5282  26.5524  26.6305  26.7305  26.7951  26.8794
 27.0048 215.7327 215.7450 215.7674 215.7957 215.8266 215.8342 215.8785
 --------------------------------------------------------------

          Ground-State Mulliken Net Atomic Charges

     Atom                 Charge (a.u.)
  ----------------------------------------
      1 C                    -0.367992
      2 C                    -0.755915
      3 Cl                    0.625242
      4 C                     0.429393
      5 Cl                    0.483490
      6 C                    -1.429068
      7 H                     0.209147
      8 C                     0.511486
      9 Cl                    0.477921
     10 C                    -0.972667
     11 Cl                    0.710159
     12 C                    -0.233313
     13 C                    -0.096080
     14 Cl                    0.459585
     15 C                    -0.923461
     16 H                     0.219275
     17 C                    -0.069808
     18 Cl                    0.520408
     19 C                     0.436877
     20 Cl                    0.647566
     21 C                    -1.112792
     22 H                     0.230548
  ----------------------------------------
  Sum of atomic charges =     0.000000

 -----------------------------------------------------------------
                    Cartesian Multipole Moments
 -----------------------------------------------------------------
    Charge (ESU x 10^10)
                -0.0000
    Dipole Moment (Debye)
         X      -0.7819      Y      -0.0760      Z       0.7468
       Tot       1.0839
    Quadrupole Moments (Debye-Ang)
        XX    -155.4860     XY      -2.8867     YY    -158.6913
        XZ       0.6498     YZ      -0.6781     ZZ    -161.3925
    Octopole Moments (Debye-Ang^2)
       XXX    -336.4868    XXY     -11.6091    XYY    -111.7727
       YYY      11.4360    XXZ      90.8890    XYZ       2.9535
       YYZ      65.5459    XZZ    -127.3710    YZZ      -1.0134
       ZZZ     207.9635
    Hexadecapole Moments (Debye-Ang^3)
      XXXX   -6628.0787   XXXY     -21.4422   XXYY   -1278.5946
      XYYY      49.1508   YYYY    -872.7971   XXXZ    1281.0274
      XXYZ     139.4740   XYYZ     424.4238   YYYZ     355.1390
      XXZZ   -1973.0096   XYZZ       6.7212   YYZZ    -979.9775
      XZZZ    1310.3367   YZZZ     342.6675   ZZZZ   -5012.6179
 -----------------------------------------------------------------
 Calculating analytic gradient of the SCF energy
 Gradient of SCF Energy
            1           2           3           4           5           6
    1  -0.0133746  -0.0140836   0.0305249   0.0037661   0.0059774   0.0039430
    2  -0.0015410  -0.0044899  -0.0742454   0.0002537   0.0001165  -0.0000180
    3   0.0087178  -0.0098760  -0.0428225  -0.0098240   0.0043479  -0.0043018
            7           8           9          10          11          12
    1  -0.0010428   0.0086825  -0.0005328   0.0007785   0.0097481   0.0084176
    2  -0.0000609   0.0000775  -0.0000121  -0.0003289   0.0048951   0.0002220
    3   0.0006047   0.0044808  -0.0070285   0.0111870  -0.0007371  -0.0079011
           13          14          15          16          17          18
    1  -0.0002423  -0.0273646  -0.0076966   0.0003070  -0.0080422   0.0023251
    2   0.0067933   0.0710628   0.0062559  -0.0005385   0.0034906   0.0035498
    3  -0.0004710   0.0558964  -0.0028161   0.0007341   0.0011665  -0.0053039
           19          20          21          22
    1   0.0042363   0.0043245  -0.0049129  -0.0057387
    2  -0.0093337  -0.0002213  -0.0060138   0.0000862
    3   0.0067718  -0.0026815   0.0001990  -0.0003426
 Max gradient component =       7.425E-02
 RMS gradient           =       1.699E-02
 Gradient time:  CPU 307.16 s  wall 307.17 s
 Geometry Optimization Parameters
   NAtoms,    NIC,     NZ,  NCons,   NDum,   NFix, NCnnct, MaxDiis
       22     163      22       0       0       0       0       0


** GEOMETRY OPTIMIZATION IN DELOCALIZED INTERNAL COORDINATES **
   Searching for a Minimum

   Optimization Cycle:   1

                       Coordinates (Angstroms)
     ATOM                X               Y               Z
      1  C         0.0000000000    0.0000000000    0.0000000000
      2  C         0.0000000000    0.0000000000    1.3949600000
      3  Cl        1.5261815140    0.0000000000    2.2594170471
      4  C        -1.1901880373    0.0256249026    2.1059255403
      5  Cl       -1.1548436435    0.0351778398    3.8595433764
      6  C        -2.4041742747    0.0535064326    1.4351028665
      7  H        -3.3336980403    0.0741960811    1.9899557843
      8  C        -2.4180259722    0.0546630380    0.0478935036
      9  Cl       -3.9445745286    0.0782926128   -0.8155919614
     10  C        -1.2274122092    0.0272853135   -0.6622934626
     11  Cl       -1.2645630159   -0.0058824468   -2.4155862839
     12  C         1.2779219872   -0.0284629571   -0.7628147595
     13  C         2.3095886281   -0.8932703637   -0.3971844912
     14  Cl        2.0841394724   -1.9836059182    0.9581225060
     15  C         3.5004827568   -0.9194878930   -1.1069450245
     16  H         4.2865586447   -1.6026019117   -0.8107285686
     17  C         3.6821124948   -0.0819958503   -2.1978886372
     18  Cl        5.1879324501   -0.1155248115   -3.0967201401
     19  C         2.6636000698    0.7822218600   -2.5724593424
     20  Cl        2.8813918386    1.8556545918   -3.9424319391
     21  C         1.4736782845    0.8090230106   -1.8610916159
     22  H         0.6936781770    1.5025559907   -2.1490431582
   Point Group: c1    Number of degrees of freedom:    60


   Energy is  -3680.684713936


 Attempting to generate delocalized internal coordinates
 Initial Hessian constructed with Jon Baker's OPTIMIZE code

 60 Hessian modes will be used to form the next step
  Hessian Eigenvalues:
     0.016296    0.017712    0.019513    0.020643    0.020929    0.022946
     0.023585    0.023589    0.023834    0.023846    0.024090    0.024090
     0.024114    0.024114    0.024135    0.024135    0.024143    0.024143
     0.064531    0.103827    0.159965    0.159995    0.160000    0.215701
     0.229785    0.232128    0.235057    0.240759    0.249942    0.249977
     0.249989    0.249991    0.249992    0.249993    0.250000    0.250000
     0.250000    0.289223    0.292815    0.301033    0.301033    0.301033
     0.301033    0.301033    0.328591    0.356665    0.356665    0.356665
     0.413309    0.417966    0.430245    0.433234    0.461494    0.462724
     0.471092    0.471210    0.478203    0.478203    0.479142    0.479142

 Minimum search - taking simple RFO step
 Searching for Lamda that Minimizes Along All modes
 Value Taken    Lamda =  -0.06292885
 Calculated Step too Large.  Step scaled by  0.494189
 Step Taken.  Stepsize is  0.300000

                             Maximum     Tolerance    Cnvgd?
         Gradient           0.065857      0.000300      NO
         Displacement       0.193712      0.001200      NO
         Energy change     *********      0.000001      NO


 New Cartesian Coordinates Obtained by Inverse Iteration

 Displacement from previous Coordinates is:  0.533357
 ----------------------------------------------------------------
             Standard Nuclear Orientation (Angstroms)
    I     Atom           X                Y                Z
 ----------------------------------------------------------------
    1      C      -0.0054231403    -0.0004512836    -0.0143860689
    2      C      -0.0089802119     0.0290559509     1.3899599349
    3      Cl      1.5056512493     0.0540971743     2.2587279730
    4      C      -1.2012515510     0.0604715669     2.1083350352
    5      Cl     -1.1840266971     0.1048817750     3.8584822022
    6      C      -2.4169084723     0.0661085935     1.4459513177
    7      H      -3.3424340029     0.0903451733     2.0058575754
    8      C      -2.4396391308     0.0348386053     0.0606280250
    9      Cl     -3.9850228958     0.0186124923    -0.7628646202
   10      C      -1.2531382210     0.0009446655    -0.6672726152
   11      Cl     -1.3571546163    -0.1057589694    -2.4146100086
   12      C       1.2848691388    -0.0361942937    -0.7725361612
   13      C       2.3169113638    -0.9219297947    -0.4324398867
   14      Cl      2.1051626596    -2.0417780044     0.8907145859
   15      C       3.5124074359    -0.9456960357    -1.1367987332
   16      H       4.2889822732    -1.6448344629    -0.8550183826
   17      C       3.7097605965    -0.0825160326    -2.2039180995
   18      Cl      5.2237015896    -0.1266413078    -3.0818996650
   19      C       2.7002251961     0.8094352010    -2.5575922584
   20      Cl      2.9181368538     1.9289003436    -3.8878405702
   21      C       1.5083719606     0.8286323726    -1.8487776341
   22      H       0.7495852183     1.5468457919    -2.1225607057
 ----------------------------------------------------------------
 Nuclear Repulsion Energy =        2372.46551288 hartrees
 There are       97 alpha and       97 beta electrons
 Applying Cartesian multipole field
    Component          Value
    ---------          -----
     (2,0,0)        1.00000E-12
     (0,2,0)        2.00000E-11
     (0,0,2)       -3.00000E-11
 Nucleus-field energy     =    -0.0000000955 hartrees
 Requested basis set is 6-311++G(d,p)
 There are 178 shells and 495 basis functions
 A cutoff of  1.0D-15 yielded  11657 shell pairs
 There are     99916 function pairs (    107435 Cartesian)
 Smallest overlap matrix eigenvalue = 1.87E-07
 Linear dependence detected in AO basis
 Number of orthogonalized atomic orbitals = 489
 Maximum deviation from orthogonality = 4.361E-10
 Guess from superposition of atomic densities
 Warning:  Energy on first SCF cycle will be non-variational
 SAD guess density has 194.000000 electrons

 -----------------------------------------------------------------------
  General SCF calculation program by
  Eric Jon Sundstrom, Paul Horn, Yuezhi Mao, Dmitri Zuev, Alec White,
  David Stuck, Shaama M.S., Shane Yost, Joonho Lee, David Small,
  Daniel Levine, Susi Lehtola, Hugh Burton, Evgeny Epifanovsky,
  Bang C. Huynh
 -----------------------------------------------------------------------
 Exchange:     0.2000 Hartree-Fock + 0.0800 Slater + 0.7200 B88
 Correlation:  0.1900 VWN1RPA + 0.8100 LYP
 Using SG-1 standard quadrature grid
 A restricted SCF calculation will be
 performed using DIIS
 SCF converges when DIIS error is below 1.0e-08
 ---------------------------------------
  Cycle       Energy         DIIS error
 ---------------------------------------
    1   -3685.2926384800      2.75e-02  
    2   -3680.6012946566      1.91e-03  
    3   -3680.5507619222      2.24e-03  
    4   -3680.7007879333      5.03e-04  
    5   -3680.7076834512      2.07e-04  
    6   -3680.7086773940      1.04e-04  
    7   -3680.7090046625      2.67e-05  
    8   -3680.7090245084      8.17e-06  
    9   -3680.7090264409      2.30e-06  
   10   -3680.7090265840      8.54e-07  
   11   -3680.7090266053      2.32e-07  
   12   -3680.7090266073      1.10e-07  
   13   -3680.7090266072      3.74e-08  
   14   -3680.7090266073      1.03e-08  
   15   -3680.7090266074      3.81e-09  Convergence criterion met
 ---------------------------------------
 SCF time:   CPU 870.71s  wall 871.00s 
 SCF   energy in the final basis set =    -3680.7090266074
 Total energy in the final basis set =    -3680.7090266074

 --------------------------------------------------------------

                    Orbital Energies (a.u.)
 --------------------------------------------------------------

 Alpha MOs
 -- Occupied --
********-101.5814-101.5807-101.5782-101.5752-101.5723-101.5695 -10.2832
-10.2806 -10.2797 -10.2793 -10.2754 -10.2722 -10.2710 -10.2519 -10.2393
-10.2303 -10.2237 -10.2228  -9.4972  -9.4959  -9.4952  -9.4926  -9.4896
 -9.4890  -9.4862  -7.2620  -7.2608  -7.2600  -7.2575  -7.2545  -7.2537
 -7.2521  -7.2514  -7.2508  -7.2507  -7.2501  -7.2500  -7.2494  -7.2475
 -7.2468  -7.2443  -7.2439  -7.2436  -7.2428  -7.2408  -7.2403  -0.9680
 -0.9473  -0.9276  -0.9130  -0.8890  -0.8791  -0.8776  -0.8567  -0.8411
 -0.8039  -0.7723  -0.7488  -0.7448  -0.6792  -0.6577  -0.6275  -0.6142
 -0.5587  -0.5533  -0.5333  -0.5291  -0.5034  -0.4869  -0.4742  -0.4730
 -0.4675  -0.4656  -0.4543  -0.4403  -0.4302  -0.4264  -0.4174  -0.4128
 -0.4017  -0.3868  -0.3698  -0.3664  -0.3608  -0.3524  -0.3499  -0.3413
 -0.3400  -0.3324  -0.3275  -0.3270  -0.3015  -0.2985  -0.2758  -0.2694
 -0.2585
 -- Virtual --
 -0.0844  -0.0609  -0.0567  -0.0479  -0.0381  -0.0314  -0.0147  -0.0099
 -0.0022   0.0020   0.0088   0.0130   0.0221   0.0256   0.0292   0.0320
  0.0386   0.0453   0.0490   0.0531   0.0556   0.0640   0.0668   0.0693
  0.0723   0.0796   0.0807   0.0859   0.0879   0.0920   0.0954   0.0972
  0.1039   0.1064   0.1089   0.1094   0.1118   0.1158   0.1171   0.1202
  0.1249   0.1255   0.1278   0.1306   0.1325   0.1380   0.1393   0.1412
  0.1425   0.1504   0.1574   0.1583   0.1600   0.1665   0.1682   0.1743
  0.1812   0.1851   0.1895   0.1934   0.1963   0.2014   0.2056   0.2075
  0.2096   0.2147   0.2181   0.2228   0.2267   0.2284   0.2286   0.2365
  0.2411   0.2441   0.2479   0.2512   0.2529   0.2587   0.2600   0.2662
  0.2695   0.2725   0.2738   0.2778   0.2842   0.2870   0.2910   0.2933
  0.2980   0.2991   0.3071   0.3093   0.3126   0.3207   0.3300   0.3344
  0.3394   0.3553   0.3889   0.4023   0.4131   0.4206   0.4259   0.4308
  0.4376   0.4429   0.4451   0.4473   0.4476   0.4576   0.4642   0.4679
  0.4764   0.4800   0.4843   0.4887   0.4965   0.4978   0.5049   0.5077
  0.5196   0.5249   0.5400   0.5457   0.5478   0.5497   0.5636   0.5727
  0.5775   0.5832   0.5921   0.5940   0.6030   0.6065   0.6100   0.6124
  0.6171   0.6214   0.6247   0.6343   0.6579   0.6619   0.6653   0.6698
  0.6727   0.6848   0.7039   0.7061   0.7105   0.7285   0.7379   0.7733
  0.7867   0.7892   0.7997   0.8020   0.8074   0.8205   0.8235   0.8304
  0.8358   0.8384   0.8402   0.8426   0.8459   0.8466   0.8481   0.8533
  0.8569   0.8639   0.8723   0.8745   0.8769   0.8809   0.8932   0.9021
  0.9038   0.9079   0.9145   0.9185   0.9231   0.9247   0.9320   0.9349
  0.9421   0.9454   0.9540   0.9578   0.9592   0.9675   0.9703   0.9726
  0.9830   0.9869   0.9958   0.9993   1.0177   1.0287   1.0454   1.0564
  1.0627   1.0825   1.0950   1.1210   1.1423   1.1672   1.1748   1.1804
  1.2069   1.2127   1.2241   1.2278   1.2365   1.2453   1.2498   1.2542
  1.2728   1.2870   1.2949   1.3030   1.3079   1.3254   1.3390   1.3515
  1.3687   1.3733   1.3979   1.4417   1.4495   1.4845   1.5121   1.5290
  1.5370   1.5582   1.5633   1.5807   1.5912   1.6212   1.6453   1.6732
  1.6759   1.7224   1.7255   1.7409   1.7480   1.7605   1.7663   1.8258
  1.8365   1.8472   1.8671   1.8737   1.8844   1.8924   1.9021   1.9212
  1.9606   1.9643   1.9801   2.0106   2.0261   2.0395   2.0522   2.0877
  2.1048   2.1352   2.1494   2.1807   2.2131   2.2193   2.2375   2.2420
  2.2470   2.2565   2.2690   2.2842   2.2905   2.2965   2.3119   2.3257
  2.3547   2.3667   2.3771   2.3908   2.4026   2.4157   2.4376   2.4435
  2.4684   2.4738   2.5034   2.5208   2.5255   2.5464   2.5621   2.5742
  2.5973   2.6018   2.6056   2.6253   2.6362   2.6598   2.6682   2.7104
  2.7336   2.7416   2.7471   2.7556   2.7677   2.7932   2.8018   2.8191
  2.8348   2.8850   2.9027   2.9257   2.9547   3.0299   3.0630   3.0709
  3.0830   3.1091   3.1226   3.1380   3.1539   3.1988   3.2210   3.2628
  3.2737   3.3384   3.3710   3.4858   3.5041   3.5267   3.5991   3.7286
  3.7744   3.8176   3.8918   3.8986   3.9941   4.1209   4.3812   4.7954
  4.8187   9.7369   9.7560   9.7720   9.7952   9.8109   9.8189   9.8616
 23.3039  23.4761  23.7829  23.8305  23.8603  23.8893  23.9383  23.9466
 24.0021  24.0505  24.0828  24.1087  25.7799  25.7861  25.8051  25.8383
 25.8659  25.9282  26.0550  26.1051  26.1071  26.1342  26.2062  26.2321
 26.3457  26.4162  26.5061  26.5454  26.6121  26.7231  26.7787  26.8583
 26.9829 215.7291 215.7461 215.7653 215.7918 215.8110 215.8219 215.8794
 --------------------------------------------------------------

          Ground-State Mulliken Net Atomic Charges

     Atom                 Charge (a.u.)
  ----------------------------------------
      1 C                    -0.319705
      2 C                    -0.681249
      3 Cl                    0.627640
      4 C                     0.369458
      5 Cl                    0.479480
      6 C                    -1.502003
      7 H                     0.212534
      8 C                     0.426330
      9 Cl                    0.480992
     10 C                    -0.869366
     11 Cl                    0.693647
     12 C                    -0.148868
     13 C                    -0.131801
     14 Cl                    0.429567
     15 C                    -0.937132
     16 H                     0.221861
     17 C                    -0.064606
     18 Cl                    0.519012
     19 C                     0.446834
     20 Cl                    0.639440
     21 C                    -1.121221
     22 H                     0.229156
  ----------------------------------------
  Sum of atomic charges =     0.000000

 -----------------------------------------------------------------
                    Cartesian Multipole Moments
 -----------------------------------------------------------------
    Charge (ESU x 10^10)
                 0.0000
    Dipole Moment (Debye)
         X      -0.7201      Y      -0.0589      Z       0.7075
       Tot       1.0112
    Quadrupole Moments (Debye-Ang)
        XX    -155.3534     XY      -3.0575     YY    -158.3796
        XZ       0.3437     YZ      -0.4349     ZZ    -161.3178
    Octopole Moments (Debye-Ang^2)
       XXX    -333.2140    XXY     -12.2270    XYY    -109.8688
       YYY      11.7338    XXZ      89.4910    XYZ       3.5130
       YYZ      64.8461    XZZ    -126.8500    YZZ      -0.3156
       ZZZ     207.3484
    Hexadecapole Moments (Debye-Ang^3)
      XXXX   -6743.9348   XXXY     -41.2947   XXYY   -1304.2361
      XYYY      31.0572   YYYY    -914.7078   XXXZ    1294.6604
      XXYZ     134.7310   XYYZ     429.5825   YYYZ     326.2728
      XXZZ   -1983.6886   XYZZ       2.7662   YYZZ    -977.1620
      XZZZ    1328.9933   YZZZ     322.2157   ZZZZ   -4959.3213
 -----------------------------------------------------------------
 Calculating analytic gradient of the SCF energy
 Gradient of SCF Energy
            1           2           3           4           5           6
    1  -0.0058846  -0.0092044   0.0188757   0.0006830   0.0035480   0.0032817
    2  -0.0002629  -0.0035610  -0.0496876   0.0000394   0.0001323  -0.0000896
    3   0.0053879  -0.0041501  -0.0280377  -0.0063932   0.0029552  -0.0026574
            7           8           9          10          11          12
    1  -0.0006555   0.0050209  -0.0001759  -0.0019628  -0.0005515   0.0058416
    2  -0.0001008   0.0001968  -0.0003139   0.0012171   0.0016600   0.0005519
    3   0.0004621   0.0036815  -0.0047844   0.0062205  -0.0017273  -0.0043997
           13          14          15          16          17          18
    1   0.0028169  -0.0170673  -0.0038575   0.0003768  -0.0047602   0.0023366
    2   0.0031935   0.0488023   0.0039030  -0.0004163   0.0007516   0.0017723
    3   0.0000160   0.0351420  -0.0019561   0.0003895   0.0019933  -0.0031145
           19          20          21          22
    1   0.0013957   0.0020987  -0.0012013  -0.0009547
    2  -0.0059583   0.0006664  -0.0021815  -0.0003146
    3   0.0047062  -0.0021076  -0.0022126   0.0005862
 Max gradient component =       4.969E-02
 RMS gradient           =       1.109E-02
 Gradient time:  CPU 301.14 s  wall 301.15 s
 Geometry Optimization Parameters
   NAtoms,    NIC,     NZ,  NCons,   NDum,   NFix, NCnnct, MaxDiis
       22     163      22       0       0       0       0       0

 Cartesian Hessian Update
 Hessian updated using BFGS update


** GEOMETRY OPTIMIZATION IN DELOCALIZED INTERNAL COORDINATES **
   Searching for a Minimum

   Optimization Cycle:   2

                       Coordinates (Angstroms)
     ATOM                X               Y               Z
      1  C        -0.0054231403   -0.0004512836   -0.0143860689
      2  C        -0.0089802119    0.0290559509    1.3899599349
      3  Cl        1.5056512493    0.0540971743    2.2587279730
      4  C        -1.2012515510    0.0604715669    2.1083350352
      5  Cl       -1.1840266971    0.1048817750    3.8584822022
      6  C        -2.4169084723    0.0661085935    1.4459513177
      7  H        -3.3424340029    0.0903451733    2.0058575754
      8  C        -2.4396391308    0.0348386053    0.0606280250
      9  Cl       -3.9850228958    0.0186124923   -0.7628646202
     10  C        -1.2531382210    0.0009446655   -0.6672726152
     11  Cl       -1.3571546163   -0.1057589694   -2.4146100086
     12  C         1.2848691388   -0.0361942937   -0.7725361612
     13  C         2.3169113638   -0.9219297947   -0.4324398867
     14  Cl        2.1051626596   -2.0417780044    0.8907145859
     15  C         3.5124074359   -0.9456960357   -1.1367987332
     16  H         4.2889822732   -1.6448344629   -0.8550183826
     17  C         3.7097605965   -0.0825160326   -2.2039180995
     18  Cl        5.2237015896   -0.1266413078   -3.0818996650
     19  C         2.7002251961    0.8094352010   -2.5575922584
     20  Cl        2.9181368538    1.9289003436   -3.8878405702
     21  C         1.5083719606    0.8286323726   -1.8487776341
     22  H         0.7495852183    1.5468457919   -2.1225607057
   Point Group: c1    Number of degrees of freedom:    60


   Energy is  -3680.709026607

 Hessian updated using BFGS update

 56 Hessian modes will be used to form the next step
  Hessian Eigenvalues:
     0.017023    0.017722    0.019921    0.020627    0.020930    0.022949
     0.023581    0.023825    0.023844    0.024087    0.024090    0.024110
     0.024114    0.024127    0.024135    0.024140    0.024143    0.024204
     0.064388    0.088052    0.159994    0.160000    0.160145    0.215642
     0.229693    0.232164    0.235341    0.240794    0.246262    0.249968
     0.249987    0.249991    0.249993    0.249996    0.249999    0.250000
     0.284562    0.289485    0.300004    0.300549    0.304348    0.347995
     0.356643    0.359492    0.413953    0.426344    0.430257    0.452744
     0.461981    0.464563    0.470809    0.476356    0.478076    0.478216
     0.479132    0.508506

 Minimum search - taking simple RFO step
 Searching for Lamda that Minimizes Along All modes
 Value Taken    Lamda =  -0.03252674
 Calculated Step too Large.  Step scaled by  0.573954
 Step Taken.  Stepsize is  0.300000

                             Maximum     Tolerance    Cnvgd?
         Gradient           0.044124      0.000300      NO
         Displacement       0.216466      0.001200      NO
         Energy change     -0.024313      0.000001      NO


 New Cartesian Coordinates Obtained by Inverse Iteration

 Displacement from previous Coordinates is:  0.454227
 ----------------------------------------------------------------
             Standard Nuclear Orientation (Angstroms)
    I     Atom           X                Y                Z
 ----------------------------------------------------------------
    1      C       0.0133703867    -0.0105559157     0.0115343898
    2      C      -0.0074741338     0.0456917140     1.4186141499
    3      Cl      1.4906485155     0.0983706373     2.3015691376
    4      C      -1.2174971985     0.0848950442     2.1167633558
    5      Cl     -1.2585694575     0.1596738296     3.8617718060
    6      C      -2.4214419867     0.0795882047     1.4308848277
    7      H      -3.3554055310     0.1138581073     1.9743539504
    8      C      -2.4249043154     0.0302294221     0.0444526664
    9      Cl     -3.9705367301     0.0131633799    -0.7724519008
   10      C      -1.2212541683    -0.0154580980    -0.6644269073
   11      Cl     -1.2592176854    -0.1350449722    -2.4106557242
   12      C       1.2954717534    -0.0542504105    -0.7474325033
   13      C       2.3310913447    -0.9523489160    -0.4424126953
   14      Cl      2.1509801281    -2.1068202983     0.8516579590
   15      C       3.5161980758    -0.9636823930    -1.1669386048
   16      H       4.2951905557    -1.6696447987    -0.9132255847
   17      C       3.6975333966    -0.0792079169    -2.2219829061
   18      Cl      5.1969299718    -0.1220947082    -3.1155462529
   19      C       2.6803406086     0.8210493362    -2.5474839314
   20      Cl      2.8625981485     1.9624924215    -3.8600580458
   21      C       1.5010660527     0.8244631137    -1.8168072846
   22      H       0.7346688648     1.5430027383    -2.0720386620
 ----------------------------------------------------------------
 Nuclear Repulsion Energy =        2367.93958976 hartrees
 There are       97 alpha and       97 beta electrons
 Applying Cartesian multipole field
    Component          Value
    ---------          -----
     (2,0,0)        1.00000E-12
     (0,2,0)        2.00000E-11
     (0,0,2)       -3.00000E-11
 Nucleus-field energy     =    -0.0000000952 hartrees
 Requested basis set is 6-311++G(d,p)
 There are 178 shells and 495 basis functions
 A cutoff of  1.0D-15 yielded  11665 shell pairs
 There are     99972 function pairs (    107480 Cartesian)
 Smallest overlap matrix eigenvalue = 1.87E-07
 Linear dependence detected in AO basis
 Number of orthogonalized atomic orbitals = 489
 Maximum deviation from orthogonality = 6.181E-10
 Guess from superposition of atomic densities
 Warning:  Energy on first SCF cycle will be non-variational
 SAD guess density has 194.000000 electrons

 -----------------------------------------------------------------------
  General SCF calculation program by
  Eric Jon Sundstrom, Paul Horn, Yuezhi Mao, Dmitri Zuev, Alec White,
  David Stuck, Shaama M.S., Shane Yost, Joonho Lee, David Small,
  Daniel Levine, Susi Lehtola, Hugh Burton, Evgeny Epifanovsky,
  Bang C. Huynh
 -----------------------------------------------------------------------
 Exchange:     0.2000 Hartree-Fock + 0.0800 Slater + 0.7200 B88
 Correlation:  0.1900 VWN1RPA + 0.8100 LYP
 Using SG-1 standard quadrature grid
 A restricted SCF calculation will be
 performed using DIIS
 SCF converges when DIIS error is below 1.0e-08
 ---------------------------------------
  Cycle       Energy         DIIS error
 ---------------------------------------
    1   -3685.2653792241      2.75e-02  
    2   -3680.6150121781      1.91e-03  
    3   -3680.5620021181      2.26e-03  
    4   -3680.7151198496      5.03e-04  
    5   -3680.7218447674      2.18e-04  
    6   -3680.7229917977      1.05e-04  
    7   -3680.7233229622      2.63e-05  
    8   -3680.7233419669      8.15e-06  
    9   -3680.7233438903      2.28e-06  
   10   -3680.7233440319      8.49e-07  
   11   -3680.7233440530      2.26e-07  
   12   -3680.7233440543      1.11e-07  
   13   -3680.7233440549      3.62e-08  
   14   -3680.7233440548      9.97e-09  Convergence criterion met
 ---------------------------------------
 SCF time:   CPU 826.72s  wall 827.00s 
 SCF   energy in the final basis set =    -3680.7233440548
 Total energy in the final basis set =    -3680.7233440548

 --------------------------------------------------------------

                    Orbital Energies (a.u.)
 --------------------------------------------------------------

 Alpha MOs
 -- Occupied --
********-101.5819-101.5811-101.5782-101.5755-101.5745-101.5710 -10.2832
-10.2813 -10.2802 -10.2794 -10.2754 -10.2723 -10.2708 -10.2511 -10.2384
-10.2296 -10.2232 -10.2222  -9.4975  -9.4964  -9.4956  -9.4927  -9.4906
 -9.4900  -9.4872  -7.2622  -7.2613  -7.2604  -7.2575  -7.2554  -7.2549
 -7.2523  -7.2518  -7.2516  -7.2513  -7.2505  -7.2505  -7.2499  -7.2475
 -7.2469  -7.2453  -7.2446  -7.2445  -7.2443  -7.2418  -7.2413  -0.9666
 -0.9465  -0.9260  -0.9127  -0.8916  -0.8804  -0.8796  -0.8548  -0.8411
 -0.8035  -0.7709  -0.7473  -0.7443  -0.6780  -0.6573  -0.6274  -0.6136
 -0.5577  -0.5522  -0.5330  -0.5290  -0.5038  -0.4875  -0.4738  -0.4729
 -0.4674  -0.4640  -0.4527  -0.4405  -0.4289  -0.4253  -0.4168  -0.4116
 -0.4005  -0.3864  -0.3705  -0.3667  -0.3598  -0.3514  -0.3486  -0.3421
 -0.3401  -0.3325  -0.3284  -0.3282  -0.3064  -0.3000  -0.2748  -0.2686
 -0.2621
 -- Virtual --
 -0.0841  -0.0615  -0.0561  -0.0461  -0.0387  -0.0295  -0.0133  -0.0097
 -0.0017   0.0025   0.0090   0.0137   0.0224   0.0254   0.0292   0.0320
  0.0386   0.0451   0.0491   0.0536   0.0554   0.0634   0.0671   0.0695
  0.0722   0.0795   0.0809   0.0859   0.0876   0.0923   0.0952   0.0980
  0.1037   0.1065   0.1089   0.1102   0.1120   0.1155   0.1171   0.1197
  0.1248   0.1262   0.1277   0.1298   0.1322   0.1372   0.1389   0.1411
  0.1425   0.1504   0.1562   0.1582   0.1594   0.1664   0.1681   0.1723
  0.1794   0.1861   0.1904   0.1932   0.1967   0.2013   0.2056   0.2069
  0.2092   0.2145   0.2186   0.2226   0.2264   0.2285   0.2297   0.2352
  0.2407   0.2437   0.2484   0.2503   0.2533   0.2585   0.2601   0.2662
  0.2702   0.2717   0.2732   0.2773   0.2837   0.2868   0.2896   0.2934
  0.2971   0.2993   0.3071   0.3103   0.3131   0.3200   0.3299   0.3338
  0.3390   0.3547   0.3885   0.4024   0.4129   0.4190   0.4252   0.4308
  0.4371   0.4432   0.4457   0.4473   0.4491   0.4588   0.4638   0.4676
  0.4762   0.4815   0.4837   0.4899   0.4956   0.4989   0.5041   0.5095
  0.5178   0.5251   0.5397   0.5434   0.5482   0.5503   0.5594   0.5738
  0.5787   0.5827   0.5897   0.5947   0.6029   0.6072   0.6117   0.6130
  0.6162   0.6202   0.6232   0.6338   0.6591   0.6623   0.6640   0.6687
  0.6710   0.6830   0.7019   0.7052   0.7103   0.7321   0.7379   0.7727
  0.7866   0.7936   0.8000   0.8037   0.8197   0.8230   0.8254   0.8298
  0.8355   0.8383   0.8403   0.8423   0.8444   0.8469   0.8505   0.8511
  0.8564   0.8653   0.8700   0.8775   0.8775   0.8828   0.8920   0.9020
  0.9075   0.9100   0.9139   0.9190   0.9240   0.9272   0.9325   0.9353
  0.9393   0.9464   0.9553   0.9567   0.9582   0.9663   0.9715   0.9738
  0.9832   0.9897   0.9938   0.9972   1.0114   1.0302   1.0423   1.0587
  1.0686   1.0782   1.0897   1.1231   1.1412   1.1637   1.1699   1.1778
  1.2078   1.2152   1.2238   1.2246   1.2309   1.2469   1.2522   1.2554
  1.2754   1.2881   1.2959   1.3025   1.3048   1.3192   1.3401   1.3493
  1.3697   1.3747   1.3974   1.4394   1.4511   1.4884   1.5117   1.5286
  1.5381   1.5593   1.5649   1.5804   1.5911   1.6220   1.6425   1.6738
  1.6761   1.7200   1.7253   1.7423   1.7512   1.7616   1.7659   1.8230
  1.8354   1.8452   1.8643   1.8740   1.8847   1.8936   1.9023   1.9199
  1.9575   1.9652   1.9793   2.0084   2.0250   2.0391   2.0521   2.0846
  2.1060   2.1379   2.1517   2.1786   2.2174   2.2200   2.2373   2.2425
  2.2549   2.2589   2.2777   2.2858   2.2925   2.2991   2.3112   2.3272
  2.3412   2.3631   2.3730   2.3889   2.4048   2.4179   2.4287   2.4453
  2.4654   2.4767   2.5072   2.5182   2.5239   2.5440   2.5609   2.5727
  2.5997   2.6011   2.6058   2.6255   2.6360   2.6603   2.6663   2.7080
  2.7308   2.7375   2.7468   2.7548   2.7669   2.7929   2.8017   2.8193
  2.8392   2.8836   2.9037   2.9288   2.9568   3.0286   3.0613   3.0702
  3.0813   3.1098   3.1206   3.1387   3.1515   3.2019   3.2209   3.2588
  3.2716   3.3374   3.3673   3.4855   3.5055   3.5241   3.5988   3.7289
  3.7755   3.8177   3.8883   3.8998   3.9965   4.1224   4.3779   4.7911
  4.8156   9.7387   9.7589   9.7744   9.7943   9.8020   9.8194   9.8573
 23.3075  23.4812  23.7807  23.8286  23.8546  23.8828  23.9302  23.9327
 23.9971  24.0477  24.0768  24.1046  25.7798  25.8052  25.8135  25.8655
 25.9061  25.9377  26.0405  26.0984  26.1064  26.1299  26.1863  26.2269
 26.3058  26.3927  26.5058  26.5435  26.5982  26.7151  26.7812  26.8538
 26.9834 215.7315 215.7492 215.7684 215.7907 215.8024 215.8230 215.8704
 --------------------------------------------------------------

          Ground-State Mulliken Net Atomic Charges

     Atom                 Charge (a.u.)
  ----------------------------------------
      1 C                    -0.258925
      2 C                    -0.637107
      3 Cl                    0.628805
      4 C                     0.333847
      5 Cl                    0.480210
      6 C                    -1.570897
      7 H                     0.216778
      8 C                     0.331584
      9 Cl                    0.485203
     10 C                    -0.751230
     11 Cl                    0.667520
     12 C                    -0.111941
     13 C                    -0.089824
     14 Cl                    0.417097
     15 C                    -0.944858
     16 H                     0.223313
     17 C                    -0.028606
     18 Cl                    0.517810
     19 C                     0.411331
     20 Cl                    0.642712
     21 C                    -1.197344
     22 H                     0.234522
  ----------------------------------------
  Sum of atomic charges =     0.000000

 -----------------------------------------------------------------
                    Cartesian Multipole Moments
 -----------------------------------------------------------------
    Charge (ESU x 10^10)
                -0.0000
    Dipole Moment (Debye)
         X      -0.7308      Y      -0.0503      Z       0.6742
       Tot       0.9956
    Quadrupole Moments (Debye-Ang)
        XX    -155.2194     XY      -3.1791     YY    -158.1452
        XZ       0.0882     YZ      -0.1663     ZZ    -161.3532
    Octopole Moments (Debye-Ang^2)
       XXX    -333.7457    XXY     -12.6942    XYY    -109.2358
       YYY      10.0222    XXZ      88.7471    XYZ       4.2146
       YYZ      64.6506    XZZ    -126.3082    YZZ      -0.1530
       ZZZ     206.9387
    Hexadecapole Moments (Debye-Ang^3)
      XXXX   -6681.9430   XXXY     -33.4313   XXYY   -1299.0855
      XYYY      39.1245   YYYY    -946.7306   XXXZ    1302.1636
      XXYZ     132.2412   XYYZ     433.7058   YYYZ     308.7560
      XXZZ   -1977.5002   XYZZ       5.7412   YYZZ    -984.1970
      XZZZ    1337.6183   YZZZ     309.6523   ZZZZ   -4969.5664
 -----------------------------------------------------------------
 Calculating analytic gradient of the SCF energy
 Gradient of SCF Energy
            1           2           3           4           5           6
    1  -0.0024296  -0.0036488   0.0112080  -0.0004592   0.0008184   0.0006840
    2   0.0003648  -0.0022660  -0.0315187  -0.0001854   0.0001750  -0.0000788
    3   0.0008824  -0.0015263  -0.0185399  -0.0021991   0.0015502  -0.0005420
            7           8           9          10          11          12
    1  -0.0001760   0.0016154  -0.0012906   0.0011675   0.0062324   0.0002672
    2  -0.0000441   0.0002030  -0.0000722   0.0011515   0.0030976   0.0006434
    3   0.0001773   0.0025499  -0.0009550   0.0027342  -0.0008437  -0.0030270
           13          14          15          16          17          18
    1   0.0027167  -0.0098730  -0.0014841   0.0000252  -0.0017679   0.0010518
    2   0.0002382   0.0314692   0.0015308  -0.0002221   0.0004560   0.0006412
    3   0.0010419   0.0211649  -0.0004629   0.0002445   0.0010362  -0.0013032
           19          20          21          22
    1   0.0002281   0.0006328  -0.0033343  -0.0021838
    2  -0.0028355   0.0006039  -0.0031158  -0.0002359
    3   0.0019451  -0.0010894  -0.0025812  -0.0002569
 Max gradient component =       3.152E-02
 RMS gradient           =       6.945E-03
 Gradient time:  CPU 298.63 s  wall 298.65 s
 Geometry Optimization Parameters
   NAtoms,    NIC,     NZ,  NCons,   NDum,   NFix, NCnnct, MaxDiis
       22     163      22       0       0       0       0       0

 Cartesian Hessian Update
 Hessian updated using BFGS update


** GEOMETRY OPTIMIZATION IN DELOCALIZED INTERNAL COORDINATES **
   Searching for a Minimum

   Optimization Cycle:   3

                       Coordinates (Angstroms)
     ATOM                X               Y               Z
      1  C         0.0133703867   -0.0105559157    0.0115343898
      2  C        -0.0074741338    0.0456917140    1.4186141499
      3  Cl        1.4906485155    0.0983706373    2.3015691376
      4  C        -1.2174971985    0.0848950442    2.1167633558
      5  Cl       -1.2585694575    0.1596738296    3.8617718060
      6  C        -2.4214419867    0.0795882047    1.4308848277
      7  H        -3.3554055310    0.1138581073    1.9743539504
      8  C        -2.4249043154    0.0302294221    0.0444526664
      9  Cl       -3.9705367301    0.0131633799   -0.7724519008
     10  C        -1.2212541683   -0.0154580980   -0.6644269073
     11  Cl       -1.2592176854   -0.1350449722   -2.4106557242
     12  C         1.2954717534   -0.0542504105   -0.7474325033
     13  C         2.3310913447   -0.9523489160   -0.4424126953
     14  Cl        2.1509801281   -2.1068202983    0.8516579590
     15  C         3.5161980758   -0.9636823930   -1.1669386048
     16  H         4.2951905557   -1.6696447987   -0.9132255847
     17  C         3.6975333966   -0.0792079169   -2.2219829061
     18  Cl        5.1969299718   -0.1220947082   -3.1155462529
     19  C         2.6803406086    0.8210493362   -2.5474839314
     20  Cl        2.8625981485    1.9624924215   -3.8600580458
     21  C         1.5010660527    0.8244631137   -1.8168072846
     22  H         0.7346688648    1.5430027383   -2.0720386620
   Point Group: c1    Number of degrees of freedom:    60


   Energy is  -3680.723344055

 Hessian updated using BFGS update

 58 Hessian modes will be used to form the next step
  Hessian Eigenvalues:
     0.016941    0.017717    0.019610    0.020815    0.020933    0.022945
     0.023574    0.023830    0.023842    0.024089    0.024091    0.024113
     0.024114    0.024130    0.024136    0.024139    0.024143    0.024895
     0.057571    0.085611    0.159994    0.160000    0.160084    0.216311
     0.229649    0.232307    0.235564    0.241057    0.248871    0.249980
     0.249987    0.249991    0.249994    0.249997    0.249999    0.258028
     0.289446    0.292252    0.299245    0.300922    0.301108    0.308783
     0.354434    0.356655    0.356669    0.369078    0.413804    0.426006
     0.430283    0.453891    0.463380    0.467521    0.471560    0.477434
     0.478207    0.479024    0.485315    0.520787

 Minimum search - taking simple RFO step
 Searching for Lamda that Minimizes Along All modes
 Value Taken    Lamda =  -0.02170914
 Calculated Step too Large.  Step scaled by  0.545172
 Step Taken.  Stepsize is  0.300000

                             Maximum     Tolerance    Cnvgd?
         Gradient           0.027467      0.000300      NO
         Displacement       0.178525      0.001200      NO
         Energy change     -0.014317      0.000001      NO


 New Cartesian Coordinates Obtained by Inverse Iteration

 Displacement from previous Coordinates is:  0.666081
 ----------------------------------------------------------------
             Standard Nuclear Orientation (Angstroms)
    I     Atom           X                Y                Z
 ----------------------------------------------------------------
    1      C       0.0070255610    -0.0152595802    -0.0025052420
    2      C      -0.0026727605     0.0844676638     1.4032464568
    3      Cl      1.4982693684     0.1651831870     2.2715145267
    4      C      -1.2084930753     0.1354107097     2.1090053067
    5      Cl     -1.2447211452     0.2621947761     3.8483209294
    6      C      -2.4177799143     0.0961731077     1.4317823881
    7      H      -3.3477255938     0.1382870071     1.9807541550
    8      C      -2.4326745462    -0.0070981772     0.0477235411
    9      Cl     -3.9849444625    -0.0808973565    -0.7474776961
   10      C      -1.2349919877    -0.0658249090    -0.6700466462
   11      Cl     -1.3074156336    -0.2892334869    -2.4025860283
   12      C       1.2892357626    -0.0625839257    -0.7568014584
   13      C       2.3067125057    -0.9886174411    -0.4782586180
   14      Cl      2.1109783075    -2.1764515717     0.7836045503
   15      C       3.4956423219    -0.9967756183    -1.1986887161
   16      H       4.2602443025    -1.7249888841    -0.9672222904
   17      C       3.7019734791    -0.0753128469    -2.2185369291
   18      Cl      5.2047822424    -0.1164467710    -3.0999241447
   19      C       2.7081930579     0.8629206679    -2.5101628249
   20      Cl      2.9232586146     2.0556545526    -3.7671011137
   21      C       1.5250464217     0.8584642862    -1.7845934652
   22      H       0.7798437699     1.6081041316    -2.0119054418
 ----------------------------------------------------------------
 Nuclear Repulsion Energy =        2363.41706474 hartrees
 There are       97 alpha and       97 beta electrons
 Applying Cartesian multipole field
    Component          Value
    ---------          -----
     (2,0,0)        1.00000E-12
     (0,2,0)        2.00000E-11
     (0,0,2)       -3.00000E-11
 Nucleus-field energy     =    -0.0000000917 hartrees
 Requested basis set is 6-311++G(d,p)
 There are 178 shells and 495 basis functions
 A cutoff of  1.0D-15 yielded  11651 shell pairs
 There are     99909 function pairs (    107426 Cartesian)
 Smallest overlap matrix eigenvalue = 1.91E-07
 Linear dependence detected in AO basis
 Number of orthogonalized atomic orbitals = 489
 Maximum deviation from orthogonality = 5.647E-10
 Guess from superposition of atomic densities
 Warning:  Energy on first SCF cycle will be non-variational
 SAD guess density has 194.000000 electrons

 -----------------------------------------------------------------------
  General SCF calculation program by
  Eric Jon Sundstrom, Paul Horn, Yuezhi Mao, Dmitri Zuev, Alec White,
  David Stuck, Shaama M.S., Shane Yost, Joonho Lee, David Small,
  Daniel Levine, Susi Lehtola, Hugh Burton, Evgeny Epifanovsky,
  Bang C. Huynh
 -----------------------------------------------------------------------
 Exchange:     0.2000 Hartree-Fock + 0.0800 Slater + 0.7200 B88
 Correlation:  0.1900 VWN1RPA + 0.8100 LYP
 Using SG-1 standard quadrature grid
 A restricted SCF calculation will be
 performed using DIIS
 SCF converges when DIIS error is below 1.0e-08
 ---------------------------------------
  Cycle       Energy         DIIS error
 ---------------------------------------
    1   -3685.2492643546      2.75e-02  
    2   -3680.6246655963      1.91e-03  
    3   -3680.5714674160      2.25e-03  
    4   -3680.7245514895      5.01e-04  
    5   -3680.7311831527      2.22e-04  
    6   -3680.7323811679      1.05e-04  
    7   -3680.7327145498      2.60e-05  
    8   -3680.7327330331      8.19e-06  
    9   -3680.7327349860      2.23e-06  
   10   -3680.7327351210      8.37e-07  
   11   -3680.7327351420      2.12e-07  
   12   -3680.7327351431      1.11e-07  
   13   -3680.7327351434      3.46e-08  
   14   -3680.7327351435      9.86e-09  Convergence criterion met
 ---------------------------------------
 SCF time:   CPU 824.71s  wall 825.00s 
 SCF   energy in the final basis set =    -3680.7327351435
 Total energy in the final basis set =    -3680.7327351435

 --------------------------------------------------------------

                    Orbital Energies (a.u.)
 --------------------------------------------------------------

 Alpha MOs
 -- Occupied --
********-101.5816-101.5810-101.5784-101.5760-101.5757-101.5720 -10.2831
-10.2811 -10.2794 -10.2789 -10.2755 -10.2723 -10.2711 -10.2509 -10.2383
-10.2292 -10.2236 -10.2224  -9.4970  -9.4962  -9.4956  -9.4929  -9.4916
 -9.4905  -9.4879  -7.2617  -7.2611  -7.2603  -7.2578  -7.2564  -7.2554
 -7.2526  -7.2518  -7.2511  -7.2510  -7.2504  -7.2503  -7.2499  -7.2478
 -7.2471  -7.2464  -7.2455  -7.2452  -7.2448  -7.2425  -7.2420  -0.9658
 -0.9468  -0.9257  -0.9124  -0.8915  -0.8815  -0.8800  -0.8542  -0.8411
 -0.8033  -0.7697  -0.7466  -0.7444  -0.6778  -0.6564  -0.6267  -0.6137
 -0.5568  -0.5519  -0.5326  -0.5304  -0.5036  -0.4873  -0.4734  -0.4729
 -0.4673  -0.4629  -0.4522  -0.4407  -0.4285  -0.4236  -0.4166  -0.4116
 -0.3994  -0.3846  -0.3704  -0.3664  -0.3599  -0.3510  -0.3490  -0.3410
 -0.3391  -0.3329  -0.3289  -0.3278  -0.3129  -0.2984  -0.2754  -0.2688
 -0.2634
 -- Virtual --
 -0.0827  -0.0615  -0.0558  -0.0454  -0.0407  -0.0288  -0.0119  -0.0097
 -0.0017   0.0026   0.0094   0.0138   0.0226   0.0258   0.0290   0.0321
  0.0385   0.0450   0.0492   0.0535   0.0558   0.0625   0.0656   0.0701
  0.0723   0.0792   0.0807   0.0866   0.0882   0.0929   0.0946   0.0985
  0.1030   0.1059   0.1090   0.1095   0.1116   0.1150   0.1169   0.1188
  0.1249   0.1263   0.1278   0.1297   0.1320   0.1371   0.1382   0.1410
  0.1422   0.1505   0.1548   0.1574   0.1591   0.1656   0.1675   0.1721
  0.1783   0.1850   0.1888   0.1932   0.1965   0.2011   0.2053   0.2061
  0.2096   0.2155   0.2184   0.2219   0.2268   0.2293   0.2306   0.2348
  0.2410   0.2422   0.2502   0.2507   0.2530   0.2586   0.2600   0.2658
  0.2686   0.2720   0.2745   0.2773   0.2840   0.2866   0.2882   0.2889
  0.2954   0.2986   0.3061   0.3101   0.3153   0.3191   0.3294   0.3353
  0.3393   0.3536   0.3902   0.4030   0.4128   0.4174   0.4248   0.4307
  0.4361   0.4429   0.4450   0.4469   0.4519   0.4611   0.4662   0.4681
  0.4755   0.4820   0.4864   0.4909   0.4939   0.4986   0.5035   0.5061
  0.5118   0.5257   0.5411   0.5470   0.5498   0.5515   0.5607   0.5762
  0.5799   0.5839   0.5888   0.5943   0.6035   0.6057   0.6107   0.6123
  0.6154   0.6207   0.6289   0.6376   0.6597   0.6622   0.6649   0.6696
  0.6733   0.6826   0.7005   0.7048   0.7120   0.7320   0.7416   0.7726
  0.7883   0.7917   0.8028   0.8061   0.8210   0.8239   0.8275   0.8313
  0.8340   0.8398   0.8411   0.8426   0.8438   0.8474   0.8493   0.8502
  0.8553   0.8670   0.8696   0.8789   0.8802   0.8826   0.8891   0.9043
  0.9068   0.9092   0.9147   0.9184   0.9231   0.9269   0.9320   0.9331
  0.9413   0.9457   0.9550   0.9569   0.9592   0.9631   0.9703   0.9746
  0.9799   0.9871   0.9954   0.9983   1.0051   1.0255   1.0376   1.0522
  1.0644   1.0791   1.0917   1.1260   1.1419   1.1602   1.1683   1.1785
  1.2055   1.2130   1.2225   1.2245   1.2309   1.2486   1.2539   1.2557
  1.2696   1.2873   1.2965   1.3009   1.3080   1.3162   1.3403   1.3524
  1.3665   1.3734   1.3981   1.4421   1.4526   1.4893   1.5128   1.5324
  1.5400   1.5603   1.5646   1.5821   1.5920   1.6213   1.6428   1.6738
  1.6763   1.7226   1.7262   1.7411   1.7496   1.7614   1.7668   1.8208
  1.8340   1.8419   1.8637   1.8731   1.8897   1.8907   1.9060   1.9223
  1.9574   1.9650   1.9768   2.0064   2.0226   2.0394   2.0528   2.0813
  2.1068   2.1372   2.1538   2.1793   2.2171   2.2208   2.2369   2.2418
  2.2560   2.2591   2.2758   2.2851   2.2944   2.3024   2.3138   2.3177
  2.3317   2.3646   2.3767   2.3903   2.4046   2.4137   2.4281   2.4474
  2.4666   2.4772   2.5097   2.5172   2.5256   2.5444   2.5589   2.5710
  2.5994   2.6003   2.6051   2.6261   2.6393   2.6646   2.6665   2.7027
  2.7286   2.7358   2.7467   2.7541   2.7643   2.7917   2.8002   2.8179
  2.8299   2.8815   2.8997   2.9324   2.9599   3.0303   3.0617   3.0684
  3.0777   3.1071   3.1185   3.1403   3.1494   3.2018   3.2219   3.2572
  3.2681   3.3370   3.3666   3.4864   3.5055   3.5212   3.5991   3.7315
  3.7763   3.8174   3.8904   3.9002   3.9974   4.1196   4.3672   4.7884
  4.8153   9.7391   9.7600   9.7763   9.7950   9.8032   9.8217   9.8520
 23.3103  23.4831  23.7772  23.8281  23.8565  23.8826  23.9269  23.9308
 23.9960  24.0454  24.0744  24.1027  25.7790  25.8038  25.8138  25.8649
 25.9269  25.9534  26.0024  26.0871  26.1022  26.1233  26.1653  26.2143
 26.2906  26.4108  26.5039  26.5439  26.5942  26.7178  26.7668  26.8540
 26.9796 215.7324 215.7504 215.7707 215.7915 215.8046 215.8252 215.8614
 --------------------------------------------------------------

          Ground-State Mulliken Net Atomic Charges

     Atom                 Charge (a.u.)
  ----------------------------------------
      1 C                    -0.218267
      2 C                    -0.612313
      3 Cl                    0.615907
      4 C                     0.327375
      5 Cl                    0.481319
      6 C                    -1.572160
      7 H                     0.219193
      8 C                     0.241251
      9 Cl                    0.493443
     10 C                    -0.669706
     11 Cl                    0.637934
     12 C                    -0.080493
     13 C                    -0.095946
     14 Cl                    0.378416
     15 C                    -0.884495
     16 H                     0.224636
     17 C                    -0.005512
     18 Cl                    0.519881
     19 C                     0.367133
     20 Cl                    0.629108
     21 C                    -1.230906
     22 H                     0.234200
  ----------------------------------------
  Sum of atomic charges =     0.000000

 -----------------------------------------------------------------
                    Cartesian Multipole Moments
 -----------------------------------------------------------------
    Charge (ESU x 10^10)
                -0.0000
    Dipole Moment (Debye)
         X      -0.7018      Y      -0.0124      Z       0.6335
       Tot       0.9455
    Quadrupole Moments (Debye-Ang)
        XX    -155.2286     XY      -3.3314     YY    -157.8717
        XZ      -0.1693     YZ      -0.0357     ZZ    -161.1640
    Octopole Moments (Debye-Ang^2)
       XXX    -333.3884    XXY     -12.5228    XYY    -108.2767
       YYY      11.3946    XXZ      87.3440    XYZ       4.4328
       YYZ      64.0728    XZZ    -125.6829    YZZ       0.3894
       ZZZ     206.3923
    Hexadecapole Moments (Debye-Ang^3)
      XXXX   -6720.2943   XXXY     -70.2409   XXYY   -1314.1278
      XYYY       1.2815   YYYY   -1014.2949   XXXZ    1301.3485
      XXYZ     122.0967   XYYZ     432.9882   YYYZ     268.3604
      XXZZ   -1963.3338   XYZZ      -4.3035   YYZZ    -977.2348
      XZZZ    1337.8731   YZZZ     278.8446   ZZZZ   -4867.4039
 -----------------------------------------------------------------
 Calculating analytic gradient of the SCF energy
 Gradient of SCF Energy
            1           2           3           4           5           6
    1   0.0012573  -0.0007856   0.0053834   0.0004384   0.0002724  -0.0002208
    2   0.0010758  -0.0019110  -0.0221977  -0.0002609   0.0000356   0.0000418
    3  -0.0001596   0.0003344  -0.0132089  -0.0004548   0.0002280   0.0001536
            7           8           9          10          11          12
    1   0.0000095   0.0009514  -0.0002059  -0.0003068  -0.0002011  -0.0014319
    2  -0.0001269   0.0000432  -0.0002124   0.0020622   0.0005615  -0.0005497
    3  -0.0000412  -0.0003246  -0.0003251   0.0008684  -0.0004482  -0.0000458
           13          14          15          16          17          18
    1   0.0013663  -0.0053494  -0.0001407  -0.0001519  -0.0005508  -0.0000676
    2   0.0000639   0.0221663   0.0006041   0.0000143   0.0003906   0.0004880
    3   0.0016801   0.0140418  -0.0001986   0.0001433  -0.0003167  -0.0003219
           19          20          21          22
    1   0.0000301   0.0004025  -0.0007910   0.0000922
    2  -0.0010490   0.0000862  -0.0015974   0.0002718
    3   0.0007384  -0.0003584  -0.0021095   0.0001252
 Max gradient component =       2.220E-02
 RMS gradient           =       4.681E-03
 Gradient time:  CPU 297.95 s  wall 297.96 s
 Geometry Optimization Parameters
   NAtoms,    NIC,     NZ,  NCons,   NDum,   NFix, NCnnct, MaxDiis
       22     163      22       0       0       0       0       0

 Cartesian Hessian Update
 Hessian updated using BFGS update


** GEOMETRY OPTIMIZATION IN DELOCALIZED INTERNAL COORDINATES **
   Searching for a Minimum

   Optimization Cycle:   4

                       Coordinates (Angstroms)
     ATOM                X               Y               Z
      1  C         0.0070255610   -0.0152595802   -0.0025052420
      2  C        -0.0026727605    0.0844676638    1.4032464568
      3  Cl        1.4982693684    0.1651831870    2.2715145267
      4  C        -1.2084930753    0.1354107097    2.1090053067
      5  Cl       -1.2447211452    0.2621947761    3.8483209294
      6  C        -2.4177799143    0.0961731077    1.4317823881
      7  H        -3.3477255938    0.1382870071    1.9807541550
      8  C        -2.4326745462   -0.0070981772    0.0477235411
      9  Cl       -3.9849444625   -0.0808973565   -0.7474776961
     10  C        -1.2349919877   -0.0658249090   -0.6700466462
     11  Cl       -1.3074156336   -0.2892334869   -2.4025860283
     12  C         1.2892357626   -0.0625839257   -0.7568014584
     13  C         2.3067125057   -0.9886174411   -0.4782586180
     14  Cl        2.1109783075   -2.1764515717    0.7836045503
     15  C         3.4956423219   -0.9967756183   -1.1986887161
     16  H         4.2602443025   -1.7249888841   -0.9672222904
     17  C         3.7019734791   -0.0753128469   -2.2185369291
     18  Cl        5.2047822424   -0.1164467710   -3.0999241447
     19  C         2.7081930579    0.8629206679   -2.5101628249
     20  Cl        2.9232586146    2.0556545526   -3.7671011137
     21  C         1.5250464217    0.8584642862   -1.7845934652
     22  H         0.7798437699    1.6081041316   -2.0119054418
   Point Group: c1    Number of degrees of freedom:    60


   Energy is  -3680.732735143

 Hessian updated using BFGS update

 59 Hessian modes will be used to form the next step
  Hessian Eigenvalues:
     0.017660    0.018298    0.019737    0.020912    0.021040    0.022916
     0.023575    0.023830    0.023841    0.024089    0.024090    0.024113
     0.024115    0.024129    0.024136    0.024139    0.024143    0.027795
     0.046025    0.075474    0.159996    0.160004    0.160301    0.216833
     0.229961    0.232306    0.235592    0.241178    0.249602    0.249982
     0.249989    0.249993    0.249996    0.249998    0.250794    0.258346
     0.289487    0.292351    0.300919    0.300965    0.301047    0.301252
     0.317889    0.355035    0.356667    0.356697    0.374490    0.413825
     0.426909    0.430302    0.455508    0.463331    0.467533    0.471708
     0.478021    0.478279    0.479108    0.485415    0.581003

 Minimum search - taking simple RFO step
 Searching for Lamda that Minimizes Along All modes
 Value Taken    Lamda =  -0.01222303
 Calculated Step too Large.  Step scaled by  0.637830
 Step Taken.  Stepsize is  0.300000

                             Maximum     Tolerance    Cnvgd?
         Gradient           0.018998      0.000300      NO
         Displacement       0.211475      0.001200      NO
         Energy change     -0.009391      0.000001      NO


 New Cartesian Coordinates Obtained by Inverse Iteration

 Displacement from previous Coordinates is:  0.491338
 ----------------------------------------------------------------
             Standard Nuclear Orientation (Angstroms)
    I     Atom           X                Y                Z
 ----------------------------------------------------------------
    1      C       0.0083862671    -0.0297270451     0.0025499268
    2      C      -0.0005208108     0.1131244624     1.4040165068
    3      Cl      1.5008203660     0.2296720993     2.2671227405
    4      C      -1.2083273396     0.1758514676     2.1059602775
    5      Cl     -1.2501246084     0.3554517477     3.8394443235
    6      C      -2.4161289498     0.1076016879     1.4268437565
    7      H      -3.3470428260     0.1632377231     1.9730075026
    8      C      -2.4297797014    -0.0390704199     0.0462541534
    9      Cl     -3.9792662023    -0.1375926888    -0.7487415386
   10      C      -1.2295208448    -0.1129473816    -0.6666987314
   11      Cl     -1.2864071817    -0.3786049521    -2.3918432734
   12      C       1.2910469605    -0.0718019027    -0.7511718235
   13      C       2.2944568932    -1.0196434630    -0.5051431846
   14      Cl      2.0842692941    -2.2473592375     0.7182735638
   15      C       3.4813431720    -1.0214764193    -1.2291129262
   16      H       4.2368103776    -1.7673084340    -1.0253861473
   17      C       3.6990249463    -0.0687918668    -2.2181472345
   18      Cl      5.1991812043    -0.1066575734    -3.1022424158
   19      C       2.7161400970     0.8917473004    -2.4790909652
   20      Cl      2.9402547269     2.1186532483    -3.6985540663
   21      C       1.5338378968     0.8768694918    -1.7506260918
   22      H       0.7913328590     1.6361416769    -1.9565731133
 ----------------------------------------------------------------
 Nuclear Repulsion Energy =        2360.67794065 hartrees
 There are       97 alpha and       97 beta electrons
 Applying Cartesian multipole field
    Component          Value
    ---------          -----
     (2,0,0)        1.00000E-12
     (0,2,0)        2.00000E-11
     (0,0,2)       -3.00000E-11
 Nucleus-field energy     =    -0.0000000892 hartrees
 Requested basis set is 6-311++G(d,p)
 There are 178 shells and 495 basis functions
 A cutoff of  1.0D-15 yielded  11646 shell pairs
 There are     99891 function pairs (    107399 Cartesian)
 Smallest overlap matrix eigenvalue = 1.90E-07
 Linear dependence detected in AO basis
 Number of orthogonalized atomic orbitals = 489
 Maximum deviation from orthogonality = 1.090E-09
 Guess from superposition of atomic densities
 Warning:  Energy on first SCF cycle will be non-variational
 SAD guess density has 194.000000 electrons

 -----------------------------------------------------------------------
  General SCF calculation program by
  Eric Jon Sundstrom, Paul Horn, Yuezhi Mao, Dmitri Zuev, Alec White,
  David Stuck, Shaama M.S., Shane Yost, Joonho Lee, David Small,
  Daniel Levine, Susi Lehtola, Hugh Burton, Evgeny Epifanovsky,
  Bang C. Huynh
 -----------------------------------------------------------------------
 Exchange:     0.2000 Hartree-Fock + 0.0800 Slater + 0.7200 B88
 Correlation:  0.1900 VWN1RPA + 0.8100 LYP
 Using SG-1 standard quadrature grid
 A restricted SCF calculation will be
 performed using DIIS
 SCF converges when DIIS error is below 1.0e-08
 ---------------------------------------
  Cycle       Energy         DIIS error
 ---------------------------------------
    1   -3685.2382248769      2.74e-02  
    2   -3680.6307393121      1.91e-03  
    3   -3680.5764577343      2.26e-03  
    4   -3680.7306728326      5.07e-04  
    5   -3680.7373613052      2.31e-04  
    6   -3680.7386954246      1.05e-04  
    7   -3680.7390265831      2.57e-05  
    8   -3680.7390445417      8.18e-06  
    9   -3680.7390464999      2.19e-06  
   10   -3680.7390466304      8.31e-07  
   11   -3680.7390466507      2.03e-07  
   12   -3680.7390466519      1.11e-07  
   13   -3680.7390466520      3.41e-08  
   14   -3680.7390466523      9.89e-09  Convergence criterion met
 ---------------------------------------
 SCF time:   CPU 823.76s  wall 823.00s 
 SCF   energy in the final basis set =    -3680.7390466523
 Total energy in the final basis set =    -3680.7390466523

 --------------------------------------------------------------

                    Orbital Energies (a.u.)
 --------------------------------------------------------------

 Alpha MOs
 -- Occupied --
********-101.5818-101.5811-101.5784-101.5771-101.5762-101.5731 -10.2828
-10.2811 -10.2793 -10.2788 -10.2755 -10.2722 -10.2712 -10.2502 -10.2377
-10.2292 -10.2236 -10.2223  -9.4969  -9.4964  -9.4957  -9.4930  -9.4927
 -9.4908  -9.4885  -7.2617  -7.2613  -7.2605  -7.2578  -7.2575  -7.2557
 -7.2533  -7.2518  -7.2512  -7.2511  -7.2505  -7.2505  -7.2500  -7.2478
 -7.2474  -7.2472  -7.2466  -7.2455  -7.2450  -7.2432  -7.2428  -0.9655
 -0.9467  -0.9254  -0.9120  -0.8921  -0.8820  -0.8804  -0.8534  -0.8414
 -0.8032  -0.7692  -0.7463  -0.7447  -0.6775  -0.6561  -0.6267  -0.6138
 -0.5562  -0.5516  -0.5326  -0.5315  -0.5033  -0.4873  -0.4731  -0.4730
 -0.4673  -0.4623  -0.4517  -0.4409  -0.4286  -0.4219  -0.4163  -0.4113
 -0.3982  -0.3834  -0.3705  -0.3661  -0.3598  -0.3506  -0.3489  -0.3407
 -0.3386  -0.3332  -0.3293  -0.3278  -0.3189  -0.2971  -0.2762  -0.2687
 -0.2645
 -- Virtual --
 -0.0811  -0.0617  -0.0555  -0.0455  -0.0421  -0.0284  -0.0114  -0.0098
 -0.0018   0.0026   0.0095   0.0138   0.0227   0.0258   0.0288   0.0320
  0.0386   0.0448   0.0492   0.0536   0.0560   0.0617   0.0649   0.0704
  0.0722   0.0791   0.0805   0.0867   0.0885   0.0931   0.0941   0.0986
  0.1028   0.1056   0.1090   0.1094   0.1112   0.1147   0.1167   0.1185
  0.1247   0.1261   0.1279   0.1296   0.1319   0.1367   0.1379   0.1408
  0.1422   0.1501   0.1538   0.1571   0.1594   0.1653   0.1669   0.1717
  0.1772   0.1850   0.1883   0.1933   0.1964   0.2005   0.2048   0.2060
  0.2102   0.2158   0.2185   0.2220   0.2266   0.2291   0.2316   0.2349
  0.2405   0.2412   0.2503   0.2515   0.2537   0.2589   0.2598   0.2657
  0.2671   0.2718   0.2757   0.2772   0.2830   0.2858   0.2866   0.2890
  0.2936   0.2991   0.3054   0.3102   0.3162   0.3190   0.3292   0.3356
  0.3396   0.3526   0.3907   0.4038   0.4131   0.4156   0.4248   0.4308
  0.4350   0.4432   0.4448   0.4467   0.4541   0.4625   0.4672   0.4698
  0.4752   0.4829   0.4864   0.4914   0.4937   0.4966   0.5026   0.5060
  0.5094   0.5263   0.5410   0.5477   0.5509   0.5547   0.5625   0.5752
  0.5842   0.5852   0.5892   0.5938   0.6021   0.6052   0.6119   0.6128
  0.6150   0.6208   0.6334   0.6396   0.6606   0.6623   0.6655   0.6693
  0.6732   0.6839   0.6986   0.7039   0.7117   0.7317   0.7451   0.7730
  0.7908   0.7925   0.8045   0.8090   0.8215   0.8226   0.8277   0.8329
  0.8337   0.8402   0.8417   0.8432   0.8433   0.8480   0.8489   0.8501
  0.8555   0.8637   0.8710   0.8809   0.8813   0.8833   0.8867   0.9034
  0.9078   0.9101   0.9134   0.9189   0.9231   0.9264   0.9304   0.9341
  0.9398   0.9442   0.9499   0.9556   0.9583   0.9619   0.9689   0.9728
  0.9817   0.9875   0.9953   0.9968   1.0104   1.0248   1.0338   1.0496
  1.0652   1.0791   1.0939   1.1290   1.1435   1.1588   1.1662   1.1805
  1.2047   1.2134   1.2206   1.2236   1.2324   1.2505   1.2540   1.2583
  1.2706   1.2868   1.2964   1.2980   1.3090   1.3149   1.3414   1.3530
  1.3662   1.3739   1.3999   1.4433   1.4538   1.4913   1.5131   1.5344
  1.5418   1.5607   1.5658   1.5825   1.5926   1.6217   1.6422   1.6725
  1.6778   1.7241   1.7266   1.7416   1.7503   1.7614   1.7665   1.8196
  1.8319   1.8403   1.8625   1.8711   1.8884   1.8979   1.9092   1.9229
  1.9572   1.9673   1.9768   2.0056   2.0205   2.0396   2.0539   2.0789
  2.1070   2.1371   2.1546   2.1810   2.2168   2.2211   2.2368   2.2412
  2.2555   2.2574   2.2727   2.2833   2.2927   2.3054   2.3077   2.3182
  2.3297   2.3646   2.3797   2.3934   2.4070   2.4130   2.4289   2.4500
  2.4676   2.4762   2.5102   2.5170   2.5265   2.5419   2.5581   2.5707
  2.5983   2.6012   2.6053   2.6281   2.6424   2.6659   2.6691   2.6993
  2.7258   2.7353   2.7459   2.7535   2.7636   2.7900   2.7993   2.8169
  2.8277   2.8785   2.8987   2.9365   2.9620   3.0327   3.0619   3.0681
  3.0759   3.1061   3.1178   3.1413   3.1493   3.2031   3.2244   3.2567
  3.2670   3.3386   3.3662   3.4878   3.5070   3.5213   3.6002   3.7342
  3.7772   3.8175   3.8910   3.9017   3.9987   4.1188   4.3576   4.7884
  4.8162   9.7420   9.7610   9.7783   9.7952   9.8049   9.8310   9.8421
 23.3122  23.4842  23.7778  23.8292  23.8568  23.8816  23.9269  23.9304
 23.9991  24.0463  24.0727  24.1044  25.7787  25.8030  25.8101  25.8637
 25.9244  25.9419  25.9761  26.0843  26.1027  26.1208  26.1618  26.2143
 26.2983  26.4117  26.5039  26.5433  26.5928  26.7211  26.7632  26.8536
 26.9803 215.7358 215.7515 215.7728 215.7916 215.8061 215.8373 215.8483
 --------------------------------------------------------------

          Ground-State Mulliken Net Atomic Charges

     Atom                 Charge (a.u.)
  ----------------------------------------
      1 C                    -0.201140
      2 C                    -0.632928
      3 Cl                    0.594689
      4 C                     0.334476
      5 Cl                    0.484205
      6 C                    -1.534399
      7 H                     0.221092
      8 C                     0.172510
      9 Cl                    0.498904
     10 C                    -0.617566
     11 Cl                    0.616613
     12 C                    -0.057970
     13 C                    -0.118743
     14 Cl                    0.347780
     15 C                    -0.795264
     16 H                     0.225412
     17 C                     0.029490
     18 Cl                    0.521810
     19 C                     0.304714
     20 Cl                    0.624703
     21 C                    -1.251844
     22 H                     0.233456
  ----------------------------------------
  Sum of atomic charges =     0.000000

 -----------------------------------------------------------------
                    Cartesian Multipole Moments
 -----------------------------------------------------------------
    Charge (ESU x 10^10)
                -0.0000
    Dipole Moment (Debye)
         X      -0.7219      Y       0.0086      Z       0.5972
       Tot       0.9369
    Quadrupole Moments (Debye-Ang)
        XX    -155.2621     XY      -3.4733     YY    -157.6925
        XZ      -0.3517     YZ       0.1298     ZZ    -161.0878
    Octopole Moments (Debye-Ang^2)
       XXX    -334.4483    XXY     -12.6592    XYY    -107.8731
       YYY      10.8083    XXZ      86.4846    XYZ       4.9430
       YYZ      63.8508    XZZ    -125.4098    YZZ       0.5419
       ZZZ     206.1430
    Hexadecapole Moments (Debye-Ang^3)
      XXXX   -6706.4876   XXXY     -90.8163   XXYY   -1319.8329
      XYYY     -19.7519   YYYY   -1074.1193   XXXZ    1302.8498
      XXYZ     114.1124   XYYZ     433.2457   YYYZ     235.0990
      XXZZ   -1948.9695   XYZZ     -10.2183   YYZZ    -976.3460
      XZZZ    1340.1201   YZZZ     252.6709   ZZZZ   -4805.5403
 -----------------------------------------------------------------
 Calculating analytic gradient of the SCF energy
 Gradient of SCF Energy
            1           2           3           4           5           6
    1   0.0012474   0.0004131   0.0024289   0.0003368   0.0001391  -0.0002970
    2   0.0006575  -0.0012154  -0.0142116  -0.0002552   0.0000169   0.0000917
    3  -0.0007176   0.0009323  -0.0085200   0.0002929  -0.0002258   0.0003502
            7           8           9          10          11          12
    1   0.0000578   0.0002960   0.0000883  -0.0003904  -0.0001448  -0.0014250
    2  -0.0000513  -0.0001140  -0.0000186   0.0014897   0.0004701  -0.0003246
    3  -0.0000474  -0.0009643   0.0000209   0.0000541   0.0000580   0.0007361
           13          14          15          16          17          18
    1   0.0006801  -0.0026977   0.0000284  -0.0000777   0.0005698  -0.0003622
    2   0.0003917   0.0139261   0.0002425   0.0000114   0.0000598   0.0000884
    3   0.0013054   0.0087621  -0.0001547   0.0000325  -0.0003511   0.0000884
           19          20          21          22
    1  -0.0002643   0.0000959  -0.0006939  -0.0000285
    2   0.0002179  -0.0001702  -0.0016151   0.0003122
    3  -0.0002349   0.0001072  -0.0015755   0.0000513
 Max gradient component =       1.421E-02
 RMS gradient           =       2.963E-03
 Gradient time:  CPU 296.02 s  wall 296.02 s
 Geometry Optimization Parameters
   NAtoms,    NIC,     NZ,  NCons,   NDum,   NFix, NCnnct, MaxDiis
       22     163      22       0       0       0       0       0

 Cartesian Hessian Update
 Hessian updated using BFGS update


** GEOMETRY OPTIMIZATION IN DELOCALIZED INTERNAL COORDINATES **
   Searching for a Minimum

   Optimization Cycle:   5

                       Coordinates (Angstroms)
     ATOM                X               Y               Z
      1  C         0.0083862671   -0.0297270451    0.0025499268
      2  C        -0.0005208108    0.1131244624    1.4040165068
      3  Cl        1.5008203660    0.2296720993    2.2671227405
      4  C        -1.2083273396    0.1758514676    2.1059602775
      5  Cl       -1.2501246084    0.3554517477    3.8394443235
      6  C        -2.4161289498    0.1076016879    1.4268437565
      7  H        -3.3470428260    0.1632377231    1.9730075026
      8  C        -2.4297797014   -0.0390704199    0.0462541534
      9  Cl       -3.9792662023   -0.1375926888   -0.7487415386
     10  C        -1.2295208448   -0.1129473816   -0.6666987314
     11  Cl       -1.2864071817   -0.3786049521   -2.3918432734
     12  C         1.2910469605   -0.0718019027   -0.7511718235
     13  C         2.2944568932   -1.0196434630   -0.5051431846
     14  Cl        2.0842692941   -2.2473592375    0.7182735638
     15  C         3.4813431720   -1.0214764193   -1.2291129262
     16  H         4.2368103776   -1.7673084340   -1.0253861473
     17  C         3.6990249463   -0.0687918668   -2.2181472345
     18  Cl        5.1991812043   -0.1066575734   -3.1022424158
     19  C         2.7161400970    0.8917473004   -2.4790909652
     20  Cl        2.9402547269    2.1186532483   -3.6985540663
     21  C         1.5338378968    0.8768694918   -1.7506260918
     22  H         0.7913328590    1.6361416769   -1.9565731133
   Point Group: c1    Number of degrees of freedom:    60


   Energy is  -3680.739046652

 Hessian updated using BFGS update

 60 Hessian modes will be used to form the next step
  Hessian Eigenvalues:
     0.017595    0.017857    0.019579    0.020907    0.021004    0.022924
     0.023555    0.023833    0.023866    0.024087    0.024092    0.024114
     0.024115    0.024135    0.024137    0.024143    0.024167    0.027784
     0.034304    0.075267    0.159999    0.160005    0.160302    0.216842
     0.230015    0.232308    0.235632    0.241206    0.249813    0.249988
     0.249991    0.249994    0.249998    0.250064    0.250780    0.258497
     0.289495    0.292380    0.300923    0.301026    0.301034    0.301085
     0.301446    0.317783    0.355033    0.356668    0.356696    0.374500
     0.413949    0.426910    0.430303    0.455478    0.463321    0.467707
     0.471780    0.478056    0.478301    0.479150    0.485538    0.580948

 Minimum search - taking simple RFO step
 Searching for Lamda that Minimizes Along All modes
 Value Taken    Lamda =  -0.00744587
 Calculated Step too Large.  Step scaled by  0.666893
 Step Taken.  Stepsize is  0.300000

                             Maximum     Tolerance    Cnvgd?
         Gradient           0.011956      0.000300      NO
         Displacement       0.204461      0.001200      NO
         Energy change     -0.006312      0.000001      NO


 New Cartesian Coordinates Obtained by Inverse Iteration

 Displacement from previous Coordinates is:  0.553798
 ----------------------------------------------------------------
             Standard Nuclear Orientation (Angstroms)
    I     Atom           X                Y                Z
 ----------------------------------------------------------------
    1      C       0.0065948490    -0.0359229586     0.0023559356
    2      C       0.0021435828     0.1512477083     1.3971653147
    3      Cl      1.5097089938     0.3036924559     2.2477163699
    4      C      -1.2049135605     0.2214451166     2.0998148852
    5      Cl     -1.2463156538     0.4516821342     3.8273555430
    6      C      -2.4128814956     0.1149789689     1.4250116428
    7      H      -3.3432957601     0.1762495288     1.9717210250
    8      C      -2.4285643099    -0.0775114987     0.0501543282
    9      Cl     -3.9775386417    -0.2211649320    -0.7379788754
   10      C      -1.2276671164    -0.1590149133    -0.6625190123
   11      Cl     -1.2690893477    -0.4767604885    -2.3783045210
   12      C       1.2889292540    -0.0760155023    -0.7536341763
   13      C       2.2713594904    -1.0505137962    -0.5392258453
   14      Cl      2.0329291037    -2.3124405372     0.6467397555
   15      C       3.4592643735    -1.0498276807    -1.2608344439
   16      H       4.2015121462    -1.8152765308    -1.0828365745
   17      C       3.6959410839    -0.0656266339    -2.2147373746
   18      Cl      5.1981975650    -0.0987540837    -3.0958913279
   19      C       2.7317672990     0.9219967143    -2.4438311001
   20      Cl      2.9801139614     2.1846484714    -3.6205937442
   21      C       1.5476294463     0.9030801790    -1.7174665773
   22      H       0.8139613331     1.6771777997    -1.9000399877
 ----------------------------------------------------------------
 Nuclear Repulsion Energy =        2358.76468363 hartrees
 There are       97 alpha and       97 beta electrons
 Applying Cartesian multipole field
    Component          Value
    ---------          -----
     (2,0,0)        1.00000E-12
     (0,2,0)        2.00000E-11
     (0,0,2)       -3.00000E-11
 Nucleus-field energy     =    -0.0000000861 hartrees
 Requested basis set is 6-311++G(d,p)
 There are 178 shells and 495 basis functions
 A cutoff of  1.0D-15 yielded  11650 shell pairs
 There are     99917 function pairs (    107422 Cartesian)
 Smallest overlap matrix eigenvalue = 1.89E-07
 Linear dependence detected in AO basis
 Number of orthogonalized atomic orbitals = 489
 Maximum deviation from orthogonality = 4.371E-10
 Guess from superposition of atomic densities
 Warning:  Energy on first SCF cycle will be non-variational
 SAD guess density has 194.000000 electrons

 -----------------------------------------------------------------------
  General SCF calculation program by
  Eric Jon Sundstrom, Paul Horn, Yuezhi Mao, Dmitri Zuev, Alec White,
  David Stuck, Shaama M.S., Shane Yost, Joonho Lee, David Small,
  Daniel Levine, Susi Lehtola, Hugh Burton, Evgeny Epifanovsky,
  Bang C. Huynh
 -----------------------------------------------------------------------
 Exchange:     0.2000 Hartree-Fock + 0.0800 Slater + 0.7200 B88
 Correlation:  0.1900 VWN1RPA + 0.8100 LYP
 Using SG-1 standard quadrature grid
 A restricted SCF calculation will be
 performed using DIIS
 SCF converges when DIIS error is below 1.0e-08
 ---------------------------------------
  Cycle       Energy         DIIS error
 ---------------------------------------
    1   -3685.2283753955      2.74e-02  
    2   -3680.6345464412      1.91e-03  
    3   -3680.5795029608      2.27e-03  
    4   -3680.7344781682      5.14e-04  
    5   -3680.7412728318      2.39e-04  
    6   -3680.7427336089      1.04e-04  
    7   -3680.7430609305      2.54e-05  
    8   -3680.7430784193      8.17e-06  
    9   -3680.7430803768      2.15e-06  
   10   -3680.7430805012      8.24e-07  
   11   -3680.7430805212      1.92e-07  
   12   -3680.7430805221      1.08e-07  
   13   -3680.7430805226      3.41e-08  
   14   -3680.7430805224      1.00e-08  
   15   -3680.7430805225      3.76e-09  Convergence criterion met
 ---------------------------------------
 SCF time:   CPU 873.83s  wall 874.00s 
 SCF   energy in the final basis set =    -3680.7430805225
 Total energy in the final basis set =    -3680.7430805225

 --------------------------------------------------------------

                    Orbital Energies (a.u.)
 --------------------------------------------------------------

 Alpha MOs
 -- Occupied --
********-101.5819-101.5813-101.5783-101.5782-101.5764-101.5739 -10.2826
-10.2812 -10.2795 -10.2790 -10.2755 -10.2720 -10.2714 -10.2494 -10.2371
-10.2293 -10.2236 -10.2224  -9.4969  -9.4965  -9.4958  -9.4935  -9.4928
 -9.4909  -9.4891  -7.2616  -7.2614  -7.2606  -7.2584  -7.2577  -7.2558
 -7.2539  -7.2518  -7.2513  -7.2511  -7.2507  -7.2506  -7.2501  -7.2483
 -7.2477  -7.2475  -7.2471  -7.2456  -7.2452  -7.2438  -7.2434  -0.9653
 -0.9467  -0.9248  -0.9116  -0.8925  -0.8820  -0.8805  -0.8528  -0.8417
 -0.8031  -0.7690  -0.7462  -0.7451  -0.6773  -0.6558  -0.6269  -0.6138
 -0.5556  -0.5515  -0.5332  -0.5322  -0.5029  -0.4874  -0.4731  -0.4728
 -0.4674  -0.4619  -0.4515  -0.4410  -0.4287  -0.4202  -0.4161  -0.4112
 -0.3971  -0.3824  -0.3704  -0.3658  -0.3596  -0.3503  -0.3490  -0.3405
 -0.3382  -0.3335  -0.3293  -0.3278  -0.3238  -0.2957  -0.2774  -0.2686
 -0.2653
 -- Virtual --
 -0.0790  -0.0621  -0.0553  -0.0467  -0.0433  -0.0285  -0.0113  -0.0100
 -0.0020   0.0024   0.0094   0.0136   0.0227   0.0257   0.0286   0.0317
  0.0387   0.0446   0.0492   0.0536   0.0563   0.0608   0.0640   0.0707
  0.0723   0.0788   0.0803   0.0866   0.0889   0.0932   0.0938   0.0986
  0.1025   0.1054   0.1086   0.1094   0.1106   0.1144   0.1166   0.1184
  0.1242   0.1256   0.1282   0.1298   0.1316   0.1360   0.1379   0.1405
  0.1422   0.1496   0.1526   0.1573   0.1598   0.1646   0.1662   0.1719
  0.1764   0.1848   0.1877   0.1933   0.1965   0.1997   0.2042   0.2059
  0.2110   0.2159   0.2186   0.2223   0.2260   0.2285   0.2328   0.2358
  0.2390   0.2412   0.2498   0.2521   0.2543   0.2588   0.2594   0.2642
  0.2664   0.2716   0.2756   0.2775   0.2805   0.2852   0.2863   0.2899
  0.2925   0.2998   0.3056   0.3105   0.3157   0.3189   0.3287   0.3358
  0.3397   0.3518   0.3909   0.4047   0.4137   0.4142   0.4249   0.4310
  0.4339   0.4437   0.4445   0.4468   0.4551   0.4636   0.4672   0.4721
  0.4754   0.4825   0.4839   0.4910   0.4957   0.4974   0.5027   0.5064
  0.5095   0.5265   0.5406   0.5476   0.5525   0.5582   0.5642   0.5734
  0.5852   0.5883   0.5922   0.5940   0.6008   0.6043   0.6126   0.6139
  0.6158   0.6215   0.6373   0.6418   0.6603   0.6637   0.6656   0.6694
  0.6730   0.6851   0.6957   0.7030   0.7111   0.7307   0.7495   0.7740
  0.7910   0.7958   0.8052   0.8118   0.8214   0.8232   0.8281   0.8324
  0.8351   0.8403   0.8416   0.8428   0.8441   0.8466   0.8488   0.8519
  0.8561   0.8602   0.8720   0.8774   0.8826   0.8849   0.8871   0.8993
  0.9054   0.9112   0.9139   0.9182   0.9230   0.9250   0.9262   0.9343
  0.9377   0.9415   0.9476   0.9559   0.9603   0.9628   0.9688   0.9729
  0.9836   0.9909   0.9926   0.9973   1.0119   1.0231   1.0325   1.0470
  1.0628   1.0826   1.0983   1.1329   1.1444   1.1571   1.1652   1.1839
  1.2038   1.2143   1.2197   1.2226   1.2346   1.2523   1.2540   1.2601
  1.2717   1.2863   1.2935   1.2968   1.3111   1.3152   1.3420   1.3529
  1.3662   1.3743   1.4036   1.4434   1.4549   1.4911   1.5121   1.5380
  1.5435   1.5608   1.5670   1.5827   1.5932   1.6217   1.6411   1.6708
  1.6792   1.7244   1.7288   1.7417   1.7508   1.7606   1.7660   1.8179
  1.8304   1.8383   1.8606   1.8678   1.8869   1.9050   1.9136   1.9249
  1.9573   1.9695   1.9779   2.0053   2.0189   2.0393   2.0557   2.0779
  2.1069   2.1353   2.1547   2.1835   2.2174   2.2211   2.2366   2.2403
  2.2530   2.2565   2.2692   2.2817   2.2908   2.3017   2.3079   2.3221
  2.3294   2.3633   2.3801   2.3977   2.4105   2.4139   2.4300   2.4525
  2.4687   2.4745   2.5055   2.5175   2.5265   2.5391   2.5573   2.5716
  2.5976   2.6013   2.6048   2.6289   2.6462   2.6657   2.6744   2.6952
  2.7235   2.7343   2.7445   2.7532   2.7639   2.7874   2.7991   2.8165
  2.8260   2.8731   2.8978   2.9411   2.9643   3.0357   3.0631   3.0681
  3.0744   3.1057   3.1173   3.1416   3.1500   3.2038   3.2281   3.2564
  3.2670   3.3407   3.3660   3.4895   3.5088   3.5221   3.6016   3.7373
  3.7778   3.8178   3.8914   3.9030   4.0002   4.1183   4.3470   4.7896
  4.8178   9.7456   9.7613   9.7793   9.7954   9.8042   9.8299   9.8454
 23.3138  23.4849  23.7799  23.8307  23.8564  23.8823  23.9285  23.9301
 24.0035  24.0483  24.0722  24.1082  25.7785  25.8011  25.8059  25.8618
 25.9136  25.9216  25.9777  26.0867  26.1065  26.1199  26.1631  26.2112
 26.3104  26.3910  26.5050  26.5420  26.5928  26.7277  26.7595  26.8488
 26.9771 215.7395 215.7519 215.7738 215.7918 215.8044 215.8331 215.8557
 --------------------------------------------------------------

          Ground-State Mulliken Net Atomic Charges

     Atom                 Charge (a.u.)
  ----------------------------------------
      1 C                    -0.215574
      2 C                    -0.669059
      3 Cl                    0.576591
      4 C                     0.349726
      5 Cl                    0.488598
      6 C                    -1.462325
      7 H                     0.223082
      8 C                     0.139112
      9 Cl                    0.505151
     10 C                    -0.579768
     11 Cl                    0.598191
     12 C                    -0.053291
     13 C                    -0.203582
     14 Cl                    0.332511
     15 C                    -0.672865
     16 H                     0.226395
     17 C                     0.074904
     18 Cl                    0.524982
     19 C                     0.208114
     20 Cl                    0.619022
     21 C                    -1.242587
     22 H                     0.232672
  ----------------------------------------
  Sum of atomic charges =     0.000000

 -----------------------------------------------------------------
                    Cartesian Multipole Moments
 -----------------------------------------------------------------
    Charge (ESU x 10^10)
                 0.0000
    Dipole Moment (Debye)
         X      -0.7464      Y       0.0236      Z       0.5702
       Tot       0.9395
    Quadrupole Moments (Debye-Ang)
        XX    -155.3838     XY      -3.6083     YY    -157.5246
        XZ      -0.5155     YZ       0.2397     ZZ    -161.0275
    Octopole Moments (Debye-Ang^2)
       XXX    -336.0775    XXY     -12.7837    XYY    -107.5545
       YYY      10.6253    XXZ      85.9361    XYZ       5.3970
       YYZ      63.5386    XZZ    -125.3019    YZZ       0.5616
       ZZZ     205.9114
    Hexadecapole Moments (Debye-Ang^3)
      XXXX   -6702.9553   XXXY    -120.5893   XXYY   -1328.0529
      XYYY     -51.1211   YYYY   -1141.9981   XXXZ    1307.9930
      XXYZ     104.2160   XYYZ     434.1252   YYYZ     197.4701
      XXZZ   -1933.2506   XYZZ     -19.4015   YYZZ    -973.7514
      XZZZ    1344.8200   YZZZ     221.8595   ZZZZ   -4726.4332
 -----------------------------------------------------------------
 Calculating analytic gradient of the SCF energy
 Gradient of SCF Energy
            1           2           3           4           5           6
    1   0.0005240   0.0006356   0.0015426  -0.0000836   0.0000079  -0.0001580
    2   0.0003112  -0.0007563  -0.0094529  -0.0000696  -0.0000607   0.0000615
    3  -0.0007286   0.0004561  -0.0055718   0.0002896  -0.0001662   0.0002656
            7           8           9          10          11          12
    1   0.0000238  -0.0001381   0.0000656  -0.0000083   0.0002756  -0.0009279
    2  -0.0000370  -0.0000619   0.0000131   0.0012284   0.0001260  -0.0003313
    3   0.0000029  -0.0005303   0.0002017  -0.0002186   0.0001378   0.0005235
           13          14          15          16          17          18
    1   0.0002312  -0.0014370  -0.0000364  -0.0000409   0.0005907  -0.0003594
    2   0.0007654   0.0087676   0.0001401   0.0000150  -0.0001157   0.0000757
    3   0.0007810   0.0059213   0.0000159   0.0000156  -0.0003244   0.0001131
           19          20          21          22
    1  -0.0003453   0.0001042  -0.0003756  -0.0000907
    2   0.0005616  -0.0002446  -0.0011383   0.0002027
    3  -0.0003755   0.0002122  -0.0010488   0.0000279
 Max gradient component =       9.453E-03
 RMS gradient           =       1.937E-03
 Gradient time:  CPU 296.89 s  wall 296.89 s
 Geometry Optimization Parameters
   NAtoms,    NIC,     NZ,  NCons,   NDum,   NFix, NCnnct, MaxDiis
       22     163      22       0       0       0       0       0

 Cartesian Hessian Update
 Hessian updated using BFGS update


** GEOMETRY OPTIMIZATION IN DELOCALIZED INTERNAL COORDINATES **
   Searching for a Minimum

   Optimization Cycle:   6

                       Coordinates (Angstroms)
     ATOM                X               Y               Z
      1  C         0.0065948490   -0.0359229586    0.0023559356
      2  C         0.0021435828    0.1512477083    1.3971653147
      3  Cl        1.5097089938    0.3036924559    2.2477163699
      4  C        -1.2049135605    0.2214451166    2.0998148852
      5  Cl       -1.2463156538    0.4516821342    3.8273555430
      6  C        -2.4128814956    0.1149789689    1.4250116428
      7  H        -3.3432957601    0.1762495288    1.9717210250
      8  C        -2.4285643099   -0.0775114987    0.0501543282
      9  Cl       -3.9775386417   -0.2211649320   -0.7379788754
     10  C        -1.2276671164   -0.1590149133   -0.6625190123
     11  Cl       -1.2690893477   -0.4767604885   -2.3783045210
     12  C         1.2889292540   -0.0760155023   -0.7536341763
     13  C         2.2713594904   -1.0505137962   -0.5392258453
     14  Cl        2.0329291037   -2.3124405372    0.6467397555
     15  C         3.4592643735   -1.0498276807   -1.2608344439
     16  H         4.2015121462   -1.8152765308   -1.0828365745
     17  C         3.6959410839   -0.0656266339   -2.2147373746
     18  Cl        5.1981975650   -0.0987540837   -3.0958913279
     19  C         2.7317672990    0.9219967143   -2.4438311001
     20  Cl        2.9801139614    2.1846484714   -3.6205937442
     21  C         1.5476294463    0.9030801790   -1.7174665773
     22  H         0.8139613331    1.6771777997   -1.9000399877
   Point Group: c1    Number of degrees of freedom:    60


   Energy is  -3680.743080522

 Hessian updated using BFGS update

 60 Hessian modes will be used to form the next step
  Hessian Eigenvalues:
     0.016264    0.017712    0.018970    0.020894    0.020971    0.022952
     0.023547    0.023831    0.023867    0.024059    0.024091    0.024112
     0.024115    0.024132    0.024142    0.024147    0.024167    0.025563
     0.028018    0.074217    0.159999    0.160006    0.160302    0.216973
     0.230028    0.232310    0.235629    0.241264    0.249856    0.249991
     0.249993    0.249997    0.250042    0.250129    0.250784    0.258540
     0.289476    0.292390    0.300929    0.301026    0.301035    0.301084
     0.301406    0.317813    0.355035    0.356668    0.356697    0.374432
     0.413966    0.426923    0.430304    0.455442    0.463290    0.467691
     0.471770    0.478055    0.478304    0.479147    0.485743    0.581243

 Minimum search - taking simple RFO step
 Searching for Lamda that Minimizes Along All modes
 Value Taken    Lamda =  -0.00487275
 Calculated Step too Large.  Step scaled by  0.671161
 Step Taken.  Stepsize is  0.300000

                             Maximum     Tolerance    Cnvgd?
         Gradient           0.007887      0.000300      NO
         Displacement       0.208972      0.001200      NO
         Energy change     -0.004034      0.000001      NO


 New Cartesian Coordinates Obtained by Inverse Iteration

 Displacement from previous Coordinates is:  0.519515
 ----------------------------------------------------------------
             Standard Nuclear Orientation (Angstroms)
    I     Atom           X                Y                Z
 ----------------------------------------------------------------
    1      C       0.0056224229    -0.0414373252     0.0033295710
    2      C       0.0032714109     0.1870671197     1.3907252493
    3      Cl      1.5142320052     0.3827803510     2.2300321446
    4      C      -1.2027530644     0.2615207919     2.0935867233
    5      Cl     -1.2435114208     0.5448480557     3.8133758833
    6      C      -2.4102214160     0.1167037590     1.4240219554
    7      H      -3.3405405844     0.1826233648     1.9705265658
    8      C      -2.4262382524    -0.1169866323     0.0557694232
    9      Cl     -3.9726522789    -0.3015787314    -0.7284866746
   10      C      -1.2251859364    -0.2024440779    -0.6562577675
   11      Cl     -1.2577877526    -0.5550702410    -2.3646782563
   12      C       1.2884934157    -0.0784391837    -0.7546436748
   13      C       2.2501560144    -1.0778854947    -0.5718242423
   14      Cl      1.9826287009    -2.3711150298     0.5756560456
   15      C       3.4388059277    -1.0759497600    -1.2915936414
   16      H       4.1675330179    -1.8597176679    -1.1392100883
   17      C       3.6939539922    -0.0637064248    -2.2113093692
   18      Cl      5.1976859358    -0.0945531549    -3.0913053456
   19      C       2.7480245298     0.9478361703    -2.4096796678
   20      Cl      3.0175317574     2.2405132125    -3.5485957053
   21      C       1.5624952559     0.9271898511    -1.6845485063
   22      H       0.8382429153     1.7151705689    -1.8447493824
 ----------------------------------------------------------------
 Nuclear Repulsion Energy =        2357.02723321 hartrees
 There are       97 alpha and       97 beta electrons
 Applying Cartesian multipole field
    Component          Value
    ---------          -----
     (2,0,0)        1.00000E-12
     (0,2,0)        2.00000E-11
     (0,0,2)       -3.00000E-11
 Nucleus-field energy     =    -0.0000000833 hartrees
 Requested basis set is 6-311++G(d,p)
 There are 178 shells and 495 basis functions
 A cutoff of  1.0D-15 yielded  11652 shell pairs
 There are    100002 function pairs (    107517 Cartesian)
 Smallest overlap matrix eigenvalue = 1.87E-07
 Linear dependence detected in AO basis
 Number of orthogonalized atomic orbitals = 489
 Maximum deviation from orthogonality = 2.822E-10
 Guess from superposition of atomic densities
 Warning:  Energy on first SCF cycle will be non-variational
 SAD guess density has 194.000000 electrons

 -----------------------------------------------------------------------
  General SCF calculation program by
  Eric Jon Sundstrom, Paul Horn, Yuezhi Mao, Dmitri Zuev, Alec White,
  David Stuck, Shaama M.S., Shane Yost, Joonho Lee, David Small,
  Daniel Levine, Susi Lehtola, Hugh Burton, Evgeny Epifanovsky,
  Bang C. Huynh
 -----------------------------------------------------------------------
 Exchange:     0.2000 Hartree-Fock + 0.0800 Slater + 0.7200 B88
 Correlation:  0.1900 VWN1RPA + 0.8100 LYP
 Using SG-1 standard quadrature grid
 A restricted SCF calculation will be
 performed using DIIS
 SCF converges when DIIS error is below 1.0e-08
 ---------------------------------------
  Cycle       Energy         DIIS error
 ---------------------------------------
    1   -3685.2213091297      2.74e-02  
    2   -3680.6370392356      1.91e-03  
    3   -3680.5815135200      2.27e-03  
    4   -3680.7369459860      5.19e-04  
    5   -3680.7438388470      2.44e-04  
    6   -3680.7453883107      1.04e-04  
    7   -3680.7457121678      2.52e-05  
    8   -3680.7457293013      8.16e-06  
    9   -3680.7457312588      2.11e-06  
   10   -3680.7457313783      8.18e-07  
   11   -3680.7457313983      1.81e-07  
   12   -3680.7457313988      1.04e-07  
   13   -3680.7457313994      3.42e-08  
   14   -3680.7457313995      1.02e-08  
   15   -3680.7457313992      3.81e-09  Convergence criterion met
 ---------------------------------------
 SCF time:   CPU 910.93s  wall 911.00s 
 SCF   energy in the final basis set =    -3680.7457313992
 Total energy in the final basis set =    -3680.7457313992

 --------------------------------------------------------------

                    Orbital Energies (a.u.)
 --------------------------------------------------------------

 Alpha MOs
 -- Occupied --
********-101.5820-101.5814-101.5791-101.5781-101.5764-101.5747 -10.2823
-10.2812 -10.2795 -10.2791 -10.2755 -10.2719 -10.2716 -10.2489 -10.2368
-10.2295 -10.2236 -10.2226  -9.4969  -9.4966  -9.4959  -9.4942  -9.4927
 -9.4910  -9.4897  -7.2616  -7.2615  -7.2607  -7.2591  -7.2575  -7.2559
 -7.2544  -7.2517  -7.2514  -7.2510  -7.2508  -7.2507  -7.2502  -7.2490
 -7.2482  -7.2475  -7.2469  -7.2457  -7.2452  -7.2444  -7.2440  -0.9652
 -0.9467  -0.9246  -0.9113  -0.8927  -0.8820  -0.8806  -0.8524  -0.8421
 -0.8031  -0.7690  -0.7462  -0.7455  -0.6771  -0.6556  -0.6272  -0.6139
 -0.5551  -0.5515  -0.5343  -0.5323  -0.5026  -0.4874  -0.4732  -0.4727
 -0.4674  -0.4616  -0.4513  -0.4412  -0.4288  -0.4188  -0.4161  -0.4113
 -0.3963  -0.3815  -0.3702  -0.3655  -0.3596  -0.3502  -0.3491  -0.3402
 -0.3380  -0.3336  -0.3293  -0.3281  -0.3272  -0.2943  -0.2787  -0.2686
 -0.2658
 -- Virtual --
 -0.0770  -0.0625  -0.0551  -0.0481  -0.0444  -0.0286  -0.0113  -0.0102
 -0.0021   0.0022   0.0093   0.0134   0.0227   0.0256   0.0284   0.0314
  0.0388   0.0444   0.0492   0.0536   0.0566   0.0600   0.0633   0.0708
  0.0727   0.0786   0.0800   0.0861   0.0892   0.0929   0.0936   0.0988
  0.1022   0.1052   0.1082   0.1093   0.1101   0.1141   0.1166   0.1183
  0.1236   0.1252   0.1284   0.1300   0.1314   0.1352   0.1379   0.1404
  0.1421   0.1492   0.1518   0.1582   0.1601   0.1633   0.1663   0.1723
  0.1758   0.1847   0.1876   0.1933   0.1970   0.1984   0.2038   0.2063
  0.2116   0.2156   0.2187   0.2223   0.2251   0.2281   0.2329   0.2371
  0.2379   0.2410   0.2496   0.2519   0.2546   0.2577   0.2601   0.2623
  0.2669   0.2714   0.2740   0.2776   0.2790   0.2858   0.2865   0.2912
  0.2923   0.3000   0.3058   0.3110   0.3141   0.3188   0.3280   0.3348
  0.3403   0.3513   0.3908   0.4055   0.4124   0.4158   0.4257   0.4309
  0.4336   0.4439   0.4443   0.4470   0.4549   0.4639   0.4669   0.4724
  0.4762   0.4817   0.4830   0.4910   0.4950   0.5008   0.5033   0.5084
  0.5109   0.5262   0.5395   0.5472   0.5542   0.5606   0.5659   0.5716
  0.5853   0.5885   0.5937   0.5949   0.6004   0.6052   0.6124   0.6160
  0.6173   0.6226   0.6402   0.6439   0.6598   0.6645   0.6664   0.6695
  0.6731   0.6847   0.6917   0.7015   0.7111   0.7299   0.7535   0.7748
  0.7910   0.7985   0.8045   0.8142   0.8210   0.8247   0.8279   0.8323
  0.8349   0.8401   0.8408   0.8425   0.8453   0.8455   0.8496   0.8531
  0.8564   0.8610   0.8734   0.8744   0.8827   0.8843   0.8886   0.8952
  0.9027   0.9091   0.9133   0.9157   0.9176   0.9253   0.9294   0.9322
  0.9387   0.9418   0.9482   0.9559   0.9620   0.9629   0.9703   0.9732
  0.9847   0.9904   0.9967   0.9976   1.0092   1.0226   1.0327   1.0450
  1.0600   1.0868   1.1017   1.1374   1.1444   1.1570   1.1647   1.1882
  1.2046   1.2152   1.2197   1.2220   1.2357   1.2530   1.2544   1.2618
  1.2737   1.2858   1.2903   1.2962   1.3128   1.3164   1.3402   1.3529
  1.3670   1.3740   1.4075   1.4400   1.4575   1.4881   1.5098   1.5417
  1.5451   1.5608   1.5683   1.5819   1.5935   1.6219   1.6399   1.6693
  1.6806   1.7239   1.7316   1.7416   1.7507   1.7591   1.7654   1.8163
  1.8292   1.8362   1.8587   1.8641   1.8855   1.9104   1.9182   1.9270
  1.9571   1.9712   1.9800   2.0049   2.0179   2.0388   2.0577   2.0777
  2.1062   2.1325   2.1541   2.1862   2.2187   2.2221   2.2364   2.2395
  2.2506   2.2563   2.2662   2.2823   2.2912   2.3019   2.3050   2.3254
  2.3293   2.3604   2.3788   2.4011   2.4146   2.4153   2.4318   2.4533
  2.4656   2.4775   2.4988   2.5180   2.5255   2.5380   2.5566   2.5735
  2.5971   2.6005   2.6042   2.6275   2.6487   2.6657   2.6792   2.6916
  2.7223   2.7333   2.7437   2.7525   2.7651   2.7843   2.8004   2.8171
  2.8265   2.8666   2.8969   2.9450   2.9660   3.0392   3.0646   3.0679
  3.0747   3.1057   3.1171   3.1417   3.1500   3.2044   3.2324   3.2559
  3.2674   3.3427   3.3658   3.4911   3.5101   3.5232   3.6031   3.7401
  3.7783   3.8179   3.8920   3.9041   4.0012   4.1183   4.3380   4.7911
  4.8188   9.7491   9.7616   9.7793   9.7952   9.8040   9.8214   9.8525
 23.3156  23.4851  23.7812  23.8317  23.8571  23.8832  23.9299  23.9309
 24.0065  24.0502  24.0722  24.1122  25.7785  25.7996  25.8041  25.8611
 25.9136  25.9202  25.9679  26.0878  26.1095  26.1230  26.1667  26.2098
 26.3072  26.3727  26.5060  26.5402  26.5956  26.7329  26.7611  26.8395
 26.9763 215.7432 215.7522 215.7737 215.7915 215.8033 215.8240 215.8642
 --------------------------------------------------------------

          Ground-State Mulliken Net Atomic Charges

     Atom                 Charge (a.u.)
  ----------------------------------------
      1 C                    -0.246743
      2 C                    -0.726926
      3 Cl                    0.566694
      4 C                     0.368650
      5 Cl                    0.494702
      6 C                    -1.366631
      7 H                     0.225145
      8 C                     0.140792
      9 Cl                    0.510244
     10 C                    -0.594239
     11 Cl                    0.594014
     12 C                    -0.064382
     13 C                    -0.301773
     14 Cl                    0.335012
     15 C                    -0.552861
     16 H                     0.227578
     17 C                     0.115969
     18 Cl                    0.527764
     19 C                     0.108111
     20 Cl                    0.615617
     21 C                    -1.208838
     22 H                     0.232101
  ----------------------------------------
  Sum of atomic charges =     0.000000

 -----------------------------------------------------------------
                    Cartesian Multipole Moments
 -----------------------------------------------------------------
    Charge (ESU x 10^10)
                 0.0000
    Dipole Moment (Debye)
         X      -0.7711      Y       0.0294      Z       0.5519
       Tot       0.9487
    Quadrupole Moments (Debye-Ang)
        XX    -155.5267     XY      -3.7187     YY    -157.3814
        XZ      -0.6248     YZ       0.3339     ZZ    -160.9753
    Octopole Moments (Debye-Ang^2)
       XXX    -337.5361    XXY     -13.0340    XYY    -107.2290
       YYY      10.0005    XXZ      85.5345    XYZ       5.8777
       YYZ      63.3375    XZZ    -125.2202    YZZ       0.4161
       ZZZ     205.8837
    Hexadecapole Moments (Debye-Ang^3)
      XXXX   -6700.6098   XXXY    -148.3096   XXYY   -1336.2790
      XYYY     -80.3612   YYYY   -1208.3354   XXXZ    1313.8780
      XXYZ      94.4537   XYYZ     435.1680   YYYZ     160.6624
      XXZZ   -1918.5853   XYZZ     -28.2814   YYZZ    -971.9923
      XZZZ    1350.4640   YZZZ     190.8762   ZZZZ   -4653.1808
 -----------------------------------------------------------------
 Calculating analytic gradient of the SCF energy
 Gradient of SCF Energy
            1           2           3           4           5           6
    1  -0.0002483   0.0003689   0.0010260   0.0000480   0.0000928   0.0000304
    2   0.0000465  -0.0004429  -0.0060924  -0.0000439  -0.0000216   0.0000339
    3  -0.0003399   0.0001293  -0.0033965   0.0001144  -0.0000742  -0.0000038
            7           8           9          10          11          12
    1   0.0000138  -0.0001284   0.0001879  -0.0000416   0.0001604  -0.0000277
    2   0.0000132  -0.0000642   0.0000514   0.0006994   0.0001509  -0.0001862
    3   0.0000010  -0.0002177  -0.0000249  -0.0001659   0.0001462   0.0001280
           13          14          15          16          17          18
    1  -0.0000463  -0.0007857  -0.0000416  -0.0000113   0.0003971  -0.0002023
    2   0.0010022   0.0053339  -0.0000220   0.0000159  -0.0001272   0.0000186
    3   0.0004748   0.0039203   0.0000580  -0.0000232  -0.0000894   0.0000517
           19          20          21          22
    1  -0.0002350   0.0000274  -0.0003505  -0.0002340
    2   0.0005117  -0.0002108  -0.0006833   0.0000170
    3  -0.0003187   0.0001761  -0.0005473   0.0000015
 Max gradient component =       6.092E-03
 RMS gradient           =       1.221E-03
 Gradient time:  CPU 302.63 s  wall 302.65 s
 Geometry Optimization Parameters
   NAtoms,    NIC,     NZ,  NCons,   NDum,   NFix, NCnnct, MaxDiis
       22     163      22       0       0       0       0       0

 Cartesian Hessian Update
 Hessian updated using BFGS update


** GEOMETRY OPTIMIZATION IN DELOCALIZED INTERNAL COORDINATES **
   Searching for a Minimum

   Optimization Cycle:   7

                       Coordinates (Angstroms)
     ATOM                X               Y               Z
      1  C         0.0056224229   -0.0414373252    0.0033295710
      2  C         0.0032714109    0.1870671197    1.3907252493
      3  Cl        1.5142320052    0.3827803510    2.2300321446
      4  C        -1.2027530644    0.2615207919    2.0935867233
      5  Cl       -1.2435114208    0.5448480557    3.8133758833
      6  C        -2.4102214160    0.1167037590    1.4240219554
      7  H        -3.3405405844    0.1826233648    1.9705265658
      8  C        -2.4262382524   -0.1169866323    0.0557694232
      9  Cl       -3.9726522789   -0.3015787314   -0.7284866746
     10  C        -1.2251859364   -0.2024440779   -0.6562577675
     11  Cl       -1.2577877526   -0.5550702410   -2.3646782563
     12  C         1.2884934157   -0.0784391837   -0.7546436748
     13  C         2.2501560144   -1.0778854947   -0.5718242423
     14  Cl        1.9826287009   -2.3711150298    0.5756560456
     15  C         3.4388059277   -1.0759497600   -1.2915936414
     16  H         4.1675330179   -1.8597176679   -1.1392100883
     17  C         3.6939539922   -0.0637064248   -2.2113093692
     18  Cl        5.1976859358   -0.0945531549   -3.0913053456
     19  C         2.7480245298    0.9478361703   -2.4096796678
     20  Cl        3.0175317574    2.2405132125   -3.5485957053
     21  C         1.5624952559    0.9271898511   -1.6845485063
     22  H         0.8382429153    1.7151705689   -1.8447493824
   Point Group: c1    Number of degrees of freedom:    60


   Energy is  -3680.745731399

 Hessian updated using BFGS update

 60 Hessian modes will be used to form the next step
  Hessian Eigenvalues:
     0.012212    0.017770    0.018829    0.020870    0.020953    0.022573
     0.023025    0.023646    0.023841    0.023888    0.024091    0.024104
     0.024115    0.024120    0.024138    0.024143    0.024157    0.024236
     0.028056    0.073853    0.160000    0.160007    0.160334    0.217002
     0.230031    0.232325    0.235634    0.241260    0.249978    0.249991
     0.249996    0.250002    0.250034    0.250154    0.250815    0.258624
     0.289464    0.292463    0.300929    0.301028    0.301035    0.301069
     0.301379    0.317801    0.355047    0.356668    0.356697    0.374506
     0.413993    0.426928    0.430314    0.455412    0.463285    0.467668
     0.471770    0.478056    0.478351    0.479152    0.485881    0.580872

 Minimum search - taking simple RFO step
 Searching for Lamda that Minimizes Along All modes
 Value Taken    Lamda =  -0.00309207
 Calculated Step too Large.  Step scaled by  0.684192
 Step Taken.  Stepsize is  0.300000

                             Maximum     Tolerance    Cnvgd?
         Gradient           0.005067      0.000300      NO
         Displacement       0.205768      0.001200      NO
         Energy change     -0.002651      0.000001      NO


 New Cartesian Coordinates Obtained by Inverse Iteration

 Displacement from previous Coordinates is:  0.539856
 ----------------------------------------------------------------
             Standard Nuclear Orientation (Angstroms)
    I     Atom           X                Y                Z
 ----------------------------------------------------------------
    1      C       0.0043224707    -0.0380740151     0.0028598239
    2      C       0.0029688813     0.2286242880     1.3824424541
    3      Cl      1.5165354988     0.4704279539     2.2080308930
    4      C      -1.2019599645     0.3008955607     2.0869865581
    5      Cl     -1.2438151009     0.6313385444     3.7984133521
    6      C      -2.4081709472     0.1131609678     1.4251580048
    7      H      -3.3381096417     0.1757589751     1.9728728325
    8      C      -2.4239270627    -0.1581514938     0.0640076763
    9      Cl     -3.9685218199    -0.3953563184    -0.7097588604
   10      C      -1.2227630514    -0.2395394469    -0.6493354476
   11      Cl     -1.2450301346    -0.6308085166    -2.3489722169
   12      C       1.2870507451    -0.0752053461    -0.7574227770
   13      C       2.2247229246    -1.1014078433    -0.6064525558
   14      Cl      1.9245499475    -2.4213621113     0.5032737423
   15      C       3.4144870969    -1.1022890356    -1.3239087155
   16      H       4.1269482223    -1.9051651184    -1.1958820838
   17      C       3.6921350089    -0.0656971473    -2.2098312085
   18      Cl      5.1982107742    -0.0987195503    -3.0869386478
   19      C       2.7687732557     0.9714378736    -2.3769563691
   20      Cl      3.0665218047     2.2924359635    -3.4760448472
   21      C       1.5816743145     0.9541662805    -1.6532203592
   22      H       0.8731833740     1.7608990569    -1.7891800085
 ----------------------------------------------------------------
 Nuclear Repulsion Energy =        2355.52517473 hartrees
 There are       97 alpha and       97 beta electrons
 Applying Cartesian multipole field
    Component          Value
    ---------          -----
     (2,0,0)        1.00000E-12
     (0,2,0)        2.00000E-11
     (0,0,2)       -3.00000E-11
 Nucleus-field energy     =    -0.0000000803 hartrees
 Requested basis set is 6-311++G(d,p)
 There are 178 shells and 495 basis functions
 A cutoff of  1.0D-15 yielded  11643 shell pairs
 There are     99930 function pairs (    107442 Cartesian)
 Smallest overlap matrix eigenvalue = 1.83E-07
 Linear dependence detected in AO basis
 Number of orthogonalized atomic orbitals = 489
 Maximum deviation from orthogonality = 1.512E-09
 Guess from superposition of atomic densities
 Warning:  Energy on first SCF cycle will be non-variational
 SAD guess density has 194.000000 electrons

 -----------------------------------------------------------------------
  General SCF calculation program by
  Eric Jon Sundstrom, Paul Horn, Yuezhi Mao, Dmitri Zuev, Alec White,
  David Stuck, Shaama M.S., Shane Yost, Joonho Lee, David Small,
  Daniel Levine, Susi Lehtola, Hugh Burton, Evgeny Epifanovsky,
  Bang C. Huynh
 -----------------------------------------------------------------------
 Exchange:     0.2000 Hartree-Fock + 0.0800 Slater + 0.7200 B88
 Correlation:  0.1900 VWN1RPA + 0.8100 LYP
 Using SG-1 standard quadrature grid
 A restricted SCF calculation will be
 performed using DIIS
 SCF converges when DIIS error is below 1.0e-08
 ---------------------------------------
  Cycle       Energy         DIIS error
 ---------------------------------------
    1   -3685.2146641844      2.74e-02  
    2   -3680.6386120855      1.91e-03  
    3   -3680.5827955737      2.28e-03  
    4   -3680.7384938073      5.23e-04  
    5   -3680.7454553877      2.48e-04  
    6   -3680.7470706970      1.04e-04  
    7   -3680.7473918422      2.50e-05  
    8   -3680.7474086730      8.14e-06  
    9   -3680.7474106257      2.07e-06  
   10   -3680.7474107407      8.11e-07  
   11   -3680.7474107605      1.70e-07  
   12   -3680.7474107610      9.68e-08  
   13   -3680.7474107615      3.43e-08  
   14   -3680.7474107614      1.04e-08  
   15   -3680.7474107613      3.85e-09  Convergence criterion met
 ---------------------------------------
 SCF time:   CPU 869.96s  wall 870.00s 
 SCF   energy in the final basis set =    -3680.7474107613
 Total energy in the final basis set =    -3680.7474107613

 --------------------------------------------------------------

                    Orbital Energies (a.u.)
 --------------------------------------------------------------

 Alpha MOs
 -- Occupied --
********-101.5820-101.5815-101.5798-101.5780-101.5764-101.5753 -10.2822
-10.2812 -10.2796 -10.2792 -10.2755 -10.2718 -10.2717 -10.2484 -10.2365
-10.2296 -10.2236 -10.2227  -9.4968  -9.4966  -9.4961  -9.4947  -9.4926
 -9.4910  -9.4902  -7.2616  -7.2615  -7.2608  -7.2597  -7.2574  -7.2559
 -7.2549  -7.2517  -7.2514  -7.2510  -7.2509  -7.2507  -7.2503  -7.2495
 -7.2488  -7.2474  -7.2468  -7.2457  -7.2452  -7.2449  -7.2445  -0.9651
 -0.9466  -0.9243  -0.9112  -0.8929  -0.8819  -0.8807  -0.8520  -0.8423
 -0.8031  -0.7690  -0.7462  -0.7457  -0.6771  -0.6553  -0.6274  -0.6140
 -0.5546  -0.5514  -0.5354  -0.5324  -0.5023  -0.4874  -0.4732  -0.4725
 -0.4674  -0.4614  -0.4512  -0.4413  -0.4289  -0.4176  -0.4161  -0.4114
 -0.3955  -0.3809  -0.3700  -0.3653  -0.3595  -0.3501  -0.3493  -0.3399
 -0.3381  -0.3335  -0.3309  -0.3291  -0.3276  -0.2930  -0.2800  -0.2685
 -0.2663
 -- Virtual --
 -0.0749  -0.0628  -0.0550  -0.0497  -0.0451  -0.0288  -0.0113  -0.0103
 -0.0023   0.0021   0.0092   0.0133   0.0227   0.0255   0.0282   0.0312
  0.0390   0.0441   0.0493   0.0535   0.0568   0.0592   0.0626   0.0709
  0.0730   0.0783   0.0798   0.0854   0.0896   0.0926   0.0935   0.0992
  0.1019   0.1051   0.1078   0.1087   0.1099   0.1138   0.1168   0.1184
  0.1229   0.1247   0.1286   0.1302   0.1312   0.1344   0.1380   0.1403
  0.1420   0.1485   0.1513   0.1594   0.1606   0.1621   0.1666   0.1727
  0.1755   0.1844   0.1876   0.1932   0.1969   0.1979   0.2031   0.2070
  0.2120   0.2150   0.2188   0.2217   0.2244   0.2276   0.2319   0.2370
  0.2383   0.2400   0.2500   0.2516   0.2547   0.2565   0.2598   0.2614
  0.2677   0.2711   0.2736   0.2767   0.2781   0.2852   0.2883   0.2923
  0.2930   0.2996   0.3037   0.3116   0.3134   0.3189   0.3269   0.3343
  0.3420   0.3513   0.3905   0.4062   0.4116   0.4180   0.4271   0.4306
  0.4341   0.4438   0.4445   0.4473   0.4543   0.4635   0.4666   0.4717
  0.4762   0.4815   0.4841   0.4907   0.4941   0.5028   0.5045   0.5102
  0.5128   0.5258   0.5380   0.5464   0.5557   0.5628   0.5677   0.5703
  0.5850   0.5886   0.5925   0.5949   0.6009   0.6076   0.6119   0.6184
  0.6191   0.6237   0.6415   0.6452   0.6592   0.6624   0.6679   0.6692
  0.6741   0.6823   0.6897   0.6994   0.7121   0.7291   0.7568   0.7750
  0.7905   0.7992   0.8030   0.8161   0.8208   0.8243   0.8274   0.8327
  0.8351   0.8392   0.8411   0.8428   0.8446   0.8471   0.8509   0.8530
  0.8573   0.8645   0.8717   0.8756   0.8806   0.8830   0.8902   0.8933
  0.9013   0.9061   0.9074   0.9147   0.9175   0.9257   0.9297   0.9333
  0.9405   0.9430   0.9492   0.9556   0.9626   0.9633   0.9724   0.9751
  0.9860   0.9898   0.9974   1.0016   1.0050   1.0232   1.0355   1.0439
  1.0580   1.0901   1.1027   1.1424   1.1441   1.1576   1.1647   1.1919
  1.2078   1.2163   1.2200   1.2224   1.2362   1.2529   1.2555   1.2628
  1.2749   1.2842   1.2886   1.2958   1.3142   1.3183   1.3369   1.3534
  1.3676   1.3730   1.4112   1.4345   1.4606   1.4831   1.5061   1.5445
  1.5484   1.5605   1.5700   1.5801   1.5934   1.6226   1.6385   1.6681
  1.6823   1.7232   1.7341   1.7415   1.7502   1.7572   1.7648   1.8146
  1.8284   1.8340   1.8563   1.8601   1.8842   1.9134   1.9222   1.9303
  1.9562   1.9721   1.9826   2.0045   2.0175   2.0380   2.0597   2.0779
  2.1055   2.1285   2.1529   2.1888   2.2195   2.2246   2.2360   2.2385
  2.2496   2.2549   2.2647   2.2841   2.2941   2.2990   2.3048   2.3271
  2.3309   2.3555   2.3773   2.4024   2.4165   2.4189   2.4351   2.4521
  2.4606   2.4825   2.4931   2.5185   2.5242   2.5378   2.5551   2.5754
  2.5965   2.6003   2.6042   2.6247   2.6491   2.6663   2.6825   2.6893
  2.7221   2.7329   2.7435   2.7515   2.7666   2.7809   2.8025   2.8186
  2.8287   2.8593   2.8956   2.9484   2.9674   3.0425   3.0661   3.0682
  3.0762   3.1062   3.1168   3.1421   3.1490   3.2049   3.2369   3.2546
  3.2680   3.3445   3.3654   3.4925   3.5106   3.5245   3.6048   3.7428
  3.7790   3.8179   3.8919   3.9051   4.0024   4.1183   4.3304   4.7924
  4.8186   9.7530   9.7618   9.7789   9.7949   9.8034   9.8175   9.8518
 23.3177  23.4855  23.7823  23.8320  23.8570  23.8845  23.9298  23.9309
 24.0083  24.0517  24.0721  24.1156  25.7786  25.7976  25.8043  25.8612
 25.9182  25.9309  25.9516  26.0887  26.1112  26.1282  26.1675  26.2125
 26.2864  26.3711  26.5074  26.5372  26.5990  26.7319  26.7693  26.8295
 26.9812 215.7473 215.7525 215.7731 215.7910 215.8018 215.8213 215.8630
 --------------------------------------------------------------

          Ground-State Mulliken Net Atomic Charges

     Atom                 Charge (a.u.)
  ----------------------------------------
      1 C                    -0.295532
      2 C                    -0.801359
      3 Cl                    0.567065
      4 C                     0.391410
      5 Cl                    0.502703
      6 C                    -1.235651
      7 H                     0.227706
      8 C                     0.190671
      9 Cl                    0.515614
     10 C                    -0.658367
     11 Cl                    0.596134
     12 C                    -0.094597
     13 C                    -0.421948
     14 Cl                    0.356813
     15 C                    -0.430520
     16 H                     0.229584
     17 C                     0.143941
     18 Cl                    0.530765
     19 C                    -0.000979
     20 Cl                    0.612216
     21 C                    -1.157456
     22 H                     0.231786
  ----------------------------------------
  Sum of atomic charges =     0.000000

 -----------------------------------------------------------------
                    Cartesian Multipole Moments
 -----------------------------------------------------------------
    Charge (ESU x 10^10)
                 0.0000
    Dipole Moment (Debye)
         X      -0.7925      Y       0.0308      Z       0.5410
       Tot       0.9601
    Quadrupole Moments (Debye-Ang)
        XX    -155.6951     XY      -3.7912     YY    -157.2415
        XZ      -0.7338     YZ       0.3927     ZZ    -160.9246
    Octopole Moments (Debye-Ang^2)
       XXX    -339.1393    XXY     -13.2499    XYY    -106.8826
       YYY       9.6565    XXZ      85.2790    XYZ       6.3327
       YYZ      63.0635    XZZ    -125.1216    YZZ       0.1731
       ZZZ     205.8710
    Hexadecapole Moments (Debye-Ang^3)
      XXXX   -6703.6306   XXXY    -178.7007   XXYY   -1345.5313
      XYYY    -112.9823   YYYY   -1276.5363   XXXZ    1324.4246
      XXYZ      83.8523   XYYZ     437.7633   YYYZ     122.4720
      XXZZ   -1904.6734   XYZZ     -38.4469   YYZZ    -970.4225
      XZZZ    1360.4005   YZZZ     157.7974   ZZZZ   -4579.2599
 -----------------------------------------------------------------
 Calculating analytic gradient of the SCF energy
 Gradient of SCF Energy
            1           2           3           4           5           6
    1  -0.0006655   0.0001037   0.0008281   0.0000325   0.0000187   0.0000236
    2  -0.0000792  -0.0002631  -0.0037596   0.0000354  -0.0000215  -0.0000396
    3  -0.0001605  -0.0001670  -0.0019263  -0.0000020  -0.0000004  -0.0001134
            7           8           9          10          11          12
    1  -0.0000165  -0.0002398   0.0000692   0.0002986   0.0003179   0.0003944
    2   0.0000107   0.0000290   0.0000410   0.0005518   0.0000584  -0.0001890
    3   0.0000238   0.0001672   0.0000258  -0.0002215   0.0000939  -0.0001051
           13          14          15          16          17          18
    1  -0.0001754  -0.0003969  -0.0000205   0.0000071   0.0000509  -0.0000505
    2   0.0008755   0.0030066  -0.0000744   0.0000195  -0.0000035   0.0000431
    3   0.0002591   0.0024891   0.0000931  -0.0000323  -0.0000048   0.0000029
           19          20          21          22
    1   0.0000097   0.0000206  -0.0003920  -0.0002177
    2   0.0002463  -0.0001399  -0.0003064  -0.0000414
    3  -0.0002389   0.0001173  -0.0002783  -0.0000217
 Max gradient component =       3.760E-03
 RMS gradient           =       7.466E-04
 Gradient time:  CPU 299.16 s  wall 299.17 s
 Geometry Optimization Parameters
   NAtoms,    NIC,     NZ,  NCons,   NDum,   NFix, NCnnct, MaxDiis
       22     163      22       0       0       0       0       0

 Cartesian Hessian Update
 Hessian updated using BFGS update


** GEOMETRY OPTIMIZATION IN DELOCALIZED INTERNAL COORDINATES **
   Searching for a Minimum

   Optimization Cycle:   8

                       Coordinates (Angstroms)
     ATOM                X               Y               Z
      1  C         0.0043224707   -0.0380740151    0.0028598239
      2  C         0.0029688813    0.2286242880    1.3824424541
      3  Cl        1.5165354988    0.4704279539    2.2080308930
      4  C        -1.2019599645    0.3008955607    2.0869865581
      5  Cl       -1.2438151009    0.6313385444    3.7984133521
      6  C        -2.4081709472    0.1131609678    1.4251580048
      7  H        -3.3381096417    0.1757589751    1.9728728325
      8  C        -2.4239270627   -0.1581514938    0.0640076763
      9  Cl       -3.9685218199   -0.3953563184   -0.7097588604
     10  C        -1.2227630514   -0.2395394469   -0.6493354476
     11  Cl       -1.2450301346   -0.6308085166   -2.3489722169
     12  C         1.2870507451   -0.0752053461   -0.7574227770
     13  C         2.2247229246   -1.1014078433   -0.6064525558
     14  Cl        1.9245499475   -2.4213621113    0.5032737423
     15  C         3.4144870969   -1.1022890356   -1.3239087155
     16  H         4.1269482223   -1.9051651184   -1.1958820838
     17  C         3.6921350089   -0.0656971473   -2.2098312085
     18  Cl        5.1982107742   -0.0987195503   -3.0869386478
     19  C         2.7687732557    0.9714378736   -2.3769563691
     20  Cl        3.0665218047    2.2924359635   -3.4760448472
     21  C         1.5816743145    0.9541662805   -1.6532203592
     22  H         0.8731833740    1.7608990569   -1.7891800085
   Point Group: c1    Number of degrees of freedom:    60


   Energy is  -3680.747410761

 Hessian updated using BFGS update

 60 Hessian modes will be used to form the next step
  Hessian Eigenvalues:
     0.008902    0.017790    0.018724    0.020840    0.020940    0.022092
     0.023018    0.023638    0.023838    0.023883    0.024091    0.024100
     0.024115    0.024118    0.024137    0.024142    0.024159    0.024209
     0.028066    0.073647    0.160000    0.160008    0.160322    0.216948
     0.230021    0.232335    0.235621    0.241256    0.249843    0.249992
     0.249997    0.249998    0.250049    0.250173    0.250824    0.258588
     0.289483    0.292391    0.300929    0.301028    0.301036    0.301048
     0.301391    0.318074    0.355047    0.356669    0.356698    0.374491
     0.413979    0.426901    0.430312    0.455407    0.463270    0.467719
     0.471779    0.478110    0.478353    0.479154    0.485878    0.580560

 Minimum search - taking simple RFO step
 Searching for Lamda that Minimizes Along All modes
 Value Taken    Lamda =  -0.00172631
 Calculated Step too Large.  Step scaled by  0.754154
 Step Taken.  Stepsize is  0.300000

                             Maximum     Tolerance    Cnvgd?
         Gradient           0.003133      0.000300      NO
         Displacement       0.206333      0.001200      NO
         Energy change     -0.001679      0.000001      NO


 New Cartesian Coordinates Obtained by Inverse Iteration

 Displacement from previous Coordinates is:  0.540378
 ----------------------------------------------------------------
             Standard Nuclear Orientation (Angstroms)
    I     Atom           X                Y                Z
 ----------------------------------------------------------------
    1      C       0.0033929006    -0.0319847252     0.0022815229
    2      C       0.0014259727     0.2709499991     1.3736286708
    3      Cl      1.5149909993     0.5645992412     2.1841217927
    4      C      -1.2023495922     0.3368958375     2.0802917006
    5      Cl     -1.2462389662     0.7135412741     3.7820687437
    6      C      -2.4061087759     0.1052462254     1.4272115691
    7      H      -3.3356677722     0.1623252103     1.9761795740
    8      C      -2.4203158239    -0.2013782514     0.0734959497
    9      Cl     -3.9611563519    -0.4915110727    -0.6897300891
   10      C      -1.2196108398    -0.2753181047    -0.6413163668
   11      Cl     -1.2343110161    -0.6985998643    -2.3328330945
   12      C       1.2859045924    -0.0686458720    -0.7593368977
   13      C       2.1985603201    -1.1207492317    -0.6401968340
   14      Cl      1.8645056787    -2.4641851036     0.4318367156
   15      C       3.3888096865    -1.1270753662    -1.3563702026
   16      H       4.0831455145    -1.9491578263    -1.2527669643
   17      C       3.6903948813    -0.0696372475    -2.2095682882
   18      Cl      5.1969188315    -0.1098550429    -3.0863930874
   19      C       2.7915433601     0.9930697985    -2.3444651850
   20      Cl      3.1189626683     2.3390834117    -3.4045896868
   21      C       1.6035007825     0.9816671449    -1.6212356017
   22      H       0.9134895458     1.8080890870    -1.7321727014
 ----------------------------------------------------------------
 Nuclear Repulsion Energy =        2354.42901600 hartrees
 There are       97 alpha and       97 beta electrons
 Applying Cartesian multipole field
    Component          Value
    ---------          -----
     (2,0,0)        1.00000E-12
     (0,2,0)        2.00000E-11
     (0,0,2)       -3.00000E-11
 Nucleus-field energy     =    -0.0000000775 hartrees
 Requested basis set is 6-311++G(d,p)
 There are 178 shells and 495 basis functions
 A cutoff of  1.0D-15 yielded  11654 shell pairs
 There are    100014 function pairs (    107536 Cartesian)
 Smallest overlap matrix eigenvalue = 1.76E-07
 Linear dependence detected in AO basis
 Number of orthogonalized atomic orbitals = 489
 Maximum deviation from orthogonality = 2.656E-10
 Guess from superposition of atomic densities
 Warning:  Energy on first SCF cycle will be non-variational
 SAD guess density has 194.000000 electrons

 -----------------------------------------------------------------------
  General SCF calculation program by
  Eric Jon Sundstrom, Paul Horn, Yuezhi Mao, Dmitri Zuev, Alec White,
  David Stuck, Shaama M.S., Shane Yost, Joonho Lee, David Small,
  Daniel Levine, Susi Lehtola, Hugh Burton, Evgeny Epifanovsky,
  Bang C. Huynh
 -----------------------------------------------------------------------
 Exchange:     0.2000 Hartree-Fock + 0.0800 Slater + 0.7200 B88
 Correlation:  0.1900 VWN1RPA + 0.8100 LYP
 Using SG-1 standard quadrature grid
 A restricted SCF calculation will be
 performed using DIIS
 SCF converges when DIIS error is below 1.0e-08
 ---------------------------------------
  Cycle       Energy         DIIS error
 ---------------------------------------
    1   -3685.2107877855      2.74e-02  
    2   -3680.6395144408      1.92e-03  
    3   -3680.5834116047      2.28e-03  
    4   -3680.7393794885      5.26e-04  
    5   -3680.7464118287      2.52e-04  
    6   -3680.7480839453      1.03e-04  
    7   -3680.7484025562      2.49e-05  
    8   -3680.7484191530      8.13e-06  
    9   -3680.7484211027      2.04e-06  
   10   -3680.7484212145      8.07e-07  
   11   -3680.7484212338      1.61e-07  
   12   -3680.7484212347      9.00e-08  
   13   -3680.7484212351      3.41e-08  
   14   -3680.7484212350      1.04e-08  
   15   -3680.7484212349      3.89e-09  Convergence criterion met
 ---------------------------------------
 SCF time:   CPU 871.59s  wall 871.00s 
 SCF   energy in the final basis set =    -3680.7484212349
 Total energy in the final basis set =    -3680.7484212349

 --------------------------------------------------------------

                    Orbital Energies (a.u.)
 --------------------------------------------------------------

 Alpha MOs
 -- Occupied --
********-101.5820-101.5816-101.5804-101.5780-101.5764-101.5757 -10.2821
-10.2813 -10.2796 -10.2792 -10.2755 -10.2718 -10.2717 -10.2480 -10.2364
-10.2297 -10.2236 -10.2228  -9.4967  -9.4966  -9.4962  -9.4952  -9.4925
 -9.4910  -9.4905  -7.2615  -7.2615  -7.2610  -7.2601  -7.2573  -7.2559
 -7.2553  -7.2516  -7.2514  -7.2510  -7.2509  -7.2507  -7.2505  -7.2500
 -7.2492  -7.2473  -7.2468  -7.2457  -7.2452  -7.2452  -7.2449  -0.9651
 -0.9466  -0.9242  -0.9110  -0.8931  -0.8818  -0.8807  -0.8517  -0.8424
 -0.8031  -0.7690  -0.7462  -0.7459  -0.6771  -0.6550  -0.6276  -0.6140
 -0.5542  -0.5514  -0.5363  -0.5324  -0.5022  -0.4874  -0.4733  -0.4724
 -0.4674  -0.4613  -0.4511  -0.4414  -0.4290  -0.4167  -0.4161  -0.4116
 -0.3950  -0.3804  -0.3698  -0.3651  -0.3594  -0.3501  -0.3495  -0.3397
 -0.3383  -0.3336  -0.3328  -0.3291  -0.3275  -0.2916  -0.2813  -0.2685
 -0.2665
 -- Virtual --
 -0.0728  -0.0631  -0.0551  -0.0511  -0.0456  -0.0289  -0.0113  -0.0104
 -0.0024   0.0020   0.0091   0.0132   0.0226   0.0255   0.0281   0.0309
  0.0392   0.0440   0.0495   0.0535   0.0571   0.0586   0.0620   0.0710
  0.0734   0.0779   0.0798   0.0846   0.0900   0.0923   0.0933   0.0997
  0.1016   0.1052   0.1072   0.1082   0.1097   0.1135   0.1170   0.1185
  0.1224   0.1243   0.1287   0.1300   0.1313   0.1338   0.1382   0.1403
  0.1419   0.1474   0.1515   0.1596   0.1605   0.1623   0.1671   0.1727
  0.1757   0.1839   0.1879   0.1931   0.1955   0.1987   0.2024   0.2079
  0.2123   0.2142   0.2185   0.2201   0.2241   0.2272   0.2299   0.2366
  0.2384   0.2391   0.2501   0.2520   0.2544   0.2555   0.2592   0.2611
  0.2683   0.2718   0.2743   0.2757   0.2780   0.2850   0.2898   0.2930
  0.2942   0.2984   0.2995   0.3104   0.3151   0.3203   0.3259   0.3352
  0.3443   0.3519   0.3902   0.4065   0.4117   0.4206   0.4289   0.4307
  0.4350   0.4436   0.4454   0.4476   0.4538   0.4631   0.4660   0.4705
  0.4755   0.4821   0.4855   0.4901   0.4936   0.5036   0.5058   0.5109
  0.5147   0.5258   0.5366   0.5456   0.5572   0.5649   0.5688   0.5697
  0.5842   0.5886   0.5907   0.5955   0.6009   0.6095   0.6113   0.6204
  0.6210   0.6255   0.6411   0.6467   0.6584   0.6602   0.6666   0.6698
  0.6751   0.6824   0.6893   0.6972   0.7134   0.7283   0.7595   0.7755
  0.7901   0.7984   0.8008   0.8169   0.8202   0.8232   0.8290   0.8334
  0.8355   0.8393   0.8417   0.8431   0.8439   0.8484   0.8519   0.8536
  0.8583   0.8663   0.8706   0.8776   0.8784   0.8815   0.8908   0.8934
  0.9008   0.9012   0.9065   0.9140   0.9178   0.9262   0.9284   0.9361
  0.9424   0.9441   0.9498   0.9552   0.9620   0.9640   0.9733   0.9776
  0.9877   0.9893   0.9965   1.0028   1.0056   1.0246   1.0384   1.0461
  1.0568   1.0923   1.1007   1.1409   1.1510   1.1592   1.1648   1.1952
  1.2121   1.2175   1.2208   1.2256   1.2364   1.2525   1.2574   1.2641
  1.2755   1.2827   1.2882   1.2956   1.3139   1.3203   1.3334   1.3543
  1.3687   1.3715   1.4134   1.4311   1.4635   1.4783   1.5015   1.5458
  1.5534   1.5603   1.5728   1.5772   1.5934   1.6242   1.6376   1.6672
  1.6844   1.7225   1.7363   1.7415   1.7490   1.7556   1.7646   1.8133
  1.8272   1.8324   1.8544   1.8564   1.8834   1.9154   1.9247   1.9344
  1.9552   1.9726   1.9853   2.0045   2.0177   2.0375   2.0620   2.0778
  2.1051   2.1243   2.1514   2.1912   2.2208   2.2272   2.2354   2.2378
  2.2495   2.2520   2.2653   2.2849   2.2917   2.2991   2.3086   2.3281
  2.3334   2.3504   2.3770   2.4018   2.4183   2.4205   2.4392   2.4495
  2.4568   2.4872   2.4908   2.5182   2.5239   2.5385   2.5527   2.5764
  2.5967   2.6022   2.6050   2.6213   2.6477   2.6677   2.6841   2.6890
  2.7224   2.7334   2.7436   2.7501   2.7678   2.7777   2.8043   2.8203
  2.8322   2.8524   2.8940   2.9517   2.9682   3.0460   3.0670   3.0700
  3.0788   3.1072   3.1167   3.1420   3.1471   3.2063   3.2413   3.2529
  3.2697   3.3465   3.3657   3.4937   3.5104   3.5267   3.6069   3.7458
  3.7802   3.8177   3.8918   3.9062   4.0037   4.1185   4.3244   4.7939
  4.8171   9.7569   9.7621   9.7783   9.7946   9.8029   9.8203   9.8468
 23.3204  23.4861  23.7827  23.8322  23.8577  23.8856  23.9293  23.9313
 24.0095  24.0530  24.0719  24.1188  25.7788  25.7956  25.8046  25.8613
 25.9105  25.9376  25.9516  26.0882  26.1105  26.1322  26.1671  26.2181
 26.2707  26.3734  26.5088  26.5341  26.6051  26.7285  26.7773  26.8213
 26.9952 215.7510 215.7532 215.7722 215.7906 215.8013 215.8258 215.8566
 --------------------------------------------------------------

          Ground-State Mulliken Net Atomic Charges

     Atom                 Charge (a.u.)
  ----------------------------------------
      1 C                    -0.342293
      2 C                    -0.879231
      3 Cl                    0.568938
      4 C                     0.407663
      5 Cl                    0.512819
      6 C                    -1.081539
      7 H                     0.230668
      8 C                     0.273087
      9 Cl                    0.521166
     10 C                    -0.787126
     11 Cl                    0.600681
     12 C                    -0.122401
     13 C                    -0.524677
     14 Cl                    0.378326
     15 C                    -0.314579
     16 H                     0.232417
     17 C                     0.160818
     18 Cl                    0.533852
     19 C                    -0.105021
     20 Cl                    0.609794
     21 C                    -1.105132
     22 H                     0.231771
  ----------------------------------------
  Sum of atomic charges =     0.000000

 -----------------------------------------------------------------
                    Cartesian Multipole Moments
 -----------------------------------------------------------------
    Charge (ESU x 10^10)
                 0.0000
    Dipole Moment (Debye)
         X      -0.8102      Y       0.0293      Z       0.5348
       Tot       0.9712
    Quadrupole Moments (Debye-Ang)
        XX    -155.8651     XY      -3.8349     YY    -157.1154
        XZ      -0.8228     YZ       0.4346     ZZ    -160.8644
    Octopole Moments (Debye-Ang^2)
       XXX    -340.6290    XXY     -13.4660    XYY    -106.5114
       YYY       9.2681    XXZ      85.0787    XYZ       6.7816
       YYZ      62.8483    XZZ    -124.9751    YZZ      -0.1582
       ZZZ     205.9794
    Hexadecapole Moments (Debye-Ang^3)
      XXXX   -6705.9467   XXXY    -209.1995   XXYY   -1354.6164
      XYYY    -145.7062   YYYY   -1345.1653   XXXZ    1336.5157
      XXYZ      72.9899   XYYZ     440.9402   YYYZ      84.1378
      XXZZ   -1890.8005   XYZZ     -48.9999   YYZZ    -969.4409
      XZZZ    1371.8154   YZZZ     123.7927   ZZZZ   -4507.9647
 -----------------------------------------------------------------
 Calculating analytic gradient of the SCF energy
 Gradient of SCF Energy
            1           2           3           4           5           6
    1  -0.0007129  -0.0001466   0.0006847   0.0001930   0.0000160  -0.0000133
    2  -0.0001533  -0.0001445  -0.0022449  -0.0000137   0.0000243  -0.0000435
    3  -0.0000856  -0.0001579  -0.0010654   0.0000013   0.0000108  -0.0001726
            7           8           9          10          11          12
    1  -0.0000086  -0.0001333   0.0000285   0.0003161   0.0001391   0.0005098
    2   0.0000170   0.0000519   0.0000370   0.0002680   0.0000275  -0.0000544
    3   0.0000079   0.0001774  -0.0000422  -0.0001598   0.0000986  -0.0001792
           13          14          15          16          17          18
    1  -0.0002231  -0.0002000  -0.0000057   0.0000094  -0.0001180   0.0000498
    2   0.0006280   0.0016718  -0.0000966   0.0000068   0.0000875   0.0000143
    3   0.0000929   0.0015652   0.0000703  -0.0000369   0.0000456  -0.0000131
           19          20          21          22
    1   0.0001664  -0.0000318  -0.0003922  -0.0001274
    2   0.0000653  -0.0000663  -0.0000790  -0.0000034
    3  -0.0001282   0.0000457  -0.0000611  -0.0000139
 Max gradient component =       2.245E-03
 RMS gradient           =       4.592E-04
 Gradient time:  CPU 294.53 s  wall 294.54 s
 Geometry Optimization Parameters
   NAtoms,    NIC,     NZ,  NCons,   NDum,   NFix, NCnnct, MaxDiis
       22     163      22       0       0       0       0       0

 Cartesian Hessian Update
 Hessian updated using BFGS update


** GEOMETRY OPTIMIZATION IN DELOCALIZED INTERNAL COORDINATES **
   Searching for a Minimum

   Optimization Cycle:   9

                       Coordinates (Angstroms)
     ATOM                X               Y               Z
      1  C         0.0033929006   -0.0319847252    0.0022815229
      2  C         0.0014259727    0.2709499991    1.3736286708
      3  Cl        1.5149909993    0.5645992412    2.1841217927
      4  C        -1.2023495922    0.3368958375    2.0802917006
      5  Cl       -1.2462389662    0.7135412741    3.7820687437
      6  C        -2.4061087759    0.1052462254    1.4272115691
      7  H        -3.3356677722    0.1623252103    1.9761795740
      8  C        -2.4203158239   -0.2013782514    0.0734959497
      9  Cl       -3.9611563519   -0.4915110727   -0.6897300891
     10  C        -1.2196108398   -0.2753181047   -0.6413163668
     11  Cl       -1.2343110161   -0.6985998643   -2.3328330945
     12  C         1.2859045924   -0.0686458720   -0.7593368977
     13  C         2.1985603201   -1.1207492317   -0.6401968340
     14  Cl        1.8645056787   -2.4641851036    0.4318367156
     15  C         3.3888096865   -1.1270753662   -1.3563702026
     16  H         4.0831455145   -1.9491578263   -1.2527669643
     17  C         3.6903948813   -0.0696372475   -2.2095682882
     18  Cl        5.1969188315   -0.1098550429   -3.0863930874
     19  C         2.7915433601    0.9930697985   -2.3444651850
     20  Cl        3.1189626683    2.3390834117   -3.4045896868
     21  C         1.6035007825    0.9816671449   -1.6212356017
     22  H         0.9134895458    1.8080890870   -1.7321727014
   Point Group: c1    Number of degrees of freedom:    60


   Energy is  -3680.748421235

 Hessian updated using BFGS update

 60 Hessian modes will be used to form the next step
  Hessian Eigenvalues:
     0.005952    0.017830    0.018680    0.020811    0.020934    0.021801
     0.023018    0.023637    0.023838    0.023894    0.024091    0.024099
     0.024116    0.024117    0.024137    0.024143    0.024166    0.024218
     0.028067    0.073448    0.159998    0.160007    0.160317    0.216797
     0.230020    0.232324    0.235609    0.241258    0.249550    0.249992
     0.249995    0.249998    0.250046    0.250210    0.250826    0.258545
     0.289512    0.292277    0.300934    0.301023    0.301035    0.301042
     0.301412    0.318041    0.355057    0.356669    0.356698    0.374569
     0.413964    0.426870    0.430311    0.455396    0.463257    0.467720
     0.471779    0.478112    0.478351    0.479152    0.485888    0.579840

 Minimum search - taking simple RFO step
 Searching for Lamda that Minimizes Along All modes
 Value Taken    Lamda =  -0.00093981
 Calculated Step too Large.  Step scaled by  0.820116
 Step Taken.  Stepsize is  0.300000

                             Maximum     Tolerance    Cnvgd?
         Gradient           0.001916      0.000300      NO
         Displacement       0.207488      0.001200      NO
         Energy change     -0.001010      0.000001      NO


 New Cartesian Coordinates Obtained by Inverse Iteration

 Displacement from previous Coordinates is:  0.534063
 ----------------------------------------------------------------
             Standard Nuclear Orientation (Angstroms)
    I     Atom           X                Y                Z
 ----------------------------------------------------------------
    1      C       0.0029088435    -0.0202840861     0.0018046616
    2      C      -0.0018199250     0.3160202325     1.3648232632
    3      Cl      1.5080736028     0.6636602934     2.1614632313
    4      C      -1.2047947528     0.3709452175     2.0737941038
    5      Cl     -1.2524531665     0.7860065898     3.7664232469
    6      C      -2.4043300565     0.0937559233     1.4305029138
    7      H      -3.3332902472     0.1401825722     1.9815097984
    8      C      -2.4153875128    -0.2439535738     0.0840998416
    9      Cl     -3.9504460971    -0.5908080132    -0.6668406360
   10      C      -1.2152705614    -0.3051630655    -0.6327826055
   11      Cl     -1.2213638719    -0.7575705001    -2.3164240727
   12      C       1.2853996436    -0.0585455989    -0.7603436406
   13      C       2.1720801733    -1.1354838450    -0.6720674864
   14      Cl      1.8023764465    -2.5006334251     0.3605795862
   15      C       3.3621406396    -1.1499321259    -1.3881027196
   16      H       4.0367283641    -1.9909250354    -1.3084577195
   17      C       3.6886483628    -0.0758430817    -2.2109918823
   18      Cl      5.1937269028    -0.1271772265    -3.0900375816
   19      C       2.8159199323     1.0115863724    -2.3142741166
   20      Cl      3.1755184002     2.3787427485    -3.3367120557
   21      C       1.6277422895     1.0086457324    -1.5905202887
   22      H       0.9576791862     1.8541434165    -1.6773046021
 ----------------------------------------------------------------
 Nuclear Repulsion Energy =        2353.62257675 hartrees
 There are       97 alpha and       97 beta electrons
 Applying Cartesian multipole field
    Component          Value
    ---------          -----
     (2,0,0)        1.00000E-12
     (0,2,0)        2.00000E-11
     (0,0,2)       -3.00000E-11
 Nucleus-field energy     =    -0.0000000748 hartrees
 Requested basis set is 6-311++G(d,p)
 There are 178 shells and 495 basis functions
 A cutoff of  1.0D-15 yielded  11652 shell pairs
 There are     99999 function pairs (    107517 Cartesian)
 Smallest overlap matrix eigenvalue = 1.69E-07
 Linear dependence detected in AO basis
 Number of orthogonalized atomic orbitals = 489
 Maximum deviation from orthogonality = 6.278E-10
 Guess from superposition of atomic densities
 Warning:  Energy on first SCF cycle will be non-variational
 SAD guess density has 194.000000 electrons

 -----------------------------------------------------------------------
  General SCF calculation program by
  Eric Jon Sundstrom, Paul Horn, Yuezhi Mao, Dmitri Zuev, Alec White,
  David Stuck, Shaama M.S., Shane Yost, Joonho Lee, David Small,
  Daniel Levine, Susi Lehtola, Hugh Burton, Evgeny Epifanovsky,
  Bang C. Huynh
 -----------------------------------------------------------------------
 Exchange:     0.2000 Hartree-Fock + 0.0800 Slater + 0.7200 B88
 Correlation:  0.1900 VWN1RPA + 0.8100 LYP
 Using SG-1 standard quadrature grid
 A restricted SCF calculation will be
 performed using DIIS
 SCF converges when DIIS error is below 1.0e-08
 ---------------------------------------
  Cycle       Energy         DIIS error
 ---------------------------------------
    1   -3685.2085688527      2.74e-02  
    2   -3680.6400078726      1.92e-03  
    3   -3680.5837167599      2.28e-03  
    4   -3680.7398940596      5.29e-04  
    5   -3680.7469717488      2.54e-04  
    6   -3680.7486818144      1.03e-04  
    7   -3680.7489987193      2.48e-05  
    8   -3680.7490151555      8.11e-06  
    9   -3680.7490171007      2.02e-06  
   10   -3680.7490172093      8.03e-07  
   11   -3680.7490172285      1.55e-07  
   12   -3680.7490172297      8.31e-08  
   13   -3680.7490172297      3.33e-08  
   14   -3680.7490172297      1.04e-08  
   15   -3680.7490172298      3.91e-09  Convergence criterion met
 ---------------------------------------
 SCF time:   CPU 878.41s  wall 879.00s 
 SCF   energy in the final basis set =    -3680.7490172298
 Total energy in the final basis set =    -3680.7490172298

 --------------------------------------------------------------

                    Orbital Energies (a.u.)
 --------------------------------------------------------------

 Alpha MOs
 -- Occupied --
********-101.5819-101.5817-101.5808-101.5779-101.5764-101.5761 -10.2819
-10.2813 -10.2796 -10.2793 -10.2755 -10.2718 -10.2716 -10.2477 -10.2362
-10.2297 -10.2236 -10.2229  -9.4966  -9.4966  -9.4963  -9.4956  -9.4924
 -9.4909  -9.4908  -7.2615  -7.2614  -7.2610  -7.2605  -7.2573  -7.2559
 -7.2556  -7.2515  -7.2514  -7.2511  -7.2508  -7.2507  -7.2505  -7.2504
 -7.2496  -7.2472  -7.2467  -7.2457  -7.2455  -7.2452  -7.2452  -0.9651
 -0.9466  -0.9241  -0.9110  -0.8932  -0.8817  -0.8808  -0.8515  -0.8426
 -0.8031  -0.7690  -0.7462  -0.7459  -0.6771  -0.6548  -0.6277  -0.6140
 -0.5538  -0.5514  -0.5370  -0.5324  -0.5021  -0.4874  -0.4734  -0.4724
 -0.4674  -0.4612  -0.4510  -0.4415  -0.4290  -0.4163  -0.4157  -0.4119
 -0.3946  -0.3800  -0.3697  -0.3650  -0.3594  -0.3501  -0.3497  -0.3395
 -0.3386  -0.3347  -0.3330  -0.3290  -0.3274  -0.2902  -0.2826  -0.2686
 -0.2666
 -- Virtual --
 -0.0708  -0.0634  -0.0556  -0.0521  -0.0459  -0.0290  -0.0112  -0.0105
 -0.0024   0.0020   0.0090   0.0131   0.0226   0.0255   0.0281   0.0307
  0.0394   0.0438   0.0497   0.0534   0.0573   0.0582   0.0615   0.0712
  0.0737   0.0775   0.0799   0.0837   0.0905   0.0921   0.0931   0.1004
  0.1014   0.1053   0.1064   0.1080   0.1094   0.1134   0.1174   0.1186
  0.1220   0.1238   0.1287   0.1296   0.1314   0.1335   0.1384   0.1404
  0.1419   0.1461   0.1520   0.1585   0.1605   0.1637   0.1675   0.1723
  0.1763   0.1831   0.1885   0.1930   0.1945   0.1994   0.2016   0.2089
  0.2124   0.2134   0.2165   0.2197   0.2238   0.2262   0.2283   0.2362
  0.2378   0.2394   0.2497   0.2517   0.2541   0.2554   0.2593   0.2602
  0.2683   0.2716   0.2757   0.2772   0.2783   0.2849   0.2907   0.2937
  0.2952   0.2957   0.2968   0.3091   0.3167   0.3228   0.3255   0.3366
  0.3467   0.3527   0.3900   0.4067   0.4124   0.4230   0.4294   0.4328
  0.4360   0.4436   0.4463   0.4487   0.4540   0.4627   0.4651   0.4693
  0.4747   0.4827   0.4859   0.4902   0.4937   0.5036   0.5063   0.5100
  0.5165   0.5271   0.5358   0.5449   0.5589   0.5669   0.5693   0.5703
  0.5824   0.5879   0.5908   0.5965   0.6007   0.6096   0.6116   0.6211
  0.6230   0.6280   0.6397   0.6480   0.6566   0.6593   0.6650   0.6707
  0.6755   0.6858   0.6902   0.6957   0.7146   0.7277   0.7615   0.7768
  0.7895   0.7965   0.7983   0.8168   0.8197   0.8242   0.8307   0.8339
  0.8356   0.8403   0.8422   0.8436   0.8440   0.8484   0.8524   0.8547
  0.8579   0.8669   0.8706   0.8763   0.8790   0.8802   0.8905   0.8940
  0.8984   0.9007   0.9064   0.9135   0.9189   0.9260   0.9279   0.9382
  0.9441   0.9450   0.9501   0.9549   0.9607   0.9642   0.9736   0.9775
  0.9835   0.9939   0.9966   1.0031   1.0092   1.0255   1.0388   1.0529
  1.0562   1.0922   1.0981   1.1391   1.1562   1.1624   1.1654   1.1987
  1.2147   1.2183   1.2216   1.2287   1.2409   1.2522   1.2601   1.2654
  1.2751   1.2827   1.2880   1.2955   1.3117   1.3219   1.3337   1.3554
  1.3699   1.3704   1.4135   1.4317   1.4658   1.4749   1.4963   1.5466
  1.5574   1.5603   1.5735   1.5774   1.5933   1.6269   1.6372   1.6668
  1.6869   1.7218   1.7379   1.7420   1.7476   1.7544   1.7650   1.8122
  1.8254   1.8321   1.8527   1.8536   1.8834   1.9165   1.9260   1.9381
  1.9540   1.9726   1.9875   2.0053   2.0182   2.0376   2.0644   2.0772
  2.1053   2.1203   2.1503   2.1935   2.2224   2.2292   2.2347   2.2372
  2.2486   2.2496   2.2666   2.2825   2.2859   2.3037   2.3121   2.3296
  2.3358   2.3470   2.3776   2.4000   2.4186   2.4212   2.4421   2.4472
  2.4546   2.4895   2.4928   2.5168   2.5250   2.5391   2.5496   2.5761
  2.5980   2.6039   2.6090   2.6184   2.6454   2.6690   2.6852   2.6896
  2.7225   2.7345   2.7431   2.7490   2.7684   2.7749   2.8062   2.8216
  2.8344   2.8471   2.8921   2.9545   2.9683   3.0492   3.0678   3.0720
  3.0819   3.1088   3.1166   3.1393   3.1467   3.2081   3.2447   3.2512
  3.2732   3.3486   3.3665   3.4948   3.5099   3.5296   3.6092   3.7488
  3.7820   3.8176   3.8915   3.9074   4.0049   4.1191   4.3202   4.7954
  4.8147   9.7601   9.7626   9.7777   9.7946   9.8037   9.8274   9.8419
 23.3234  23.4868  23.7830  23.8324  23.8583  23.8868  23.9286  23.9314
 24.0103  24.0540  24.0720  24.1213  25.7790  25.7930  25.8042  25.8612
 25.8877  25.9389  25.9651  26.0873  26.1086  26.1343  26.1655  26.2209
 26.2713  26.3740  26.5104  26.5316  26.6128  26.7258  26.7789  26.8155
 27.0164 215.7526 215.7554 215.7716 215.7907 215.8027 215.8347 215.8503
 --------------------------------------------------------------

          Ground-State Mulliken Net Atomic Charges

     Atom                 Charge (a.u.)
  ----------------------------------------
      1 C                    -0.376577
      2 C                    -0.936560
      3 Cl                    0.567325
      4 C                     0.403033
      5 Cl                    0.524180
      6 C                    -0.928158
      7 H                     0.233815
      8 C                     0.360678
      9 Cl                    0.527114
     10 C                    -0.937866
     11 Cl                    0.600626
     12 C                    -0.116665
     13 C                    -0.614541
     14 Cl                    0.390135
     15 C                    -0.213104
     16 H                     0.235983
     17 C                     0.168234
     18 Cl                    0.536801
     19 C                    -0.207242
     20 Cl                    0.607847
     21 C                    -1.056891
     22 H                     0.231833
  ----------------------------------------
  Sum of atomic charges =     0.000000

 -----------------------------------------------------------------
                    Cartesian Multipole Moments
 -----------------------------------------------------------------
    Charge (ESU x 10^10)
                 0.0000
    Dipole Moment (Debye)
         X      -0.8237      Y       0.0244      Z       0.5315
       Tot       0.9805
    Quadrupole Moments (Debye-Ang)
        XX    -156.0286     XY      -3.8431     YY    -157.0025
        XZ      -0.9013     YZ       0.4556     ZZ    -160.7974
    Octopole Moments (Debye-Ang^2)
       XXX    -342.0501    XXY     -13.6651    XYY    -106.1224
       YYY       8.9244    XXZ      84.9469    XYZ       7.2150
       YYZ      62.6508    XZZ    -124.7633    YZZ      -0.5407
       ZZZ     206.1397
    Hexadecapole Moments (Debye-Ang^3)
      XXXX   -6706.9067   XXXY    -239.0168   XXYY   -1363.0769
      XYYY    -178.0129   YYYY   -1412.4754   XXXZ    1351.4102
      XXYZ      61.9888   XYYZ     445.2180   YYYZ      46.6990
      XXZZ   -1877.6712   XYZZ     -59.6199   YYZZ    -969.5628
      XZZZ    1385.9434   YZZZ      89.7052   ZZZZ   -4443.2512
 -----------------------------------------------------------------
 Calculating analytic gradient of the SCF energy
 Gradient of SCF Energy
            1           2           3           4           5           6
    1  -0.0006315  -0.0002377   0.0005342   0.0002132   0.0000379  -0.0000088
    2  -0.0001151  -0.0001437  -0.0013431   0.0000351   0.0000053  -0.0000875
    3  -0.0001447  -0.0000449  -0.0006270   0.0000119  -0.0000235  -0.0001785
            7           8           9          10          11          12
    1  -0.0000118  -0.0000929  -0.0000045   0.0002854   0.0000832   0.0004628
    2   0.0000059   0.0001289  -0.0000166   0.0001405  -0.0000085   0.0000404
    3   0.0000170   0.0001878  -0.0000033  -0.0001365   0.0000977  -0.0002235
           13          14          15          16          17          18
    1  -0.0002039  -0.0001242  -0.0000099   0.0000097  -0.0002078   0.0000666
    2   0.0003865   0.0010134  -0.0000839  -0.0000032   0.0001657   0.0000184
    3   0.0000155   0.0009946   0.0000551  -0.0000437   0.0000140  -0.0000237
           19          20          21          22
    1   0.0002684  -0.0000308  -0.0003488  -0.0000487
    2  -0.0000989  -0.0000292   0.0000021  -0.0000124
    3  -0.0000289  -0.0000259   0.0001046   0.0000060
 Max gradient component =       1.343E-03
 RMS gradient           =       3.035E-04
 Gradient time:  CPU 299.48 s  wall 299.49 s
 Geometry Optimization Parameters
   NAtoms,    NIC,     NZ,  NCons,   NDum,   NFix, NCnnct, MaxDiis
       22     163      22       0       0       0       0       0

 Cartesian Hessian Update
 Hessian updated using BFGS update


** GEOMETRY OPTIMIZATION IN DELOCALIZED INTERNAL COORDINATES **
   Searching for a Minimum

   Optimization Cycle:  10

                       Coordinates (Angstroms)
     ATOM                X               Y               Z
      1  C         0.0029088435   -0.0202840861    0.0018046616
      2  C        -0.0018199250    0.3160202325    1.3648232632
      3  Cl        1.5080736028    0.6636602934    2.1614632313
      4  C        -1.2047947528    0.3709452175    2.0737941038
      5  Cl       -1.2524531665    0.7860065898    3.7664232469
      6  C        -2.4043300565    0.0937559233    1.4305029138
      7  H        -3.3332902472    0.1401825722    1.9815097984
      8  C        -2.4153875128   -0.2439535738    0.0840998416
      9  Cl       -3.9504460971   -0.5908080132   -0.6668406360
     10  C        -1.2152705614   -0.3051630655   -0.6327826055
     11  Cl       -1.2213638719   -0.7575705001   -2.3164240727
     12  C         1.2853996436   -0.0585455989   -0.7603436406
     13  C         2.1720801733   -1.1354838450   -0.6720674864
     14  Cl        1.8023764465   -2.5006334251    0.3605795862
     15  C         3.3621406396   -1.1499321259   -1.3881027196
     16  H         4.0367283641   -1.9909250354   -1.3084577195
     17  C         3.6886483628   -0.0758430817   -2.2109918823
     18  Cl        5.1937269028   -0.1271772265   -3.0900375816
     19  C         2.8159199323    1.0115863724   -2.3142741166
     20  Cl        3.1755184002    2.3787427485   -3.3367120557
     21  C         1.6277422895    1.0086457324   -1.5905202887
     22  H         0.9576791862    1.8541434165   -1.6773046021
   Point Group: c1    Number of degrees of freedom:    60


   Energy is  -3680.749017230

 Hessian updated using BFGS update

 60 Hessian modes will be used to form the next step
  Hessian Eigenvalues:
     0.003566    0.017828    0.018644    0.020786    0.020929    0.021654
     0.023023    0.023636    0.023838    0.023894    0.024091    0.024097
     0.024116    0.024117    0.024137    0.024145    0.024164    0.024229
     0.028098    0.073216    0.159996    0.160006    0.160314    0.216555
     0.230029    0.232276    0.235584    0.241258    0.249198    0.249991
     0.249996    0.250007    0.250043    0.250216    0.250825    0.258510
     0.289505    0.292072    0.300935    0.301010    0.301033    0.301059
     0.301411    0.317999    0.355055    0.356669    0.356698    0.374578
     0.413954    0.426855    0.430311    0.455472    0.463257    0.467720
     0.471799    0.478103    0.478357    0.479152    0.485806    0.579378

 Minimum search - taking simple RFO step
 Searching for Lamda that Minimizes Along All modes
 Value Taken    Lamda =  -0.00055275
 Calculated Step too Large.  Step scaled by  0.827143
 Step Taken.  Stepsize is  0.300000

                             Maximum     Tolerance    Cnvgd?
         Gradient           0.001224      0.000300      NO
         Displacement       0.210965      0.001200      NO
         Energy change     -0.000596      0.000001      NO


 New Cartesian Coordinates Obtained by Inverse Iteration

 Displacement from previous Coordinates is:  0.509836
 ----------------------------------------------------------------
             Standard Nuclear Orientation (Angstroms)
    I     Atom           X                Y                Z
 ----------------------------------------------------------------
    1      C       0.0036250690    -0.0101977415     0.0030131062
    2      C      -0.0058860835     0.3588020282     1.3571868327
    3      Cl      1.4965657137     0.7614147822     2.1422952540
    4      C      -1.2088106045     0.4029008307     2.0675011290
    5      Cl     -1.2628109128     0.8559242464     3.7501969319
    6      C      -2.4027474872     0.0827359650     1.4338630569
    7      H      -3.3313330179     0.1200646671     1.9861550532
    8      C      -2.4089291628    -0.2848606730     0.0951959430
    9      Cl     -3.9366143320    -0.6818811234    -0.6455061127
   10      C      -1.2092360427    -0.3342064107    -0.6227656355
   11      Cl     -1.2074802001    -0.8119119492    -2.2991579440
   12      C       1.2859308105    -0.0499908126    -0.7596712002
   13      C       2.1481491078    -1.1487533952    -0.7022411254
   14      Cl      1.7447709810    -2.5357981813     0.2881848033
   15      C       3.3372595517    -1.1701812393    -1.4194561910
   16      H       3.9927533581    -2.0280260620    -1.3638905044
   17      C       3.6868156466    -0.0817675523    -2.2136299594
   18      Cl      5.1889053660    -0.1435880843    -3.0971547043
   19      C       2.8386293205     1.0273074937    -2.2857733858
   20      Cl      3.2285852668     2.4138390379    -3.2706098486
   21      C       1.6513384517     1.0316083528    -1.5602841134
   22      H       1.0003057965     1.8939353421    -1.6233101460
 ----------------------------------------------------------------
 Nuclear Repulsion Energy =        2352.88778797 hartrees
 There are       97 alpha and       97 beta electrons
 Applying Cartesian multipole field
    Component          Value
    ---------          -----
     (2,0,0)        1.00000E-12
     (0,2,0)        2.00000E-11
     (0,0,2)       -3.00000E-11
 Nucleus-field energy     =    -0.0000000722 hartrees
 Requested basis set is 6-311++G(d,p)
 There are 178 shells and 495 basis functions
 A cutoff of  1.0D-15 yielded  11653 shell pairs
 There are    100019 function pairs (    107538 Cartesian)
 Smallest overlap matrix eigenvalue = 1.62E-07
 Linear dependence detected in AO basis
 Number of orthogonalized atomic orbitals = 490
 Maximum deviation from orthogonality = 5.684E-10
 Guess from superposition of atomic densities
 Warning:  Energy on first SCF cycle will be non-variational
 SAD guess density has 194.000000 electrons

 -----------------------------------------------------------------------
  General SCF calculation program by
  Eric Jon Sundstrom, Paul Horn, Yuezhi Mao, Dmitri Zuev, Alec White,
  David Stuck, Shaama M.S., Shane Yost, Joonho Lee, David Small,
  Daniel Levine, Susi Lehtola, Hugh Burton, Evgeny Epifanovsky,
  Bang C. Huynh
 -----------------------------------------------------------------------
 Exchange:     0.2000 Hartree-Fock + 0.0800 Slater + 0.7200 B88
 Correlation:  0.1900 VWN1RPA + 0.8100 LYP
 Using SG-1 standard quadrature grid
 A restricted SCF calculation will be
 performed using DIIS
 SCF converges when DIIS error is below 1.0e-08
 ---------------------------------------
  Cycle       Energy         DIIS error
 ---------------------------------------
    1   -3685.2068299853      2.73e-02  
    2   -3680.6403652229      1.91e-03  
    3   -3680.5839567959      2.28e-03  
    4   -3680.7402751212      5.29e-04  
    5   -3680.7473781705      2.55e-04  
    6   -3680.7491094808      1.03e-04  
    7   -3680.7494259289      2.47e-05  
    8   -3680.7494423017      8.08e-06  
    9   -3680.7494442395      2.00e-06  
   10   -3680.7494443461      8.00e-07  
   11   -3680.7494443655      1.51e-07  
   12   -3680.7494443664      7.86e-08  
   13   -3680.7494443664      3.23e-08  
   14   -3680.7494443664      1.02e-08  
   15   -3680.7494443665      3.88e-09  Convergence criterion met
 ---------------------------------------
 SCF time:   CPU 873.40s  wall 873.00s 
 SCF   energy in the final basis set =    -3680.7494443665
 Total energy in the final basis set =    -3680.7494443665

 --------------------------------------------------------------

                    Orbital Energies (a.u.)
 --------------------------------------------------------------

 Alpha MOs
 -- Occupied --
********-101.5818-101.5817-101.5811-101.5779-101.5764-101.5763 -10.2818
-10.2814 -10.2795 -10.2793 -10.2754 -10.2719 -10.2716 -10.2476 -10.2362
-10.2297 -10.2235 -10.2229  -9.4965  -9.4965  -9.4963  -9.4959  -9.4924
 -9.4910  -9.4909  -7.2614  -7.2613  -7.2611  -7.2608  -7.2573  -7.2558
 -7.2558  -7.2513  -7.2513  -7.2511  -7.2507  -7.2507  -7.2507  -7.2506
 -7.2499  -7.2472  -7.2467  -7.2457  -7.2457  -7.2454  -7.2452  -0.9650
 -0.9466  -0.9241  -0.9109  -0.8933  -0.8817  -0.8808  -0.8514  -0.8426
 -0.8031  -0.7690  -0.7462  -0.7459  -0.6771  -0.6546  -0.6278  -0.6140
 -0.5535  -0.5515  -0.5375  -0.5324  -0.5020  -0.4874  -0.4734  -0.4724
 -0.4673  -0.4611  -0.4509  -0.4416  -0.4290  -0.4164  -0.4152  -0.4121
 -0.3944  -0.3798  -0.3696  -0.3648  -0.3595  -0.3501  -0.3498  -0.3394
 -0.3389  -0.3355  -0.3328  -0.3290  -0.3272  -0.2889  -0.2838  -0.2686
 -0.2667
 -- Virtual --
 -0.0691  -0.0637  -0.0566  -0.0526  -0.0461  -0.0290  -0.0112  -0.0105
 -0.0025   0.0020   0.0089   0.0130   0.0226   0.0254   0.0282   0.0305
  0.0396   0.0437   0.0497   0.0533   0.0573   0.0581   0.0611   0.0713
  0.0738   0.0772   0.0802   0.0829   0.0900   0.0918   0.0924   0.1010
  0.1012   0.1045   0.1061   0.1078   0.1092   0.1134   0.1174   0.1185
  0.1203   0.1235   0.1286   0.1293   0.1313   0.1335   0.1385   0.1404
  0.1419   0.1445   0.1527   0.1572   0.1604   0.1625   0.1677   0.1709
  0.1722   0.1815   0.1890   0.1926   0.1942   0.1997   0.2009   0.2061
  0.2104   0.2128   0.2143   0.2194   0.2220   0.2237   0.2278   0.2357
  0.2373   0.2392   0.2489   0.2504   0.2512   0.2555   0.2583   0.2589
  0.2680   0.2710   0.2770   0.2782   0.2799   0.2835   0.2907   0.2913
  0.2934   0.2942   0.2956   0.3078   0.3179   0.3192   0.3256   0.3266
  0.3374   0.3492   0.3537   0.3934   0.4069   0.4143   0.4261   0.4302
  0.4350   0.4418   0.4444   0.4517   0.4532   0.4547   0.4626   0.4654
  0.4682   0.4741   0.4830   0.4869   0.4911   0.4941   0.5047   0.5057
  0.5143   0.5188   0.5319   0.5357   0.5445   0.5617   0.5681   0.5704
  0.5720   0.5809   0.5908   0.5921   0.5977   0.6082   0.6103   0.6131
  0.6212   0.6257   0.6316   0.6384   0.6522   0.6547   0.6636   0.6715
  0.6739   0.6785   0.6882   0.6915   0.7006   0.7157   0.7275   0.7674
  0.7843   0.7923   0.7967   0.7999   0.8204   0.8254   0.8291   0.8323
  0.8342   0.8382   0.8408   0.8420   0.8442   0.8457   0.8482   0.8526
  0.8570   0.8611   0.8683   0.8712   0.8758   0.8795   0.8898   0.8910
  0.8960   0.8993   0.9018   0.9060   0.9148   0.9226   0.9261   0.9352
  0.9394   0.9457   0.9474   0.9505   0.9550   0.9601   0.9656   0.9739
  0.9753   0.9799   0.9982   0.9986   1.0038   1.0123   1.0258   1.0393
  1.0587   1.0619   1.0900   1.0974   1.1379   1.1578   1.1648   1.1690
  1.2025   1.2167   1.2202   1.2221   1.2295   1.2484   1.2536   1.2629
  1.2672   1.2748   1.2826   1.2885   1.2955   1.3107   1.3245   1.3379
  1.3578   1.3706   1.3756   1.4130   1.4338   1.4676   1.4752   1.4925
  1.5473   1.5587   1.5614   1.5701   1.5829   1.5932   1.6310   1.6380
  1.6710   1.6893   1.7217   1.7391   1.7433   1.7475   1.7535   1.7658
  1.8112   1.8237   1.8323   1.8510   1.8524   1.8844   1.9171   1.9270
  1.9421   1.9531   1.9725   1.9892   2.0065   2.0188   2.0384   2.0670
  2.0770   2.1069   2.1200   2.1497   2.1958   2.2241   2.2301   2.2347
  2.2368   2.2455   2.2495   2.2682   2.2760   2.2863   2.3090   2.3145
  2.3356   2.3376   2.3468   2.3813   2.4004   2.4172   2.4228   2.4441
  2.4533   2.4727   2.4914   2.4957   2.5153   2.5266   2.5393   2.5470
  2.5755   2.5995   2.6051   2.6142   2.6168   2.6490   2.6701   2.6877
  2.6901   2.7220   2.7358   2.7419   2.7483   2.7688   2.7728   2.8090
  2.8230   2.8331   2.8455   2.8903   2.9599   2.9689   3.0517   3.0695
  3.0782   3.0854   3.1116   3.1191   3.1342   3.1479   3.2102   3.2470
  3.2500   3.2782   3.3511   3.3677   3.4961   3.5167   3.5329   3.6116
  3.7514   3.7841   3.8175   3.8912   3.9088   4.0060   4.1198   4.3174
  4.7975   4.8124   9.7618   9.7636   9.7805   9.7948   9.8058   9.8346
  9.8415  23.3269  23.4877  23.7845  23.8326  23.8590  23.8879  23.9307
 23.9347  24.0112  24.0548  24.0722  24.1232  25.7796  25.7899  25.8032
 25.8623  25.8674  25.9440  25.9722  26.0864  26.1076  26.1361  26.1653
 26.2305  26.3357  26.4022  26.5128  26.5310  26.6211  26.7248  26.7804
 26.8130  27.0395 215.7531 215.7578 215.7748 215.7909 215.8055 215.8449
215.8477
 --------------------------------------------------------------

          Ground-State Mulliken Net Atomic Charges

     Atom                 Charge (a.u.)
  ----------------------------------------
      1 C                    -0.351505
      2 C                    -1.225771
      3 Cl                    0.526190
      4 C                     0.540631
      5 Cl                    0.531438
      6 C                    -0.660570
      7 H                     0.236226
      8 C                     0.468516
      9 Cl                    0.528410
     10 C                    -1.068695
     11 Cl                    0.579603
     12 C                    -0.139694
     13 C                    -0.687205
     14 Cl                    0.385730
     15 C                    -0.124227
     16 H                     0.239609
     17 C                     0.175956
     18 Cl                    0.541186
     19 C                    -0.303389
     20 Cl                    0.608729
     21 C                    -1.032519
     22 H                     0.231350
  ----------------------------------------
  Sum of atomic charges =     0.000000

 -----------------------------------------------------------------
                    Cartesian Multipole Moments
 -----------------------------------------------------------------
    Charge (ESU x 10^10)
                 0.0000
    Dipole Moment (Debye)
         X      -0.8327      Y       0.0202      Z       0.5250
       Tot       0.9846
    Quadrupole Moments (Debye-Ang)
        XX    -156.1771     XY      -3.8407     YY    -156.8977
        XZ      -0.9732     YZ       0.4584     ZZ    -160.7375
    Octopole Moments (Debye-Ang^2)
       XXX    -343.1710    XXY     -13.8351    XYY    -105.7195
       YYY       8.5288    XXZ      84.7444    XYZ       7.6051
       YYZ      62.4813    XZZ    -124.4485    YZZ      -0.9616
       ZZZ     206.2077
    Hexadecapole Moments (Debye-Ang^3)
      XXXX   -6704.7814   XXXY    -266.2365   XXYY   -1371.1442
      XYYY    -206.8996   YYYY   -1479.8183   XXXZ    1366.2323
      XXYZ      50.9891   XYYZ     449.6376   YYYZ      10.0478
      XXZZ   -1864.6451   XYZZ     -69.5412   YYZZ    -970.5567
      XZZZ    1400.3390   YZZZ      55.7347   ZZZZ   -4384.1371
 -----------------------------------------------------------------
 Calculating analytic gradient of the SCF energy
 Gradient of SCF Energy
            1           2           3           4           5           6
    1  -0.0004959  -0.0001252   0.0003306   0.0001747   0.0000867   0.0000318
    2  -0.0000711  -0.0002308  -0.0006508   0.0000397   0.0000072  -0.0000862
    3  -0.0002096   0.0000654  -0.0003272   0.0000751  -0.0000699  -0.0001775
            7           8           9          10          11          12
    1   0.0000022  -0.0000837   0.0000455   0.0001646   0.0000238   0.0003816
    2   0.0000124   0.0001325  -0.0000446  -0.0000444   0.0000677   0.0001666
    3   0.0000181   0.0001551  -0.0000102  -0.0000600   0.0000924  -0.0002212
           13          14          15          16          17          18
    1  -0.0001428  -0.0001148  -0.0000555   0.0000055  -0.0001802   0.0000566
    2   0.0002177   0.0006056  -0.0000794  -0.0000033   0.0001884  -0.0000030
    3   0.0000664   0.0005703   0.0000435  -0.0000425  -0.0000127  -0.0000405
           19          20          21          22
    1   0.0002262  -0.0000275  -0.0002668  -0.0000376
    2  -0.0001668   0.0000039  -0.0000241  -0.0000372
    3   0.0000141  -0.0000708   0.0001415   0.0000002
 Max gradient component =       6.508E-04
 RMS gradient           =       1.932E-04
 Gradient time:  CPU 299.90 s  wall 299.91 s
 Geometry Optimization Parameters
   NAtoms,    NIC,     NZ,  NCons,   NDum,   NFix, NCnnct, MaxDiis
       22     163      22       0       0       0       0       0

 Cartesian Hessian Update
 Hessian updated using BFGS update


** GEOMETRY OPTIMIZATION IN DELOCALIZED INTERNAL COORDINATES **
   Searching for a Minimum

   Optimization Cycle:  11

                       Coordinates (Angstroms)
     ATOM                X               Y               Z
      1  C         0.0036250690   -0.0101977415    0.0030131062
      2  C        -0.0058860835    0.3588020282    1.3571868327
      3  Cl        1.4965657137    0.7614147822    2.1422952540
      4  C        -1.2088106045    0.4029008307    2.0675011290
      5  Cl       -1.2628109128    0.8559242464    3.7501969319
      6  C        -2.4027474872    0.0827359650    1.4338630569
      7  H        -3.3313330179    0.1200646671    1.9861550532
      8  C        -2.4089291628   -0.2848606730    0.0951959430
      9  Cl       -3.9366143320   -0.6818811234   -0.6455061127
     10  C        -1.2092360427   -0.3342064107   -0.6227656355
     11  Cl       -1.2074802001   -0.8119119492   -2.2991579440
     12  C         1.2859308105   -0.0499908126   -0.7596712002
     13  C         2.1481491078   -1.1487533952   -0.7022411254
     14  Cl        1.7447709810   -2.5357981813    0.2881848033
     15  C         3.3372595517   -1.1701812393   -1.4194561910
     16  H         3.9927533581   -2.0280260620   -1.3638905044
     17  C         3.6868156466   -0.0817675523   -2.2136299594
     18  Cl        5.1889053660   -0.1435880843   -3.0971547043
     19  C         2.8386293205    1.0273074937   -2.2857733858
     20  Cl        3.2285852668    2.4138390379   -3.2706098486
     21  C         1.6513384517    1.0316083528   -1.5602841134
     22  H         1.0003057965    1.8939353421   -1.6233101460
   Point Group: c1    Number of degrees of freedom:    60


   Energy is  -3680.749444366

 Hessian updated using BFGS update

 60 Hessian modes will be used to form the next step
  Hessian Eigenvalues:
     0.002276    0.017835    0.018611    0.020802    0.020924    0.021586
     0.023042    0.023637    0.023837    0.023895    0.024090    0.024097
     0.024116    0.024117    0.024137    0.024146    0.024161    0.024226
     0.028184    0.072675    0.159992    0.160006    0.160312    0.216238
     0.230084    0.232317    0.235578    0.241265    0.249323    0.249992
     0.249997    0.250006    0.250047    0.250231    0.250916    0.258539
     0.289478    0.291940    0.300935    0.300996    0.301035    0.301077
     0.301410    0.317969    0.355055    0.356669    0.356697    0.374542
     0.413952    0.426867    0.430309    0.455464    0.463278    0.467729
     0.471781    0.478020    0.478357    0.479144    0.485659    0.579117

 Minimum search - taking simple RFO step
 Searching for Lamda that Minimizes Along All modes
 Value Taken    Lamda =  -0.00027892
 Calculated Step too Large.  Step scaled by  0.920937
 Step Taken.  Stepsize is  0.300000

                             Maximum     Tolerance    Cnvgd?
         Gradient           0.000712      0.000300      NO
         Displacement       0.212331      0.001200      NO
         Energy change     -0.000427      0.000001      NO


 New Cartesian Coordinates Obtained by Inverse Iteration

 Displacement from previous Coordinates is:  0.506039
 ----------------------------------------------------------------
             Standard Nuclear Orientation (Angstroms)
    I     Atom           X                Y                Z
 ----------------------------------------------------------------
    1      C       0.0049821171    -0.0026063384     0.0052115524
    2      C      -0.0106359214     0.4006370094     1.3492277865
    3      Cl      1.4825810326     0.8543196200     2.1245916024
    4      C      -1.2141149359     0.4365557497     2.0600363017
    5      Cl     -1.2766655701     0.9279053101     3.7319002396
    6      C      -2.4015954865     0.0754968567     1.4366882341
    7      H      -3.3299056467     0.1058064933     1.9898554350
    8      C      -2.4017190624    -0.3235035966     0.1069508821
    9      Cl     -3.9216981098    -0.7673165654    -0.6228037170
   10      C      -1.2021730931    -0.3638140743    -0.6113467457
   11      Cl     -1.1912783303    -0.8729305452    -2.2783598745
   12      C       1.2864831679    -0.0449198629    -0.7588136148
   13      C       2.1254580408    -1.1630195030    -0.7339697918
   14      Cl      1.6913933383    -2.5722111749     0.2117841672
   15      C       3.3136235072    -1.1887509778    -1.4526108384
   16      H       3.9510927979    -2.0612800568    -1.4218627112
   17      C       3.6848484293    -0.0864529184    -2.2171618018
   18      Cl      5.1839025684    -0.1551857292    -3.1051808743
   19      C       2.8599042862     1.0416116956    -2.2569526181
   20      Cl      3.2794893604     2.4477997974    -3.2009796116
   21      C       1.6739893473     1.0507072695    -1.5292886841
   22      H       1.0418247592     1.9285210624    -1.5667740781
 ----------------------------------------------------------------
 Nuclear Repulsion Energy =        2352.20913002 hartrees
 There are       97 alpha and       97 beta electrons
 Applying Cartesian multipole field
    Component          Value
    ---------          -----
     (2,0,0)        1.00000E-12
     (0,2,0)        2.00000E-11
     (0,0,2)       -3.00000E-11
 Nucleus-field energy     =    -0.0000000696 hartrees
 Requested basis set is 6-311++G(d,p)
 There are 178 shells and 495 basis functions
 A cutoff of  1.0D-15 yielded  11656 shell pairs
 There are     99983 function pairs (    107486 Cartesian)
 Smallest overlap matrix eigenvalue = 1.56E-07
 Linear dependence detected in AO basis
 Number of orthogonalized atomic orbitals = 490
 Maximum deviation from orthogonality = 4.560E-10
 Guess from superposition of atomic densities
 Warning:  Energy on first SCF cycle will be non-variational
 SAD guess density has 194.000000 electrons

 -----------------------------------------------------------------------
  General SCF calculation program by
  Eric Jon Sundstrom, Paul Horn, Yuezhi Mao, Dmitri Zuev, Alec White,
  David Stuck, Shaama M.S., Shane Yost, Joonho Lee, David Small,
  Daniel Levine, Susi Lehtola, Hugh Burton, Evgeny Epifanovsky,
  Bang C. Huynh
 -----------------------------------------------------------------------
 Exchange:     0.2000 Hartree-Fock + 0.0800 Slater + 0.7200 B88
 Correlation:  0.1900 VWN1RPA + 0.8100 LYP
 Using SG-1 standard quadrature grid
 A restricted SCF calculation will be
 performed using DIIS
 SCF converges when DIIS error is below 1.0e-08
 ---------------------------------------
  Cycle       Energy         DIIS error
 ---------------------------------------
    1   -3685.2046909367      2.73e-02  
    2   -3680.6405110537      1.91e-03  
    3   -3680.5841321479      2.28e-03  
    4   -3680.7404418245      5.29e-04  
    5   -3680.7475407000      2.55e-04  
    6   -3680.7492791255      1.03e-04  
    7   -3680.7495953263      2.47e-05  
    8   -3680.7496116585      8.07e-06  
    9   -3680.7496135936      1.99e-06  
   10   -3680.7496136992      7.98e-07  
   11   -3680.7496137184      1.49e-07  
   12   -3680.7496137188      7.56e-08  
   13   -3680.7496137194      3.13e-08  
   14   -3680.7496137192      9.96e-09  Convergence criterion met
 ---------------------------------------
 SCF time:   CPU 826.80s  wall 826.00s 
 SCF   energy in the final basis set =    -3680.7496137192
 Total energy in the final basis set =    -3680.7496137192

 --------------------------------------------------------------

                    Orbital Energies (a.u.)
 --------------------------------------------------------------

 Alpha MOs
 -- Occupied --
********-101.5817-101.5816-101.5814-101.5778-101.5764-101.5764 -10.2817
-10.2816 -10.2795 -10.2794 -10.2754 -10.2719 -10.2716 -10.2475 -10.2363
-10.2298 -10.2235 -10.2229  -9.4965  -9.4964  -9.4963  -9.4961  -9.4924
 -9.4911  -9.4909  -7.2614  -7.2612  -7.2611  -7.2610  -7.2572  -7.2559
 -7.2558  -7.2513  -7.2512  -7.2511  -7.2510  -7.2506  -7.2506  -7.2505
 -7.2501  -7.2472  -7.2467  -7.2459  -7.2457  -7.2455  -7.2451  -0.9650
 -0.9466  -0.9240  -0.9109  -0.8933  -0.8817  -0.8808  -0.8513  -0.8427
 -0.8031  -0.7690  -0.7462  -0.7459  -0.6771  -0.6545  -0.6278  -0.6140
 -0.5533  -0.5515  -0.5378  -0.5324  -0.5020  -0.4874  -0.4734  -0.4724
 -0.4673  -0.4610  -0.4509  -0.4416  -0.4290  -0.4164  -0.4148  -0.4123
 -0.3942  -0.3796  -0.3696  -0.3648  -0.3595  -0.3501  -0.3500  -0.3394
 -0.3391  -0.3358  -0.3327  -0.3289  -0.3272  -0.2876  -0.2849  -0.2687
 -0.2667
 -- Virtual --
 -0.0676  -0.0641  -0.0576  -0.0527  -0.0463  -0.0291  -0.0111  -0.0106
 -0.0025   0.0019   0.0089   0.0130   0.0226   0.0254   0.0282   0.0304
  0.0397   0.0437   0.0498   0.0533   0.0572   0.0582   0.0608   0.0714
  0.0740   0.0769   0.0806   0.0821   0.0902   0.0917   0.0923   0.1010
  0.1017   0.1039   0.1064   0.1075   0.1090   0.1134   0.1175   0.1184
  0.1202   0.1232   0.1285   0.1290   0.1311   0.1336   0.1387   0.1404
  0.1421   0.1434   0.1535   0.1561   0.1606   0.1626   0.1676   0.1714
  0.1718   0.1812   0.1902   0.1922   0.1943   0.1998   0.2007   0.2061
  0.2105   0.2118   0.2134   0.2197   0.2214   0.2233   0.2275   0.2354
  0.2374   0.2394   0.2482   0.2498   0.2514   0.2556   0.2580   0.2585
  0.2679   0.2711   0.2779   0.2790   0.2820   0.2832   0.2898   0.2906
  0.2919   0.2941   0.2961   0.3070   0.3187   0.3195   0.3250   0.3286
  0.3371   0.3510   0.3538   0.3932   0.4070   0.4157   0.4273   0.4303
  0.4366   0.4403   0.4451   0.4531   0.4553   0.4568   0.4623   0.4636
  0.4670   0.4736   0.4832   0.4861   0.4911   0.4950   0.5023   0.5055
  0.5137   0.5190   0.5345   0.5362   0.5441   0.5631   0.5688   0.5703
  0.5750   0.5803   0.5895   0.5925   0.5990   0.6053   0.6111   0.6134
  0.6210   0.6268   0.6334   0.6377   0.6508   0.6540   0.6634   0.6723
  0.6756   0.6780   0.6886   0.6906   0.7107   0.7161   0.7279   0.7688
  0.7843   0.7926   0.7964   0.7988   0.8226   0.8271   0.8287   0.8336
  0.8337   0.8384   0.8408   0.8417   0.8445   0.8468   0.8471   0.8520
  0.8577   0.8597   0.8669   0.8715   0.8738   0.8789   0.8895   0.8928
  0.8970   0.8996   0.9014   0.9056   0.9145   0.9249   0.9266   0.9353
  0.9396   0.9453   0.9480   0.9501   0.9534   0.9599   0.9657   0.9721
  0.9741   0.9773   0.9998   1.0013   1.0041   1.0137   1.0257   1.0384
  1.0590   1.0664   1.0854   1.0980   1.1371   1.1580   1.1651   1.1730
  1.2051   1.2185   1.2204   1.2225   1.2278   1.2491   1.2584   1.2654
  1.2691   1.2744   1.2817   1.2890   1.2953   1.3090   1.3262   1.3438
  1.3600   1.3715   1.3768   1.4126   1.4356   1.4688   1.4750   1.4878
  1.5476   1.5587   1.5629   1.5672   1.5875   1.5930   1.6354   1.6380
  1.6709   1.6915   1.7213   1.7394   1.7444   1.7481   1.7522   1.7669
  1.8103   1.8225   1.8327   1.8497   1.8518   1.8860   1.9173   1.9272
  1.9435   1.9524   1.9725   1.9901   2.0078   2.0194   2.0394   2.0695
  2.0759   2.1077   2.1181   2.1496   2.1981   2.2255   2.2293   2.2352
  2.2373   2.2425   2.2492   2.2693   2.2705   2.2862   2.3115   2.3150
  2.3355   2.3388   2.3479   2.3839   2.3975   2.4157   2.4234   2.4448
  2.4532   2.4694   2.4929   2.4977   2.5136   2.5274   2.5380   2.5459
  2.5750   2.6005   2.6056   2.6140   2.6197   2.6469   2.6709   2.6884
  2.6902   2.7211   2.7367   2.7406   2.7479   2.7692   2.7712   2.8118
  2.8235   2.8296   2.8466   2.8888   2.9621   2.9677   3.0534   3.0704
  3.0796   3.0878   3.1146   3.1187   3.1281   3.1488   3.2120   3.2480
  3.2492   3.2833   3.3530   3.3688   3.4973   3.5163   3.5357   3.6134
  3.7532   3.7861   3.8175   3.8908   3.9100   4.0069   4.1203   4.3157
  4.7990   4.8099   9.7623   9.7649   9.7801   9.7949   9.8075   9.8359
  9.8480  23.3299  23.4880  23.7846  23.8326  23.8591  23.8888  23.9307
 23.9339  24.0117  24.0553  24.0725  24.1241  25.7795  25.7855  25.8022
 25.8520  25.8621  25.9482  25.9728  26.0851  26.1058  26.1376  26.1635
 26.2348  26.3516  26.3867  26.5128  26.5294  26.6259  26.7262  26.7714
 26.8135  27.0563 215.7533 215.7593 215.7745 215.7911 215.8074 215.8462
215.8554
 --------------------------------------------------------------

          Ground-State Mulliken Net Atomic Charges

     Atom                 Charge (a.u.)
  ----------------------------------------
      1 C                    -0.330348
      2 C                    -1.142912
      3 Cl                    0.531161
      4 C                     0.435934
      5 Cl                    0.539050
      6 C                    -0.616873
      7 H                     0.238418
      8 C                     0.498974
      9 Cl                    0.534579
     10 C                    -1.176700
     11 Cl                    0.563110
     12 C                     0.001466
     13 C                    -0.771153
     14 Cl                    0.378769
     15 C                    -0.087758
     16 H                     0.242506
     17 C                     0.176089
     18 Cl                    0.542214
     19 C                    -0.389638
     20 Cl                    0.608368
     21 C                    -1.007021
     22 H                     0.231764
  ----------------------------------------
  Sum of atomic charges =     0.000000

 -----------------------------------------------------------------
                    Cartesian Multipole Moments
 -----------------------------------------------------------------
    Charge (ESU x 10^10)
                 0.0000
    Dipole Moment (Debye)
         X      -0.8384      Y       0.0153      Z       0.5196
       Tot       0.9865
    Quadrupole Moments (Debye-Ang)
        XX    -156.2976     XY      -3.8336     YY    -156.8340
        XZ      -1.0403     YZ       0.4852     ZZ    -160.6705
    Octopole Moments (Debye-Ang^2)
       XXX    -344.2488    XXY     -13.8996    XYY    -105.3590
       YYY       8.1886    XXZ      84.5298    XYZ       7.9644
       YYZ      62.3289    XZZ    -124.0874    YZZ      -1.3950
       ZZZ     206.2332
    Hexadecapole Moments (Debye-Ang^3)
      XXXX   -6702.2159   XXXY    -291.7533   XXYY   -1380.0640
      XYYY    -233.9701   YYYY   -1551.4896   XXXZ    1381.3435
      XXYZ      39.5583   XYYZ     454.3365   YYYZ     -26.9420
      XXZZ   -1851.4209   XYZZ     -79.2254   YYZZ    -972.1104
      XZZZ    1415.0125   YZZZ      21.2039   ZZZZ   -4323.4614
 -----------------------------------------------------------------
 Calculating analytic gradient of the SCF energy
 Gradient of SCF Energy
            1           2           3           4           5           6
    1  -0.0003548   0.0001022   0.0001548   0.0000835   0.0000656   0.0000249
    2  -0.0000055  -0.0002395  -0.0000789  -0.0000108   0.0000093  -0.0000305
    3  -0.0001507  -0.0000820   0.0000047   0.0000647  -0.0000150  -0.0001262
            7           8           9          10          11          12
    1   0.0000061  -0.0000633   0.0000366   0.0001372   0.0000886   0.0001613
    2   0.0000086   0.0000329  -0.0000484   0.0000245   0.0000748   0.0001586
    3   0.0000349   0.0002006   0.0000195   0.0000065   0.0000326  -0.0002823
           13          14          15          16          17          18
    1  -0.0000753  -0.0001243  -0.0000296   0.0000128  -0.0001623   0.0000198
    2   0.0000719   0.0001836  -0.0000342   0.0000060   0.0001559   0.0000075
    3   0.0000831   0.0002393   0.0000764  -0.0000294  -0.0000494  -0.0000374
           19          20          21          22
    1   0.0000944   0.0000169  -0.0001593  -0.0000360
    2  -0.0001819   0.0000031  -0.0000976  -0.0000095
    3  -0.0000264  -0.0000608   0.0000939   0.0000034
 Max gradient component =       3.548E-04
 RMS gradient           =       1.089E-04
 Gradient time:  CPU 295.22 s  wall 295.23 s
 Geometry Optimization Parameters
   NAtoms,    NIC,     NZ,  NCons,   NDum,   NFix, NCnnct, MaxDiis
       22     163      22       0       0       0       0       0

 Cartesian Hessian Update
 Hessian updated using BFGS update


** GEOMETRY OPTIMIZATION IN DELOCALIZED INTERNAL COORDINATES **
   Searching for a Minimum

   Optimization Cycle:  12

                       Coordinates (Angstroms)
     ATOM                X               Y               Z
      1  C         0.0049821171   -0.0026063384    0.0052115524
      2  C        -0.0106359214    0.4006370094    1.3492277865
      3  Cl        1.4825810326    0.8543196200    2.1245916024
      4  C        -1.2141149359    0.4365557497    2.0600363017
      5  Cl       -1.2766655701    0.9279053101    3.7319002396
      6  C        -2.4015954865    0.0754968567    1.4366882341
      7  H        -3.3299056467    0.1058064933    1.9898554350
      8  C        -2.4017190624   -0.3235035966    0.1069508821
      9  Cl       -3.9216981098   -0.7673165654   -0.6228037170
     10  C        -1.2021730931   -0.3638140743   -0.6113467457
     11  Cl       -1.1912783303   -0.8729305452   -2.2783598745
     12  C         1.2864831679   -0.0449198629   -0.7588136148
     13  C         2.1254580408   -1.1630195030   -0.7339697918
     14  Cl        1.6913933383   -2.5722111749    0.2117841672
     15  C         3.3136235072   -1.1887509778   -1.4526108384
     16  H         3.9510927979   -2.0612800568   -1.4218627112
     17  C         3.6848484293   -0.0864529184   -2.2171618018
     18  Cl        5.1839025684   -0.1551857292   -3.1051808743
     19  C         2.8599042862    1.0416116956   -2.2569526181
     20  Cl        3.2794893604    2.4477997974   -3.2009796116
     21  C         1.6739893473    1.0507072695   -1.5292886841
     22  H         1.0418247592    1.9285210624   -1.5667740781
   Point Group: c1    Number of degrees of freedom:    60


   Energy is  -3680.749613719

 Hessian updated using BFGS update

 60 Hessian modes will be used to form the next step
  Hessian Eigenvalues:
     0.001830    0.017825    0.018590    0.020854    0.020934    0.021701
     0.023030    0.023646    0.023836    0.023918    0.024089    0.024096
     0.024115    0.024120    0.024138    0.024147    0.024163    0.024228
     0.028182    0.071771    0.159987    0.160006    0.160308    0.215682
     0.230111    0.232457    0.235672    0.241262    0.249848    0.249991
     0.249998    0.250046    0.250177    0.250279    0.250890    0.258331
     0.289529    0.291873    0.300937    0.300974    0.301037    0.301057
     0.301409    0.317940    0.355059    0.356669    0.356697    0.374585
     0.413933    0.426892    0.430299    0.455451    0.463276    0.467732
     0.471729    0.477907    0.478366    0.479141    0.485354    0.579001

 Minimum search - taking simple RFO step
 Searching for Lamda that Minimizes Along All modes
 Value Taken    Lamda =  -0.00005355
 Step Taken.  Stepsize is  0.158745

                             Maximum     Tolerance    Cnvgd?
         Gradient           0.000358      0.000300      NO
         Displacement       0.111818      0.001200      NO
         Energy change     -0.000169      0.000001      NO


 New Cartesian Coordinates Obtained by Inverse Iteration

 Displacement from previous Coordinates is:  0.268931
 ----------------------------------------------------------------
             Standard Nuclear Orientation (Angstroms)
    I     Atom           X                Y                Z
 ----------------------------------------------------------------
    1      C       0.0069893927    -0.0038057857     0.0088894032
    2      C      -0.0135726022     0.4197233396     1.3463923483
    3      Cl      1.4744001189     0.8972550248     2.1174221961
    4      C      -1.2184278011     0.4563849321     2.0553268056
    5      Cl     -1.2874737928     0.9720511715     3.7197470182
    6      C      -2.4021738322     0.0764044249     1.4364734475
    7      H      -3.3312635876     0.1075041165     1.9882377871
    8      C      -2.3976581220    -0.3418032329     0.1125566699
    9      Cl     -3.9137368499    -0.8052187584    -0.6131224933
   10      C      -1.1970807880    -0.3830952762    -0.6035569131
   11      Cl     -1.1809370047    -0.9125094289    -2.2641663354
   12      C       1.2883111226    -0.0461550232    -0.7556693388
   13      C       2.1167797119    -1.1725731429    -0.7510924908
   14      Cl      1.6711378105    -2.5945439220     0.1699088921
   15      C       3.3031512042    -1.1978988173    -1.4728271406
   16      H       3.9319539468    -2.0770839567    -1.4576664562
   17      C       3.6836482883    -0.0871429179    -2.2202344118
   18      Cl      5.1791894408    -0.1566297630    -3.1139829475
   19      C       2.8694934910     1.0493980423    -2.2396851303
   20      Cl      3.3002511625     2.4669064634    -3.1614221835
   21      C       1.6852653325     1.0579107100    -1.5094173251
   22      H       1.0615399538     1.9422913215    -1.5319701622
 ----------------------------------------------------------------
 Nuclear Repulsion Energy =        2351.73340448 hartrees
 There are       97 alpha and       97 beta electrons
 Applying Cartesian multipole field
    Component          Value
    ---------          -----
     (2,0,0)        1.00000E-12
     (0,2,0)        2.00000E-11
     (0,0,2)       -3.00000E-11
 Nucleus-field energy     =    -0.0000000681 hartrees
 Requested basis set is 6-311++G(d,p)
 There are 178 shells and 495 basis functions
 A cutoff of  1.0D-15 yielded  11661 shell pairs
 There are    100016 function pairs (    107525 Cartesian)
 Smallest overlap matrix eigenvalue = 1.53E-07
 Linear dependence detected in AO basis
 Number of orthogonalized atomic orbitals = 490
 Maximum deviation from orthogonality = 5.311E-10
 Guess from superposition of atomic densities
 Warning:  Energy on first SCF cycle will be non-variational
 SAD guess density has 194.000000 electrons

 -----------------------------------------------------------------------
  General SCF calculation program by
  Eric Jon Sundstrom, Paul Horn, Yuezhi Mao, Dmitri Zuev, Alec White,
  David Stuck, Shaama M.S., Shane Yost, Joonho Lee, David Small,
  Daniel Levine, Susi Lehtola, Hugh Burton, Evgeny Epifanovsky,
  Bang C. Huynh
 -----------------------------------------------------------------------
 Exchange:     0.2000 Hartree-Fock + 0.0800 Slater + 0.7200 B88
 Correlation:  0.1900 VWN1RPA + 0.8100 LYP
 Using SG-1 standard quadrature grid
 A restricted SCF calculation will be
 performed using DIIS
 SCF converges when DIIS error is below 1.0e-08
 ---------------------------------------
  Cycle       Energy         DIIS error
 ---------------------------------------
    1   -3685.2034123274      2.73e-02  
    2   -3680.6405638339      1.91e-03  
    3   -3680.5842431938      2.28e-03  
    4   -3680.7404935144      5.28e-04  
    5   -3680.7475768472      2.55e-04  
    6   -3680.7493120643      1.03e-04  
    7   -3680.7496285119      2.47e-05  
    8   -3680.7496448567      8.07e-06  
    9   -3680.7496467916      1.99e-06  
   10   -3680.7496468973      7.97e-07  
   11   -3680.7496469165      1.48e-07  
   12   -3680.7496469170      7.45e-08  
   13   -3680.7496469171      3.07e-08  
   14   -3680.7496469171      9.79e-09  Convergence criterion met
 ---------------------------------------
 SCF time:   CPU 823.83s  wall 824.00s 
 SCF   energy in the final basis set =    -3680.7496469171
 Total energy in the final basis set =    -3680.7496469171

 --------------------------------------------------------------

                    Orbital Energies (a.u.)
 --------------------------------------------------------------

 Alpha MOs
 -- Occupied --
********-101.5818-101.5816-101.5815-101.5779-101.5765-101.5764 -10.2817
-10.2817 -10.2795 -10.2794 -10.2754 -10.2719 -10.2717 -10.2476 -10.2363
-10.2298 -10.2235 -10.2229  -9.4965  -9.4963  -9.4963  -9.4962  -9.4924
 -9.4911  -9.4909  -7.2614  -7.2611  -7.2611  -7.2611  -7.2573  -7.2559
 -7.2558  -7.2513  -7.2511  -7.2511  -7.2511  -7.2506  -7.2506  -7.2505
 -7.2502  -7.2472  -7.2467  -7.2459  -7.2457  -7.2455  -7.2452  -0.9650
 -0.9466  -0.9240  -0.9108  -0.8933  -0.8817  -0.8808  -0.8513  -0.8427
 -0.8031  -0.7690  -0.7462  -0.7459  -0.6771  -0.6544  -0.6278  -0.6141
 -0.5532  -0.5515  -0.5379  -0.5324  -0.5020  -0.4874  -0.4733  -0.4724
 -0.4673  -0.4610  -0.4509  -0.4416  -0.4290  -0.4164  -0.4147  -0.4123
 -0.3942  -0.3796  -0.3696  -0.3647  -0.3595  -0.3501  -0.3500  -0.3393
 -0.3392  -0.3359  -0.3327  -0.3290  -0.3271  -0.2870  -0.2856  -0.2687
 -0.2667
 -- Virtual --
 -0.0671  -0.0643  -0.0580  -0.0528  -0.0463  -0.0290  -0.0111  -0.0106
 -0.0025   0.0019   0.0088   0.0130   0.0225   0.0254   0.0282   0.0304
  0.0397   0.0437   0.0499   0.0533   0.0571   0.0583   0.0607   0.0715
  0.0740   0.0769   0.0808   0.0818   0.0903   0.0917   0.0922   0.1009
  0.1019   0.1036   0.1065   0.1074   0.1090   0.1134   0.1176   0.1182
  0.1202   0.1232   0.1284   0.1289   0.1311   0.1337   0.1387   0.1404
  0.1422   0.1431   0.1539   0.1557   0.1606   0.1626   0.1677   0.1714
  0.1718   0.1810   0.1906   0.1918   0.1942   0.1998   0.2007   0.2061
  0.2107   0.2114   0.2132   0.2198   0.2212   0.2231   0.2273   0.2353
  0.2375   0.2393   0.2480   0.2495   0.2515   0.2556   0.2577   0.2585
  0.2679   0.2713   0.2781   0.2794   0.2826   0.2833   0.2893   0.2898
  0.2919   0.2942   0.2962   0.3067   0.3184   0.3199   0.3251   0.3292
  0.3372   0.3516   0.3540   0.3931   0.4070   0.4159   0.4277   0.4303
  0.4372   0.4395   0.4454   0.4531   0.4559   0.4585   0.4619   0.4624
  0.4667   0.4735   0.4835   0.4857   0.4910   0.4955   0.5009   0.5056
  0.5133   0.5191   0.5352   0.5364   0.5441   0.5634   0.5690   0.5702
  0.5759   0.5807   0.5885   0.5926   0.5997   0.6040   0.6111   0.6136
  0.6210   0.6270   0.6339   0.6374   0.6501   0.6539   0.6632   0.6722
  0.6759   0.6782   0.6887   0.6903   0.7136   0.7172   0.7285   0.7693
  0.7846   0.7928   0.7963   0.7984   0.8236   0.8280   0.8286   0.8331
  0.8342   0.8385   0.8402   0.8417   0.8447   0.8465   0.8472   0.8513
  0.8580   0.8594   0.8660   0.8715   0.8733   0.8787   0.8893   0.8933
  0.8977   0.8993   0.9012   0.9054   0.9144   0.9253   0.9271   0.9351
  0.9396   0.9447   0.9483   0.9501   0.9528   0.9602   0.9658   0.9713
  0.9742   0.9765   1.0001   1.0021   1.0042   1.0139   1.0258   1.0382
  1.0588   1.0679   1.0836   1.0982   1.1370   1.1581   1.1651   1.1741
  1.2057   1.2188   1.2209   1.2225   1.2272   1.2491   1.2599   1.2661
  1.2700   1.2743   1.2813   1.2893   1.2951   1.3085   1.3263   1.3457
  1.3612   1.3720   1.3770   1.4126   1.4361   1.4694   1.4752   1.4860
  1.5477   1.5587   1.5635   1.5662   1.5889   1.5929   1.6368   1.6381
  1.6709   1.6922   1.7212   1.7395   1.7445   1.7489   1.7514   1.7674
  1.8098   1.8221   1.8328   1.8493   1.8515   1.8867   1.9173   1.9273
  1.9440   1.9522   1.9726   1.9903   2.0082   2.0195   2.0399   2.0706
  2.0753   2.1079   2.1176   2.1497   2.1988   2.2259   2.2288   2.2352
  2.2381   2.2411   2.2491   2.2689   2.2694   2.2862   2.3120   2.3151
  2.3354   2.3391   2.3487   2.3851   2.3959   2.4153   2.4234   2.4447
  2.4534   2.4680   2.4932   2.4985   2.5129   2.5275   2.5374   2.5455
  2.5747   2.6007   2.6056   2.6134   2.6207   2.6459   2.6709   2.6886
  2.6901   2.7207   2.7370   2.7400   2.7479   2.7694   2.7706   2.8126
  2.8235   2.8283   2.8473   2.8884   2.9628   2.9671   3.0537   3.0706
  3.0798   3.0884   3.1155   3.1196   3.1249   3.1491   3.2126   3.2481
  3.2489   3.2850   3.3536   3.3692   3.4979   3.5160   3.5364   3.6139
  3.7537   3.7868   3.8175   3.8907   3.9103   4.0071   4.1204   4.3153
  4.7995   4.8088   9.7624   9.7652   9.7799   9.7949   9.8080   9.8362
  9.8509  23.3310  23.4881  23.7845  23.8324  23.8591  23.8888  23.9304
 23.9337  24.0117  24.0554  24.0726  24.1240  25.7794  25.7837  25.8019
 25.8484  25.8620  25.9495  25.9719  26.0846  26.1058  26.1380  26.1628
 26.2360  26.3599  26.3766  26.5127  26.5288  26.6268  26.7271  26.7675
 26.8143  27.0602 215.7534 215.7596 215.7743 215.7912 215.8078 215.8465
215.8586
 --------------------------------------------------------------

          Ground-State Mulliken Net Atomic Charges

     Atom                 Charge (a.u.)
  ----------------------------------------
      1 C                    -0.325665
      2 C                    -1.104727
      3 Cl                    0.537307
      4 C                     0.401429
      5 Cl                    0.540900
      6 C                    -0.603127
      7 H                     0.239200
      8 C                     0.523759
      9 Cl                    0.536736
     10 C                    -1.232900
     11 Cl                    0.553611
     12 C                     0.044392
     13 C                    -0.784704
     14 Cl                    0.374363
     15 C                    -0.092000
     16 H                     0.243161
     17 C                     0.182799
     18 Cl                    0.542359
     19 C                    -0.409755
     20 Cl                    0.608948
     21 C                    -1.008170
     22 H                     0.232084
  ----------------------------------------
  Sum of atomic charges =     0.000000

 -----------------------------------------------------------------
                    Cartesian Multipole Moments
 -----------------------------------------------------------------
    Charge (ESU x 10^10)
                -0.0000
    Dipole Moment (Debye)
         X      -0.8403      Y       0.0137      Z       0.5152
       Tot       0.9857
    Quadrupole Moments (Debye-Ang)
        XX    -156.3387     XY      -3.8429     YY    -156.8187
        XZ      -1.0817     YZ       0.5197     ZZ    -160.6380
    Octopole Moments (Debye-Ang^2)
       XXX    -344.7204    XXY     -13.8582    XYY    -105.1898
       YYY       8.0382    XXZ      84.3284    XYZ       8.1451
       YYZ      62.2648    XZZ    -123.8186    YZZ      -1.6329
       ZZZ     206.1919
    Hexadecapole Moments (Debye-Ang^3)
      XXXX   -6699.0191   XXXY    -302.9611   XXYY   -1385.3465
      XYYY    -245.5662   YYYY   -1592.7842   XXXZ    1388.6555
      XXYZ      33.3731   XYYZ     456.6987   YYYZ     -47.2610
      XXZZ   -1843.8572   XYZZ     -83.7659   YYZZ    -973.2826
      XZZZ    1422.2416   YZZZ       2.1579   ZZZZ   -4291.0644
 -----------------------------------------------------------------
 Calculating analytic gradient of the SCF energy
 Gradient of SCF Energy
            1           2           3           4           5           6
    1  -0.0001553   0.0001572   0.0000142   0.0000454   0.0000351   0.0000243
    2   0.0000324  -0.0001901   0.0001027  -0.0000153   0.0000175  -0.0000086
    3   0.0000358  -0.0001326   0.0000538   0.0000240   0.0000203  -0.0000446
            7           8           9          10          11          12
    1   0.0000203  -0.0000352   0.0000211   0.0000531   0.0000473   0.0000048
    2   0.0000097  -0.0000112  -0.0000141  -0.0000059   0.0000546   0.0001859
    3   0.0000335   0.0001299   0.0000142   0.0000642   0.0000008  -0.0001939
           13          14          15          16          17          18
    1   0.0000120  -0.0000722  -0.0000417   0.0000071  -0.0000711   0.0000049
    2  -0.0000318   0.0000172  -0.0000407   0.0000098   0.0000854  -0.0000136
    3   0.0000726   0.0000619   0.0000176  -0.0000196  -0.0000031  -0.0000540
           19          20          21          22
    1   0.0000271  -0.0000117  -0.0000556  -0.0000311
    2  -0.0000899  -0.0000021  -0.0000922   0.0000002
    3  -0.0000257  -0.0000499   0.0000084  -0.0000138
 Max gradient component =       1.939E-04
 RMS gradient           =       6.646E-05
 Gradient time:  CPU 311.90 s  wall 311.91 s
 Geometry Optimization Parameters
   NAtoms,    NIC,     NZ,  NCons,   NDum,   NFix, NCnnct, MaxDiis
       22     163      22       0       0       0       0       0

 Cartesian Hessian Update
 Hessian updated using BFGS update


** GEOMETRY OPTIMIZATION IN DELOCALIZED INTERNAL COORDINATES **
   Searching for a Minimum

   Optimization Cycle:  13

                       Coordinates (Angstroms)
     ATOM                X               Y               Z
      1  C         0.0069893927   -0.0038057857    0.0088894032
      2  C        -0.0135726022    0.4197233396    1.3463923483
      3  Cl        1.4744001189    0.8972550248    2.1174221961
      4  C        -1.2184278011    0.4563849321    2.0553268056
      5  Cl       -1.2874737928    0.9720511715    3.7197470182
      6  C        -2.4021738322    0.0764044249    1.4364734475
      7  H        -3.3312635876    0.1075041165    1.9882377871
      8  C        -2.3976581220   -0.3418032329    0.1125566699
      9  Cl       -3.9137368499   -0.8052187584   -0.6131224933
     10  C        -1.1970807880   -0.3830952762   -0.6035569131
     11  Cl       -1.1809370047   -0.9125094289   -2.2641663354
     12  C         1.2883111226   -0.0461550232   -0.7556693388
     13  C         2.1167797119   -1.1725731429   -0.7510924908
     14  Cl        1.6711378105   -2.5945439220    0.1699088921
     15  C         3.3031512042   -1.1978988173   -1.4728271406
     16  H         3.9319539468   -2.0770839567   -1.4576664562
     17  C         3.6836482883   -0.0871429179   -2.2202344118
     18  Cl        5.1791894408   -0.1566297630   -3.1139829475
     19  C         2.8694934910    1.0493980423   -2.2396851303
     20  Cl        3.3002511625    2.4669064634   -3.1614221835
     21  C         1.6852653325    1.0579107100   -1.5094173251
     22  H         1.0615399538    1.9422913215   -1.5319701622
   Point Group: c1    Number of degrees of freedom:    60


   Energy is  -3680.749646917

 Hessian updated using BFGS update

 60 Hessian modes will be used to form the next step
  Hessian Eigenvalues:
     0.001536    0.017598    0.018387    0.020765    0.020932    0.021696
     0.022953    0.023629    0.023833    0.023887    0.024091    0.024100
     0.024112    0.024120    0.024141    0.024152    0.024163    0.024210
     0.028188    0.070304    0.159965    0.160005    0.160307    0.213072
     0.229230    0.232194    0.235553    0.241253    0.248748    0.249953
     0.249997    0.250039    0.250087    0.250278    0.250836    0.257776
     0.289579    0.291976    0.300925    0.300967    0.301032    0.301050
     0.301414    0.317754    0.355059    0.356669    0.356698    0.374587
     0.414081    0.426852    0.430269    0.455601    0.463249    0.467755
     0.471567    0.477733    0.478346    0.479143    0.484995    0.576368

 Minimum search - taking simple RFO step
 Searching for Lamda that Minimizes Along All modes
 Value Taken    Lamda =  -0.00000732
 Step Taken.  Stepsize is  0.051727

                             Maximum     Tolerance    Cnvgd?
         Gradient           0.000347      0.000300      NO
         Displacement       0.034303      0.001200      NO
         Energy change     -0.000033      0.000001      NO


 New Cartesian Coordinates Obtained by Inverse Iteration

 Displacement from previous Coordinates is:  0.098129
 ----------------------------------------------------------------
             Standard Nuclear Orientation (Angstroms)
    I     Atom           X                Y                Z
 ----------------------------------------------------------------
    1      C       0.0080768781    -0.0067847549     0.0109030513
    2      C      -0.0145688697     0.4247883364     1.3458260514
    3      Cl      1.4723443937     0.9068681235     2.1160214346
    4      C      -1.2203418822     0.4647511969     2.0531340008
    5      Cl     -1.2918416403     0.9903890978     3.7143533641
    6      C      -2.4029631584     0.0798371358     1.4353401924
    7      H      -3.3327072408     0.1132986975     1.9858605206
    8      C      -2.3964874894    -0.3465511702     0.1139607697
    9      Cl     -3.9115472663    -0.8156164725    -0.6102649271
   10      C      -1.1951195606    -0.3910752363    -0.6005282044
   11      Cl     -1.1768093640    -0.9305962643    -2.2578330052
   12      C       1.2893479622    -0.0489200123    -0.7538314732
   13      C       2.1152592338    -1.1771845213    -0.7574237919
   14      Cl      1.6680296376    -2.6038636138     0.1552900147
   15      C       3.3006788813    -1.2007699392    -1.4808841227
   16      H       3.9272886666    -2.0816051386    -1.4718306896
   17      C       3.6829389773    -0.0864579126    -2.2219707494
   18      Cl      5.1770717273    -0.1538935667    -3.1180921730
   19      C       2.8715588521     1.0522453109    -2.2330209904
   20      Cl      3.3045248838     2.4746941326    -3.1460081168
   21      C       1.6883292241     1.0589008490    -1.5012211811
   22      H       1.0667237500     1.9449152435    -1.5176387352
 ----------------------------------------------------------------
 Nuclear Repulsion Energy =        2351.52541427 hartrees
 There are       97 alpha and       97 beta electrons
 Applying Cartesian multipole field
    Component          Value
    ---------          -----
     (2,0,0)        1.00000E-12
     (0,2,0)        2.00000E-11
     (0,0,2)       -3.00000E-11
 Nucleus-field energy     =    -0.0000000675 hartrees
 Requested basis set is 6-311++G(d,p)
 There are 178 shells and 495 basis functions
 A cutoff of  1.0D-15 yielded  11661 shell pairs
 There are    100008 function pairs (    107519 Cartesian)
 Smallest overlap matrix eigenvalue = 1.53E-07
 Linear dependence detected in AO basis
 Number of orthogonalized atomic orbitals = 490
 Maximum deviation from orthogonality = 3.970E-10
 Guess from superposition of atomic densities
 Warning:  Energy on first SCF cycle will be non-variational
 SAD guess density has 194.000000 electrons

 -----------------------------------------------------------------------
  General SCF calculation program by
  Eric Jon Sundstrom, Paul Horn, Yuezhi Mao, Dmitri Zuev, Alec White,
  David Stuck, Shaama M.S., Shane Yost, Joonho Lee, David Small,
  Daniel Levine, Susi Lehtola, Hugh Burton, Evgeny Epifanovsky,
  Bang C. Huynh
 -----------------------------------------------------------------------
 Exchange:     0.2000 Hartree-Fock + 0.0800 Slater + 0.7200 B88
 Correlation:  0.1900 VWN1RPA + 0.8100 LYP
 Using SG-1 standard quadrature grid
 A restricted SCF calculation will be
 performed using DIIS
 SCF converges when DIIS error is below 1.0e-08
 ---------------------------------------
  Cycle       Energy         DIIS error
 ---------------------------------------
    1   -3685.2030496339      2.73e-02  
    2   -3680.6405791523      1.91e-03  
    3   -3680.5842577175      2.28e-03  
    4   -3680.7405045736      5.28e-04  
    5   -3680.7475829792      2.55e-04  
    6   -3680.7493166583      1.03e-04  
    7   -3680.7496332452      2.47e-05  
    8   -3680.7496495989      8.07e-06  
    9   -3680.7496515350      1.99e-06  
   10   -3680.7496516403      7.97e-07  
   11   -3680.7496516594      1.47e-07  
   12   -3680.7496516599      7.41e-08  
   13   -3680.7496516603      3.05e-08  
   14   -3680.7496516607      9.71e-09  Convergence criterion met
 ---------------------------------------
 SCF time:   CPU 839.01s  wall 839.00s 
 SCF   energy in the final basis set =    -3680.7496516607
 Total energy in the final basis set =    -3680.7496516607

 --------------------------------------------------------------

                    Orbital Energies (a.u.)
 --------------------------------------------------------------

 Alpha MOs
 -- Occupied --
********-101.5818-101.5815-101.5815-101.5779-101.5764-101.5764 -10.2817
-10.2817 -10.2795 -10.2794 -10.2754 -10.2719 -10.2717 -10.2476 -10.2364
-10.2298 -10.2235 -10.2229  -9.4965  -9.4963  -9.4963  -9.4962  -9.4924
 -9.4911  -9.4909  -7.2614  -7.2612  -7.2612  -7.2611  -7.2573  -7.2559
 -7.2558  -7.2513  -7.2511  -7.2511  -7.2511  -7.2506  -7.2506  -7.2504
 -7.2503  -7.2472  -7.2467  -7.2459  -7.2457  -7.2455  -7.2452  -0.9650
 -0.9466  -0.9240  -0.9108  -0.8933  -0.8818  -0.8808  -0.8513  -0.8426
 -0.8031  -0.7689  -0.7462  -0.7459  -0.6771  -0.6545  -0.6278  -0.6141
 -0.5532  -0.5515  -0.5379  -0.5324  -0.5020  -0.4874  -0.4733  -0.4724
 -0.4673  -0.4610  -0.4509  -0.4416  -0.4290  -0.4164  -0.4147  -0.4123
 -0.3942  -0.3796  -0.3696  -0.3648  -0.3595  -0.3501  -0.3500  -0.3392
 -0.3392  -0.3359  -0.3327  -0.3290  -0.3272  -0.2869  -0.2857  -0.2687
 -0.2667
 -- Virtual --
 -0.0670  -0.0643  -0.0581  -0.0527  -0.0463  -0.0290  -0.0111  -0.0106
 -0.0025   0.0019   0.0088   0.0130   0.0225   0.0254   0.0282   0.0304
  0.0397   0.0437   0.0499   0.0533   0.0571   0.0583   0.0606   0.0715
  0.0740   0.0769   0.0809   0.0817   0.0903   0.0916   0.0922   0.1009
  0.1020   0.1035   0.1066   0.1073   0.1090   0.1134   0.1176   0.1181
  0.1203   0.1232   0.1284   0.1289   0.1311   0.1337   0.1387   0.1404
  0.1422   0.1430   0.1541   0.1556   0.1606   0.1626   0.1677   0.1713
  0.1718   0.1810   0.1907   0.1916   0.1941   0.1999   0.2008   0.2062
  0.2108   0.2113   0.2132   0.2198   0.2212   0.2230   0.2272   0.2353
  0.2375   0.2393   0.2480   0.2494   0.2514   0.2556   0.2576   0.2584
  0.2679   0.2715   0.2782   0.2794   0.2827   0.2834   0.2892   0.2896
  0.2919   0.2942   0.2963   0.3066   0.3183   0.3200   0.3252   0.3292
  0.3375   0.3518   0.3542   0.3930   0.4070   0.4157   0.4279   0.4303
  0.4375   0.4393   0.4454   0.4531   0.4559   0.4589   0.4614   0.4622
  0.4667   0.4735   0.4838   0.4856   0.4910   0.4956   0.5007   0.5056
  0.5131   0.5191   0.5353   0.5364   0.5441   0.5633   0.5691   0.5703
  0.5762   0.5808   0.5882   0.5924   0.6001   0.6036   0.6111   0.6136
  0.6210   0.6269   0.6339   0.6373   0.6499   0.6538   0.6631   0.6720
  0.6759   0.6784   0.6887   0.6903   0.7139   0.7176   0.7288   0.7692
  0.7850   0.7929   0.7961   0.7982   0.8239   0.8281   0.8285   0.8327
  0.8344   0.8385   0.8400   0.8417   0.8449   0.8465   0.8473   0.8511
  0.8581   0.8593   0.8657   0.8716   0.8732   0.8787   0.8892   0.8934
  0.8979   0.8991   0.9013   0.9053   0.9142   0.9253   0.9271   0.9349
  0.9396   0.9446   0.9484   0.9502   0.9528   0.9602   0.9657   0.9713
  0.9741   0.9764   1.0000   1.0023   1.0046   1.0138   1.0259   1.0382
  1.0586   1.0683   1.0833   1.0983   1.1371   1.1581   1.1651   1.1742
  1.2057   1.2188   1.2212   1.2225   1.2270   1.2492   1.2601   1.2663
  1.2700   1.2742   1.2812   1.2894   1.2951   1.3083   1.3262   1.3460
  1.3615   1.3720   1.3770   1.4127   1.4363   1.4697   1.4753   1.4854
  1.5477   1.5588   1.5637   1.5659   1.5890   1.5928   1.6370   1.6381
  1.6710   1.6923   1.7211   1.7395   1.7445   1.7491   1.7511   1.7675
  1.8096   1.8220   1.8327   1.8492   1.8513   1.8869   1.9172   1.9273
  1.9442   1.9521   1.9726   1.9903   2.0081   2.0193   2.0400   2.0710
  2.0752   2.1080   2.1174   2.1498   2.1990   2.2259   2.2287   2.2351
  2.2383   2.2408   2.2491   2.2687   2.2694   2.2862   2.3120   2.3152
  2.3354   2.3391   2.3491   2.3853   2.3955   2.4153   2.4233   2.4445
  2.4536   2.4677   2.4933   2.4987   2.5128   2.5275   2.5374   2.5454
  2.5747   2.6007   2.6056   2.6131   2.6207   2.6456   2.6708   2.6886
  2.6899   2.7206   2.7371   2.7398   2.7480   2.7695   2.7705   2.8127
  2.8235   2.8281   2.8476   2.8883   2.9628   2.9670   3.0537   3.0708
  3.0798   3.0884   3.1155   3.1202   3.1239   3.1491   3.2128   3.2481
  3.2488   3.2852   3.3537   3.3692   3.4981   3.5159   3.5364   3.6140
  3.7538   3.7869   3.8175   3.8907   3.9103   4.0071   4.1204   4.3153
  4.7995   4.8086   9.7625   9.7653   9.7799   9.7949   9.8080   9.8363
  9.8514  23.3313  23.4882  23.7843  23.8324  23.8591  23.8888  23.9303
 23.9336  24.0116  24.0553  24.0725  24.1239  25.7793  25.7833  25.8018
 25.8479  25.8619  25.9497  25.9716  26.0846  26.1063  26.1378  26.1625
 26.2359  26.3626  26.3730  26.5126  26.5285  26.6267  26.7275  26.7664
 26.8146  27.0603 215.7535 215.7597 215.7742 215.7911 215.8078 215.8466
215.8593
 --------------------------------------------------------------

          Ground-State Mulliken Net Atomic Charges

     Atom                 Charge (a.u.)
  ----------------------------------------
      1 C                    -0.333644
      2 C                    -1.107680
      3 Cl                    0.540430
      4 C                     0.406551
      5 Cl                    0.540777
      6 C                    -0.590268
      7 H                     0.239401
      8 C                     0.539713
      9 Cl                    0.537025
     10 C                    -1.253739
     11 Cl                    0.550941
     12 C                     0.033243
     13 C                    -0.767454
     14 Cl                    0.373880
     15 C                    -0.100627
     16 H                     0.243128
     17 C                     0.188441
     18 Cl                    0.542448
     19 C                    -0.407726
     20 Cl                    0.609421
     21 C                    -1.016462
     22 H                     0.232199
  ----------------------------------------
  Sum of atomic charges =     0.000000

 -----------------------------------------------------------------
                    Cartesian Multipole Moments
 -----------------------------------------------------------------
    Charge (ESU x 10^10)
                 0.0000
    Dipole Moment (Debye)
         X      -0.8406      Y       0.0138      Z       0.5131
       Tot       0.9849
    Quadrupole Moments (Debye-Ang)
        XX    -156.3403     XY      -3.8566     YY    -156.8223
        XZ      -1.1006     YZ       0.5422     ZZ    -160.6278
    Octopole Moments (Debye-Ang^2)
       XXX    -344.8427    XXY     -13.7951    XYY    -105.1613
       YYY       8.0608    XXZ      84.2085    XYZ       8.1940
       YYZ      62.2320    XZZ    -123.7009    YZZ      -1.7047
       ZZZ     206.1260
    Hexadecapole Moments (Debye-Ang^3)
      XXXX   -6697.4021   XXXY    -305.9736   XXYY   -1387.4762
      XYYY    -248.5562   YYYY   -1608.3445   XXXZ    1390.4285
      XXYZ      31.2245   XYYZ     457.3184   YYYZ     -54.4467
      XXZZ   -1840.9650   XYZZ     -85.1091   YYZZ    -973.6518
      XZZZ    1424.1468   YZZZ      -4.5151   ZZZZ   -4278.8185
 -----------------------------------------------------------------
 Calculating analytic gradient of the SCF energy
 Gradient of SCF Energy
            1           2           3           4           5           6
    1  -0.0000190   0.0000996  -0.0000121   0.0000095   0.0000271   0.0000238
    2   0.0000161  -0.0000929   0.0000991  -0.0000005   0.0000151   0.0000017
    3   0.0000757  -0.0000702   0.0000344   0.0000035   0.0000273   0.0000186
            7           8           9          10          11          12
    1   0.0000212  -0.0000133   0.0000015   0.0000117   0.0000335  -0.0000487
    2   0.0000053  -0.0000062  -0.0000083   0.0000201   0.0000136   0.0000940
    3   0.0000360   0.0000493   0.0000407   0.0000395  -0.0000022  -0.0001073
           13          14          15          16          17          18
    1   0.0000273  -0.0000230  -0.0000294   0.0000003  -0.0000475  -0.0000069
    2  -0.0000594   0.0000173  -0.0000193   0.0000044   0.0000300  -0.0000046
    3   0.0000249  -0.0000047   0.0000062  -0.0000151  -0.0000246  -0.0000422
           19          20          21          22
    1   0.0000121  -0.0000236  -0.0000165  -0.0000280
    2  -0.0000454  -0.0000089  -0.0000708  -0.0000003
    3  -0.0000291  -0.0000382  -0.0000046  -0.0000179
 Max gradient component =       1.073E-04
 RMS gradient           =       3.900E-05
 Gradient time:  CPU 313.83 s  wall 313.85 s
 Geometry Optimization Parameters
   NAtoms,    NIC,     NZ,  NCons,   NDum,   NFix, NCnnct, MaxDiis
       22     163      22       0       0       0       0       0

 Cartesian Hessian Update
 Hessian updated using BFGS update


** GEOMETRY OPTIMIZATION IN DELOCALIZED INTERNAL COORDINATES **
   Searching for a Minimum

   Optimization Cycle:  14

                       Coordinates (Angstroms)
     ATOM                X               Y               Z
      1  C         0.0080768781   -0.0067847549    0.0109030513
      2  C        -0.0145688697    0.4247883364    1.3458260514
      3  Cl        1.4723443937    0.9068681235    2.1160214346
      4  C        -1.2203418822    0.4647511969    2.0531340008
      5  Cl       -1.2918416403    0.9903890978    3.7143533641
      6  C        -2.4029631584    0.0798371358    1.4353401924
      7  H        -3.3327072408    0.1132986975    1.9858605206
      8  C        -2.3964874894   -0.3465511702    0.1139607697
      9  Cl       -3.9115472663   -0.8156164725   -0.6102649271
     10  C        -1.1951195606   -0.3910752363   -0.6005282044
     11  Cl       -1.1768093640   -0.9305962643   -2.2578330052
     12  C         1.2893479622   -0.0489200123   -0.7538314732
     13  C         2.1152592338   -1.1771845213   -0.7574237919
     14  Cl        1.6680296376   -2.6038636138    0.1552900147
     15  C         3.3006788813   -1.2007699392   -1.4808841227
     16  H         3.9272886666   -2.0816051386   -1.4718306896
     17  C         3.6829389773   -0.0864579126   -2.2219707494
     18  Cl        5.1770717273   -0.1538935667   -3.1180921730
     19  C         2.8715588521    1.0522453109   -2.2330209904
     20  Cl        3.3045248838    2.4746941326   -3.1460081168
     21  C         1.6883292241    1.0589008490   -1.5012211811
     22  H         1.0667237500    1.9449152435   -1.5176387352
   Point Group: c1    Number of degrees of freedom:    60


   Energy is  -3680.749651661

 Hessian updated using BFGS update

 60 Hessian modes will be used to form the next step
  Hessian Eigenvalues:
     0.001542    0.015739    0.018218    0.019992    0.020936    0.021408
     0.022751    0.023624    0.023833    0.023884    0.024091    0.024103
     0.024115    0.024120    0.024141    0.024153    0.024177    0.024217
     0.027612    0.070231    0.159890    0.160003    0.160306    0.203975
     0.225497    0.231626    0.235140    0.241057    0.241591    0.249993
     0.250015    0.250049    0.250104    0.250211    0.250926    0.258115
     0.289089    0.292298    0.300892    0.301013    0.301036    0.301078
     0.301349    0.317334    0.355070    0.356669    0.356698    0.374758
     0.413823    0.426888    0.430210    0.455283    0.462626    0.467699
     0.471321    0.477648    0.478393    0.479143    0.484952    0.570088

 Minimum search - taking simple RFO step
 Searching for Lamda that Minimizes Along All modes
 Value Taken    Lamda =  -0.00000148
 Step Taken.  Stepsize is  0.014141

                             Maximum     Tolerance    Cnvgd?
         Gradient           0.000212      0.000300     YES
         Displacement       0.007373      0.001200      NO
         Energy change     -0.000005      0.000001      NO


 New Cartesian Coordinates Obtained by Inverse Iteration

 Displacement from previous Coordinates is:  0.036221
 ----------------------------------------------------------------
             Standard Nuclear Orientation (Angstroms)
    I     Atom           X                Y                Z
 ----------------------------------------------------------------
    1      C       0.0084890262    -0.0091617012     0.0116923067
    2      C      -0.0147605908     0.4252367816     1.3457118564
    3      Cl      1.4725193425     0.9064846100     2.1157529449
    4      C      -1.2209356209     0.4678737956     2.0521458919
    5      Cl     -1.2931014717     0.9977817892     3.7119573490
    6      C      -2.4034223024     0.0824007042     1.4344498722
    7      H      -3.3335588615     0.1179769481     1.9841723964
    8      C      -2.3962923627    -0.3474987108     0.1141712076
    9      Cl     -3.9112924845    -0.8172630506    -0.6097645069
   10      C      -1.1945470382    -0.3945589123    -0.5994893623
   11      Cl     -1.1758024359    -0.9381590650    -2.2554135221
   12      C       1.2898688029    -0.0507896185    -0.7528584787
   13      C       2.1155671701    -1.1791175394    -0.7593196180
   14      Cl      1.6689212974    -2.6074704887     0.1510778338
   15      C       3.3005632582    -1.2013799039    -1.4835825515
   16      H       3.9268977535    -2.0824336469    -1.4767653625
   17      C       3.6826728187    -0.0856027664    -2.2224944782
   18      Cl      5.1760831065    -0.1515643283    -3.1198397715
   19      C       2.8715641500     1.0533933207    -2.2305096151
   20      Cl      3.3042906322     2.4777710380    -3.1405739884
   21      C       1.6887530948     1.0586456819    -1.4980823847
   22      H       1.0673093116     1.9448045841    -1.5122967795
 ----------------------------------------------------------------
 Nuclear Repulsion Energy =        2351.45430575 hartrees
 There are       97 alpha and       97 beta electrons
 Applying Cartesian multipole field
    Component          Value
    ---------          -----
     (2,0,0)        1.00000E-12
     (0,2,0)        2.00000E-11
     (0,0,2)       -3.00000E-11
 Nucleus-field energy     =    -0.0000000673 hartrees
 Requested basis set is 6-311++G(d,p)
 There are 178 shells and 495 basis functions
 A cutoff of  1.0D-15 yielded  11659 shell pairs
 There are    100001 function pairs (    107512 Cartesian)
 Smallest overlap matrix eigenvalue = 1.53E-07
 Linear dependence detected in AO basis
 Number of orthogonalized atomic orbitals = 490
 Maximum deviation from orthogonality = 4.083E-10
 Guess from superposition of atomic densities
 Warning:  Energy on first SCF cycle will be non-variational
 SAD guess density has 194.000000 electrons

 -----------------------------------------------------------------------
  General SCF calculation program by
  Eric Jon Sundstrom, Paul Horn, Yuezhi Mao, Dmitri Zuev, Alec White,
  David Stuck, Shaama M.S., Shane Yost, Joonho Lee, David Small,
  Daniel Levine, Susi Lehtola, Hugh Burton, Evgeny Epifanovsky,
  Bang C. Huynh
 -----------------------------------------------------------------------
 Exchange:     0.2000 Hartree-Fock + 0.0800 Slater + 0.7200 B88
 Correlation:  0.1900 VWN1RPA + 0.8100 LYP
 Using SG-1 standard quadrature grid
 A restricted SCF calculation will be
 performed using DIIS
 SCF converges when DIIS error is below 1.0e-08
 ---------------------------------------
  Cycle       Energy         DIIS error
 ---------------------------------------
    1   -3685.2029117112      2.73e-02  
    2   -3680.6405849727      1.91e-03  
    3   -3680.5842405072      2.28e-03  
    4   -3680.7405018196      5.28e-04  
    5   -3680.7475829809      2.55e-04  
    6   -3680.7493177951      1.03e-04  
    7   -3680.7496343278      2.47e-05  
    8   -3680.7496506858      8.07e-06  
    9   -3680.7496526223      1.99e-06  
   10   -3680.7496527279      7.97e-07  
   11   -3680.7496527474      1.47e-07  
   12   -3680.7496527479      7.41e-08  
   13   -3680.7496527478      3.05e-08  
   14   -3680.7496527479      9.67e-09  Convergence criterion met
 ---------------------------------------
 SCF time:   CPU 843.28s  wall 843.00s 
 SCF   energy in the final basis set =    -3680.7496527479
 Total energy in the final basis set =    -3680.7496527479

 --------------------------------------------------------------

                    Orbital Energies (a.u.)
 --------------------------------------------------------------

 Alpha MOs
 -- Occupied --
********-101.5818-101.5815-101.5815-101.5779-101.5764-101.5764 -10.2817
-10.2817 -10.2795 -10.2794 -10.2754 -10.2719 -10.2717 -10.2476 -10.2364
-10.2298 -10.2235 -10.2229  -9.4965  -9.4963  -9.4963  -9.4962  -9.4924
 -9.4911  -9.4909  -7.2614  -7.2612  -7.2612  -7.2611  -7.2573  -7.2559
 -7.2558  -7.2513  -7.2511  -7.2511  -7.2511  -7.2506  -7.2506  -7.2504
 -7.2503  -7.2472  -7.2467  -7.2459  -7.2457  -7.2455  -7.2452  -0.9649
 -0.9466  -0.9240  -0.9108  -0.8934  -0.8818  -0.8808  -0.8513  -0.8426
 -0.8031  -0.7689  -0.7462  -0.7459  -0.6771  -0.6545  -0.6278  -0.6141
 -0.5532  -0.5515  -0.5379  -0.5324  -0.5020  -0.4874  -0.4734  -0.4724
 -0.4673  -0.4610  -0.4509  -0.4417  -0.4290  -0.4164  -0.4147  -0.4123
 -0.3942  -0.3796  -0.3696  -0.3648  -0.3595  -0.3501  -0.3500  -0.3392
 -0.3392  -0.3359  -0.3327  -0.3290  -0.3272  -0.2868  -0.2858  -0.2687
 -0.2667
 -- Virtual --
 -0.0670  -0.0643  -0.0581  -0.0527  -0.0463  -0.0290  -0.0111  -0.0106
 -0.0025   0.0019   0.0089   0.0130   0.0225   0.0254   0.0282   0.0304
  0.0397   0.0437   0.0499   0.0534   0.0571   0.0583   0.0606   0.0715
  0.0741   0.0769   0.0809   0.0817   0.0903   0.0916   0.0922   0.1008
  0.1020   0.1035   0.1066   0.1073   0.1090   0.1133   0.1175   0.1181
  0.1203   0.1232   0.1284   0.1289   0.1312   0.1337   0.1387   0.1404
  0.1422   0.1431   0.1541   0.1556   0.1606   0.1625   0.1677   0.1713
  0.1718   0.1809   0.1907   0.1915   0.1940   0.1999   0.2008   0.2062
  0.2109   0.2113   0.2132   0.2198   0.2212   0.2230   0.2271   0.2353
  0.2376   0.2393   0.2480   0.2493   0.2514   0.2556   0.2576   0.2583
  0.2679   0.2715   0.2783   0.2793   0.2828   0.2835   0.2892   0.2896
  0.2919   0.2942   0.2963   0.3066   0.3182   0.3200   0.3253   0.3292
  0.3377   0.3519   0.3544   0.3930   0.4069   0.4155   0.4281   0.4303
  0.4376   0.4392   0.4454   0.4531   0.4558   0.4590   0.4611   0.4622
  0.4667   0.4735   0.4839   0.4856   0.4910   0.4957   0.5007   0.5057
  0.5131   0.5191   0.5354   0.5363   0.5442   0.5633   0.5691   0.5703
  0.5762   0.5809   0.5881   0.5922   0.6002   0.6035   0.6111   0.6136
  0.6210   0.6269   0.6339   0.6373   0.6498   0.6538   0.6631   0.6718
  0.6760   0.6784   0.6887   0.6903   0.7140   0.7177   0.7290   0.7691
  0.7851   0.7930   0.7960   0.7981   0.8239   0.8281   0.8284   0.8326
  0.8344   0.8386   0.8399   0.8417   0.8450   0.8465   0.8473   0.8510
  0.8581   0.8592   0.8656   0.8717   0.8733   0.8787   0.8891   0.8934
  0.8979   0.8990   0.9014   0.9053   0.9142   0.9252   0.9271   0.9348
  0.9396   0.9446   0.9484   0.9503   0.9529   0.9602   0.9657   0.9713
  0.9741   0.9765   0.9998   1.0024   1.0049   1.0137   1.0261   1.0382
  1.0586   1.0683   1.0832   1.0984   1.1372   1.1581   1.1651   1.1742
  1.2057   1.2189   1.2213   1.2224   1.2270   1.2493   1.2603   1.2663
  1.2699   1.2742   1.2812   1.2894   1.2951   1.3083   1.3260   1.3459
  1.3616   1.3720   1.3770   1.4127   1.4363   1.4698   1.4753   1.4851
  1.5477   1.5589   1.5638   1.5659   1.5891   1.5928   1.6369   1.6381
  1.6710   1.6923   1.7211   1.7394   1.7445   1.7492   1.7510   1.7676
  1.8096   1.8220   1.8326   1.8492   1.8513   1.8870   1.9172   1.9273
  1.9442   1.9521   1.9727   1.9903   2.0081   2.0192   2.0400   2.0711
  2.0751   2.1081   2.1174   2.1499   2.1990   2.2259   2.2287   2.2351
  2.2384   2.2407   2.2491   2.2686   2.2693   2.2862   2.3120   2.3152
  2.3354   2.3391   2.3493   2.3853   2.3954   2.4154   2.4232   2.4443
  2.4537   2.4677   2.4933   2.4986   2.5128   2.5275   2.5374   2.5453
  2.5747   2.6007   2.6056   2.6130   2.6205   2.6455   2.6707   2.6886
  2.6899   2.7205   2.7372   2.7397   2.7480   2.7695   2.7704   2.8127
  2.8235   2.8280   2.8477   2.8884   2.9628   2.9670   3.0537   3.0708
  3.0798   3.0883   3.1155   3.1204   3.1236   3.1492   3.2129   3.2480
  3.2487   3.2852   3.3538   3.3692   3.4982   3.5158   3.5363   3.6140
  3.7538   3.7869   3.8175   3.8907   3.9104   4.0070   4.1203   4.3153
  4.7995   4.8085   9.7625   9.7653   9.7799   9.7948   9.8080   9.8364
  9.8515  23.3313  23.4883  23.7842  23.8323  23.8591  23.8888  23.9303
 23.9336  24.0115  24.0552  24.0724  24.1238  25.7793  25.7832  25.8017
 25.8480  25.8619  25.9497  25.9716  26.0847  26.1067  26.1376  26.1625
 26.2356  26.3632  26.3722  26.5126  26.5283  26.6267  26.7277  26.7662
 26.8148  27.0600 215.7535 215.7597 215.7742 215.7911 215.8078 215.8466
215.8594
 --------------------------------------------------------------

          Ground-State Mulliken Net Atomic Charges

     Atom                 Charge (a.u.)
  ----------------------------------------
      1 C                    -0.341392
      2 C                    -1.117014
      3 Cl                    0.541860
      4 C                     0.416005
      5 Cl                    0.540462
      6 C                    -0.581817
      7 H                     0.239481
      8 C                     0.548753
      9 Cl                    0.536980
     10 C                    -1.262300
     11 Cl                    0.550495
     12 C                     0.015806
     13 C                    -0.751823
     14 Cl                    0.374114
     15 C                    -0.104672
     16 H                     0.243062
     17 C                     0.190439
     18 Cl                    0.542625
     19 C                    -0.401221
     20 Cl                    0.609605
     21 C                    -1.021702
     22 H                     0.232256
  ----------------------------------------
  Sum of atomic charges =     0.000000

 -----------------------------------------------------------------
                    Cartesian Multipole Moments
 -----------------------------------------------------------------
    Charge (ESU x 10^10)
                 0.0000
    Dipole Moment (Debye)
         X      -0.8406      Y       0.0147      Z       0.5120
       Tot       0.9844
    Quadrupole Moments (Debye-Ang)
        XX    -156.3346     XY      -3.8670     YY    -156.8276
        XZ      -1.1084     YZ       0.5540     ZZ    -160.6249
    Octopole Moments (Debye-Ang^2)
       XXX    -344.8562    XXY     -13.7462    XYY    -105.1687
       YYY       8.1179    XXZ      84.1491    XYZ       8.1995
       YYZ      62.2231    XZZ    -123.6553    YZZ      -1.7126
       ZZZ     206.0877
    Hexadecapole Moments (Debye-Ang^3)
      XXXX   -6696.7423   XXXY    -306.5350   XXYY   -1388.2705
      XYYY    -248.9975   YYYY   -1613.5749   XXXZ    1390.3924
      XXYZ      30.6245   XYYZ     457.3240   YYYZ     -56.5971
      XXZZ   -1839.8930   XYZZ     -85.4187   YYZZ    -973.6702
      XZZZ    1424.2009   YZZZ      -6.4533   ZZZZ   -4274.2883
 -----------------------------------------------------------------
 Calculating analytic gradient of the SCF energy
 Gradient of SCF Energy
            1           2           3           4           5           6
    1   0.0000325   0.0000452   0.0000129   0.0000053   0.0000262   0.0000149
    2  -0.0000023  -0.0000300   0.0000600  -0.0000004   0.0000188   0.0000167
    3   0.0000512  -0.0000283  -0.0000062   0.0000036   0.0000201   0.0000401
            7           8           9          10          11          12
    1   0.0000207   0.0000042  -0.0000043  -0.0000111   0.0000034  -0.0000295
    2   0.0000053  -0.0000141  -0.0000031   0.0000036  -0.0000025   0.0000485
    3   0.0000327   0.0000077   0.0000450   0.0000267   0.0000049  -0.0000090
           13          14          15          16          17          18
    1   0.0000215  -0.0000078  -0.0000188  -0.0000064  -0.0000152  -0.0000202
    2  -0.0000492   0.0000074  -0.0000055  -0.0000010   0.0000039  -0.0000078
    3  -0.0000036  -0.0000017  -0.0000116  -0.0000144  -0.0000235  -0.0000364
           19          20          21          22
    1  -0.0000048  -0.0000316  -0.0000148  -0.0000222
    2  -0.0000085  -0.0000100  -0.0000276  -0.0000022
    3  -0.0000299  -0.0000361  -0.0000130  -0.0000186
 Max gradient component =       5.995E-05
 RMS gradient           =       2.290E-05
 Gradient time:  CPU 298.60 s  wall 298.61 s
 Geometry Optimization Parameters
   NAtoms,    NIC,     NZ,  NCons,   NDum,   NFix, NCnnct, MaxDiis
       22     163      22       0       0       0       0       0

 Cartesian Hessian Update
 Hessian updated using BFGS update


** GEOMETRY OPTIMIZATION IN DELOCALIZED INTERNAL COORDINATES **
   Searching for a Minimum

   Optimization Cycle:  15

                       Coordinates (Angstroms)
     ATOM                X               Y               Z
      1  C         0.0084890262   -0.0091617012    0.0116923067
      2  C        -0.0147605908    0.4252367816    1.3457118564
      3  Cl        1.4725193425    0.9064846100    2.1157529449
      4  C        -1.2209356209    0.4678737956    2.0521458919
      5  Cl       -1.2931014717    0.9977817892    3.7119573490
      6  C        -2.4034223024    0.0824007042    1.4344498722
      7  H        -3.3335588615    0.1179769481    1.9841723964
      8  C        -2.3962923627   -0.3474987108    0.1141712076
      9  Cl       -3.9112924845   -0.8172630506   -0.6097645069
     10  C        -1.1945470382   -0.3945589123   -0.5994893623
     11  Cl       -1.1758024359   -0.9381590650   -2.2554135221
     12  C         1.2898688029   -0.0507896185   -0.7528584787
     13  C         2.1155671701   -1.1791175394   -0.7593196180
     14  Cl        1.6689212974   -2.6074704887    0.1510778338
     15  C         3.3005632582   -1.2013799039   -1.4835825515
     16  H         3.9268977535   -2.0824336469   -1.4767653625
     17  C         3.6826728187   -0.0856027664   -2.2224944782
     18  Cl        5.1760831065   -0.1515643283   -3.1198397715
     19  C         2.8715641500    1.0533933207   -2.2305096151
     20  Cl        3.3042906322    2.4777710380   -3.1405739884
     21  C         1.6887530948    1.0586456819   -1.4980823847
     22  H         1.0673093116    1.9448045841   -1.5122967795
   Point Group: c1    Number of degrees of freedom:    60


   Energy is  -3680.749652748

 Hessian updated using BFGS update

 60 Hessian modes will be used to form the next step
  Hessian Eigenvalues:
     0.001759    0.012349    0.018258    0.019177    0.020921    0.021242
     0.022717    0.023639    0.023839    0.023945    0.024087    0.024098
     0.024114    0.024119    0.024132    0.024145    0.024165    0.024375
     0.027250    0.069696    0.159923    0.159998    0.160303    0.195750
     0.221198    0.231099    0.234872    0.238825    0.241383    0.249988
     0.250019    0.250047    0.250073    0.250783    0.251238    0.258117
     0.288862    0.291828    0.300827    0.301013    0.301036    0.301065
     0.301309    0.317203    0.355035    0.356669    0.356698    0.373739
     0.413065    0.427072    0.430050    0.454270    0.462065    0.467862
     0.471565    0.477712    0.478195    0.479144    0.485215    0.562668

 Minimum search - taking simple RFO step
 Searching for Lamda that Minimizes Along All modes
 Value Taken    Lamda =   0.00000000
 Step Taken.  Stepsize is  0.004622

                             Maximum     Tolerance    Cnvgd?
         Gradient           0.000063      0.000300     YES
         Displacement       0.002261      0.001200      NO
         Energy change     -0.000001      0.000001      NO


 New Cartesian Coordinates Obtained by Inverse Iteration

 Displacement from previous Coordinates is:  0.010174
 ----------------------------------------------------------------
             Standard Nuclear Orientation (Angstroms)
    I     Atom           X                Y                Z
 ----------------------------------------------------------------
    1      C       0.0084717875    -0.0099343210     0.0117436494
    2      C      -0.0147690448     0.4246883688     1.3457477220
    3      Cl      1.4729031603     0.9039045098     2.1162662797
    4      C      -1.2210212343     0.4685006301     2.0519120106
    5      Cl     -1.2930453532     0.9990378872     3.7115050188
    6      C      -2.4036333691     0.0835627814     1.4341142316
    7      H      -3.3338748814     0.1199626836     1.9836088708
    8      C      -2.3964621634    -0.3470510219     0.1140804449
    9      Cl     -3.9115554987    -0.8166111648    -0.6098102279
   10      C      -1.1946391148    -0.3951037163    -0.5993973874
   11      Cl     -1.1759452335    -0.9398620983    -2.2549088002
   12      C       1.2898812852    -0.0515720976    -0.7528368208
   13      C       2.1160521219    -1.1794758688    -0.7594671906
   14      Cl      1.6702462741    -2.6080193112     0.1509867994
   15      C       3.3010089260    -1.2012048634    -1.4838395487
   16      H       3.9276649261    -2.0820330124    -1.4771728225
   17      C       3.6826535740    -0.0852083654    -2.2226158324
   18      Cl      5.1760072014    -0.1504768532    -3.1200855471
   19      C       2.8711786025     1.0535381534    -2.2302819132
   20      Cl      3.3035261359     2.4783129902    -3.1398989520
   21      C       1.6884081635     1.0582121505    -1.4978112755
   22      H       1.0667303310     1.9442020607    -1.5116974694
 ----------------------------------------------------------------
 Nuclear Repulsion Energy =        2351.43507992 hartrees
 There are       97 alpha and       97 beta electrons
 Applying Cartesian multipole field
    Component          Value
    ---------          -----
     (2,0,0)        1.00000E-12
     (0,2,0)        2.00000E-11
     (0,0,2)       -3.00000E-11
 Nucleus-field energy     =    -0.0000000673 hartrees
 Requested basis set is 6-311++G(d,p)
 There are 178 shells and 495 basis functions
 A cutoff of  1.0D-15 yielded  11659 shell pairs
 There are    100001 function pairs (    107512 Cartesian)
 Smallest overlap matrix eigenvalue = 1.53E-07
 Linear dependence detected in AO basis
 Number of orthogonalized atomic orbitals = 490
 Maximum deviation from orthogonality = 7.699E-10
 Guess from superposition of atomic densities
 Warning:  Energy on first SCF cycle will be non-variational
 SAD guess density has 194.000000 electrons

 -----------------------------------------------------------------------
  General SCF calculation program by
  Eric Jon Sundstrom, Paul Horn, Yuezhi Mao, Dmitri Zuev, Alec White,
  David Stuck, Shaama M.S., Shane Yost, Joonho Lee, David Small,
  Daniel Levine, Susi Lehtola, Hugh Burton, Evgeny Epifanovsky,
  Bang C. Huynh
 -----------------------------------------------------------------------
 Exchange:     0.2000 Hartree-Fock + 0.0800 Slater + 0.7200 B88
 Correlation:  0.1900 VWN1RPA + 0.8100 LYP
 Using SG-1 standard quadrature grid
 A restricted SCF calculation will be
 performed using DIIS
 SCF converges when DIIS error is below 1.0e-08
 ---------------------------------------
  Cycle       Energy         DIIS error
 ---------------------------------------
    1   -3685.2030103472      2.73e-02  
    2   -3680.6405880331      1.91e-03  
    3   -3680.5842455240      2.28e-03  
    4   -3680.7405020671      5.28e-04  
    5   -3680.7475836792      2.55e-04  
    6   -3680.7493179325      1.03e-04  
    7   -3680.7496345034      2.47e-05  
    8   -3680.7496508631      8.07e-06  
    9   -3680.7496528004      1.99e-06  
   10   -3680.7496529062      7.97e-07  
   11   -3680.7496529254      1.47e-07  
   12   -3680.7496529259      7.40e-08  
   13   -3680.7496529261      3.05e-08  
   14   -3680.7496529260      9.66e-09  Convergence criterion met
 ---------------------------------------
 SCF time:   CPU 825.36s  wall 826.00s 
 SCF   energy in the final basis set =    -3680.7496529260
 Total energy in the final basis set =    -3680.7496529260

 --------------------------------------------------------------

                    Orbital Energies (a.u.)
 --------------------------------------------------------------

 Alpha MOs
 -- Occupied --
********-101.5818-101.5815-101.5815-101.5779-101.5764-101.5764 -10.2817
-10.2817 -10.2795 -10.2794 -10.2754 -10.2719 -10.2717 -10.2477 -10.2364
-10.2298 -10.2235 -10.2229  -9.4965  -9.4963  -9.4963  -9.4962  -9.4924
 -9.4911  -9.4909  -7.2614  -7.2612  -7.2612  -7.2611  -7.2573  -7.2559
 -7.2558  -7.2513  -7.2511  -7.2511  -7.2511  -7.2506  -7.2506  -7.2504
 -7.2503  -7.2472  -7.2467  -7.2459  -7.2457  -7.2455  -7.2452  -0.9650
 -0.9466  -0.9240  -0.9108  -0.8934  -0.8818  -0.8808  -0.8514  -0.8426
 -0.8031  -0.7689  -0.7462  -0.7459  -0.6771  -0.6545  -0.6278  -0.6141
 -0.5532  -0.5515  -0.5379  -0.5324  -0.5020  -0.4874  -0.4734  -0.4724
 -0.4673  -0.4610  -0.4509  -0.4417  -0.4290  -0.4164  -0.4147  -0.4123
 -0.3942  -0.3796  -0.3696  -0.3648  -0.3595  -0.3501  -0.3500  -0.3392
 -0.3392  -0.3359  -0.3327  -0.3290  -0.3272  -0.2868  -0.2858  -0.2687
 -0.2667
 -- Virtual --
 -0.0670  -0.0643  -0.0581  -0.0527  -0.0463  -0.0290  -0.0111  -0.0106
 -0.0025   0.0019   0.0089   0.0130   0.0225   0.0254   0.0282   0.0304
  0.0397   0.0437   0.0499   0.0534   0.0570   0.0582   0.0606   0.0715
  0.0741   0.0769   0.0809   0.0817   0.0903   0.0916   0.0922   0.1008
  0.1020   0.1035   0.1066   0.1073   0.1090   0.1133   0.1175   0.1181
  0.1203   0.1233   0.1284   0.1290   0.1312   0.1337   0.1387   0.1404
  0.1422   0.1431   0.1542   0.1556   0.1606   0.1625   0.1677   0.1713
  0.1718   0.1809   0.1907   0.1915   0.1939   0.1999   0.2008   0.2062
  0.2109   0.2113   0.2132   0.2198   0.2212   0.2230   0.2271   0.2353
  0.2376   0.2393   0.2480   0.2493   0.2513   0.2556   0.2576   0.2583
  0.2680   0.2716   0.2783   0.2793   0.2827   0.2836   0.2892   0.2896
  0.2919   0.2942   0.2963   0.3067   0.3183   0.3200   0.3252   0.3291
  0.3378   0.3520   0.3545   0.3930   0.4069   0.4153   0.4282   0.4303
  0.4376   0.4392   0.4454   0.4531   0.4558   0.4590   0.4611   0.4622
  0.4667   0.4736   0.4839   0.4856   0.4910   0.4957   0.5007   0.5057
  0.5131   0.5191   0.5354   0.5362   0.5442   0.5633   0.5691   0.5703
  0.5763   0.5809   0.5880   0.5922   0.6003   0.6035   0.6111   0.6135
  0.6210   0.6269   0.6339   0.6373   0.6498   0.6538   0.6631   0.6717
  0.6760   0.6784   0.6887   0.6903   0.7140   0.7177   0.7290   0.7690
  0.7852   0.7930   0.7960   0.7980   0.8240   0.8280   0.8284   0.8325
  0.8344   0.8386   0.8399   0.8417   0.8450   0.8465   0.8473   0.8510
  0.8581   0.8592   0.8656   0.8718   0.8733   0.8787   0.8890   0.8935
  0.8979   0.8989   0.9014   0.9053   0.9141   0.9252   0.9271   0.9347
  0.9396   0.9445   0.9485   0.9503   0.9529   0.9602   0.9657   0.9713
  0.9741   0.9765   0.9997   1.0024   1.0050   1.0137   1.0262   1.0382
  1.0585   1.0684   1.0831   1.0984   1.1372   1.1581   1.1651   1.1741
  1.2057   1.2189   1.2212   1.2224   1.2270   1.2493   1.2603   1.2663
  1.2698   1.2742   1.2812   1.2894   1.2951   1.3083   1.3259   1.3459
  1.3616   1.3720   1.3770   1.4127   1.4364   1.4699   1.4753   1.4850
  1.5477   1.5589   1.5638   1.5659   1.5891   1.5927   1.6369   1.6381
  1.6710   1.6924   1.7211   1.7394   1.7446   1.7492   1.7509   1.7676
  1.8096   1.8220   1.8326   1.8492   1.8513   1.8870   1.9172   1.9273
  1.9442   1.9521   1.9727   1.9902   2.0081   2.0192   2.0400   2.0711
  2.0751   2.1081   2.1174   2.1499   2.1989   2.2258   2.2287   2.2351
  2.2384   2.2407   2.2491   2.2687   2.2693   2.2862   2.3120   2.3152
  2.3354   2.3391   2.3494   2.3853   2.3954   2.4155   2.4231   2.4443
  2.4538   2.4677   2.4934   2.4986   2.5128   2.5275   2.5375   2.5453
  2.5747   2.6007   2.6056   2.6130   2.6204   2.6455   2.6706   2.6886
  2.6899   2.7205   2.7372   2.7397   2.7480   2.7696   2.7704   2.8126
  2.8235   2.8280   2.8478   2.8884   2.9628   2.9669   3.0537   3.0708
  3.0798   3.0883   3.1154   3.1204   3.1236   3.1491   3.2129   3.2480
  3.2487   3.2852   3.3538   3.3692   3.4983   3.5158   3.5363   3.6140
  3.7538   3.7869   3.8175   3.8907   3.9104   4.0070   4.1203   4.3154
  4.7995   4.8085   9.7625   9.7653   9.7799   9.7948   9.8080   9.8364
  9.8515  23.3313  23.4883  23.7842  23.8323  23.8591  23.8888  23.9303
 23.9336  24.0115  24.0552  24.0724  24.1237  25.7793  25.7833  25.8017
 25.8480  25.8619  25.9497  25.9716  26.0847  26.1069  26.1375  26.1625
 26.2355  26.3631  26.3723  26.5127  26.5283  26.6268  26.7278  26.7661
 26.8149  27.0598 215.7535 215.7597 215.7742 215.7911 215.8078 215.8466
215.8594
 --------------------------------------------------------------

          Ground-State Mulliken Net Atomic Charges

     Atom                 Charge (a.u.)
  ----------------------------------------
      1 C                    -0.345465
      2 C                    -1.127231
      3 Cl                    0.541996
      4 C                     0.424960
      5 Cl                    0.540219
      6 C                    -0.577831
      7 H                     0.239484
      8 C                     0.549086
      9 Cl                    0.536891
     10 C                    -1.260433
     11 Cl                    0.550774
     12 C                     0.005329
     13 C                    -0.743082
     14 Cl                    0.374615
     15 C                    -0.105448
     16 H                     0.243027
     17 C                     0.191183
     18 Cl                    0.542709
     19 C                    -0.398245
     20 Cl                    0.609611
     21 C                    -1.024402
     22 H                     0.232253
  ----------------------------------------
  Sum of atomic charges =     0.000000

 -----------------------------------------------------------------
                    Cartesian Multipole Moments
 -----------------------------------------------------------------
    Charge (ESU x 10^10)
                 0.0000
    Dipole Moment (Debye)
         X      -0.8405      Y       0.0152      Z       0.5119
       Tot       0.9843
    Quadrupole Moments (Debye-Ang)
        XX    -156.3309     XY      -3.8718     YY    -156.8307
        XZ      -1.1096     YZ       0.5577     ZZ    -160.6244
    Octopole Moments (Debye-Ang^2)
       XXX    -344.8435    XXY     -13.7229    XYY    -105.1833
       YYY       8.1692    XXZ      84.1311    XYZ       8.1921
       YYZ      62.2169    XZZ    -123.6491    YZZ      -1.6991
       ZZZ     206.0664
    Hexadecapole Moments (Debye-Ang^3)
      XXXX   -6696.8770   XXXY    -306.3435   XXYY   -1388.4169
      XYYY    -248.7341   YYYY   -1613.9646   XXXZ    1390.0961
      XXYZ      30.6324   XYYZ     457.2394   YYYZ     -56.6310
      XXZZ   -1839.8144   XYZZ     -85.3647   YYZZ    -973.6274
      XZZZ    1423.9674   YZZZ      -6.4379   ZZZZ   -4273.7676
 -----------------------------------------------------------------
 Calculating analytic gradient of the SCF energy
 Gradient of SCF Energy
            1           2           3           4           5           6
    1   0.0000191   0.0000078   0.0000109   0.0000098   0.0000351   0.0000198
    2   0.0000132   0.0000067   0.0000258   0.0000094   0.0000184   0.0000123
    3   0.0000172   0.0000070  -0.0000039   0.0000067   0.0000130   0.0000356
            7           8           9          10          11          12
    1   0.0000196   0.0000131  -0.0000021  -0.0000106  -0.0000033  -0.0000132
    2   0.0000051  -0.0000055  -0.0000067  -0.0000011  -0.0000100  -0.0000220
    3   0.0000320   0.0000104   0.0000455   0.0000201   0.0000192  -0.0000100
           13          14          15          16          17          18
    1   0.0000131   0.0000086  -0.0000128  -0.0000054  -0.0000178  -0.0000224
    2  -0.0000155   0.0000193   0.0000007  -0.0000017  -0.0000053  -0.0000062
    3  -0.0000081  -0.0000072  -0.0000121  -0.0000157  -0.0000278  -0.0000341
           19          20          21          22
    1  -0.0000085  -0.0000275  -0.0000169  -0.0000165
    2  -0.0000073  -0.0000133  -0.0000115  -0.0000048
    3  -0.0000252  -0.0000345  -0.0000135  -0.0000146
 Max gradient component =       4.554E-05
 RMS gradient           =       1.722E-05
 Gradient time:  CPU 302.02 s  wall 302.03 s
 Geometry Optimization Parameters
   NAtoms,    NIC,     NZ,  NCons,   NDum,   NFix, NCnnct, MaxDiis
       22     163      22       0       0       0       0       0

 Cartesian Hessian Update
 Hessian updated using BFGS update


** GEOMETRY OPTIMIZATION IN DELOCALIZED INTERNAL COORDINATES **
   Searching for a Minimum

   Optimization Cycle:  16

                       Coordinates (Angstroms)
     ATOM                X               Y               Z
      1  C         0.0084717875   -0.0099343210    0.0117436494
      2  C        -0.0147690448    0.4246883688    1.3457477220
      3  Cl        1.4729031603    0.9039045098    2.1162662797
      4  C        -1.2210212343    0.4685006301    2.0519120106
      5  Cl       -1.2930453532    0.9990378872    3.7115050188
      6  C        -2.4036333691    0.0835627814    1.4341142316
      7  H        -3.3338748814    0.1199626836    1.9836088708
      8  C        -2.3964621634   -0.3470510219    0.1140804449
      9  Cl       -3.9115554987   -0.8166111648   -0.6098102279
     10  C        -1.1946391148   -0.3951037163   -0.5993973874
     11  Cl       -1.1759452335   -0.9398620983   -2.2549088002
     12  C         1.2898812852   -0.0515720976   -0.7528368208
     13  C         2.1160521219   -1.1794758688   -0.7594671906
     14  Cl        1.6702462741   -2.6080193112    0.1509867994
     15  C         3.3010089260   -1.2012048634   -1.4838395487
     16  H         3.9276649261   -2.0820330124   -1.4771728225
     17  C         3.6826535740   -0.0852083654   -2.2226158324
     18  Cl        5.1760072014   -0.1504768532   -3.1200855471
     19  C         2.8711786025    1.0535381534   -2.2302819132
     20  Cl        3.3035261359    2.4783129902   -3.1398989520
     21  C         1.6884081635    1.0582121505   -1.4978112755
     22  H         1.0667303310    1.9442020607   -1.5116974694
   Point Group: c1    Number of degrees of freedom:    60


   Energy is  -3680.749652926

 Hessian updated using BFGS update

 60 Hessian modes will be used to form the next step
  Hessian Eigenvalues:
     0.001653    0.011090    0.018239    0.018568    0.020895    0.021215
     0.022981    0.023631    0.023836    0.023883    0.024055    0.024093
     0.024115    0.024121    0.024127    0.024145    0.024163    0.024430
     0.027484    0.078549    0.159908    0.160005    0.160293    0.190193
     0.217804    0.231137    0.235075    0.239061    0.241660    0.249922
     0.250023    0.250052    0.250253    0.250830    0.252605    0.258170
     0.288800    0.291683    0.300813    0.300988    0.301034    0.301112
     0.301478    0.317079    0.354775    0.356670    0.356701    0.370117
     0.413551    0.426593    0.430107    0.453234    0.461877    0.467798
     0.471725    0.477207    0.477874    0.479145    0.486292    0.555241

 Minimum search - taking simple RFO step
 Searching for Lamda that Minimizes Along All modes
 Value Taken    Lamda =   0.00000000
 Step Taken.  Stepsize is  0.002803

                             Maximum     Tolerance    Cnvgd?
         Gradient           0.000037      0.000300     YES
         Displacement       0.001989      0.001200      NO
         Energy change     -0.000000      0.000001     YES

 Final energy is   -3680.7496529259611     


 ******************************
 **  OPTIMIZATION CONVERGED  **
 ******************************

                       Coordinates (Angstroms)
     ATOM                X               Y               Z
      1  C         0.0084717875   -0.0099343210    0.0117436494
      2  C        -0.0147690448    0.4246883688    1.3457477220
      3  Cl        1.4729031603    0.9039045098    2.1162662797
      4  C        -1.2210212343    0.4685006301    2.0519120106
      5  Cl       -1.2930453532    0.9990378872    3.7115050188
      6  C        -2.4036333691    0.0835627814    1.4341142316
      7  H        -3.3338748814    0.1199626836    1.9836088708
      8  C        -2.3964621634   -0.3470510219    0.1140804449
      9  Cl       -3.9115554987   -0.8166111648   -0.6098102279
     10  C        -1.1946391148   -0.3951037163   -0.5993973874
     11  Cl       -1.1759452335   -0.9398620983   -2.2549088002
     12  C         1.2898812852   -0.0515720976   -0.7528368208
     13  C         2.1160521219   -1.1794758688   -0.7594671906
     14  Cl        1.6702462741   -2.6080193112    0.1509867994
     15  C         3.3010089260   -1.2012048634   -1.4838395487
     16  H         3.9276649261   -2.0820330124   -1.4771728225
     17  C         3.6826535740   -0.0852083654   -2.2226158324
     18  Cl        5.1760072014   -0.1504768532   -3.1200855471
     19  C         2.8711786025    1.0535381534   -2.2302819132
     20  Cl        3.3035261359    2.4783129902   -3.1398989520
     21  C         1.6884081635    1.0582121505   -1.4978112755
     22  H         1.0667303310    1.9442020607   -1.5116974694

Z-matrix Print:
$molecule
0 1
Cl
C  1 1.742937
C  2 1.398477 1 120.301359
C  3 1.388513 2 120.007617 1 179.777911 0
H  4 1.081027 3 119.876085 2 179.993848 0
C  4 1.388677 3 120.298785 2 0.025000 0
C  6 1.398439 4 120.082034 3 0.026788 0
C  7 1.403212 6 120.268362 4 -0.112532 0
C  8 1.492758 7 120.649727 6 179.595774 0
C  9 1.394787 8 119.778450 7 -90.987799 0
H  10 1.082430 9 119.604968 8 0.304804 0
C  10 1.391216 9 121.429668 8 -179.558302 0
C  9 1.398131 8 122.152821 7 89.438820 0
C  13 1.388996 9 121.278691 8 179.617178 0
H  14 1.081018 13 120.269386 9 179.982390 0
C  14 1.391722 13 119.883143 9 -0.093310 0
Cl 7 1.742560 6 120.298213 4 -179.897983 0
Cl 16 1.743507 14 118.561956 13 -179.951745 0
Cl 3 1.743563 2 121.715345 1 -0.250413 0
Cl 6 1.743819 4 118.200285 3 -179.961376 0
Cl 12 1.744795 10 118.842401 9 179.927330 0
Cl 13 1.751687 9 120.334670 8 -0.214498 0
$end


 --------------------------------------------------------------

                    Orbital Energies (a.u.)
 --------------------------------------------------------------

 Alpha MOs
 -- Occupied --
********-101.5818-101.5815-101.5815-101.5779-101.5764-101.5764 -10.2817
-10.2817 -10.2795 -10.2794 -10.2754 -10.2719 -10.2717 -10.2477 -10.2364
-10.2298 -10.2235 -10.2229  -9.4965  -9.4963  -9.4963  -9.4962  -9.4924
 -9.4911  -9.4909  -7.2614  -7.2612  -7.2612  -7.2611  -7.2573  -7.2559
 -7.2558  -7.2513  -7.2511  -7.2511  -7.2511  -7.2506  -7.2506  -7.2504
 -7.2503  -7.2472  -7.2467  -7.2459  -7.2457  -7.2455  -7.2452  -0.9650
 -0.9466  -0.9240  -0.9108  -0.8934  -0.8818  -0.8808  -0.8514  -0.8426
 -0.8031  -0.7689  -0.7462  -0.7459  -0.6771  -0.6545  -0.6278  -0.6141
 -0.5532  -0.5515  -0.5379  -0.5324  -0.5020  -0.4874  -0.4734  -0.4724
 -0.4673  -0.4610  -0.4509  -0.4417  -0.4290  -0.4164  -0.4147  -0.4123
 -0.3942  -0.3796  -0.3696  -0.3648  -0.3595  -0.3501  -0.3500  -0.3392
 -0.3392  -0.3359  -0.3327  -0.3290  -0.3272  -0.2868  -0.2858  -0.2687
 -0.2667
 -- Virtual --
 -0.0670  -0.0643  -0.0581  -0.0527  -0.0463  -0.0290  -0.0111  -0.0106
 -0.0025   0.0019   0.0089   0.0130   0.0225   0.0254   0.0282   0.0304
  0.0397   0.0437   0.0499   0.0534   0.0570   0.0582   0.0606   0.0715
  0.0741   0.0769   0.0809   0.0817   0.0903   0.0916   0.0922   0.1008
  0.1020   0.1035   0.1066   0.1073   0.1090   0.1133   0.1175   0.1181
  0.1203   0.1233   0.1284   0.1290   0.1312   0.1337   0.1387   0.1404
  0.1422   0.1431   0.1542   0.1556   0.1606   0.1625   0.1677   0.1713
  0.1718   0.1809   0.1907   0.1915   0.1939   0.1999   0.2008   0.2062
  0.2109   0.2113   0.2132   0.2198   0.2212   0.2230   0.2271   0.2353
  0.2376   0.2393   0.2480   0.2493   0.2513   0.2556   0.2576   0.2583
  0.2680   0.2716   0.2783   0.2793   0.2827   0.2836   0.2892   0.2896
  0.2919   0.2942   0.2963   0.3067   0.3183   0.3200   0.3252   0.3291
  0.3378   0.3520   0.3545   0.3930   0.4069   0.4153   0.4282   0.4303
  0.4376   0.4392   0.4454   0.4531   0.4558   0.4590   0.4611   0.4622
  0.4667   0.4736   0.4839   0.4856   0.4910   0.4957   0.5007   0.5057
  0.5131   0.5191   0.5354   0.5362   0.5442   0.5633   0.5691   0.5703
  0.5763   0.5809   0.5880   0.5922   0.6003   0.6035   0.6111   0.6135
  0.6210   0.6269   0.6339   0.6373   0.6498   0.6538   0.6631   0.6717
  0.6760   0.6784   0.6887   0.6903   0.7140   0.7177   0.7290   0.7690
  0.7852   0.7930   0.7960   0.7980   0.8240   0.8280   0.8284   0.8325
  0.8344   0.8386   0.8399   0.8417   0.8450   0.8465   0.8473   0.8510
  0.8581   0.8592   0.8656   0.8718   0.8733   0.8787   0.8890   0.8935
  0.8979   0.8989   0.9014   0.9053   0.9141   0.9252   0.9271   0.9347
  0.9396   0.9445   0.9485   0.9503   0.9529   0.9602   0.9657   0.9713
  0.9741   0.9765   0.9997   1.0024   1.0050   1.0137   1.0262   1.0382
  1.0585   1.0684   1.0831   1.0984   1.1372   1.1581   1.1651   1.1741
  1.2057   1.2189   1.2212   1.2224   1.2270   1.2493   1.2603   1.2663
  1.2698   1.2742   1.2812   1.2894   1.2951   1.3083   1.3259   1.3459
  1.3616   1.3720   1.3770   1.4127   1.4364   1.4699   1.4753   1.4850
  1.5477   1.5589   1.5638   1.5659   1.5891   1.5927   1.6369   1.6381
  1.6710   1.6924   1.7211   1.7394   1.7446   1.7492   1.7509   1.7676
  1.8096   1.8220   1.8326   1.8492   1.8513   1.8870   1.9172   1.9273
  1.9442   1.9521   1.9727   1.9902   2.0081   2.0192   2.0400   2.0711
  2.0751   2.1081   2.1174   2.1499   2.1989   2.2258   2.2287   2.2351
  2.2384   2.2407   2.2491   2.2687   2.2693   2.2862   2.3120   2.3152
  2.3354   2.3391   2.3494   2.3853   2.3954   2.4155   2.4231   2.4443
  2.4538   2.4677   2.4934   2.4986   2.5128   2.5275   2.5375   2.5453
  2.5747   2.6007   2.6056   2.6130   2.6204   2.6455   2.6706   2.6886
  2.6899   2.7205   2.7372   2.7397   2.7480   2.7696   2.7704   2.8126
  2.8235   2.8280   2.8478   2.8884   2.9628   2.9669   3.0537   3.0708
  3.0798   3.0883   3.1154   3.1204   3.1236   3.1491   3.2129   3.2480
  3.2487   3.2852   3.3538   3.3692   3.4983   3.5158   3.5363   3.6140
  3.7538   3.7869   3.8175   3.8907   3.9104   4.0070   4.1203   4.3154
  4.7995   4.8085   9.7625   9.7653   9.7799   9.7948   9.8080   9.8364
  9.8515  23.3313  23.4883  23.7842  23.8323  23.8591  23.8888  23.9303
 23.9336  24.0115  24.0552  24.0724  24.1237  25.7793  25.7833  25.8017
 25.8480  25.8619  25.9497  25.9716  26.0847  26.1069  26.1375  26.1625
 26.2355  26.3631  26.3723  26.5127  26.5283  26.6268  26.7278  26.7661
 26.8149  27.0598 215.7535 215.7597 215.7742 215.7911 215.8078 215.8466
215.8594
 --------------------------------------------------------------

          Ground-State Mulliken Net Atomic Charges

     Atom                 Charge (a.u.)
  ----------------------------------------
      1 C                    -0.345465
      2 C                    -1.127231
      3 Cl                    0.541996
      4 C                     0.424960
      5 Cl                    0.540219
      6 C                    -0.577831
      7 H                     0.239484
      8 C                     0.549086
      9 Cl                    0.536891
     10 C                    -1.260433
     11 Cl                    0.550774
     12 C                     0.005329
     13 C                    -0.743082
     14 Cl                    0.374615
     15 C                    -0.105448
     16 H                     0.243027
     17 C                     0.191183
     18 Cl                    0.542709
     19 C                    -0.398245
     20 Cl                    0.609611
     21 C                    -1.024402
     22 H                     0.232253
  ----------------------------------------
  Sum of atomic charges =     0.000000

 -----------------------------------------------------------------
                    Cartesian Multipole Moments
 -----------------------------------------------------------------
    Charge (ESU x 10^10)
                 0.0000
    Dipole Moment (Debye)
         X      -0.8405      Y       0.0152      Z       0.5119
       Tot       0.9843
    Quadrupole Moments (Debye-Ang)
        XX    -156.3309     XY      -3.8718     YY    -156.8307
        XZ      -1.1096     YZ       0.5577     ZZ    -160.6244
    Octopole Moments (Debye-Ang^2)
       XXX    -344.8435    XXY     -13.7229    XYY    -105.1833
       YYY       8.1692    XXZ      84.1311    XYZ       8.1921
       YYZ      62.2169    XZZ    -123.6491    YZZ      -1.6991
       ZZZ     206.0664
    Hexadecapole Moments (Debye-Ang^3)
      XXXX   -6696.8770   XXXY    -306.3435   XXYY   -1388.4169
      XYYY    -248.7341   YYYY   -1613.9646   XXXZ    1390.0961
      XXYZ      30.6324   XYYZ     457.2394   YYYZ     -56.6310
      XXZZ   -1839.8144   XYZZ     -85.3647   YYZZ    -973.6274
      XZZZ    1423.9674   YZZZ      -6.4379   ZZZZ   -4273.7676
 -----------------------------------------------------------------
Archival summary:
1\1\november\OPT\ProcedureUnspecified\BasisUnspecified\l7123\taweetha\SunJan1218:55:112020SunJan1218:55:112020\0\\#,OPT,ProcedureUnspecified,BasisUnspecified,\\0,1\Cl\C,1,1.74294\C,2,1.39848,1,120.301\C,3,1.38851,2,120.008,1,179.778,0\H,4,1.08103,3,119.876,2,179.994,0\C,4,1.38868,3,120.299,2,0.0250001,0\C,6,1.39844,4,120.082,3,0.0267877,0\C,7,1.40321,6,120.268,4,-0.112532,0\C,8,1.49276,7,120.65,6,179.596,0\C,9,1.39479,8,119.778,7,-90.9878,0\H,10,1.08243,9,119.605,8,0.304804,0\C,10,1.39122,9,121.43,8,-179.558,0\C,9,1.39813,8,122.153,7,89.4388,0\C,13,1.389,9,121.279,8,179.617,0\H,14,1.08102,13,120.269,9,179.982,0\C,14,1.39172,13,119.883,9,-0.0933098,0\Cl,7,1.74256,6,120.298,4,-179.898,0\Cl,16,1.74351,14,118.562,13,-179.952,0\Cl,3,1.74356,2,121.715,1,-0.250413,0\Cl,6,1.74382,4,118.2,3,-179.961,0\Cl,12,1.7448,10,118.842,9,179.927,0\Cl,13,1.75169,9,120.335,8,-0.214498,0\\\@

 Total job time:  18494.93s(wall), 18493.49s(cpu) 
 Sun Jan 12 18:55:11 2020

        *************************************************************
        *                                                           *
        *  Thank you very much for using Q-Chem.  Have a nice day.  *
        *                                                           *
        *************************************************************


 
User input: 2 of 2 
 
                  Welcome to Q-Chem
     A Quantum Leap Into The Future Of Chemistry


 Q-Chem 5.2 (devel), Q-Chem, Inc., Pleasanton, CA (2019)

 Yihan Shao,  Zhengting Gan,  E. Epifanovsky,  A. T. B. Gilbert,  M. Wormit,  
 J. Kussmann,  A. W. Lange,  A. Behn,  Jia Deng,  Xintian Feng,  D. Ghosh,  
 M. Goldey,  P. R. Horn,  L. D. Jacobson,  I. Kaliman,  T. Kus,  A. Landau,  
 Jie Liu,  E. I. Proynov,  R. M. Richard,  R. P. Steele,  E. J. Sundstrom,  
 H. L. Woodcock III,  P. M. Zimmerman,  D. Zuev,  B. Albrecht,  E. Alguire,  
 S. A. Baeppler,  D. Barton,  Z. Benda,  Y. A. Bernard,  E. J. Berquist,  
 K. B. Bravaya,  H. Burton,  D. Casanova,  Chun-Min Chang,  Yunqing Chen,  
 A. Chien,  K. D. Closser,  M. P. Coons,  S. Coriani,  S. Dasgupta,  
 A. L. Dempwolff,  M. Diedenhofen,  Hainam Do,  R. G. Edgar,  Po-Tung Fang,  
 S. Faraji,  S. Fatehi,  Qingguo Feng,  K. D. Fenk,  J. Fosso-Tande,  
 J. Gayvert,  Qinghui Ge,  A. Ghysels,  G. Gidofalvi,  J. Gomes,  
 J. Gonthier,  A. Gunina,  D. Hait,  M. W. D. Hanson-Heine,  
 P. H. P. Harbach,  A. W. Hauser,  M. F. Herbst,  J. E. Herr,  
 E. G. Hohenstein,  Z. C. Holden,  Kerwin Hui,  B. C. Huynh,  T.-C. Jagau,  
 Hyunjun Ji,  B. Kaduk,  K. Khistyaev,  Jaehoon Kim,  P. Klunzinger,  K. Koh,  
 D. Kosenkov,  L. Koulias,  T. Kowalczyk,  C. M. Krauter,  A. Kunitsa,  
 Ka Un Lao,  A. Laurent,  K. V. Lawler,  Joonho Lee,  D. Lefrancois,  
 S. Lehtola,  D. S. Levine,  Yi-Pei Li,  You-Sheng Lin,  Fenglai Liu,  
 E. Livshits,  A. Luenser,  P. Manohar,  E. Mansoor,  S. F. Manzer,  
 Shan-Ping Mao,  Yuezhi Mao,  N. Mardirossian,  A. V. Marenich,  
 T. Markovich,  L. A. Martinez-Martinez,  S. A. Maurer,  N. J. Mayhall,  
 S. C. McKenzie,  J.-M. Mewes,  P. Morgante,  A. F. Morrison,  
 J. W. Mullinax,  K. Nanda,  T. S. Nguyen-Beck,  R. Olivares-Amaya,  
 J. A. Parkhill,  Zheng Pei,  T. M. Perrine,  F. Plasser,  P. Pokhilko,  
 S. Prager,  A. Prociuk,  E. Ramos,  D. R. Rehn,  F. Rob,  M. Scheurer,  
 M. Schneider,  N. Sergueev,  S. M. Sharada,  S. Sharma,  D. W. Small,  
 T. Stauch,  T. Stein,  Yu-Chuan Su,  A. J. W. Thom,  A. Tkatchenko,  
 T. Tsuchimochi,  N. M. Tubman,  L. Vogt,  M. L. Vidal,  O. Vydrov,  
 M. A. Watson,  J. Wenzel,  M. de Wergifosse,  T. A. Wesolowski,  A. White,  
 J. Witte,  A. Yamada,  Jun Yang,  K. Yao,  S. Yeganeh,  S. R. Yost,  
 Zhi-Qiang You,  A. Zech,  Igor Ying Zhang,  Xing Zhang,  Yan Zhao,  
 Ying Zhu,  B. R. Brooks,  G. K. L. Chan,  C. J. Cramer,  M. S. Gordon,  
 W. J. Hehre,  A. Klamt,  M. W. Schmidt,  C. D. Sherrill,  D. G. Truhlar,  
 A. Aspuru-Guzik,  R. Baer,  A. T. Bell,  N. A. Besley,  Jeng-Da Chai,  
 A. E. DePrince, III,  R. A. DiStasio Jr.,  A. Dreuw,  B. D. Dunietz,  
 T. R. Furlani,  Chao-Ping Hsu,  Yousung Jung,  Jing Kong,  D. S. Lambrecht,  
 WanZhen Liang,  C. Ochsenfeld,  V. A. Rassolov,  L. V. Slipchenko,  
 J. E. Subotnik,  T. Van Voorhis,  J. M. Herbert,  A. I. Krylov,  
 P. M. W. Gill,  M. Head-Gordon

 Contributors to earlier versions of Q-Chem not listed above: 
 R. D. Adamson,  B. Austin,  J. Baker,  G. J. O. Beran,  K. Brandhorst,  
 S. T. Brown,  E. F. C. Byrd,  A. K. Chakraborty,  C.-L. Cheng,  
 Siu Hung Chien,  D. M. Chipman,  D. L. Crittenden,  H. Dachsel,  
 R. J. Doerksen,  A. D. Dutoi,  L. Fusti-Molnar,  W. A. Goddard III,  
 A. Golubeva-Zadorozhnaya,  S. R. Gwaltney,  G. Hawkins,  A. Heyden,  
 S. Hirata,  G. Kedziora,  F. J. Keil,  C. Kelley,  Jihan Kim,  R. A. King,  
 R. Z. Khaliullin,  P. P. Korambath,  W. Kurlancheek,  A. M. Lee,  M. S. Lee,  
 S. V. Levchenko,  Ching Yeh Lin,  D. Liotard,  R. C. Lochan,  I. Lotan,  
 P. E. Maslen,  N. Nair,  D. P. O'Neill,  D. Neuhauser,  E. Neuscamman,  
 C. M. Oana,  R. Olson,  B. Peters,  R. Peverati,  P. A. Pieniazek,  
 Y. M. Rhee,  J. Ritchie,  M. A. Rohrdanz,  E. Rosta,  N. J. Russ,  
 H. F. Schaefer III,  N. E. Schultz,  N. Shenvi,  A. C. Simmonett,  A. Sodt,  
 D. Stuck,  K. S. Thanthiriwatte,  V. Vanovschi,  Tao Wang,  A. Warshel,  
 C. F. Williams,  Q. Wu,  X. Xu,  W. Zhang

 Please cite Q-Chem as follows:
 Y. Shao et al., Mol. Phys. 113, 184-215 (2015)
 DOI: 10.1080/00268976.2014.952696

 Q-Chem 5.2.1 for Intel X86 EM64T Linux

 Parts of Q-Chem use Armadillo 8.300.2 (Tropical Shenanigans).
 http://arma.sourceforge.net/

 Q-Chem begins on Sun Jan 12 18:55:11 2020  

Host: 
0

     Scratch files written to /scratch/taweetham/qchem10105//
NAlpha2: 194
NElect   194
Mult     1
The previous job contains 0 fragments, simply inherited here

 Q-Chem warning in module libgen/rem_setup.C, line 2168:

 Setting Thresh to 1e-14


Checking the input file for inconsistencies... 	...done.

--------------------------------------------------------------
User input:
--------------------------------------------------------------

$MOLECULE
READ
$END

$REM
   JOB_TYPE 	FREQUENCY
   BASIS 	6-311++G**
   METHOD	B3LYP
   SCF_GUESS_ALWAYS     TRUE
   S2THRESH     15
   THRESH       15
   MEM_TOTAL    10000
$END

--------------------------------------------------------------
 ----------------------------------------------------------------
             Standard Nuclear Orientation (Angstroms)
    I     Atom           X                Y                Z
 ----------------------------------------------------------------
    1      C       0.8201353322     0.0018479931     0.0636065809
    2      C       1.5396675608     1.2017869831     0.1704881819
    3      Cl      0.6866316976     2.7200664143     0.1098834604
    4      C       2.9299214020     1.1791228446     0.3198617248
    5      Cl      3.8617384641     2.6470863028     0.4529273330
    6      C       3.6054108436    -0.0333353154     0.3654898840
    7      H       4.6800638142    -0.0460310231     0.4820162521
    8      C       2.9066681934    -1.2288177800     0.2627803049
    9      Cl      3.8074391358    -2.7202553852     0.3278789029
   10      C       1.5163962285    -1.2156062435     0.1120897687
   11      Cl      0.6322765965    -2.7115388497    -0.0233624656
   12      C      -0.6649310054     0.0158722639    -0.0870871258
   13      C      -1.2853212412     0.0674882538    -1.3389740516
   14      Cl     -0.3230135785     0.1241121294    -2.8015619593
   15      C      -2.6691645684     0.0718120058    -1.4584271427
   16      H      -3.1317041456     0.1123591179    -2.4346512394
   17      C      -3.4638336209     0.0221646268    -0.3169686664
   18      Cl     -5.1969504505     0.0280278502    -0.5069386595
   19      C      -2.8642287572    -0.0301531505     0.9451846087
   20      Cl     -3.8145933231    -0.0940476616     2.4070449186
   21      C      -1.4766816176    -0.0322657695     1.0461274883
   22      H      -1.0225773797    -0.0744919720     2.0277896317
 ----------------------------------------------------------------
 Molecular Point Group                 C1    NOp =  1
 Largest Abelian Subgroup              C1    NOp =  1
 Nuclear Repulsion Energy =        2351.43507992 hartrees
 There are       97 alpha and       97 beta electrons
 Requested basis set is 6-311++G(d,p)
 There are 178 shells and 495 basis functions

 Total QAlloc Memory Limit  10000 MB
 Mega-Array Size       188 MB
 MEM_STATIC part       192 MB
 A cutoff of  1.0D-15 yielded  11659 shell pairs
 There are    100001 function pairs (    107512 Cartesian)
 Smallest overlap matrix eigenvalue = 1.53E-07
 Linear dependence detected in AO basis
 Number of orthogonalized atomic orbitals = 490
 Maximum deviation from orthogonality = 9.635E-10
 Guess from superposition of atomic densities
 Warning:  Energy on first SCF cycle will be non-variational
 SAD guess density has 194.000000 electrons

 -----------------------------------------------------------------------
  General SCF calculation program by
  Eric Jon Sundstrom, Paul Horn, Yuezhi Mao, Dmitri Zuev, Alec White,
  David Stuck, Shaama M.S., Shane Yost, Joonho Lee, David Small,
  Daniel Levine, Susi Lehtola, Hugh Burton, Evgeny Epifanovsky,
  Bang C. Huynh
 -----------------------------------------------------------------------
 Exchange:     0.2000 Hartree-Fock + 0.0800 Slater + 0.7200 B88
 Correlation:  0.1900 VWN1RPA + 0.8100 LYP
 Using SG-1 standard quadrature grid
 A restricted SCF calculation will be
 performed using DIIS
 SCF converges when DIIS error is below 1.0e-08
 ---------------------------------------
  Cycle       Energy         DIIS error
 ---------------------------------------
    1   -3685.2034806156      2.73e-02  
    2   -3680.6408634977      1.91e-03  
    3   -3680.5844994281      2.28e-03  
    4   -3680.7407859151      5.28e-04  
    5   -3680.7478633351      2.55e-04  
    6   -3680.7495970718      1.03e-04  
    7   -3680.7499135669      2.47e-05  
    8   -3680.7499299250      8.07e-06  
    9   -3680.7499318621      1.99e-06  
   10   -3680.7499319679      7.96e-07  
   11   -3680.7499319873      1.47e-07  
   12   -3680.7499319877      7.41e-08  
   13   -3680.7499319879      3.05e-08  
   14   -3680.7499319881      9.66e-09  Convergence criterion met
 ---------------------------------------
 SCF time:   CPU 826.57s  wall 827.00s 
 SCF   energy in the final basis set =    -3680.7499319881
 Total energy in the final basis set =    -3680.7499319881

 --------------------------------------------------------------

                    Orbital Energies (a.u.)
 --------------------------------------------------------------

 Alpha MOs
 -- Occupied --
********-101.5818-101.5816-101.5816-101.5779-101.5764-101.5764 -10.2817
-10.2817 -10.2795 -10.2795 -10.2754 -10.2719 -10.2717 -10.2477 -10.2363
-10.2298 -10.2235 -10.2228  -9.4965  -9.4964  -9.4963  -9.4963  -9.4924
 -9.4911  -9.4909  -7.2614  -7.2614  -7.2613  -7.2612  -7.2571  -7.2558
 -7.2558  -7.2513  -7.2512  -7.2512  -7.2512  -7.2505  -7.2505  -7.2503
 -7.2503  -7.2473  -7.2467  -7.2460  -7.2458  -7.2454  -7.2451  -0.9650
 -0.9466  -0.9240  -0.9108  -0.8934  -0.8818  -0.8809  -0.8514  -0.8427
 -0.8031  -0.7689  -0.7462  -0.7459  -0.6771  -0.6545  -0.6278  -0.6141
 -0.5533  -0.5515  -0.5379  -0.5324  -0.5020  -0.4874  -0.4734  -0.4724
 -0.4673  -0.4610  -0.4508  -0.4417  -0.4291  -0.4163  -0.4147  -0.4124
 -0.3942  -0.3796  -0.3696  -0.3648  -0.3596  -0.3501  -0.3500  -0.3392
 -0.3392  -0.3360  -0.3328  -0.3290  -0.3272  -0.2868  -0.2857  -0.2687
 -0.2667
 -- Virtual --
 -0.0670  -0.0643  -0.0581  -0.0527  -0.0463  -0.0290  -0.0111  -0.0106
 -0.0024   0.0019   0.0088   0.0129   0.0225   0.0255   0.0283   0.0303
  0.0398   0.0436   0.0500   0.0534   0.0571   0.0582   0.0607   0.0715
  0.0742   0.0769   0.0808   0.0817   0.0905   0.0916   0.0922   0.1009
  0.1020   0.1035   0.1065   0.1073   0.1090   0.1133   0.1175   0.1181
  0.1206   0.1233   0.1286   0.1290   0.1312   0.1338   0.1388   0.1407
  0.1423   0.1429   0.1543   0.1557   0.1606   0.1629   0.1679   0.1714
  0.1726   0.1811   0.1908   0.1915   0.1939   0.2000   0.2009   0.2062
  0.2102   0.2114   0.2129   0.2201   0.2213   0.2232   0.2271   0.2353
  0.2379   0.2393   0.2479   0.2490   0.2516   0.2555   0.2578   0.2584
  0.2679   0.2717   0.2782   0.2789   0.2828   0.2833   0.2894   0.2898
  0.2923   0.2942   0.2957   0.3068   0.3183   0.3197   0.3251   0.3292
  0.3381   0.3525   0.3543   0.3932   0.4069   0.4154   0.4284   0.4302
  0.4378   0.4392   0.4457   0.4530   0.4557   0.4591   0.4610   0.4623
  0.4669   0.4737   0.4841   0.4857   0.4911   0.4954   0.5009   0.5059
  0.5131   0.5193   0.5355   0.5362   0.5444   0.5633   0.5691   0.5707
  0.5763   0.5808   0.5882   0.5923   0.6001   0.6035   0.6112   0.6133
  0.6210   0.6268   0.6338   0.6373   0.6500   0.6538   0.6630   0.6716
  0.6762   0.6787   0.6890   0.6903   0.7140   0.7176   0.7291   0.7692
  0.7853   0.7930   0.7960   0.7981   0.8241   0.8280   0.8284   0.8326
  0.8345   0.8386   0.8400   0.8418   0.8450   0.8466   0.8473   0.8510
  0.8581   0.8593   0.8656   0.8718   0.8733   0.8787   0.8890   0.8935
  0.8979   0.8990   0.9014   0.9054   0.9142   0.9251   0.9272   0.9348
  0.9396   0.9446   0.9485   0.9504   0.9528   0.9603   0.9657   0.9713
  0.9741   0.9765   0.9997   1.0025   1.0050   1.0136   1.0262   1.0383
  1.0585   1.0683   1.0832   1.0982   1.1372   1.1581   1.1651   1.1743
  1.2057   1.2189   1.2212   1.2224   1.2270   1.2492   1.2602   1.2663
  1.2697   1.2741   1.2812   1.2894   1.2951   1.3082   1.3258   1.3459
  1.3614   1.3720   1.3770   1.4126   1.4364   1.4699   1.4753   1.4851
  1.5476   1.5589   1.5638   1.5660   1.5891   1.5927   1.6369   1.6381
  1.6710   1.6924   1.7211   1.7395   1.7445   1.7492   1.7510   1.7676
  1.8096   1.8220   1.8326   1.8492   1.8513   1.8870   1.9172   1.9273
  1.9442   1.9521   1.9727   1.9903   2.0080   2.0192   2.0400   2.0711
  2.0751   2.1081   2.1174   2.1499   2.1989   2.2258   2.2286   2.2350
  2.2384   2.2407   2.2490   2.2686   2.2694   2.2861   2.3119   2.3152
  2.3356   2.3391   2.3494   2.3853   2.3954   2.4155   2.4232   2.4444
  2.4539   2.4676   2.4933   2.4986   2.5128   2.5276   2.5376   2.5453
  2.5747   2.6007   2.6057   2.6131   2.6205   2.6456   2.6706   2.6886
  2.6898   2.7204   2.7371   2.7397   2.7480   2.7696   2.7704   2.8126
  2.8235   2.8280   2.8478   2.8884   2.9628   2.9669   3.0536   3.0708
  3.0798   3.0883   3.1154   3.1204   3.1236   3.1492   3.2129   3.2480
  3.2487   3.2852   3.3538   3.3692   3.4982   3.5158   3.5363   3.6140
  3.7538   3.7868   3.8175   3.8906   3.9104   4.0070   4.1203   4.3153
  4.7995   4.8085   9.7625   9.7652   9.7798   9.7948   9.8079   9.8364
  9.8514  23.3313  23.4883  23.7841  23.8324  23.8591  23.8888  23.9303
 23.9335  24.0116  24.0552  24.0724  24.1238  25.7793  25.7831  25.8016
 25.8478  25.8618  25.9497  25.9715  26.0848  26.1069  26.1375  26.1624
 26.2353  26.3630  26.3721  26.5127  26.5280  26.6265  26.7278  26.7660
 26.8149  27.0596 215.7535 215.7597 215.7742 215.7911 215.8078 215.8466
215.8593
 --------------------------------------------------------------

          Ground-State Mulliken Net Atomic Charges

     Atom                 Charge (a.u.)
  ----------------------------------------
      1 C                    -0.359169
      2 C                    -1.117974
      3 Cl                    0.536921
      4 C                     0.428493
      5 Cl                    0.539894
      6 C                    -0.576299
      7 H                     0.239531
      8 C                     0.545604
      9 Cl                    0.536506
     10 C                    -1.242954
     11 Cl                    0.544784
     12 C                     0.011819
     13 C                    -0.740787
     14 Cl                    0.376408
     15 C                    -0.113233
     16 H                     0.242577
     17 C                     0.184660
     18 Cl                    0.542508
     19 C                    -0.395072
     20 Cl                    0.609746
     21 C                    -1.026030
     22 H                     0.232067
  ----------------------------------------
  Sum of atomic charges =     0.000000

 -----------------------------------------------------------------
                    Cartesian Multipole Moments
 -----------------------------------------------------------------
    Charge (ESU x 10^10)
                -0.0000
    Dipole Moment (Debye)
         X       0.9828      Y      -0.0054      Z       0.0831
       Tot       0.9863
    Quadrupole Moments (Debye-Ang)
        XX    -155.4546     XY      -0.2269     YY    -161.0028
        XZ       3.9460     YZ      -0.1921     ZZ    -155.7088
    Octopole Moments (Debye-Ang^2)
       XXX      43.5658    XXY       0.0258    XYY      -6.2113
       YYY       0.1496    XXZ     -11.3163    XYZ       0.2145
       YYZ      -1.2468    XZZ      -8.8529    YZZ      -0.0039
       ZZZ      -1.3942
    Hexadecapole Moments (Debye-Ang^3)
      XXXX   -7821.1775   XXXY      -1.9692   XXYY   -1766.4377
      XYYY       1.4145   YYYY   -2504.1657   XXXZ      47.1073
      XXYZ      -1.7658   XYYZ      -3.3771   YYYZ       3.6482
      XXZZ   -1558.6292   XYZZ       0.7690   YYZZ    -697.5981
      XZZZ     -25.0595   YZZZ      -2.9463   ZZZZ   -1465.5688
 -----------------------------------------------------------------
 Calculating MO derivatives via CPSCF
    1     0    69    0.0176263  
    2     0    69    0.0053200  
    3     0    69    0.0007286  
    4     0    69    0.0000705  
    5    60     9    0.0000045  
    6    69     0    0.0000002  Converged
 Time for AOints: 1437.7 s (CPU) 1437.8 s (wall)
 ------------------------------------------------------------------------------
                     AOints        : Timing summary (seconds)
 ------------------------------------------------------------------------------
     job step          cpu (% of tot)      sys (% of tot)     wall (% of tot)
 ------------------------------------------------------------------------------
  AOints            0.1438E+04 (10.0)   0.1100E-04 ( 3.1)   0.1438E+04 (10.0)
 ------------------------------------------------------------------------------
   Grand Totals     0.1442E+05          0.3550E-03          0.1442E+05
 ------------------------------------------------------------------------------
 Polarizability Matrix (a.u.)
            1           2           3
    1-299.7261933  -0.5445529   5.2669714
    2  -0.5445529-215.6367266   0.3972165
    3   5.2669714   0.3972165-181.6567699
 Calculating analytic Hessian of the SCF energy

 Direct stationary perturbation theory relativistic correction:

 rels  =       5.538007242174
 relv  =     -21.435382361299
 rel2e =       5.957808002252
 E_rel =      -9.939567116873

 Hessian of the SCF Energy
            1           2           3           4           5           6
    1   0.6267510  -0.0007435   0.0493837  -0.1624780  -0.1131578  -0.0144361
    2  -0.0007435   0.6096181   0.0095906  -0.0528601  -0.2316884  -0.0104098
    3   0.0493837   0.0095906   0.1766815  -0.0126638  -0.0174345  -0.0600682
    4  -0.1624780  -0.0528601  -0.0126638   0.5870766   0.0364382   0.0529771
    5  -0.1131578  -0.2316884  -0.0174345   0.0364382   0.5243450   0.0142129
    6  -0.0144361  -0.0104098  -0.0600682   0.0529771   0.0142129   0.1206082
    7   0.0048790  -0.0008570  -0.0000577  -0.0694683   0.0515610  -0.0040511
    8   0.0187667  -0.0398083   0.0011892   0.0551226  -0.1331563   0.0031961
    9   0.0007068  -0.0009773   0.0039840  -0.0044052   0.0032689  -0.0232425
   10  -0.0251884  -0.0768188  -0.0050965  -0.2964572   0.0345240  -0.0254026
   11  -0.0233895   0.0324344  -0.0020620  -0.0281358  -0.0961237  -0.0037388
   12  -0.0038505  -0.0073815   0.0039096  -0.0262858   0.0028595  -0.0605936
   13  -0.0030621   0.0045348  -0.0006043  -0.0194989  -0.0322168  -0.0031112
   14  -0.0000338   0.0014478  -0.0000326  -0.0087909  -0.0154279  -0.0012120
   15  -0.0007012   0.0003980   0.0035110  -0.0025230  -0.0038524   0.0023850
   16  -0.0012709  -0.0005902   0.0001057  -0.0226696   0.0255670  -0.0025748
   17  -0.0005576  -0.0635655  -0.0015673   0.0785548   0.0288507   0.0084436
   18  -0.0003339  -0.0015775   0.0011743  -0.0010067   0.0033331   0.0055946
   19   0.0005929  -0.0000208   0.0001988   0.0005669   0.0019520  -0.0004637
   20  -0.0000207  -0.0010684   0.0000047   0.0011211  -0.0036369  -0.0000746
   21   0.0002212   0.0000175  -0.0013631  -0.0005312  -0.0000021   0.0051443
   22  -0.0231927   0.0780175  -0.0012990  -0.0574795  -0.0298720  -0.0065399
   23   0.0245785   0.0299227   0.0034299  -0.0308065  -0.0157986  -0.0036306
   24  -0.0025247   0.0087497   0.0044120  -0.0068471  -0.0035180  -0.0013220
   25  -0.0031262  -0.0044103  -0.0008478   0.0007423   0.0001546   0.0002327
   26   0.0001448   0.0015608  -0.0000312   0.0012034   0.0004244   0.0001197
   27  -0.0007183  -0.0004726   0.0035037   0.0001794   0.0000276  -0.0006603
   28  -0.1595281   0.0519642  -0.0097481   0.0653559   0.0273208   0.0064148
   29   0.1121323  -0.2354826   0.0092400  -0.0299465  -0.0611716  -0.0042249
   30  -0.0085860   0.0021811  -0.0592819   0.0051061   0.0008629   0.0061698
   31   0.0044450   0.0000056  -0.0001078  -0.0015494   0.0016875  -0.0004712
   32  -0.0195158  -0.0394636  -0.0033862   0.0043230   0.0013071   0.0002886
   33  -0.0002261  -0.0011257   0.0038911  -0.0003836   0.0002368   0.0039382
   34  -0.2146624   0.0015407  -0.0148341  -0.0213978  -0.0115762  -0.0018308
   35   0.0015070  -0.0755293   0.0007983  -0.0267100   0.0041508  -0.0025591
   36  -0.0141770   0.0005017  -0.0802958  -0.0036428  -0.0004436   0.0039497
   37  -0.0181282   0.0012807  -0.0284699  -0.0012312   0.0031796  -0.0002743
   38   0.0006675   0.0029462  -0.0000163  -0.0004820  -0.0009408   0.0003840
   39  -0.0114289   0.0000946   0.0017213   0.0031364  -0.0003383  -0.0007613
   40  -0.0016910   0.0000815  -0.0023985   0.0005745  -0.0000899  -0.0010310
   41  -0.0001749  -0.0022099  -0.0000835  -0.0004440  -0.0002354  -0.0003774
   42   0.0025817  -0.0000850  -0.0008279  -0.0010682   0.0005637  -0.0009808
   43   0.0011905   0.0000746  -0.0018933  -0.0006034   0.0003679   0.0001666
   44   0.0001117   0.0054234   0.0004565   0.0007943  -0.0003823   0.0009001
   45  -0.0015002   0.0003922  -0.0046370  -0.0003105   0.0009490   0.0000233
   46  -0.0000647   0.0000462  -0.0012165  -0.0001952   0.0002754  -0.0000107
   47  -0.0000128   0.0002466  -0.0000023   0.0000783   0.0001497  -0.0001042
   48   0.0001466   0.0000002   0.0002123   0.0000022   0.0000297   0.0000191
   49  -0.0007538  -0.0000054   0.0002422   0.0003831  -0.0001154   0.0000523
   50   0.0000403  -0.0009703  -0.0000066  -0.0001914   0.0002880  -0.0008439
   51  -0.0008717   0.0000183  -0.0017750   0.0001270  -0.0001436   0.0002550
   52   0.0013204   0.0000053   0.0001218  -0.0005357   0.0004164  -0.0000791
   53  -0.0000111  -0.0003905  -0.0000245  -0.0000234  -0.0000280   0.0000765
   54   0.0001866  -0.0000237   0.0001826  -0.0000649   0.0000609  -0.0000262
   55   0.0013480  -0.0001117   0.0028859  -0.0005018   0.0003478  -0.0001929
   56  -0.0001338   0.0067390   0.0004454   0.0009989  -0.0003439   0.0004237
   57   0.0034521   0.0004306  -0.0023035  -0.0001650   0.0000353  -0.0000247
   58   0.0000082  -0.0000564   0.0011225  -0.0002585   0.0004541  -0.0000722
   59   0.0000246   0.0001027   0.0000216   0.0000516   0.0000350   0.0000089
   60  -0.0003689   0.0000265  -0.0004229   0.0001993  -0.0004065   0.0000524
   61  -0.0283524  -0.0010392   0.0245535  -0.0005197   0.0031438   0.0006735
   62  -0.0003032   0.0038107  -0.0002869   0.0004485  -0.0011420  -0.0009292
   63   0.0045175  -0.0001398   0.0070495  -0.0021551  -0.0004888  -0.0005693
   64   0.0009641  -0.0000395   0.0006220   0.0001528  -0.0003606   0.0000158
   65   0.0000797  -0.0040760  -0.0002443  -0.0007459   0.0005310   0.0000537
   66  -0.0014755  -0.0002104   0.0007394   0.0003184   0.0001912   0.0001084
            7           8           9          10          11          12
    1   0.0048790   0.0187667   0.0007068  -0.0251884  -0.0233895  -0.0038505
    2  -0.0008570  -0.0398083  -0.0009773  -0.0768188   0.0324344  -0.0073815
    3  -0.0000577   0.0011892   0.0039840  -0.0050965  -0.0020620   0.0039096
    4  -0.0694683   0.0551226  -0.0044052  -0.2964572  -0.0281358  -0.0262858
    5   0.0515610  -0.1331563   0.0032689   0.0345240  -0.0961237   0.0028595
    6  -0.0040511   0.0031961  -0.0232425  -0.0254026  -0.0037388  -0.0605936
    7   0.0950173  -0.0790567   0.0076348  -0.0184221   0.0342968  -0.0016071
    8  -0.0790567   0.1923807  -0.0046662   0.0105117  -0.0190098   0.0007475
    9   0.0076348  -0.0046662   0.0126457  -0.0019386   0.0031215   0.0029901
   10  -0.0184221   0.0105117  -0.0019386   0.5867384  -0.0574486   0.0494426
   11   0.0342968  -0.0190098   0.0031215  -0.0574486   0.5552939   0.0028812
   12  -0.0016071   0.0007475   0.0029901   0.0494426   0.0028812   0.1179082
   13  -0.0061884  -0.0030700  -0.0006844  -0.0730954  -0.0534146  -0.0063746
   14   0.0033148   0.0033573   0.0004565  -0.0569899  -0.1274645  -0.0081215
   15  -0.0005722  -0.0002526  -0.0009282  -0.0064439  -0.0076026  -0.0231745
   16  -0.0041795   0.0007453  -0.0008170  -0.1731682   0.1323929  -0.0095361
   17  -0.0043631   0.0027358  -0.0003706   0.0659999  -0.2662727   0.0027519
   18  -0.0009753   0.0000527   0.0036172  -0.0113401   0.0099792  -0.0580127
   19  -0.0001509   0.0000445  -0.0000313  -0.0102579  -0.0018393  -0.0015313
   20   0.0014582  -0.0006879   0.0001370   0.0274540   0.0018196   0.0029510
   21   0.0000117  -0.0000250   0.0001576  -0.0008013  -0.0002716   0.0031951
   22   0.0012041  -0.0000211   0.0001347   0.0647832  -0.0304215   0.0057987
   23   0.0002474   0.0000023   0.0000244   0.0277178  -0.0616809   0.0014722
   24   0.0002099   0.0000447  -0.0007016   0.0071035  -0.0047680   0.0060321
   25  -0.0004707   0.0009757  -0.0000113  -0.0004522  -0.0017898  -0.0006025
   26   0.0010046  -0.0015003   0.0000852  -0.0046644   0.0017849  -0.0005719
   27  -0.0000029   0.0000636  -0.0002666  -0.0006295  -0.0002561   0.0042647
   28  -0.0016750  -0.0042132  -0.0006059  -0.0564123   0.0317929  -0.0052618
   29  -0.0015943   0.0014451  -0.0003612   0.0307845  -0.0173421   0.0028305
   30  -0.0006193  -0.0004357   0.0039284  -0.0049388   0.0029484  -0.0011302
   31   0.0004539  -0.0000098   0.0000108   0.0011968  -0.0002767   0.0001602
   32  -0.0000438  -0.0019962  -0.0000561  -0.0000103   0.0000190   0.0000015
   33   0.0000134  -0.0000389   0.0001617   0.0001233   0.0000178  -0.0006829
   34  -0.0023303   0.0024557  -0.0000558   0.0006742  -0.0020937  -0.0003475
   35  -0.0035409  -0.0023382  -0.0001123  -0.0013522  -0.0035178  -0.0007767
   36  -0.0000618   0.0000439  -0.0023398  -0.0005943  -0.0006165   0.0053182
   37   0.0004559  -0.0012184  -0.0006827  -0.0004320  -0.0000410   0.0007819
   38  -0.0013888  -0.0008564  -0.0006660   0.0000823  -0.0002024   0.0009771
   39   0.0000497   0.0006173  -0.0002873  -0.0001598   0.0002113  -0.0001324
   40  -0.0001318   0.0001614  -0.0001685   0.0003846   0.0002168   0.0001436
   41  -0.0000656   0.0002785  -0.0002273   0.0001637  -0.0000806  -0.0000970
   42   0.0000847  -0.0000334   0.0003098   0.0002836  -0.0001159   0.0000011
   43   0.0002975   0.0000840   0.0003254   0.0000668   0.0000532   0.0000310
   44   0.0000528   0.0000696  -0.0001321   0.0000560   0.0002431  -0.0007209
   45   0.0002712  -0.0003853  -0.0001539   0.0000328   0.0000848   0.0001899
   46   0.0000669  -0.0001073  -0.0000229   0.0000063   0.0000040   0.0000749
   47   0.0000125  -0.0001284   0.0000305  -0.0000007   0.0000141  -0.0000080
   48  -0.0000047  -0.0000106   0.0000063  -0.0000210  -0.0000240  -0.0000307
   49  -0.0000410  -0.0000544  -0.0000342  -0.0002766  -0.0003682  -0.0000736
   50   0.0002192   0.0000534   0.0001882  -0.0000392  -0.0000881   0.0005792
   51  -0.0000459   0.0000463   0.0002689  -0.0001029  -0.0000989   0.0000778
   52  -0.0000875  -0.0001851  -0.0000065   0.0003196   0.0002239   0.0000996
   53  -0.0000135   0.0000056  -0.0000265   0.0000016  -0.0000068  -0.0000245
   54  -0.0000116  -0.0000212  -0.0000003   0.0000430   0.0000331   0.0000333
   55   0.0005017   0.0001322  -0.0002900  -0.0002136  -0.0001657  -0.0000942
   56   0.0000381   0.0000122  -0.0000618   0.0000202   0.0002693  -0.0003225
   57  -0.0001285   0.0000747  -0.0002594   0.0002960   0.0002940   0.0001999
   58   0.0000403  -0.0001795   0.0000530   0.0001851   0.0001818  -0.0000260
   59  -0.0000082  -0.0000343   0.0000139  -0.0000103   0.0000054   0.0000504
   60   0.0000140   0.0001501  -0.0000186  -0.0002186  -0.0002187  -0.0000528
   61   0.0003227  -0.0010053   0.0008134   0.0001426   0.0003081  -0.0008921
   62  -0.0014293  -0.0006489   0.0003176   0.0000724   0.0000293   0.0000220
   63  -0.0001780  -0.0003876   0.0001357   0.0002620   0.0000218  -0.0002642
   64  -0.0000939   0.0001210   0.0000754  -0.0001300  -0.0000831  -0.0000423
   65   0.0001555  -0.0001754   0.0000139  -0.0000496  -0.0001300  -0.0000999
   66   0.0000273   0.0000309  -0.0000072   0.0001028   0.0001776  -0.0000469
           13          14          15          16          17          18
    1  -0.0030621  -0.0000338  -0.0007012  -0.0012709  -0.0005576  -0.0003339
    2   0.0045348   0.0014478   0.0003980  -0.0005902  -0.0635655  -0.0015775
    3  -0.0006043  -0.0000326   0.0035110   0.0001057  -0.0015673   0.0011743
    4  -0.0194989  -0.0087909  -0.0025230  -0.0226696   0.0785548  -0.0010067
    5  -0.0322168  -0.0154279  -0.0038524   0.0255670   0.0288507   0.0033331
    6  -0.0031112  -0.0012120   0.0023850  -0.0025748   0.0084436   0.0055946
    7  -0.0061884   0.0033148  -0.0005722  -0.0041795  -0.0043631  -0.0009753
    8  -0.0030700   0.0033573  -0.0002526   0.0007453   0.0027358   0.0000527
    9  -0.0006844   0.0004565  -0.0009282  -0.0008170  -0.0003706   0.0036172
   10  -0.0730954  -0.0569899  -0.0064439  -0.1731682   0.0659999  -0.0113401
   11  -0.0534146  -0.1274645  -0.0076026   0.1323929  -0.2662727   0.0099792
   12  -0.0063746  -0.0081215  -0.0231745  -0.0095361   0.0027519  -0.0580127
   13   0.0964256   0.0848092   0.0108341   0.0045700  -0.0006454   0.0000584
   14   0.0848092   0.1819856   0.0124568  -0.0237085  -0.0427309  -0.0036043
   15   0.0108341   0.0124568   0.0129787  -0.0005090  -0.0011361   0.0042888
   16   0.0045700  -0.0237085  -0.0005090   0.7411238  -0.0018697   0.0673186
   17  -0.0006454  -0.0427309  -0.0011361  -0.0018697   0.6658061   0.0121481
   18   0.0000584  -0.0036043   0.0042888   0.0673186   0.0121481   0.1284464
   19   0.0011703  -0.0012016   0.0003621  -0.3431807   0.0034710  -0.0335269
   20   0.0008698   0.0004072   0.0001801   0.0034260  -0.0530704  -0.0000557
   21   0.0003945  -0.0000418  -0.0026794  -0.0335603  -0.0000188  -0.0378658
   22  -0.0003080   0.0047455  -0.0004112  -0.1771146  -0.0673437  -0.0147498
   23   0.0018597   0.0016198   0.0001327  -0.1337601  -0.2617983  -0.0195325
   24  -0.0005078   0.0004658   0.0042793  -0.0160711  -0.0123489  -0.0591962
   25   0.0001696   0.0000760   0.0000052   0.0050580  -0.0003504   0.0000888
   26  -0.0001165  -0.0017105  -0.0000550   0.0227363  -0.0432356   0.0014062
   27   0.0000026  -0.0000332   0.0001369   0.0005905  -0.0010647   0.0043902
   28   0.0007148  -0.0012259   0.0001279  -0.0247553  -0.0774261  -0.0048169
   29  -0.0001676   0.0004563   0.0000194  -0.0243551   0.0313886  -0.0020678
   30   0.0002233  -0.0000613  -0.0006422  -0.0040001  -0.0072171   0.0052045
   31  -0.0005139  -0.0010227  -0.0000497  -0.0041183   0.0045284  -0.0007555
   32  -0.0009934  -0.0014489  -0.0001152  -0.0005878   0.0026221  -0.0000981
   33  -0.0000617  -0.0001456  -0.0002758  -0.0008515   0.0003492   0.0036025
   34   0.0001769   0.0006286  -0.0000245   0.0005842  -0.0000114   0.0001323
   35  -0.0014180  -0.0005112  -0.0001432  -0.0000412  -0.0010720   0.0000957
   36  -0.0001536  -0.0000544   0.0001208   0.0003311  -0.0000002  -0.0013571
   37  -0.0003238  -0.0002371   0.0000294  -0.0002599  -0.0000171  -0.0003036
   38  -0.0000657   0.0000021  -0.0001669   0.0000019   0.0002036  -0.0002117
   39   0.0006147   0.0004969   0.0001093   0.0004643   0.0000037   0.0001771
   40   0.0000725   0.0000023  -0.0000023  -0.0000863   0.0000234   0.0000736
   41  -0.0000299  -0.0000006   0.0000280   0.0000072   0.0001026   0.0000447
   42  -0.0002060  -0.0001786  -0.0000521  -0.0002567   0.0000262   0.0000511
   43  -0.0000319  -0.0000673  -0.0000259  -0.0000221   0.0000024   0.0000477
   44   0.0001077   0.0000466   0.0000664  -0.0000086  -0.0000098   0.0001511
   45  -0.0000768  -0.0001001   0.0000036  -0.0002362  -0.0000003  -0.0000789
   46  -0.0000379  -0.0000392  -0.0000025  -0.0000537   0.0000006  -0.0000332
   47  -0.0000049  -0.0000111   0.0000059  -0.0000013  -0.0000248  -0.0000030
   48   0.0000051   0.0000066   0.0000031   0.0000246  -0.0000021   0.0000138
   49   0.0002650   0.0002789   0.0000393   0.0002138  -0.0000010   0.0000351
   50  -0.0000418  -0.0000462  -0.0000530   0.0000114   0.0000420  -0.0000920
   51   0.0001231   0.0001158  -0.0000218   0.0000974   0.0000038  -0.0000325
   52  -0.0003190  -0.0002976  -0.0000453  -0.0001871   0.0000042  -0.0000739
   53  -0.0000045   0.0000093  -0.0000004   0.0000005  -0.0000174  -0.0000074
   54  -0.0000476  -0.0000430  -0.0000071  -0.0000254  -0.0000003  -0.0000360
   55   0.0000866   0.0000628   0.0000309   0.0000713  -0.0000069   0.0000461
   56   0.0001635   0.0000495   0.0000792  -0.0000176   0.0000448   0.0001403
   57  -0.0003309  -0.0003150  -0.0000372  -0.0001072   0.0000036  -0.0001003
   58  -0.0001486  -0.0001604  -0.0000266  -0.0001523   0.0000018  -0.0000120
   59  -0.0000053   0.0000004  -0.0000131  -0.0000064  -0.0000138  -0.0000176
   60   0.0001921   0.0001917   0.0000380   0.0001550  -0.0000038   0.0000442
   61  -0.0001652  -0.0001960  -0.0000968  -0.0004421   0.0000023   0.0001116
   62  -0.0000787   0.0000607   0.0000243   0.0000512   0.0000671  -0.0000887
   63  -0.0002456  -0.0001774  -0.0000250  -0.0004547   0.0000049   0.0000923
   64   0.0000410   0.0000530   0.0000051   0.0000403   0.0000041   0.0000151
   65  -0.0000718  -0.0000902  -0.0000003   0.0000048  -0.0000468   0.0000069
   66  -0.0000431  -0.0000691  -0.0000112  -0.0000826  -0.0000059  -0.0000212
           19          20          21          22          23          24
    1   0.0005929  -0.0000207   0.0002212  -0.0231927   0.0245785  -0.0025247
    2  -0.0000208  -0.0010684   0.0000175   0.0780175   0.0299227   0.0087497
    3   0.0001988   0.0000047  -0.0013631  -0.0012990   0.0034299   0.0044120
    4   0.0005669   0.0011211  -0.0005312  -0.0574795  -0.0308065  -0.0068471
    5   0.0019520  -0.0036369  -0.0000021  -0.0298720  -0.0157986  -0.0035180
    6  -0.0004637  -0.0000746   0.0051443  -0.0065399  -0.0036306  -0.0013220
    7  -0.0001509   0.0014582   0.0000117   0.0012041   0.0002474   0.0002099
    8   0.0000445  -0.0006879  -0.0000250  -0.0000211   0.0000023   0.0000447
    9  -0.0000313   0.0001370   0.0001576   0.0001347   0.0000244  -0.0007016
   10  -0.0102579   0.0274540  -0.0008013   0.0647832   0.0277178   0.0071035
   11  -0.0018393   0.0018196  -0.0002716  -0.0304215  -0.0616809  -0.0047680
   12  -0.0015313   0.0029510   0.0031951   0.0057987   0.0014722   0.0060321
   13   0.0011703   0.0008698   0.0003945  -0.0003080   0.0018597  -0.0005078
   14  -0.0012016   0.0004072  -0.0000418   0.0047455   0.0016198   0.0004658
   15   0.0003621   0.0001801  -0.0026794  -0.0004112   0.0001327   0.0042793
   16  -0.3431807   0.0034260  -0.0335603  -0.1771146  -0.1337601  -0.0160711
   17   0.0034710  -0.0530704  -0.0000188  -0.0673437  -0.2617983  -0.0123489
   18  -0.0335269  -0.0000557  -0.0378658  -0.0147498  -0.0195325  -0.0591962
   19   0.3605700  -0.0036653   0.0366816  -0.0107264   0.0021722  -0.0014945
   20  -0.0036653   0.0575063   0.0003668  -0.0271057   0.0024697  -0.0029800
   21   0.0366816   0.0003668   0.0275219  -0.0021086   0.0002111   0.0030748
   22  -0.0107264  -0.0271057  -0.0021086   0.5894355   0.0537545   0.0528647
   23   0.0021722   0.0024697   0.0002111   0.0537545   0.5546352   0.0165738
   24  -0.0014945  -0.0029800   0.0030748   0.0528647   0.0165738   0.1190084
   25   0.0011005  -0.0008942   0.0003615  -0.0716716   0.0531591  -0.0040504
   26   0.0011539   0.0004178   0.0001877   0.0567215  -0.1318245   0.0033826
   27   0.0004198  -0.0000167  -0.0026756  -0.0040418   0.0028793  -0.0227895
   28   0.0004997  -0.0011773  -0.0005907  -0.2963786   0.0334985  -0.0250234
   29  -0.0020154  -0.0035630  -0.0004057  -0.0291138  -0.0961259  -0.0038591
   30  -0.0005597  -0.0003304   0.0051287  -0.0270197   0.0027300  -0.0608867
   31  -0.0001795  -0.0014672  -0.0000547  -0.0193403  -0.0341252  -0.0033766
   32  -0.0000520  -0.0006522  -0.0000148  -0.0103310  -0.0178966  -0.0017145
   33  -0.0000366  -0.0001785   0.0001531  -0.0025138  -0.0041119   0.0027775
   34  -0.0000920   0.0000017  -0.0000065   0.0007484   0.0020550  -0.0002851
   35   0.0000037   0.0000770  -0.0000080   0.0013396  -0.0036446   0.0001655
   36  -0.0000422  -0.0000040   0.0002302  -0.0005346   0.0002168   0.0053699
   37   0.0000179  -0.0000029   0.0000411  -0.0003950   0.0000442   0.0007963
   38  -0.0000017  -0.0000119   0.0000053  -0.0001102  -0.0001317  -0.0004825
   39   0.0000066   0.0000011   0.0000251  -0.0001759  -0.0002262  -0.0001926
   40   0.0000031   0.0000014   0.0000014   0.0003220  -0.0002479   0.0001202
   41   0.0000002   0.0000066   0.0000007  -0.0001835  -0.0000907  -0.0000071
   42  -0.0000013   0.0000006  -0.0000392   0.0002036   0.0000770   0.0000140
   43   0.0000121  -0.0000002  -0.0000036   0.0000554  -0.0000580   0.0000237
   44   0.0000003   0.0000101  -0.0000038   0.0000092   0.0002318   0.0003642
   45   0.0000140   0.0000001   0.0000035   0.0000353  -0.0000676   0.0002309
   46   0.0000030  -0.0000002   0.0000023   0.0000058  -0.0000069   0.0000740
   47   0.0000000  -0.0000023   0.0000003   0.0000026   0.0000107   0.0000133
   48  -0.0000006  -0.0000001  -0.0000013  -0.0000180   0.0000268  -0.0000303
   49  -0.0000101   0.0000003  -0.0000007  -0.0002761   0.0003771  -0.0000421
   50  -0.0000009  -0.0000259  -0.0000018  -0.0000106  -0.0000754  -0.0003614
   51  -0.0000032  -0.0000016   0.0000093  -0.0001144   0.0000885   0.0000393
   52   0.0000091  -0.0000003   0.0000003   0.0003160  -0.0002335   0.0000861
   53  -0.0000001   0.0000023   0.0000006  -0.0000009  -0.0000057   0.0000385
   54   0.0000014   0.0000001  -0.0000031   0.0000418  -0.0000376   0.0000436
   55   0.0000031   0.0000009  -0.0000055  -0.0001949   0.0001871  -0.0001156
   56   0.0000023   0.0000294  -0.0000001   0.0000230   0.0002752  -0.0000226
   57  -0.0000054   0.0000006   0.0000301   0.0003060  -0.0002708   0.0001995
   58   0.0000083  -0.0000001   0.0000047   0.0001809  -0.0001895  -0.0000176
   59   0.0000002  -0.0000041   0.0000003   0.0000234  -0.0000143  -0.0000077
   60  -0.0000074   0.0000001  -0.0000143  -0.0002172   0.0002282  -0.0000518
   61   0.0000474   0.0000005  -0.0000578   0.0001529  -0.0003013  -0.0008730
   62  -0.0000027  -0.0000109   0.0000036  -0.0001726   0.0000303   0.0001901
   63   0.0000184   0.0000009  -0.0000377   0.0002457  -0.0000195  -0.0002724
   64  -0.0000066   0.0000002   0.0000006  -0.0001399   0.0000805  -0.0000544
   65  -0.0000004  -0.0000124  -0.0000002   0.0000488  -0.0001181   0.0000845
   66   0.0000018  -0.0000013   0.0000058   0.0001139  -0.0001888  -0.0000395
           25          26          27          28          29          30
    1  -0.0031262   0.0001448  -0.0007183  -0.1595281   0.1121323  -0.0085860
    2  -0.0044103   0.0015608  -0.0004726   0.0519642  -0.2354826   0.0021811
    3  -0.0008478  -0.0000312   0.0035037  -0.0097481   0.0092400  -0.0592819
    4   0.0007423   0.0012034   0.0001794   0.0653559  -0.0299465   0.0051061
    5   0.0001546   0.0004244   0.0000276   0.0273208  -0.0611716   0.0008629
    6   0.0002327   0.0001197  -0.0006603   0.0064148  -0.0042249   0.0061698
    7  -0.0004707   0.0010046  -0.0000029  -0.0016750  -0.0015943  -0.0006193
    8   0.0009757  -0.0015003   0.0000636  -0.0042132   0.0014451  -0.0004357
    9  -0.0000113   0.0000852  -0.0002666  -0.0006059  -0.0003612   0.0039284
   10  -0.0004522  -0.0046644  -0.0006295  -0.0564123   0.0307845  -0.0049388
   11  -0.0017898   0.0017849  -0.0002561   0.0317929  -0.0173421   0.0029484
   12  -0.0006025  -0.0005719   0.0042647  -0.0052618   0.0028305  -0.0011302
   13   0.0001696  -0.0001165   0.0000026   0.0007148  -0.0001676   0.0002233
   14   0.0000760  -0.0017105  -0.0000332  -0.0012259   0.0004563  -0.0000613
   15   0.0000052  -0.0000550   0.0001369   0.0001279   0.0000194  -0.0006422
   16   0.0050580   0.0227363   0.0005905  -0.0247553  -0.0243551  -0.0040001
   17  -0.0003504  -0.0432356  -0.0010647  -0.0774261   0.0313886  -0.0072171
   18   0.0000888   0.0014062   0.0043902  -0.0048169  -0.0020678   0.0052045
   19   0.0011005   0.0011539   0.0004198   0.0004997  -0.0020154  -0.0005597
   20  -0.0008942   0.0004178  -0.0000167  -0.0011773  -0.0035630  -0.0003304
   21   0.0003615   0.0001877  -0.0026756  -0.0005907  -0.0004057   0.0051287
   22  -0.0716716   0.0567215  -0.0040418  -0.2963786  -0.0291138  -0.0270197
   23   0.0531591  -0.1318245   0.0028793   0.0334985  -0.0961259   0.0027300
   24  -0.0040504   0.0033826  -0.0227895  -0.0250234  -0.0038591  -0.0608867
   25   0.0938414  -0.0840075   0.0070684  -0.0186914   0.0323966  -0.0016083
   26  -0.0840075   0.1877347  -0.0047945   0.0089706  -0.0164473   0.0004232
   27   0.0070684  -0.0047945   0.0122787  -0.0020559   0.0030570   0.0026344
   28  -0.0186914   0.0089706  -0.0020559   0.5853389  -0.0410092   0.0511742
   29   0.0323966  -0.0164473   0.0030570  -0.0410092   0.5245113   0.0039726
   30  -0.0016083   0.0004232   0.0026344   0.0511742   0.0039726   0.1203953
   31  -0.0061282  -0.0031245  -0.0007089  -0.0707333  -0.0518231  -0.0065800
   32   0.0032405   0.0033240   0.0004707  -0.0552918  -0.1290015  -0.0080692
   33  -0.0005434  -0.0002515  -0.0009379  -0.0071685  -0.0081046  -0.0238147
   34   0.0001671  -0.0006381  -0.0000412  -0.0208487   0.0122450  -0.0016093
   35   0.0014101  -0.0005382   0.0001277   0.0272168   0.0033245   0.0025434
   36  -0.0000896   0.0000168   0.0001162  -0.0024633   0.0005198   0.0040645
   37  -0.0003150   0.0002416   0.0000394  -0.0014113  -0.0031027  -0.0004119
   38   0.0000385   0.0000268   0.0001054   0.0002503  -0.0008559  -0.0005556
   39   0.0006079  -0.0004914   0.0000995   0.0031247   0.0001175  -0.0007028
   40   0.0000733   0.0000012   0.0000031   0.0005799   0.0000365  -0.0009362
   41   0.0000390  -0.0000144  -0.0000104   0.0005312  -0.0001767   0.0004916
   42  -0.0001894   0.0001726  -0.0000491  -0.0009221  -0.0004994  -0.0008992
   43  -0.0000373   0.0000705  -0.0000269  -0.0005802  -0.0003373   0.0001304
   44  -0.0001068   0.0000389  -0.0000301  -0.0008230  -0.0002399  -0.0007604
   45  -0.0000813   0.0001022   0.0000068  -0.0004179  -0.0009583  -0.0000879
   46  -0.0000369   0.0000396  -0.0000005  -0.0002056  -0.0002680  -0.0000258
   47   0.0000036  -0.0000105  -0.0000068  -0.0000746   0.0001441   0.0001074
   48   0.0000053  -0.0000079   0.0000027  -0.0000064  -0.0000176   0.0000259
   49   0.0002629  -0.0002851   0.0000237   0.0003913   0.0000880   0.0000659
   50   0.0000239  -0.0000335   0.0000263   0.0002282   0.0002456   0.0007541
   51   0.0001193  -0.0001253  -0.0000223   0.0001955   0.0001791   0.0003333
   52  -0.0003142   0.0003066  -0.0000315  -0.0005535  -0.0004081  -0.0001065
   53   0.0000109   0.0000048   0.0000009   0.0000254  -0.0000193  -0.0000846
   54  -0.0000451   0.0000441  -0.0000065  -0.0000581  -0.0000534  -0.0000428
   55   0.0000913  -0.0000620   0.0000344  -0.0005802  -0.0003822  -0.0002514
   56  -0.0001295   0.0000260  -0.0000349  -0.0010370  -0.0003602  -0.0003196
   57  -0.0003407   0.0003331  -0.0000275  -0.0003223  -0.0000889  -0.0001112
   58  -0.0001454   0.0001666  -0.0000214  -0.0002466  -0.0004468  -0.0001079
   59  -0.0000117   0.0000170   0.0000041  -0.0000649   0.0000020  -0.0000290
   60   0.0001909  -0.0002006   0.0000288   0.0001999   0.0004121   0.0000898
   61  -0.0001560   0.0001919  -0.0000866  -0.0004493  -0.0030702   0.0006102
   62   0.0001009   0.0000490  -0.0000447  -0.0002079  -0.0012977   0.0008914
   63  -0.0002342   0.0001945  -0.0000196  -0.0021636   0.0004203  -0.0004785
   64   0.0000384  -0.0000538   0.0000039   0.0001793   0.0003587   0.0000562
   65   0.0000711  -0.0000943   0.0000024   0.0007561   0.0005701  -0.0000482
   66  -0.0000360   0.0000614  -0.0000078   0.0003782  -0.0001280   0.0001030
           31          32          33          34          35          36
    1   0.0044450  -0.0195158  -0.0002261  -0.2146624   0.0015070  -0.0141770
    2   0.0000056  -0.0394636  -0.0011257   0.0015407  -0.0755293   0.0005017
    3  -0.0001078  -0.0033862   0.0038911  -0.0148341   0.0007983  -0.0802958
    4  -0.0015494   0.0043230  -0.0003836  -0.0213978  -0.0267100  -0.0036428
    5   0.0016875   0.0013071   0.0002368  -0.0115762   0.0041508  -0.0004436
    6  -0.0004712   0.0002886   0.0039382  -0.0018308  -0.0025591   0.0039497
    7   0.0004539  -0.0000438   0.0000134  -0.0023303  -0.0035409  -0.0000618
    8  -0.0000098  -0.0019962  -0.0000389   0.0024557  -0.0023382   0.0000439
    9   0.0000108  -0.0000561   0.0001617  -0.0000558  -0.0001123  -0.0023398
   10   0.0011968  -0.0000103   0.0001233   0.0006742  -0.0013522  -0.0005943
   11  -0.0002767   0.0000190   0.0000178  -0.0020937  -0.0035178  -0.0006165
   12   0.0001602   0.0000015  -0.0006829  -0.0003475  -0.0007767   0.0053182
   13  -0.0005139  -0.0009934  -0.0000617   0.0001769  -0.0014180  -0.0001536
   14  -0.0010227  -0.0014489  -0.0001456   0.0006286  -0.0005112  -0.0000544
   15  -0.0000497  -0.0001152  -0.0002758  -0.0000245  -0.0001432   0.0001208
   16  -0.0041183  -0.0005878  -0.0008515   0.0005842  -0.0000412   0.0003311
   17   0.0045284   0.0026221   0.0003492  -0.0000114  -0.0010720  -0.0000002
   18  -0.0007555  -0.0000981   0.0036025   0.0001323   0.0000957  -0.0013571
   19  -0.0001795  -0.0000520  -0.0000366  -0.0000920   0.0000037  -0.0000422
   20  -0.0014672  -0.0006522  -0.0001785   0.0000017   0.0000770  -0.0000040
   21  -0.0000547  -0.0000148   0.0001531  -0.0000065  -0.0000080   0.0002302
   22  -0.0193403  -0.0103310  -0.0025138   0.0007484   0.0013396  -0.0005346
   23  -0.0341252  -0.0178966  -0.0041119   0.0020550  -0.0036446   0.0002168
   24  -0.0033766  -0.0017145   0.0027775  -0.0002851   0.0001655   0.0053699
   25  -0.0061282   0.0032405  -0.0005434   0.0001671   0.0014101  -0.0000896
   26  -0.0031245   0.0033240  -0.0002515  -0.0006381  -0.0005382   0.0000168
   27  -0.0007089   0.0004707  -0.0009379  -0.0000412   0.0001277   0.0001162
   28  -0.0707333  -0.0552918  -0.0071685  -0.0208487   0.0272168  -0.0024633
   29  -0.0518231  -0.1290015  -0.0081046   0.0122450   0.0033245   0.0005198
   30  -0.0065800  -0.0080692  -0.0238147  -0.0016093   0.0025434   0.0040645
   31   0.0974819   0.0794487   0.0115099  -0.0024080   0.0037371   0.0000871
   32   0.0794487   0.1873162   0.0129692  -0.0023763  -0.0026125  -0.0000063
   33   0.0115099   0.0129692   0.0133778  -0.0001151   0.0000871  -0.0022629
   34  -0.0024080  -0.0023763  -0.0001151   0.6444536  -0.0013136  -0.0026591
   35   0.0037371  -0.0026125   0.0000871  -0.0013136   0.1749350  -0.0200104
   36   0.0000871  -0.0000063  -0.0022629  -0.0026591  -0.0200104   0.6275843
   37   0.0005660   0.0010683  -0.0006692  -0.1542732   0.0023582  -0.0511614
   38   0.0013413  -0.0008397   0.0006509   0.0047397  -0.0609928   0.0078760
   39   0.0002314  -0.0006747  -0.0002818  -0.1125486   0.0080676  -0.2511351
   40  -0.0000939  -0.0001398  -0.0000970   0.0028958   0.0000449   0.0007271
   41   0.0000264   0.0003391   0.0000907  -0.0009859   0.0035047   0.0015055
   42   0.0001040  -0.0000167   0.0003616   0.0246980   0.0014637  -0.0352718
   43   0.0002045  -0.0000210   0.0003486  -0.0175081   0.0031252  -0.0771371
   44  -0.0001056   0.0000459   0.0001245   0.0012082   0.0076144  -0.0007212
   45   0.0002929   0.0003479  -0.0001295  -0.0301378  -0.0005457   0.0234256
   46   0.0000673   0.0001057  -0.0000196  -0.0051098  -0.0000262   0.0007344
   47  -0.0000147  -0.0001314  -0.0000366  -0.0000159   0.0049901   0.0001836
   48  -0.0000058  -0.0000014   0.0000029   0.0003787   0.0001575   0.0013639
   49  -0.0000353   0.0000645  -0.0000303   0.0017106  -0.0001733   0.0040538
   50  -0.0002076   0.0000569  -0.0002009  -0.0001861  -0.0027171   0.0029524
   51  -0.0001672   0.0000511   0.0002692   0.0044498   0.0028403  -0.0724033
   52  -0.0000817   0.0001866   0.0000023  -0.0020780  -0.0000202  -0.0005088
   53   0.0000111   0.0000045   0.0000271  -0.0000030  -0.0007290  -0.0000924
   54  -0.0000098   0.0000147   0.0000031   0.0000184  -0.0001029   0.0015090
   55   0.0006395  -0.0002431  -0.0003209  -0.0354292  -0.0031366   0.0757064
   56  -0.0000044   0.0000494   0.0000713  -0.0009162   0.0058521  -0.0014084
   57  -0.0000753  -0.0001221  -0.0002573   0.0202045  -0.0015389   0.0411474
   58   0.0000419   0.0001865   0.0000642  -0.0021009   0.0001925  -0.0045631
   59   0.0000048  -0.0000199  -0.0000105   0.0000218   0.0044602   0.0000570
   60   0.0000145  -0.0001678  -0.0000324  -0.0007316   0.0000867   0.0024469
   61   0.0002038   0.0010917   0.0008910  -0.1828269  -0.0024392   0.0583870
   62   0.0015904  -0.0008867  -0.0004330  -0.0051527  -0.0584801   0.0085091
   63  -0.0000455   0.0003547   0.0001438   0.1259484   0.0085051  -0.2536560
   64  -0.0001177  -0.0001090   0.0000851   0.0096531  -0.0007664   0.0177648
   65  -0.0002005  -0.0001348   0.0000131   0.0003715   0.0037754   0.0009737
   66  -0.0000023  -0.0000550  -0.0000068  -0.0105969   0.0008574  -0.0179230
           37          38          39          40          41          42
    1  -0.0181282   0.0006675  -0.0114289  -0.0016910  -0.0001749   0.0025817
    2   0.0012807   0.0029462   0.0000946   0.0000815  -0.0022099  -0.0000850
    3  -0.0284699  -0.0000163   0.0017213  -0.0023985  -0.0000835  -0.0008279
    4  -0.0012312  -0.0004820   0.0031364   0.0005745  -0.0004440  -0.0010682
    5   0.0031796  -0.0009408  -0.0003383  -0.0000899  -0.0002354   0.0005637
    6  -0.0002743   0.0003840  -0.0007613  -0.0010310  -0.0003774  -0.0009808
    7   0.0004559  -0.0013888   0.0000497  -0.0001318  -0.0000656   0.0000847
    8  -0.0012184  -0.0008564   0.0006173   0.0001614   0.0002785  -0.0000334
    9  -0.0006827  -0.0006660  -0.0002873  -0.0001685  -0.0002273   0.0003098
   10  -0.0004320   0.0000823  -0.0001598   0.0003846   0.0001637   0.0002836
   11  -0.0000410  -0.0002024   0.0002113   0.0002168  -0.0000806  -0.0001159
   12   0.0007819   0.0009771  -0.0001324   0.0001436  -0.0000970   0.0000011
   13  -0.0003238  -0.0000657   0.0006147   0.0000725  -0.0000299  -0.0002060
   14  -0.0002371   0.0000021   0.0004969   0.0000023  -0.0000006  -0.0001786
   15   0.0000294  -0.0001669   0.0001093  -0.0000023   0.0000280  -0.0000521
   16  -0.0002599   0.0000019   0.0004643  -0.0000863   0.0000072  -0.0002567
   17  -0.0000171   0.0002036   0.0000037   0.0000234   0.0001026   0.0000262
   18  -0.0003036  -0.0002117   0.0001771   0.0000736   0.0000447   0.0000511
   19   0.0000179  -0.0000017   0.0000066   0.0000031   0.0000002  -0.0000013
   20  -0.0000029  -0.0000119   0.0000011   0.0000014   0.0000066   0.0000006
   21   0.0000411   0.0000053   0.0000251   0.0000014   0.0000007  -0.0000392
   22  -0.0003950  -0.0001102  -0.0001759   0.0003220  -0.0001835   0.0002036
   23   0.0000442  -0.0001317  -0.0002262  -0.0002479  -0.0000907   0.0000770
   24   0.0007963  -0.0004825  -0.0001926   0.0001202  -0.0000071   0.0000140
   25  -0.0003150   0.0000385   0.0006079   0.0000733   0.0000390  -0.0001894
   26   0.0002416   0.0000268  -0.0004914   0.0000012  -0.0000144   0.0001726
   27   0.0000394   0.0001054   0.0000995   0.0000031  -0.0000104  -0.0000491
   28  -0.0014113   0.0002503   0.0031247   0.0005799   0.0005312  -0.0009221
   29  -0.0031027  -0.0008559   0.0001175   0.0000365  -0.0001767  -0.0004994
   30  -0.0004119  -0.0005556  -0.0007028  -0.0009362   0.0004916  -0.0008992
   31   0.0005660   0.0013413   0.0002314  -0.0000939   0.0000264   0.0001040
   32   0.0010683  -0.0008397  -0.0006747  -0.0001398   0.0003391  -0.0000167
   33  -0.0006692   0.0006509  -0.0002818  -0.0000970   0.0000907   0.0003616
   34  -0.1542732   0.0047397  -0.1125486   0.0028958  -0.0009859   0.0246980
   35   0.0023582  -0.0609928   0.0080676   0.0000449   0.0035047   0.0014637
   36  -0.0511614   0.0078760  -0.2511351   0.0007271   0.0015055  -0.0352718
   37   0.6057728  -0.0030702   0.0584882  -0.0757302  -0.0016575   0.0531862
   38  -0.0030702   0.1216402  -0.0168181  -0.0017514  -0.0234574   0.0036350
   39   0.0584882  -0.0168181   0.5336776   0.0544433   0.0036617  -0.1216426
   40  -0.0757302  -0.0017514   0.0544433   0.0995265   0.0031060  -0.0869142
   41  -0.0016575  -0.0234574   0.0036617   0.0031060   0.0127982  -0.0059035
   42   0.0531862   0.0036350  -0.1216426  -0.0869142  -0.0059035   0.1721678
   43  -0.3228631  -0.0000300   0.0008453  -0.0245922  -0.0005071   0.0127275
   44   0.0025919  -0.0599034   0.0023847  -0.0014848   0.0041125   0.0006268
   45  -0.0643632   0.0023036  -0.1149258   0.0373181   0.0006262  -0.0122993
   46  -0.0092272   0.0010904  -0.0279219   0.0008930   0.0000178  -0.0003910
   47  -0.0000802   0.0032798   0.0000995  -0.0000426  -0.0026443  -0.0001448
   48   0.0017257   0.0000897   0.0012234   0.0011730  -0.0001458   0.0010798
   49  -0.0386177  -0.0008927   0.0206013  -0.0012206   0.0000498  -0.0013106
   50  -0.0034436   0.0058296  -0.0015432   0.0002227   0.0046056   0.0000901
   51   0.0805601  -0.0014137   0.0424357  -0.0047407   0.0000918   0.0020362
   52   0.0043516  -0.0001133   0.0028232  -0.0015510  -0.0000377   0.0009652
   53   0.0000348   0.0048859   0.0003349  -0.0000391   0.0000271   0.0000097
   54  -0.0003403   0.0003189  -0.0026637   0.0006944   0.0000072  -0.0001301
   55  -0.0514306   0.0014458  -0.0365425   0.0013475  -0.0000090   0.0003888
   56   0.0014220  -0.0047153   0.0008398  -0.0000484  -0.0004688  -0.0000404
   57  -0.0358451   0.0008501  -0.0253894   0.0010735  -0.0000376   0.0006102
   58   0.0010098  -0.0000480   0.0008611  -0.0005610  -0.0000361   0.0010444
   59   0.0000029  -0.0003616  -0.0000322  -0.0000459  -0.0004335   0.0000429
   60   0.0000331  -0.0000331   0.0004962   0.0011076   0.0000351  -0.0014270
   61   0.0638415  -0.0015999   0.0401023  -0.0009593   0.0002455  -0.0064133
   62   0.0007848   0.0086353   0.0029185  -0.0000105   0.0038775   0.0002563
   63  -0.0161269   0.0028381  -0.0604984  -0.0005665   0.0002598  -0.0019752
   64  -0.0013773  -0.0001038   0.0023755  -0.0000553  -0.0000557   0.0014048
   65  -0.0001388   0.0058188   0.0002765   0.0000023   0.0001598   0.0000531
   66   0.0029752   0.0003272  -0.0013500  -0.0000243   0.0000466  -0.0010376
           43          44          45          46          47          48
    1   0.0011905   0.0001117  -0.0015002  -0.0000647  -0.0000128   0.0001466
    2   0.0000746   0.0054234   0.0003922   0.0000462   0.0002466   0.0000002
    3  -0.0018933   0.0004565  -0.0046370  -0.0012165  -0.0000023   0.0002123
    4  -0.0006034   0.0007943  -0.0003105  -0.0001952   0.0000783   0.0000022
    5   0.0003679  -0.0003823   0.0009490   0.0002754   0.0001497   0.0000297
    6   0.0001666   0.0009001   0.0000233  -0.0000107  -0.0001042   0.0000191
    7   0.0002975   0.0000528   0.0002712   0.0000669   0.0000125  -0.0000047
    8   0.0000840   0.0000696  -0.0003853  -0.0001073  -0.0001284  -0.0000106
    9   0.0003254  -0.0001321  -0.0001539  -0.0000229   0.0000305   0.0000063
   10   0.0000668   0.0000560   0.0000328   0.0000063  -0.0000007  -0.0000210
   11   0.0000532   0.0002431   0.0000848   0.0000040   0.0000141  -0.0000240
   12   0.0000310  -0.0007209   0.0001899   0.0000749  -0.0000080  -0.0000307
   13  -0.0000319   0.0001077  -0.0000768  -0.0000379  -0.0000049   0.0000051
   14  -0.0000673   0.0000466  -0.0001001  -0.0000392  -0.0000111   0.0000066
   15  -0.0000259   0.0000664   0.0000036  -0.0000025   0.0000059   0.0000031
   16  -0.0000221  -0.0000086  -0.0002362  -0.0000537  -0.0000013   0.0000246
   17   0.0000024  -0.0000098  -0.0000003   0.0000006  -0.0000248  -0.0000021
   18   0.0000477   0.0001511  -0.0000789  -0.0000332  -0.0000030   0.0000138
   19   0.0000121   0.0000003   0.0000140   0.0000030   0.0000000  -0.0000006
   20  -0.0000002   0.0000101   0.0000001  -0.0000002  -0.0000023  -0.0000001
   21  -0.0000036  -0.0000038   0.0000035   0.0000023   0.0000003  -0.0000013
   22   0.0000554   0.0000092   0.0000353   0.0000058   0.0000026  -0.0000180
   23  -0.0000580   0.0002318  -0.0000676  -0.0000069   0.0000107   0.0000268
   24   0.0000237   0.0003642   0.0002309   0.0000740   0.0000133  -0.0000303
   25  -0.0000373  -0.0001068  -0.0000813  -0.0000369   0.0000036   0.0000053
   26   0.0000705   0.0000389   0.0001022   0.0000396  -0.0000105  -0.0000079
   27  -0.0000269  -0.0000301   0.0000068  -0.0000005  -0.0000068   0.0000027
   28  -0.0005802  -0.0008230  -0.0004179  -0.0002056  -0.0000746  -0.0000064
   29  -0.0003373  -0.0002399  -0.0009583  -0.0002680   0.0001441  -0.0000176
   30   0.0001304  -0.0007604  -0.0000879  -0.0000258   0.0001074   0.0000259
   31   0.0002045  -0.0001056   0.0002929   0.0000673  -0.0000147  -0.0000058
   32  -0.0000210   0.0000459   0.0003479   0.0001057  -0.0001314  -0.0000014
   33   0.0003486   0.0001245  -0.0001295  -0.0000196  -0.0000366   0.0000029
   34  -0.0175081   0.0012082  -0.0301378  -0.0051098  -0.0000159   0.0003787
   35   0.0031252   0.0076144  -0.0005457  -0.0000262   0.0049901   0.0001575
   36  -0.0771371  -0.0007212   0.0234256   0.0007344   0.0001836   0.0013639
   37  -0.3228631   0.0025919  -0.0643632  -0.0092272  -0.0000802   0.0017257
   38  -0.0000300  -0.0599034   0.0023036   0.0010904   0.0032798   0.0000897
   39   0.0008453   0.0023847  -0.1149258  -0.0279219   0.0000995   0.0012234
   40  -0.0245922  -0.0014848   0.0373181   0.0008930  -0.0000426   0.0011730
   41  -0.0005071   0.0041125   0.0006262   0.0000178  -0.0026443  -0.0001458
   42   0.0127275   0.0006268  -0.0122993  -0.0003910  -0.0001448   0.0010798
   43   0.6773772  -0.0010394   0.0382746  -0.1074437   0.0045877  -0.1135381
   44  -0.0010394   0.1238599  -0.0257349   0.0046340  -0.0344878   0.0108076
   45   0.0382746  -0.0257349   0.7288380  -0.1134694   0.0107093  -0.2925209
   46  -0.1074437   0.0046340  -0.1134694   0.1135370  -0.0048165   0.1190057
   47   0.0045877  -0.0344878   0.0107093  -0.0048165   0.0239506  -0.0118847
   48  -0.1135381   0.0108076  -0.2925209   0.1190057  -0.0118847   0.3078557
   49  -0.1679650  -0.0056372   0.1271227   0.0095268   0.0005013  -0.0117373
   50  -0.0029025  -0.0596289   0.0090824  -0.0007260   0.0032035   0.0008752
   51   0.0609471   0.0089716  -0.2656683   0.0177830   0.0009704  -0.0181522
   52  -0.0430113  -0.0000394  -0.0005864   0.0005422   0.0000344  -0.0007669
   53  -0.0010381   0.0043980  -0.0000483  -0.0000275  -0.0027926  -0.0001754
   54   0.0225966  -0.0000141   0.0052312   0.0010798  -0.0001726   0.0008975
   55   0.0611850   0.0007167  -0.0149954  -0.0016294  -0.0001467   0.0030021
   56  -0.0014862   0.0086855   0.0025941  -0.0001070   0.0051080   0.0002847
   57   0.0375377   0.0026390  -0.0528592   0.0021825   0.0002692  -0.0014371
   58  -0.0008151   0.0000332  -0.0009208   0.0000264   0.0000038  -0.0000479
   59   0.0002452   0.0033516   0.0002126  -0.0000586   0.0002114   0.0000468
   60  -0.0058904   0.0002134  -0.0016243   0.0013671   0.0000444  -0.0008541
   61  -0.0541976  -0.0010446   0.0230102  -0.0007061  -0.0000157   0.0007164
   62  -0.0011190  -0.0024897   0.0004995  -0.0000345  -0.0010704  -0.0000552
   63   0.0239007   0.0004797  -0.0133159   0.0008653  -0.0000719   0.0003560
   64  -0.0007155  -0.0000282   0.0007263   0.0000356   0.0000023  -0.0000387
   65  -0.0000035  -0.0009895  -0.0000636   0.0000041  -0.0000051   0.0000002
   66   0.0006079  -0.0000686   0.0003499  -0.0000550   0.0000011  -0.0000357
           49          50          51          52          53          54
    1  -0.0007538   0.0000403  -0.0008717   0.0013204  -0.0000111   0.0001866
    2  -0.0000054  -0.0009703   0.0000183   0.0000053  -0.0003905  -0.0000237
    3   0.0002422  -0.0000066  -0.0017750   0.0001218  -0.0000245   0.0001826
    4   0.0003831  -0.0001914   0.0001270  -0.0005357  -0.0000234  -0.0000649
    5  -0.0001154   0.0002880  -0.0001436   0.0004164  -0.0000280   0.0000609
    6   0.0000523  -0.0008439   0.0002550  -0.0000791   0.0000765  -0.0000262
    7  -0.0000410   0.0002192  -0.0000459  -0.0000875  -0.0000135  -0.0000116
    8  -0.0000544   0.0000534   0.0000463  -0.0001851   0.0000056  -0.0000212
    9  -0.0000342   0.0001882   0.0002689  -0.0000065  -0.0000265  -0.0000003
   10  -0.0002766  -0.0000392  -0.0001029   0.0003196   0.0000016   0.0000430
   11  -0.0003682  -0.0000881  -0.0000989   0.0002239  -0.0000068   0.0000331
   12  -0.0000736   0.0005792   0.0000778   0.0000996  -0.0000245   0.0000333
   13   0.0002650  -0.0000418   0.0001231  -0.0003190  -0.0000045  -0.0000476
   14   0.0002789  -0.0000462   0.0001158  -0.0002976   0.0000093  -0.0000430
   15   0.0000393  -0.0000530  -0.0000218  -0.0000453  -0.0000004  -0.0000071
   16   0.0002138   0.0000114   0.0000974  -0.0001871   0.0000005  -0.0000254
   17  -0.0000010   0.0000420   0.0000038   0.0000042  -0.0000174  -0.0000003
   18   0.0000351  -0.0000920  -0.0000325  -0.0000739  -0.0000074  -0.0000360
   19  -0.0000101  -0.0000009  -0.0000032   0.0000091  -0.0000001   0.0000014
   20   0.0000003  -0.0000259  -0.0000016  -0.0000003   0.0000023   0.0000001
   21  -0.0000007  -0.0000018   0.0000093   0.0000003   0.0000006  -0.0000031
   22  -0.0002761  -0.0000106  -0.0001144   0.0003160  -0.0000009   0.0000418
   23   0.0003771  -0.0000754   0.0000885  -0.0002335  -0.0000057  -0.0000376
   24  -0.0000421  -0.0003614   0.0000393   0.0000861   0.0000385   0.0000436
   25   0.0002629   0.0000239   0.0001193  -0.0003142   0.0000109  -0.0000451
   26  -0.0002851  -0.0000335  -0.0001253   0.0003066   0.0000048   0.0000441
   27   0.0000237   0.0000263  -0.0000223  -0.0000315   0.0000009  -0.0000065
   28   0.0003913   0.0002282   0.0001955  -0.0005535   0.0000254  -0.0000581
   29   0.0000880   0.0002456   0.0001791  -0.0004081  -0.0000193  -0.0000534
   30   0.0000659   0.0007541   0.0003333  -0.0001065  -0.0000846  -0.0000428
   31  -0.0000353  -0.0002076  -0.0001672  -0.0000817   0.0000111  -0.0000098
   32   0.0000645   0.0000569   0.0000511   0.0001866   0.0000045   0.0000147
   33  -0.0000303  -0.0002009   0.0002692   0.0000023   0.0000271   0.0000031
   34   0.0017106  -0.0001861   0.0044498  -0.0020780  -0.0000030   0.0000184
   35  -0.0001733  -0.0027171   0.0028403  -0.0000202  -0.0007290  -0.0001029
   36   0.0040538   0.0029524  -0.0724033  -0.0005088  -0.0000924   0.0015090
   37  -0.0386177  -0.0034436   0.0805601   0.0043516   0.0000348  -0.0003403
   38  -0.0008927   0.0058296  -0.0014137  -0.0001133   0.0048859   0.0003189
   39   0.0206013  -0.0015432   0.0424357   0.0028232   0.0003349  -0.0026637
   40  -0.0012206   0.0002227  -0.0047407  -0.0015510  -0.0000391   0.0006944
   41   0.0000498   0.0046056   0.0000918  -0.0000377   0.0000271   0.0000072
   42  -0.0013106   0.0000901   0.0020362   0.0009652   0.0000097  -0.0001301
   43  -0.1679650  -0.0029025   0.0609471  -0.0430113  -0.0010381   0.0225966
   44  -0.0056372  -0.0596289   0.0089716  -0.0000394   0.0043980  -0.0000141
   45   0.1271227   0.0090824  -0.2656683  -0.0005864  -0.0000483   0.0052312
   46   0.0095268  -0.0007260   0.0177830   0.0005422  -0.0000275   0.0010798
   47   0.0005013   0.0032035   0.0009704   0.0000344  -0.0027926  -0.0001726
   48  -0.0117373   0.0008752  -0.0181522  -0.0007669  -0.0001754   0.0008975
   49   0.5165278   0.0013151  -0.0148474  -0.1616844   0.0002223  -0.0111481
   50   0.0013151   0.1185175  -0.0216205   0.0004017  -0.0231328   0.0007891
   51  -0.0148474  -0.0216205   0.6243443  -0.0150837   0.0007624  -0.0412407
   52  -0.1616844   0.0004017  -0.0150837   0.2339053  -0.0004689   0.0191987
   53   0.0002223  -0.0231328   0.0007624  -0.0004689   0.0116924  -0.0014150
   54  -0.0111481   0.0007891  -0.0412407   0.0191987  -0.0014150   0.0459997
   55  -0.1337464   0.0019172  -0.0465516  -0.0338282   0.0010566  -0.0265623
   56   0.0045638  -0.0624603   0.0083817   0.0000097   0.0033450   0.0001520
   57  -0.1102779   0.0083531  -0.2631410  -0.0017621   0.0002000  -0.0016863
   58  -0.0008286   0.0000018   0.0000979   0.0019822   0.0002756  -0.0060736
   59  -0.0010603   0.0032387   0.0016223   0.0000320  -0.0010496   0.0001069
   60   0.0250576   0.0016444  -0.0346677  -0.0004368   0.0001237  -0.0036925
   61  -0.0195392   0.0034164  -0.0828847   0.0026443  -0.0000473   0.0015769
   62   0.0011469   0.0080132  -0.0009577   0.0001986   0.0036795   0.0003675
   63  -0.0277759  -0.0008039   0.0260949  -0.0041466   0.0003315  -0.0046553
   64  -0.0042917  -0.0000479   0.0009112  -0.0011590   0.0000389  -0.0010503
   65  -0.0000155   0.0050827   0.0002166  -0.0000152   0.0001174  -0.0000108
   66  -0.0000183   0.0001919   0.0009701   0.0003367  -0.0000069   0.0002901
           55          56          57          58          59          60
    1   0.0013480  -0.0001338   0.0034521   0.0000082   0.0000246  -0.0003689
    2  -0.0001117   0.0067390   0.0004306  -0.0000564   0.0001027   0.0000265
    3   0.0028859   0.0004454  -0.0023035   0.0011225   0.0000216  -0.0004229
    4  -0.0005018   0.0009989  -0.0001650  -0.0002585   0.0000516   0.0001993
    5   0.0003478  -0.0003439   0.0000353   0.0004541   0.0000350  -0.0004065
    6  -0.0001929   0.0004237  -0.0000247  -0.0000722   0.0000089   0.0000524
    7   0.0005017   0.0000381  -0.0001285   0.0000403  -0.0000082   0.0000140
    8   0.0001322   0.0000122   0.0000747  -0.0001795  -0.0000343   0.0001501
    9  -0.0002900  -0.0000618  -0.0002594   0.0000530   0.0000139  -0.0000186
   10  -0.0002136   0.0000202   0.0002960   0.0001851  -0.0000103  -0.0002186
   11  -0.0001657   0.0002693   0.0002940   0.0001818   0.0000054  -0.0002187
   12  -0.0000942  -0.0003225   0.0001999  -0.0000260   0.0000504  -0.0000528
   13   0.0000866   0.0001635  -0.0003309  -0.0001486  -0.0000053   0.0001921
   14   0.0000628   0.0000495  -0.0003150  -0.0001604   0.0000004   0.0001917
   15   0.0000309   0.0000792  -0.0000372  -0.0000266  -0.0000131   0.0000380
   16   0.0000713  -0.0000176  -0.0001072  -0.0001523  -0.0000064   0.0001550
   17  -0.0000069   0.0000448   0.0000036   0.0000018  -0.0000138  -0.0000038
   18   0.0000461   0.0001403  -0.0001003  -0.0000120  -0.0000176   0.0000442
   19   0.0000031   0.0000023  -0.0000054   0.0000083   0.0000002  -0.0000074
   20   0.0000009   0.0000294   0.0000006  -0.0000001  -0.0000041   0.0000001
   21  -0.0000055  -0.0000001   0.0000301   0.0000047   0.0000003  -0.0000143
   22  -0.0001949   0.0000230   0.0003060   0.0001809   0.0000234  -0.0002172
   23   0.0001871   0.0002752  -0.0002708  -0.0001895  -0.0000143   0.0002282
   24  -0.0001156  -0.0000226   0.0001995  -0.0000176  -0.0000077  -0.0000518
   25   0.0000913  -0.0001295  -0.0003407  -0.0001454  -0.0000117   0.0001909
   26  -0.0000620   0.0000260   0.0003331   0.0001666   0.0000170  -0.0002006
   27   0.0000344  -0.0000349  -0.0000275  -0.0000214   0.0000041   0.0000288
   28  -0.0005802  -0.0010370  -0.0003223  -0.0002466  -0.0000649   0.0001999
   29  -0.0003822  -0.0003602  -0.0000889  -0.0004468   0.0000020   0.0004121
   30  -0.0002514  -0.0003196  -0.0001112  -0.0001079  -0.0000290   0.0000898
   31   0.0006395  -0.0000044  -0.0000753   0.0000419   0.0000048   0.0000145
   32  -0.0002431   0.0000494  -0.0001221   0.0001865  -0.0000199  -0.0001678
   33  -0.0003209   0.0000713  -0.0002573   0.0000642  -0.0000105  -0.0000324
   34  -0.0354292  -0.0009162   0.0202045  -0.0021009   0.0000218  -0.0007316
   35  -0.0031366   0.0058521  -0.0015389   0.0001925   0.0044602   0.0000867
   36   0.0757064  -0.0014084   0.0411474  -0.0045631   0.0000570   0.0024469
   37  -0.0514306   0.0014220  -0.0358451   0.0010098   0.0000029   0.0000331
   38   0.0014458  -0.0047153   0.0008501  -0.0000480  -0.0003616  -0.0000331
   39  -0.0365425   0.0008398  -0.0253894   0.0008611  -0.0000322   0.0004962
   40   0.0013475  -0.0000484   0.0010735  -0.0005610  -0.0000459   0.0011076
   41  -0.0000090  -0.0004688  -0.0000376  -0.0000361  -0.0004335   0.0000351
   42   0.0003888  -0.0000404   0.0006102   0.0010444   0.0000429  -0.0014270
   43   0.0611850  -0.0014862   0.0375377  -0.0008151   0.0002452  -0.0058904
   44   0.0007167   0.0086855   0.0026390   0.0000332   0.0033516   0.0002134
   45  -0.0149954   0.0025941  -0.0528592  -0.0009208   0.0002126  -0.0016243
   46  -0.0016294  -0.0001070   0.0021825   0.0000264  -0.0000586   0.0013671
   47  -0.0001467   0.0051080   0.0002692   0.0000038   0.0002114   0.0000444
   48   0.0030021   0.0002847  -0.0014371  -0.0000479   0.0000468  -0.0008541
   49  -0.1337464   0.0045638  -0.1102779  -0.0008286  -0.0010603   0.0250576
   50   0.0019172  -0.0624603   0.0083531   0.0000018   0.0032387   0.0016444
   51  -0.0465516   0.0083817  -0.2631410   0.0000979   0.0016223  -0.0346677
   52  -0.0338282   0.0000097  -0.0017621   0.0019822   0.0000320  -0.0004368
   53   0.0010566   0.0033450   0.0002000   0.0002756  -0.0010496   0.0001237
   54  -0.0265623   0.0001520  -0.0016863  -0.0060736   0.0001069  -0.0036925
   55   0.5969097  -0.0016577   0.0471856  -0.0768416  -0.0021058   0.0551539
   56  -0.0016577   0.1178647  -0.0178864  -0.0022762  -0.0231174   0.0042618
   57   0.0471856  -0.0178864   0.5452843   0.0590477   0.0042736  -0.1261739
   58  -0.0768416  -0.0022762   0.0590477   0.1020753   0.0035718  -0.0889252
   59  -0.0021058  -0.0231174   0.0042736   0.0035718   0.0120238  -0.0069893
   60   0.0551539   0.0042618  -0.1261739  -0.0889252  -0.0069893   0.1774159
   61  -0.3175706  -0.0006012   0.0066316  -0.0243486  -0.0006278   0.0136387
   62   0.0022753  -0.0602881   0.0023525  -0.0016376   0.0042157   0.0007684
   63  -0.0605681   0.0023002  -0.1142761   0.0371986   0.0007895  -0.0127498
   64  -0.0102141   0.0011723  -0.0285518   0.0008888   0.0000272  -0.0005277
   65  -0.0001144   0.0034053   0.0001515  -0.0000387  -0.0026156  -0.0001667
   66   0.0020536   0.0001230   0.0006062   0.0013201  -0.0001511   0.0011703
           61          62          63          64          65          66
    1  -0.0283524  -0.0003032   0.0045175   0.0009641   0.0000797  -0.0014755
    2  -0.0010392   0.0038107  -0.0001398  -0.0000395  -0.0040760  -0.0002104
    3   0.0245535  -0.0002869   0.0070495   0.0006220  -0.0002443   0.0007394
    4  -0.0005197   0.0004485  -0.0021551   0.0001528  -0.0007459   0.0003184
    5   0.0031438  -0.0011420  -0.0004888  -0.0003606   0.0005310   0.0001912
    6   0.0006735  -0.0009292  -0.0005693   0.0000158   0.0000537   0.0001084
    7   0.0003227  -0.0014293  -0.0001780  -0.0000939   0.0001555   0.0000273
    8  -0.0010053  -0.0006489  -0.0003876   0.0001210  -0.0001754   0.0000309
    9   0.0008134   0.0003176   0.0001357   0.0000754   0.0000139  -0.0000072
   10   0.0001426   0.0000724   0.0002620  -0.0001300  -0.0000496   0.0001028
   11   0.0003081   0.0000293   0.0000218  -0.0000831  -0.0001300   0.0001776
   12  -0.0008921   0.0000220  -0.0002642  -0.0000423  -0.0000999  -0.0000469
   13  -0.0001652  -0.0000787  -0.0002456   0.0000410  -0.0000718  -0.0000431
   14  -0.0001960   0.0000607  -0.0001774   0.0000530  -0.0000902  -0.0000691
   15  -0.0000968   0.0000243  -0.0000250   0.0000051  -0.0000003  -0.0000112
   16  -0.0004421   0.0000512  -0.0004547   0.0000403   0.0000048  -0.0000826
   17   0.0000023   0.0000671   0.0000049   0.0000041  -0.0000468  -0.0000059
   18   0.0001116  -0.0000887   0.0000923   0.0000151   0.0000069  -0.0000212
   19   0.0000474  -0.0000027   0.0000184  -0.0000066  -0.0000004   0.0000018
   20   0.0000005  -0.0000109   0.0000009   0.0000002  -0.0000124  -0.0000013
   21  -0.0000578   0.0000036  -0.0000377   0.0000006  -0.0000002   0.0000058
   22   0.0001529  -0.0001726   0.0002457  -0.0001399   0.0000488   0.0001139
   23  -0.0003013   0.0000303  -0.0000195   0.0000805  -0.0001181  -0.0001888
   24  -0.0008730   0.0001901  -0.0002724  -0.0000544   0.0000845  -0.0000395
   25  -0.0001560   0.0001009  -0.0002342   0.0000384   0.0000711  -0.0000360
   26   0.0001919   0.0000490   0.0001945  -0.0000538  -0.0000943   0.0000614
   27  -0.0000866  -0.0000447  -0.0000196   0.0000039   0.0000024  -0.0000078
   28  -0.0004493  -0.0002079  -0.0021636   0.0001793   0.0007561   0.0003782
   29  -0.0030702  -0.0012977   0.0004203   0.0003587   0.0005701  -0.0001280
   30   0.0006102   0.0008914  -0.0004785   0.0000562  -0.0000482   0.0001030
   31   0.0002038   0.0015904  -0.0000455  -0.0001177  -0.0002005  -0.0000023
   32   0.0010917  -0.0008867   0.0003547  -0.0001090  -0.0001348  -0.0000550
   33   0.0008910  -0.0004330   0.0001438   0.0000851   0.0000131  -0.0000068
   34  -0.1828269  -0.0051527   0.1259484   0.0096531   0.0003715  -0.0105969
   35  -0.0024392  -0.0584801   0.0085051  -0.0007664   0.0037754   0.0008574
   36   0.0583870   0.0085091  -0.2536560   0.0177648   0.0009737  -0.0179230
   37   0.0638415   0.0007848  -0.0161269  -0.0013773  -0.0001388   0.0029752
   38  -0.0015999   0.0086353   0.0028381  -0.0001038   0.0058188   0.0003272
   39   0.0401023   0.0029185  -0.0604984   0.0023755   0.0002765  -0.0013500
   40  -0.0009593  -0.0000105  -0.0005665  -0.0000553   0.0000023  -0.0000243
   41   0.0002455   0.0038775   0.0002598  -0.0000557   0.0001598   0.0000466
   42  -0.0064133   0.0002563  -0.0019752   0.0014048   0.0000531  -0.0010376
   43  -0.0541976  -0.0011190   0.0239007  -0.0007155  -0.0000035   0.0006079
   44  -0.0010446  -0.0024897   0.0004797  -0.0000282  -0.0009895  -0.0000686
   45   0.0230102   0.0004995  -0.0133159   0.0007263  -0.0000636   0.0003499
   46  -0.0007061  -0.0000345   0.0008653   0.0000356   0.0000041  -0.0000550
   47  -0.0000157  -0.0010704  -0.0000719   0.0000023  -0.0000051   0.0000011
   48   0.0007164  -0.0000552   0.0003560  -0.0000387   0.0000002  -0.0000357
   49  -0.0195392   0.0011469  -0.0277759  -0.0042917  -0.0000155  -0.0000183
   50   0.0034164   0.0080132  -0.0008039  -0.0000479   0.0050827   0.0001919
   51  -0.0828847  -0.0009577   0.0260949   0.0009112   0.0002166   0.0009701
   52   0.0026443   0.0001986  -0.0041466  -0.0011590  -0.0000152   0.0003367
   53  -0.0000473   0.0036795   0.0003315   0.0000389   0.0001174  -0.0000069
   54   0.0015769   0.0003675  -0.0046553  -0.0010503  -0.0000108   0.0002901
   55  -0.3175706   0.0022753  -0.0605681  -0.0102141  -0.0001144   0.0020536
   56  -0.0006012  -0.0602881   0.0023002   0.0011723   0.0034053   0.0001230
   57   0.0066316   0.0023525  -0.1142761  -0.0285518   0.0001515   0.0006062
   58  -0.0243486  -0.0016376   0.0371986   0.0008888  -0.0000387   0.0013201
   59  -0.0006278   0.0042157   0.0007895   0.0000272  -0.0026156  -0.0001511
   60   0.0136387   0.0007684  -0.0127498  -0.0005277  -0.0001667   0.0011703
   61   0.6693332  -0.0011374   0.0310072  -0.1064522   0.0047240  -0.1114117
   62  -0.0011374   0.1295491  -0.0253759   0.0046136  -0.0357027   0.0110520
   63   0.0310072  -0.0253759   0.7196490  -0.1093060   0.0109633  -0.2907260
   64  -0.1064522   0.0046136  -0.1093060   0.1127602  -0.0048237   0.1155095
   65   0.0047240  -0.0357027   0.0109633  -0.0048237   0.0247306  -0.0121752
   66  -0.1114117   0.0110520  -0.2907260   0.1155095  -0.0121752   0.3068699
 **********************************************************************
 **                                                                  **
 **                       VIBRATIONAL ANALYSIS                       **
 **                       --------------------                       **
 **                                                                  **
 **        VIBRATIONAL FREQUENCIES (CM**-1) AND NORMAL MODES         **
 **     FORCE CONSTANTS (mDYN/ANGSTROM) AND REDUCED MASSES (AMU)     **
 **                  INFRARED INTENSITIES (KM/MOL)                   **
 **                                                                  **
 **********************************************************************


 Mode:                 1                      2                      3
 Frequency:        24.51                  38.32                  40.82
 Force Cnst:      0.0084                 0.0188                 0.0203
 Red. Mass:      23.6884                21.7432                20.6508
 IR Active:          YES                    YES                    YES
 IR Intens:        0.002                  0.001                  0.012
 Raman Active:       YES                    YES                    YES
               X      Y      Z        X      Y      Z        X      Y      Z
 C         -0.000  0.018  0.003    0.000 -0.156 -0.010    0.017  0.009 -0.189
 C          0.036  0.006 -0.099   -0.085 -0.102 -0.023    0.012  0.005 -0.117
 Cl         0.076  0.024 -0.192   -0.192 -0.163 -0.040    0.036  0.012 -0.287
 C          0.037 -0.023 -0.114   -0.085  0.002 -0.018   -0.012 -0.004  0.112
 Cl         0.084 -0.040 -0.260   -0.199  0.076 -0.043   -0.028 -0.010  0.295
 C          0.000 -0.039 -0.006    0.001  0.051  0.008   -0.029 -0.008  0.237
 H          0.001 -0.061 -0.010    0.001  0.130  0.016   -0.050 -0.016  0.428
 C         -0.036 -0.027  0.108    0.087 -0.001  0.026   -0.019 -0.003  0.114
 Cl        -0.082 -0.049  0.248    0.199  0.068  0.064   -0.045 -0.011  0.298
 C         -0.036  0.001  0.103    0.086 -0.105  0.011    0.005  0.005 -0.115
 Cl        -0.075  0.014  0.209    0.193 -0.168  0.017    0.022  0.011 -0.285
 C         -0.000  0.040  0.003    0.000 -0.201 -0.012    0.015  0.010 -0.167
 C          0.001  0.214  0.010   -0.001 -0.056 -0.005   -0.075  0.009 -0.120
 Cl         0.001  0.430  0.018   -0.004 -0.072 -0.008   -0.185  0.017 -0.190
 C          0.001  0.208  0.008   -0.001  0.143  0.005   -0.087  0.002 -0.011
 H          0.002  0.343  0.014   -0.003  0.296  0.012   -0.162  0.002  0.025
 C          0.000  0.018 -0.001   -0.000  0.176  0.007   -0.002 -0.005  0.048
 Cl         0.000  0.008 -0.003   -0.001  0.541  0.024   -0.017 -0.017  0.185
 C         -0.001 -0.163 -0.008    0.001 -0.057 -0.003    0.092 -0.003  0.004
 Cl        -0.004 -0.424 -0.020    0.002 -0.099 -0.004    0.215 -0.009  0.082
 C         -0.001 -0.143 -0.005    0.001 -0.232 -0.012    0.097  0.005 -0.106
 H         -0.002 -0.284 -0.011    0.003 -0.357 -0.019    0.173  0.005 -0.142
 TransDip  -0.000  0.001 -0.000    0.000  0.001  0.000   -0.001 -0.000  0.003

 Mode:                 4                      5                      6
 Frequency:        69.90                  77.98                  96.25
 Force Cnst:      0.0981                 0.1091                 0.1247
 Red. Mass:      34.0916                30.4453                22.8415
 IR Active:          YES                    YES                    YES
 IR Intens:        0.001                  0.004                  0.051
 Raman Active:       YES                    YES                    YES
               X      Y      Z        X      Y      Z        X      Y      Z
 C          0.000  0.026 -0.001   -0.000 -0.184 -0.011    0.023  0.006 -0.206
 C          0.018  0.024 -0.093   -0.051 -0.153 -0.032    0.009  0.002 -0.063
 Cl         0.077  0.040 -0.488   -0.130 -0.203 -0.104   -0.043 -0.008  0.406
 C         -0.001  0.009  0.086   -0.058 -0.083 -0.003    0.012  0.002 -0.088
 Cl        -0.029 -0.006  0.468   -0.156 -0.028  0.043   -0.004 -0.002  0.068
 C          0.000  0.006 -0.002    0.001 -0.049 -0.003    0.019  0.003 -0.168
 H          0.000 -0.002 -0.002    0.002  0.003 -0.001    0.022  0.003 -0.192
 C          0.001  0.013 -0.086    0.059 -0.084 -0.004    0.010  0.002 -0.088
 Cl         0.032  0.016 -0.466    0.157 -0.030 -0.041   -0.009 -0.002  0.072
 C         -0.018  0.019  0.094    0.052 -0.156  0.019    0.008  0.002 -0.066
 Cl        -0.076  0.017  0.498    0.129 -0.212  0.104   -0.045 -0.008  0.394
 C          0.000  0.027 -0.001    0.000 -0.161 -0.012    0.029  0.009 -0.253
 C         -0.001  0.004 -0.002   -0.001  0.053 -0.003   -0.042  0.005 -0.225
 Cl        -0.003 -0.061 -0.006   -0.003  0.554  0.014   -0.195  0.003 -0.335
 C         -0.001  0.023 -0.000   -0.001  0.001 -0.003   -0.056  0.003 -0.129
 H         -0.002  0.030  0.001   -0.002  0.055 -0.001   -0.116  0.002 -0.100
 C         -0.000  0.020  0.000   -0.001 -0.060 -0.005    0.010  0.003 -0.084
 Cl        -0.001  0.064  0.003   -0.000 -0.246 -0.011   -0.003  0.002  0.038
 C          0.000 -0.017 -0.002    0.001  0.034 -0.002    0.090  0.004 -0.123
 Cl         0.001 -0.128 -0.006    0.004  0.501  0.020    0.229 -0.002 -0.041
 C          0.000  0.011 -0.002    0.001 -0.127 -0.011    0.087  0.008 -0.217
 H          0.001  0.001 -0.002    0.002 -0.145 -0.012    0.146  0.008 -0.244
 TransDip   0.000  0.001 -0.000   -0.000 -0.002 -0.000    0.003 -0.000 -0.007

 Mode:                 7                      8                      9
 Frequency:       139.73                 164.57                 166.88
 Force Cnst:      0.3140                 0.1691                 0.1611
 Red. Mass:      27.2952                10.5987                 9.8196
 IR Active:          YES                    YES                    YES
 IR Intens:        0.037                  0.186                  0.284
 Raman Active:       YES                    YES                    YES
               X      Y      Z        X      Y      Z        X      Y      Z
 C         -0.011 -0.001 -0.038   -0.008 -0.002  0.095    0.000 -0.046  0.000
 C         -0.095  0.009 -0.033   -0.021 -0.003  0.177   -0.001 -0.050 -0.001
 Cl        -0.281 -0.091 -0.023   -0.012 -0.004  0.005   -0.033 -0.072 -0.003
 C         -0.109  0.022 -0.036   -0.037 -0.006  0.326   -0.007 -0.030  0.002
 Cl        -0.275  0.113 -0.016    0.010  0.008 -0.186   -0.060 -0.003 -0.008
 C         -0.109  0.001 -0.048   -0.059 -0.012  0.516   -0.000 -0.025  0.006
 H         -0.107  0.001 -0.048   -0.065 -0.013  0.569   -0.000 -0.019  0.007
 C         -0.109 -0.021 -0.038   -0.038 -0.009  0.325    0.008 -0.031  0.005
 Cl        -0.273 -0.108 -0.021    0.009 -0.001 -0.187    0.060 -0.006  0.004
 C         -0.095 -0.010 -0.033   -0.022 -0.004  0.177    0.001 -0.050  0.002
 Cl        -0.279  0.091 -0.014   -0.012  0.005  0.005    0.030 -0.070 -0.001
 C          0.071  0.002 -0.039    0.012  0.001 -0.049    0.002  0.103  0.004
 C          0.157  0.003 -0.056    0.010 -0.003 -0.054    0.002  0.272  0.011
 Cl         0.412 -0.003  0.102   -0.066  0.006 -0.110   -0.006 -0.123 -0.008
 C          0.165  0.003 -0.059    0.006 -0.007 -0.029    0.002  0.511  0.022
 H          0.129  0.002 -0.043   -0.004 -0.008 -0.024    0.001  0.579  0.025
 C          0.197  0.001 -0.017    0.009 -0.005 -0.026    0.002  0.352  0.015
 Cl         0.207 -0.001  0.038    0.010  0.004 -0.024    0.003 -0.181 -0.010
 C          0.182  0.001 -0.008    0.020 -0.003 -0.033    0.002  0.249  0.011
 Cl         0.346 -0.006  0.084    0.103 -0.000  0.014    0.001 -0.061 -0.003
 C          0.156  0.003 -0.020    0.013 -0.000 -0.055    0.002  0.196  0.008
 H          0.198  0.003 -0.041    0.023  0.002 -0.060    0.002  0.108  0.004
 TransDip   0.004  0.000 -0.004    0.002 -0.000  0.014    0.000  0.017  0.001

 Mode:                10                     11                     12
 Frequency:       198.23                 199.27                 215.70
 Force Cnst:      0.6574                 0.7539                 0.8697
 Red. Mass:      28.3924                32.2238                31.7248
 IR Active:          YES                    YES                    YES
 IR Intens:        0.177                  0.018                  0.165
 Raman Active:       YES                    YES                    YES
               X      Y      Z        X      Y      Z        X      Y      Z
 C         -0.000  0.002 -0.091   -0.038  0.001 -0.009   -0.002  0.089  0.002
 C         -0.011  0.004 -0.020   -0.096  0.042 -0.014   -0.027  0.136 -0.003
 Cl        -0.035 -0.006  0.023   -0.379 -0.104 -0.045   -0.462 -0.071 -0.053
 C         -0.020 -0.001  0.066   -0.087  0.021 -0.014    0.006  0.144  0.003
 Cl         0.050 -0.038 -0.033    0.430 -0.320  0.042    0.433 -0.084  0.047
 C         -0.036 -0.003  0.140   -0.168  0.004 -0.025   -0.000  0.113  0.003
 H         -0.042 -0.004  0.193   -0.171  0.005 -0.022   -0.000  0.121  0.004
 C         -0.020 -0.002  0.065   -0.086 -0.014 -0.014   -0.008  0.146  0.004
 Cl         0.051  0.038 -0.031    0.425  0.306  0.057   -0.449 -0.077 -0.054
 C         -0.012 -0.004 -0.020   -0.095 -0.037 -0.016    0.026  0.136  0.009
 Cl        -0.032  0.002  0.024   -0.361  0.109 -0.038    0.478 -0.094  0.051
 C         -0.000  0.006 -0.133   -0.034  0.002 -0.013   -0.002  0.041  0.000
 C          0.007  0.006 -0.143   -0.020  0.001 -0.013   -0.002  0.017 -0.001
 Cl         0.256  0.001 -0.017    0.058 -0.000  0.040    0.004 -0.001  0.002
 C         -0.027  0.010 -0.175   -0.019  0.000 -0.015   -0.002  0.027 -0.001
 H         -0.043  0.010 -0.169   -0.021 -0.001 -0.014   -0.002  0.015 -0.001
 C          0.041  0.009 -0.109   -0.028  0.001 -0.012   -0.002  0.036  0.000
 Cl        -0.036 -0.029  0.666   -0.028  0.004 -0.073   -0.002 -0.006 -0.001
 C          0.066  0.012 -0.148   -0.022  0.002 -0.008   -0.001  0.041  0.000
 Cl        -0.263  0.015 -0.400    0.108 -0.004  0.077    0.003 -0.009  0.001
 C          0.041  0.010 -0.101   -0.025  0.005 -0.020   -0.001  0.055  0.001
 H          0.054  0.011 -0.108   -0.023  0.005 -0.021   -0.001  0.079  0.002
 TransDip  -0.013  0.000  0.001   -0.003  0.000 -0.003   -0.000 -0.013 -0.000

 Mode:                13                     14                     15
 Frequency:       219.28                 234.92                 264.34
 Force Cnst:      0.6078                 0.1933                 0.8208
 Red. Mass:      21.4554                 5.9448                19.9376
 IR Active:          YES                    YES                    YES
 IR Intens:        0.402                  0.101                  0.141
 Raman Active:       YES                    YES                    YES
               X      Y      Z        X      Y      Z        X      Y      Z
 C          0.148 -0.002  0.080   -0.002 -0.008  0.001   -0.127  0.001  0.006
 C          0.115 -0.012  0.034    0.013 -0.031  0.012   -0.204  0.069 -0.012
 Cl        -0.184 -0.204 -0.038   -0.017 -0.057 -0.003    0.046  0.289  0.010
 C          0.122  0.026  0.001    0.007 -0.026  0.008   -0.230 -0.007 -0.029
 Cl         0.012  0.117  0.014   -0.039 -0.006 -0.006   -0.052 -0.195 -0.007
 C          0.127 -0.000 -0.023   -0.000 -0.028 -0.003   -0.273  0.003 -0.041
 H          0.131 -0.000 -0.045   -0.000 -0.037 -0.004   -0.275  0.004 -0.050
 C          0.120 -0.026 -0.001   -0.009 -0.025 -0.011   -0.228  0.011 -0.026
 Cl         0.000 -0.120  0.007    0.039 -0.005  0.007   -0.044  0.194  0.001
 C          0.114  0.010  0.034   -0.015 -0.029 -0.013   -0.205 -0.065 -0.013
 Cl        -0.170  0.205 -0.027    0.022 -0.061 -0.000    0.039 -0.290 -0.006
 C          0.154 -0.001  0.120   -0.001  0.127  0.004   -0.019 -0.001  0.026
 C          0.147 -0.012  0.115   -0.002 -0.111 -0.006    0.091  0.000 -0.012
 Cl        -0.295  0.012 -0.169    0.002  0.079  0.003   -0.040  0.005 -0.117
 C          0.176 -0.024  0.152   -0.002 -0.246 -0.012    0.131 -0.005  0.052
 H          0.160 -0.032  0.163   -0.001 -0.425 -0.020    0.033 -0.008  0.102
 C          0.223 -0.013  0.129   -0.003 -0.022 -0.002    0.244 -0.006  0.103
 Cl         0.300  0.004 -0.001   -0.004  0.043  0.001    0.364  0.001 -0.001
 C          0.149 -0.002  0.149   -0.002  0.258  0.009    0.122 -0.007  0.147
 Cl        -0.277  0.003 -0.123    0.003 -0.102 -0.003   -0.107  0.000  0.008
 C          0.156  0.006  0.167   -0.002  0.443  0.017    0.101 -0.005  0.115
 H          0.181  0.014  0.158   -0.003  0.655  0.026    0.208 -0.003  0.065
 TransDip   0.016 -0.001  0.013    0.000  0.010  0.000   -0.011 -0.000  0.005

 Mode:                16                     17                     18
 Frequency:       305.75                 318.76                 332.81
 Force Cnst:      0.3895                 1.5932                 1.7455
 Red. Mass:       7.0727                26.6122                26.7476
 IR Active:          YES                    YES                    YES
 IR Intens:        0.325                  0.001                  0.005
 Raman Active:       YES                    YES                    YES
               X      Y      Z        X      Y      Z        X      Y      Z
 C         -0.034 -0.007  0.339   -0.001 -0.084  0.001   -0.036 -0.002  0.013
 C         -0.040 -0.001  0.322    0.193 -0.153  0.007    0.020 -0.047  0.035
 Cl         0.001  0.013 -0.055    0.186 -0.349  0.015    0.036 -0.097 -0.003
 C         -0.009  0.001  0.020    0.207  0.151  0.015    0.029 -0.023  0.010
 Cl        -0.005 -0.005  0.018    0.212  0.354  0.032    0.002 -0.005  0.000
 C          0.024  0.006 -0.319   -0.000  0.080  0.001    0.061  0.002 -0.031
 H          0.065  0.015 -0.694   -0.003 -0.207 -0.008    0.066  0.002 -0.078
 C         -0.009 -0.004  0.023   -0.205  0.154 -0.007    0.029  0.025  0.008
 Cl        -0.002  0.002  0.018   -0.203  0.357 -0.016   -0.003  0.010  0.000
 C         -0.041 -0.013  0.325   -0.198 -0.151 -0.010    0.021  0.043  0.034
 Cl         0.003 -0.010 -0.057   -0.195 -0.350 -0.033    0.034  0.096  0.001
 C          0.005  0.002  0.044    0.000  0.079  0.004   -0.072 -0.003 -0.147
 C          0.062  0.005 -0.007    0.000  0.068  0.004    0.092  0.003 -0.276
 Cl        -0.020  0.003 -0.098   -0.001 -0.015  0.001    0.355  0.018 -0.447
 C          0.050  0.004 -0.042    0.001 -0.001 -0.000    0.021  0.003  0.007
 H          0.096  0.006 -0.065    0.002 -0.006 -0.001   -0.172  0.002  0.094
 C         -0.011  0.000 -0.075    0.000 -0.064 -0.004   -0.015  0.006  0.104
 Cl        -0.032 -0.002  0.056    0.000  0.011  0.001   -0.044 -0.003  0.012
 C         -0.030 -0.003 -0.076    0.000 -0.087 -0.005   -0.188 -0.001  0.224
 Cl         0.083  0.003 -0.043    0.001  0.017 -0.001   -0.323 -0.021  0.473
 C         -0.057 -0.002 -0.023   -0.000 -0.043 -0.002   -0.127 -0.000 -0.075
 H         -0.107 -0.001 -0.002   -0.001 -0.071 -0.003    0.051 -0.002 -0.154
 TransDip   0.003  0.001 -0.018   -0.000 -0.001 -0.000   -0.002 -0.000  0.001

 Mode:                19                     20                     21
 Frequency:       346.07                 350.03                 380.16
 Force Cnst:      0.8834                 2.1931                 0.9238
 Red. Mass:      12.5197                30.3801                10.8490
 IR Active:          YES                    YES                    YES
 IR Intens:        0.006                  0.003                  0.795
 Raman Active:       YES                    YES                    YES
               X      Y      Z        X      Y      Z        X      Y      Z
 C         -0.001 -0.008  0.001   -0.089  0.002  0.001   -0.000 -0.097 -0.001
 C         -0.058 -0.018  0.489    0.013 -0.194 -0.004   -0.057 -0.025 -0.022
 Cl         0.017 -0.004 -0.075    0.185 -0.375  0.013    0.048  0.034  0.008
 C         -0.055 -0.007  0.493   -0.046 -0.200 -0.027   -0.040  0.045 -0.030
 Cl         0.013 -0.000 -0.077   -0.220 -0.412 -0.029    0.059  0.033  0.011
 C          0.002  0.009 -0.002    0.086 -0.002 -0.011    0.001  0.071 -0.005
 H          0.002  0.008 -0.006    0.082 -0.004 -0.041    0.003  0.108 -0.014
 C          0.053  0.022 -0.491   -0.052  0.201  0.025    0.039  0.044  0.038
 Cl        -0.021  0.013  0.076   -0.210  0.419 -0.016   -0.062  0.040 -0.010
 C          0.057  0.010 -0.483    0.006  0.191  0.047    0.055 -0.026  0.034
 Cl        -0.010  0.004  0.074    0.192  0.365  0.024   -0.047  0.038 -0.008
 C         -0.001 -0.033 -0.001   -0.043  0.009  0.008   -0.001 -0.409 -0.016
 C         -0.001 -0.032 -0.000   -0.033  0.008  0.016   -0.002 -0.433 -0.015
 Cl        -0.002  0.002  0.001   -0.051 -0.004  0.063   -0.003  0.057  0.006
 C          0.000  0.018  0.000   -0.010  0.000 -0.021   -0.001 -0.078 -0.003
 H          0.000  0.046  0.001   -0.012 -0.001 -0.019   -0.000 -0.165 -0.007
 C          0.001  0.026  0.000    0.037 -0.009 -0.012   -0.000  0.465  0.020
 Cl         0.002 -0.005 -0.000    0.085  0.001  0.003    0.002 -0.065 -0.003
 C          0.001  0.003 -0.001    0.031 -0.007 -0.020    0.002  0.408  0.016
 Cl         0.002 -0.000 -0.002    0.049  0.004 -0.064    0.004 -0.053 -0.007
 C          0.000 -0.019 -0.000    0.008  0.001  0.018    0.001 -0.177 -0.006
 H         -0.000 -0.028 -0.000    0.011  0.001  0.015    0.001 -0.351 -0.014
 TransDip   0.000 -0.002 -0.000   -0.001  0.000 -0.002    0.000 -0.029 -0.001

 Mode:                22                     23                     24
 Frequency:       447.14                 458.05                 482.99
 Force Cnst:      1.3596                 0.4113                 0.8620
 Red. Mass:      11.5419                 3.3269                 6.2720
 IR Active:          YES                    YES                    YES
 IR Intens:       13.069                  3.508                  3.798
 Raman Active:       YES                    YES                    YES
               X      Y      Z        X      Y      Z        X      Y      Z
 C         -0.148  0.005 -0.117   -0.001  0.056  0.002    0.070  0.008 -0.173
 C         -0.069 -0.043  0.112    0.038  0.020  0.011    0.018  0.010  0.113
 Cl         0.044 -0.063 -0.005   -0.015 -0.011 -0.003   -0.018  0.023 -0.010
 C         -0.041  0.014  0.095    0.033 -0.018  0.008    0.012 -0.012  0.143
 Cl         0.072  0.095  0.004   -0.018 -0.005 -0.003   -0.021 -0.026 -0.011
 C         -0.024  0.002 -0.130   -0.001 -0.039  0.000    0.051  0.000 -0.141
 H          0.006  0.008 -0.399   -0.001 -0.075  0.002    0.090  0.005 -0.493
 C         -0.042 -0.019  0.094   -0.034 -0.017 -0.011    0.007  0.003  0.143
 Cl         0.071 -0.096 -0.000    0.020 -0.007  0.003   -0.018  0.026 -0.009
 C         -0.069  0.039  0.113   -0.038  0.022 -0.011    0.012 -0.012  0.113
 Cl         0.046  0.063 -0.002    0.015 -0.011  0.003   -0.017 -0.023 -0.011
 C         -0.210  0.007 -0.227   -0.001  0.179  0.007    0.074  0.011 -0.171
 C         -0.274  0.005 -0.192   -0.000  0.209  0.007   -0.097  0.006 -0.069
 Cl        -0.045 -0.006  0.170   -0.001 -0.015  0.000    0.043 -0.002  0.030
 C         -0.236  0.013 -0.201   -0.000 -0.204 -0.012   -0.128 -0.008  0.147
 H         -0.393  0.020 -0.126    0.002 -0.647 -0.031   -0.282 -0.014  0.220
 C          0.021 -0.003 -0.049   -0.000  0.133  0.003    0.002 -0.010  0.226
 Cl         0.287  0.000  0.012    0.002 -0.006  0.000   -0.100  0.003 -0.071
 C         -0.062 -0.003 -0.029   -0.002  0.146  0.005    0.204 -0.005  0.146
 Cl        -0.039 -0.003  0.080   -0.000 -0.008  0.001   -0.043  0.003 -0.059
 C         -0.087  0.012 -0.161   -0.002 -0.192 -0.010    0.258 -0.001 -0.038
 H          0.037  0.023 -0.220   -0.001 -0.605 -0.028    0.431 -0.005 -0.115
 TransDip  -0.090  0.003 -0.073   -0.002 -0.060 -0.004    0.061 -0.000 -0.013

 Mode:                25                     26                     27
 Frequency:       527.63                 555.01                 586.86
 Force Cnst:      2.0187                 1.3627                 1.3255
 Red. Mass:      12.3072                 7.5085                 6.5323
 IR Active:          YES                    YES                    YES
 IR Intens:       23.096                  0.559                 13.958
 Raman Active:       YES                    YES                    YES
               X      Y      Z        X      Y      Z        X      Y      Z
 C          0.185  0.000 -0.061   -0.002 -0.198 -0.010    0.083  0.004 -0.224
 C          0.191  0.021  0.034   -0.205 -0.075 -0.017   -0.041  0.033 -0.053
 Cl        -0.113  0.136 -0.011    0.067 -0.023  0.006    0.035 -0.039  0.003
 C          0.224 -0.081  0.076   -0.236  0.147 -0.023   -0.115  0.049  0.192
 Cl        -0.090 -0.114 -0.015    0.037 -0.047  0.003    0.011  0.017 -0.007
 C          0.393 -0.001 -0.003    0.001  0.306  0.005   -0.200  0.001 -0.155
 H          0.410  0.003 -0.125    0.005  0.615  0.004   -0.157  0.006 -0.571
 C          0.227  0.077  0.080    0.236  0.140  0.036   -0.121 -0.061  0.183
 Cl        -0.088  0.114 -0.010   -0.038 -0.047 -0.006    0.011 -0.014 -0.007
 C          0.192 -0.023  0.036    0.202 -0.080  0.016   -0.046 -0.032 -0.048
 Cl        -0.116 -0.134 -0.017   -0.065 -0.019 -0.007    0.038  0.041  0.005
 C          0.099  0.002 -0.088   -0.001 -0.077 -0.004    0.142 -0.004  0.018
 C          0.032  0.004 -0.040    0.000  0.311  0.012    0.196 -0.001  0.062
 Cl        -0.076 -0.004  0.109    0.000 -0.018 -0.001   -0.064 -0.002  0.051
 C          0.042  0.007 -0.175   -0.000 -0.065 -0.002    0.224  0.005 -0.087
 H          0.147  0.009 -0.226   -0.001 -0.245 -0.009    0.422  0.010 -0.181
 C         -0.009  0.005 -0.198    0.001 -0.167 -0.006    0.067  0.002 -0.176
 Cl         0.056 -0.001  0.039   -0.001  0.016  0.000   -0.074 -0.001  0.023
 C         -0.085  0.007 -0.143    0.002  0.134  0.007    0.022  0.008 -0.099
 Cl        -0.076 -0.006  0.146    0.000 -0.010 -0.001   -0.053 -0.004  0.096
 C         -0.063  0.009 -0.179    0.002  0.033  0.002    0.047  0.001 -0.025
 H         -0.127  0.009 -0.150    0.004 -0.088 -0.004   -0.020  0.001  0.007
 TransDip   0.141  0.003 -0.061   -0.000  0.024  0.000    0.074  0.000 -0.094

 Mode:                28                     29                     30
 Frequency:       606.99                 620.89                 622.22
 Force Cnst:      2.6244                 1.4523                 2.3809
 Red. Mass:      12.0900                 6.3943                10.4378
 IR Active:          YES                    YES                    YES
 IR Intens:        0.024                 21.832                 30.155
 Raman Active:       YES                    YES                    YES
               X      Y      Z        X      Y      Z        X      Y      Z
 C          0.003  0.004  0.001   -0.054 -0.015 -0.191   -0.008  0.171 -0.036
 C         -0.056 -0.010  0.502    0.026 -0.046 -0.108   -0.013  0.131 -0.042
 Cl         0.004 -0.002 -0.032   -0.024  0.032 -0.001    0.053 -0.105  0.006
 C          0.051  0.013 -0.497    0.035 -0.067  0.228   -0.090  0.182  0.057
 Cl        -0.004 -0.002  0.031    0.006  0.012 -0.007   -0.037 -0.105 -0.009
 C         -0.006  0.004  0.002    0.146 -0.032 -0.124    0.026  0.275 -0.021
 H         -0.007  0.006  0.008    0.199 -0.045 -0.598    0.040  0.469 -0.116
 C         -0.055 -0.012  0.488    0.010  0.010  0.245    0.098  0.191  0.052
 Cl         0.004 -0.000 -0.031   -0.002  0.013 -0.008    0.036 -0.107  0.000
 C          0.055  0.009 -0.494    0.022  0.020 -0.126    0.024  0.142 -0.003
 Cl        -0.003 -0.002  0.032   -0.010 -0.006  0.001   -0.060 -0.109 -0.010
 C          0.006  0.014 -0.004   -0.140 -0.042  0.182   -0.023  0.326  0.049
 C          0.004 -0.005 -0.002   -0.060  0.028  0.113   -0.009 -0.271  0.012
 Cl        -0.002 -0.000  0.003    0.055  0.001 -0.096    0.009  0.019 -0.017
 C          0.004 -0.005 -0.003   -0.048  0.000  0.056   -0.006 -0.023  0.007
 H          0.007 -0.001 -0.004   -0.044  0.008  0.057   -0.002 -0.121  0.001
 C          0.003  0.028 -0.002   -0.064 -0.044  0.026   -0.012  0.366  0.017
 Cl        -0.002 -0.001  0.000    0.057  0.002  0.005    0.010 -0.022  0.000
 C          0.004 -0.036 -0.004   -0.136  0.040  0.028   -0.025 -0.349 -0.012
 Cl        -0.003  0.002  0.003    0.072  0.001 -0.071    0.012  0.022 -0.011
 C          0.006  0.010 -0.005   -0.174 -0.011  0.206   -0.032  0.012  0.039
 H          0.008  0.010 -0.006   -0.305 -0.023  0.266   -0.058  0.068  0.054
 TransDip   0.002 -0.004 -0.002   -0.127 -0.031  0.073   -0.017  0.175  0.014

 Mode:                31                     32                     33
 Frequency:       683.14                 690.31                 750.12
 Force Cnst:      1.8203                 2.1597                 1.4906
 Red. Mass:       6.6200                 7.6923                 4.4964
 IR Active:          YES                    YES                    YES
 IR Intens:       33.699                  4.736                 21.192
 Raman Active:       YES                    YES                    YES
               X      Y      Z        X      Y      Z        X      Y      Z
 C          0.002  0.225  0.010    0.093 -0.005  0.032   -0.011 -0.144  0.042
 C          0.082  0.180  0.023    0.021  0.038 -0.043   -0.063 -0.139 -0.038
 Cl         0.022 -0.071  0.000    0.007 -0.008  0.002   -0.010  0.037  0.001
 C          0.052  0.104 -0.002   -0.020  0.037  0.034   -0.066 -0.051  0.006
 Cl        -0.039 -0.060 -0.005   -0.007 -0.007 -0.002    0.022  0.026  0.003
 C         -0.002  0.081  0.001   -0.093  0.001 -0.030    0.006 -0.005 -0.008
 H         -0.002  0.059  0.005   -0.088  0.003 -0.086    0.008  0.068 -0.020
 C         -0.051  0.102  0.007   -0.020 -0.039  0.033    0.062 -0.048  0.023
 Cl         0.038 -0.061  0.002   -0.008  0.008 -0.002   -0.021  0.026 -0.002
 C         -0.077  0.183 -0.018    0.022 -0.042 -0.045    0.063 -0.137 -0.024
 Cl        -0.023 -0.070 -0.003    0.007  0.009  0.003    0.011  0.036  0.003
 C          0.001 -0.017 -0.001    0.127  0.006 -0.121   -0.001  0.377  0.009
 C          0.001 -0.116 -0.004    0.118  0.001  0.005    0.000 -0.228 -0.021
 Cl         0.000 -0.002 -0.000    0.004 -0.001  0.027   -0.002  0.007  0.004
 C          0.001  0.118  0.009    0.093 -0.019  0.403   -0.001  0.060 -0.003
 H         -0.001  0.616  0.031    0.064 -0.024  0.423   -0.012  0.440  0.017
 C         -0.002 -0.331 -0.013   -0.187 -0.003  0.166    0.008 -0.096 -0.002
 Cl         0.001  0.011  0.001    0.083 -0.001  0.016   -0.003 -0.000 -0.001
 C         -0.003  0.355  0.014   -0.227 -0.004 -0.004    0.008  0.081  0.007
 Cl         0.001 -0.013 -0.001    0.023  0.002 -0.055   -0.001  0.002  0.001
 C         -0.003 -0.130 -0.009   -0.221  0.018 -0.398    0.008 -0.045 -0.010
 H         -0.004 -0.387 -0.019   -0.270  0.021 -0.381    0.024 -0.701 -0.046
 TransDip   0.002  0.186  0.006   -0.064 -0.004  0.028    0.006 -0.147 -0.011

 Mode:                34                     35                     36
 Frequency:       754.25                 772.04                 863.14
 Force Cnst:      3.1861                 3.3733                 5.4031
 Red. Mass:       9.5056                 9.6058                12.3092
 IR Active:          YES                    YES                    YES
 IR Intens:        6.051                  2.112                  1.727
 Raman Active:       YES                    YES                    YES
               X      Y      Z        X      Y      Z        X      Y      Z
 C         -0.098  0.009  0.581    0.351 -0.010  0.128   -0.003 -0.251 -0.007
 C          0.038  0.016 -0.349    0.141  0.160 -0.024    0.280 -0.310  0.024
 Cl        -0.001 -0.004  0.012    0.011 -0.018  0.002   -0.041  0.086 -0.003
 C         -0.010 -0.010  0.200    0.022  0.165  0.030    0.298  0.352  0.038
 Cl        -0.000 -0.001 -0.003   -0.036 -0.036 -0.005   -0.051 -0.095 -0.007
 C          0.042  0.003 -0.106   -0.306  0.005 -0.047    0.002  0.255  0.005
 H          0.065 -0.004 -0.316   -0.308  0.003 -0.059   -0.003 -0.235  0.002
 C         -0.030  0.017  0.199    0.018 -0.165  0.022   -0.286  0.353 -0.022
 Cl         0.006 -0.007 -0.002   -0.035  0.038 -0.003    0.049 -0.096  0.003
 C          0.019  0.043 -0.353    0.138 -0.169 -0.032   -0.284 -0.307 -0.037
 Cl        -0.005 -0.008  0.012    0.012  0.019  0.003    0.042  0.084  0.007
 C         -0.022 -0.063 -0.078    0.184 -0.000  0.110   -0.005 -0.014 -0.002
 C         -0.002  0.046 -0.136   -0.257 -0.007  0.156    0.002  0.005 -0.005
 Cl        -0.020 -0.003  0.036    0.054  0.002 -0.064   -0.001  0.000  0.001
 C         -0.024 -0.007 -0.070   -0.329  0.006 -0.111    0.003 -0.006 -0.002
 H         -0.140 -0.078 -0.020   -0.277  0.003 -0.142   -0.004  0.001  0.001
 C          0.084  0.015  0.034   -0.206  0.001 -0.045    0.006  0.003  0.002
 Cl        -0.032  0.000 -0.008    0.085  0.000 -0.004   -0.001  0.000 -0.000
 C          0.097 -0.015  0.040    0.024  0.006 -0.133   -0.003 -0.004  0.006
 Cl        -0.015 -0.001  0.007   -0.017 -0.001  0.030    0.001 -0.000 -0.001
 C          0.089  0.010 -0.080    0.066 -0.004  0.067   -0.003 -0.003  0.002
 H          0.252  0.132 -0.152   -0.181 -0.011  0.186    0.001  0.048  0.002
 TransDip   0.063  0.017 -0.044   -0.004 -0.004  0.046    0.003  0.042  0.001

 Mode:                37                     38                     39
 Frequency:       882.93                 884.79                 901.07
 Force Cnst:      0.6778                 0.6398                 4.7345
 Red. Mass:       1.4757                 1.3871                 9.8970
 IR Active:          YES                    YES                    YES
 IR Intens:        8.233                 15.488                 46.618
 Raman Active:       YES                    YES                    YES
               X      Y      Z        X      Y      Z        X      Y      Z
 C          0.002  0.004  0.001   -0.000  0.001 -0.011    0.156  0.003 -0.035
 C          0.005  0.009 -0.002   -0.001  0.000  0.007    0.161  0.107  0.033
 Cl         0.000 -0.001  0.000    0.000 -0.000 -0.000    0.001 -0.007 -0.001
 C          0.005  0.004 -0.004   -0.006 -0.002  0.052    0.110  0.173  0.013
 Cl        -0.001 -0.001  0.000    0.000  0.000 -0.004   -0.030 -0.032 -0.004
 C         -0.004 -0.002  0.017    0.019  0.003 -0.167   -0.221 -0.002 -0.027
 H          0.009 -0.007 -0.106   -0.105 -0.023  0.972   -0.227 -0.003  0.010
 C         -0.002  0.001 -0.007   -0.006 -0.001  0.052    0.108 -0.181  0.005
 Cl         0.000 -0.000  0.001    0.001 -0.000 -0.004   -0.029  0.035 -0.003
 C         -0.001  0.007  0.001   -0.001  0.002  0.007    0.163 -0.095  0.029
 Cl        -0.000 -0.001 -0.000   -0.000 -0.000 -0.001   -0.000  0.004 -0.000
 C         -0.002 -0.034 -0.001   -0.000 -0.003 -0.000   -0.190 -0.011 -0.033
 C          0.001  0.062 -0.000    0.001  0.007  0.004    0.082  0.003 -0.288
 Cl        -0.000 -0.004  0.000    0.000 -0.000 -0.001   -0.037 -0.001  0.048
 C          0.001 -0.168 -0.009    0.002 -0.017  0.002    0.084  0.031 -0.161
 H         -0.008  0.922  0.040    0.006  0.093  0.004   -0.334 -0.144  0.027
 C          0.003  0.059  0.003   -0.002  0.006 -0.001    0.340 -0.011  0.095
 Cl        -0.001 -0.004 -0.000    0.000 -0.000  0.000   -0.065  0.001 -0.003
 C         -0.002 -0.025  0.002   -0.001 -0.003 -0.001   -0.203 -0.026  0.347
 Cl         0.000  0.001 -0.000    0.000  0.000  0.000    0.053  0.004 -0.067
 C         -0.002  0.065  0.004   -0.001  0.006  0.003   -0.229  0.032  0.104
 H          0.001 -0.307 -0.013   -0.004 -0.029  0.003   -0.037 -0.213  0.011
 TransDip   0.006  0.091 -0.008   -0.021  0.007  0.124    0.203 -0.016  0.081

 Mode:                40                     41                     42
 Frequency:       905.07                1055.67                1094.87
 Force Cnst:      0.7008                 6.5921                 3.6632
 Red. Mass:       1.4520                10.0396                 5.1867
 IR Active:          YES                    YES                    YES
 IR Intens:        8.382                 60.848                 71.337
 Raman Active:       YES                    YES                    YES
               X      Y      Z        X      Y      Z        X      Y      Z
 C          0.005 -0.004 -0.002    0.214 -0.001  0.007   -0.134  0.000 -0.013
 C         -0.002 -0.016  0.001   -0.168  0.200 -0.011    0.087 -0.208  0.004
 Cl        -0.001  0.002 -0.000    0.015 -0.023  0.001   -0.012  0.022 -0.001
 C         -0.008 -0.002 -0.001   -0.169 -0.188 -0.021    0.071  0.065  0.009
 Cl         0.001  0.001  0.000    0.016  0.021  0.002   -0.003 -0.004 -0.000
 C         -0.008  0.004 -0.000    0.235 -0.002  0.024   -0.138  0.001 -0.015
 H         -0.008  0.029 -0.000    0.237  0.001  0.036   -0.142 -0.004 -0.016
 C          0.015 -0.015  0.001   -0.165  0.193 -0.013    0.069 -0.066  0.006
 Cl        -0.003  0.003 -0.000    0.016 -0.022  0.001   -0.003  0.005 -0.000
 C          0.013 -0.023  0.001   -0.175 -0.195 -0.021    0.093  0.205  0.014
 Cl         0.001  0.002  0.000    0.015  0.022  0.002   -0.012 -0.021 -0.002
 C         -0.006  0.072  0.002    0.256 -0.004  0.072   -0.004 -0.001  0.018
 C          0.003  0.016 -0.010   -0.095 -0.009  0.225   -0.137 -0.013  0.326
 Cl        -0.001 -0.002  0.002    0.010  0.001 -0.020    0.019  0.001 -0.034
 C          0.003 -0.053 -0.008   -0.118  0.010 -0.245   -0.001  0.003 -0.078
 H         -0.015  0.351  0.017   -0.157  0.012 -0.231    0.496  0.018 -0.304
 C          0.013  0.017  0.004    0.263 -0.003  0.080    0.133 -0.000  0.015
 Cl        -0.002 -0.002 -0.000   -0.027  0.000 -0.005   -0.016  0.000 -0.002
 C         -0.007  0.053  0.015   -0.142 -0.012  0.285    0.006 -0.005  0.122
 Cl         0.002 -0.004 -0.003    0.018  0.001 -0.031   -0.000  0.000 -0.006
 C         -0.008 -0.163 -0.003   -0.118  0.009 -0.203   -0.024  0.009 -0.216
 H         -0.006  0.913  0.042   -0.112  0.007 -0.205    0.333  0.022 -0.395
 TransDip   0.018  0.090  0.013   -0.154 -0.007  0.197    0.151 -0.009  0.224

 Mode:                43                     44                     45
 Frequency:      1141.75                1156.16                1188.85
 Force Cnst:      1.5963                 7.1563                 1.2838
 Red. Mass:       2.0784                 9.0866                 1.5416
 IR Active:          YES                    YES                    YES
 IR Intens:       43.319                 27.621                 47.363
 Raman Active:       YES                    YES                    YES
               X      Y      Z        X      Y      Z        X      Y      Z
 C         -0.020  0.001  0.007   -0.143  0.003 -0.019    0.000  0.050  0.001
 C         -0.033  0.116 -0.003   -0.093  0.271 -0.004    0.115 -0.040  0.012
 Cl         0.007 -0.012  0.001    0.017 -0.031  0.001   -0.006  0.007 -0.001
 C          0.023  0.050  0.003    0.105  0.203  0.015   -0.023 -0.079 -0.004
 Cl        -0.005 -0.007 -0.001   -0.016 -0.025 -0.002    0.004  0.006  0.000
 C          0.056 -0.001  0.006    0.145 -0.003  0.016   -0.001  0.045  0.001
 H          0.063  0.003  0.005    0.167 -0.003  0.019    0.008  0.975  0.023
 C          0.023 -0.051  0.001    0.102 -0.207  0.006    0.022 -0.078  0.000
 Cl        -0.005  0.008 -0.000   -0.016  0.026 -0.001   -0.003  0.006 -0.000
 C         -0.036 -0.115 -0.008   -0.097 -0.268 -0.017   -0.114 -0.036 -0.013
 Cl         0.007  0.012  0.001    0.017  0.030  0.002    0.006  0.006  0.001
 C         -0.086  0.002 -0.047   -0.226 -0.000  0.012   -0.001 -0.022 -0.001
 C         -0.016 -0.001  0.024   -0.157 -0.007  0.183   -0.001  0.003  0.001
 Cl         0.001  0.000 -0.002    0.017  0.001 -0.024    0.000 -0.000 -0.000
 C          0.051  0.000 -0.017    0.065 -0.007  0.174    0.000  0.001  0.001
 H          0.642  0.016 -0.299   -0.189 -0.015  0.325    0.001 -0.004  0.000
 C         -0.152  0.001 -0.031    0.323  0.001 -0.002    0.001 -0.000 -0.000
 Cl         0.017 -0.000  0.003   -0.040  0.000 -0.004   -0.000  0.000 -0.000
 C         -0.056 -0.004  0.105    0.222  0.011 -0.268    0.000  0.000 -0.000
 Cl         0.008  0.001 -0.013   -0.024 -0.001  0.035   -0.000 -0.000  0.000
 C          0.054 -0.002  0.032   -0.089  0.006 -0.141   -0.000  0.005  0.000
 H          0.595  0.013 -0.214   -0.331  0.001 -0.058   -0.002 -0.022 -0.000
 TransDip  -0.204 -0.002  0.051    0.167  0.001 -0.019   -0.001 -0.220 -0.005

 Mode:                46                     47                     48
 Frequency:      1251.67                1267.46                1269.47
 Force Cnst:      5.9025                 1.1761                10.6734
 Red. Mass:       6.3945                 1.2426                11.2412
 IR Active:          YES                    YES                    YES
 IR Intens:       13.940                  0.068                  1.024
 Raman Active:       YES                    YES                    YES
               X      Y      Z        X      Y      Z        X      Y      Z
 C          0.188 -0.004  0.035    0.012 -0.006 -0.007    0.005  0.436  0.010
 C          0.147  0.066  0.015    0.017  0.009  0.003   -0.349 -0.206 -0.045
 Cl        -0.007  0.004 -0.000   -0.001  0.000 -0.000   -0.000 -0.002  0.000
 C         -0.073 -0.296 -0.014   -0.008 -0.021 -0.001    0.344 -0.164  0.034
 Cl         0.009  0.023  0.001    0.001  0.002  0.000   -0.001 -0.005 -0.000
 C         -0.157  0.002 -0.017   -0.013 -0.005 -0.002    0.001  0.335  0.008
 H         -0.189 -0.011 -0.024   -0.016 -0.003 -0.001   -0.001  0.225  0.006
 C         -0.066  0.299 -0.000    0.002  0.025  0.001   -0.347 -0.148 -0.042
 Cl         0.009 -0.024  0.000    0.001 -0.002  0.000    0.001 -0.005  0.000
 C          0.146 -0.069  0.012    0.006 -0.003  0.002    0.348 -0.218  0.036
 Cl        -0.007 -0.004 -0.001   -0.001 -0.000 -0.000   -0.000 -0.002 -0.000
 C         -0.250  0.005 -0.071   -0.031 -0.002  0.056   -0.004 -0.030  0.003
 C         -0.222  0.000 -0.002    0.034 -0.002  0.045    0.005  0.005  0.008
 Cl         0.010  0.000 -0.009    0.000  0.000 -0.003    0.000 -0.000 -0.000
 C          0.122 -0.006  0.143    0.005 -0.001  0.018   -0.000  0.002  0.004
 H          0.673  0.006 -0.092   -0.570 -0.015  0.293   -0.074 -0.008  0.039
 C          0.121  0.001 -0.006    0.013  0.003 -0.078    0.003 -0.001 -0.013
 Cl        -0.014 -0.000  0.001   -0.000 -0.000  0.002   -0.000  0.000  0.000
 C          0.035  0.005 -0.119   -0.062  0.001 -0.037   -0.008  0.002 -0.003
 Cl        -0.004 -0.000  0.010    0.001 -0.000  0.001    0.000  0.000  0.000
 C         -0.025 -0.002  0.028    0.014 -0.000  0.000    0.000  0.009  0.002
 H          0.118  0.004 -0.045    0.686  0.017 -0.312    0.086 -0.050 -0.040
 TransDip  -0.117  0.004 -0.024   -0.003 -0.001  0.008   -0.000  0.032  0.002

 Mode:                49                     50                     51
 Frequency:      1286.35                1347.23                1403.64
 Force Cnst:     11.2431                10.3139                 7.3952
 Red. Mass:      11.5323                 9.6447                 6.3707
 IR Active:          YES                    YES                    YES
 IR Intens:        4.039                 42.321                 61.652
 Raman Active:       YES                    YES                    YES
               X      Y      Z        X      Y      Z        X      Y      Z
 C         -0.004  0.003 -0.040   -0.148  0.003 -0.074    0.372 -0.030  0.016
 C         -0.031 -0.026  0.004    0.087  0.152  0.019   -0.056 -0.153 -0.008
 Cl         0.001  0.000 -0.000   -0.002 -0.007 -0.001    0.002  0.009  0.000
 C          0.004  0.049  0.004    0.075 -0.165  0.007   -0.150  0.158 -0.012
 Cl        -0.001 -0.003 -0.000   -0.001  0.008 -0.000    0.003 -0.005  0.000
 C          0.033  0.001  0.002   -0.139  0.003 -0.017    0.175 -0.014  0.018
 H          0.038  0.009  0.012   -0.162  0.006 -0.011    0.201  0.091  0.026
 C         -0.003 -0.052  0.001    0.074  0.162  0.014   -0.194 -0.149 -0.024
 Cl        -0.001  0.003 -0.000   -0.001 -0.008 -0.000    0.005  0.004  0.001
 C         -0.028  0.026  0.006    0.085 -0.152  0.012   -0.029  0.183  0.003
 Cl         0.001 -0.000 -0.000   -0.002  0.007 -0.001    0.001 -0.010 -0.000
 C          0.009 -0.020  0.455   -0.184 -0.012  0.285   -0.195  0.001  0.105
 C         -0.274  0.011 -0.253    0.346 -0.001  0.006    0.067  0.002 -0.061
 Cl        -0.005 -0.000  0.003   -0.014 -0.000  0.003   -0.003 -0.000  0.002
 C          0.295  0.008 -0.175   -0.108  0.010 -0.232   -0.075 -0.001  0.009
 H          0.106  0.004 -0.090   -0.169  0.011 -0.252    0.332  0.010 -0.191
 C         -0.001 -0.018  0.430   -0.226 -0.011  0.244   -0.003 -0.003  0.078
 Cl        -0.004  0.000 -0.000    0.013  0.000 -0.008   -0.002  0.000 -0.004
 C         -0.305  0.011 -0.262    0.360 -0.001  0.024    0.194  0.003 -0.072
 Cl        -0.005 -0.000  0.004   -0.014 -0.000  0.003   -0.007 -0.000  0.007
 C          0.322  0.008 -0.175   -0.129  0.010 -0.229   -0.185 -0.000 -0.026
 H          0.122  0.005 -0.082   -0.060  0.014 -0.306    0.445  0.021 -0.343
 TransDip   0.063  0.002 -0.014   -0.118  0.009 -0.172    0.216  0.034 -0.124

 Mode:                52                     53                     54
 Frequency:      1412.78                1487.97                1569.62
 Force Cnst:      4.2013                 4.2154                14.7135
 Red. Mass:       3.5726                 3.2315                10.1363
 IR Active:          YES                    YES                    YES
 IR Intens:      148.673                108.747                  1.716
 Raman Active:       YES                    YES                    YES
               X      Y      Z        X      Y      Z        X      Y      Z
 C          0.023  0.265  0.007    0.091 -0.001  0.020   -0.012  0.007  0.033
 C          0.110 -0.155  0.008    0.023 -0.019  0.001    0.045  0.002  0.001
 Cl        -0.006  0.007 -0.001   -0.000  0.001  0.000   -0.000  0.000  0.000
 C         -0.201 -0.022 -0.022   -0.058  0.026 -0.006   -0.052  0.025 -0.007
 Cl         0.008  0.005  0.001    0.001 -0.000  0.000    0.001 -0.000  0.000
 C          0.011  0.125  0.004    0.039 -0.000  0.004    0.026 -0.017  0.004
 H          0.003 -0.874 -0.019    0.044 -0.001  0.004    0.031  0.024  0.000
 C          0.181 -0.044  0.018   -0.058 -0.025 -0.007   -0.050 -0.006 -0.008
 Cl        -0.007  0.006 -0.001    0.001  0.000  0.000    0.001 -0.000  0.000
 C         -0.117 -0.133 -0.015    0.024  0.018  0.002    0.052 -0.013  0.001
 Cl         0.006  0.005  0.001   -0.000 -0.001  0.000   -0.001 -0.000  0.000
 C         -0.011 -0.038  0.006   -0.179  0.003 -0.064   -0.037  0.019 -0.447
 C          0.005  0.004 -0.003   -0.048 -0.005  0.126    0.203 -0.013  0.315
 Cl        -0.000 -0.000  0.000    0.001  0.000 -0.006   -0.004  0.000 -0.003
 C         -0.004  0.002 -0.001    0.222  0.004 -0.096    0.037  0.011 -0.248
 H          0.017 -0.003 -0.012   -0.600 -0.015  0.294   -0.252  0.006 -0.140
 C         -0.000 -0.001  0.006   -0.151  0.002 -0.055    0.006 -0.020  0.472
 Cl        -0.000  0.000 -0.000    0.006 -0.000  0.003   -0.001  0.000 -0.006
 C          0.011  0.002 -0.005    0.044 -0.006  0.140   -0.168  0.014 -0.328
 Cl        -0.000 -0.000  0.000   -0.000  0.000 -0.006    0.002 -0.000  0.004
 C         -0.011  0.006 -0.001    0.121  0.004 -0.083   -0.048 -0.010  0.227
 H          0.027 -0.032 -0.022   -0.548 -0.011  0.223    0.275 -0.004  0.097
 TransDip   0.014 -0.390 -0.020   -0.300 -0.006  0.146    0.040  0.004  0.012

 Mode:                55                     56                     57
 Frequency:      1576.51                1578.75                1617.17
 Force Cnst:     10.3865                16.2505                11.1200
 Red. Mass:       7.0930                11.0660                 7.2168
 IR Active:          YES                    YES                    YES
 IR Intens:       14.566                  3.302                 10.338
 Raman Active:       YES                    YES                    YES
               X      Y      Z        X      Y      Z        X      Y      Z
 C          0.011 -0.290 -0.004   -0.326 -0.015 -0.041    0.104 -0.000  0.007
 C          0.081  0.173  0.013    0.422  0.118  0.049   -0.040 -0.014 -0.004
 Cl        -0.003  0.001 -0.000   -0.005 -0.002 -0.001    0.001  0.000  0.000
 C          0.066 -0.268  0.001   -0.394  0.104 -0.040    0.027 -0.008  0.003
 Cl        -0.000  0.002 -0.000    0.004 -0.002  0.000   -0.000  0.000 -0.000
 C         -0.003  0.489  0.011    0.204  0.030  0.023   -0.013 -0.001 -0.002
 H         -0.014 -0.667 -0.016    0.230 -0.047  0.023   -0.016  0.001 -0.001
 C         -0.040 -0.260 -0.010   -0.403 -0.129 -0.046    0.028  0.008  0.003
 Cl        -0.000  0.002  0.000    0.004  0.002  0.001   -0.000 -0.000 -0.000
 C         -0.111  0.184 -0.008    0.407 -0.105  0.043   -0.039  0.014 -0.004
 Cl         0.004  0.000  0.000   -0.005  0.002 -0.001    0.001 -0.000  0.000
 C         -0.003  0.021 -0.013    0.060 -0.002  0.069   -0.294 -0.001  0.033
 C          0.003 -0.002  0.009    0.039  0.001 -0.035    0.298 -0.004  0.082
 Cl        -0.000  0.000 -0.000    0.000  0.000  0.000   -0.002  0.000 -0.003
 C          0.005 -0.001 -0.008   -0.102 -0.003  0.057   -0.325 -0.004  0.097
 H         -0.011  0.002 -0.001    0.143  0.003 -0.058    0.299  0.010 -0.208
 C         -0.002  0.000  0.013    0.052  0.003 -0.060    0.146  0.003 -0.057
 Cl         0.000  0.000 -0.000   -0.001 -0.000  0.001    0.001 -0.000  0.001
 C         -0.002 -0.001 -0.008   -0.055 -0.001  0.017   -0.256  0.001 -0.023
 Cl         0.000  0.000  0.000    0.000 -0.000  0.000    0.001 -0.000  0.001
 C         -0.003 -0.004  0.007    0.073  0.002 -0.038    0.376  0.006 -0.137
 H          0.008  0.021  0.003   -0.070 -0.000  0.030   -0.481 -0.013  0.266
 TransDip   0.003 -0.122 -0.001   -0.056 -0.006 -0.013    0.100 -0.001  0.026

 Mode:                58                     59                     60
 Frequency:      3202.83                3218.69                3219.53
 Force Cnst:      6.5996                 6.6693                 6.6727
 Red. Mass:       1.0919                 1.0926                 1.0926
 IR Active:          YES                    YES                    YES
 IR Intens:        0.205                  2.885                  1.606
 Raman Active:       YES                    YES                    YES
               X      Y      Z        X      Y      Z        X      Y      Z
 C          0.000  0.000 -0.000    0.000 -0.000  0.000    0.000  0.000 -0.000
 C          0.000 -0.000  0.000    0.001  0.000  0.000   -0.000  0.000 -0.000
 Cl        -0.000  0.000 -0.000    0.000  0.000  0.000   -0.000 -0.000 -0.000
 C         -0.000  0.000  0.000    0.001 -0.003  0.000   -0.000  0.000 -0.000
 Cl        -0.000 -0.000  0.000    0.000  0.000  0.000   -0.000 -0.000 -0.000
 C         -0.000  0.000 -0.000   -0.087  0.001 -0.009    0.001 -0.000  0.000
 H          0.001 -0.000  0.000    0.990 -0.012  0.108   -0.009  0.000 -0.001
 C         -0.000 -0.000  0.000    0.001  0.003  0.000   -0.000 -0.000 -0.000
 Cl         0.000  0.000  0.000    0.000 -0.000  0.000   -0.000  0.000 -0.000
 C          0.000  0.000  0.000    0.001 -0.000  0.000   -0.000 -0.000 -0.000
 Cl        -0.000 -0.000 -0.000    0.000 -0.000 -0.000   -0.000  0.000 -0.000
 C         -0.002 -0.000  0.002   -0.000  0.000 -0.000    0.000 -0.000  0.000
 C          0.000 -0.000  0.001    0.000  0.000 -0.000    0.004  0.000 -0.000
 Cl         0.000  0.000 -0.000   -0.000 -0.000  0.000   -0.000 -0.000  0.000
 C         -0.002  0.000 -0.003   -0.000  0.000 -0.001   -0.038  0.003 -0.079
 H          0.019 -0.002  0.039    0.004 -0.000  0.008    0.426 -0.037  0.898
 C          0.000 -0.000  0.001   -0.000 -0.000  0.000   -0.003 -0.000  0.002
 Cl        -0.000 -0.000 -0.000    0.000 -0.000  0.000    0.000 -0.000 -0.000
 C          0.004  0.000 -0.001   -0.000 -0.000  0.000    0.000 -0.000  0.000
 Cl        -0.000 -0.000  0.000    0.000 -0.000 -0.000    0.000  0.000 -0.000
 C         -0.037  0.003 -0.079    0.000 -0.000  0.000    0.002 -0.000  0.004
 H          0.420 -0.039  0.901   -0.000  0.000 -0.001   -0.018  0.002 -0.039
 TransDip  -0.004 -0.001  0.014    0.054 -0.001  0.006    0.019 -0.001  0.036

 STANDARD THERMODYNAMIC QUANTITIES AT   298.15 K  AND     1.00 ATM

   This Molecule has  0 Imaginary Frequencies
   Zero point vibrational energy:       70.801 kcal/mol

   Atom    1 Element C  Has Mass   12.00000
   Atom    2 Element C  Has Mass   12.00000
   Atom    3 Element Cl Has Mass   34.96885
   Atom    4 Element C  Has Mass   12.00000
   Atom    5 Element Cl Has Mass   34.96885
   Atom    6 Element C  Has Mass   12.00000
   Atom    7 Element H  Has Mass    1.00783
   Atom    8 Element C  Has Mass   12.00000
   Atom    9 Element Cl Has Mass   34.96885
   Atom   10 Element C  Has Mass   12.00000
   Atom   11 Element Cl Has Mass   34.96885
   Atom   12 Element C  Has Mass   12.00000
   Atom   13 Element C  Has Mass   12.00000
   Atom   14 Element Cl Has Mass   34.96885
   Atom   15 Element C  Has Mass   12.00000
   Atom   16 Element H  Has Mass    1.00783
   Atom   17 Element C  Has Mass   12.00000
   Atom   18 Element Cl Has Mass   34.96885
   Atom   19 Element C  Has Mass   12.00000
   Atom   20 Element Cl Has Mass   34.96885
   Atom   21 Element C  Has Mass   12.00000
   Atom   22 Element H  Has Mass    1.00783
   Molecular Mass:   391.805440 amu
   Principal axes and moments of inertia in amu*Bohr^2:
                             1           2           3
    Eigenvalues --     5980.41443 14058.27274 15866.70805
          X               0.99999    -0.00029     0.00370
          Y               0.00030     1.00000    -0.00104
          Z              -0.00370     0.00104     0.99999
   Rotational Symmetry Number is   1
   The Molecule is an Asymmetric Top
   Translational Enthalpy:        0.889 kcal/mol
   Rotational Enthalpy:           0.889 kcal/mol
   Vibrational Enthalpy:         80.212 kcal/mol
   gas constant (RT):             0.592 kcal/mol
   Translational Entropy:        43.788  cal/mol.K
   Rotational Entropy:           35.543  cal/mol.K
   Vibrational Entropy:          63.018  cal/mol.K

   Total Enthalpy:               82.582 kcal/mol
   Total Entropy:               142.349  cal/mol.K

 ======================================================================

 STANDARD THERMODYNAMIC QUANTITIES FOR ANHARMONIC VIBRATION -- TOSH

   Zero point vibrational energy: ************ kcal/mol

   Vibrational Enthalpy:       Infinity kcal/mol
   Vibrational Entropy:             NaN  cal/mol.K

   Total Enthalpy:             Infinity kcal/mol
   Total Entropy:                   NaN  cal/mol.K

 ======================================================================

 STANDARD THERMODYNAMIC QUANTITIES FOR ANHARMONIC VIBRATION -- VPT2

   Zero point vibrational energy: ************ kcal/mol

   Vibrational Enthalpy:       Infinity kcal/mol
   Vibrational Entropy:             NaN  cal/mol.K

   Total Enthalpy:             Infinity kcal/mol
   Total Entropy:                   NaN  cal/mol.K

 ======================================================================

Archival summary:
1\1\november\FREQ\ProcedureUnspecified\BasisUnspecified\l7123\taweetha\SunJan1223:43:552020SunJan1223:43:552020\0\\#,FREQ,ProcedureUnspecified,BasisUnspecified,\\0,1\Cl\C,1,1.74294\C,2,1.39848,1,120.301\C,3,1.38851,2,120.008,1,179.778,0\H,4,1.08103,3,119.876,2,179.994,0\C,4,1.38868,3,120.299,2,0.0250001,0\C,6,1.39844,4,120.082,3,0.0267877,0\C,7,1.40321,6,120.268,4,-0.112532,0\C,8,1.49276,7,120.65,6,179.596,0\C,9,1.39479,8,119.778,7,-90.9878,0\H,10,1.08243,9,119.605,8,0.304804,0\C,10,1.39122,9,121.43,8,-179.558,0\C,9,1.39813,8,122.153,7,89.4388,0\C,13,1.389,9,121.279,8,179.617,0\H,14,1.08102,13,120.269,9,179.982,0\C,14,1.39172,13,119.883,9,-0.0933098,0\Cl,7,1.74256,6,120.298,4,-179.898,0\Cl,16,1.74351,14,118.562,13,-179.952,0\Cl,3,1.74356,2,121.715,1,-0.250413,0\Cl,6,1.74382,4,118.2,3,-179.961,0\Cl,12,1.7448,10,118.842,9,179.927,0\Cl,13,1.75169,9,120.335,8,-0.214498,0\\\@

 Total job time:  17323.40s(wall), 17322.83s(cpu) 
 Sun Jan 12 23:43:55 2020

        *************************************************************
        *                                                           *
        *  Thank you very much for using Q-Chem.  Have a nice day.  *
        *                                                           *
        *************************************************************
