# Supplementary material for: Quantum Chemical Investigation of Polychlorinated Dibenzodioxins, Dibenzofurans and Biphenyls: Relative Stability and Planarity Analysis
Source: Molecules. 2020 Dec 3;25(23):5697. doi: 10.3390/molecules25235697 (PMC7730433; doi:10.3390/molecules25235697)
Supplement: Supplementary file 1 [file molecules-25-05697-s001.zip › PCB/B3LYP/ClClHClClClHClHCl.out]

                  Welcome to Q-Chem
     A Quantum Leap Into The Future Of Chemistry


 Q-Chem 5.2 (devel), Q-Chem, Inc., Pleasanton, CA (2019)

 Yihan Shao,  Zhengting Gan,  E. Epifanovsky,  A. T. B. Gilbert,  M. Wormit,  
 J. Kussmann,  A. W. Lange,  A. Behn,  Jia Deng,  Xintian Feng,  D. Ghosh,  
 M. Goldey,  P. R. Horn,  L. D. Jacobson,  I. Kaliman,  T. Kus,  A. Landau,  
 Jie Liu,  E. I. Proynov,  R. M. Richard,  R. P. Steele,  E. J. Sundstrom,  
 H. L. Woodcock III,  P. M. Zimmerman,  D. Zuev,  B. Albrecht,  E. Alguire,  
 S. A. Baeppler,  D. Barton,  Z. Benda,  Y. A. Bernard,  E. J. Berquist,  
 K. B. Bravaya,  H. Burton,  D. Casanova,  Chun-Min Chang,  Yunqing Chen,  
 A. Chien,  K. D. Closser,  M. P. Coons,  S. Coriani,  S. Dasgupta,  
 A. L. Dempwolff,  M. Diedenhofen,  Hainam Do,  R. G. Edgar,  Po-Tung Fang,  
 S. Faraji,  S. Fatehi,  Qingguo Feng,  K. D. Fenk,  J. Fosso-Tande,  
 J. Gayvert,  Qinghui Ge,  A. Ghysels,  G. Gidofalvi,  J. Gomes,  
 J. Gonthier,  A. Gunina,  D. Hait,  M. W. D. Hanson-Heine,  
 P. H. P. Harbach,  A. W. Hauser,  M. F. Herbst,  J. E. Herr,  
 E. G. Hohenstein,  Z. C. Holden,  Kerwin Hui,  B. C. Huynh,  T.-C. Jagau,  
 Hyunjun Ji,  B. Kaduk,  K. Khistyaev,  Jaehoon Kim,  P. Klunzinger,  K. Koh,  
 D. Kosenkov,  L. Koulias,  T. Kowalczyk,  C. M. Krauter,  A. Kunitsa,  
 Ka Un Lao,  A. Laurent,  K. V. Lawler,  Joonho Lee,  D. Lefrancois,  
 S. Lehtola,  D. S. Levine,  Yi-Pei Li,  You-Sheng Lin,  Fenglai Liu,  
 E. Livshits,  A. Luenser,  P. Manohar,  E. Mansoor,  S. F. Manzer,  
 Shan-Ping Mao,  Yuezhi Mao,  N. Mardirossian,  A. V. Marenich,  
 T. Markovich,  L. A. Martinez-Martinez,  S. A. Maurer,  N. J. Mayhall,  
 S. C. McKenzie,  J.-M. Mewes,  P. Morgante,  A. F. Morrison,  
 J. W. Mullinax,  K. Nanda,  T. S. Nguyen-Beck,  R. Olivares-Amaya,  
 J. A. Parkhill,  Zheng Pei,  T. M. Perrine,  F. Plasser,  P. Pokhilko,  
 S. Prager,  A. Prociuk,  E. Ramos,  D. R. Rehn,  F. Rob,  M. Scheurer,  
 M. Schneider,  N. Sergueev,  S. M. Sharada,  S. Sharma,  D. W. Small,  
 T. Stauch,  T. Stein,  Yu-Chuan Su,  A. J. W. Thom,  A. Tkatchenko,  
 T. Tsuchimochi,  N. M. Tubman,  L. Vogt,  M. L. Vidal,  O. Vydrov,  
 M. A. Watson,  J. Wenzel,  M. de Wergifosse,  T. A. Wesolowski,  A. White,  
 J. Witte,  A. Yamada,  Jun Yang,  K. Yao,  S. Yeganeh,  S. R. Yost,  
 Zhi-Qiang You,  A. Zech,  Igor Ying Zhang,  Xing Zhang,  Yan Zhao,  
 Ying Zhu,  B. R. Brooks,  G. K. L. Chan,  C. J. Cramer,  M. S. Gordon,  
 W. J. Hehre,  A. Klamt,  M. W. Schmidt,  C. D. Sherrill,  D. G. Truhlar,  
 A. Aspuru-Guzik,  R. Baer,  A. T. Bell,  N. A. Besley,  Jeng-Da Chai,  
 A. E. DePrince, III,  R. A. DiStasio Jr.,  A. Dreuw,  B. D. Dunietz,  
 T. R. Furlani,  Chao-Ping Hsu,  Yousung Jung,  Jing Kong,  D. S. Lambrecht,  
 WanZhen Liang,  C. Ochsenfeld,  V. A. Rassolov,  L. V. Slipchenko,  
 J. E. Subotnik,  T. Van Voorhis,  J. M. Herbert,  A. I. Krylov,  
 P. M. W. Gill,  M. Head-Gordon

 Contributors to earlier versions of Q-Chem not listed above: 
 R. D. Adamson,  B. Austin,  J. Baker,  G. J. O. Beran,  K. Brandhorst,  
 S. T. Brown,  E. F. C. Byrd,  A. K. Chakraborty,  C.-L. Cheng,  
 Siu Hung Chien,  D. M. Chipman,  D. L. Crittenden,  H. Dachsel,  
 R. J. Doerksen,  A. D. Dutoi,  L. Fusti-Molnar,  W. A. Goddard III,  
 A. Golubeva-Zadorozhnaya,  S. R. Gwaltney,  G. Hawkins,  A. Heyden,  
 S. Hirata,  G. Kedziora,  F. J. Keil,  C. Kelley,  Jihan Kim,  R. A. King,  
 R. Z. Khaliullin,  P. P. Korambath,  W. Kurlancheek,  A. M. Lee,  M. S. Lee,  
 S. V. Levchenko,  Ching Yeh Lin,  D. Liotard,  R. C. Lochan,  I. Lotan,  
 P. E. Maslen,  N. Nair,  D. P. O'Neill,  D. Neuhauser,  E. Neuscamman,  
 C. M. Oana,  R. Olson,  B. Peters,  R. Peverati,  P. A. Pieniazek,  
 Y. M. Rhee,  J. Ritchie,  M. A. Rohrdanz,  E. Rosta,  N. J. Russ,  
 H. F. Schaefer III,  N. E. Schultz,  N. Shenvi,  A. C. Simmonett,  A. Sodt,  
 D. Stuck,  K. S. Thanthiriwatte,  V. Vanovschi,  Tao Wang,  A. Warshel,  
 C. F. Williams,  Q. Wu,  X. Xu,  W. Zhang

 Please cite Q-Chem as follows:
 Y. Shao et al., Mol. Phys. 113, 184-215 (2015)
 DOI: 10.1080/00268976.2014.952696

 Q-Chem 5.2.1 for Intel X86 EM64T Linux

 Parts of Q-Chem use Armadillo 8.300.2 (Tropical Shenanigans).
 http://arma.sourceforge.net/

 Q-Chem begins on Sun Jan 12 18:08:52 2020  

Host: 
0

     Scratch files written to /scratch/taweetham/qchem10650//
NAlpha2: 194
NElect   194
Mult     1

 Q-Chem warning in module libgen/rem_setup.C, line 2168:

 Setting Thresh to 1e-14


Checking the input file for inconsistencies... 	...done.

--------------------------------------------------------------
User input:
--------------------------------------------------------------
$MOLECULE
0 1
C 
C  1 1.394960
Cl  2 CCl 1 119.528007
C  2 1.386606 1 120.846377 3 178.766605 0
Cl  4 CCl 2 119.698148 1 -179.612229 0
C  4 1.387279 2 120.235871 1 -0.083363 0
H  6 CH 4 120.254637 2 -179.958574 0
C  6 1.387279 4 119.490737 2 0.041992 0
Cl  8 CCl 6 120.064298 4 179.568218 0
C  8 1.386606 6 120.235863 4 0.041336 0
Cl  10 CCl 8 119.614146 6 178.681836 0
C  1 1.488550 2 120.827489 3 1.275929 0
C  12 1.394960 1 120.827496 2 44.635695 0
Cl  13 CCl 12 119.528011 1 1.275194 0
C  13 1.386606 12 120.846392 1 -179.957497 0
H  15 CH 13 119.698155 12 -179.612829 0
C  15 1.387278 13 120.235860 12 -0.083872 0
Cl  17 CCl 15 120.254633 13 -179.958492 0
C  17 1.387279 15 119.490737 13 0.041666 0
H  19 CH 17 120.064293 15 179.568399 0
C  19 1.386606 17 120.235874 15 0.041790 0
Cl  21 CCl 19 119.614152 17 178.681599 0

CH=1.08273
CCl=1.75400
$END

$REM
   JOB_TYPE	OPTIMIZATION
   BASIS	6-311++G**
   METHOD	B3LYP
   SYM_IGNORE	TRUE
   SCF_GUESS_ALWAYS     TRUE
   SYM_IGNORE   TRUE
   S2THRESH     15
   THRESH       15
$END

--------------------------------------------------------------
 ----------------------------------------------------------------
             Standard Nuclear Orientation (Angstroms)
    I     Atom           X                Y                Z
 ----------------------------------------------------------------
    1      C       0.0000000000     0.0000000000     0.0000000000
    2      C       0.0000000000     0.0000000000     1.3949600000
    3      Cl      1.5261815140     0.0000000000     2.2594170471
    4      C      -1.1901880373     0.0256249026     2.1059255403
    5      Cl     -1.1548436435     0.0351778398     3.8595433764
    6      C      -2.4041742747     0.0535064326     1.4351028665
    7      H      -3.3336980403     0.0741960811     1.9899557843
    8      C      -2.4180259722     0.0546630380     0.0478935036
    9      Cl     -3.9445745286     0.0782926128    -0.8155919614
   10      C      -1.2274122092     0.0272853135    -0.6622934626
   11      Cl     -1.2645630159    -0.0058824468    -2.4155862839
   12      C       1.2779219872    -0.0284629571    -0.7628147595
   13      C       2.3095886281    -0.8932703637    -0.3971844912
   14      Cl      2.0841394724    -1.9836059182     0.9581225060
   15      C       3.5004827568    -0.9194878930    -1.1069450245
   16      H       4.2865586447    -1.6026019117    -0.8107285686
   17      C       3.6821124948    -0.0819958503    -2.1978886372
   18      Cl      5.1879324501    -0.1155248115    -3.0967201401
   19      C       2.6636000698     0.7822218600    -2.5724593424
   20      H       2.7980411655     1.4448431951    -3.4181323354
   21      C       1.4736782845     0.8090230106    -1.8610916159
   22      Cl      0.2100943914     1.9325319622    -2.3275671039
 ----------------------------------------------------------------
 Nuclear Repulsion Energy =        2455.72113413 hartrees
 There are       97 alpha and       97 beta electrons
 Requested basis set is 6-311++G(d,p)
 There are 178 shells and 495 basis functions

 Total QAlloc Memory Limit   2000 MB
 Mega-Array Size       188 MB
 MEM_STATIC part       192 MB
 A cutoff of  1.0D-15 yielded  11808 shell pairs
 There are    101301 function pairs (    108996 Cartesian)
 Smallest overlap matrix eigenvalue = 1.66E-07
 Linear dependence detected in AO basis
 Number of orthogonalized atomic orbitals = 489
 Maximum deviation from orthogonality = 4.891E-10

 Scale SEOQF with 1.000000e-02/1.000000e-01/1.000000e-01

 Standard Electronic Orientation quadrupole field applied
 Nucleus-field energy     =    -0.0000000801 hartrees
 Guess from superposition of atomic densities
 Warning:  Energy on first SCF cycle will be non-variational
 SAD guess density has 194.000000 electrons

 -----------------------------------------------------------------------
  General SCF calculation program by
  Eric Jon Sundstrom, Paul Horn, Yuezhi Mao, Dmitri Zuev, Alec White,
  David Stuck, Shaama M.S., Shane Yost, Joonho Lee, David Small,
  Daniel Levine, Susi Lehtola, Hugh Burton, Evgeny Epifanovsky,
  Bang C. Huynh
 -----------------------------------------------------------------------
 Exchange:     0.2000 Hartree-Fock + 0.0800 Slater + 0.7200 B88
 Correlation:  0.1900 VWN1RPA + 0.8100 LYP
 Using SG-1 standard quadrature grid
 A restricted SCF calculation will be
 performed using DIIS
 SCF converges when DIIS error is below 1.0e-08
 ---------------------------------------
  Cycle       Energy         DIIS error
 ---------------------------------------
    1   -3685.4836545143      2.80e-02  
    2   -3680.5137604808      2.01e-03  
    3   -3680.4508624038      2.41e-03  
    4   -3680.6271114696      4.64e-04  
    5   -3680.6332665787      1.55e-04  
    6   -3680.6338158077      6.83e-05  
    7   -3680.6339447832      1.47e-05  
    8   -3680.6339486497      9.19e-06  
    9   -3680.6339512720      1.86e-06  
   10   -3680.6339513620      8.72e-07  
   11   -3680.6339513845      1.73e-07  
   12   -3680.6339513856      6.72e-08  
   13   -3680.6339513854      2.12e-08  
   14   -3680.6339513850      7.57e-09  Convergence criterion met
 ---------------------------------------
 SCF time:   CPU 883.89s  wall 884.00s 
 SCF   energy in the final basis set =    -3680.6339513850
 Total energy in the final basis set =    -3680.6339513850

 --------------------------------------------------------------

                    Orbital Energies (a.u.)
 --------------------------------------------------------------

 Alpha MOs
 -- Occupied --
********-101.5783-101.5783-101.5705-101.5705-101.5695-101.5695 -10.2772
-10.2771 -10.2766 -10.2766 -10.2755 -10.2755 -10.2736 -10.2459 -10.2395
-10.2286 -10.2203 -10.2203  -9.4944  -9.4927  -9.4927  -9.4876  -9.4876
 -9.4867  -9.4867  -7.2592  -7.2576  -7.2575  -7.2521  -7.2521  -7.2512
 -7.2510  -7.2491  -7.2487  -7.2476  -7.2475  -7.2469  -7.2468  -7.2421
 -7.2421  -7.2417  -7.2416  -7.2413  -7.2413  -7.2407  -7.2405  -0.9732
 -0.9440  -0.9336  -0.9090  -0.9033  -0.8802  -0.8686  -0.8586  -0.8333
 -0.8054  -0.7720  -0.7555  -0.7462  -0.6761  -0.6515  -0.6239  -0.6218
 -0.5599  -0.5594  -0.5316  -0.5293  -0.5013  -0.4837  -0.4761  -0.4740
 -0.4711  -0.4641  -0.4576  -0.4442  -0.4377  -0.4245  -0.4159  -0.4136
 -0.4077  -0.3990  -0.3861  -0.3707  -0.3521  -0.3513  -0.3446  -0.3426
 -0.3342  -0.3339  -0.3266  -0.3025  -0.3006  -0.2832  -0.2726  -0.2651
 -0.2442
 -- Virtual --
 -0.0814  -0.0611  -0.0568  -0.0458  -0.0360  -0.0354  -0.0150  -0.0085
 -0.0001   0.0059   0.0066   0.0110   0.0121   0.0266   0.0280   0.0325
  0.0438   0.0471   0.0497   0.0522   0.0553   0.0651   0.0711   0.0714
  0.0773   0.0815   0.0849   0.0869   0.0893   0.0926   0.0956   0.0981
  0.0997   0.1089   0.1097   0.1101   0.1150   0.1161   0.1177   0.1216
  0.1247   0.1289   0.1290   0.1319   0.1323   0.1332   0.1405   0.1418
  0.1481   0.1506   0.1578   0.1619   0.1679   0.1687   0.1731   0.1766
  0.1828   0.1880   0.1903   0.1999   0.2019   0.2022   0.2100   0.2130
  0.2147   0.2154   0.2187   0.2222   0.2293   0.2311   0.2328   0.2456
  0.2457   0.2498   0.2505   0.2574   0.2613   0.2616   0.2643   0.2675
  0.2681   0.2704   0.2781   0.2820   0.2855   0.2885   0.2914   0.2957
  0.3040   0.3110   0.3121   0.3162   0.3185   0.3245   0.3268   0.3414
  0.3460   0.3641   0.3762   0.3986   0.4047   0.4236   0.4255   0.4304
  0.4390   0.4453   0.4493   0.4499   0.4557   0.4622   0.4662   0.4689
  0.4819   0.4867   0.4874   0.4915   0.5008   0.5026   0.5139   0.5171
  0.5242   0.5254   0.5287   0.5456   0.5512   0.5646   0.5655   0.5762
  0.5855   0.5884   0.5910   0.5975   0.6013   0.6057   0.6131   0.6140
  0.6214   0.6242   0.6275   0.6349   0.6400   0.6605   0.6654   0.6708
  0.6746   0.6934   0.7009   0.7068   0.7209   0.7228   0.7298   0.7670
  0.7740   0.7824   0.7887   0.8028   0.8081   0.8113   0.8221   0.8274
  0.8361   0.8371   0.8383   0.8391   0.8442   0.8490   0.8491   0.8568
  0.8595   0.8623   0.8665   0.8777   0.8800   0.8822   0.8921   0.8996
  0.9103   0.9124   0.9220   0.9261   0.9282   0.9347   0.9387   0.9488
  0.9499   0.9623   0.9640   0.9662   0.9705   0.9739   0.9782   0.9831
  0.9895   0.9981   1.0156   1.0192   1.0288   1.0519   1.0600   1.0676
  1.0805   1.0955   1.1126   1.1304   1.1486   1.1718   1.1760   1.1841
  1.1992   1.2075   1.2279   1.2342   1.2440   1.2489   1.2637   1.2730
  1.2838   1.2974   1.2979   1.3110   1.3324   1.3332   1.3438   1.3662
  1.3771   1.3849   1.4081   1.4480   1.4619   1.4932   1.5222   1.5391
  1.5563   1.5686   1.5705   1.5812   1.5994   1.6054   1.6153   1.6613
  1.6775   1.7259   1.7348   1.7452   1.7563   1.7697   1.7937   1.8324
  1.8521   1.8552   1.8668   1.8740   1.8851   1.8964   1.9032   1.9524
  1.9560   1.9610   1.9639   1.9878   2.0395   2.0443   2.0679   2.0748
  2.1056   2.1410   2.1625   2.1876   2.1889   2.2068   2.2127   2.2378
  2.2581   2.2587   2.2696   2.2953   2.3070   2.3105   2.3184   2.3583
  2.3590   2.3703   2.3853   2.4155   2.4285   2.4360   2.4506   2.4685
  2.4796   2.4960   2.5285   2.5355   2.5477   2.5527   2.5535   2.5679
  2.6007   2.6126   2.6285   2.6331   2.6461   2.6807   2.6878   2.7181
  2.7311   2.7378   2.7459   2.7465   2.7581   2.7745   2.7994   2.8195
  2.8253   2.8917   2.9023   2.9133   2.9551   3.0429   3.0699   3.0746
  3.1138   3.1204   3.1500   3.1667   3.1825   3.2471   3.2492   3.2516
  3.2760   3.3512   3.3671   3.4405   3.5179   3.5518   3.6401   3.7167
  3.7731   3.7901   3.9059   3.9487   4.0153   4.0747   4.3893   4.8124
  4.8230   9.7495   9.7651   9.7789   9.8268   9.8377   9.8532   9.8640
 23.2977  23.4895  23.7983  23.8549  23.8572  23.8818  23.9642  23.9695
 24.0462  24.0485  24.0896  24.1121  25.7067  25.7308  25.8103  25.8279
 25.8409  26.0560  26.0840  26.1196  26.1305  26.2204  26.2618  26.3879
 26.4640  26.5561  26.5813  26.6141  26.6383  26.7212  26.8574  26.9123
 27.0329 215.7420 215.7568 215.7731 215.8299 215.8382 215.8715 215.8888
 --------------------------------------------------------------

          Ground-State Mulliken Net Atomic Charges

     Atom                 Charge (a.u.)
  ----------------------------------------
      1 C                    -0.457797
      2 C                    -0.794082
      3 Cl                    0.576429
      4 C                     0.420222
      5 Cl                    0.483799
      6 C                    -1.517176
      7 H                     0.204976
      8 C                     0.429154
      9 Cl                    0.484092
     10 C                    -0.793831
     11 Cl                    0.574125
     12 C                    -0.359255
     13 C                    -0.226704
     14 Cl                    0.417865
     15 C                    -0.337497
     16 H                     0.224313
     17 C                     0.119027
     18 Cl                    0.473557
     19 C                    -0.341438
     20 H                     0.224108
     21 C                    -0.222235
     22 Cl                    0.418349
  ----------------------------------------
  Sum of atomic charges =     0.000000

 -----------------------------------------------------------------
                    Cartesian Multipole Moments
 -----------------------------------------------------------------
    Charge (ESU x 10^10)
                 0.0000
    Dipole Moment (Debye)
         X       0.2201      Y      -0.0041      Z      -0.1303
       Tot       0.2559
    Quadrupole Moments (Debye-Ang)
        XX    -153.1115     XY      -1.7454     YY    -159.7078
        XZ      -3.2938     YZ      -2.6051     ZZ    -156.5261
    Octopole Moments (Debye-Ang^2)
       XXX    -234.5488    XXY      -2.9207    XYY     -78.2184
       YYY       5.2442    XXZ      59.8887    XYZ      -2.7996
       YYZ      46.9273    XZZ     -78.7455    YZZ       6.4091
       ZZZ     126.9083
    Hexadecapole Moments (Debye-Ang^3)
      XXXX   -6049.9400   XXXY     179.3384   XXYY   -1169.1302
      XYYY     223.3691   YYYY    -904.1415   XXXZ     865.1676
      XXYZ      73.2991   XYYZ     290.9231   YYYZ     257.3971
      XXZZ   -1709.8442   XYZZ      84.3815   YYZZ    -863.2538
      XZZZ     862.8203   YZZZ     216.4808   ZZZZ   -4209.7491
 -----------------------------------------------------------------
 Calculating analytic gradient of the SCF energy
 Gradient of SCF Energy
            1           2           3           4           5           6
    1  -0.0145924  -0.0130429   0.0301623   0.0020215   0.0059549   0.0046877
    2   0.0002480  -0.0040795  -0.0742495   0.0002629   0.0000441  -0.0000982
    3   0.0086448  -0.0109314  -0.0429767  -0.0095461   0.0040688  -0.0026648
            7           8           9          10          11          12
    1  -0.0010368   0.0096317  -0.0008519   0.0035897   0.0545760   0.0226294
    2   0.0000172  -0.0005491  -0.0001327   0.0043097   0.0723611  -0.0005939
    3   0.0006063   0.0027994  -0.0071093   0.0163992  -0.0075108  -0.0134950
           13          14          15          16          17          18
    1  -0.0040882  -0.0269137  -0.0117864   0.0007086   0.0064054   0.0033762
    2   0.0055946   0.0697850   0.0099370  -0.0000018  -0.0000534  -0.0000665
    3   0.0026167   0.0571039  -0.0048958  -0.0000548  -0.0037967  -0.0019870
           19          20          21          22
    1  -0.0018759   0.0004272  -0.0047376  -0.0652450
    2  -0.0097389   0.0000174  -0.0052856  -0.0677281
    3   0.0129467  -0.0006227   0.0026328  -0.0022276
 Max gradient component =       7.425E-02
 RMS gradient           =       2.364E-02
 Gradient time:  CPU 314.60 s  wall 314.61 s
 Geometry Optimization Parameters
   NAtoms,    NIC,     NZ,  NCons,   NDum,   NFix, NCnnct, MaxDiis
       22     171      22       0       0       0       0       0


** GEOMETRY OPTIMIZATION IN DELOCALIZED INTERNAL COORDINATES **
   Searching for a Minimum

   Optimization Cycle:   1

                       Coordinates (Angstroms)
     ATOM                X               Y               Z
      1  C         0.0000000000    0.0000000000    0.0000000000
      2  C         0.0000000000    0.0000000000    1.3949600000
      3  Cl        1.5261815140    0.0000000000    2.2594170471
      4  C        -1.1901880373    0.0256249026    2.1059255403
      5  Cl       -1.1548436435    0.0351778398    3.8595433764
      6  C        -2.4041742747    0.0535064326    1.4351028665
      7  H        -3.3336980403    0.0741960811    1.9899557843
      8  C        -2.4180259722    0.0546630380    0.0478935036
      9  Cl       -3.9445745286    0.0782926128   -0.8155919614
     10  C        -1.2274122092    0.0272853135   -0.6622934626
     11  Cl       -1.2645630159   -0.0058824468   -2.4155862839
     12  C         1.2779219872   -0.0284629571   -0.7628147595
     13  C         2.3095886281   -0.8932703637   -0.3971844912
     14  Cl        2.0841394724   -1.9836059182    0.9581225060
     15  C         3.5004827568   -0.9194878930   -1.1069450245
     16  H         4.2865586447   -1.6026019117   -0.8107285686
     17  C         3.6821124948   -0.0819958503   -2.1978886372
     18  Cl        5.1879324501   -0.1155248115   -3.0967201401
     19  C         2.6636000698    0.7822218600   -2.5724593424
     20  H         2.7980411655    1.4448431951   -3.4181323354
     21  C         1.4736782845    0.8090230106   -1.8610916159
     22  Cl        0.2100943914    1.9325319622   -2.3275671039
   Point Group: c1    Number of degrees of freedom:    60


   Energy is  -3680.633951385


 Attempting to generate delocalized internal coordinates
 Initial Hessian constructed with Jon Baker's OPTIMIZE code

 60 Hessian modes will be used to form the next step
  Hessian Eigenvalues:
     0.016316    0.017505    0.019761    0.020575    0.020682    0.021678
     0.022464    0.022741    0.023495    0.024090    0.024090    0.024114
     0.024114    0.024135    0.024135    0.024142    0.024143    0.055164
     0.085087    0.101101    0.107991    0.159994    0.159995    0.160000
     0.215946    0.220381    0.227105    0.232406    0.235354    0.236118
     0.238797    0.249977    0.249982    0.249991    0.249993    0.249999
     0.250000    0.287118    0.287920    0.290263    0.292903    0.301033
     0.301033    0.301033    0.315806    0.356665    0.356665    0.356665
     0.400114    0.407337    0.418417    0.425613    0.457040    0.458549
     0.466558    0.468803    0.478201    0.478202    0.479142    0.479142

 Minimum search - taking simple RFO step
 Searching for Lamda that Minimizes Along All modes
 Value Taken    Lamda =  -0.09029154
 Calculated Step too Large.  Step scaled by  0.448450
 Step Taken.  Stepsize is  0.300000

                             Maximum     Tolerance    Cnvgd?
         Gradient           0.099676      0.000300      NO
         Displacement       0.230708      0.001200      NO
         Energy change     *********      0.000001      NO


 New Cartesian Coordinates Obtained by Inverse Iteration

 Displacement from previous Coordinates is:  0.309502
 ----------------------------------------------------------------
             Standard Nuclear Orientation (Angstroms)
    I     Atom           X                Y                Z
 ----------------------------------------------------------------
    1      C      -0.0025729383     0.0003762725     0.0017563042
    2      C      -0.0096539736     0.0166031974     1.4044157164
    3      Cl      1.5052753419     0.0403618314     2.2757639932
    4      C      -1.2059596429     0.0402208996     2.1148049809
    5      Cl     -1.1956733809     0.0687515534     3.8660073572
    6      C      -2.4188267676     0.0536398183     1.4437173024
    7      H      -3.3477952085     0.0740696553     1.9982656935
    8      C      -2.4338160833     0.0406641884     0.0577085620
    9      Cl     -3.9704362187     0.0455134588    -0.7826853699
   10      C      -1.2406614528     0.0115828499    -0.6577324887
   11      Cl     -1.2898406784    -0.0446767803    -2.4039534986
   12      C       1.2802108693    -0.0282035044    -0.7639801476
   13      C       2.3178654510    -0.9060433638    -0.4187184546
   14      Cl      2.1080146134    -2.0192380332     0.9118661913
   15      C       3.5109936921    -0.9340928773    -1.1259439463
   16      H       4.2911473866    -1.6273567246    -0.8387786277
   17      C       3.6942230310    -0.0824775676    -2.2053573274
   18      Cl      5.1977829071    -0.1163957227    -3.1033238651
   19      C       2.6859295987     0.7960951909    -2.5731969835
   20      H       2.8257179707     1.4686469730    -3.4097466926
   21      C       1.4973363392     0.8214892190    -1.8582707334
   22      Cl      0.2635912815     1.9670035621    -2.3267010682
 ----------------------------------------------------------------
 Nuclear Repulsion Energy =        2443.26681233 hartrees
 There are       97 alpha and       97 beta electrons
 Applying Cartesian multipole field
    Component          Value
    ---------          -----
     (2,0,0)        1.00000E-12
     (0,2,0)        2.00000E-11
     (0,0,2)       -3.00000E-11
 Nucleus-field energy     =    -0.0000000798 hartrees
 Requested basis set is 6-311++G(d,p)
 There are 178 shells and 495 basis functions
 A cutoff of  1.0D-15 yielded  11791 shell pairs
 There are    101099 function pairs (    108786 Cartesian)
 Smallest overlap matrix eigenvalue = 1.73E-07
 Linear dependence detected in AO basis
 Number of orthogonalized atomic orbitals = 489
 Maximum deviation from orthogonality = 5.141E-10
 Guess from superposition of atomic densities
 Warning:  Energy on first SCF cycle will be non-variational
 SAD guess density has 194.000000 electrons

 -----------------------------------------------------------------------
  General SCF calculation program by
  Eric Jon Sundstrom, Paul Horn, Yuezhi Mao, Dmitri Zuev, Alec White,
  David Stuck, Shaama M.S., Shane Yost, Joonho Lee, David Small,
  Daniel Levine, Susi Lehtola, Hugh Burton, Evgeny Epifanovsky,
  Bang C. Huynh
 -----------------------------------------------------------------------
 Exchange:     0.2000 Hartree-Fock + 0.0800 Slater + 0.7200 B88
 Correlation:  0.1900 VWN1RPA + 0.8100 LYP
 Using SG-1 standard quadrature grid
 A restricted SCF calculation will be
 performed using DIIS
 SCF converges when DIIS error is below 1.0e-08
 ---------------------------------------
  Cycle       Energy         DIIS error
 ---------------------------------------
    1   -3685.3987358963      2.78e-02  
    2   -3680.5508995511      1.99e-03  
    3   -3680.4921324334      2.36e-03  
    4   -3680.6618775497      4.53e-04  
    5   -3680.6676471693      1.62e-04  
    6   -3680.6681972542      8.60e-05  
    7   -3680.6683983400      2.66e-05  
    8   -3680.6684180182      8.63e-06  
    9   -3680.6684203883      1.69e-06  
   10   -3680.6684204585      8.04e-07  
   11   -3680.6684204775      1.52e-07  
   12   -3680.6684204779      6.28e-08  
   13   -3680.6684204779      2.10e-08  
   14   -3680.6684204779      6.93e-09  Convergence criterion met
 ---------------------------------------
 SCF time:   CPU 848.24s  wall 848.00s 
 SCF   energy in the final basis set =    -3680.6684204779
 Total energy in the final basis set =    -3680.6684204779

 --------------------------------------------------------------

                    Orbital Energies (a.u.)
 --------------------------------------------------------------

 Alpha MOs
 -- Occupied --
********-101.5784-101.5784-101.5710-101.5709-101.5706-101.5706 -10.2781
-10.2781 -10.2766 -10.2765 -10.2761 -10.2761 -10.2734 -10.2483 -10.2417
-10.2278 -10.2200 -10.2200  -9.4940  -9.4929  -9.4928  -9.4877  -9.4877
 -9.4873  -9.4873  -7.2587  -7.2578  -7.2576  -7.2523  -7.2523  -7.2520
 -7.2518  -7.2488  -7.2483  -7.2477  -7.2477  -7.2471  -7.2470  -7.2423
 -7.2422  -7.2420  -7.2419  -7.2418  -7.2416  -7.2413  -7.2412  -0.9699
 -0.9438  -0.9296  -0.9080  -0.9036  -0.8820  -0.8713  -0.8542  -0.8340
 -0.8042  -0.7704  -0.7549  -0.7444  -0.6749  -0.6483  -0.6239  -0.6212
 -0.5585  -0.5581  -0.5316  -0.5291  -0.5009  -0.4842  -0.4735  -0.4734
 -0.4696  -0.4635  -0.4558  -0.4394  -0.4367  -0.4242  -0.4157  -0.4132
 -0.4036  -0.3978  -0.3855  -0.3694  -0.3521  -0.3514  -0.3442  -0.3411
 -0.3353  -0.3331  -0.3266  -0.3061  -0.3001  -0.2819  -0.2776  -0.2708
 -0.2508
 -- Virtual --
 -0.0821  -0.0608  -0.0560  -0.0447  -0.0368  -0.0334  -0.0128  -0.0083
 -0.0001   0.0077   0.0085   0.0121   0.0122   0.0269   0.0282   0.0326
  0.0436   0.0467   0.0499   0.0529   0.0553   0.0644   0.0714   0.0725
  0.0775   0.0814   0.0849   0.0872   0.0885   0.0925   0.0956   0.0989
  0.0990   0.1092   0.1098   0.1106   0.1146   0.1161   0.1176   0.1221
  0.1244   0.1283   0.1285   0.1314   0.1319   0.1332   0.1408   0.1417
  0.1476   0.1509   0.1575   0.1612   0.1666   0.1689   0.1713   0.1766
  0.1824   0.1870   0.1892   0.1991   0.2014   0.2018   0.2072   0.2125
  0.2139   0.2146   0.2188   0.2218   0.2288   0.2305   0.2336   0.2441
  0.2452   0.2482   0.2501   0.2585   0.2611   0.2620   0.2633   0.2662
  0.2675   0.2686   0.2777   0.2810   0.2855   0.2885   0.2899   0.2951
  0.3028   0.3111   0.3119   0.3159   0.3169   0.3242   0.3249   0.3409
  0.3445   0.3646   0.3791   0.3992   0.4048   0.4220   0.4260   0.4308
  0.4386   0.4447   0.4487   0.4489   0.4567   0.4652   0.4672   0.4696
  0.4819   0.4846   0.4896   0.4928   0.5047   0.5054   0.5137   0.5155
  0.5229   0.5236   0.5295   0.5453   0.5511   0.5616   0.5620   0.5715
  0.5841   0.5882   0.5896   0.5953   0.6031   0.6086   0.6115   0.6128
  0.6187   0.6246   0.6256   0.6331   0.6389   0.6613   0.6647   0.6693
  0.6742   0.6951   0.7008   0.7035   0.7181   0.7185   0.7348   0.7805
  0.7812   0.7918   0.8019   0.8029   0.8116   0.8124   0.8215   0.8297
  0.8365   0.8388   0.8391   0.8403   0.8452   0.8454   0.8483   0.8566
  0.8590   0.8625   0.8680   0.8792   0.8812   0.8846   0.8908   0.9019
  0.9124   0.9128   0.9177   0.9299   0.9323   0.9366   0.9367   0.9457
  0.9496   0.9606   0.9639   0.9647   0.9696   0.9713   0.9804   0.9836
  0.9919   0.9944   1.0090   1.0177   1.0197   1.0408   1.0608   1.0621
  1.0733   1.0891   1.1031   1.1240   1.1488   1.1708   1.1721   1.1819
  1.1972   1.2072   1.2253   1.2319   1.2436   1.2448   1.2657   1.2695
  1.2754   1.2934   1.2993   1.3114   1.3223   1.3276   1.3455   1.3642
  1.3705   1.3818   1.4067   1.4488   1.4591   1.4916   1.5211   1.5365
  1.5527   1.5661   1.5670   1.5723   1.5994   1.6029   1.6115   1.6605
  1.6770   1.7223   1.7346   1.7447   1.7537   1.7668   1.7932   1.8296
  1.8480   1.8542   1.8640   1.8719   1.8864   1.8916   1.9009   1.9490
  1.9529   1.9548   1.9612   1.9862   2.0382   2.0437   2.0664   2.0744
  2.1011   2.1426   2.1607   2.1858   2.2007   2.2116   2.2298   2.2421
  2.2584   2.2597   2.2681   2.2924   2.3092   2.3099   2.3131   2.3531
  2.3619   2.3666   2.3793   2.4145   2.4221   2.4251   2.4485   2.4580
  2.4792   2.4853   2.5306   2.5319   2.5426   2.5491   2.5527   2.5663
  2.5987   2.6125   2.6277   2.6285   2.6432   2.6765   2.6813   2.7176
  2.7271   2.7271   2.7422   2.7431   2.7587   2.7719   2.7973   2.8150
  2.8223   2.8857   2.8964   2.9080   2.9525   3.0377   3.0668   3.0701
  3.1077   3.1175   3.1385   3.1609   3.1770   3.2398   3.2434   3.2477
  3.2695   3.3455   3.3618   3.4355   3.5149   3.5492   3.6361   3.7128
  3.7688   3.7884   3.9008   3.9376   4.0119   4.0763   4.3905   4.8049
  4.8186   9.7442   9.7652   9.7776   9.8101   9.8197   9.8574   9.8672
 23.3015  23.4847  23.7909  23.8460  23.8534  23.8686  23.9424  23.9537
 24.0300  24.0445  24.0852  24.1073  25.7629  25.7829  25.8108  25.8297
 25.8461  26.0559  26.0808  26.1180  26.1256  26.2201  26.2662  26.3695
 26.3808  26.4926  26.5705  26.6125  26.6227  26.6913  26.8439  26.8794
 27.0163 215.7363 215.7569 215.7711 215.8105 215.8189 215.8734 215.8892
 --------------------------------------------------------------

          Ground-State Mulliken Net Atomic Charges

     Atom                 Charge (a.u.)
  ----------------------------------------
      1 C                    -0.431490
      2 C                    -0.718149
      3 Cl                    0.568635
      4 C                     0.375260
      5 Cl                    0.481730
      6 C                    -1.567393
      7 H                     0.208331
      8 C                     0.384105
      9 Cl                    0.481942
     10 C                    -0.717585
     11 Cl                    0.566674
     12 C                    -0.273120
     13 C                    -0.268822
     14 Cl                    0.401910
     15 C                    -0.336229
     16 H                     0.225500
     17 C                     0.123240
     18 Cl                    0.470840
     19 C                    -0.338934
     20 H                     0.225329
     21 C                    -0.264672
     22 Cl                    0.402898
  ----------------------------------------
  Sum of atomic charges =     0.000000

 -----------------------------------------------------------------
                    Cartesian Multipole Moments
 -----------------------------------------------------------------
    Charge (ESU x 10^10)
                -0.0000
    Dipole Moment (Debye)
         X       0.2190      Y      -0.0044      Z      -0.1301
       Tot       0.2548
    Quadrupole Moments (Debye-Ang)
        XX    -153.0681     XY      -1.6141     YY    -159.2804
        XZ      -3.4584     YZ      -2.3974     ZZ    -156.6744
    Octopole Moments (Debye-Ang^2)
       XXX    -234.8026    XXY      -3.2257    XYY     -76.9047
       YYY       5.1482    XXZ      59.5486    XYZ      -3.0082
       YYZ      46.1576    XZZ     -78.7828    YZZ       6.7735
       ZZZ     127.3747
    Hexadecapole Moments (Debye-Ang^3)
      XXXX   -6111.1840   XXXY     172.0265   XXYY   -1180.7112
      XYYY     214.4805   YYYY    -922.4521   XXXZ     891.1182
      XXYZ      69.9980   XYYZ     298.7624   YYYZ     241.3747
      XXZZ   -1721.0454   XYZZ      84.9612   YYZZ    -866.2379
      XZZZ     888.1153   YZZZ     206.2784   ZZZZ   -4215.1731
 -----------------------------------------------------------------
 Calculating analytic gradient of the SCF energy
 Gradient of SCF Energy
            1           2           3           4           5           6
    1  -0.0091227  -0.0094086   0.0214907   0.0001112   0.0038151   0.0034277
    2   0.0001602  -0.0033879  -0.0539818   0.0000635   0.0001200  -0.0000732
    3   0.0054064  -0.0060069  -0.0313320  -0.0063216   0.0030791  -0.0019436
            7           8           9          10          11          12
    1  -0.0007151   0.0058447  -0.0009639   0.0008871   0.0395894   0.0153711
    2   0.0000023  -0.0001746  -0.0001925   0.0035268   0.0526551  -0.0004382
    3   0.0004151   0.0029160  -0.0047648   0.0109577  -0.0050144  -0.0090982
           13          14          15          16          17          18
    1  -0.0003851  -0.0188701  -0.0084126   0.0007580   0.0047547   0.0019334
    2   0.0022266   0.0516157   0.0070969  -0.0001389  -0.0000328  -0.0000268
    3   0.0027566   0.0401143  -0.0030794  -0.0000830  -0.0028431  -0.0011396
           19          20          21          22
    1  -0.0017037   0.0004782  -0.0028952  -0.0459843
    2  -0.0069433   0.0001508  -0.0019866  -0.0502412
    3   0.0090371  -0.0006551  -0.0008512  -0.0015494
 Max gradient component =       5.398E-02
 RMS gradient           =       1.704E-02
 Gradient time:  CPU 311.31 s  wall 311.32 s
 Geometry Optimization Parameters
   NAtoms,    NIC,     NZ,  NCons,   NDum,   NFix, NCnnct, MaxDiis
       22     171      22       0       0       0       0       0

 Cartesian Hessian Update
 Hessian updated using BFGS update


** GEOMETRY OPTIMIZATION IN DELOCALIZED INTERNAL COORDINATES **
   Searching for a Minimum

   Optimization Cycle:   2

                       Coordinates (Angstroms)
     ATOM                X               Y               Z
      1  C        -0.0025729383    0.0003762725    0.0017563042
      2  C        -0.0096539736    0.0166031974    1.4044157164
      3  Cl        1.5052753419    0.0403618314    2.2757639932
      4  C        -1.2059596429    0.0402208996    2.1148049809
      5  Cl       -1.1956733809    0.0687515534    3.8660073572
      6  C        -2.4188267676    0.0536398183    1.4437173024
      7  H        -3.3477952085    0.0740696553    1.9982656935
      8  C        -2.4338160833    0.0406641884    0.0577085620
      9  Cl       -3.9704362187    0.0455134588   -0.7826853699
     10  C        -1.2406614528    0.0115828499   -0.6577324887
     11  Cl       -1.2898406784   -0.0446767803   -2.4039534986
     12  C         1.2802108693   -0.0282035044   -0.7639801476
     13  C         2.3178654510   -0.9060433638   -0.4187184546
     14  Cl        2.1080146134   -2.0192380332    0.9118661913
     15  C         3.5109936921   -0.9340928773   -1.1259439463
     16  H         4.2911473866   -1.6273567246   -0.8387786277
     17  C         3.6942230310   -0.0824775676   -2.2053573274
     18  Cl        5.1977829071   -0.1163957227   -3.1033238651
     19  C         2.6859295987    0.7960951909   -2.5731969835
     20  H         2.8257179707    1.4686469730   -3.4097466926
     21  C         1.4973363392    0.8214892190   -1.8582707334
     22  Cl        0.2635912815    1.9670035621   -2.3267010682
   Point Group: c1    Number of degrees of freedom:    60


   Energy is  -3680.668420478

 Hessian updated using BFGS update

 58 Hessian modes will be used to form the next step
  Hessian Eigenvalues:
     0.016316    0.017505    0.019850    0.020575    0.020682    0.021678
     0.022489    0.022741    0.023497    0.024090    0.024090    0.024114
     0.024114    0.024135    0.024136    0.024142    0.024143    0.055164
     0.082346    0.101100    0.123886    0.159995    0.160000    0.160004
     0.215946    0.224852    0.227103    0.232406    0.234886    0.236443
     0.238797    0.249209    0.249977    0.249993    0.249999    0.250000
     0.250434    0.287488    0.289006    0.290263    0.292903    0.300814
     0.301115    0.316741    0.356646    0.356679    0.402207    0.407350
     0.418417    0.425613    0.457040    0.458549    0.466578    0.469056
     0.478201    0.478202    0.479017    0.480031

 Minimum search - taking simple RFO step
 Searching for Lamda that Minimizes Along All modes
 Value Taken    Lamda =  -0.05284022
 Calculated Step too Large.  Step scaled by  0.540010
 Step Taken.  Stepsize is  0.300000

                             Maximum     Tolerance    Cnvgd?
         Gradient           0.072880      0.000300      NO
         Displacement       0.234694      0.001200      NO
         Energy change     -0.034469      0.000001      NO


 New Cartesian Coordinates Obtained by Inverse Iteration

 Displacement from previous Coordinates is:  0.310649
 ----------------------------------------------------------------
             Standard Nuclear Orientation (Angstroms)
    I     Atom           X                Y                Z
 ----------------------------------------------------------------
    1      C      -0.0029121174     0.0006675302     0.0019681229
    2      C      -0.0106238024     0.0382175551     1.4085902002
    3      Cl      1.4956536324     0.0904623721     2.2816241786
    4      C      -1.2107764338     0.0605492407     2.1183365786
    5      Cl     -1.2213241399     0.1140634243     3.8659008244
    6      C      -2.4233402558     0.0533485918     1.4463683995
    7      H      -3.3516549629     0.0734681394     2.0007427865
    8      C      -2.4400802332     0.0203025801     0.0606527088
    9      Cl     -3.9840676183     0.0005231136    -0.7593503723
   10      C      -1.2455565180    -0.0093729639    -0.6583719305
   11      Cl     -1.3014269655    -0.0932186384    -2.3972896354
   12      C       1.2778509291    -0.0279378196    -0.7626406962
   13      C       2.3140343050    -0.9218050560    -0.4384043309
   14      Cl      2.1106290709    -2.0614152780     0.8662833806
   15      C       3.5095437572    -0.9532510564    -1.1433922698
   16      H       4.2807637173    -1.6596610754    -0.8673695427
   17      C       3.6972065110    -0.0827849136    -2.2072186093
   18      Cl      5.1994585372    -0.1169418226    -3.1046328194
   19      C       2.7014939222     0.8147746827    -2.5641986856
   20      H       2.8471651090     1.5005014255    -3.3878764788
   21      C       1.5137221040     0.8371193868    -1.8459744326
   22      Cl      0.3070935897     2.0089246775    -2.3078304792
 ----------------------------------------------------------------
 Nuclear Repulsion Energy =        2435.07752498 hartrees
 There are       97 alpha and       97 beta electrons
 Applying Cartesian multipole field
    Component          Value
    ---------          -----
     (2,0,0)        1.00000E-12
     (0,2,0)        2.00000E-11
     (0,0,2)       -3.00000E-11
 Nucleus-field energy     =    -0.0000000789 hartrees
 Requested basis set is 6-311++G(d,p)
 There are 178 shells and 495 basis functions
 A cutoff of  1.0D-15 yielded  11780 shell pairs
 There are    101003 function pairs (    108674 Cartesian)
 Smallest overlap matrix eigenvalue = 1.75E-07
 Linear dependence detected in AO basis
 Number of orthogonalized atomic orbitals = 489
 Maximum deviation from orthogonality = 6.821E-10
 Guess from superposition of atomic densities
 Warning:  Energy on first SCF cycle will be non-variational
 SAD guess density has 194.000000 electrons

 -----------------------------------------------------------------------
  General SCF calculation program by
  Eric Jon Sundstrom, Paul Horn, Yuezhi Mao, Dmitri Zuev, Alec White,
  David Stuck, Shaama M.S., Shane Yost, Joonho Lee, David Small,
  Daniel Levine, Susi Lehtola, Hugh Burton, Evgeny Epifanovsky,
  Bang C. Huynh
 -----------------------------------------------------------------------
 Exchange:     0.2000 Hartree-Fock + 0.0800 Slater + 0.7200 B88
 Correlation:  0.1900 VWN1RPA + 0.8100 LYP
 Using SG-1 standard quadrature grid
 A restricted SCF calculation will be
 performed using DIIS
 SCF converges when DIIS error is below 1.0e-08
 ---------------------------------------
  Cycle       Energy         DIIS error
 ---------------------------------------
    1   -3685.3513627522      2.77e-02  
    2   -3680.5764168193      1.98e-03  
    3   -3680.5195499701      2.34e-03  
    4   -3680.6863946351      4.46e-04  
    5   -3680.6918907791      1.68e-04  
    6   -3680.6924646601      9.40e-05  
    7   -3680.6927129190      2.70e-05  
    8   -3680.6927334202      8.06e-06  
    9   -3680.6927354754      1.61e-06  
   10   -3680.6927355370      7.85e-07  
   11   -3680.6927355547      1.38e-07  
   12   -3680.6927355552      6.03e-08  
   13   -3680.6927355556      2.09e-08  
   14   -3680.6927355553      6.50e-09  Convergence criterion met
 ---------------------------------------
 SCF time:   CPU 845.27s  wall 845.00s 
 SCF   energy in the final basis set =    -3680.6927355553
 Total energy in the final basis set =    -3680.6927355553

 --------------------------------------------------------------

                    Orbital Energies (a.u.)
 --------------------------------------------------------------

 Alpha MOs
 -- Occupied --
********-101.5785-101.5785-101.5719-101.5719-101.5717-101.5716 -10.2786
-10.2786 -10.2765 -10.2765 -10.2763 -10.2763 -10.2733 -10.2490 -10.2424
-10.2271 -10.2198 -10.2198  -9.4935  -9.4930  -9.4930  -9.4883  -9.4883
 -9.4881  -9.4880  -7.2583  -7.2579  -7.2578  -7.2531  -7.2528  -7.2527
 -7.2527  -7.2483  -7.2479  -7.2479  -7.2478  -7.2473  -7.2471  -7.2430
 -7.2430  -7.2427  -7.2426  -7.2423  -7.2422  -7.2421  -7.2420  -0.9681
 -0.9438  -0.9275  -0.9072  -0.9038  -0.8838  -0.8736  -0.8513  -0.8345
 -0.8037  -0.7693  -0.7543  -0.7433  -0.6741  -0.6463  -0.6238  -0.6210
 -0.5579  -0.5572  -0.5316  -0.5295  -0.5006  -0.4850  -0.4732  -0.4718
 -0.4690  -0.4631  -0.4544  -0.4386  -0.4331  -0.4244  -0.4153  -0.4135
 -0.4000  -0.3966  -0.3849  -0.3682  -0.3526  -0.3506  -0.3439  -0.3397
 -0.3363  -0.3326  -0.3267  -0.3107  -0.3001  -0.2866  -0.2806  -0.2703
 -0.2553
 -- Virtual --
 -0.0823  -0.0607  -0.0556  -0.0435  -0.0380  -0.0316  -0.0110  -0.0082
 -0.0001   0.0086   0.0100   0.0121   0.0131   0.0271   0.0285   0.0327
  0.0434   0.0464   0.0500   0.0533   0.0554   0.0637   0.0713   0.0735
  0.0777   0.0812   0.0850   0.0874   0.0877   0.0926   0.0955   0.0987
  0.0997   0.1092   0.1101   0.1108   0.1144   0.1162   0.1175   0.1224
  0.1241   0.1276   0.1283   0.1308   0.1320   0.1332   0.1411   0.1418
  0.1470   0.1510   0.1568   0.1604   0.1653   0.1689   0.1699   0.1767
  0.1817   0.1859   0.1879   0.1983   0.2010   0.2018   0.2063   0.2118
  0.2138   0.2144   0.2194   0.2216   0.2291   0.2301   0.2341   0.2433
  0.2446   0.2472   0.2502   0.2589   0.2605   0.2620   0.2624   0.2656
  0.2672   0.2683   0.2772   0.2800   0.2856   0.2888   0.2895   0.2944
  0.3004   0.3108   0.3135   0.3144   0.3190   0.3230   0.3242   0.3405
  0.3438   0.3650   0.3809   0.4000   0.4048   0.4206   0.4264   0.4314
  0.4403   0.4432   0.4484   0.4489   0.4583   0.4675   0.4678   0.4714
  0.4828   0.4830   0.4901   0.4925   0.5071   0.5072   0.5145   0.5148
  0.5205   0.5216   0.5293   0.5448   0.5521   0.5560   0.5606   0.5717
  0.5795   0.5883   0.5917   0.5926   0.6043   0.6079   0.6114   0.6134
  0.6193   0.6236   0.6253   0.6328   0.6386   0.6628   0.6644   0.6672
  0.6734   0.6963   0.7005   0.7015   0.7154   0.7167   0.7399   0.7771
  0.7858   0.7976   0.8009   0.8103   0.8174   0.8178   0.8254   0.8305
  0.8373   0.8401   0.8405   0.8427   0.8456   0.8466   0.8483   0.8567
  0.8608   0.8635   0.8702   0.8804   0.8834   0.8880   0.8902   0.9039
  0.9119   0.9134   0.9179   0.9313   0.9352   0.9371   0.9391   0.9443
  0.9504   0.9597   0.9632   0.9638   0.9684   0.9706   0.9839   0.9857
  0.9912   0.9945   1.0034   1.0135   1.0140   1.0264   1.0559   1.0628
  1.0745   1.0836   1.0949   1.1227   1.1488   1.1691   1.1695   1.1804
  1.1958   1.2072   1.2217   1.2304   1.2410   1.2441   1.2654   1.2674
  1.2702   1.2935   1.3004   1.3111   1.3161   1.3240   1.3471   1.3643
  1.3659   1.3802   1.4071   1.4511   1.4590   1.4918   1.5203   1.5352
  1.5506   1.5638   1.5667   1.5688   1.5998   1.6008   1.6098   1.6597
  1.6764   1.7191   1.7353   1.7460   1.7529   1.7663   1.7944   1.8270
  1.8460   1.8522   1.8640   1.8714   1.8886   1.8898   1.9010   1.9477
  1.9498   1.9523   1.9600   1.9848   2.0372   2.0442   2.0647   2.0743
  2.0981   2.1434   2.1594   2.1835   2.2127   2.2145   2.2463   2.2477
  2.2589   2.2672   2.2717   2.2890   2.3094   2.3126   2.3158   2.3456
  2.3585   2.3697   2.3719   2.4005   2.4180   2.4214   2.4468   2.4624
  2.4702   2.4913   2.5280   2.5322   2.5397   2.5481   2.5529   2.5646
  2.5979   2.6126   2.6270   2.6275   2.6418   2.6739   2.6794   2.7162
  2.7200   2.7256   2.7410   2.7419   2.7602   2.7708   2.7962   2.8128
  2.8211   2.8823   2.8938   2.9085   2.9536   3.0365   3.0654   3.0681
  3.1045   3.1157   3.1318   3.1574   3.1756   3.2364   3.2396   3.2467
  3.2663   3.3423   3.3588   3.4339   3.5151   3.5487   3.6339   3.7104
  3.7668   3.7872   3.8989   3.9327   4.0125   4.0789   4.3903   4.7980
  4.8153   9.7397   9.7655   9.7768   9.8016   9.8130   9.8582   9.8669
 23.3054  23.4860  23.7863  23.8408  23.8535  23.8629  23.9315  23.9444
 24.0194  24.0424  24.0826  24.1048  25.8107  25.8110  25.8181  25.8580
 25.8888  26.0551  26.0709  26.1154  26.1241  26.2157  26.2552  26.2978
 26.3577  26.4340  26.5716  26.6092  26.6124  26.6784  26.8359  26.8583
 27.0117 215.7321 215.7570 215.7704 215.8014 215.8131 215.8713 215.8857
 --------------------------------------------------------------

          Ground-State Mulliken Net Atomic Charges

     Atom                 Charge (a.u.)
  ----------------------------------------
      1 C                    -0.396532
      2 C                    -0.632569
      3 Cl                    0.549343
      4 C                     0.327281
      5 Cl                    0.483449
      6 C                    -1.621690
      7 H                     0.211855
      8 C                     0.336217
      9 Cl                    0.483482
     10 C                    -0.632952
     11 Cl                    0.548188
     12 C                    -0.196140
     13 C                    -0.297679
     14 Cl                    0.376789
     15 C                    -0.337469
     16 H                     0.227004
     17 C                     0.126681
     18 Cl                    0.470390
     19 C                    -0.337513
     20 H                     0.226860
     21 C                    -0.293421
     22 Cl                    0.378425
  ----------------------------------------
  Sum of atomic charges =     0.000000

 -----------------------------------------------------------------
                    Cartesian Multipole Moments
 -----------------------------------------------------------------
    Charge (ESU x 10^10)
                 0.0000
    Dipole Moment (Debye)
         X       0.2120      Y      -0.0049      Z      -0.1259
       Tot       0.2466
    Quadrupole Moments (Debye-Ang)
        XX    -153.0674     XY      -1.5061     YY    -158.9019
        XZ      -3.5530     YZ      -2.2309     ZZ    -156.7873
    Octopole Moments (Debye-Ang^2)
       XXX    -235.6449    XXY      -3.4859    XYY     -75.7807
       YYY       5.0432    XXZ      59.3363    XYZ      -3.1897
       YYZ      45.5000    XZZ     -79.0229    YZZ       7.0847
       ZZZ     128.2054
    Hexadecapole Moments (Debye-Ang^3)
      XXXX   -6137.3200   XXXY     161.6039   XXYY   -1186.9911
      XYYY     202.1336   YYYY    -948.8307   XXXZ     908.8982
      XXYZ      65.1581   XYYZ     303.2625   YYYZ     220.8029
      XXZZ   -1723.4747   XYZZ      84.2558   YYZZ    -867.3172
      XZZZ     905.0258   YZZZ     191.6003   ZZZZ   -4202.3470
 -----------------------------------------------------------------
 Calculating analytic gradient of the SCF energy
 Gradient of SCF Energy
            1           2           3           4           5           6
    1  -0.0042915  -0.0054463   0.0138716   0.0000109   0.0021052   0.0018361
    2   0.0000598  -0.0029000  -0.0394002  -0.0000704   0.0001316  -0.0000464
    3   0.0025835  -0.0027957  -0.0229388  -0.0035832   0.0017448  -0.0010193
            7           8           9          10          11          12
    1  -0.0003720   0.0032912  -0.0005714  -0.0000734   0.0280410   0.0082075
    2  -0.0000151   0.0000431  -0.0001963   0.0029412   0.0384702  -0.0002341
    3   0.0002190   0.0016897  -0.0026275   0.0060028  -0.0020770  -0.0048159
           13          14          15          16          17          18
    1   0.0006962  -0.0122490  -0.0049061   0.0004330   0.0031363   0.0008412
    2   0.0008250   0.0383755   0.0041735  -0.0000735  -0.0000330   0.0000088
    3   0.0027530   0.0275746  -0.0015553  -0.0000456  -0.0018938  -0.0005023
           19          20          21          22
    1  -0.0012437   0.0002678  -0.0021861  -0.0313984
    2  -0.0040551   0.0000967  -0.0006300  -0.0374712
    3   0.0051625  -0.0003719  -0.0018831  -0.0016204
 Max gradient component =       3.940E-02
 RMS gradient           =       1.212E-02
 Gradient time:  CPU 314.11 s  wall 314.12 s
 Geometry Optimization Parameters
   NAtoms,    NIC,     NZ,  NCons,   NDum,   NFix, NCnnct, MaxDiis
       22     171      22       0       0       0       0       0

 Cartesian Hessian Update
 Hessian updated using BFGS update


** GEOMETRY OPTIMIZATION IN DELOCALIZED INTERNAL COORDINATES **
   Searching for a Minimum

   Optimization Cycle:   3

                       Coordinates (Angstroms)
     ATOM                X               Y               Z
      1  C        -0.0029121174    0.0006675302    0.0019681229
      2  C        -0.0106238024    0.0382175551    1.4085902002
      3  Cl        1.4956536324    0.0904623721    2.2816241786
      4  C        -1.2107764338    0.0605492407    2.1183365786
      5  Cl       -1.2213241399    0.1140634243    3.8659008244
      6  C        -2.4233402558    0.0533485918    1.4463683995
      7  H        -3.3516549629    0.0734681394    2.0007427865
      8  C        -2.4400802332    0.0203025801    0.0606527088
      9  Cl       -3.9840676183    0.0005231136   -0.7593503723
     10  C        -1.2455565180   -0.0093729639   -0.6583719305
     11  Cl       -1.3014269655   -0.0932186384   -2.3972896354
     12  C         1.2778509291   -0.0279378196   -0.7626406962
     13  C         2.3140343050   -0.9218050560   -0.4384043309
     14  Cl        2.1106290709   -2.0614152780    0.8662833806
     15  C         3.5095437572   -0.9532510564   -1.1433922698
     16  H         4.2807637173   -1.6596610754   -0.8673695427
     17  C         3.6972065110   -0.0827849136   -2.2072186093
     18  Cl        5.1994585372   -0.1169418226   -3.1046328194
     19  C         2.7014939222    0.8147746827   -2.5641986856
     20  H         2.8471651090    1.5005014255   -3.3878764788
     21  C         1.5137221040    0.8371193868   -1.8459744326
     22  Cl        0.3070935897    2.0089246775   -2.3078304792
   Point Group: c1    Number of degrees of freedom:    60


   Energy is  -3680.692735555

 Hessian updated using BFGS update

 60 Hessian modes will be used to form the next step
  Hessian Eigenvalues:
     0.016316    0.017505    0.019825    0.020575    0.020682    0.021678
     0.022482    0.022741    0.023497    0.024090    0.024090    0.024114
     0.024114    0.024135    0.024136    0.024142    0.024143    0.055164
     0.070965    0.101101    0.106958    0.159995    0.160000    0.160003
     0.215946    0.225284    0.227102    0.232407    0.235317    0.236726
     0.238798    0.249631    0.249977    0.249993    0.250000    0.250000
     0.251241    0.287663    0.289972    0.290263    0.292903    0.300945
     0.301033    0.301259    0.316805    0.356657    0.356665    0.356678
     0.403240    0.407356    0.418417    0.425613    0.457041    0.458549
     0.466573    0.469730    0.478201    0.478202    0.478993    0.480391

 Minimum search - taking simple RFO step
 Searching for Lamda that Minimizes Along All modes
 Value Taken    Lamda =  -0.03736810
 Calculated Step too Large.  Step scaled by  0.537426
 Step Taken.  Stepsize is  0.300000

                             Maximum     Tolerance    Cnvgd?
         Gradient           0.052677      0.000300      NO
         Displacement       0.233508      0.001200      NO
         Energy change     -0.024315      0.000001      NO


 New Cartesian Coordinates Obtained by Inverse Iteration

 Displacement from previous Coordinates is:  0.342042
 ----------------------------------------------------------------
             Standard Nuclear Orientation (Angstroms)
    I     Atom           X                Y                Z
 ----------------------------------------------------------------
    1      C      -0.0032517847     0.0009695890     0.0022989807
    2      C      -0.0094257556     0.0637529545     1.4099503024
    3      Cl      1.4926501784     0.1469302117     2.2807158996
    4      C      -1.2117847286     0.0852873841     2.1194305024
    5      Cl     -1.2351334923     0.1680583340     3.8636822087
    6      C      -2.4241296594     0.0530592467     1.4468192720
    7      H      -3.3520631858     0.0729734059     2.0010931948
    8      C      -2.4423289686    -0.0046364056     0.0615090303
    9      Cl     -3.9902218598    -0.0535020448    -0.7454402124
   10      C      -1.2468160372    -0.0344118117    -0.6593625855
   11      Cl     -1.3033011248    -0.1489615032    -2.3928808280
   12      C       1.2752527922    -0.0276820049    -0.7612220487
   13      C       2.3041310711    -0.9399634518    -0.4584587899
   14      Cl      2.0962311024    -2.1070261853     0.8211502889
   15      C       3.5012670565    -0.9746151914    -1.1623561721
   16      H       4.2624515802    -1.6961231747    -0.9002740820
   17      C       3.6970394306    -0.0829331250    -2.2072394098
   18      Cl      5.1990766375    -0.1173148773    -3.1046710068
   19      C       2.7150527089     0.8358461370    -2.5486441819
   20      H       2.8685884755     1.5366932396    -3.3572079602
   21      C       1.5274039346     0.8553026843    -1.8283340591
   22      Cl      0.3421637664     2.0548306851    -2.2746414462
 ----------------------------------------------------------------
 Nuclear Repulsion Energy =        2428.93492356 hartrees
 There are       97 alpha and       97 beta electrons
 Applying Cartesian multipole field
    Component          Value
    ---------          -----
     (2,0,0)        1.00000E-12
     (0,2,0)        2.00000E-11
     (0,0,2)       -3.00000E-11
 Nucleus-field energy     =    -0.0000000777 hartrees
 Requested basis set is 6-311++G(d,p)
 There are 178 shells and 495 basis functions
 A cutoff of  1.0D-15 yielded  11769 shell pairs
 There are    100950 function pairs (    108632 Cartesian)
 Smallest overlap matrix eigenvalue = 1.75E-07
 Linear dependence detected in AO basis
 Number of orthogonalized atomic orbitals = 489
 Maximum deviation from orthogonality = 4.057E-10
 Guess from superposition of atomic densities
 Warning:  Energy on first SCF cycle will be non-variational
 SAD guess density has 194.000000 electrons

 -----------------------------------------------------------------------
  General SCF calculation program by
  Eric Jon Sundstrom, Paul Horn, Yuezhi Mao, Dmitri Zuev, Alec White,
  David Stuck, Shaama M.S., Shane Yost, Joonho Lee, David Small,
  Daniel Levine, Susi Lehtola, Hugh Burton, Evgeny Epifanovsky,
  Bang C. Huynh
 -----------------------------------------------------------------------
 Exchange:     0.2000 Hartree-Fock + 0.0800 Slater + 0.7200 B88
 Correlation:  0.1900 VWN1RPA + 0.8100 LYP
 Using SG-1 standard quadrature grid
 A restricted SCF calculation will be
 performed using DIIS
 SCF converges when DIIS error is below 1.0e-08
 ---------------------------------------
  Cycle       Energy         DIIS error
 ---------------------------------------
    1   -3685.3149363707      2.76e-02  
    2   -3680.5943259869      1.97e-03  
    3   -3680.5387047137      2.33e-03  
    4   -3680.7037859572      4.40e-04  
    5   -3680.7090679362      1.68e-04  
    6   -3680.7096350627      9.62e-05  
    7   -3680.7098980730      2.65e-05  
    8   -3680.7099178230      7.89e-06  
    9   -3680.7099197898      1.55e-06  
   10   -3680.7099198460      7.72e-07  
   11   -3680.7099198632      1.27e-07  
   12   -3680.7099198635      5.86e-08  
   13   -3680.7099198637      2.05e-08  
   14   -3680.7099198637      6.12e-09  Convergence criterion met
 ---------------------------------------
 SCF time:   CPU 878.37s  wall 878.00s 
 SCF   energy in the final basis set =    -3680.7099198637
 Total energy in the final basis set =    -3680.7099198637

 --------------------------------------------------------------

                    Orbital Energies (a.u.)
 --------------------------------------------------------------

 Alpha MOs
 -- Occupied --
********-101.5787-101.5786-101.5733-101.5732-101.5725-101.5724 -10.2789
-10.2789 -10.2768 -10.2768 -10.2762 -10.2762 -10.2734 -10.2491 -10.2426
-10.2269 -10.2198 -10.2198  -9.4932  -9.4932  -9.4932  -9.4894  -9.4893
 -9.4885  -9.4885  -7.2581  -7.2579  -7.2579  -7.2541  -7.2539  -7.2533
 -7.2532  -7.2481  -7.2480  -7.2480  -7.2476  -7.2474  -7.2473  -7.2441
 -7.2440  -7.2434  -7.2433  -7.2432  -7.2431  -7.2426  -7.2425  -0.9670
 -0.9438  -0.9261  -0.9065  -0.9035  -0.8850  -0.8752  -0.8492  -0.8349
 -0.8034  -0.7688  -0.7540  -0.7428  -0.6736  -0.6451  -0.6237  -0.6212
 -0.5575  -0.5564  -0.5316  -0.5301  -0.5002  -0.4856  -0.4729  -0.4711
 -0.4686  -0.4626  -0.4533  -0.4385  -0.4298  -0.4247  -0.4146  -0.4139
 -0.3970  -0.3954  -0.3842  -0.3670  -0.3529  -0.3497  -0.3438  -0.3385
 -0.3372  -0.3323  -0.3267  -0.3153  -0.3021  -0.2921  -0.2797  -0.2701
 -0.2584
 -- Virtual --
 -0.0821  -0.0606  -0.0555  -0.0428  -0.0393  -0.0308  -0.0099  -0.0082
 -0.0001   0.0091   0.0106   0.0121   0.0135   0.0271   0.0288   0.0327
  0.0432   0.0462   0.0500   0.0535   0.0554   0.0630   0.0711   0.0740
  0.0778   0.0810   0.0850   0.0870   0.0875   0.0926   0.0952   0.0988
  0.1003   0.1091   0.1101   0.1109   0.1143   0.1162   0.1172   0.1226
  0.1237   0.1269   0.1284   0.1303   0.1320   0.1330   0.1412   0.1421
  0.1464   0.1509   0.1560   0.1595   0.1642   0.1687   0.1688   0.1767
  0.1807   0.1848   0.1867   0.1974   0.2009   0.2023   0.2063   0.2108
  0.2139   0.2145   0.2201   0.2217   0.2293   0.2299   0.2345   0.2430
  0.2436   0.2473   0.2501   0.2587   0.2594   0.2618   0.2622   0.2653
  0.2673   0.2683   0.2765   0.2794   0.2859   0.2885   0.2903   0.2926
  0.2983   0.3101   0.3134   0.3157   0.3208   0.3232   0.3241   0.3399
  0.3435   0.3651   0.3825   0.4008   0.4047   0.4193   0.4266   0.4319
  0.4411   0.4434   0.4485   0.4490   0.4603   0.4672   0.4686   0.4738
  0.4830   0.4843   0.4907   0.4921   0.5074   0.5075   0.5135   0.5139
  0.5161   0.5197   0.5295   0.5447   0.5522   0.5543   0.5626   0.5727
  0.5763   0.5883   0.5906   0.5944   0.6049   0.6055   0.6116   0.6138
  0.6216   0.6229   0.6259   0.6330   0.6396   0.6640   0.6650   0.6656
  0.6719   0.6963   0.6996   0.7009   0.7135   0.7157   0.7449   0.7744
  0.7892   0.7986   0.8006   0.8094   0.8197   0.8216   0.8302   0.8308
  0.8387   0.8409   0.8417   0.8430   0.8458   0.8481   0.8493   0.8541
  0.8643   0.8661   0.8750   0.8818   0.8846   0.8898   0.8912   0.9059
  0.9097   0.9155   0.9190   0.9313   0.9345   0.9399   0.9426   0.9446
  0.9496   0.9599   0.9630   0.9633   0.9653   0.9688   0.9836   0.9898
  0.9900   0.9977   0.9987   1.0035   1.0117   1.0193   1.0505   1.0621
  1.0796   1.0801   1.0875   1.1242   1.1482   1.1670   1.1676   1.1790
  1.1945   1.2074   1.2165   1.2292   1.2399   1.2417   1.2645   1.2682
  1.2696   1.2933   1.3006   1.3091   1.3127   1.3222   1.3477   1.3626
  1.3657   1.3796   1.4085   1.4540   1.4598   1.4927   1.5196   1.5347
  1.5496   1.5613   1.5662   1.5686   1.5987   1.6013   1.6089   1.6587
  1.6760   1.7166   1.7360   1.7476   1.7526   1.7664   1.7956   1.8248
  1.8446   1.8486   1.8648   1.8715   1.8886   1.8919   1.9023   1.9471
  1.9476   1.9516   1.9591   1.9835   2.0362   2.0447   2.0632   2.0741
  2.0954   2.1436   2.1578   2.1828   2.2137   2.2227   2.2492   2.2543
  2.2589   2.2665   2.2840   2.2930   2.3090   2.3142   2.3186   2.3312
  2.3465   2.3678   2.3757   2.3934   2.4186   2.4193   2.4465   2.4654
  2.4689   2.4977   2.5258   2.5325   2.5377   2.5480   2.5531   2.5627
  2.5970   2.6120   2.6268   2.6276   2.6415   2.6726   2.6796   2.7152
  2.7154   2.7249   2.7403   2.7414   2.7610   2.7703   2.7954   2.8113
  2.8205   2.8800   2.8925   2.9111   2.9555   3.0369   3.0647   3.0676
  3.1021   3.1137   3.1273   3.1554   3.1746   3.2340   3.2357   3.2462
  3.2643   3.3405   3.3569   3.4340   3.5161   3.5487   3.6325   3.7085
  3.7657   3.7864   3.8982   3.9306   4.0139   4.0808   4.3872   4.7926
  4.8135   9.7371   9.7656   9.7777   9.7986   9.8163   9.8552   9.8630
 23.3083  23.4878  23.7842  23.8393  23.8537  23.8605  23.9265  23.9394
 24.0168  24.0405  24.0803  24.1031  25.8110  25.8165  25.8220  25.9145
 25.9492  26.0433  26.0459  26.1062  26.1230  26.1693  26.1976  26.3182
 26.3344  26.4314  26.5720  26.6044  26.6072  26.6732  26.8314  26.8459
 27.0127 215.7300 215.7570 215.7719 215.7989 215.8190 215.8651 215.8782
 --------------------------------------------------------------

          Ground-State Mulliken Net Atomic Charges

     Atom                 Charge (a.u.)
  ----------------------------------------
      1 C                    -0.363127
      2 C                    -0.570223
      3 Cl                    0.522469
      4 C                     0.289610
      5 Cl                    0.487957
      6 C                    -1.650618
      7 H                     0.214837
      8 C                     0.298314
      9 Cl                    0.487768
     10 C                    -0.571401
     11 Cl                    0.522141
     12 C                    -0.136965
     13 C                    -0.316504
     14 Cl                    0.346866
     15 C                    -0.333225
     16 H                     0.228342
     17 C                     0.137856
     18 Cl                    0.471628
     19 C                    -0.330791
     20 H                     0.228234
     21 C                    -0.311954
     22 Cl                    0.348786
  ----------------------------------------
  Sum of atomic charges =     0.000000

 -----------------------------------------------------------------
                    Cartesian Multipole Moments
 -----------------------------------------------------------------
    Charge (ESU x 10^10)
                -0.0000
    Dipole Moment (Debye)
         X       0.2033      Y      -0.0053      Z      -0.1210
       Tot       0.2366
    Quadrupole Moments (Debye-Ang)
        XX    -153.0561     XY      -1.4128     YY    -158.5873
        XZ      -3.6608     YZ      -2.0840     ZZ    -156.9013
    Octopole Moments (Debye-Ang^2)
       XXX    -236.5397    XXY      -3.6324    XYY     -74.8336
       YYY       4.9570    XXZ      59.0118    XYZ      -3.3014
       YYZ      44.9399    XZZ     -79.2788    YZZ       7.2792
       ZZZ     129.1777
    Hexadecapole Moments (Debye-Ang^3)
      XXXX   -6143.7721   XXXY     148.9795   XXYY   -1190.9350
      XYYY     187.2319   YYYY    -981.7655   XXXZ     921.3145
      XXYZ      59.1359   XYYZ     305.9869   YYYZ     196.6173
      XXZZ   -1720.7255   XYZZ      82.3940   YYZZ    -867.9894
      XZZZ     917.5953   YZZZ     173.3785   ZZZZ   -4180.6166
 -----------------------------------------------------------------
 Calculating analytic gradient of the SCF energy
 Gradient of SCF Energy
            1           2           3           4           5           6
    1  -0.0013226  -0.0026097   0.0083992   0.0001817   0.0010740   0.0007304
    2  -0.0000061  -0.0024797  -0.0288190  -0.0001364   0.0001035  -0.0000282
    3   0.0008229  -0.0008855  -0.0167722  -0.0017366   0.0008326  -0.0003858
            7           8           9          10          11          12
    1  -0.0001585   0.0016825  -0.0002402  -0.0003708   0.0196662   0.0033724
    2  -0.0000309   0.0001374  -0.0001596   0.0024673   0.0282205  -0.0000858
    3   0.0001006   0.0006759  -0.0013024   0.0026418  -0.0000110  -0.0019583
           13          14          15          16          17          18
    1   0.0008980  -0.0076004  -0.0024327   0.0001754   0.0018572   0.0003779
    2   0.0005142   0.0282233   0.0022822   0.0000022  -0.0000358   0.0000253
    3   0.0023469   0.0191837  -0.0007957  -0.0000248  -0.0011436  -0.0002368
           19          20          21          22
    1  -0.0006242   0.0001004  -0.0016606  -0.0214955
    2  -0.0021807   0.0000287  -0.0003851  -0.0276574
    3   0.0025745  -0.0001381  -0.0019068  -0.0018814
 Max gradient component =       2.882E-02
 RMS gradient           =       8.630E-03
 Gradient time:  CPU 308.35 s  wall 308.36 s
 Geometry Optimization Parameters
   NAtoms,    NIC,     NZ,  NCons,   NDum,   NFix, NCnnct, MaxDiis
       22     171      22       0       0       0       0       0

 Cartesian Hessian Update
 Hessian updated using BFGS update


** GEOMETRY OPTIMIZATION IN DELOCALIZED INTERNAL COORDINATES **
   Searching for a Minimum

   Optimization Cycle:   4

                       Coordinates (Angstroms)
     ATOM                X               Y               Z
      1  C        -0.0032517847    0.0009695890    0.0022989807
      2  C        -0.0094257556    0.0637529545    1.4099503024
      3  Cl        1.4926501784    0.1469302117    2.2807158996
      4  C        -1.2117847286    0.0852873841    2.1194305024
      5  Cl       -1.2351334923    0.1680583340    3.8636822087
      6  C        -2.4241296594    0.0530592467    1.4468192720
      7  H        -3.3520631858    0.0729734059    2.0010931948
      8  C        -2.4423289686   -0.0046364056    0.0615090303
      9  Cl       -3.9902218598   -0.0535020448   -0.7454402124
     10  C        -1.2468160372   -0.0344118117   -0.6593625855
     11  Cl       -1.3033011248   -0.1489615032   -2.3928808280
     12  C         1.2752527922   -0.0276820049   -0.7612220487
     13  C         2.3041310711   -0.9399634518   -0.4584587899
     14  Cl        2.0962311024   -2.1070261853    0.8211502889
     15  C         3.5012670565   -0.9746151914   -1.1623561721
     16  H         4.2624515802   -1.6961231747   -0.9002740820
     17  C         3.6970394306   -0.0829331250   -2.2072394098
     18  Cl        5.1990766375   -0.1173148773   -3.1046710068
     19  C         2.7150527089    0.8358461370   -2.5486441819
     20  H         2.8685884755    1.5366932396   -3.3572079602
     21  C         1.5274039346    0.8553026843   -1.8283340591
     22  Cl        0.3421637664    2.0548306851   -2.2746414462
   Point Group: c1    Number of degrees of freedom:    60


   Energy is  -3680.709919864

 Hessian updated using BFGS update

 60 Hessian modes will be used to form the next step
  Hessian Eigenvalues:
     0.016316    0.017505    0.019769    0.020575    0.020682    0.021678
     0.022463    0.022741    0.023496    0.024090    0.024090    0.024114
     0.024114    0.024135    0.024136    0.024142    0.024143    0.055158
     0.055223    0.101092    0.101660    0.159995    0.160000    0.160011
     0.215946    0.225238    0.227108    0.232407    0.235498    0.236997
     0.238798    0.249884    0.249977    0.249993    0.250000    0.250000
     0.252138    0.287839    0.290119    0.290263    0.292903    0.301024
     0.301033    0.301361    0.317061    0.356665    0.356670    0.356683
     0.404042    0.407366    0.418417    0.425613    0.457041    0.458549
     0.466589    0.470332    0.478201    0.478202    0.479117    0.480686

 Minimum search - taking simple RFO step
 Searching for Lamda that Minimizes Along All modes
 Value Taken    Lamda =  -0.02690206
 Calculated Step too Large.  Step scaled by  0.532531
 Step Taken.  Stepsize is  0.300000

                             Maximum     Tolerance    Cnvgd?
         Gradient           0.037912      0.000300      NO
         Displacement       0.230533      0.001200      NO
         Energy change     -0.017184      0.000001      NO


 New Cartesian Coordinates Obtained by Inverse Iteration

 Displacement from previous Coordinates is:  0.375884
 ----------------------------------------------------------------
             Standard Nuclear Orientation (Angstroms)
    I     Atom           X                Y                Z
 ----------------------------------------------------------------
    1      C      -0.0036737517     0.0011588310     0.0025275611
    2      C      -0.0073179096     0.0922204367     1.4087519476
    3      Cl      1.4947297703     0.2075529469     2.2736573911
    4      C      -1.2106784108     0.1135210200     2.1184048865
    5      Cl     -1.2409677207     0.2290196271     3.8595578881
    6      C      -2.4225760177     0.0528961403     1.4459513343
    7      H      -3.3502974412     0.0728170513     2.0002584589
    8      C      -2.4418982515    -0.0331175427     0.0616841149
    9      Cl     -3.9913973613    -0.1146885135    -0.7370537915
   10      C      -1.2456899077    -0.0626967047    -0.6599503538
   11      Cl     -1.2976139794    -0.2096988435    -2.3899379433
   12      C       1.2733803058    -0.0275445364    -0.7603869749
   13      C       2.2901975491    -0.9599268874    -0.4794181257
   14      Cl      2.0681295069    -2.1536484224     0.7750455254
   15      C       3.4881686855    -0.9974111458    -1.1826642365
   16      H       4.2386195620    -1.7351849261    -0.9368248881
   17      C       3.6948681619    -0.0828675043    -2.2058531610
   18      Cl      5.1972054007    -0.1173027103    -3.1032837469
   19      C       2.7275525809     0.8585327957    -2.5281678730
   20      H       2.8908223344     1.5756955905    -3.3199038662
   21      C       1.5398503839     0.8753055493    -1.8069187983
   22      Cl      0.3714386478     2.1019018443    -2.2295584512
 ----------------------------------------------------------------
 Nuclear Repulsion Energy =        2424.41936392 hartrees
 There are       97 alpha and       97 beta electrons
 Applying Cartesian multipole field
    Component          Value
    ---------          -----
     (2,0,0)        1.00000E-12
     (0,2,0)        2.00000E-11
     (0,0,2)       -3.00000E-11
 Nucleus-field energy     =    -0.0000000762 hartrees
 Requested basis set is 6-311++G(d,p)
 There are 178 shells and 495 basis functions
 A cutoff of  1.0D-15 yielded  11758 shell pairs
 There are    100863 function pairs (    108522 Cartesian)
 Smallest overlap matrix eigenvalue = 1.73E-07
 Linear dependence detected in AO basis
 Number of orthogonalized atomic orbitals = 489
 Maximum deviation from orthogonality = 7.006E-10
 Guess from superposition of atomic densities
 Warning:  Energy on first SCF cycle will be non-variational
 SAD guess density has 194.000000 electrons

 -----------------------------------------------------------------------
  General SCF calculation program by
  Eric Jon Sundstrom, Paul Horn, Yuezhi Mao, Dmitri Zuev, Alec White,
  David Stuck, Shaama M.S., Shane Yost, Joonho Lee, David Small,
  Daniel Levine, Susi Lehtola, Hugh Burton, Evgeny Epifanovsky,
  Bang C. Huynh
 -----------------------------------------------------------------------
 Exchange:     0.2000 Hartree-Fock + 0.0800 Slater + 0.7200 B88
 Correlation:  0.1900 VWN1RPA + 0.8100 LYP
 Using SG-1 standard quadrature grid
 A restricted SCF calculation will be
 performed using DIIS
 SCF converges when DIIS error is below 1.0e-08
 ---------------------------------------
  Cycle       Energy         DIIS error
 ---------------------------------------
    1   -3685.2870106037      2.75e-02  
    2   -3680.6070007775      1.97e-03  
    3   -3680.5523433675      2.32e-03  
    4   -3680.7162850617      4.32e-04  
    5   -3680.7213937116      1.63e-04  
    6   -3680.7219111809      9.45e-05  
    7   -3680.7221649984      2.60e-05  
    8   -3680.7221840092      7.90e-06  
    9   -3680.7221859904      1.50e-06  
   10   -3680.7221860418      7.63e-07  
   11   -3680.7221860584      1.19e-07  
   12   -3680.7221860590      5.71e-08  
   13   -3680.7221860591      1.99e-08  
   14   -3680.7221860592      5.76e-09  Convergence criterion met
 ---------------------------------------
 SCF time:   CPU 853.01s  wall 853.00s 
 SCF   energy in the final basis set =    -3680.7221860592
 Total energy in the final basis set =    -3680.7221860592

 --------------------------------------------------------------

                    Orbital Energies (a.u.)
 --------------------------------------------------------------

 Alpha MOs
 -- Occupied --
********-101.5788-101.5785-101.5745-101.5744-101.5733-101.5733 -10.2791
-10.2791 -10.2770 -10.2769 -10.2762 -10.2762 -10.2735 -10.2488 -10.2423
-10.2268 -10.2199 -10.2199  -9.4934  -9.4933  -9.4930  -9.4903  -9.4902
 -9.4891  -9.4890  -7.2583  -7.2581  -7.2577  -7.2551  -7.2549  -7.2538
 -7.2538  -7.2483  -7.2482  -7.2478  -7.2476  -7.2475  -7.2474  -7.2450
 -7.2449  -7.2443  -7.2442  -7.2437  -7.2437  -7.2432  -7.2431  -0.9663
 -0.9438  -0.9250  -0.9060  -0.9030  -0.8859  -0.8763  -0.8478  -0.8353
 -0.8033  -0.7686  -0.7540  -0.7427  -0.6732  -0.6443  -0.6236  -0.6217
 -0.5573  -0.5557  -0.5316  -0.5310  -0.4997  -0.4859  -0.4727  -0.4708
 -0.4685  -0.4621  -0.4526  -0.4385  -0.4270  -0.4249  -0.4142  -0.4138
 -0.3946  -0.3941  -0.3834  -0.3659  -0.3532  -0.3490  -0.3437  -0.3380
 -0.3375  -0.3323  -0.3267  -0.3196  -0.3067  -0.2934  -0.2790  -0.2703
 -0.2607
 -- Virtual --
 -0.0814  -0.0607  -0.0554  -0.0428  -0.0408  -0.0305  -0.0094  -0.0081
 -0.0001   0.0094   0.0107   0.0120   0.0135   0.0271   0.0292   0.0326
  0.0429   0.0460   0.0498   0.0534   0.0555   0.0622   0.0707   0.0740
  0.0780   0.0809   0.0848   0.0867   0.0874   0.0927   0.0948   0.0992
  0.1007   0.1089   0.1100   0.1108   0.1141   0.1161   0.1169   0.1227
  0.1232   0.1262   0.1286   0.1299   0.1317   0.1328   0.1412   0.1426
  0.1458   0.1507   0.1551   0.1585   0.1634   0.1679   0.1687   0.1767
  0.1794   0.1836   0.1856   0.1965   0.2011   0.2033   0.2068   0.2095
  0.2141   0.2148   0.2210   0.2220   0.2295   0.2297   0.2346   0.2424
  0.2432   0.2477   0.2498   0.2580   0.2584   0.2618   0.2623   0.2650
  0.2677   0.2687   0.2756   0.2791   0.2861   0.2882   0.2893   0.2916
  0.2974   0.3085   0.3134   0.3174   0.3198   0.3238   0.3272   0.3390
  0.3437   0.3648   0.3837   0.4013   0.4044   0.4184   0.4266   0.4322
  0.4388   0.4469   0.4489   0.4492   0.4631   0.4668   0.4690   0.4750
  0.4852   0.4862   0.4919   0.4923   0.5070   0.5073   0.5083   0.5088
  0.5165   0.5181   0.5302   0.5451   0.5503   0.5569   0.5668   0.5737
  0.5765   0.5880   0.5898   0.5971   0.6033   0.6053   0.6118   0.6132
  0.6212   0.6260   0.6274   0.6334   0.6420   0.6634   0.6636   0.6693
  0.6698   0.6952   0.6981   0.7014   0.7125   0.7151   0.7494   0.7731
  0.7920   0.7995   0.8009   0.8069   0.8204   0.8234   0.8310   0.8319
  0.8381   0.8416   0.8426   0.8451   0.8457   0.8487   0.8501   0.8519
  0.8648   0.8670   0.8800   0.8830   0.8840   0.8896   0.8937   0.9075
  0.9081   0.9185   0.9195   0.9298   0.9344   0.9417   0.9435   0.9462
  0.9476   0.9587   0.9614   0.9615   0.9644   0.9659   0.9826   0.9844
  0.9900   0.9967   0.9984   1.0024   1.0116   1.0189   1.0463   1.0612
  1.0782   1.0818   1.0841   1.1273   1.1470   1.1658   1.1661   1.1779
  1.1934   1.2081   1.2111   1.2283   1.2397   1.2399   1.2669   1.2685
  1.2710   1.2929   1.3003   1.3062   1.3122   1.3211   1.3478   1.3600
  1.3683   1.3795   1.4111   1.4574   1.4610   1.4945   1.5187   1.5349
  1.5498   1.5594   1.5656   1.5695   1.5976   1.6027   1.6084   1.6575
  1.6758   1.7149   1.7369   1.7494   1.7525   1.7666   1.7972   1.8228
  1.8436   1.8445   1.8649   1.8717   1.8876   1.8967   1.9046   1.9459
  1.9470   1.9520   1.9586   1.9824   2.0352   2.0452   2.0619   2.0740
  2.0930   2.1433   2.1562   2.1837   2.2149   2.2262   2.2489   2.2572
  2.2607   2.2670   2.2801   2.3041   2.3089   2.3134   2.3153   2.3181
  2.3374   2.3676   2.3816   2.3957   2.4170   2.4211   2.4460   2.4627
  2.4734   2.5016   2.5253   2.5322   2.5363   2.5474   2.5544   2.5610
  2.5962   2.6110   2.6269   2.6277   2.6425   2.6723   2.6812   2.7121
  2.7149   2.7245   2.7397   2.7410   2.7609   2.7701   2.7945   2.8102
  2.8204   2.8779   2.8918   2.9149   2.9580   3.0383   3.0648   3.0679
  3.1004   3.1121   3.1240   3.1547   3.1739   3.2325   3.2329   3.2462
  3.2631   3.3395   3.3559   3.4356   3.5174   3.5494   3.6322   3.7073
  3.7654   3.7858   3.8979   3.9307   4.0155   4.0821   4.3817   4.7893
  4.8132   9.7368   9.7657   9.7798   9.7986   9.8294   9.8496   9.8566
 23.3104  23.4893  23.7845  23.8406  23.8540  23.8597  23.9255  23.9375
 24.0202  24.0394  24.0787  24.1022  25.8106  25.8160  25.8207  25.9525
 25.9863  25.9983  26.0053  26.0951  26.1209  26.1394  26.1796  26.3123
 26.3659  26.4331  26.5719  26.6003  26.6045  26.6743  26.8284  26.8397
 27.0149 215.7304 215.7571 215.7745 215.7998 215.8365 215.8563 215.8684
 --------------------------------------------------------------

          Ground-State Mulliken Net Atomic Charges

     Atom                 Charge (a.u.)
  ----------------------------------------
      1 C                    -0.335900
      2 C                    -0.530896
      3 Cl                    0.489940
      4 C                     0.261952
      5 Cl                    0.494588
      6 C                    -1.651089
      7 H                     0.217365
      8 C                     0.269566
      9 Cl                    0.494227
     10 C                    -0.532786
     11 Cl                    0.490449
     12 C                    -0.099017
     13 C                    -0.332439
     14 Cl                    0.313809
     15 C                    -0.314092
     16 H                     0.229517
     17 C                     0.153568
     18 Cl                    0.474602
     19 C                    -0.310237
     20 H                     0.229426
     21 C                    -0.328248
     22 Cl                    0.315694
  ----------------------------------------
  Sum of atomic charges =     0.000000

 -----------------------------------------------------------------
                    Cartesian Multipole Moments
 -----------------------------------------------------------------
    Charge (ESU x 10^10)
                 0.0000
    Dipole Moment (Debye)
         X       0.1943      Y      -0.0057      Z      -0.1159
       Tot       0.2263
    Quadrupole Moments (Debye-Ang)
        XX    -153.0369     XY      -1.3353     YY    -158.3115
        XZ      -3.7818     YZ      -1.9594     ZZ    -157.0190
    Octopole Moments (Debye-Ang^2)
       XXX    -237.3784    XXY      -3.6731    XYY     -74.0056
       YYY       4.8948    XXZ      58.6248    XYZ      -3.3539
       YYZ      44.4470    XZZ     -79.5174    YZZ       7.3712
       ZZZ     130.1820
    Hexadecapole Moments (Debye-Ang^3)
      XXXX   -6136.2456   XXXY     134.4298   XXYY   -1193.3597
      XYYY     170.1121   YYYY   -1019.8622   XXXZ     930.2034
      XXYZ      52.0416   XYYZ     307.5637   YYYZ     169.2719
      XXZZ   -1714.0682   XYZZ      79.4379   YYZZ    -868.2119
      XZZZ     927.3454   YZZZ     151.9712   ZZZZ   -4151.0149
 -----------------------------------------------------------------
 Calculating analytic gradient of the SCF energy
 Gradient of SCF Energy
            1           2           3           4           5           6
    1   0.0000808  -0.0009579   0.0049956   0.0002541   0.0005001   0.0001316
    2  -0.0000361  -0.0021226  -0.0209405  -0.0001515   0.0000662  -0.0000189
    3  -0.0000175  -0.0000378  -0.0121200  -0.0007221   0.0003507  -0.0000659
            7           8           9          10          11          12
    1  -0.0000495   0.0007718  -0.0000785  -0.0003119   0.0137227   0.0007860
    2  -0.0000424   0.0001527  -0.0001120   0.0020851   0.0205851   0.0000041
    3   0.0000434   0.0001674  -0.0005854   0.0008026   0.0009481  -0.0004456
           13          14          15          16          17          18
    1   0.0008311  -0.0045952  -0.0010346   0.0000306   0.0009879   0.0001992
    2   0.0007565   0.0203556   0.0011527   0.0000269  -0.0000329   0.0000311
    3   0.0017414   0.0135317  -0.0003729   0.0000086  -0.0006322  -0.0001377
           19          20          21          22
    1  -0.0002534  -0.0000190  -0.0011571  -0.0148345
    2  -0.0010578   0.0000085  -0.0007216  -0.0199882
    3   0.0011117  -0.0000149  -0.0015668  -0.0019867
 Max gradient component =       2.094E-02
 RMS gradient           =       6.147E-03
 Gradient time:  CPU 322.14 s  wall 322.15 s
 Geometry Optimization Parameters
   NAtoms,    NIC,     NZ,  NCons,   NDum,   NFix, NCnnct, MaxDiis
       22     171      22       0       0       0       0       0

 Cartesian Hessian Update
 Hessian updated using BFGS update


** GEOMETRY OPTIMIZATION IN DELOCALIZED INTERNAL COORDINATES **
   Searching for a Minimum

   Optimization Cycle:   5

                       Coordinates (Angstroms)
     ATOM                X               Y               Z
      1  C        -0.0036737517    0.0011588310    0.0025275611
      2  C        -0.0073179096    0.0922204367    1.4087519476
      3  Cl        1.4947297703    0.2075529469    2.2736573911
      4  C        -1.2106784108    0.1135210200    2.1184048865
      5  Cl       -1.2409677207    0.2290196271    3.8595578881
      6  C        -2.4225760177    0.0528961403    1.4459513343
      7  H        -3.3502974412    0.0728170513    2.0002584589
      8  C        -2.4418982515   -0.0331175427    0.0616841149
      9  Cl       -3.9913973613   -0.1146885135   -0.7370537915
     10  C        -1.2456899077   -0.0626967047   -0.6599503538
     11  Cl       -1.2976139794   -0.2096988435   -2.3899379433
     12  C         1.2733803058   -0.0275445364   -0.7603869749
     13  C         2.2901975491   -0.9599268874   -0.4794181257
     14  Cl        2.0681295069   -2.1536484224    0.7750455254
     15  C         3.4881686855   -0.9974111458   -1.1826642365
     16  H         4.2386195620   -1.7351849261   -0.9368248881
     17  C         3.6948681619   -0.0828675043   -2.2058531610
     18  Cl        5.1972054007   -0.1173027103   -3.1032837469
     19  C         2.7275525809    0.8585327957   -2.5281678730
     20  H         2.8908223344    1.5756955905   -3.3199038662
     21  C         1.5398503839    0.8753055493   -1.8069187983
     22  Cl        0.3714386478    2.1019018443   -2.2295584512
   Point Group: c1    Number of degrees of freedom:    60


   Energy is  -3680.722186059

 Hessian updated using BFGS update

 60 Hessian modes will be used to form the next step
  Hessian Eigenvalues:
     0.016315    0.017505    0.019672    0.020575    0.020682    0.021678
     0.022422    0.022741    0.023495    0.024090    0.024090    0.024114
     0.024114    0.024135    0.024136    0.024142    0.024143    0.042862
     0.055164    0.099212    0.101106    0.159995    0.160000    0.160022
     0.215946    0.225103    0.227122    0.232407    0.235577    0.237126
     0.238798    0.249977    0.249991    0.249999    0.250000    0.250010
     0.252762    0.287910    0.289977    0.290263    0.292903    0.301033
     0.301050    0.301388    0.317199    0.356665    0.356672    0.356688
     0.404339    0.407366    0.418417    0.425613    0.457041    0.458549
     0.466598    0.470579    0.478201    0.478202    0.479160    0.480942

 Minimum search - taking simple RFO step
 Searching for Lamda that Minimizes Along All modes
 Value Taken    Lamda =  -0.01916330
 Calculated Step too Large.  Step scaled by  0.537656
 Step Taken.  Stepsize is  0.300000

                             Maximum     Tolerance    Cnvgd?
         Gradient           0.027139      0.000300      NO
         Displacement       0.228256      0.001200      NO
         Energy change     -0.012266      0.000001      NO


 New Cartesian Coordinates Obtained by Inverse Iteration

 Displacement from previous Coordinates is:  0.400377
 ----------------------------------------------------------------
             Standard Nuclear Orientation (Angstroms)
    I     Atom           X                Y                Z
 ----------------------------------------------------------------
    1      C      -0.0041250156     0.0010391301     0.0026005182
    2      C      -0.0051554224     0.1223989566     1.4055688712
    3      Cl      1.4991358615     0.2700433896     2.2623420202
    4      C      -1.2086738838     0.1440982166     2.1156904215
    5      Cl     -1.2422319252     0.2948154857     3.8534981439
    6      C      -2.4197663192     0.0530671143     1.4443526605
    7      H      -3.3473834418     0.0734140912     1.9987474191
    8      C      -2.4397349584    -0.0638368309     0.0619329026
    9      Cl     -3.9891794396    -0.1804279926    -0.7312439764
   10      C      -1.2430891740    -0.0933016703    -0.6597617161
   11      Cl     -1.2874617143    -0.2735002150    -2.3870968723
   12      C       1.2722899968    -0.0276314816    -0.7600791102
   13      C       2.2738542871    -0.9810030165    -0.5014037608
   14      Cl      2.0312447911    -2.1995436930     0.7274540794
   15      C       3.4721435050    -1.0207454154    -1.2043129675
   16      H       4.2115211386    -1.7750836432    -0.9766484022
   17      C       3.6917019491    -0.0825488732    -2.2036452215
   18      Cl      5.1945116160    -0.1168139282    -3.1009437762
   19      C       2.7397849112     0.8820088496    -2.5042539524
   20      H       2.9143655860     1.6158306354    -3.2779153595
   21      C       1.5518908924     0.8963485737    -1.7828313800
   22      Cl      0.3972088970     2.1479064134    -2.1761336440
 ----------------------------------------------------------------
 Nuclear Repulsion Energy =        2421.11616901 hartrees
 There are       97 alpha and       97 beta electrons
 Applying Cartesian multipole field
    Component          Value
    ---------          -----
     (2,0,0)        1.00000E-12
     (0,2,0)        2.00000E-11
     (0,0,2)       -3.00000E-11
 Nucleus-field energy     =    -0.0000000746 hartrees
 Requested basis set is 6-311++G(d,p)
 There are 178 shells and 495 basis functions
 A cutoff of  1.0D-15 yielded  11759 shell pairs
 There are    100928 function pairs (    108598 Cartesian)
 Smallest overlap matrix eigenvalue = 1.70E-07
 Linear dependence detected in AO basis
 Number of orthogonalized atomic orbitals = 489
 Maximum deviation from orthogonality = 4.048E-10
 Guess from superposition of atomic densities
 Warning:  Energy on first SCF cycle will be non-variational
 SAD guess density has 194.000000 electrons

 -----------------------------------------------------------------------
  General SCF calculation program by
  Eric Jon Sundstrom, Paul Horn, Yuezhi Mao, Dmitri Zuev, Alec White,
  David Stuck, Shaama M.S., Shane Yost, Joonho Lee, David Small,
  Daniel Levine, Susi Lehtola, Hugh Burton, Evgeny Epifanovsky,
  Bang C. Huynh
 -----------------------------------------------------------------------
 Exchange:     0.2000 Hartree-Fock + 0.0800 Slater + 0.7200 B88
 Correlation:  0.1900 VWN1RPA + 0.8100 LYP
 Using SG-1 standard quadrature grid
 A restricted SCF calculation will be
 performed using DIIS
 SCF converges when DIIS error is below 1.0e-08
 ---------------------------------------
  Cycle       Energy         DIIS error
 ---------------------------------------
    1   -3685.2665530161      2.75e-02  
    2   -3680.6159644214      1.97e-03  
    3   -3680.5619840304      2.32e-03  
    4   -3680.7253119441      4.24e-04  
    5   -3680.7302872967      1.54e-04  
    6   -3680.7307388863      8.96e-05  
    7   -3680.7309644742      2.54e-05  
    8   -3680.7309825504      8.08e-06  
    9   -3680.7309846340      1.46e-06  
   10   -3680.7309846817      7.55e-07  
   11   -3680.7309846984      1.14e-07  
   12   -3680.7309846988      5.57e-08  
   13   -3680.7309846988      1.93e-08  
   14   -3680.7309846987      5.41e-09  Convergence criterion met
 ---------------------------------------
 SCF time:   CPU 855.93s  wall 856.00s 
 SCF   energy in the final basis set =    -3680.7309846987
 Total energy in the final basis set =    -3680.7309846987

 --------------------------------------------------------------

                    Orbital Energies (a.u.)
 --------------------------------------------------------------

 Alpha MOs
 -- Occupied --
********-101.5790-101.5783-101.5755-101.5754-101.5741-101.5741 -10.2792
-10.2792 -10.2770 -10.2770 -10.2764 -10.2763 -10.2737 -10.2483 -10.2418
-10.2269 -10.2201 -10.2201  -9.4936  -9.4935  -9.4928  -9.4911  -9.4910
 -9.4896  -9.4896  -7.2585  -7.2583  -7.2576  -7.2560  -7.2557  -7.2544
 -7.2544  -7.2484  -7.2483  -7.2478  -7.2477  -7.2477  -7.2472  -7.2458
 -7.2457  -7.2452  -7.2451  -7.2443  -7.2443  -7.2438  -7.2437  -0.9659
 -0.9438  -0.9241  -0.9056  -0.9024  -0.8866  -0.8769  -0.8467  -0.8357
 -0.8032  -0.7687  -0.7541  -0.7429  -0.6730  -0.6439  -0.6236  -0.6224
 -0.5572  -0.5552  -0.5320  -0.5316  -0.4993  -0.4861  -0.4724  -0.4708
 -0.4685  -0.4616  -0.4520  -0.4386  -0.4251  -0.4246  -0.4146  -0.4130
 -0.3929  -0.3927  -0.3826  -0.3650  -0.3536  -0.3483  -0.3437  -0.3387
 -0.3365  -0.3325  -0.3267  -0.3234  -0.3118  -0.2930  -0.2786  -0.2707
 -0.2625
 -- Virtual --
 -0.0803  -0.0607  -0.0553  -0.0431  -0.0423  -0.0304  -0.0092  -0.0082
 -0.0001   0.0095   0.0106   0.0118   0.0133   0.0271   0.0295   0.0323
  0.0426   0.0459   0.0496   0.0533   0.0555   0.0616   0.0701   0.0738
  0.0782   0.0808   0.0844   0.0868   0.0872   0.0928   0.0943   0.0997
  0.1011   0.1087   0.1099   0.1107   0.1139   0.1159   0.1167   0.1226
  0.1228   0.1256   0.1289   0.1296   0.1313   0.1325   0.1413   0.1431
  0.1450   0.1505   0.1541   0.1576   0.1628   0.1674   0.1688   0.1766
  0.1779   0.1825   0.1848   0.1958   0.2017   0.2046   0.2077   0.2083
  0.2141   0.2151   0.2218   0.2224   0.2295   0.2300   0.2346   0.2414
  0.2434   0.2481   0.2491   0.2567   0.2581   0.2620   0.2624   0.2648
  0.2682   0.2693   0.2743   0.2792   0.2853   0.2860   0.2881   0.2929
  0.2973   0.3062   0.3141   0.3182   0.3191   0.3236   0.3301   0.3382
  0.3442   0.3644   0.3848   0.4013   0.4040   0.4179   0.4267   0.4325
  0.4366   0.4490   0.4497   0.4499   0.4649   0.4686   0.4692   0.4755
  0.4882   0.4884   0.4915   0.4943   0.5015   0.5041   0.5070   0.5075
  0.5167   0.5178   0.5308   0.5454   0.5496   0.5594   0.5693   0.5743
  0.5814   0.5874   0.5902   0.5994   0.6017   0.6059   0.6116   0.6121
  0.6211   0.6255   0.6327   0.6347   0.6451   0.6625   0.6627   0.6671
  0.6749   0.6936   0.6964   0.7023   0.7116   0.7147   0.7531   0.7731
  0.7946   0.8006   0.8018   0.8041   0.8207   0.8247   0.8314   0.8320
  0.8378   0.8419   0.8423   0.8443   0.8485   0.8489   0.8509   0.8512
  0.8650   0.8663   0.8819   0.8821   0.8839   0.8881   0.8964   0.9069
  0.9078   0.9197   0.9222   0.9269   0.9351   0.9374   0.9437   0.9472
  0.9479   0.9540   0.9552   0.9623   0.9655   0.9663   0.9769   0.9829
  0.9907   0.9956   0.9992   1.0025   1.0127   1.0217   1.0432   1.0611
  1.0761   1.0801   1.0869   1.1312   1.1456   1.1643   1.1661   1.1776
  1.1925   1.2068   1.2092   1.2278   1.2391   1.2399   1.2682   1.2687
  1.2755   1.2929   1.2997   1.3028   1.3150   1.3204   1.3474   1.3575
  1.3723   1.3794   1.4144   1.4614   1.4619   1.4973   1.5175   1.5356
  1.5510   1.5578   1.5657   1.5707   1.5969   1.6044   1.6078   1.6562
  1.6760   1.7139   1.7378   1.7512   1.7527   1.7669   1.7990   1.8211
  1.8399   1.8431   1.8639   1.8721   1.8866   1.9025   1.9075   1.9448
  1.9470   1.9531   1.9587   1.9816   2.0342   2.0455   2.0608   2.0741
  2.0910   2.1427   2.1545   2.1861   2.2167   2.2275   2.2477   2.2544
  2.2628   2.2713   2.2757   2.2994   2.3044   2.3047   2.3136   2.3239
  2.3346   2.3691   2.3865   2.4010   2.4161   2.4230   2.4450   2.4609
  2.4738   2.5029   2.5253   2.5326   2.5355   2.5462   2.5564   2.5601
  2.5960   2.6099   2.6255   2.6282   2.6446   2.6724   2.6834   2.7093
  2.7155   2.7242   2.7392   2.7402   2.7600   2.7700   2.7935   2.8092
  2.8206   2.8753   2.8915   2.9194   2.9606   3.0405   3.0655   3.0683
  3.0994   3.1108   3.1215   3.1547   3.1737   3.2318   3.2322   3.2466
  3.2624   3.3389   3.3557   3.4384   3.5187   3.5506   3.6328   3.7066
  3.7655   3.7853   3.8978   3.9321   4.0170   4.0830   4.3747   4.7878
  4.8141   9.7385   9.7660   9.7815   9.8000   9.8411   9.8490   9.8521
 23.3120  23.4907  23.7860  23.8432  23.8545  23.8600  23.9269  23.9376
 24.0271  24.0387  24.0777  24.1020  25.8095  25.8138  25.8178  25.9458
 25.9550  25.9723  26.0104  26.0964  26.1189  26.1354  26.1740  26.3221
 26.3791  26.4254  26.5724  26.5976  26.6035  26.6810  26.8245  26.8363
 27.0139 215.7324 215.7575 215.7764 215.8020 215.8450 215.8580 215.8644
 --------------------------------------------------------------

          Ground-State Mulliken Net Atomic Charges

     Atom                 Charge (a.u.)
  ----------------------------------------
      1 C                    -0.313475
      2 C                    -0.514047
      3 Cl                    0.457609
      4 C                     0.241630
      5 Cl                    0.502628
      6 C                    -1.624039
      7 H                     0.219626
      8 C                     0.246848
      9 Cl                    0.502230
     10 C                    -0.516199
     11 Cl                    0.458745
     12 C                    -0.082332
     13 C                    -0.350438
     14 Cl                    0.282456
     15 C                    -0.281967
     16 H                     0.230514
     17 C                     0.172981
     18 Cl                    0.478908
     19 C                    -0.277107
     20 H                     0.230405
     21 C                    -0.349188
     22 Cl                    0.284210
  ----------------------------------------
  Sum of atomic charges =     0.000000

 -----------------------------------------------------------------
                    Cartesian Multipole Moments
 -----------------------------------------------------------------
    Charge (ESU x 10^10)
                -0.0000
    Dipole Moment (Debye)
         X       0.1853      Y      -0.0055      Z      -0.1107
       Tot       0.2159
    Quadrupole Moments (Debye-Ang)
        XX    -153.0215     XY      -1.2728     YY    -158.0578
        XZ      -3.8990     YZ      -1.8565     ZZ    -157.1340
    Octopole Moments (Debye-Ang^2)
       XXX    -238.1382    XXY      -3.6143    XYY     -73.2522
       YYY       4.8692    XXZ      58.2183    XYZ      -3.3589
       YYZ      43.9963    XZZ     -79.7327    YZZ       7.3853
       ZZZ     131.1619
    Hexadecapole Moments (Debye-Ang^3)
      XXXX   -6120.4076   XXXY     118.5462   XXYY   -1195.0231
      XYYY     151.4684   YYYY   -1061.8076   XXXZ     937.2452
      XXYZ      44.0947   XYYZ     308.5545   YYYZ     139.5725
      XXZZ   -1704.8572   XYZZ      75.5680   YYZZ    -868.0867
      XZZZ     935.7642   YZZZ     128.0462   ZZZZ   -4115.4792
 -----------------------------------------------------------------
 Calculating analytic gradient of the SCF energy
 Gradient of SCF Energy
            1           2           3           4           5           6
    1   0.0004659  -0.0001755   0.0030802   0.0002795   0.0002261  -0.0001177
    2  -0.0000343  -0.0018068  -0.0150812  -0.0001322   0.0000357  -0.0000127
    3  -0.0002593   0.0001486  -0.0086356  -0.0002539   0.0001371   0.0000504
            7           8           9          10          11          12
    1  -0.0000013   0.0003319  -0.0000096  -0.0001200   0.0095996  -0.0002474
    2  -0.0000469   0.0001180  -0.0000706   0.0017651   0.0149063   0.0000502
    3   0.0000219  -0.0000406  -0.0002519   0.0000307   0.0011181   0.0001391
           13          14          15          16          17          18
    1   0.0006458  -0.0028306  -0.0003435  -0.0000338   0.0004827   0.0001279
    2   0.0011351   0.0144153   0.0004975   0.0000334  -0.0000229   0.0000302
    3   0.0012203   0.0096512  -0.0001260   0.0000280  -0.0003263  -0.0000988
           19          20          21          22
    1  -0.0000897  -0.0000782  -0.0008069  -0.0103853
    2  -0.0004175   0.0000017  -0.0011757  -0.0141877
    3   0.0003616   0.0000356  -0.0011322  -0.0018183
 Max gradient component =       1.508E-02
 RMS gradient           =       4.375E-03
 Gradient time:  CPU 311.63 s  wall 311.64 s
 Geometry Optimization Parameters
   NAtoms,    NIC,     NZ,  NCons,   NDum,   NFix, NCnnct, MaxDiis
       22     171      22       0       0       0       0       0

 Cartesian Hessian Update
 Hessian updated using BFGS update


** GEOMETRY OPTIMIZATION IN DELOCALIZED INTERNAL COORDINATES **
   Searching for a Minimum

   Optimization Cycle:   6

                       Coordinates (Angstroms)
     ATOM                X               Y               Z
      1  C        -0.0041250156    0.0010391301    0.0026005182
      2  C        -0.0051554224    0.1223989566    1.4055688712
      3  Cl        1.4991358615    0.2700433896    2.2623420202
      4  C        -1.2086738838    0.1440982166    2.1156904215
      5  Cl       -1.2422319252    0.2948154857    3.8534981439
      6  C        -2.4197663192    0.0530671143    1.4443526605
      7  H        -3.3473834418    0.0734140912    1.9987474191
      8  C        -2.4397349584   -0.0638368309    0.0619329026
      9  Cl       -3.9891794396   -0.1804279926   -0.7312439764
     10  C        -1.2430891740   -0.0933016703   -0.6597617161
     11  Cl       -1.2874617143   -0.2735002150   -2.3870968723
     12  C         1.2722899968   -0.0276314816   -0.7600791102
     13  C         2.2738542871   -0.9810030165   -0.5014037608
     14  Cl        2.0312447911   -2.1995436930    0.7274540794
     15  C         3.4721435050   -1.0207454154   -1.2043129675
     16  H         4.2115211386   -1.7750836432   -0.9766484022
     17  C         3.6917019491   -0.0825488732   -2.2036452215
     18  Cl        5.1945116160   -0.1168139282   -3.1009437762
     19  C         2.7397849112    0.8820088496   -2.5042539524
     20  H         2.9143655860    1.6158306354   -3.2779153595
     21  C         1.5518908924    0.8963485737   -1.7828313800
     22  Cl        0.3972088970    2.1479064134   -2.1761336440
   Point Group: c1    Number of degrees of freedom:    60


   Energy is  -3680.730984699

 Hessian updated using BFGS update

 60 Hessian modes will be used to form the next step
  Hessian Eigenvalues:
     0.016315    0.017505    0.019456    0.020575    0.020682    0.021679
     0.022329    0.022741    0.023498    0.024089    0.024090    0.024114
     0.024114    0.024135    0.024136    0.024142    0.024143    0.033331
     0.055164    0.097235    0.101106    0.159995    0.160000    0.160028
     0.215946    0.224996    0.227125    0.232408    0.235617    0.237154
     0.238798    0.249977    0.249992    0.249999    0.250000    0.250063
     0.252998    0.287919    0.289836    0.290263    0.292903    0.301033
     0.301056    0.301383    0.317214    0.356665    0.356672    0.356689
     0.404306    0.407365    0.418417    0.425613    0.457041    0.458549
     0.466600    0.470626    0.478202    0.478202    0.479167    0.481007

 Minimum search - taking simple RFO step
 Searching for Lamda that Minimizes Along All modes
 Value Taken    Lamda =  -0.01357207
 Calculated Step too Large.  Step scaled by  0.547270
 Step Taken.  Stepsize is  0.300000

                             Maximum     Tolerance    Cnvgd?
         Gradient           0.019389      0.000300      NO
         Displacement       0.227583      0.001200      NO
         Energy change     -0.008799      0.000001      NO


 New Cartesian Coordinates Obtained by Inverse Iteration

 Displacement from previous Coordinates is:  0.410129
 ----------------------------------------------------------------
             Standard Nuclear Orientation (Angstroms)
    I     Atom           X                Y                Z
 ----------------------------------------------------------------
    1      C      -0.0046316162     0.0004970575     0.0026161164
    2      C      -0.0037563642     0.1529865775     1.4011782972
    3      Cl      1.5031450160     0.3328142852     2.2490178322
    4      C      -1.2070219504     0.1755439666     2.1118971232
    5      Cl     -1.2421156208     0.3626214260     3.8458058899
    6      C      -2.4168901882     0.0536412592     1.4426732176
    7      H      -3.3444989254     0.0748967696     1.9971079769
    8      C      -2.4368882687    -0.0952208438     0.0629844457
    9      Cl     -3.9852059424    -0.2475682550    -0.7255940983
   10      C      -1.2399552396    -0.1250328139    -0.6584014911
   11      Cl     -1.2761697998    -0.3387734893    -2.3829764786
   12      C       1.2718878609    -0.0279930836    -0.7601794590
   13      C       2.2566746263    -1.0024535229    -0.5244804885
   14      Cl      1.9914153588    -2.2436592320     0.6785157944
   15      C       3.4549503215    -1.0437168260    -1.2273666288
   16      H       4.1831787269    -1.8142374171    -1.0191892520
   17      C       3.6885794375    -0.0820234057    -2.2013115935
   18      Cl      5.1919208879    -0.1158645376    -3.0983388517
   19      C       2.7525268583     0.9053485472    -2.4783478410
   20      H       2.9394772295     1.6555477467    -3.2331458798
   21      C       1.5642654001     0.9175930921    -1.7573085353
   22      Cl      0.4219643294     2.1915867954    -2.1192391984
 ----------------------------------------------------------------
 Nuclear Repulsion Energy =        2418.45345546 hartrees
 There are       97 alpha and       97 beta electrons
 Applying Cartesian multipole field
    Component          Value
    ---------          -----
     (2,0,0)        1.00000E-12
     (0,2,0)        2.00000E-11
     (0,0,2)       -3.00000E-11
 Nucleus-field energy     =    -0.0000000728 hartrees
 Requested basis set is 6-311++G(d,p)
 There are 178 shells and 495 basis functions
 A cutoff of  1.0D-15 yielded  11765 shell pairs
 There are    101051 function pairs (    108728 Cartesian)
 Smallest overlap matrix eigenvalue = 1.67E-07
 Linear dependence detected in AO basis
 Number of orthogonalized atomic orbitals = 489
 Maximum deviation from orthogonality = 4.717E-10
 Guess from superposition of atomic densities
 Warning:  Energy on first SCF cycle will be non-variational
 SAD guess density has 194.000000 electrons

 -----------------------------------------------------------------------
  General SCF calculation program by
  Eric Jon Sundstrom, Paul Horn, Yuezhi Mao, Dmitri Zuev, Alec White,
  David Stuck, Shaama M.S., Shane Yost, Joonho Lee, David Small,
  Daniel Levine, Susi Lehtola, Hugh Burton, Evgeny Epifanovsky,
  Bang C. Huynh
 -----------------------------------------------------------------------
 Exchange:     0.2000 Hartree-Fock + 0.0800 Slater + 0.7200 B88
 Correlation:  0.1900 VWN1RPA + 0.8100 LYP
 Using SG-1 standard quadrature grid
 A restricted SCF calculation will be
 performed using DIIS
 SCF converges when DIIS error is below 1.0e-08
 ---------------------------------------
  Cycle       Energy         DIIS error
 ---------------------------------------
    1   -3685.2516495524      2.75e-02  
    2   -3680.6222872515      1.97e-03  
    3   -3680.5686630169      2.31e-03  
    4   -3680.7318307644      4.18e-04  
    5   -3680.7367100411      1.45e-04  
    6   -3680.7371110658      8.26e-05  
    7   -3680.7372995997      2.43e-05  
    8   -3680.7373159057      8.41e-06  
    9   -3680.7373181817      1.43e-06  
   10   -3680.7373182271      7.48e-07  
   11   -3680.7373182430      1.11e-07  
   12   -3680.7373182436      5.42e-08  
   13   -3680.7373182435      1.87e-08  
   14   -3680.7373182434      5.12e-09  Convergence criterion met
 ---------------------------------------
 SCF time:   CPU 847.00s  wall 847.00s 
 SCF   energy in the final basis set =    -3680.7373182434
 Total energy in the final basis set =    -3680.7373182434

 --------------------------------------------------------------

                    Orbital Energies (a.u.)
 --------------------------------------------------------------

 Alpha MOs
 -- Occupied --
********-101.5791-101.5782-101.5764-101.5763-101.5748-101.5748 -10.2792
-10.2792 -10.2769 -10.2769 -10.2765 -10.2764 -10.2738 -10.2478 -10.2412
-10.2270 -10.2202 -10.2202  -9.4938  -9.4937  -9.4927  -9.4918  -9.4917
 -9.4902  -9.4901  -7.2586  -7.2584  -7.2574  -7.2567  -7.2564  -7.2550
 -7.2549  -7.2486  -7.2485  -7.2479  -7.2479  -7.2475  -7.2471  -7.2465
 -7.2465  -7.2459  -7.2458  -7.2449  -7.2448  -7.2444  -7.2443  -0.9656
 -0.9438  -0.9235  -0.9053  -0.9020  -0.8870  -0.8774  -0.8460  -0.8361
 -0.8031  -0.7688  -0.7542  -0.7431  -0.6727  -0.6435  -0.6235  -0.6230
 -0.5571  -0.5547  -0.5331  -0.5316  -0.4989  -0.4862  -0.4722  -0.4708
 -0.4686  -0.4612  -0.4515  -0.4386  -0.4252  -0.4226  -0.4149  -0.4124
 -0.3919  -0.3912  -0.3817  -0.3642  -0.3539  -0.3479  -0.3437  -0.3396
 -0.3356  -0.3326  -0.3267  -0.3264  -0.3163  -0.2921  -0.2782  -0.2712
 -0.2638
 -- Virtual --
 -0.0790  -0.0607  -0.0551  -0.0439  -0.0436  -0.0304  -0.0092  -0.0082
 -0.0002   0.0097   0.0105   0.0116   0.0131   0.0271   0.0299   0.0320
  0.0424   0.0459   0.0494   0.0531   0.0555   0.0610   0.0695   0.0735
  0.0784   0.0808   0.0840   0.0869   0.0872   0.0928   0.0940   0.1002
  0.1014   0.1084   0.1097   0.1106   0.1137   0.1156   0.1166   0.1221
  0.1228   0.1250   0.1291   0.1293   0.1309   0.1322   0.1413   0.1437
  0.1443   0.1503   0.1532   0.1568   0.1625   0.1672   0.1690   0.1765
  0.1766   0.1815   0.1841   0.1952   0.2023   0.2060   0.2070   0.2086
  0.2140   0.2155   0.2220   0.2231   0.2295   0.2308   0.2344   0.2404
  0.2436   0.2475   0.2483   0.2562   0.2581   0.2623   0.2624   0.2649
  0.2687   0.2700   0.2728   0.2793   0.2818   0.2854   0.2879   0.2939
  0.2975   0.3042   0.3152   0.3179   0.3192   0.3233   0.3304   0.3377
  0.3443   0.3640   0.3857   0.4009   0.4035   0.4181   0.4269   0.4329
  0.4347   0.4490   0.4508   0.4512   0.4641   0.4688   0.4736   0.4762
  0.4889   0.4901   0.4917   0.4940   0.4986   0.5021   0.5075   0.5083
  0.5156   0.5189   0.5314   0.5454   0.5500   0.5618   0.5702   0.5741
  0.5869   0.5872   0.5910   0.5994   0.6020   0.6069   0.6107   0.6112
  0.6214   0.6249   0.6341   0.6404   0.6481   0.6609   0.6618   0.6652
  0.6808   0.6918   0.6951   0.7031   0.7095   0.7140   0.7560   0.7746
  0.7964   0.8014   0.8027   0.8031   0.8213   0.8260   0.8317   0.8318
  0.8379   0.8412   0.8425   0.8440   0.8490   0.8502   0.8516   0.8520
  0.8640   0.8642   0.8794   0.8824   0.8837   0.8867   0.8984   0.9052
  0.9058   0.9196   0.9231   0.9252   0.9323   0.9363   0.9404   0.9441
  0.9473   0.9533   0.9545   0.9629   0.9658   0.9698   0.9731   0.9849
  0.9923   0.9942   0.9985   1.0007   1.0133   1.0239   1.0410   1.0609
  1.0738   1.0821   1.0890   1.1352   1.1445   1.1632   1.1671   1.1777
  1.1917   1.2040   1.2109   1.2276   1.2387   1.2402   1.2682   1.2691
  1.2800   1.2934   1.2992   1.2994   1.3197   1.3209   1.3465   1.3548
  1.3770   1.3790   1.4181   1.4618   1.4660   1.4996   1.5159   1.5367
  1.5526   1.5561   1.5664   1.5719   1.5965   1.6059   1.6070   1.6548
  1.6765   1.7134   1.7387   1.7528   1.7530   1.7670   1.8007   1.8196
  1.8346   1.8427   1.8621   1.8725   1.8854   1.9088   1.9103   1.9442
  1.9471   1.9542   1.9598   1.9811   2.0333   2.0458   2.0599   2.0742
  2.0892   2.1416   2.1526   2.1896   2.2195   2.2282   2.2459   2.2513
  2.2629   2.2712   2.2769   2.2917   2.2989   2.2994   2.3170   2.3269
  2.3336   2.3715   2.3895   2.4063   2.4159   2.4236   2.4437   2.4597
  2.4716   2.5016   2.5246   2.5331   2.5354   2.5454   2.5563   2.5619
  2.5967   2.6086   2.6214   2.6292   2.6473   2.6727   2.6854   2.7068
  2.7164   2.7239   2.7389   2.7391   2.7588   2.7699   2.7917   2.8083
  2.8208   2.8715   2.8912   2.9239   2.9629   3.0429   3.0666   3.0687
  3.0991   3.1099   3.1199   3.1550   3.1739   3.2320   3.2330   3.2473
  3.2619   3.3382   3.3560   3.4416   3.5196   3.5520   3.6345   3.7062
  3.7661   3.7851   3.8977   3.9341   4.0183   4.0836   4.3673   4.7875
  4.8153   9.7414   9.7664   9.7824   9.8019   9.8329   9.8416   9.8756
 23.3135  23.4918  23.7877  23.8461  23.8551  23.8605  23.9289  23.9385
 24.0347  24.0383  24.0774  24.1023  25.8072  25.8108  25.8152  25.9147
 25.9262  25.9770  26.0112  26.1020  26.1174  26.1386  26.1747  26.3310
 26.3727  26.4134  26.5725  26.5960  26.6039  26.6911  26.8189  26.8330
 27.0079 215.7356 215.7580 215.7773 215.8045 215.8341 215.8484 215.8930
 --------------------------------------------------------------

          Ground-State Mulliken Net Atomic Charges

     Atom                 Charge (a.u.)
  ----------------------------------------
      1 C                    -0.295183
      2 C                    -0.525428
      3 Cl                    0.435488
      4 C                     0.230776
      5 Cl                    0.511005
      6 C                    -1.571495
      7 H                     0.221806
      8 C                     0.232050
      9 Cl                    0.510766
     10 C                    -0.526922
     11 Cl                    0.436865
     12 C                    -0.086329
     13 C                    -0.372559
     14 Cl                    0.261436
     15 C                    -0.247781
     16 H                     0.231361
     17 C                     0.195034
     18 Cl                    0.483866
     19 C                    -0.242110
     20 H                     0.231221
     21 C                    -0.376948
     22 Cl                    0.263081
  ----------------------------------------
  Sum of atomic charges =     0.000000

 -----------------------------------------------------------------
                    Cartesian Multipole Moments
 -----------------------------------------------------------------
    Charge (ESU x 10^10)
                 0.0000
    Dipole Moment (Debye)
         X       0.1761      Y      -0.0045      Z      -0.1054
       Tot       0.2053
    Quadrupole Moments (Debye-Ang)
        XX    -153.0174     XY      -1.2225     YY    -157.8200
        XZ      -4.0003     YZ      -1.7715     ZZ    -157.2419
    Octopole Moments (Debye-Ang^2)
       XXX    -238.8321    XXY      -3.4693    XYY     -72.5486
       YYY       4.8817    XXZ      57.8288    XYZ      -3.3263
       YYZ      43.5717    XZZ     -79.9322    YZZ       7.3386
       ZZZ     132.0925
    Hexadecapole Moments (Debye-Ang^3)
      XXXX   -6102.3625   XXXY     102.0929   XXYY   -1196.7954
      XYYY     132.1551   YYYY   -1106.4352   XXXZ     943.9910
      XXYZ      35.6335   XYYZ     309.5194   YYYZ     108.6601
      XXZZ   -1694.6461   XYZZ      71.0332   YYZZ    -867.8906
      XZZZ     944.2971   YZZZ     102.6199   ZZZZ   -4076.9534
 -----------------------------------------------------------------
 Calculating analytic gradient of the SCF energy
 Gradient of SCF Energy
            1           2           3           4           5           6
    1   0.0003083   0.0001153   0.0020284   0.0002525   0.0001172  -0.0001479
    2  -0.0000176  -0.0015163  -0.0108788  -0.0000947   0.0000138  -0.0000071
    3  -0.0001820   0.0000221  -0.0061364  -0.0000763   0.0000475   0.0000550
            7           8           9          10          11          12
    1   0.0000111   0.0001481   0.0000267   0.0000843   0.0067880  -0.0003805
    2  -0.0000429   0.0000605  -0.0000357   0.0014799   0.0107415   0.0000573
    3   0.0000176  -0.0000916  -0.0001186  -0.0001522   0.0009388   0.0001997
           13          14          15          16          17          18
    1   0.0004470  -0.0018296  -0.0000734  -0.0000472   0.0002059   0.0000970
    2   0.0013575   0.0101861   0.0001452   0.0000374  -0.0000069   0.0000254
    3   0.0008821   0.0069702   0.0000082   0.0000242  -0.0001451  -0.0000788
           19          20          21          22
    1  -0.0000504  -0.0000812  -0.0006287  -0.0073909
    2  -0.0000937  -0.0000042  -0.0014124  -0.0099945
    3   0.0000387   0.0000436  -0.0007602  -0.0015068
 Max gradient component =       1.088E-02
 RMS gradient           =       3.128E-03
 Gradient time:  CPU 305.53 s  wall 305.53 s
 Geometry Optimization Parameters
   NAtoms,    NIC,     NZ,  NCons,   NDum,   NFix, NCnnct, MaxDiis
       22     171      22       0       0       0       0       0

 Cartesian Hessian Update
 Hessian updated using BFGS update


** GEOMETRY OPTIMIZATION IN DELOCALIZED INTERNAL COORDINATES **
   Searching for a Minimum

   Optimization Cycle:   7

                       Coordinates (Angstroms)
     ATOM                X               Y               Z
      1  C        -0.0046316162    0.0004970575    0.0026161164
      2  C        -0.0037563642    0.1529865775    1.4011782972
      3  Cl        1.5031450160    0.3328142852    2.2490178322
      4  C        -1.2070219504    0.1755439666    2.1118971232
      5  Cl       -1.2421156208    0.3626214260    3.8458058899
      6  C        -2.4168901882    0.0536412592    1.4426732176
      7  H        -3.3444989254    0.0748967696    1.9971079769
      8  C        -2.4368882687   -0.0952208438    0.0629844457
      9  Cl       -3.9852059424   -0.2475682550   -0.7255940983
     10  C        -1.2399552396   -0.1250328139   -0.6584014911
     11  Cl       -1.2761697998   -0.3387734893   -2.3829764786
     12  C         1.2718878609   -0.0279930836   -0.7601794590
     13  C         2.2566746263   -1.0024535229   -0.5244804885
     14  Cl        1.9914153588   -2.2436592320    0.6785157944
     15  C         3.4549503215   -1.0437168260   -1.2273666288
     16  H         4.1831787269   -1.8142374171   -1.0191892520
     17  C         3.6885794375   -0.0820234057   -2.2013115935
     18  Cl        5.1919208879   -0.1158645376   -3.0983388517
     19  C         2.7525268583    0.9053485472   -2.4783478410
     20  H         2.9394772295    1.6555477467   -3.2331458798
     21  C         1.5642654001    0.9175930921   -1.7573085353
     22  Cl        0.4219643294    2.1915867954   -2.1192391984
   Point Group: c1    Number of degrees of freedom:    60


   Energy is  -3680.737318243

 Hessian updated using BFGS update

 60 Hessian modes will be used to form the next step
  Hessian Eigenvalues:
     0.016314    0.017505    0.018619    0.020575    0.020682    0.021679
     0.022022    0.022741    0.023499    0.024088    0.024090    0.024113
     0.024114    0.024135    0.024136    0.024142    0.024143    0.026090
     0.055165    0.095871    0.101105    0.159995    0.160000    0.160029
     0.215946    0.224916    0.227125    0.232409    0.235640    0.237150
     0.238798    0.249977    0.249992    0.249999    0.250000    0.250074
     0.253031    0.287919    0.289710    0.290263    0.292903    0.301033
     0.301058    0.301375    0.317168    0.356665    0.356672    0.356689
     0.404217    0.407365    0.418417    0.425613    0.457041    0.458549
     0.466597    0.470622    0.478202    0.478202    0.479166    0.480991

 Minimum search - taking simple RFO step
 Searching for Lamda that Minimizes Along All modes
 Value Taken    Lamda =  -0.00977078
 Calculated Step too Large.  Step scaled by  0.550037
 Step Taken.  Stepsize is  0.300000

                             Maximum     Tolerance    Cnvgd?
         Gradient           0.013941      0.000300      NO
         Displacement       0.228000      0.001200      NO
         Energy change     -0.006334      0.000001      NO


 New Cartesian Coordinates Obtained by Inverse Iteration

 Displacement from previous Coordinates is:  0.409191
 ----------------------------------------------------------------
             Standard Nuclear Orientation (Angstroms)
    I     Atom           X                Y                Z
 ----------------------------------------------------------------
    1      C      -0.0052849685    -0.0001450239     0.0024549512
    2      C      -0.0034670928     0.1834311472     1.3960325389
    3      Cl      1.5053604556     0.3958062213     2.2348798777
    4      C      -1.2063047275     0.2067061836     2.1074980315
    5      Cl     -1.2423780229     0.4301735492     3.8368705611
    6      C      -2.4146119038     0.0541578303     1.4414377135
    7      H      -3.3422204534     0.0762495941     1.9959423994
    8      C      -2.4341485639    -0.1262227984     0.0652614893
    9      Cl     -3.9807918825    -0.3146032856    -0.7184029553
   10      C      -1.2370908137    -0.1565140922    -0.6558973420
   11      Cl     -1.2664600305    -0.4034055952    -2.3771370388
   12      C       1.2718778717    -0.0285226287    -0.7607107698
   13      C       2.2394770416    -1.0236152249    -0.5486049426
   14      Cl      1.9519444538    -2.2856544957     0.6284170239
   15      C       3.4377268586    -1.0657237392    -1.2515062039
   16      H       4.1547980942    -1.8516372464    -1.0632283661
   17      C       3.6862765092    -0.0815469768    -2.1992618231
   18      Cl      5.1903377065    -0.1147437036    -3.0956200077
   19      C       2.7663076169     0.9276263738    -2.4517083617
   20      H       2.9661862933     1.6935714268    -3.1871797659
   21      C       1.5774577216     0.9382325237    -1.7314956101
   22      Cl      0.4478599743     2.2329140566    -2.0621245020
 ----------------------------------------------------------------
 Nuclear Repulsion Energy =        2415.99510669 hartrees
 There are       97 alpha and       97 beta electrons
 Applying Cartesian multipole field
    Component          Value
    ---------          -----
     (2,0,0)        1.00000E-12
     (0,2,0)        2.00000E-11
     (0,0,2)       -3.00000E-11
 Nucleus-field energy     =    -0.0000000710 hartrees
 Requested basis set is 6-311++G(d,p)
 There are 178 shells and 495 basis functions
 A cutoff of  1.0D-15 yielded  11777 shell pairs
 There are    101133 function pairs (    108814 Cartesian)
 Smallest overlap matrix eigenvalue = 1.63E-07
 Linear dependence detected in AO basis
 Number of orthogonalized atomic orbitals = 489
 Maximum deviation from orthogonality = 6.502E-10
 Guess from superposition of atomic densities
 Warning:  Energy on first SCF cycle will be non-variational
 SAD guess density has 194.000000 electrons

 -----------------------------------------------------------------------
  General SCF calculation program by
  Eric Jon Sundstrom, Paul Horn, Yuezhi Mao, Dmitri Zuev, Alec White,
  David Stuck, Shaama M.S., Shane Yost, Joonho Lee, David Small,
  Daniel Levine, Susi Lehtola, Hugh Burton, Evgeny Epifanovsky,
  Bang C. Huynh
 -----------------------------------------------------------------------
 Exchange:     0.2000 Hartree-Fock + 0.0800 Slater + 0.7200 B88
 Correlation:  0.1900 VWN1RPA + 0.8100 LYP
 Using SG-1 standard quadrature grid
 A restricted SCF calculation will be
 performed using DIIS
 SCF converges when DIIS error is below 1.0e-08
 ---------------------------------------
  Cycle       Energy         DIIS error
 ---------------------------------------
    1   -3685.2400207660      2.74e-02  
    2   -3680.6267824586      1.97e-03  
    3   -3680.5732620617      2.31e-03  
    4   -3680.7365553828      4.13e-04  
    5   -3680.7413656984      1.38e-04  
    6   -3680.7417381646      7.58e-05  
    7   -3680.7418943755      2.25e-05  
    8   -3680.7419077954      8.85e-06  
    9   -3680.7419103320      1.41e-06  
   10   -3680.7419103758      7.42e-07  
   11   -3680.7419103913      1.08e-07  
   12   -3680.7419103919      5.27e-08  
   13   -3680.7419103918      1.84e-08  
   14   -3680.7419103916      4.94e-09  Convergence criterion met
 ---------------------------------------
 SCF time:   CPU 841.99s  wall 842.00s 
 SCF   energy in the final basis set =    -3680.7419103916
 Total energy in the final basis set =    -3680.7419103916

 --------------------------------------------------------------

                    Orbital Energies (a.u.)
 --------------------------------------------------------------

 Alpha MOs
 -- Occupied --
********-101.5792-101.5780-101.5772-101.5771-101.5756-101.5755 -10.2792
-10.2792 -10.2768 -10.2768 -10.2766 -10.2765 -10.2738 -10.2473 -10.2407
-10.2271 -10.2203 -10.2202  -9.4939  -9.4938  -9.4926  -9.4924  -9.4923
 -9.4907  -9.4907  -7.2588  -7.2585  -7.2573  -7.2573  -7.2570  -7.2555
 -7.2554  -7.2487  -7.2486  -7.2481  -7.2480  -7.2474  -7.2471  -7.2471
 -7.2470  -7.2465  -7.2464  -7.2454  -7.2453  -7.2449  -7.2449  -0.9654
 -0.9439  -0.9230  -0.9050  -0.9018  -0.8874  -0.8778  -0.8454  -0.8364
 -0.8029  -0.7690  -0.7542  -0.7433  -0.6725  -0.6432  -0.6236  -0.6234
 -0.5570  -0.5542  -0.5341  -0.5317  -0.4986  -0.4862  -0.4720  -0.4709
 -0.4688  -0.4609  -0.4512  -0.4387  -0.4253  -0.4209  -0.4152  -0.4118
 -0.3910  -0.3900  -0.3809  -0.3635  -0.3543  -0.3477  -0.3439  -0.3405
 -0.3349  -0.3326  -0.3288  -0.3268  -0.3201  -0.2911  -0.2780  -0.2717
 -0.2647
 -- Virtual --
 -0.0775  -0.0608  -0.0549  -0.0456  -0.0441  -0.0304  -0.0093  -0.0083
 -0.0002   0.0097   0.0103   0.0115   0.0128   0.0271   0.0302   0.0316
  0.0421   0.0459   0.0491   0.0530   0.0557   0.0605   0.0687   0.0733
  0.0787   0.0808   0.0836   0.0866   0.0875   0.0928   0.0936   0.1006
  0.1017   0.1080   0.1094   0.1104   0.1136   0.1151   0.1166   0.1216
  0.1227   0.1245   0.1290   0.1293   0.1303   0.1319   0.1414   0.1437
  0.1442   0.1503   0.1524   0.1562   0.1623   0.1675   0.1692   0.1756
  0.1766   0.1806   0.1834   0.1947   0.2028   0.2058   0.2075   0.2094
  0.2136   0.2158   0.2218   0.2234   0.2295   0.2322   0.2341   0.2394
  0.2436   0.2447   0.2483   0.2564   0.2584   0.2623   0.2624   0.2656
  0.2691   0.2703   0.2714   0.2782   0.2805   0.2842   0.2877   0.2939
  0.2977   0.3035   0.3164   0.3172   0.3191   0.3231   0.3274   0.3379
  0.3436   0.3637   0.3864   0.3999   0.4029   0.4189   0.4275   0.4329
  0.4332   0.4490   0.4517   0.4518   0.4628   0.4674   0.4769   0.4782
  0.4863   0.4886   0.4938   0.4945   0.4995   0.5022   0.5089   0.5103
  0.5148   0.5194   0.5319   0.5450   0.5516   0.5640   0.5707   0.5734
  0.5866   0.5913   0.5921   0.5983   0.6028   0.6067   0.6107   0.6111
  0.6217   0.6248   0.6342   0.6471   0.6497   0.6586   0.6613   0.6651
  0.6849   0.6899   0.6947   0.7026   0.7064   0.7129   0.7582   0.7772
  0.7958   0.8019   0.8042   0.8044   0.8221   0.8273   0.8317   0.8325
  0.8379   0.8416   0.8421   0.8439   0.8490   0.8508   0.8520   0.8536
  0.8611   0.8628   0.8782   0.8809   0.8824   0.8862   0.8998   0.8998
  0.9049   0.9173   0.9207   0.9232   0.9306   0.9339   0.9385   0.9446
  0.9474   0.9544   0.9565   0.9637   0.9655   0.9718   0.9744   0.9883
  0.9925   0.9943   0.9970   0.9985   1.0126   1.0245   1.0396   1.0595
  1.0726   1.0859   1.0911   1.1393   1.1438   1.1624   1.1689   1.1780
  1.1910   1.2026   1.2132   1.2279   1.2384   1.2405   1.2674   1.2698
  1.2828   1.2945   1.2961   1.2989   1.3188   1.3271   1.3446   1.3522
  1.3783   1.3814   1.4213   1.4603   1.4710   1.4991   1.5140   1.5379
  1.5542   1.5543   1.5678   1.5729   1.5963   1.6055   1.6066   1.6533
  1.6774   1.7134   1.7397   1.7533   1.7540   1.7667   1.8018   1.8183
  1.8291   1.8421   1.8602   1.8726   1.8838   1.9127   1.9146   1.9441
  1.9471   1.9551   1.9617   1.9810   2.0325   2.0459   2.0593   2.0741
  2.0878   2.1396   2.1507   2.1936   2.2235   2.2288   2.2436   2.2492
  2.2626   2.2669   2.2819   2.2885   2.2936   2.2970   2.3205   2.3263
  2.3329   2.3739   2.3903   2.4083   2.4162   2.4233   2.4434   2.4589
  2.4687   2.4972   2.5234   2.5329   2.5357   2.5457   2.5540   2.5649
  2.5982   2.6075   2.6153   2.6307   2.6505   2.6728   2.6869   2.7043
  2.7171   2.7235   2.7374   2.7395   2.7576   2.7702   2.7892   2.8076
  2.8210   2.8666   2.8908   2.9280   2.9648   3.0451   3.0679   3.0694
  3.0993   3.1094   3.1189   3.1550   3.1745   3.2333   3.2341   3.2481
  3.2614   3.3370   3.3567   3.4449   3.5199   3.5534   3.6369   3.7057
  3.7669   3.7849   3.8975   3.9360   4.0193   4.0839   4.3603   4.7879
  4.8164   9.7453   9.7669   9.7828   9.8042   9.8240   9.8352   9.8929
 23.3151  23.4927  23.7889  23.8482  23.8557  23.8610  23.9306  23.9390
 24.0379  24.0414  24.0776  24.1030  25.8047  25.8083  25.8138  25.9058
 25.9147  25.9720  26.0016  26.1076  26.1163  26.1474  26.1775  26.3271
 26.3508  26.4085  26.5709  26.5955  26.6048  26.7008  26.8133  26.8271
 27.0007 215.7395 215.7586 215.7776 215.8072 215.8233 215.8408 215.9131
 --------------------------------------------------------------

          Ground-State Mulliken Net Atomic Charges

     Atom                 Charge (a.u.)
  ----------------------------------------
      1 C                    -0.284828
      2 C                    -0.573789
      3 Cl                    0.431876
      4 C                     0.235658
      5 Cl                    0.518705
      6 C                    -1.494477
      7 H                     0.224031
      8 C                     0.233129
      9 Cl                    0.518619
     10 C                    -0.574810
     11 Cl                    0.433001
     12 C                    -0.110659
     13 C                    -0.399337
     14 Cl                    0.257919
     15 C                    -0.221051
     16 H                     0.232145
     17 C                     0.216433
     18 Cl                    0.488862
     19 C                    -0.214705
     20 H                     0.231980
     21 C                    -0.407986
     22 Cl                    0.259284
  ----------------------------------------
  Sum of atomic charges =     0.000000

 -----------------------------------------------------------------
                    Cartesian Multipole Moments
 -----------------------------------------------------------------
    Charge (ESU x 10^10)
                 0.0000
    Dipole Moment (Debye)
         X       0.1671      Y      -0.0033      Z      -0.0999
       Tot       0.1947
    Quadrupole Moments (Debye-Ang)
        XX    -153.0236     XY      -1.1798     YY    -157.6027
        XZ      -4.0839     YZ      -1.7012     ZZ    -157.3395
    Octopole Moments (Debye-Ang^2)
       XXX    -239.4507    XXY      -3.2727    XYY     -71.8894
       YYY       4.8872    XXZ      57.4718    XYZ      -3.2622
       YYZ      43.1735    XZZ     -80.1198    YZZ       7.2300
       ZZZ     132.9654
    Hexadecapole Moments (Debye-Ang^3)
      XXXX   -6086.2025   XXXY      85.5102   XXYY   -1199.3214
      XYYY     112.6130   YYYY   -1153.0694   XXXZ     951.2846
      XXYZ      26.9280   XYYZ     310.8009   YYYZ      77.4646
      XXZZ   -1684.4810   XYZZ      66.0063   YYZZ    -867.8557
      XZZZ     953.6866   YZZZ      76.5199   ZZZZ   -4037.3917
 -----------------------------------------------------------------
 Calculating analytic gradient of the SCF energy
 Gradient of SCF Energy
            1           2           3           4           5           6
    1  -0.0000037   0.0001840   0.0014085   0.0001748   0.0000819  -0.0000811
    2  -0.0000093  -0.0012313  -0.0078782  -0.0000553  -0.0000017  -0.0000084
    3   0.0000004  -0.0001574  -0.0043472  -0.0000199   0.0000088   0.0000256
            7           8           9          10          11          12
    1   0.0000061   0.0000752   0.0000474   0.0002266   0.0048134  -0.0001306
    2  -0.0000337   0.0000121  -0.0000105   0.0012202   0.0077285   0.0000559
    3   0.0000167  -0.0000851  -0.0000738  -0.0001107   0.0006930   0.0000557
           13          14          15          16          17          18
    1   0.0002739  -0.0012135   0.0000049  -0.0000335   0.0000588   0.0000876
    2   0.0013236   0.0072466  -0.0000121   0.0000444   0.0000083   0.0000227
    3   0.0006970   0.0050664   0.0000590   0.0000046  -0.0000365  -0.0000663
           19          20          21          22
    1  -0.0000612  -0.0000487  -0.0005743  -0.0052962
    2   0.0000361  -0.0000088  -0.0013683  -0.0070810
    3  -0.0000607   0.0000343  -0.0004988  -0.0012053
 Max gradient component =       7.878E-03
 RMS gradient           =       2.248E-03
 Gradient time:  CPU 308.61 s  wall 308.62 s
 Geometry Optimization Parameters
   NAtoms,    NIC,     NZ,  NCons,   NDum,   NFix, NCnnct, MaxDiis
       22     171      22       0       0       0       0       0

 Cartesian Hessian Update
 Hessian updated using BFGS update


** GEOMETRY OPTIMIZATION IN DELOCALIZED INTERNAL COORDINATES **
   Searching for a Minimum

   Optimization Cycle:   8

                       Coordinates (Angstroms)
     ATOM                X               Y               Z
      1  C        -0.0052849685   -0.0001450239    0.0024549512
      2  C        -0.0034670928    0.1834311472    1.3960325389
      3  Cl        1.5053604556    0.3958062213    2.2348798777
      4  C        -1.2063047275    0.2067061836    2.1074980315
      5  Cl       -1.2423780229    0.4301735492    3.8368705611
      6  C        -2.4146119038    0.0541578303    1.4414377135
      7  H        -3.3422204534    0.0762495941    1.9959423994
      8  C        -2.4341485639   -0.1262227984    0.0652614893
      9  Cl       -3.9807918825   -0.3146032856   -0.7184029553
     10  C        -1.2370908137   -0.1565140922   -0.6558973420
     11  Cl       -1.2664600305   -0.4034055952   -2.3771370388
     12  C         1.2718778717   -0.0285226287   -0.7607107698
     13  C         2.2394770416   -1.0236152249   -0.5486049426
     14  Cl        1.9519444538   -2.2856544957    0.6284170239
     15  C         3.4377268586   -1.0657237392   -1.2515062039
     16  H         4.1547980942   -1.8516372464   -1.0632283661
     17  C         3.6862765092   -0.0815469768   -2.1992618231
     18  Cl        5.1903377065   -0.1147437036   -3.0956200077
     19  C         2.7663076169    0.9276263738   -2.4517083617
     20  H         2.9661862933    1.6935714268   -3.1871797659
     21  C         1.5774577216    0.9382325237   -1.7314956101
     22  Cl        0.4478599743    2.2329140566   -2.0621245020
   Point Group: c1    Number of degrees of freedom:    60


   Energy is  -3680.741910392

 Hessian updated using BFGS update

 60 Hessian modes will be used to form the next step
  Hessian Eigenvalues:
     0.015571    0.016319    0.017505    0.020575    0.020682    0.021220
     0.021682    0.022742    0.023343    0.023512    0.024090    0.024091
     0.024114    0.024115    0.024135    0.024139    0.024142    0.024145
     0.055165    0.095095    0.101104    0.159995    0.160000    0.160029
     0.215946    0.224802    0.227124    0.232409    0.235651    0.237142
     0.238798    0.249977    0.249992    0.249999    0.250000    0.250064
     0.253011    0.287921    0.289570    0.290263    0.292903    0.301033
     0.301057    0.301370    0.317129    0.356665    0.356672    0.356688
     0.404130    0.407361    0.418417    0.425613    0.457041    0.458550
     0.466596    0.470621    0.478202    0.478202    0.479167    0.480968

 Minimum search - taking simple RFO step
 Searching for Lamda that Minimizes Along All modes
 Value Taken    Lamda =  -0.00713185
 Calculated Step too Large.  Step scaled by  0.547151
 Step Taken.  Stepsize is  0.300000

                             Maximum     Tolerance    Cnvgd?
         Gradient           0.010098      0.000300      NO
         Displacement       0.228385      0.001200      NO
         Energy change     -0.004592      0.000001      NO


 New Cartesian Coordinates Obtained by Inverse Iteration

 Displacement from previous Coordinates is:  0.407388
 ----------------------------------------------------------------
             Standard Nuclear Orientation (Angstroms)
    I     Atom           X                Y                Z
 ----------------------------------------------------------------
    1      C      -0.0059161908    -0.0005245279     0.0021660372
    2      C      -0.0041166919     0.2136649065     1.3903927187
    3      Cl      1.5057131276     0.4593546610     2.2201003639
    4      C      -1.2065200724     0.2372534360     2.1026285847
    5      Cl     -1.2439534262     0.4971129716     3.8267503723
    6      C      -2.4129073881     0.0542777246     1.4405532934
    7      H      -3.3405143612     0.0767751080     1.9951346196
    8      C      -2.4314583402    -0.1568109365     0.0685352354
    9      Cl     -3.9760209193    -0.3818657511    -0.7093371150
   10      C      -1.2343320182    -0.1872661298    -0.6525563779
   11      Cl     -1.2577821136    -0.4666415515    -2.3698181611
   12      C       1.2720581160    -0.0288778778    -0.7613184402
   13      C       2.2223813873    -1.0439194807    -0.5734399062
   14      Cl      1.9132260574    -2.3255623154     0.5772679746
   15      C       3.4206229572    -1.0866078780    -1.2763888474
   16      H       4.1263085141    -1.8872330176    -1.1080661334
   17      C       3.6846119663    -0.0813960448    -2.1977564490
   18      Cl      5.1892435409    -0.1143371408    -3.0935493138
   19      C       2.7810097861     0.9486071618    -2.4248293298
   20      H       2.9939016642     1.7294885540    -3.1407629242
   21      C       1.5916220456     0.9582410112    -1.7053513573
   22      Cl      0.4756744966     2.2728012132    -2.0044379468
 ----------------------------------------------------------------
 Nuclear Repulsion Energy =        2413.68740492 hartrees
 There are       97 alpha and       97 beta electrons
 Applying Cartesian multipole field
    Component          Value
    ---------          -----
     (2,0,0)        1.00000E-12
     (0,2,0)        2.00000E-11
     (0,0,2)       -3.00000E-11
 Nucleus-field energy     =    -0.0000000692 hartrees
 Requested basis set is 6-311++G(d,p)
 There are 178 shells and 495 basis functions
 A cutoff of  1.0D-15 yielded  11769 shell pairs
 There are    101048 function pairs (    108723 Cartesian)
 Smallest overlap matrix eigenvalue = 1.58E-07
 Linear dependence detected in AO basis
 Number of orthogonalized atomic orbitals = 489
 Maximum deviation from orthogonality = 5.583E-10
 Guess from superposition of atomic densities
 Warning:  Energy on first SCF cycle will be non-variational
 SAD guess density has 194.000000 electrons

 -----------------------------------------------------------------------
  General SCF calculation program by
  Eric Jon Sundstrom, Paul Horn, Yuezhi Mao, Dmitri Zuev, Alec White,
  David Stuck, Shaama M.S., Shane Yost, Joonho Lee, David Small,
  Daniel Levine, Susi Lehtola, Hugh Burton, Evgeny Epifanovsky,
  Bang C. Huynh
 -----------------------------------------------------------------------
 Exchange:     0.2000 Hartree-Fock + 0.0800 Slater + 0.7200 B88
 Correlation:  0.1900 VWN1RPA + 0.8100 LYP
 Using SG-1 standard quadrature grid
 A restricted SCF calculation will be
 performed using DIIS
 SCF converges when DIIS error is below 1.0e-08
 ---------------------------------------
  Cycle       Energy         DIIS error
 ---------------------------------------
    1   -3685.2304866809      2.74e-02  
    2   -3680.6299746306      1.97e-03  
    3   -3680.5764196435      2.32e-03  
    4   -3680.7399662575      4.10e-04  
    5   -3680.7447247896      1.34e-04  
    6   -3680.7450818438      7.00e-05  
    7   -3680.7452145385      2.00e-05  
    8   -3680.7452242442      9.32e-06  
    9   -3680.7452270656      1.40e-06  
   10   -3680.7452271087      7.37e-07  
   11   -3680.7452271244      1.07e-07  
   12   -3680.7452271247      5.16e-08  
   13   -3680.7452271247      1.82e-08  
   14   -3680.7452271247      5.01e-09  Convergence criterion met
 ---------------------------------------
 SCF time:   CPU 837.92s  wall 838.00s 
 SCF   energy in the final basis set =    -3680.7452271247
 Total energy in the final basis set =    -3680.7452271247

 --------------------------------------------------------------

                    Orbital Energies (a.u.)
 --------------------------------------------------------------

 Alpha MOs
 -- Occupied --
********-101.5793-101.5779-101.5778-101.5777-101.5762-101.5761 -10.2792
-10.2792 -10.2768 -10.2767 -10.2767 -10.2766 -10.2739 -10.2470 -10.2403
-10.2272 -10.2203 -10.2203  -9.4940  -9.4939  -9.4928  -9.4928  -9.4925
 -9.4912  -9.4911  -7.2589  -7.2586  -7.2577  -7.2575  -7.2572  -7.2560
 -7.2559  -7.2488  -7.2487  -7.2482  -7.2481  -7.2476  -7.2476  -7.2473
 -7.2470  -7.2469  -7.2469  -7.2459  -7.2458  -7.2454  -7.2454  -0.9652
 -0.9439  -0.9226  -0.9048  -0.9016  -0.8878  -0.8780  -0.8450  -0.8366
 -0.8028  -0.7691  -0.7543  -0.7435  -0.6724  -0.6429  -0.6241  -0.6234
 -0.5569  -0.5537  -0.5351  -0.5317  -0.4984  -0.4863  -0.4719  -0.4710
 -0.4689  -0.4605  -0.4509  -0.4388  -0.4254  -0.4194  -0.4155  -0.4114
 -0.3903  -0.3892  -0.3801  -0.3629  -0.3548  -0.3475  -0.3440  -0.3415
 -0.3344  -0.3324  -0.3306  -0.3269  -0.3231  -0.2900  -0.2779  -0.2724
 -0.2653
 -- Virtual --
 -0.0759  -0.0609  -0.0547  -0.0473  -0.0445  -0.0304  -0.0093  -0.0084
 -0.0003   0.0098   0.0103   0.0114   0.0126   0.0270   0.0305   0.0313
  0.0419   0.0458   0.0488   0.0529   0.0558   0.0601   0.0679   0.0732
  0.0791   0.0808   0.0833   0.0862   0.0879   0.0929   0.0934   0.1010
  0.1021   0.1073   0.1091   0.1102   0.1135   0.1147   0.1167   0.1212
  0.1226   0.1240   0.1287   0.1296   0.1298   0.1317   0.1414   0.1433
  0.1446   0.1503   0.1518   0.1555   0.1621   0.1681   0.1692   0.1750
  0.1767   0.1799   0.1827   0.1944   0.2032   0.2047   0.2088   0.2100
  0.2130   0.2161   0.2210   0.2233   0.2295   0.2337   0.2340   0.2384
  0.2411   0.2435   0.2484   0.2570   0.2592   0.2623   0.2624   0.2670
  0.2683   0.2696   0.2720   0.2765   0.2806   0.2828   0.2875   0.2935
  0.2978   0.3043   0.3157   0.3175   0.3189   0.3216   0.3234   0.3390
  0.3429   0.3635   0.3871   0.3986   0.4024   0.4202   0.4286   0.4314
  0.4335   0.4489   0.4516   0.4527   0.4611   0.4656   0.4769   0.4815
  0.4831   0.4886   0.4936   0.4953   0.5018   0.5037   0.5106   0.5134
  0.5143   0.5196   0.5324   0.5444   0.5540   0.5661   0.5711   0.5724
  0.5859   0.5934   0.5936   0.5971   0.6026   0.6042   0.6123   0.6129
  0.6221   0.6255   0.6333   0.6494   0.6525   0.6577   0.6608   0.6662
  0.6855   0.6881   0.6953   0.6990   0.7055   0.7115   0.7601   0.7806
  0.7935   0.8021   0.8050   0.8065   0.8229   0.8289   0.8320   0.8334
  0.8375   0.8414   0.8431   0.8436   0.8492   0.8517   0.8518   0.8541
  0.8589   0.8636   0.8761   0.8791   0.8821   0.8860   0.8947   0.9003
  0.9043   0.9114   0.9172   0.9226   0.9258   0.9368   0.9405   0.9453
  0.9480   0.9539   0.9594   0.9646   0.9652   0.9719   0.9783   0.9910
  0.9914   0.9962   0.9964   0.9970   1.0113   1.0245   1.0389   1.0573
  1.0722   1.0906   1.0928   1.1429   1.1439   1.1622   1.1717   1.1782
  1.1903   1.2023   1.2160   1.2291   1.2379   1.2407   1.2659   1.2711
  1.2843   1.2931   1.2964   1.2987   1.3175   1.3312   1.3415   1.3509
  1.3774   1.3836   1.4236   1.4577   1.4760   1.4947   1.5115   1.5392
  1.5522   1.5559   1.5699   1.5737   1.5962   1.6036   1.6064   1.6517
  1.6785   1.7134   1.7409   1.7536   1.7548   1.7661   1.8026   1.8172
  1.8239   1.8413   1.8583   1.8721   1.8820   1.9148   1.9196   1.9445
  1.9471   1.9556   1.9640   1.9812   2.0317   2.0458   2.0589   2.0738
  2.0866   2.1366   2.1488   2.1978   2.2282   2.2297   2.2412   2.2487
  2.2622   2.2629   2.2868   2.2875   2.2900   2.2979   2.3221   2.3245
  2.3326   2.3760   2.3885   2.4046   2.4173   2.4257   2.4442   2.4583
  2.4658   2.4898   2.5227   2.5317   2.5360   2.5471   2.5508   2.5670
  2.5989   2.6065   2.6112   2.6322   2.6535   2.6732   2.6882   2.7020
  2.7174   2.7232   2.7364   2.7402   2.7564   2.7711   2.7859   2.8074
  2.8207   2.8611   2.8901   2.9316   2.9660   3.0469   3.0694   3.0709
  3.1000   3.1090   3.1184   3.1542   3.1754   3.2342   3.2354   3.2493
  3.2606   3.3354   3.3577   3.4481   3.5192   3.5550   3.6400   3.7048
  3.7679   3.7850   3.8970   3.9376   4.0201   4.0840   4.3542   4.7886
  4.8170   9.7498   9.7673   9.7828   9.8071   9.8157   9.8309   9.8979
 23.3169  23.4935  23.7893  23.8494  23.8564  23.8616  23.9318  23.9386
 24.0375  24.0466  24.0780  24.1037  25.8038  25.8069  25.8129  25.9143
 25.9160  25.9603  25.9883  26.1115  26.1158  26.1625  26.1803  26.3104
 26.3191  26.4119  26.5672  26.5956  26.6063  26.7067  26.8113  26.8172
 26.9982 215.7441 215.7591 215.7775 215.8104 215.8136 215.8363 215.9183
 --------------------------------------------------------------

          Ground-State Mulliken Net Atomic Charges

     Atom                 Charge (a.u.)
  ----------------------------------------
      1 C                    -0.285858
      2 C                    -0.662210
      3 Cl                    0.447615
      4 C                     0.261389
      5 Cl                    0.525135
      6 C                    -1.392292
      7 H                     0.226392
      8 C                     0.257303
      9 Cl                    0.525045
     10 C                    -0.664745
     11 Cl                    0.448348
     12 C                    -0.153596
     13 C                    -0.429594
     14 Cl                    0.272218
     15 C                    -0.204873
     16 H                     0.232991
     17 C                     0.234334
     18 Cl                    0.493656
     19 C                    -0.197822
     20 H                     0.232836
     21 C                    -0.439751
     22 Cl                    0.273478
  ----------------------------------------
  Sum of atomic charges =     0.000000

 -----------------------------------------------------------------
                    Cartesian Multipole Moments
 -----------------------------------------------------------------
    Charge (ESU x 10^10)
                -0.0000
    Dipole Moment (Debye)
         X       0.1582      Y      -0.0025      Z      -0.0946
       Tot       0.1844
    Quadrupole Moments (Debye-Ang)
        XX    -153.0345     XY      -1.1420     YY    -157.4132
        XZ      -4.1548     YZ      -1.6430     ZZ    -157.4262
    Octopole Moments (Debye-Ang^2)
       XXX    -240.0083    XXY      -3.0460    XYY     -71.2848
       YYY       4.8582    XXZ      57.1465    XYZ      -3.1707
       YYZ      42.8078    XZZ     -80.2954    YZZ       7.0618
       ZZZ     133.7701
    Hexadecapole Moments (Debye-Ang^3)
      XXXX   -6071.5654   XXXY      68.9051   XXYY   -1202.5914
      XYYY      92.9440   YYYY   -1201.8393   XXXZ     959.4112
      XXYZ      18.0227   XYYZ     312.5091   YYYZ      46.1411
      XXZZ   -1674.4359   XYZZ      60.5630   YYZZ    -868.1145
      XZZZ     964.0488   YZZZ      49.8526   ZZZZ   -3997.2817
 -----------------------------------------------------------------
 Calculating analytic gradient of the SCF energy
 Gradient of SCF Energy
            1           2           3           4           5           6
    1  -0.0002298   0.0001648   0.0010125   0.0000867   0.0000619  -0.0000213
    2  -0.0000087  -0.0009500  -0.0056083  -0.0000254  -0.0000115  -0.0000089
    3   0.0001438  -0.0002833  -0.0029960   0.0000018  -0.0000007   0.0000143
            7           8           9          10          11          12
    1  -0.0000021   0.0000359   0.0000393   0.0003133   0.0033221   0.0001356
    2  -0.0000233  -0.0000175   0.0000073   0.0009741   0.0054415   0.0000522
    3   0.0000142  -0.0000723  -0.0000460  -0.0000299   0.0004111  -0.0000916
           13          14          15          16          17          18
    1   0.0001349  -0.0007806   0.0000227  -0.0000148  -0.0000056   0.0000825
    2   0.0011030   0.0050923  -0.0000619   0.0000460   0.0000195   0.0000204
    3   0.0005817   0.0036218   0.0000758  -0.0000141   0.0000140  -0.0000533
           19          20          21          22
    1  -0.0000676  -0.0000130  -0.0005526  -0.0037248
    2   0.0000646  -0.0000115  -0.0011331  -0.0049608
    3  -0.0000839   0.0000221  -0.0003121  -0.0009175
 Max gradient component =       5.608E-03
 RMS gradient           =       1.589E-03
 Gradient time:  CPU 310.49 s  wall 310.50 s
 Geometry Optimization Parameters
   NAtoms,    NIC,     NZ,  NCons,   NDum,   NFix, NCnnct, MaxDiis
       22     171      22       0       0       0       0       0

 Cartesian Hessian Update
 Hessian updated using BFGS update


** GEOMETRY OPTIMIZATION IN DELOCALIZED INTERNAL COORDINATES **
   Searching for a Minimum

   Optimization Cycle:   9

                       Coordinates (Angstroms)
     ATOM                X               Y               Z
      1  C        -0.0059161908   -0.0005245279    0.0021660372
      2  C        -0.0041166919    0.2136649065    1.3903927187
      3  Cl        1.5057131276    0.4593546610    2.2201003639
      4  C        -1.2065200724    0.2372534360    2.1026285847
      5  Cl       -1.2439534262    0.4971129716    3.8267503723
      6  C        -2.4129073881    0.0542777246    1.4405532934
      7  H        -3.3405143612    0.0767751080    1.9951346196
      8  C        -2.4314583402   -0.1568109365    0.0685352354
      9  Cl       -3.9760209193   -0.3818657511   -0.7093371150
     10  C        -1.2343320182   -0.1872661298   -0.6525563779
     11  Cl       -1.2577821136   -0.4666415515   -2.3698181611
     12  C         1.2720581160   -0.0288778778   -0.7613184402
     13  C         2.2223813873   -1.0439194807   -0.5734399062
     14  Cl        1.9132260574   -2.3255623154    0.5772679746
     15  C         3.4206229572   -1.0866078780   -1.2763888474
     16  H         4.1263085141   -1.8872330176   -1.1080661334
     17  C         3.6846119663   -0.0813960448   -2.1977564490
     18  Cl        5.1892435409   -0.1143371408   -3.0935493138
     19  C         2.7810097861    0.9486071618   -2.4248293298
     20  H         2.9939016642    1.7294885540   -3.1407629242
     21  C         1.5916220456    0.9582410112   -1.7053513573
     22  Cl        0.4756744966    2.2728012132   -2.0044379468
   Point Group: c1    Number of degrees of freedom:    60


   Energy is  -3680.745227125

 Hessian updated using BFGS update

 60 Hessian modes will be used to form the next step
  Hessian Eigenvalues:
     0.012227    0.016316    0.017505    0.020575    0.020682    0.020813
     0.021682    0.022742    0.022976    0.023503    0.024090    0.024090
     0.024114    0.024114    0.024135    0.024140    0.024142    0.024146
     0.055166    0.094650    0.101104    0.159995    0.160000    0.160031
     0.215947    0.224641    0.227126    0.232410    0.235652    0.237132
     0.238798    0.249977    0.249993    0.250000    0.250003    0.250060
     0.252993    0.287927    0.289446    0.290263    0.292903    0.301033
     0.301055    0.301365    0.317131    0.356665    0.356672    0.356688
     0.404021    0.407356    0.418418    0.425613    0.457041    0.458550
     0.466597    0.470611    0.478202    0.478203    0.479167    0.480950

 Minimum search - taking simple RFO step
 Searching for Lamda that Minimizes Along All modes
 Value Taken    Lamda =  -0.00493060
 Calculated Step too Large.  Step scaled by  0.564892
 Step Taken.  Stepsize is  0.300000

                             Maximum     Tolerance    Cnvgd?
         Gradient           0.007190      0.000300      NO
         Displacement       0.228279      0.001200      NO
         Energy change     -0.003317      0.000001      NO


 New Cartesian Coordinates Obtained by Inverse Iteration

 Displacement from previous Coordinates is:  0.408768
 ----------------------------------------------------------------
             Standard Nuclear Orientation (Angstroms)
    I     Atom           X                Y                Z
 ----------------------------------------------------------------
    1      C      -0.0063729375    -0.0002245151     0.0019109767
    2      C      -0.0054139161     0.2439720021     1.3843972750
    3      Cl      1.5045522954     0.5236127120     2.2044918477
    4      C      -1.2074274013     0.2673227192     2.0973263434
    5      Cl     -1.2469514543     0.5635703867     3.8154218840
    6      C      -2.4114832311     0.0538934344     1.4398827682
    7      H      -3.3390954508     0.0761404016     1.9945277496
    8      C      -2.4284421807    -0.1872471816     0.0726220346
    9      Cl     -3.9702261401    -0.4502254030    -0.6987217065
   10      C      -1.2312383195    -0.2172318526    -0.6483966658
   11      Cl     -1.2486178164    -0.5290180385    -2.3608179748
   12      C       1.2722597062    -0.0286052827    -0.7617568931
   13      C       2.2049692427    -1.0630064166    -0.5988572227
   14      Cl      1.8739607653    -2.3634926417     0.5247599737
   15      C       3.4031522213    -1.1065066865    -1.3019356777
   16      H       4.0968929278    -1.9214626511    -1.1537081904
   17      C       3.6831990768    -0.0816020422    -2.1966775584
   18      Cl      5.1880651146    -0.1150971451    -3.0923057783
   19      C       2.7965244748     0.9685411651    -2.3975982917
   20      H       3.0224824246     1.7635232892    -3.0938257179
   21      C       1.6067089407     0.9778908007    -1.6786943191
   22      Cl      0.5053537951     2.3117870420    -1.9461279590
 ----------------------------------------------------------------
 Nuclear Repulsion Energy =        2411.66356470 hartrees
 There are       97 alpha and       97 beta electrons
 Applying Cartesian multipole field
    Component          Value
    ---------          -----
     (2,0,0)        1.00000E-12
     (0,2,0)        2.00000E-11
     (0,0,2)       -3.00000E-11
 Nucleus-field energy     =    -0.0000000673 hartrees
 Requested basis set is 6-311++G(d,p)
 There are 178 shells and 495 basis functions
 A cutoff of  1.0D-15 yielded  11771 shell pairs
 There are    101040 function pairs (    108715 Cartesian)
 Smallest overlap matrix eigenvalue = 1.52E-07
 Linear dependence detected in AO basis
 Number of orthogonalized atomic orbitals = 489
 Maximum deviation from orthogonality = 8.487E-10
 Guess from superposition of atomic densities
 Warning:  Energy on first SCF cycle will be non-variational
 SAD guess density has 194.000000 electrons

 -----------------------------------------------------------------------
  General SCF calculation program by
  Eric Jon Sundstrom, Paul Horn, Yuezhi Mao, Dmitri Zuev, Alec White,
  David Stuck, Shaama M.S., Shane Yost, Joonho Lee, David Small,
  Daniel Levine, Susi Lehtola, Hugh Burton, Evgeny Epifanovsky,
  Bang C. Huynh
 -----------------------------------------------------------------------
 Exchange:     0.2000 Hartree-Fock + 0.0800 Slater + 0.7200 B88
 Correlation:  0.1900 VWN1RPA + 0.8100 LYP
 Using SG-1 standard quadrature grid
 A restricted SCF calculation will be
 performed using DIIS
 SCF converges when DIIS error is below 1.0e-08
 ---------------------------------------
  Cycle       Energy         DIIS error
 ---------------------------------------
    1   -3685.2231747274      2.74e-02  
    2   -3680.6321659967      1.97e-03  
    3   -3680.5785130755      2.32e-03  
    4   -3680.7423640544      4.08e-04  
    5   -3680.7470834349      1.31e-04  
    6   -3680.7474316723      6.54e-05  
    7   -3680.7475481534      1.67e-05  
    8   -3680.7475538037      9.62e-06  
    9   -3680.7475568021      1.41e-06  
   10   -3680.7475568465      7.34e-07  
   11   -3680.7475568622      1.07e-07  
   12   -3680.7475568622      5.07e-08  
   13   -3680.7475568624      1.81e-08  
   14   -3680.7475568628      5.19e-09  Convergence criterion met
 ---------------------------------------
 SCF time:   CPU 840.33s  wall 841.00s 
 SCF   energy in the final basis set =    -3680.7475568628
 Total energy in the final basis set =    -3680.7475568628

 --------------------------------------------------------------

                    Orbital Energies (a.u.)
 --------------------------------------------------------------

 Alpha MOs
 -- Occupied --
********-101.5794-101.5783-101.5783-101.5778-101.5767-101.5766 -10.2792
-10.2792 -10.2768 -10.2767 -10.2767 -10.2767 -10.2739 -10.2467 -10.2399
-10.2273 -10.2203 -10.2203  -9.4941  -9.4940  -9.4932  -9.4932  -9.4924
 -9.4916  -9.4915  -7.2590  -7.2587  -7.2581  -7.2579  -7.2571  -7.2564
 -7.2563  -7.2489  -7.2488  -7.2483  -7.2482  -7.2480  -7.2480  -7.2474
 -7.2473  -7.2472  -7.2468  -7.2463  -7.2462  -7.2458  -7.2458  -0.9650
 -0.9440  -0.9224  -0.9046  -0.9015  -0.8881  -0.8783  -0.8447  -0.8368
 -0.8026  -0.7692  -0.7543  -0.7437  -0.6723  -0.6426  -0.6246  -0.6233
 -0.5569  -0.5533  -0.5359  -0.5317  -0.4983  -0.4863  -0.4718  -0.4711
 -0.4690  -0.4603  -0.4507  -0.4389  -0.4255  -0.4182  -0.4157  -0.4112
 -0.3897  -0.3885  -0.3795  -0.3624  -0.3553  -0.3474  -0.3442  -0.3425
 -0.3343  -0.3320  -0.3318  -0.3273  -0.3252  -0.2889  -0.2779  -0.2731
 -0.2656
 -- Virtual --
 -0.0742  -0.0610  -0.0545  -0.0492  -0.0449  -0.0304  -0.0094  -0.0085
 -0.0003   0.0098   0.0102   0.0112   0.0125   0.0270   0.0307   0.0310
  0.0416   0.0459   0.0485   0.0528   0.0561   0.0597   0.0669   0.0732
  0.0794   0.0808   0.0830   0.0858   0.0882   0.0929   0.0932   0.1013
  0.1024   0.1064   0.1089   0.1100   0.1134   0.1143   0.1167   0.1208
  0.1223   0.1236   0.1285   0.1293   0.1299   0.1315   0.1414   0.1434
  0.1446   0.1502   0.1515   0.1548   0.1620   0.1690   0.1691   0.1748
  0.1767   0.1797   0.1819   0.1941   0.2035   0.2036   0.2100   0.2104
  0.2123   0.2161   0.2196   0.2231   0.2293   0.2334   0.2345   0.2376
  0.2377   0.2431   0.2488   0.2578   0.2597   0.2624   0.2630   0.2661
  0.2686   0.2703   0.2730   0.2755   0.2806   0.2814   0.2869   0.2936
  0.2979   0.3057   0.3104   0.3169   0.3181   0.3189   0.3248   0.3410
  0.3424   0.3635   0.3876   0.3973   0.4020   0.4220   0.4304   0.4306
  0.4338   0.4487   0.4510   0.4536   0.4590   0.4643   0.4768   0.4799
  0.4838   0.4893   0.4919   0.4958   0.5038   0.5060   0.5121   0.5140
  0.5158   0.5205   0.5330   0.5433   0.5569   0.5678   0.5714   0.5716
  0.5847   0.5937   0.5956   0.5963   0.6013   0.6021   0.6141   0.6156
  0.6222   0.6269   0.6312   0.6479   0.6555   0.6579   0.6607   0.6681
  0.6839   0.6841   0.6967   0.6967   0.7051   0.7103   0.7619   0.7844
  0.7908   0.8021   0.8054   0.8072   0.8237   0.8299   0.8323   0.8344
  0.8375   0.8403   0.8420   0.8447   0.8498   0.8510   0.8538   0.8554
  0.8579   0.8667   0.8706   0.8819   0.8821   0.8856   0.8914   0.8981
  0.9038   0.9063   0.9134   0.9232   0.9237   0.9387   0.9424   0.9460
  0.9490   0.9534   0.9610   0.9656   0.9660   0.9727   0.9801   0.9902
  0.9903   0.9943   0.9985   1.0017   1.0112   1.0244   1.0395   1.0551
  1.0721   1.0933   1.0952   1.1416   1.1496   1.1624   1.1756   1.1784
  1.1895   1.2029   1.2188   1.2318   1.2373   1.2410   1.2637   1.2729
  1.2849   1.2907   1.2985   1.2988   1.3158   1.3320   1.3375   1.3510
  1.3765   1.3825   1.4250   1.4548   1.4809   1.4881   1.5081   1.5405
  1.5503   1.5573   1.5726   1.5752   1.5960   1.6012   1.6059   1.6503
  1.6797   1.7134   1.7424   1.7539   1.7551   1.7654   1.8032   1.8164
  1.8192   1.8405   1.8566   1.8713   1.8805   1.9164   1.9234   1.9456
  1.9470   1.9558   1.9665   1.9817   2.0310   2.0457   2.0586   2.0734
  2.0856   2.1329   2.1470   2.2021   2.2306   2.2319   2.2393   2.2493
  2.2592   2.2617   2.2832   2.2916   2.2945   2.3004   2.3164   2.3273
  2.3328   2.3777   2.3833   2.4006   2.4197   2.4298   2.4449   2.4583
  2.4634   2.4808   2.5225   2.5297   2.5364   2.5467   2.5494   2.5677
  2.5953   2.6060   2.6141   2.6333   2.6556   2.6743   2.6893   2.7000
  2.7172   2.7230   2.7360   2.7411   2.7549   2.7727   2.7822   2.8076
  2.8199   2.8554   2.8893   2.9350   2.9666   3.0485   3.0711   3.0733
  3.1012   3.1088   3.1183   3.1526   3.1766   3.2329   3.2381   3.2514
  3.2595   3.3334   3.3593   3.4515   3.5180   3.5570   3.6438   3.7039
  3.7692   3.7852   3.8964   3.9392   4.0209   4.0839   4.3488   4.7896
  4.8170   9.7547   9.7677   9.7825   9.8087   9.8113   9.8296   9.8908
 23.3189  23.4944  23.7892  23.8498  23.8572  23.8624  23.9328  23.9375
 24.0370  24.0508  24.0785  24.1046  25.8044  25.8059  25.8123  25.9244
 25.9319  25.9448  25.9764  26.1135  26.1158  26.1819  26.1846  26.2841
 26.2911  26.4153  26.5621  26.5958  26.6089  26.7071  26.8038  26.8153
 27.0048 215.7491 215.7596 215.7770 215.8058 215.8150 215.8359 215.9092
 --------------------------------------------------------------

          Ground-State Mulliken Net Atomic Charges

     Atom                 Charge (a.u.)
  ----------------------------------------
      1 C                    -0.297647
      2 C                    -0.784845
      3 Cl                    0.477134
      4 C                     0.307537
      5 Cl                    0.530139
      6 C                    -1.266049
      7 H                     0.228920
      8 C                     0.303538
      9 Cl                    0.529902
     10 C                    -0.789458
     11 Cl                    0.478029
     12 C                    -0.209231
     13 C                    -0.463523
     14 Cl                    0.299629
     15 C                    -0.197145
     16 H                     0.234004
     17 C                     0.249241
     18 Cl                    0.498212
     19 C                    -0.191864
     20 H                     0.233874
     21 C                    -0.471736
     22 Cl                    0.301341
  ----------------------------------------
  Sum of atomic charges =     0.000000

 -----------------------------------------------------------------
                    Cartesian Multipole Moments
 -----------------------------------------------------------------
    Charge (ESU x 10^10)
                -0.0000
    Dipole Moment (Debye)
         X       0.1497      Y      -0.0022      Z      -0.0896
       Tot       0.1745
    Quadrupole Moments (Debye-Ang)
        XX    -153.0460     XY      -1.1069     YY    -157.2533
        XZ      -4.2163     YZ      -1.5938     ZZ    -157.5031
    Octopole Moments (Debye-Ang^2)
       XXX    -240.5337    XXY      -2.7920    XYY     -70.7397
       YYY       4.8044    XXZ      56.8485    XYZ      -3.0540
       YYZ      42.4771    XZZ     -80.4626    YZZ       6.8426
       ZZZ     134.5220
    Hexadecapole Moments (Debye-Ang^3)
      XXXX   -6056.5884   XXXY      52.1080   XXYY   -1206.3013
      XYYY      72.9687   YYYY   -1253.0433   XXXZ     968.3863
      XXYZ       8.8993   XYYZ     314.6237   YYYZ      14.6382
      XXZZ   -1664.1954   XYZZ      54.6727   YYZZ    -868.6990
      XZZZ     975.2831   YZZZ      22.5613   ZZZZ   -3956.5657
 -----------------------------------------------------------------
 Calculating analytic gradient of the SCF energy
 Gradient of SCF Energy
            1           2           3           4           5           6
    1  -0.0003397   0.0000960   0.0007551   0.0000253   0.0000429   0.0000078
    2  -0.0000273  -0.0006757  -0.0038569  -0.0000099  -0.0000187  -0.0000052
    3   0.0001947  -0.0003387  -0.0019766   0.0000189   0.0000022   0.0000233
            7           8           9          10          11          12
    1  -0.0000082   0.0000276   0.0000125   0.0003584   0.0021939   0.0002826
    2  -0.0000152  -0.0000253   0.0000161   0.0007415   0.0036874   0.0000270
    3   0.0000080  -0.0000850  -0.0000240   0.0000610   0.0001721  -0.0001594
           13          14          15          16          17          18
    1   0.0000146  -0.0004688   0.0000229  -0.0000013  -0.0000223   0.0000694
    2   0.0008008   0.0034659  -0.0000602   0.0000383   0.0000304   0.0000157
    3   0.0004484   0.0025163   0.0000778  -0.0000235   0.0000277  -0.0000374
           19          20          21          22
    1  -0.0000577   0.0000096  -0.0004764  -0.0025443
    2   0.0000518  -0.0000105  -0.0008090  -0.0033609
    3  -0.0000852   0.0000125  -0.0001605  -0.0006722
 Max gradient component =       3.857E-03
 RMS gradient           =       1.086E-03
 Gradient time:  CPU 306.66 s  wall 306.67 s
 Geometry Optimization Parameters
   NAtoms,    NIC,     NZ,  NCons,   NDum,   NFix, NCnnct, MaxDiis
       22     171      22       0       0       0       0       0

 Cartesian Hessian Update
 Hessian updated using BFGS update


** GEOMETRY OPTIMIZATION IN DELOCALIZED INTERNAL COORDINATES **
   Searching for a Minimum

   Optimization Cycle:  10

                       Coordinates (Angstroms)
     ATOM                X               Y               Z
      1  C        -0.0063729375   -0.0002245151    0.0019109767
      2  C        -0.0054139161    0.2439720021    1.3843972750
      3  Cl        1.5045522954    0.5236127120    2.2044918477
      4  C        -1.2074274013    0.2673227192    2.0973263434
      5  Cl       -1.2469514543    0.5635703867    3.8154218840
      6  C        -2.4114832311    0.0538934344    1.4398827682
      7  H        -3.3390954508    0.0761404016    1.9945277496
      8  C        -2.4284421807   -0.1872471816    0.0726220346
      9  Cl       -3.9702261401   -0.4502254030   -0.6987217065
     10  C        -1.2312383195   -0.2172318526   -0.6483966658
     11  Cl       -1.2486178164   -0.5290180385   -2.3608179748
     12  C         1.2722597062   -0.0286052827   -0.7617568931
     13  C         2.2049692427   -1.0630064166   -0.5988572227
     14  Cl        1.8739607653   -2.3634926417    0.5247599737
     15  C         3.4031522213   -1.1065066865   -1.3019356777
     16  H         4.0968929278   -1.9214626511   -1.1537081904
     17  C         3.6831990768   -0.0816020422   -2.1966775584
     18  Cl        5.1880651146   -0.1150971451   -3.0923057783
     19  C         2.7965244748    0.9685411651   -2.3975982917
     20  H         3.0224824246    1.7635232892   -3.0938257179
     21  C         1.6067089407    0.9778908007   -1.6786943191
     22  Cl        0.5053537951    2.3117870420   -1.9461279590
   Point Group: c1    Number of degrees of freedom:    60


   Energy is  -3680.747556863

 Hessian updated using BFGS update

 60 Hessian modes will be used to form the next step
  Hessian Eigenvalues:
     0.009596    0.016318    0.017505    0.020574    0.020643    0.020683
     0.021682    0.022742    0.022871    0.023502    0.024090    0.024090
     0.024114    0.024114    0.024135    0.024141    0.024142    0.024146
     0.055166    0.094369    0.101104    0.159995    0.160000    0.160031
     0.215947    0.224435    0.227128    0.232413    0.235651    0.237122
     0.238800    0.249977    0.249993    0.250000    0.250004    0.250069
     0.252979    0.287930    0.289346    0.290263    0.292903    0.301033
     0.301054    0.301360    0.317151    0.356665    0.356672    0.356687
     0.403904    0.407355    0.418417    0.425613    0.457040    0.458549
     0.466597    0.470595    0.478202    0.478203    0.479167    0.480940

 Minimum search - taking simple RFO step
 Searching for Lamda that Minimizes Along All modes
 Value Taken    Lamda =  -0.00317318
 Calculated Step too Large.  Step scaled by  0.604928
 Step Taken.  Stepsize is  0.300000

                             Maximum     Tolerance    Cnvgd?
         Gradient           0.004936      0.000300      NO
         Displacement       0.228025      0.001200      NO
         Energy change     -0.002330      0.000001      NO


 New Cartesian Coordinates Obtained by Inverse Iteration

 Displacement from previous Coordinates is:  0.411429
 ----------------------------------------------------------------
             Standard Nuclear Orientation (Angstroms)
    I     Atom           X                Y                Z
 ----------------------------------------------------------------
    1      C      -0.0065892114     0.0009576538     0.0017686327
    2      C      -0.0072106857     0.2743840761     1.3781255421
    3      Cl      1.5018759274     0.5885607021     2.1882495211
    4      C      -1.2089150579     0.2969614639     2.0915683097
    5      Cl     -1.2513492295     0.6296116890     3.8028191899
    6      C      -2.4101688061     0.0529472870     1.4393374630
    7      H      -3.3377803399     0.0742968222     1.9940584198
    8      C      -2.4248883312    -0.2177211836     0.0774365399
    9      Cl     -3.9629552099    -0.5198639417    -0.6868046533
   10      C      -1.2275895097    -0.2464219180    -0.6434800215
   11      Cl     -1.2383147457    -0.5908395502    -2.3501137303
   12      C       1.2724835613    -0.0274948566    -0.7618998370
   13      C       2.1872013123    -1.0805283663    -0.6245399987
   14      Cl      1.8333945979    -2.3994769787     0.4706406458
   15      C       3.3851393936    -1.1254175573    -1.3280152738
   16      H       4.0662494691    -1.9544127158    -1.2001502188
   17      C       3.6818030323    -0.0821819372    -2.1959842377
   18      Cl      5.1864944435    -0.1171058543    -3.0920188385
   19      C       2.8126796273     0.9874283085    -2.3700713791
   20      H       3.0518127932     1.7956617075    -3.0464429982
   21      C       1.6225403968     0.9970880437    -1.6516265477
   22      Cl      0.5369387098     2.3501012017    -1.8869396318
 ----------------------------------------------------------------
 Nuclear Repulsion Energy =        2409.99888527 hartrees
 There are       97 alpha and       97 beta electrons
 Applying Cartesian multipole field
    Component          Value
    ---------          -----
     (2,0,0)        1.00000E-12
     (0,2,0)        2.00000E-11
     (0,0,2)       -3.00000E-11
 Nucleus-field energy     =    -0.0000000654 hartrees
 Requested basis set is 6-311++G(d,p)
 There are 178 shells and 495 basis functions
 A cutoff of  1.0D-15 yielded  11766 shell pairs
 There are    100962 function pairs (    108627 Cartesian)
 Smallest overlap matrix eigenvalue = 1.43E-07
 Linear dependence detected in AO basis
 Number of orthogonalized atomic orbitals = 489
 Maximum deviation from orthogonality = 5.769E-10
 Guess from superposition of atomic densities
 Warning:  Energy on first SCF cycle will be non-variational
 SAD guess density has 194.000000 electrons

 -----------------------------------------------------------------------
  General SCF calculation program by
  Eric Jon Sundstrom, Paul Horn, Yuezhi Mao, Dmitri Zuev, Alec White,
  David Stuck, Shaama M.S., Shane Yost, Joonho Lee, David Small,
  Daniel Levine, Susi Lehtola, Hugh Burton, Evgeny Epifanovsky,
  Bang C. Huynh
 -----------------------------------------------------------------------
 Exchange:     0.2000 Hartree-Fock + 0.0800 Slater + 0.7200 B88
 Correlation:  0.1900 VWN1RPA + 0.8100 LYP
 Using SG-1 standard quadrature grid
 A restricted SCF calculation will be
 performed using DIIS
 SCF converges when DIIS error is below 1.0e-08
 ---------------------------------------
  Cycle       Energy         DIIS error
 ---------------------------------------
    1   -3685.2181336696      2.74e-02  
    2   -3680.6336020910      1.97e-03  
    3   -3680.5798239010      2.32e-03  
    4   -3680.7439949949      4.06e-04  
    5   -3680.7486856485      1.29e-04  
    6   -3680.7490286643      6.19e-05  
    7   -3680.7491351464      1.29e-05  
    8   -3680.7491376411      8.99e-06  
    9   -3680.7491402245      1.46e-06  
   10   -3680.7491402746      7.38e-07  
   11   -3680.7491402903      1.08e-07  
   12   -3680.7491402905      5.01e-08  
   13   -3680.7491402905      1.80e-08  
   14   -3680.7491402908      5.37e-09  Convergence criterion met
 ---------------------------------------
 SCF time:   CPU 840.15s  wall 841.00s 
 SCF   energy in the final basis set =    -3680.7491402908
 Total energy in the final basis set =    -3680.7491402908

 --------------------------------------------------------------

                    Orbital Energies (a.u.)
 --------------------------------------------------------------

 Alpha MOs
 -- Occupied --
********-101.5795-101.5787-101.5787-101.5778-101.5771-101.5770 -10.2792
-10.2791 -10.2769 -10.2768 -10.2766 -10.2766 -10.2739 -10.2465 -10.2396
-10.2274 -10.2204 -10.2203  -9.4942  -9.4941  -9.4936  -9.4936  -9.4923
 -9.4919  -9.4919  -7.2591  -7.2588  -7.2585  -7.2583  -7.2570  -7.2567
 -7.2567  -7.2490  -7.2489  -7.2484  -7.2484  -7.2484  -7.2483  -7.2478
 -7.2476  -7.2471  -7.2467  -7.2467  -7.2466  -7.2462  -7.2462  -0.9650
 -0.9441  -0.9222  -0.9045  -0.9015  -0.8884  -0.8785  -0.8445  -0.8370
 -0.8025  -0.7693  -0.7543  -0.7438  -0.6722  -0.6423  -0.6250  -0.6233
 -0.5569  -0.5528  -0.5367  -0.5317  -0.4982  -0.4863  -0.4717  -0.4712
 -0.4691  -0.4600  -0.4505  -0.4390  -0.4256  -0.4172  -0.4160  -0.4111
 -0.3892  -0.3880  -0.3790  -0.3620  -0.3558  -0.3474  -0.3444  -0.3434
 -0.3344  -0.3327  -0.3315  -0.3283  -0.3262  -0.2878  -0.2779  -0.2738
 -0.2659
 -- Virtual --
 -0.0726  -0.0610  -0.0544  -0.0510  -0.0452  -0.0304  -0.0094  -0.0086
 -0.0003   0.0098   0.0101   0.0111   0.0124   0.0269   0.0308   0.0310
  0.0414   0.0460   0.0482   0.0527   0.0564   0.0594   0.0660   0.0732
  0.0798   0.0807   0.0827   0.0853   0.0887   0.0931   0.0931   0.1015
  0.1028   0.1052   0.1088   0.1099   0.1135   0.1139   0.1167   0.1205
  0.1220   0.1232   0.1283   0.1289   0.1301   0.1316   0.1414   0.1437
  0.1442   0.1502   0.1516   0.1540   0.1619   0.1687   0.1697   0.1751
  0.1764   0.1799   0.1813   0.1938   0.2025   0.2037   0.2105   0.2112
  0.2115   0.2160   0.2176   0.2228   0.2287   0.2318   0.2341   0.2358
  0.2372   0.2425   0.2495   0.2585   0.2596   0.2624   0.2636   0.2658
  0.2696   0.2720   0.2744   0.2752   0.2800   0.2803   0.2858   0.2944
  0.2979   0.3026   0.3071   0.3148   0.3186   0.3189   0.3272   0.3422
  0.3438   0.3636   0.3881   0.3961   0.4018   0.4243   0.4306   0.4329
  0.4341   0.4484   0.4503   0.4545   0.4564   0.4638   0.4768   0.4772
  0.4853   0.4878   0.4919   0.4960   0.5048   0.5091   0.5132   0.5138
  0.5161   0.5221   0.5340   0.5419   0.5595   0.5691   0.5706   0.5722
  0.5831   0.5927   0.5963   0.5984   0.5989   0.6015   0.6161   0.6184
  0.6216   0.6286   0.6292   0.6461   0.6554   0.6588   0.6611   0.6702
  0.6787   0.6823   0.6955   0.6986   0.7042   0.7097   0.7633   0.7880
  0.7890   0.8021   0.8057   0.8067   0.8244   0.8295   0.8336   0.8352
  0.8378   0.8389   0.8415   0.8449   0.8500   0.8505   0.8542   0.8575
  0.8600   0.8663   0.8696   0.8817   0.8847   0.8874   0.8896   0.8926
  0.9030   0.9053   0.9098   0.9222   0.9239   0.9396   0.9441   0.9465
  0.9495   0.9534   0.9610   0.9665   0.9679   0.9738   0.9790   0.9878
  0.9900   0.9932   1.0002   1.0073   1.0133   1.0241   1.0415   1.0535
  1.0720   1.0922   1.0988   1.1400   1.1562   1.1630   1.1788   1.1813
  1.1885   1.2039   1.2209   1.2360   1.2367   1.2428   1.2610   1.2752
  1.2843   1.2891   1.2984   1.3016   1.3135   1.3291   1.3334   1.3526
  1.3757   1.3791   1.4259   1.4527   1.4820   1.4855   1.5040   1.5420
  1.5487   1.5585   1.5742   1.5792   1.5957   1.5987   1.6055   1.6492
  1.6811   1.7132   1.7438   1.7544   1.7549   1.7652   1.8039   1.8151
  1.8157   1.8397   1.8553   1.8702   1.8794   1.9178   1.9259   1.9469
  1.9471   1.9560   1.9689   1.9825   2.0304   2.0456   2.0587   2.0729
  2.0848   2.1289   2.1454   2.2063   2.2313   2.2325   2.2392   2.2501
  2.2559   2.2613   2.2803   2.2958   2.3015   2.3037   2.3084   2.3304
  2.3335   2.3767   2.3791   2.3990   2.4233   2.4336   2.4449   2.4586
  2.4621   2.4725   2.5226   2.5270   2.5368   2.5422   2.5524   2.5673
  2.5902   2.6058   2.6222   2.6338   2.6558   2.6764   2.6904   2.6983
  2.7168   2.7233   2.7363   2.7416   2.7531   2.7746   2.7791   2.8084
  2.8187   2.8498   2.8882   2.9382   2.9665   3.0499   3.0730   3.0765
  3.1029   3.1088   3.1185   3.1501   3.1781   3.2306   3.2405   3.2550
  3.2583   3.3313   3.3614   3.4549   3.5166   3.5594   3.6484   3.7030
  3.7709   3.7858   3.8958   3.9408   4.0218   4.0838   4.3442   4.7908
  4.8162   9.7595   9.7681   9.7820   9.8034   9.8175   9.8316   9.8763
 23.3213  23.4956  23.7889  23.8499  23.8581  23.8636  23.9338  23.9361
 24.0365  24.0540  24.0792  24.1056  25.8043  25.8050  25.8119  25.9209
 25.9346  25.9567  25.9680  26.1142  26.1161  26.1816  26.2135  26.2529
 26.2754  26.4146  26.5567  26.5957  26.6132  26.7035  26.7892  26.8222
 27.0217 215.7538 215.7601 215.7762 215.8004 215.8219 215.8399 215.8912
 --------------------------------------------------------------

          Ground-State Mulliken Net Atomic Charges

     Atom                 Charge (a.u.)
  ----------------------------------------
      1 C                    -0.318829
      2 C                    -0.924733
      3 Cl                    0.511205
      4 C                     0.366632
      5 Cl                    0.534077
      6 C                    -1.122233
      7 H                     0.231572
      8 C                     0.363229
      9 Cl                    0.533489
     10 C                    -0.931850
     11 Cl                    0.513607
     12 C                    -0.271574
     13 C                    -0.499400
     14 Cl                    0.332712
     15 C                    -0.193564
     16 H                     0.235196
     17 C                     0.263760
     18 Cl                    0.502493
     19 C                    -0.192836
     20 H                     0.235075
     21 C                    -0.502928
     22 Cl                    0.334899
  ----------------------------------------
  Sum of atomic charges =     0.000000

 -----------------------------------------------------------------
                    Cartesian Multipole Moments
 -----------------------------------------------------------------
    Charge (ESU x 10^10)
                 0.0000
    Dipole Moment (Debye)
         X       0.1417      Y      -0.0024      Z      -0.0851
       Tot       0.1653
    Quadrupole Moments (Debye-Ang)
        XX    -153.0567     XY      -1.0728     YY    -157.1202
        XZ      -4.2690     YZ      -1.5509     ZZ    -157.5709
    Octopole Moments (Debye-Ang^2)
       XXX    -241.0329    XXY      -2.5160    XYY     -70.2509
       YYY       4.7292    XXZ      56.5731    XYZ      -2.9146
       YYZ      42.1786    XZZ     -80.6194    YZZ       6.5808
       ZZZ     135.2255
    Hexadecapole Moments (Debye-Ang^3)
      XXXX   -6040.2838   XXXY      35.0404   XXYY   -1210.2610
      XYYY      52.6325   YYYY   -1306.6938   XXXZ     978.1789
      XXYZ      -0.4461   XYYZ     317.1096   YYYZ     -17.0554
      XXZZ   -1653.6141   XYZZ      48.3463   YYZZ    -869.6262
      XZZZ     987.3169   YZZZ      -5.3559   ZZZZ   -3915.3437
 -----------------------------------------------------------------
 Calculating analytic gradient of the SCF energy
 Gradient of SCF Energy
            1           2           3           4           5           6
    1  -0.0003588   0.0000160   0.0005898   0.0000043   0.0000324   0.0000195
    2  -0.0000423  -0.0004490  -0.0025912  -0.0000140  -0.0000179   0.0000023
    3   0.0001736  -0.0003230  -0.0012774   0.0000359  -0.0000005   0.0000304
            7           8           9          10          11          12
    1  -0.0000113   0.0000290  -0.0000112   0.0003570   0.0014150   0.0003261
    2  -0.0000089  -0.0000080   0.0000107   0.0005244   0.0024442  -0.0000095
    3   0.0000018  -0.0001041  -0.0000068   0.0001264   0.0000196  -0.0001745
           13          14          15          16          17          18
    1  -0.0000908  -0.0002714   0.0000172   0.0000058  -0.0000227   0.0000509
    2   0.0005312   0.0023242  -0.0000419   0.0000233   0.0000307   0.0000091
    3   0.0002959   0.0017328   0.0000624  -0.0000275   0.0000222  -0.0000224
           19          20          21          22
    1  -0.0000382   0.0000188  -0.0003415  -0.0017356
    2   0.0000342  -0.0000052  -0.0005079  -0.0022383
    3  -0.0000628   0.0000072  -0.0000267  -0.0004826
 Max gradient component =       2.591E-03
 RMS gradient           =       7.305E-04
 Gradient time:  CPU 305.63 s  wall 305.63 s
 Geometry Optimization Parameters
   NAtoms,    NIC,     NZ,  NCons,   NDum,   NFix, NCnnct, MaxDiis
       22     171      22       0       0       0       0       0

 Cartesian Hessian Update
 Hessian updated using BFGS update


** GEOMETRY OPTIMIZATION IN DELOCALIZED INTERNAL COORDINATES **
   Searching for a Minimum

   Optimization Cycle:  11

                       Coordinates (Angstroms)
     ATOM                X               Y               Z
      1  C        -0.0065892114    0.0009576538    0.0017686327
      2  C        -0.0072106857    0.2743840761    1.3781255421
      3  Cl        1.5018759274    0.5885607021    2.1882495211
      4  C        -1.2089150579    0.2969614639    2.0915683097
      5  Cl       -1.2513492295    0.6296116890    3.8028191899
      6  C        -2.4101688061    0.0529472870    1.4393374630
      7  H        -3.3377803399    0.0742968222    1.9940584198
      8  C        -2.4248883312   -0.2177211836    0.0774365399
      9  Cl       -3.9629552099   -0.5198639417   -0.6868046533
     10  C        -1.2275895097   -0.2464219180   -0.6434800215
     11  Cl       -1.2383147457   -0.5908395502   -2.3501137303
     12  C         1.2724835613   -0.0274948566   -0.7618998370
     13  C         2.1872013123   -1.0805283663   -0.6245399987
     14  Cl        1.8333945979   -2.3994769787    0.4706406458
     15  C         3.3851393936   -1.1254175573   -1.3280152738
     16  H         4.0662494691   -1.9544127158   -1.2001502188
     17  C         3.6818030323   -0.0821819372   -2.1959842377
     18  Cl        5.1864944435   -0.1171058543   -3.0920188385
     19  C         2.8126796273    0.9874283085   -2.3700713791
     20  H         3.0518127932    1.7956617075   -3.0464429982
     21  C         1.6225403968    0.9970880437   -1.6516265477
     22  Cl        0.5369387098    2.3501012017   -1.8869396318
   Point Group: c1    Number of degrees of freedom:    60


   Energy is  -3680.749140291

 Hessian updated using BFGS update

 60 Hessian modes will be used to form the next step
  Hessian Eigenvalues:
     0.007034    0.016320    0.017505    0.020544    0.020579    0.020683
     0.021681    0.022742    0.022814    0.023502    0.024090    0.024090
     0.024114    0.024115    0.024135    0.024141    0.024142    0.024146
     0.055166    0.094134    0.101103    0.159995    0.160000    0.160030
     0.215947    0.224188    0.227130    0.232415    0.235649    0.237112
     0.238801    0.249977    0.249993    0.249999    0.250000    0.250082
     0.252967    0.287915    0.289262    0.290265    0.292903    0.301033
     0.301053    0.301357    0.317163    0.356665    0.356671    0.356688
     0.403790    0.407355    0.418418    0.425613    0.457040    0.458550
     0.466597    0.470579    0.478202    0.478203    0.479167    0.480932

 Minimum search - taking simple RFO step
 Searching for Lamda that Minimizes Along All modes
 Value Taken    Lamda =  -0.00202751
 Calculated Step too Large.  Step scaled by  0.636345
 Step Taken.  Stepsize is  0.300000

                             Maximum     Tolerance    Cnvgd?
         Gradient           0.003323      0.000300      NO
         Displacement       0.228544      0.001200      NO
         Energy change     -0.001583      0.000001      NO


 New Cartesian Coordinates Obtained by Inverse Iteration

 Displacement from previous Coordinates is:  0.409815
 ----------------------------------------------------------------
             Standard Nuclear Orientation (Angstroms)
    I     Atom           X                Y                Z
 ----------------------------------------------------------------
    1      C      -0.0065335996     0.0030419909     0.0019014296
    2      C      -0.0095774609     0.3046411767     1.3718484612
    3      Cl      1.4972151040     0.6537043510     2.1724264397
    4      C      -1.2111621540     0.3259468130     2.0854842020
    5      Cl     -1.2574582905     0.6942528818     3.7892293909
    6      C      -2.4090714636     0.0514739446     1.4389391084
    7      H      -3.3366942306     0.0713308555     1.9937208412
    8      C      -2.4207958541    -0.2479376575     0.0829569441
    9      Cl     -3.9541444765    -0.5894904193    -0.6739132689
   10      C      -1.2233686935    -0.2745201838    -0.6378125804
   11      Cl     -1.2271791703    -0.6520551515    -2.3376872540
   12      C       1.2728771740    -0.0255498578    -0.7616169665
   13      C       2.1695920578    -1.0961581554    -0.6499280102
   14      Cl      1.7920894876    -2.4336700947     0.4147898619
   15      C       3.3670446079    -1.1429661308    -1.3541527831
   16      H       4.0350502012    -1.9854611015    -1.2467362360
   17      C       3.6804331856    -0.0831117283    -2.1958236341
   18      Cl      5.1844763847    -0.1202160238    -3.0930007413
   19      C       2.8290710543     1.0048051711    -2.3430408529
   20      H       3.0813087408     1.8252201220    -2.9997744225
   21      C       1.6388361318     1.0154086729    -1.6247316177
   22      Cl      0.5708434013     2.3878446208    -1.8271614141
 ----------------------------------------------------------------
 Nuclear Repulsion Energy =        2408.60948400 hartrees
 There are       97 alpha and       97 beta electrons
 Applying Cartesian multipole field
    Component          Value
    ---------          -----
     (2,0,0)        1.00000E-12
     (0,2,0)        2.00000E-11
     (0,0,2)       -3.00000E-11
 Nucleus-field energy     =    -0.0000000634 hartrees
 Requested basis set is 6-311++G(d,p)
 There are 178 shells and 495 basis functions
 A cutoff of  1.0D-15 yielded  11775 shell pairs
 There are    101034 function pairs (    108702 Cartesian)
 Smallest overlap matrix eigenvalue = 1.33E-07
 Linear dependence detected in AO basis
 Number of orthogonalized atomic orbitals = 489
 Maximum deviation from orthogonality = 3.484E-10
 Guess from superposition of atomic densities
 Warning:  Energy on first SCF cycle will be non-variational
 SAD guess density has 194.000000 electrons

 -----------------------------------------------------------------------
  General SCF calculation program by
  Eric Jon Sundstrom, Paul Horn, Yuezhi Mao, Dmitri Zuev, Alec White,
  David Stuck, Shaama M.S., Shane Yost, Joonho Lee, David Small,
  Daniel Levine, Susi Lehtola, Hugh Burton, Evgeny Epifanovsky,
  Bang C. Huynh
 -----------------------------------------------------------------------
 Exchange:     0.2000 Hartree-Fock + 0.0800 Slater + 0.7200 B88
 Correlation:  0.1900 VWN1RPA + 0.8100 LYP
 Using SG-1 standard quadrature grid
 A restricted SCF calculation will be
 performed using DIIS
 SCF converges when DIIS error is below 1.0e-08
 ---------------------------------------
  Cycle       Energy         DIIS error
 ---------------------------------------
    1   -3685.2147827663      2.74e-02  
    2   -3680.6345222885      1.98e-03  
    3   -3680.5806175780      2.32e-03  
    4   -3680.7450871070      4.06e-04  
    5   -3680.7497576089      1.28e-04  
    6   -3680.7500975174      6.01e-05  
    7   -3680.7501993428      1.00e-05  
    8   -3680.7502010282      6.57e-06  
    9   -3680.7502023245      1.51e-06  
   10   -3680.7502023810      7.64e-07  
   11   -3680.7502023982      1.11e-07  
   12   -3680.7502023987      4.97e-08  
   13   -3680.7502023986      1.80e-08  
   14   -3680.7502023983      5.43e-09  Convergence criterion met
 ---------------------------------------
 SCF time:   CPU 833.84s  wall 834.00s 
 SCF   energy in the final basis set =    -3680.7502023983
 Total energy in the final basis set =    -3680.7502023983

 --------------------------------------------------------------

                    Orbital Energies (a.u.)
 --------------------------------------------------------------

 Alpha MOs
 -- Occupied --
********-101.5796-101.5790-101.5790-101.5777-101.5774-101.5773 -10.2791
-10.2791 -10.2769 -10.2769 -10.2766 -10.2765 -10.2739 -10.2462 -10.2394
-10.2275 -10.2204 -10.2204  -9.4942  -9.4941  -9.4938  -9.4938  -9.4922
 -9.4922  -9.4921  -7.2591  -7.2589  -7.2588  -7.2586  -7.2570  -7.2570
 -7.2569  -7.2490  -7.2489  -7.2487  -7.2486  -7.2484  -7.2484  -7.2480
 -7.2479  -7.2470  -7.2470  -7.2468  -7.2467  -7.2465  -7.2464  -0.9649
 -0.9441  -0.9221  -0.9045  -0.9014  -0.8886  -0.8786  -0.8444  -0.8371
 -0.8025  -0.7694  -0.7543  -0.7439  -0.6722  -0.6421  -0.6253  -0.6233
 -0.5569  -0.5525  -0.5374  -0.5317  -0.4982  -0.4864  -0.4716  -0.4712
 -0.4692  -0.4599  -0.4504  -0.4391  -0.4256  -0.4164  -0.4161  -0.4110
 -0.3889  -0.3876  -0.3786  -0.3617  -0.3563  -0.3474  -0.3446  -0.3441
 -0.3345  -0.3333  -0.3312  -0.3293  -0.3265  -0.2867  -0.2780  -0.2745
 -0.2660
 -- Virtual --
 -0.0709  -0.0611  -0.0542  -0.0528  -0.0454  -0.0304  -0.0094  -0.0087
 -0.0003   0.0098   0.0101   0.0111   0.0122   0.0269   0.0305   0.0312
  0.0412   0.0461   0.0480   0.0526   0.0568   0.0591   0.0650   0.0733
  0.0803   0.0807   0.0826   0.0848   0.0891   0.0931   0.0933   0.1015
  0.1031   0.1040   0.1088   0.1098   0.1136   0.1137   0.1168   0.1201
  0.1216   0.1229   0.1281   0.1286   0.1301   0.1321   0.1413   0.1434
  0.1442   0.1501   0.1521   0.1532   0.1617   0.1681   0.1702   0.1756
  0.1759   0.1804   0.1808   0.1936   0.2014   0.2038   0.2100   0.2108
  0.2125   0.2154   0.2156   0.2225   0.2268   0.2303   0.2332   0.2355
  0.2368   0.2415   0.2502   0.2590   0.2592   0.2622   0.2624   0.2683
  0.2702   0.2726   0.2764   0.2767   0.2787   0.2794   0.2847   0.2955
  0.2964   0.2982   0.3084   0.3125   0.3189   0.3197   0.3302   0.3421
  0.3471   0.3639   0.3885   0.3950   0.4016   0.4269   0.4314   0.4346
  0.4361   0.4480   0.4496   0.4534   0.4555   0.4639   0.4752   0.4770
  0.4850   0.4865   0.4927   0.4964   0.5046   0.5132   0.5135   0.5142
  0.5162   0.5226   0.5353   0.5402   0.5616   0.5698   0.5701   0.5730
  0.5815   0.5917   0.5966   0.5969   0.6008   0.6020   0.6179   0.6195
  0.6211   0.6274   0.6323   0.6444   0.6533   0.6602   0.6614   0.6723
  0.6740   0.6811   0.6942   0.7001   0.7029   0.7101   0.7641   0.7885
  0.7911   0.8028   0.8055   0.8058   0.8250   0.8288   0.8352   0.8353
  0.8380   0.8387   0.8414   0.8452   0.8493   0.8513   0.8545   0.8573
  0.8637   0.8649   0.8713   0.8816   0.8831   0.8873   0.8890   0.8934
  0.9020   0.9058   0.9067   0.9209   0.9245   0.9400   0.9454   0.9467
  0.9494   0.9539   0.9610   0.9670   0.9698   0.9750   0.9762   0.9850
  0.9892   0.9934   1.0021   1.0117   1.0173   1.0235   1.0449   1.0533
  1.0717   1.0892   1.1009   1.1388   1.1623   1.1636   1.1795   1.1875
  1.1885   1.2051   1.2223   1.2362   1.2382   1.2493   1.2577   1.2779
  1.2823   1.2887   1.2984   1.3043   1.3109   1.3244   1.3299   1.3558
  1.3751   1.3760   1.4270   1.4515   1.4777   1.4897   1.4993   1.5434
  1.5473   1.5595   1.5751   1.5851   1.5956   1.5965   1.6053   1.6485
  1.6826   1.7131   1.7450   1.7541   1.7549   1.7654   1.8048   1.8119
  1.8152   1.8388   1.8543   1.8690   1.8790   1.9188   1.9275   1.9467
  1.9489   1.9560   1.9710   1.9836   2.0299   2.0457   2.0589   2.0723
  2.0841   2.1252   2.1441   2.2103   2.2314   2.2317   2.2393   2.2506
  2.2531   2.2609   2.2782   2.2980   2.2997   2.3076   2.3092   2.3332
  2.3348   2.3720   2.3802   2.3984   2.4275   2.4362   2.4441   2.4585
  2.4621   2.4673   2.5229   2.5237   2.5373   2.5376   2.5557   2.5661
  2.5859   2.6058   2.6329   2.6336   2.6547   2.6789   2.6914   2.6972
  2.7162   2.7239   2.7374   2.7413   2.7511   2.7734   2.7803   2.8095
  2.8175   2.8445   2.8870   2.9413   2.9658   3.0512   3.0750   3.0801
  3.1048   3.1090   3.1189   3.1468   3.1800   3.2278   3.2421   3.2571
  3.2599   3.3294   3.3639   3.4583   3.5153   3.5621   3.6535   3.7023
  3.7727   3.7867   3.8952   3.9424   4.0228   4.0836   4.3406   4.7922
  4.8146   9.7634   9.7684   9.7814   9.8000   9.8264   9.8366   9.8595
 23.3240  23.4969  23.7887  23.8498  23.8591  23.8652  23.9348  23.9349
 24.0361  24.0563  24.0799  24.1068  25.8019  25.8051  25.8118  25.8967
 25.9419  25.9633  25.9756  26.1141  26.1165  26.1795  26.2302  26.2471
 26.2661  26.4097  26.5517  26.5952  26.6193  26.6988  26.7760  26.8263
 27.0475 215.7577 215.7605 215.7755 215.7971 215.8317 215.8477 215.8705
 --------------------------------------------------------------

          Ground-State Mulliken Net Atomic Charges

     Atom                 Charge (a.u.)
  ----------------------------------------
      1 C                    -0.346625
      2 C                    -1.062850
      3 Cl                    0.540457
      4 C                     0.428926
      5 Cl                    0.537499
      6 C                    -0.970510
      7 H                     0.234229
      8 C                     0.426226
      9 Cl                    0.536388
     10 C                    -1.072096
     11 Cl                    0.545614
     12 C                    -0.333185
     13 C                    -0.534464
     14 Cl                    0.363616
     15 C                    -0.190815
     16 H                     0.236492
     17 C                     0.280362
     18 Cl                    0.506342
     19 C                    -0.195402
     20 H                     0.236346
     21 C                    -0.532101
     22 Cl                    0.365551
  ----------------------------------------
  Sum of atomic charges =     0.000000

 -----------------------------------------------------------------
                    Cartesian Multipole Moments
 -----------------------------------------------------------------
    Charge (ESU x 10^10)
                 0.0000
    Dipole Moment (Debye)
         X       0.1345      Y      -0.0030      Z      -0.0813
       Tot       0.1572
    Quadrupole Moments (Debye-Ang)
        XX    -153.0663     XY      -1.0389     YY    -157.0110
        XZ      -4.3118     YZ      -1.5125     ZZ    -157.6293
    Octopole Moments (Debye-Ang^2)
       XXX    -241.4969    XXY      -2.2314    XYY     -69.8187
       YYY       4.6349    XXZ      56.3166    XYZ      -2.7583
       YYZ      41.9071    XZZ     -80.7586    YZZ       6.2891
       ZZZ     135.8571
    Hexadecapole Moments (Debye-Ang^3)
      XXXX   -6022.9521   XXXY      17.8852   XXYY   -1214.4910
      XYYY      32.2142   YYYY   -1362.3172   XXXZ     988.8588
      XXYZ      -9.9176   XYYZ     319.9934   YYYZ     -48.6372
      XXZZ   -1642.9092   XYZZ      41.7255   YYZZ    -871.0133
      XZZZ    1000.1821   YZZZ     -33.6159   ZZZZ   -3874.6015
 -----------------------------------------------------------------
 Calculating analytic gradient of the SCF energy
 Gradient of SCF Energy
            1           2           3           4           5           6
    1  -0.0003416  -0.0000276   0.0004713   0.0000057   0.0000354   0.0000356
    2  -0.0000366  -0.0003146  -0.0017327  -0.0000257  -0.0000077   0.0000060
    3   0.0001247  -0.0002604  -0.0008291   0.0000477  -0.0000140   0.0000181
            7           8           9          10          11          12
    1  -0.0000114   0.0000251  -0.0000104   0.0003169   0.0009124   0.0003267
    2  -0.0000042   0.0000267  -0.0000123   0.0003567   0.0016362  -0.0000480
    3  -0.0000000  -0.0000972   0.0000022   0.0001375  -0.0000333  -0.0001754
           13          14          15          16          17          18
    1  -0.0001650  -0.0001705   0.0000086   0.0000080  -0.0000330   0.0000343
    2   0.0003521   0.0015848  -0.0000195   0.0000076   0.0000240   0.0000028
    3   0.0001819   0.0012072   0.0000334  -0.0000325   0.0000184  -0.0000158
           19          20          21          22
    1  -0.0000179   0.0000217  -0.0002013  -0.0012232
    2   0.0000185   0.0000022  -0.0002869  -0.0015294
    3  -0.0000257   0.0000045   0.0000639  -0.0003562
 Max gradient component =       1.733E-03
 RMS gradient           =       4.986E-04
 Gradient time:  CPU 309.43 s  wall 309.44 s
 Geometry Optimization Parameters
   NAtoms,    NIC,     NZ,  NCons,   NDum,   NFix, NCnnct, MaxDiis
       22     171      22       0       0       0       0       0

 Cartesian Hessian Update
 Hessian updated using BFGS update


** GEOMETRY OPTIMIZATION IN DELOCALIZED INTERNAL COORDINATES **
   Searching for a Minimum

   Optimization Cycle:  12

                       Coordinates (Angstroms)
     ATOM                X               Y               Z
      1  C        -0.0065335996    0.0030419909    0.0019014296
      2  C        -0.0095774609    0.3046411767    1.3718484612
      3  Cl        1.4972151040    0.6537043510    2.1724264397
      4  C        -1.2111621540    0.3259468130    2.0854842020
      5  Cl       -1.2574582905    0.6942528818    3.7892293909
      6  C        -2.4090714636    0.0514739446    1.4389391084
      7  H        -3.3366942306    0.0713308555    1.9937208412
      8  C        -2.4207958541   -0.2479376575    0.0829569441
      9  Cl       -3.9541444765   -0.5894904193   -0.6739132689
     10  C        -1.2233686935   -0.2745201838   -0.6378125804
     11  Cl       -1.2271791703   -0.6520551515   -2.3376872540
     12  C         1.2728771740   -0.0255498578   -0.7616169665
     13  C         2.1695920578   -1.0961581554   -0.6499280102
     14  Cl        1.7920894876   -2.4336700947    0.4147898619
     15  C         3.3670446079   -1.1429661308   -1.3541527831
     16  H         4.0350502012   -1.9854611015   -1.2467362360
     17  C         3.6804331856   -0.0831117283   -2.1958236341
     18  Cl        5.1844763847   -0.1202160238   -3.0930007413
     19  C         2.8290710543    1.0048051711   -2.3430408529
     20  H         3.0813087408    1.8252201220   -2.9997744225
     21  C         1.6388361318    1.0154086729   -1.6247316177
     22  Cl        0.5708434013    2.3878446208   -1.8271614141
   Point Group: c1    Number of degrees of freedom:    60


   Energy is  -3680.750202398

 Hessian updated using BFGS update

 60 Hessian modes will be used to form the next step
  Hessian Eigenvalues:
     0.004726    0.016322    0.017506    0.020496    0.020577    0.020683
     0.021681    0.022742    0.022780    0.023509    0.024090    0.024090
     0.024114    0.024115    0.024136    0.024141    0.024142    0.024146
     0.055170    0.093906    0.101102    0.159995    0.160000    0.160028
     0.215948    0.223910    0.227137    0.232413    0.235647    0.237101
     0.238800    0.249977    0.249987    0.249994    0.250000    0.250084
     0.252955    0.287876    0.289193    0.290267    0.292903    0.301033
     0.301052    0.301354    0.317164    0.356665    0.356671    0.356688
     0.403677    0.407354    0.418420    0.425613    0.457040    0.458552
     0.466597    0.470562    0.478202    0.478202    0.479166    0.480923

 Minimum search - taking simple RFO step
 Searching for Lamda that Minimizes Along All modes
 Value Taken    Lamda =  -0.00136970
 Calculated Step too Large.  Step scaled by  0.634794
 Step Taken.  Stepsize is  0.300000

                             Maximum     Tolerance    Cnvgd?
         Gradient           0.002274      0.000300      NO
         Displacement       0.230158      0.001200      NO
         Energy change     -0.001062      0.000001      NO


 New Cartesian Coordinates Obtained by Inverse Iteration

 Displacement from previous Coordinates is:  0.403849
 ----------------------------------------------------------------
             Standard Nuclear Orientation (Angstroms)
    I     Atom           X                Y                Z
 ----------------------------------------------------------------
    1      C      -0.0061167522     0.0054124383     0.0025920047
    2      C      -0.0126261928     0.3344152908     1.3658155374
    3      Cl      1.4902847141     0.7185423611     2.1577625717
    4      C      -1.2144213157     0.3541802210     2.0791616123
    5      Cl     -1.2657912881     0.7569236703     3.7749090916
    6      C      -2.4083971851     0.0497902121     1.4385501320
    7      H      -3.3361439517     0.0680302467     1.9931910521
    8      C      -2.4162174497    -0.2775576774     0.0889938042
    9      Cl     -3.9441274181    -0.6568253313    -0.6606334282
   10      C      -1.2184757801    -0.3018125395    -0.6313693524
   11      Cl     -1.2151928374    -0.7128548220    -2.3236572673
   12      C       1.2736132921    -0.0233075685    -0.7606518934
   13      C       2.1528109690    -1.1101616521    -0.6746637269
   14      Cl      1.7517385363    -2.4664635586     0.3576219554
   15      C       3.3495071264    -1.1589399880    -1.3800809555
   16      H       4.0044130101    -2.0139919686    -1.2929770789
   17      C       3.6789896955    -0.0843079660    -2.1965423135
   18      Cl      5.1817761417    -0.1238605417    -3.0958539861
   19      C       2.8450107538     1.0203072342    -2.3171903624
   20      H       3.1098427467     1.8517784692    -2.9548352386
   21      C       1.6552400474     1.0323726384    -1.5981070499
   22      Cl      0.6071352753     2.4248649278    -1.7661182107
 ----------------------------------------------------------------
 Nuclear Repulsion Energy =        2407.38979197 hartrees
 There are       97 alpha and       97 beta electrons
 Applying Cartesian multipole field
    Component          Value
    ---------          -----
     (2,0,0)        1.00000E-12
     (0,2,0)        2.00000E-11
     (0,0,2)       -3.00000E-11
 Nucleus-field energy     =    -0.0000000614 hartrees
 Requested basis set is 6-311++G(d,p)
 There are 178 shells and 495 basis functions
 A cutoff of  1.0D-15 yielded  11791 shell pairs
 There are    101242 function pairs (    108942 Cartesian)
 Smallest overlap matrix eigenvalue = 1.23E-07
 Linear dependence detected in AO basis
 Number of orthogonalized atomic orbitals = 489
 Maximum deviation from orthogonality = 5.377E-10
 Guess from superposition of atomic densities
 Warning:  Energy on first SCF cycle will be non-variational
 SAD guess density has 194.000000 electrons

 -----------------------------------------------------------------------
  General SCF calculation program by
  Eric Jon Sundstrom, Paul Horn, Yuezhi Mao, Dmitri Zuev, Alec White,
  David Stuck, Shaama M.S., Shane Yost, Joonho Lee, David Small,
  Daniel Levine, Susi Lehtola, Hugh Burton, Evgeny Epifanovsky,
  Bang C. Huynh
 -----------------------------------------------------------------------
 Exchange:     0.2000 Hartree-Fock + 0.0800 Slater + 0.7200 B88
 Correlation:  0.1900 VWN1RPA + 0.8100 LYP
 Using SG-1 standard quadrature grid
 A restricted SCF calculation will be
 performed using DIIS
 SCF converges when DIIS error is below 1.0e-08
 ---------------------------------------
  Cycle       Energy         DIIS error
 ---------------------------------------
    1   -3685.2121310687      2.74e-02  
    2   -3680.6351277464      1.98e-03  
    3   -3680.5811210290      2.32e-03  
    4   -3680.7458268951      4.05e-04  
    5   -3680.7504830786      1.27e-04  
    6   -3680.7508210552      5.94e-05  
    7   -3680.7509214343      9.02e-06  
    8   -3680.7509232959      4.57e-06  
    9   -3680.7509238885      1.00e-06  
   10   -3680.7509239143      3.84e-07  
   11   -3680.7509239183      1.71e-07  
   12   -3680.7509239189      5.13e-08  
   13   -3680.7509239191      1.78e-08  
   14   -3680.7509239190      5.39e-09  Convergence criterion met
 ---------------------------------------
 SCF time:   CPU 837.80s  wall 838.00s 
 SCF   energy in the final basis set =    -3680.7509239190
 Total energy in the final basis set =    -3680.7509239190

 --------------------------------------------------------------

                    Orbital Energies (a.u.)
 --------------------------------------------------------------

 Alpha MOs
 -- Occupied --
********-101.5796-101.5793-101.5793-101.5777-101.5776-101.5775 -10.2791
-10.2791 -10.2770 -10.2769 -10.2765 -10.2765 -10.2739 -10.2461 -10.2392
-10.2275 -10.2205 -10.2204  -9.4943  -9.4942  -9.4941  -9.4941  -9.4924
 -9.4923  -9.4922  -7.2592  -7.2590  -7.2590  -7.2588  -7.2572  -7.2571
 -7.2569  -7.2491  -7.2490  -7.2489  -7.2489  -7.2485  -7.2484  -7.2483
 -7.2481  -7.2472  -7.2470  -7.2470  -7.2467  -7.2466  -7.2466  -0.9649
 -0.9441  -0.9220  -0.9044  -0.9014  -0.8888  -0.8788  -0.8443  -0.8372
 -0.8024  -0.7695  -0.7543  -0.7440  -0.6722  -0.6419  -0.6256  -0.6233
 -0.5569  -0.5522  -0.5380  -0.5318  -0.4982  -0.4864  -0.4716  -0.4713
 -0.4693  -0.4597  -0.4503  -0.4392  -0.4257  -0.4163  -0.4157  -0.4110
 -0.3886  -0.3873  -0.3783  -0.3614  -0.3567  -0.3475  -0.3448  -0.3447
 -0.3347  -0.3338  -0.3314  -0.3295  -0.3267  -0.2858  -0.2781  -0.2752
 -0.2660
 -- Virtual --
 -0.0692  -0.0611  -0.0545  -0.0541  -0.0455  -0.0305  -0.0094  -0.0088
 -0.0003   0.0098   0.0100   0.0110   0.0122   0.0269   0.0304   0.0313
  0.0411   0.0462   0.0477   0.0525   0.0573   0.0589   0.0641   0.0734
  0.0807   0.0808   0.0824   0.0844   0.0896   0.0930   0.0935   0.1012
  0.1028   0.1034   0.1090   0.1098   0.1133   0.1139   0.1167   0.1199
  0.1212   0.1227   0.1279   0.1283   0.1301   0.1329   0.1412   0.1424
  0.1448   0.1499   0.1524   0.1529   0.1615   0.1674   0.1705   0.1754
  0.1760   0.1805   0.1810   0.1934   0.2004   0.2040   0.2091   0.2103
  0.2134   0.2136   0.2153   0.2223   0.2244   0.2297   0.2322   0.2357
  0.2365   0.2402   0.2506   0.2583   0.2597   0.2612   0.2623   0.2700
  0.2706   0.2712   0.2775   0.2783   0.2792   0.2799   0.2843   0.2938
  0.2965   0.2980   0.3094   0.3100   0.3188   0.3216   0.3333   0.3423
  0.3503   0.3644   0.3889   0.3940   0.4016   0.4294   0.4322   0.4356
  0.4394   0.4475   0.4496   0.4505   0.4566   0.4644   0.4737   0.4772
  0.4821   0.4875   0.4932   0.4970   0.5038   0.5134   0.5144   0.5146
  0.5185   0.5241   0.5365   0.5385   0.5627   0.5701   0.5703   0.5736
  0.5803   0.5915   0.5949   0.5969   0.6000   0.6063   0.6158   0.6204
  0.6234   0.6276   0.6360   0.6428   0.6500   0.6611   0.6620   0.6706
  0.6749   0.6801   0.6928   0.7013   0.7018   0.7111   0.7642   0.7893
  0.7933   0.8038   0.8042   0.8060   0.8258   0.8283   0.8350   0.8366
  0.8380   0.8392   0.8421   0.8458   0.8486   0.8521   0.8547   0.8571
  0.8625   0.8692   0.8722   0.8807   0.8816   0.8836   0.8891   0.8981
  0.9011   0.9042   0.9068   0.9198   0.9248   0.9399   0.9463   0.9467
  0.9487   0.9539   0.9615   0.9670   0.9711   0.9735   0.9762   0.9822
  0.9881   0.9935   1.0037   1.0154   1.0217   1.0227   1.0491   1.0545
  1.0713   1.0847   1.1020   1.1382   1.1643   1.1674   1.1802   1.1864
  1.1966   1.2063   1.2235   1.2359   1.2388   1.2538   1.2586   1.2792
  1.2801   1.2895   1.2984   1.3068   1.3083   1.3208   1.3278   1.3608
  1.3741   1.3747   1.4284   1.4504   1.4751   1.4933   1.4945   1.5448
  1.5462   1.5603   1.5758   1.5884   1.5955   1.5983   1.6053   1.6480
  1.6843   1.7131   1.7458   1.7530   1.7553   1.7662   1.8060   1.8093
  1.8147   1.8380   1.8537   1.8677   1.8794   1.9195   1.9282   1.9466
  1.9505   1.9560   1.9728   1.9846   2.0294   2.0459   2.0594   2.0716
  2.0835   2.1219   2.1432   2.2140   2.2309   2.2318   2.2381   2.2504
  2.2507   2.2607   2.2751   2.2935   2.2981   2.3112   2.3153   2.3353
  2.3360   2.3715   2.3810   2.3983   2.4312   2.4370   2.4431   2.4561
  2.4633   2.4672   2.5188   2.5233   2.5340   2.5379   2.5590   2.5645
  2.5827   2.6060   2.6329   2.6444   2.6530   2.6810   2.6923   2.6965
  2.7157   2.7250   2.7392   2.7403   2.7489   2.7705   2.7847   2.8106
  2.8164   2.8393   2.8857   2.9441   2.9645   3.0525   3.0768   3.0836
  3.1067   3.1097   3.1195   3.1426   3.1820   3.2250   3.2432   3.2560
  3.2656   3.3277   3.3666   3.4615   3.5143   3.5650   3.6586   3.7018
  3.7746   3.7879   3.8948   3.9438   4.0238   4.0834   4.3378   4.7939
  4.8124   9.7663   9.7686   9.7809   9.7984   9.8376   9.8438   9.8439
 23.3272  23.4982  23.7885  23.8494  23.8602  23.8671  23.9338  23.9355
 24.0358  24.0580  24.0806  24.1079  25.7979  25.8044  25.8120  25.8714
 25.9435  25.9621  25.9894  26.1138  26.1169  26.1761  26.2185  26.2641
 26.2801  26.4017  26.5478  26.5946  26.6260  26.6950  26.7666  26.8240
 27.0787 215.7599 215.7614 215.7749 215.7958 215.8439 215.8514 215.8581
 --------------------------------------------------------------

          Ground-State Mulliken Net Atomic Charges

     Atom                 Charge (a.u.)
  ----------------------------------------
      1 C                    -0.372763
      2 C                    -1.184414
      3 Cl                    0.559233
      4 C                     0.484511
      5 Cl                    0.540929
      6 C                    -0.822128
      7 H                     0.236755
      8 C                     0.483805
      9 Cl                    0.539332
     10 C                    -1.196117
     11 Cl                    0.566519
     12 C                    -0.383838
     13 C                    -0.567329
     14 Cl                    0.386379
     15 C                    -0.188413
     16 H                     0.237760
     17 C                     0.300192
     18 Cl                    0.509622
     19 C                    -0.195593
     20 H                     0.237558
     21 C                    -0.559723
     22 Cl                    0.387723
  ----------------------------------------
  Sum of atomic charges =     0.000000

 -----------------------------------------------------------------
                    Cartesian Multipole Moments
 -----------------------------------------------------------------
    Charge (ESU x 10^10)
                 0.0000
    Dipole Moment (Debye)
         X       0.1284      Y      -0.0039      Z      -0.0784
       Tot       0.1505
    Quadrupole Moments (Debye-Ang)
        XX    -153.0731     XY      -1.0068     YY    -156.9240
        XZ      -4.3452     YZ      -1.4769     ZZ    -157.6795
    Octopole Moments (Debye-Ang^2)
       XXX    -241.9316    XXY      -1.9517    XYY     -69.4456
       YYY       4.5176    XXZ      56.0712    XYZ      -2.5918
       YYZ      41.6550    XZZ     -80.8789    YZZ       5.9789
       ZZZ     136.3831
    Hexadecapole Moments (Debye-Ang^3)
      XXXX   -6005.1282   XXXY       1.0468   XXYY   -1219.0866
      XYYY      12.2829   YYYY   -1419.3809   XXXZ    1000.4219
      XXYZ     -19.4498   XYYZ     323.2770   YYYZ     -79.9383
      XXZZ   -1632.3410   XYZZ      35.0336   YYZZ    -872.9236
      XZZZ    1013.8372   YZZZ     -62.0681   ZZZZ   -3835.1183
 -----------------------------------------------------------------
 Calculating analytic gradient of the SCF energy
 Gradient of SCF Energy
            1           2           3           4           5           6
    1  -0.0003053  -0.0000069   0.0003676   0.0000129   0.0000418   0.0000474
    2   0.0000004  -0.0002668  -0.0011530  -0.0000351   0.0000087   0.0000049
    3   0.0000913  -0.0002081  -0.0005510   0.0000560  -0.0000271  -0.0000030
            7           8           9          10          11          12
    1  -0.0000082  -0.0000007   0.0000082   0.0002810   0.0005998   0.0003051
    2   0.0000011   0.0000521  -0.0000348   0.0002466   0.0011107  -0.0000680
    3   0.0000039  -0.0000508   0.0000086   0.0001002  -0.0000439  -0.0001753
           13          14          15          16          17          18
    1  -0.0001995  -0.0001328   0.0000071   0.0000081  -0.0000531   0.0000253
    2   0.0002493   0.0011015   0.0000014  -0.0000022   0.0000138  -0.0000013
    3   0.0001310   0.0008587   0.0000107  -0.0000374   0.0000191  -0.0000191
           19          20          21          22
    1  -0.0000054   0.0000200  -0.0001144  -0.0008978
    2   0.0000005   0.0000068  -0.0001595  -0.0010772
    3  -0.0000019   0.0000007   0.0001066  -0.0002692
 Max gradient component =       1.153E-03
 RMS gradient           =       3.494E-04
 Gradient time:  CPU 305.51 s  wall 305.52 s
 Geometry Optimization Parameters
   NAtoms,    NIC,     NZ,  NCons,   NDum,   NFix, NCnnct, MaxDiis
       22     171      22       0       0       0       0       0

 Cartesian Hessian Update
 Hessian updated using BFGS update


** GEOMETRY OPTIMIZATION IN DELOCALIZED INTERNAL COORDINATES **
   Searching for a Minimum

   Optimization Cycle:  13

                       Coordinates (Angstroms)
     ATOM                X               Y               Z
      1  C        -0.0061167522    0.0054124383    0.0025920047
      2  C        -0.0126261928    0.3344152908    1.3658155374
      3  Cl        1.4902847141    0.7185423611    2.1577625717
      4  C        -1.2144213157    0.3541802210    2.0791616123
      5  Cl       -1.2657912881    0.7569236703    3.7749090916
      6  C        -2.4083971851    0.0497902121    1.4385501320
      7  H        -3.3361439517    0.0680302467    1.9931910521
      8  C        -2.4162174497   -0.2775576774    0.0889938042
      9  Cl       -3.9441274181   -0.6568253313   -0.6606334282
     10  C        -1.2184757801   -0.3018125395   -0.6313693524
     11  Cl       -1.2151928374   -0.7128548220   -2.3236572673
     12  C         1.2736132921   -0.0233075685   -0.7606518934
     13  C         2.1528109690   -1.1101616521   -0.6746637269
     14  Cl        1.7517385363   -2.4664635586    0.3576219554
     15  C         3.3495071264   -1.1589399880   -1.3800809555
     16  H         4.0044130101   -2.0139919686   -1.2929770789
     17  C         3.6789896955   -0.0843079660   -2.1965423135
     18  Cl        5.1817761417   -0.1238605417   -3.0958539861
     19  C         2.8450107538    1.0203072342   -2.3171903624
     20  H         3.1098427467    1.8517784692   -2.9548352386
     21  C         1.6552400474    1.0323726384   -1.5981070499
     22  Cl        0.6071352753    2.4248649278   -1.7661182107
   Point Group: c1    Number of degrees of freedom:    60


   Energy is  -3680.750923919

 Hessian updated using BFGS update

 60 Hessian modes will be used to form the next step
  Hessian Eigenvalues:
     0.003083    0.016322    0.017508    0.020465    0.020577    0.020683
     0.021681    0.022743    0.022757    0.023515    0.024090    0.024090
     0.024114    0.024115    0.024137    0.024142    0.024142    0.024149
     0.055179    0.093651    0.101101    0.159995    0.160000    0.160026
     0.215951    0.223602    0.227142    0.232409    0.235645    0.237087
     0.238798    0.249973    0.249978    0.249994    0.250000    0.250078
     0.252941    0.287834    0.289136    0.290265    0.292903    0.301033
     0.301052    0.301352    0.317164    0.356665    0.356671    0.356688
     0.403565    0.407354    0.418419    0.425613    0.457040    0.458552
     0.466598    0.470542    0.478202    0.478203    0.479166    0.480910

 Minimum search - taking simple RFO step
 Searching for Lamda that Minimizes Along All modes
 Value Taken    Lamda =  -0.00096779
 Calculated Step too Large.  Step scaled by  0.615872
 Step Taken.  Stepsize is  0.300000

                             Maximum     Tolerance    Cnvgd?
         Gradient           0.001599      0.000300      NO
         Displacement       0.232174      0.001200      NO
         Energy change     -0.000722      0.000001      NO


 New Cartesian Coordinates Obtained by Inverse Iteration

 Displacement from previous Coordinates is:  0.397323
 ----------------------------------------------------------------
             Standard Nuclear Orientation (Angstroms)
    I     Atom           X                Y                Z
 ----------------------------------------------------------------
    1      C      -0.0053173703     0.0073512510     0.0040557173
    2      C      -0.0164765371     0.3636175270     1.3601320875
    3      Cl      1.4810507447     0.7825899379     2.1445872047
    4      C      -1.2188815595     0.3819484489     2.0725886021
    5      Cl     -1.2765837112     0.8179499516     3.7599025096
    6      C      -2.4083373724     0.0483814647     1.4380380906
    7      H      -3.3364133825     0.0652985337     1.9921693442
    8      C      -2.4112851569    -0.3063729944     0.0954378534
    9      Cl     -3.9333351597    -0.7208159379    -0.6472624189
   10      C      -1.2129358210    -0.3288155142    -0.6240105308
   11      Cl     -1.2025386518    -0.7735995696    -2.3079602570
   12      C       1.2747753023    -0.0213858369    -0.7588903107
   13      C       2.1372123304    -1.1230804107    -0.6988978073
   14      Cl      1.7138348401    -2.4982602947     0.2994527097
   15      C       3.3328447873    -1.1734541554    -1.4060357263
   16      H       3.9749503634    -2.0399530701    -1.3391043287
   17      C       3.6774820347    -0.0855909071    -2.1983343305
   18      Cl      5.1783310868    -0.1273802492    -3.1008794351
   19      C       2.8602640604     1.0340474936    -2.2925041276
   20      H       3.1369277542     1.8756305218    -2.9116178617
   21      C       1.6716515952     1.0477447420    -1.5714945992
   22      Cl      0.6456319602     2.4606831642    -1.7034554879
 ----------------------------------------------------------------
 Nuclear Repulsion Energy =        2406.26077038 hartrees
 There are       97 alpha and       97 beta electrons
 Applying Cartesian multipole field
    Component          Value
    ---------          -----
     (2,0,0)        1.00000E-12
     (0,2,0)        2.00000E-11
     (0,0,2)       -3.00000E-11
 Nucleus-field energy     =    -0.0000000595 hartrees
 Requested basis set is 6-311++G(d,p)
 There are 178 shells and 495 basis functions
 A cutoff of  1.0D-15 yielded  11783 shell pairs
 There are    101099 function pairs (    108775 Cartesian)
 Smallest overlap matrix eigenvalue = 1.13E-07
 Linear dependence detected in AO basis
 Number of orthogonalized atomic orbitals = 490
 Maximum deviation from orthogonality = 4.903E-10
 Guess from superposition of atomic densities
 Warning:  Energy on first SCF cycle will be non-variational
 SAD guess density has 194.000000 electrons

 -----------------------------------------------------------------------
  General SCF calculation program by
  Eric Jon Sundstrom, Paul Horn, Yuezhi Mao, Dmitri Zuev, Alec White,
  David Stuck, Shaama M.S., Shane Yost, Joonho Lee, David Small,
  Daniel Levine, Susi Lehtola, Hugh Burton, Evgeny Epifanovsky,
  Bang C. Huynh
 -----------------------------------------------------------------------
 Exchange:     0.2000 Hartree-Fock + 0.0800 Slater + 0.7200 B88
 Correlation:  0.1900 VWN1RPA + 0.8100 LYP
 Using SG-1 standard quadrature grid
 A restricted SCF calculation will be
 performed using DIIS
 SCF converges when DIIS error is below 1.0e-08
 ---------------------------------------
  Cycle       Energy         DIIS error
 ---------------------------------------
    1   -3685.2095262978      2.73e-02  
    2   -3680.6356003968      1.97e-03  
    3   -3680.5814847771      2.32e-03  
    4   -3680.7463890577      4.04e-04  
    5   -3680.7510406748      1.27e-04  
    6   -3680.7513782460      5.92e-05  
    7   -3680.7514783678      9.05e-06  
    8   -3680.7514802075      4.84e-06  
    9   -3680.7514808746      1.20e-06  
   10   -3680.7514809045      6.83e-07  
   11   -3680.7514809192      1.28e-07  
   12   -3680.7514809198      4.85e-08  
   13   -3680.7514809197      1.77e-08  
   14   -3680.7514809196      5.07e-09  Convergence criterion met
 ---------------------------------------
 SCF time:   CPU 835.56s  wall 835.00s 
 SCF   energy in the final basis set =    -3680.7514809196
 Total energy in the final basis set =    -3680.7514809196

 --------------------------------------------------------------

                    Orbital Energies (a.u.)
 --------------------------------------------------------------

 Alpha MOs
 -- Occupied --
********-101.5796-101.5794-101.5794-101.5778-101.5777-101.5777 -10.2792
-10.2792 -10.2770 -10.2769 -10.2765 -10.2765 -10.2739 -10.2461 -10.2392
-10.2276 -10.2205 -10.2204  -9.4943  -9.4942  -9.4942  -9.4942  -9.4925
 -9.4924  -9.4922  -7.2592  -7.2591  -7.2590  -7.2590  -7.2573  -7.2572
 -7.2569  -7.2491  -7.2491  -7.2490  -7.2490  -7.2485  -7.2484  -7.2484
 -7.2483  -7.2473  -7.2472  -7.2470  -7.2468  -7.2468  -7.2466  -0.9648
 -0.9442  -0.9220  -0.9043  -0.9013  -0.8889  -0.8788  -0.8443  -0.8372
 -0.8024  -0.7695  -0.7544  -0.7440  -0.6721  -0.6417  -0.6258  -0.6233
 -0.5569  -0.5519  -0.5384  -0.5318  -0.4981  -0.4864  -0.4716  -0.4713
 -0.4693  -0.4596  -0.4502  -0.4393  -0.4257  -0.4164  -0.4152  -0.4111
 -0.3884  -0.3871  -0.3780  -0.3612  -0.3571  -0.3475  -0.3451  -0.3450
 -0.3348  -0.3340  -0.3320  -0.3294  -0.3268  -0.2850  -0.2781  -0.2759
 -0.2661
 -- Virtual --
 -0.0676  -0.0612  -0.0563  -0.0540  -0.0456  -0.0305  -0.0094  -0.0089
 -0.0003   0.0097   0.0100   0.0109   0.0121   0.0269   0.0302   0.0314
  0.0409   0.0462   0.0475   0.0525   0.0577   0.0587   0.0632   0.0735
  0.0807   0.0812   0.0821   0.0839   0.0893   0.0930   0.0934   0.1001
  0.1022   0.1034   0.1091   0.1098   0.1132   0.1138   0.1167   0.1187
  0.1208   0.1222   0.1277   0.1281   0.1300   0.1338   0.1405   0.1413
  0.1453   0.1496   0.1516   0.1538   0.1603   0.1612   0.1667   0.1730
  0.1750   0.1802   0.1817   0.1932   0.1995   0.2042   0.2081   0.2092
  0.2123   0.2140   0.2154   0.2219   0.2220   0.2284   0.2314   0.2349
  0.2361   0.2380   0.2509   0.2561   0.2576   0.2606   0.2621   0.2661
  0.2708   0.2710   0.2769   0.2779   0.2802   0.2827   0.2856   0.2910
  0.2962   0.2971   0.3072   0.3101   0.3176   0.3231   0.3237   0.3361
  0.3425   0.3531   0.3651   0.3906   0.3966   0.4016   0.4315   0.4351
  0.4416   0.4418   0.4480   0.4510   0.4544   0.4583   0.4655   0.4725
  0.4798   0.4806   0.4885   0.4962   0.4979   0.5079   0.5134   0.5144
  0.5174   0.5175   0.5306   0.5375   0.5381   0.5623   0.5706   0.5711
  0.5740   0.5799   0.5924   0.5930   0.5984   0.6108   0.6130   0.6139
  0.6235   0.6253   0.6357   0.6396   0.6421   0.6565   0.6606   0.6635
  0.6752   0.6789   0.6818   0.6916   0.7010   0.7029   0.7122   0.7639
  0.7946   0.7978   0.8049   0.8075   0.8265   0.8272   0.8311   0.8347
  0.8375   0.8386   0.8394   0.8439   0.8472   0.8479   0.8532   0.8548
  0.8568   0.8619   0.8724   0.8772   0.8779   0.8814   0.8897   0.8899
  0.9000   0.9023   0.9041   0.9123   0.9188   0.9247   0.9393   0.9458
  0.9482   0.9499   0.9525   0.9627   0.9669   0.9722   0.9759   0.9795
  0.9801   0.9871   0.9930   1.0048   1.0186   1.0216   1.0256   1.0531
  1.0608   1.0708   1.0798   1.1024   1.1396   1.1651   1.1713   1.1814
  1.1859   1.2039   1.2083   1.2248   1.2373   1.2391   1.2533   1.2676
  1.2765   1.2810   1.2911   1.2983   1.3060   1.3089   1.3241   1.3275
  1.3675   1.3747   1.3771   1.4299   1.4492   1.4761   1.4919   1.4963
  1.5452   1.5461   1.5609   1.5765   1.5864   1.5974   1.6053   1.6068
  1.6477   1.6861   1.7161   1.7464   1.7518   1.7575   1.7670   1.8072
  1.8080   1.8144   1.8371   1.8533   1.8683   1.8806   1.9200   1.9288
  1.9464   1.9522   1.9559   1.9744   1.9859   2.0292   2.0464   2.0602
  2.0710   2.0835   2.1230   2.1425   2.2176   2.2311   2.2317   2.2360
  2.2475   2.2506   2.2605   2.2699   2.2914   2.3030   2.3144   2.3195
  2.3375   2.3385   2.3801   2.3818   2.3998   2.4339   2.4355   2.4535
  2.4579   2.4695   2.4810   2.5123   2.5237   2.5328   2.5384   2.5620
  2.5628   2.5808   2.6067   2.6321   2.6548   2.6567   2.6823   2.6931
  2.6976   2.7152   2.7264   2.7388   2.7415   2.7467   2.7680   2.7899
  2.8115   2.8161   2.8343   2.8843   2.9471   2.9675   3.0536   3.0829
  3.0866   3.1084   3.1120   3.1225   3.1379   3.1842   3.2226   3.2440
  3.2552   3.2715   3.3264   3.3691   3.4644   3.5206   3.5677   3.6634
  3.7015   3.7764   3.7894   3.8944   3.9448   4.0248   4.0832   4.3359
  4.7960   4.8105   9.7679   9.7690   9.7833   9.7996   9.8315   9.8495
  9.8528  23.3308  23.4993  23.7894  23.8492  23.8610  23.8692  23.9358
 23.9393  24.0356  24.0590  24.0811  24.1088  25.7910  25.8035  25.8146
 25.8499  25.9473  25.9643  25.9982  26.1141  26.1172  26.1742  26.2157
 26.3077  26.3354  26.4303  26.5461  26.5941  26.6320  26.6933  26.7623
 26.8203  27.1101 215.7604 215.7629 215.7778 215.7977 215.8364 215.8574
215.8693
 --------------------------------------------------------------

          Ground-State Mulliken Net Atomic Charges

     Atom                 Charge (a.u.)
  ----------------------------------------
      1 C                    -0.360062
      2 C                    -1.361593
      3 Cl                    0.541841
      4 C                     0.611155
      5 Cl                    0.539245
      6 C                    -0.592666
      7 H                     0.239021
      8 C                     0.632008
      9 Cl                    0.537242
     10 C                    -1.393764
     11 Cl                    0.549163
     12 C                    -0.472803
     13 C                    -0.605201
     14 Cl                    0.392759
     15 C                    -0.181257
     16 H                     0.238939
     17 C                     0.327353
     18 Cl                    0.514132
     19 C                    -0.188923
     20 H                     0.238601
     21 C                    -0.596335
     22 Cl                    0.391145
  ----------------------------------------
  Sum of atomic charges =     0.000000

 -----------------------------------------------------------------
                    Cartesian Multipole Moments
 -----------------------------------------------------------------
    Charge (ESU x 10^10)
                 0.0000
    Dipole Moment (Debye)
         X       0.1270      Y      -0.0051      Z      -0.0789
       Tot       0.1496
    Quadrupole Moments (Debye-Ang)
        XX    -153.0681     XY      -0.9840     YY    -156.8503
        XZ      -4.3862     YZ      -1.4520     ZZ    -157.7311
    Octopole Moments (Debye-Ang^2)
       XXX    -242.1409    XXY      -1.6695    XYY     -69.1370
       YYY       4.3951    XXZ      55.7164    XYZ      -2.4075
       YYZ      41.4188    XZZ     -80.9119    YZZ       5.6414
       ZZZ     136.7348
    Hexadecapole Moments (Debye-Ang^3)
      XXXX   -5986.7551   XXXY     -15.3301   XXYY   -1224.1144
      XYYY      -6.7775   YYYY   -1477.4873   XXXZ    1012.1214
      XXYZ     -29.0654   XYYZ     326.9021   YYYZ    -110.9777
      XXZZ   -1621.7875   XYZZ      28.3635   YYZZ    -875.3324
      XZZZ    1028.0117   YZZZ     -90.8881   ZZZZ   -3797.3639
 -----------------------------------------------------------------
 Calculating analytic gradient of the SCF energy
 Gradient of SCF Energy
            1           2           3           4           5           6
    1  -0.0002615   0.0000603   0.0002331   0.0000102   0.0000534   0.0000759
    2   0.0000399  -0.0002412  -0.0007199  -0.0000187   0.0000153   0.0000010
    3   0.0000804  -0.0001681  -0.0003488   0.0000802  -0.0000500  -0.0000336
            7           8           9          10          11          12
    1  -0.0000015  -0.0000521   0.0000458   0.0002438   0.0003684   0.0002632
    2   0.0000057   0.0000373  -0.0000341   0.0001788   0.0007143  -0.0000763
    3   0.0000107   0.0000006   0.0000173   0.0000437  -0.0000295  -0.0001759
           13          14          15          16          17          18
    1  -0.0001900  -0.0001090   0.0000081   0.0000101  -0.0000769   0.0000239
    2   0.0001982   0.0007279   0.0000217  -0.0000039   0.0000050  -0.0000045
    3   0.0001223   0.0005813   0.0000014  -0.0000370   0.0000225  -0.0000310
           19          20          21          22
    1   0.0000022   0.0000130  -0.0000858  -0.0006343
    2  -0.0000208   0.0000040  -0.0001138  -0.0007162
    3   0.0000059  -0.0000100   0.0001087  -0.0001911
 Max gradient component =       7.279E-04
 RMS gradient           =       2.367E-04
 Gradient time:  CPU 306.93 s  wall 306.94 s
 Geometry Optimization Parameters
   NAtoms,    NIC,     NZ,  NCons,   NDum,   NFix, NCnnct, MaxDiis
       22     171      22       0       0       0       0       0

 Cartesian Hessian Update
 Hessian updated using BFGS update


** GEOMETRY OPTIMIZATION IN DELOCALIZED INTERNAL COORDINATES **
   Searching for a Minimum

   Optimization Cycle:  14

                       Coordinates (Angstroms)
     ATOM                X               Y               Z
      1  C        -0.0053173703    0.0073512510    0.0040557173
      2  C        -0.0164765371    0.3636175270    1.3601320875
      3  Cl        1.4810507447    0.7825899379    2.1445872047
      4  C        -1.2188815595    0.3819484489    2.0725886021
      5  Cl       -1.2765837112    0.8179499516    3.7599025096
      6  C        -2.4083373724    0.0483814647    1.4380380906
      7  H        -3.3364133825    0.0652985337    1.9921693442
      8  C        -2.4112851569   -0.3063729944    0.0954378534
      9  Cl       -3.9333351597   -0.7208159379   -0.6472624189
     10  C        -1.2129358210   -0.3288155142   -0.6240105308
     11  Cl       -1.2025386518   -0.7735995696   -2.3079602570
     12  C         1.2747753023   -0.0213858369   -0.7588903107
     13  C         2.1372123304   -1.1230804107   -0.6988978073
     14  Cl        1.7138348401   -2.4982602947    0.2994527097
     15  C         3.3328447873   -1.1734541554   -1.4060357263
     16  H         3.9749503634   -2.0399530701   -1.3391043287
     17  C         3.6774820347   -0.0855909071   -2.1983343305
     18  Cl        5.1783310868   -0.1273802492   -3.1008794351
     19  C         2.8602640604    1.0340474936   -2.2925041276
     20  H         3.1369277542    1.8756305218   -2.9116178617
     21  C         1.6716515952    1.0477447420   -1.5714945992
     22  Cl        0.6456319602    2.4606831642   -1.7034554879
   Point Group: c1    Number of degrees of freedom:    60


   Energy is  -3680.751480920

 Hessian updated using BFGS update

 60 Hessian modes will be used to form the next step
  Hessian Eigenvalues:
     0.002273    0.016322    0.017510    0.020451    0.020578    0.020683
     0.021681    0.022739    0.022746    0.023512    0.024090    0.024090
     0.024114    0.024115    0.024137    0.024142    0.024142    0.024146
     0.055174    0.093324    0.101100    0.159995    0.160000    0.160023
     0.215951    0.223247    0.227125    0.232409    0.235643    0.237069
     0.238796    0.249964    0.249980    0.249993    0.250000    0.250067
     0.252907    0.287822    0.289084    0.290264    0.292905    0.301032
     0.301056    0.301354    0.317174    0.356665    0.356671    0.356688
     0.403453    0.407352    0.418419    0.425614    0.457041    0.458549
     0.466597    0.470515    0.478202    0.478205    0.479167    0.480892

 Minimum search - taking simple RFO step
 Searching for Lamda that Minimizes Along All modes
 Value Taken    Lamda =  -0.00059639
 Calculated Step too Large.  Step scaled by  0.660908
 Step Taken.  Stepsize is  0.300000

                             Maximum     Tolerance    Cnvgd?
         Gradient           0.001077      0.000300      NO
         Displacement       0.233416      0.001200      NO
         Energy change     -0.000557      0.000001      NO


 New Cartesian Coordinates Obtained by Inverse Iteration

 Displacement from previous Coordinates is:  0.396231
 ----------------------------------------------------------------
             Standard Nuclear Orientation (Angstroms)
    I     Atom           X                Y                Z
 ----------------------------------------------------------------
    1      C      -0.0041548769     0.0086581301     0.0062272790
    2      C      -0.0210098340     0.3925690423     1.3545444396
    3      Cl      1.4702333016     0.8460307777     2.1319732550
    4      C      -1.2243802390     0.4097018223     2.0656082887
    5      Cl     -1.2896762446     0.8785090081     3.7439517056
    6      C      -2.4088123151     0.0474905822     1.4373551659
    7      H      -3.3374259859     0.0634601988     1.9906081506
    8      C      -2.4059700198    -0.3345607328     0.1022954932
    9      Cl     -3.9218952186    -0.7826557568    -0.6333977546
   10      C      -1.2067034218    -0.3560067370    -0.6156984875
   11      Cl     -1.1888607423    -0.8348662658    -2.2905749958
   12      C       1.2762887957    -0.0199434635    -0.7563806300
   13      C       2.1222909146    -1.1354620396    -0.7232175100
   14      Cl      1.6779320660    -2.5292658328     0.2402243484
   15      C       3.3165594779    -1.1869863124    -1.4325956505
   16      H       3.9459751278    -2.0640471421    -1.3860446589
   17      C       3.6758621521    -0.0868071934    -2.2009591806
   18      Cl      5.1742754091    -0.1303662144    -3.1074778468
   19      C       2.8751174103     1.0465943562    -2.2681972113
   20      H       3.1631384368     1.8976899493    -2.8688581049
   21      C       1.6882084515     1.0618328153    -1.5443616687
   22      Cl      0.6858594921     2.4949651044    -1.6391075288
 ----------------------------------------------------------------
 Nuclear Repulsion Energy =        2405.25563740 hartrees
 There are       97 alpha and       97 beta electrons
 Applying Cartesian multipole field
    Component          Value
    ---------          -----
     (2,0,0)        1.00000E-12
     (0,2,0)        2.00000E-11
     (0,0,2)       -3.00000E-11
 Nucleus-field energy     =    -0.0000000576 hartrees
 Requested basis set is 6-311++G(d,p)
 There are 178 shells and 495 basis functions
 A cutoff of  1.0D-15 yielded  11786 shell pairs
 There are    101062 function pairs (    108726 Cartesian)
 Smallest overlap matrix eigenvalue = 1.05E-07
 Linear dependence detected in AO basis
 Number of orthogonalized atomic orbitals = 490
 Maximum deviation from orthogonality = 4.454E-10
 Guess from superposition of atomic densities
 Warning:  Energy on first SCF cycle will be non-variational
 SAD guess density has 194.000000 electrons

 -----------------------------------------------------------------------
  General SCF calculation program by
  Eric Jon Sundstrom, Paul Horn, Yuezhi Mao, Dmitri Zuev, Alec White,
  David Stuck, Shaama M.S., Shane Yost, Joonho Lee, David Small,
  Daniel Levine, Susi Lehtola, Hugh Burton, Evgeny Epifanovsky,
  Bang C. Huynh
 -----------------------------------------------------------------------
 Exchange:     0.2000 Hartree-Fock + 0.0800 Slater + 0.7200 B88
 Correlation:  0.1900 VWN1RPA + 0.8100 LYP
 Using SG-1 standard quadrature grid
 A restricted SCF calculation will be
 performed using DIIS
 SCF converges when DIIS error is below 1.0e-08
 ---------------------------------------
  Cycle       Energy         DIIS error
 ---------------------------------------
    1   -3685.2063539003      2.73e-02  
    2   -3680.6358819451      1.97e-03  
    3   -3680.5817741335      2.32e-03  
    4   -3680.7467009351      4.04e-04  
    5   -3680.7513441075      1.27e-04  
    6   -3680.7516808781      5.91e-05  
    7   -3680.7517809065      9.14e-06  
    8   -3680.7517827207      5.12e-06  
    9   -3680.7517834686      1.32e-06  
   10   -3680.7517835057      7.44e-07  
   11   -3680.7517835229      1.19e-07  
   12   -3680.7517835235      4.85e-08  
   13   -3680.7517835234      1.78e-08  
   14   -3680.7517835235      5.36e-09  Convergence criterion met
 ---------------------------------------
 SCF time:   CPU 835.46s  wall 836.00s 
 SCF   energy in the final basis set =    -3680.7517835235
 Total energy in the final basis set =    -3680.7517835235

 --------------------------------------------------------------

                    Orbital Energies (a.u.)
 --------------------------------------------------------------

 Alpha MOs
 -- Occupied --
********-101.5797-101.5796-101.5796-101.5779-101.5778-101.5777 -10.2792
-10.2792 -10.2770 -10.2770 -10.2766 -10.2765 -10.2739 -10.2461 -10.2392
-10.2276 -10.2205 -10.2204  -9.4943  -9.4943  -9.4943  -9.4942  -9.4926
 -9.4925  -9.4922  -7.2592  -7.2592  -7.2591  -7.2590  -7.2574  -7.2573
 -7.2569  -7.2492  -7.2491  -7.2491  -7.2490  -7.2485  -7.2485  -7.2485
 -7.2484  -7.2474  -7.2473  -7.2469  -7.2469  -7.2468  -7.2466  -0.9648
 -0.9442  -0.9220  -0.9043  -0.9013  -0.8890  -0.8789  -0.8443  -0.8372
 -0.8024  -0.7695  -0.7544  -0.7440  -0.6721  -0.6416  -0.6259  -0.6233
 -0.5569  -0.5517  -0.5387  -0.5318  -0.4981  -0.4864  -0.4716  -0.4714
 -0.4693  -0.4595  -0.4502  -0.4393  -0.4257  -0.4165  -0.4149  -0.4111
 -0.3882  -0.3870  -0.3779  -0.3611  -0.3574  -0.3476  -0.3454  -0.3451
 -0.3348  -0.3341  -0.3324  -0.3292  -0.3268  -0.2844  -0.2782  -0.2764
 -0.2661
 -- Virtual --
 -0.0662  -0.0612  -0.0578  -0.0540  -0.0458  -0.0306  -0.0095  -0.0090
 -0.0003   0.0097   0.0099   0.0109   0.0120   0.0269   0.0301   0.0315
  0.0409   0.0463   0.0474   0.0525   0.0582   0.0586   0.0625   0.0735
  0.0809   0.0816   0.0820   0.0834   0.0895   0.0931   0.0940   0.0990
  0.1020   0.1034   0.1093   0.1099   0.1131   0.1143   0.1166   0.1183
  0.1205   0.1221   0.1275   0.1279   0.1300   0.1348   0.1402   0.1404
  0.1457   0.1496   0.1512   0.1547   0.1598   0.1609   0.1660   0.1732
  0.1746   0.1803   0.1822   0.1932   0.1987   0.2046   0.2071   0.2080
  0.2117   0.2139   0.2165   0.2204   0.2219   0.2279   0.2308   0.2353
  0.2358   0.2368   0.2511   0.2564   0.2571   0.2602   0.2619   0.2650
  0.2711   0.2713   0.2768   0.2774   0.2803   0.2859   0.2876   0.2910
  0.2963   0.2976   0.3042   0.3107   0.3180   0.3225   0.3255   0.3383
  0.3427   0.3551   0.3658   0.3913   0.3957   0.4017   0.4330   0.4368
  0.4411   0.4423   0.4462   0.4535   0.4545   0.4605   0.4660   0.4716
  0.4764   0.4794   0.4893   0.4980   0.4990   0.5057   0.5135   0.5141
  0.5151   0.5176   0.5346   0.5363   0.5428   0.5608   0.5707   0.5726
  0.5742   0.5804   0.5902   0.5937   0.5980   0.6100   0.6137   0.6149
  0.6238   0.6263   0.6350   0.6400   0.6445   0.6550   0.6599   0.6644
  0.6756   0.6799   0.6840   0.6906   0.7003   0.7059   0.7134   0.7639
  0.7950   0.7987   0.8049   0.8100   0.8267   0.8274   0.8310   0.8344
  0.8375   0.8389   0.8396   0.8456   0.8470   0.8481   0.8546   0.8546
  0.8564   0.8615   0.8721   0.8731   0.8777   0.8813   0.8906   0.8935
  0.8990   0.9010   0.9049   0.9120   0.9175   0.9243   0.9385   0.9447
  0.9475   0.9504   0.9510   0.9645   0.9676   0.9717   0.9745   0.9773
  0.9813   0.9860   0.9920   1.0053   1.0204   1.0212   1.0285   1.0562
  1.0620   1.0703   1.0751   1.1025   1.1399   1.1655   1.1740   1.1820
  1.1851   1.2085   1.2096   1.2262   1.2384   1.2394   1.2486   1.2744
  1.2751   1.2810   1.2924   1.2980   1.3040   1.3108   1.3206   1.3286
  1.3725   1.3771   1.3783   1.4313   1.4475   1.4769   1.4874   1.4986
  1.5446   1.5471   1.5614   1.5774   1.5834   1.5976   1.6053   1.6165
  1.6474   1.6881   1.7160   1.7465   1.7507   1.7576   1.7678   1.8059
  1.8100   1.8140   1.8364   1.8532   1.8674   1.8825   1.9202   1.9289
  1.9462   1.9529   1.9558   1.9755   1.9865   2.0289   2.0469   2.0611
  2.0703   2.0832   2.1214   2.1421   2.2210   2.2308   2.2315   2.2346
  2.2445   2.2503   2.2604   2.2649   2.2916   2.3021   2.3159   2.3218
  2.3372   2.3393   2.3819   2.3871   2.4014   2.4315   2.4354   2.4520
  2.4622   2.4717   2.4784   2.5053   2.5241   2.5313   2.5388   2.5612
  2.5641   2.5799   2.6067   2.6310   2.6553   2.6623   2.6828   2.6937
  2.6975   2.7147   2.7277   2.7373   2.7436   2.7454   2.7662   2.7945
  2.8122   2.8152   2.8296   2.8832   2.9493   2.9656   3.0544   3.0841
  3.0887   3.1098   3.1139   3.1227   3.1328   3.1861   3.2206   3.2444
  3.2544   3.2768   3.3254   3.3712   3.4667   3.5203   3.5699   3.6673
  3.7012   3.7778   3.7911   3.8940   3.9453   4.0257   4.0830   4.3346
  4.7981   4.8074   9.7684   9.7697   9.7834   9.8004   9.8205   9.8576
  9.8639  23.3343  23.5002  23.7894  23.8484  23.8616  23.8713  23.9359
 23.9388  24.0354  24.0596  24.0814  24.1094  25.7809  25.8025  25.8147
 25.8362  25.9455  25.9631  26.0031  26.1148  26.1174  26.1720  26.2183
 26.3270  26.3476  26.4147  26.5440  26.5938  26.6360  26.6929  26.7631
 26.8087  27.1353 215.7605 215.7640 215.7781 215.7989 215.8229 215.8700
215.8791
 --------------------------------------------------------------

          Ground-State Mulliken Net Atomic Charges

     Atom                 Charge (a.u.)
  ----------------------------------------
      1 C                    -0.369621
      2 C                    -1.394481
      3 Cl                    0.543305
      4 C                     0.609440
      5 Cl                    0.542276
      6 C                    -0.513670
      7 H                     0.240782
      8 C                     0.635632
      9 Cl                    0.540129
     10 C                    -1.421184
     11 Cl                    0.550728
     12 C                    -0.492086
     13 C                    -0.625299
     14 Cl                    0.401119
     15 C                    -0.181919
     16 H                     0.239680
     17 C                     0.345922
     18 Cl                    0.515902
     19 C                    -0.188399
     20 H                     0.239339
     21 C                    -0.616523
     22 Cl                    0.398927
  ----------------------------------------
  Sum of atomic charges =     0.000000

 -----------------------------------------------------------------
                    Cartesian Multipole Moments
 -----------------------------------------------------------------
    Charge (ESU x 10^10)
                -0.0000
    Dipole Moment (Debye)
         X       0.1232      Y      -0.0060      Z      -0.0785
       Tot       0.1462
    Quadrupole Moments (Debye-Ang)
        XX    -153.0689     XY      -0.9570     YY    -156.7983
        XZ      -4.4099     YZ      -1.4166     ZZ    -157.7738
    Octopole Moments (Debye-Ang^2)
       XXX    -242.5399    XXY      -1.3895    XYY     -68.8582
       YYY       4.2857    XXZ      55.4588    XYZ      -2.2276
       YYZ      41.1774    XZZ     -81.0026    YZZ       5.3120
       ZZZ     137.0447
    Hexadecapole Moments (Debye-Ang^3)
      XXXX   -5969.4052   XXXY     -31.1490   XXYY   -1229.6444
      XYYY     -25.1766   YYYY   -1537.0918   XXXZ    1025.1480
      XXYZ     -38.7586   XYYZ     330.8544   YYYZ    -142.0360
      XXZZ   -1611.7200   XYZZ      21.7128   YYZZ    -878.1085
      XZZZ    1043.0235   YZZZ    -119.9689   ZZZZ   -3760.2270
 -----------------------------------------------------------------
 Calculating analytic gradient of the SCF energy
 Gradient of SCF Energy
            1           2           3           4           5           6
    1  -0.0002053   0.0001105   0.0001742   0.0000020   0.0000470   0.0000487
    2   0.0000507  -0.0001715  -0.0003433  -0.0000431   0.0000319  -0.0000029
    3   0.0000836  -0.0001992  -0.0001545   0.0000603  -0.0000218  -0.0000193
            7           8           9          10          11          12
    1   0.0000022  -0.0000574   0.0000335   0.0002496   0.0001947   0.0002060
    2   0.0000079   0.0000597  -0.0000387   0.0001134   0.0003588  -0.0000653
    3   0.0000205   0.0000432   0.0000163   0.0000441  -0.0000896  -0.0001457
           13          14          15          16          17          18
    1  -0.0001527  -0.0000970   0.0000158   0.0000114  -0.0000840   0.0000161
    2   0.0001604   0.0003356   0.0000280  -0.0000000  -0.0000009  -0.0000068
    3   0.0001187   0.0003486   0.0000038  -0.0000255   0.0000245  -0.0000395
           19          20          21          22
    1  -0.0000054  -0.0000007  -0.0001095  -0.0003997
    2  -0.0000312  -0.0000032  -0.0001162  -0.0003234
    3  -0.0000166  -0.0000238   0.0000707  -0.0000989
 Max gradient component =       3.997E-04
 RMS gradient           =       1.389E-04
 Gradient time:  CPU 310.64 s  wall 310.64 s
 Geometry Optimization Parameters
   NAtoms,    NIC,     NZ,  NCons,   NDum,   NFix, NCnnct, MaxDiis
       22     171      22       0       0       0       0       0

 Cartesian Hessian Update
 Hessian updated using BFGS update


** GEOMETRY OPTIMIZATION IN DELOCALIZED INTERNAL COORDINATES **
   Searching for a Minimum

   Optimization Cycle:  15

                       Coordinates (Angstroms)
     ATOM                X               Y               Z
      1  C        -0.0041548769    0.0086581301    0.0062272790
      2  C        -0.0210098340    0.3925690423    1.3545444396
      3  Cl        1.4702333016    0.8460307777    2.1319732550
      4  C        -1.2243802390    0.4097018223    2.0656082887
      5  Cl       -1.2896762446    0.8785090081    3.7439517056
      6  C        -2.4088123151    0.0474905822    1.4373551659
      7  H        -3.3374259859    0.0634601988    1.9906081506
      8  C        -2.4059700198   -0.3345607328    0.1022954932
      9  Cl       -3.9218952186   -0.7826557568   -0.6333977546
     10  C        -1.2067034218   -0.3560067370   -0.6156984875
     11  Cl       -1.1888607423   -0.8348662658   -2.2905749958
     12  C         1.2762887957   -0.0199434635   -0.7563806300
     13  C         2.1222909146   -1.1354620396   -0.7232175100
     14  Cl        1.6779320660   -2.5292658328    0.2402243484
     15  C         3.3165594779   -1.1869863124   -1.4325956505
     16  H         3.9459751278   -2.0640471421   -1.3860446589
     17  C         3.6758621521   -0.0868071934   -2.2009591806
     18  Cl        5.1742754091   -0.1303662144   -3.1074778468
     19  C         2.8751174103    1.0465943562   -2.2681972113
     20  H         3.1631384368    1.8976899493   -2.8688581049
     21  C         1.6882084515    1.0618328153   -1.5443616687
     22  Cl        0.6858594921    2.4949651044   -1.6391075288
   Point Group: c1    Number of degrees of freedom:    60


   Energy is  -3680.751783523

 Hessian updated using BFGS update

 60 Hessian modes will be used to form the next step
  Hessian Eigenvalues:
     0.001986    0.016322    0.017508    0.020445    0.020577    0.020683
     0.021681    0.022744    0.022761    0.023515    0.024090    0.024090
     0.024114    0.024115    0.024137    0.024141    0.024142    0.024144
     0.055165    0.092931    0.101101    0.159995    0.160000    0.160020
     0.215946    0.222783    0.227095    0.232412    0.235645    0.237050
     0.238798    0.249967    0.249982    0.249993    0.250000    0.250055
     0.252815    0.287798    0.289029    0.290267    0.292906    0.301032
     0.301050    0.301357    0.317174    0.356665    0.356671    0.356688
     0.403331    0.407352    0.418418    0.425614    0.457041    0.458546
     0.466598    0.470466    0.478202    0.478205    0.479167    0.480887

 Minimum search - taking simple RFO step
 Searching for Lamda that Minimizes Along All modes
 Value Taken    Lamda =  -0.00023381
 Calculated Step too Large.  Step scaled by  0.932303
 Step Taken.  Stepsize is  0.300000

                             Maximum     Tolerance    Cnvgd?
         Gradient           0.000580      0.000300      NO
         Displacement       0.234055      0.001200      NO
         Energy change     -0.000303      0.000001      NO


 New Cartesian Coordinates Obtained by Inverse Iteration

 Displacement from previous Coordinates is:  0.397940
 ----------------------------------------------------------------
             Standard Nuclear Orientation (Angstroms)
    I     Atom           X                Y                Z
 ----------------------------------------------------------------
    1      C      -0.0030289985     0.0093123215     0.0088370940
    2      C      -0.0265887142     0.4211259859     1.3489018603
    3      Cl      1.4572646247     0.9087955670     2.1196921379
    4      C      -1.2310955050     0.4378708263     2.0581652222
    5      Cl     -1.3046297226     0.9391562456     3.7268746809
    6      C      -2.4100232560     0.0471689745     1.4368470063
    7      H      -3.3392680596     0.0626154958     1.9890238695
    8      C      -2.4007461904    -0.3626422546     0.1101786818
    9      Cl     -3.9103672355    -0.8431840720    -0.6180205905
   10      C      -1.2005502181    -0.3834457873    -0.6061924150
   11      Cl     -1.1758582026    -0.8969316172    -2.2708411673
   12      C       1.2780087984    -0.0189612357    -0.7535762060
   13      C       2.1079056025    -1.1473231749    -0.7484209307
   14      Cl      1.6444624451    -2.5592342992     0.1794412901
   15      C       3.3005358928    -1.1996901041    -1.4605026331
   16      H       3.9170156134    -2.0867127675    -1.4348545905
   17      C       3.6748539937    -0.0877604188    -2.2041782548
   18      Cl      5.1706972078    -0.1325107483    -3.1148119191
   19      C       2.8907187058     1.0583960460    -2.2434445700
   20      H       3.1900413564     1.9186768814    -2.8251866289
   21      C       1.7055132350     1.0747602266    -1.5167701340
   22      Cl      0.7279907645     2.5270520050    -1.5752449055
 ----------------------------------------------------------------
 Nuclear Repulsion Energy =        2404.31352408 hartrees
 There are       97 alpha and       97 beta electrons
 Applying Cartesian multipole field
    Component          Value
    ---------          -----
     (2,0,0)        1.00000E-12
     (0,2,0)        2.00000E-11
     (0,0,2)       -3.00000E-11
 Nucleus-field energy     =    -0.0000000557 hartrees
 Requested basis set is 6-311++G(d,p)
 There are 178 shells and 495 basis functions
 A cutoff of  1.0D-15 yielded  11796 shell pairs
 There are    101113 function pairs (    108781 Cartesian)
 Smallest overlap matrix eigenvalue = 1.01E-07
 Linear dependence detected in AO basis
 Number of orthogonalized atomic orbitals = 490
 Maximum deviation from orthogonality = 8.540E-10
 Guess from superposition of atomic densities
 Warning:  Energy on first SCF cycle will be non-variational
 SAD guess density has 194.000000 electrons

 -----------------------------------------------------------------------
  General SCF calculation program by
  Eric Jon Sundstrom, Paul Horn, Yuezhi Mao, Dmitri Zuev, Alec White,
  David Stuck, Shaama M.S., Shane Yost, Joonho Lee, David Small,
  Daniel Levine, Susi Lehtola, Hugh Burton, Evgeny Epifanovsky,
  Bang C. Huynh
 -----------------------------------------------------------------------
 Exchange:     0.2000 Hartree-Fock + 0.0800 Slater + 0.7200 B88
 Correlation:  0.1900 VWN1RPA + 0.8100 LYP
 Using SG-1 standard quadrature grid
 A restricted SCF calculation will be
 performed using DIIS
 SCF converges when DIIS error is below 1.0e-08
 ---------------------------------------
  Cycle       Energy         DIIS error
 ---------------------------------------
    1   -3685.2035841152      2.73e-02  
    2   -3680.6360426791      1.97e-03  
    3   -3680.5819872787      2.32e-03  
    4   -3680.7468419220      4.04e-04  
    5   -3680.7514805806      1.27e-04  
    6   -3680.7518171779      5.91e-05  
    7   -3680.7519169367      8.93e-06  
    8   -3680.7519187959      4.47e-06  
    9   -3680.7519193643      9.77e-07  
   10   -3680.7519193905      2.77e-07  
   11   -3680.7519193921      1.63e-07  
   12   -3680.7519193929      4.73e-08  
   13   -3680.7519193932      1.94e-08  
   14   -3680.7519193932      6.11e-09  Convergence criterion met
 ---------------------------------------
 SCF time:   CPU 832.41s  wall 832.00s 
 SCF   energy in the final basis set =    -3680.7519193932
 Total energy in the final basis set =    -3680.7519193932

 --------------------------------------------------------------

                    Orbital Energies (a.u.)
 --------------------------------------------------------------

 Alpha MOs
 -- Occupied --
********-101.5797-101.5796-101.5796-101.5779-101.5778-101.5777 -10.2793
-10.2793 -10.2770 -10.2770 -10.2766 -10.2766 -10.2739 -10.2462 -10.2394
-10.2276 -10.2204 -10.2204  -9.4944  -9.4944  -9.4943  -9.4942  -9.4926
 -9.4925  -9.4922  -7.2593  -7.2592  -7.2592  -7.2590  -7.2574  -7.2573
 -7.2569  -7.2492  -7.2492  -7.2492  -7.2490  -7.2486  -7.2485  -7.2485
 -7.2485  -7.2475  -7.2473  -7.2469  -7.2469  -7.2468  -7.2466  -0.9647
 -0.9442  -0.9220  -0.9042  -0.9012  -0.8890  -0.8789  -0.8443  -0.8372
 -0.8024  -0.7694  -0.7544  -0.7441  -0.6722  -0.6415  -0.6260  -0.6233
 -0.5569  -0.5516  -0.5388  -0.5318  -0.4982  -0.4864  -0.4716  -0.4713
 -0.4692  -0.4595  -0.4501  -0.4393  -0.4257  -0.4165  -0.4147  -0.4111
 -0.3881  -0.3869  -0.3778  -0.3610  -0.3576  -0.3477  -0.3454  -0.3452
 -0.3349  -0.3342  -0.3325  -0.3291  -0.3269  -0.2840  -0.2782  -0.2768
 -0.2661
 -- Virtual --
 -0.0652  -0.0612  -0.0590  -0.0539  -0.0458  -0.0307  -0.0095  -0.0090
 -0.0003   0.0096   0.0099   0.0109   0.0119   0.0268   0.0301   0.0314
  0.0408   0.0463   0.0473   0.0525   0.0585   0.0586   0.0620   0.0736
  0.0811   0.0819   0.0821   0.0830   0.0896   0.0931   0.0944   0.0982
  0.1019   0.1034   0.1094   0.1099   0.1131   0.1146   0.1166   0.1180
  0.1203   0.1220   0.1274   0.1279   0.1300   0.1355   0.1393   0.1404
  0.1460   0.1496   0.1510   0.1553   0.1594   0.1607   0.1656   0.1733
  0.1745   0.1803   0.1824   0.1933   0.1983   0.2051   0.2062   0.2073
  0.2114   0.2138   0.2176   0.2193   0.2218   0.2275   0.2305   0.2354
  0.2355   0.2364   0.2511   0.2565   0.2569   0.2601   0.2616   0.2646
  0.2713   0.2715   0.2767   0.2771   0.2802   0.2878   0.2888   0.2914
  0.2965   0.2978   0.3018   0.3110   0.3183   0.3221   0.3266   0.3396
  0.3428   0.3563   0.3663   0.3917   0.3951   0.4017   0.4339   0.4382
  0.4405   0.4423   0.4452   0.4545   0.4554   0.4625   0.4665   0.4711
  0.4730   0.4789   0.4898   0.4997   0.5002   0.5032   0.5127   0.5138
  0.5144   0.5175   0.5354   0.5358   0.5481   0.5589   0.5707   0.5738
  0.5742   0.5814   0.5880   0.5944   0.5977   0.6082   0.6134   0.6171
  0.6240   0.6265   0.6344   0.6395   0.6466   0.6543   0.6597   0.6649
  0.6763   0.6784   0.6872   0.6901   0.7000   0.7088   0.7150   0.7640
  0.7950   0.7994   0.8049   0.8120   0.8268   0.8275   0.8311   0.8340
  0.8372   0.8393   0.8400   0.8457   0.8474   0.8488   0.8544   0.8551
  0.8573   0.8607   0.8690   0.8723   0.8780   0.8814   0.8911   0.8953
  0.8998   0.9005   0.9044   0.9113   0.9164   0.9237   0.9379   0.9441
  0.9462   0.9505   0.9507   0.9659   0.9689   0.9716   0.9723   0.9756
  0.9825   0.9852   0.9914   1.0053   1.0194   1.0226   1.0302   1.0579
  1.0626   1.0700   1.0718   1.1023   1.1402   1.1656   1.1754   1.1825
  1.1844   1.2089   1.2122   1.2273   1.2395   1.2402   1.2449   1.2741
  1.2791   1.2806   1.2934   1.2976   1.3024   1.3123   1.3182   1.3299
  1.3729   1.3777   1.3832   1.4323   1.4463   1.4790   1.4833   1.5000
  1.5443   1.5477   1.5618   1.5783   1.5805   1.5978   1.6053   1.6229
  1.6473   1.6896   1.7159   1.7464   1.7501   1.7575   1.7682   1.8053
  1.8118   1.8133   1.8357   1.8531   1.8668   1.8841   1.9201   1.9290
  1.9460   1.9533   1.9555   1.9762   1.9868   2.0288   2.0473   2.0619
  2.0698   2.0830   2.1205   2.1419   2.2232   2.2290   2.2314   2.2353
  2.2424   2.2501   2.2603   2.2618   2.2922   2.3013   2.3164   2.3227
  2.3366   2.3399   2.3822   2.3915   2.4049   2.4265   2.4360   2.4515
  2.4672   2.4729   2.4740   2.5006   2.5244   2.5306   2.5390   2.5602
  2.5650   2.5797   2.6065   2.6302   2.6545   2.6658   2.6830   2.6939
  2.6975   2.7143   2.7285   2.7363   2.7431   2.7467   2.7651   2.7971
  2.8127   2.8146   2.8265   2.8824   2.9505   2.9641   3.0548   3.0847
  3.0897   3.1103   3.1152   3.1239   3.1280   3.1872   3.2193   3.2443
  3.2539   3.2804   3.3248   3.3724   3.4679   3.5199   3.5713   3.6695
  3.7009   3.7786   3.7924   3.8938   3.9449   4.0261   4.0829   4.3342
  4.8002   4.8045   9.7685   9.7702   9.7836   9.8020   9.8135   9.8621
  9.8717  23.3367  23.5004  23.7892  23.8475  23.8617  23.8728  23.9354
 23.9386  24.0354  24.0597  24.0815  24.1095  25.7724  25.8018  25.8148
 25.8305  25.9437  25.9622  26.0050  26.1156  26.1176  26.1710  26.2219
 26.3367  26.3634  26.3964  26.5430  26.5937  26.6378  26.6932  26.7654
 26.8000  27.1490 215.7606 215.7645 215.7784 215.8010 215.8144 215.8776
215.8853
 --------------------------------------------------------------

          Ground-State Mulliken Net Atomic Charges

     Atom                 Charge (a.u.)
  ----------------------------------------
      1 C                    -0.371531
      2 C                    -1.415806
      3 Cl                    0.541237
      4 C                     0.608825
      5 Cl                    0.544195
      6 C                    -0.467050
      7 H                     0.241813
      8 C                     0.637450
      9 Cl                    0.542028
     10 C                    -1.431757
     11 Cl                    0.548348
     12 C                    -0.494934
     13 C                    -0.638796
     14 Cl                    0.403698
     15 C                    -0.182768
     16 H                     0.240080
     17 C                     0.356544
     18 Cl                    0.516602
     19 C                    -0.187855
     20 H                     0.239817
     21 C                    -0.631654
     22 Cl                    0.401514
  ----------------------------------------
  Sum of atomic charges =     0.000000

 -----------------------------------------------------------------
                    Cartesian Multipole Moments
 -----------------------------------------------------------------
    Charge (ESU x 10^10)
                -0.0000
    Dipole Moment (Debye)
         X       0.1207      Y      -0.0067      Z      -0.0792
       Tot       0.1445
    Quadrupole Moments (Debye-Ang)
        XX    -153.0686     XY      -0.9302     YY    -156.7554
        XZ      -4.4303     YZ      -1.3770     ZZ    -157.8129
    Octopole Moments (Debye-Ang^2)
       XXX    -242.9096    XXY      -1.0793    XYY     -68.5925
       YYY       4.2051    XXZ      55.1806    XYZ      -2.0360
       YYZ      40.9315    XZZ     -81.0800    YZZ       4.9683
       ZZZ     137.3169
    Hexadecapole Moments (Debye-Ang^3)
      XXXX   -5954.3642   XXXY     -46.6973   XXYY   -1235.8977
      XYYY     -43.1495   YYYY   -1597.9178   XXXZ    1038.9635
      XXYZ     -48.5302   XYYZ     335.1705   YYYZ    -173.0125
      XXZZ   -1602.0864   XYZZ      14.9470   YYZZ    -881.1251
      XZZZ    1058.9257   YZZZ    -149.2998   ZZZZ   -3723.6007
 -----------------------------------------------------------------
 Calculating analytic gradient of the SCF energy
 Gradient of SCF Energy
            1           2           3           4           5           6
    1  -0.0001495   0.0000822   0.0000414  -0.0000105   0.0000514   0.0000602
    2   0.0000248  -0.0000820  -0.0000509   0.0000042   0.0000155   0.0000014
    3   0.0000900  -0.0001446   0.0000176   0.0000003   0.0000048  -0.0000183
            7           8           9          10          11          12
    1   0.0000128  -0.0000239   0.0000269   0.0001489   0.0000197   0.0001450
    2   0.0000072   0.0000039  -0.0000129   0.0000608   0.0000673  -0.0000352
    3   0.0000270   0.0000671   0.0000112   0.0000659  -0.0000575  -0.0000861
           13          14          15          16          17          18
    1  -0.0000782  -0.0000333   0.0000104   0.0000160  -0.0000910   0.0000124
    2   0.0001077   0.0000232   0.0000348   0.0000099  -0.0000106  -0.0000087
    3   0.0000559   0.0001012  -0.0000123  -0.0000111   0.0000288  -0.0000503
           19          20          21          22
    1  -0.0000093  -0.0000110  -0.0001124  -0.0001082
    2  -0.0000337  -0.0000164  -0.0001056  -0.0000047
    3  -0.0000214  -0.0000424   0.0000264  -0.0000523
 Max gradient component =       1.495E-04
 RMS gradient           =       6.051E-05
 Gradient time:  CPU 303.95 s  wall 303.96 s
 Geometry Optimization Parameters
   NAtoms,    NIC,     NZ,  NCons,   NDum,   NFix, NCnnct, MaxDiis
       22     171      22       0       0       0       0       0

 Cartesian Hessian Update
 Hessian updated using BFGS update


** GEOMETRY OPTIMIZATION IN DELOCALIZED INTERNAL COORDINATES **
   Searching for a Minimum

   Optimization Cycle:  16

                       Coordinates (Angstroms)
     ATOM                X               Y               Z
      1  C        -0.0030289985    0.0093123215    0.0088370940
      2  C        -0.0265887142    0.4211259859    1.3489018603
      3  Cl        1.4572646247    0.9087955670    2.1196921379
      4  C        -1.2310955050    0.4378708263    2.0581652222
      5  Cl       -1.3046297226    0.9391562456    3.7268746809
      6  C        -2.4100232560    0.0471689745    1.4368470063
      7  H        -3.3392680596    0.0626154958    1.9890238695
      8  C        -2.4007461904   -0.3626422546    0.1101786818
      9  Cl       -3.9103672355   -0.8431840720   -0.6180205905
     10  C        -1.2005502181   -0.3834457873   -0.6061924150
     11  Cl       -1.1758582026   -0.8969316172   -2.2708411673
     12  C         1.2780087984   -0.0189612357   -0.7535762060
     13  C         2.1079056025   -1.1473231749   -0.7484209307
     14  Cl        1.6444624451   -2.5592342992    0.1794412901
     15  C         3.3005358928   -1.1996901041   -1.4605026331
     16  H         3.9170156134   -2.0867127675   -1.4348545905
     17  C         3.6748539937   -0.0877604188   -2.2041782548
     18  Cl        5.1706972078   -0.1325107483   -3.1148119191
     19  C         2.8907187058    1.0583960460   -2.2434445700
     20  H         3.1900413564    1.9186768814   -2.8251866289
     21  C         1.7055132350    1.0747602266   -1.5167701340
     22  Cl        0.7279907645    2.5270520050   -1.5752449055
   Point Group: c1    Number of degrees of freedom:    60


   Energy is  -3680.751919393

 Hessian updated using BFGS update

 60 Hessian modes will be used to form the next step
  Hessian Eigenvalues:
     0.001743    0.016322    0.017508    0.020457    0.020576    0.020683
     0.021681    0.022744    0.022777    0.023528    0.024090    0.024090
     0.024114    0.024115    0.024138    0.024142    0.024143    0.024151
     0.055167    0.093005    0.101102    0.159994    0.160000    0.160016
     0.215949    0.221970    0.227103    0.232430    0.235632    0.237021
     0.238809    0.249978    0.249992    0.250000    0.250012    0.250060
     0.252657    0.287768    0.288903    0.290274    0.292902    0.301032
     0.301042    0.301353    0.317177    0.356665    0.356671    0.356687
     0.403188    0.407363    0.418417    0.425613    0.457040    0.458545
     0.466599    0.470378    0.478202    0.478204    0.479167    0.480877

 Minimum search - taking simple RFO step
 Searching for Lamda that Minimizes Along All modes
 Value Taken    Lamda =  -0.00002235
 Step Taken.  Stepsize is  0.109937

                             Maximum     Tolerance    Cnvgd?
         Gradient           0.000212      0.000300     YES
         Displacement       0.084616      0.001200      NO
         Energy change     -0.000136      0.000001      NO


 New Cartesian Coordinates Obtained by Inverse Iteration

 Displacement from previous Coordinates is:  0.153078
 ----------------------------------------------------------------
             Standard Nuclear Orientation (Angstroms)
    I     Atom           X                Y                Z
 ----------------------------------------------------------------
    1      C      -0.0027390416     0.0089665559     0.0094728106
    2      C      -0.0285951607     0.4316548585     1.3461725973
    3      Cl      1.4530415535     0.9323119626     2.1129699608
    4      C      -1.2333993737     0.4486176290     2.0550331687
    5      Cl     -1.3101739140     0.9632873574     3.7195581890
    6      C      -2.4103644057     0.0472605834     1.4367128720
    7      H      -3.3397793769     0.0628811143     1.9885855695
    8      C      -2.3989048239    -0.3732380817     0.1133663952
    9      Cl     -3.9064224487    -0.8660525355    -0.6110532581
   10      C      -1.1984567373    -0.3942405811    -0.6026142303
   11      Cl     -1.1709051685    -0.9205905146    -2.2632119590
   12      C       1.2783572634    -0.0191212508    -0.7528487483
   13      C       2.1021754528    -1.1521003487    -0.7585777866
   14      Cl      1.6318629668    -2.5701557780     0.1565132266
   15      C       3.2942273108    -1.2045478454    -1.4716349905
   16      H       3.9056343680    -2.0952606864    -1.4542051012
   17      C       3.6746824227    -0.0878379508    -2.2050544241
   18      Cl      5.1699624254    -0.1323957235    -3.1164745862
   19      C       2.8969121260     1.0630290203    -2.2331766229
   20      H       3.2007543003     1.9271070942    -2.8068799563
   21      C       1.7119856303     1.0792257821    -1.5060083100
   22      Cl      0.7429967684     2.5377334349    -1.5507279187
 ----------------------------------------------------------------
 Nuclear Repulsion Energy =        2404.12161121 hartrees
 There are       97 alpha and       97 beta electrons
 Applying Cartesian multipole field
    Component          Value
    ---------          -----
     (2,0,0)        1.00000E-12
     (0,2,0)        2.00000E-11
     (0,0,2)       -3.00000E-11
 Nucleus-field energy     =    -0.0000000549 hartrees
 Requested basis set is 6-311++G(d,p)
 There are 178 shells and 495 basis functions
 A cutoff of  1.0D-15 yielded  11800 shell pairs
 There are    101136 function pairs (    108804 Cartesian)
 Smallest overlap matrix eigenvalue = 1.01E-07
 Linear dependence detected in AO basis
 Number of orthogonalized atomic orbitals = 490
 Maximum deviation from orthogonality = 6.580E-10
 Guess from superposition of atomic densities
 Warning:  Energy on first SCF cycle will be non-variational
 SAD guess density has 194.000000 electrons

 -----------------------------------------------------------------------
  General SCF calculation program by
  Eric Jon Sundstrom, Paul Horn, Yuezhi Mao, Dmitri Zuev, Alec White,
  David Stuck, Shaama M.S., Shane Yost, Joonho Lee, David Small,
  Daniel Levine, Susi Lehtola, Hugh Burton, Evgeny Epifanovsky,
  Bang C. Huynh
 -----------------------------------------------------------------------
 Exchange:     0.2000 Hartree-Fock + 0.0800 Slater + 0.7200 B88
 Correlation:  0.1900 VWN1RPA + 0.8100 LYP
 Using SG-1 standard quadrature grid
 A restricted SCF calculation will be
 performed using DIIS
 SCF converges when DIIS error is below 1.0e-08
 ---------------------------------------
  Cycle       Energy         DIIS error
 ---------------------------------------
    1   -3685.2024019865      2.73e-02  
    2   -3680.6360816176      1.97e-03  
    3   -3680.5820445904      2.32e-03  
    4   -3680.7468579507      4.03e-04  
    5   -3680.7514932704      1.27e-04  
    6   -3680.7518293928      5.91e-05  
    7   -3680.7519290933      8.93e-06  
    8   -3680.7519309502      4.47e-06  
    9   -3680.7519315160      9.74e-07  
   10   -3680.7519315426      2.62e-07  
   11   -3680.7519315444      1.51e-07  
   12   -3680.7519315446      4.38e-08  
   13   -3680.7519315448      1.73e-08  
   14   -3680.7519315449      5.53e-09  Convergence criterion met
 ---------------------------------------
 SCF time:   CPU 832.76s  wall 833.00s 
 SCF   energy in the final basis set =    -3680.7519315449
 Total energy in the final basis set =    -3680.7519315449

 --------------------------------------------------------------

                    Orbital Energies (a.u.)
 --------------------------------------------------------------

 Alpha MOs
 -- Occupied --
********-101.5797-101.5797-101.5796-101.5779-101.5778-101.5777 -10.2793
-10.2793 -10.2770 -10.2770 -10.2766 -10.2766 -10.2739 -10.2462 -10.2394
-10.2276 -10.2204 -10.2204  -9.4944  -9.4944  -9.4944  -9.4942  -9.4926
 -9.4925  -9.4922  -7.2593  -7.2593  -7.2592  -7.2591  -7.2574  -7.2573
 -7.2569  -7.2492  -7.2492  -7.2492  -7.2490  -7.2486  -7.2485  -7.2485
 -7.2485  -7.2475  -7.2473  -7.2470  -7.2469  -7.2468  -7.2467  -0.9647
 -0.9442  -0.9219  -0.9042  -0.9012  -0.8891  -0.8789  -0.8443  -0.8372
 -0.8024  -0.7694  -0.7544  -0.7441  -0.6722  -0.6414  -0.6260  -0.6233
 -0.5569  -0.5516  -0.5388  -0.5318  -0.4982  -0.4864  -0.4716  -0.4713
 -0.4692  -0.4595  -0.4501  -0.4393  -0.4257  -0.4165  -0.4147  -0.4111
 -0.3881  -0.3869  -0.3778  -0.3610  -0.3576  -0.3477  -0.3454  -0.3452
 -0.3349  -0.3342  -0.3326  -0.3291  -0.3269  -0.2840  -0.2782  -0.2769
 -0.2661
 -- Virtual --
 -0.0651  -0.0612  -0.0592  -0.0539  -0.0458  -0.0307  -0.0095  -0.0090
 -0.0003   0.0096   0.0099   0.0109   0.0119   0.0268   0.0301   0.0315
  0.0408   0.0463   0.0472   0.0525   0.0585   0.0586   0.0619   0.0736
  0.0811   0.0819   0.0823   0.0828   0.0896   0.0931   0.0945   0.0981
  0.1018   0.1034   0.1094   0.1099   0.1131   0.1146   0.1166   0.1179
  0.1202   0.1220   0.1274   0.1279   0.1300   0.1357   0.1392   0.1404
  0.1460   0.1496   0.1510   0.1554   0.1594   0.1607   0.1656   0.1734
  0.1744   0.1803   0.1825   0.1934   0.1982   0.2052   0.2059   0.2072
  0.2113   0.2138   0.2180   0.2189   0.2218   0.2274   0.2305   0.2354
  0.2355   0.2363   0.2511   0.2565   0.2569   0.2601   0.2615   0.2646
  0.2713   0.2715   0.2767   0.2771   0.2802   0.2881   0.2890   0.2915
  0.2965   0.2978   0.3014   0.3110   0.3183   0.3220   0.3268   0.3398
  0.3429   0.3565   0.3664   0.3917   0.3950   0.4017   0.4340   0.4385
  0.4403   0.4422   0.4451   0.4545   0.4556   0.4629   0.4667   0.4710
  0.4724   0.4788   0.4899   0.4999   0.5011   0.5022   0.5124   0.5138
  0.5144   0.5175   0.5355   0.5357   0.5491   0.5585   0.5707   0.5739
  0.5742   0.5816   0.5875   0.5946   0.5977   0.6080   0.6134   0.6175
  0.6240   0.6265   0.6343   0.6394   0.6469   0.6541   0.6597   0.6649
  0.6765   0.6782   0.6877   0.6900   0.6999   0.7093   0.7154   0.7641
  0.7950   0.7995   0.8049   0.8123   0.8268   0.8275   0.8311   0.8340
  0.8372   0.8394   0.8400   0.8456   0.8475   0.8489   0.8544   0.8551
  0.8577   0.8604   0.8684   0.8722   0.8780   0.8814   0.8912   0.8954
  0.9002   0.9005   0.9040   0.9112   0.9162   0.9236   0.9377   0.9441
  0.9459   0.9506   0.9507   0.9663   0.9694   0.9714   0.9719   0.9752
  0.9828   0.9851   0.9913   1.0052   1.0193   1.0228   1.0304   1.0581
  1.0627   1.0699   1.0713   1.1023   1.1402   1.1656   1.1756   1.1826
  1.1843   1.2089   1.2125   1.2274   1.2396   1.2406   1.2442   1.2740
  1.2798   1.2804   1.2936   1.2975   1.3021   1.3126   1.3177   1.3300
  1.3729   1.3777   1.3842   1.4325   1.4461   1.4801   1.4819   1.5002
  1.5442   1.5477   1.5618   1.5787   1.5797   1.5978   1.6052   1.6239
  1.6472   1.6899   1.7158   1.7464   1.7499   1.7575   1.7683   1.8052
  1.8122   1.8131   1.8356   1.8531   1.8667   1.8843   1.9200   1.9290
  1.9460   1.9533   1.9554   1.9762   1.9869   2.0288   2.0473   2.0620
  2.0697   2.0829   2.1203   2.1418   2.2236   2.2286   2.2313   2.2355
  2.2419   2.2500   2.2602   2.2614   2.2923   2.3012   2.3165   2.3228
  2.3365   2.3399   2.3821   2.3920   2.4059   2.4254   2.4361   2.4514
  2.4693   2.4720   2.4731   2.4998   2.5244   2.5304   2.5391   2.5600
  2.5651   2.5796   2.6065   2.6300   2.6543   2.6663   2.6829   2.6940
  2.6975   2.7142   2.7285   2.7362   2.7429   2.7470   2.7649   2.7975
  2.8128   2.8145   2.8260   2.8823   2.9507   2.9639   3.0548   3.0847
  3.0898   3.1103   3.1154   3.1248   3.1265   3.1873   3.2191   3.2443
  3.2537   3.2810   3.3246   3.3724   3.4680   3.5198   3.5714   3.6698
  3.7009   3.7788   3.7925   3.8937   3.9447   4.0262   4.0828   4.3341
  4.8007   4.8036   9.7685   9.7702   9.7837   9.8024   9.8123   9.8628
  9.8729  23.3371  23.5005  23.7891  23.8472  23.8617  23.8729  23.9351
 23.9384  24.0353  24.0595  24.0813  24.1094  25.7710  25.8017  25.8148
 25.8298  25.9433  25.9621  26.0052  26.1158  26.1176  26.1706  26.2225
 26.3382  26.3682  26.3914  26.5427  26.5938  26.6379  26.6934  26.7659
 26.7985  27.1509 215.7606 215.7645 215.7785 215.8015 215.8129 215.8788
215.8862
 --------------------------------------------------------------

          Ground-State Mulliken Net Atomic Charges

     Atom                 Charge (a.u.)
  ----------------------------------------
      1 C                    -0.371449
      2 C                    -1.419938
      3 Cl                    0.540738
      4 C                     0.609525
      5 Cl                    0.544463
      6 C                    -0.459755
      7 H                     0.241990
      8 C                     0.636123
      9 Cl                    0.542416
     10 C                    -1.429682
     11 Cl                    0.547343
     12 C                    -0.494519
     13 C                    -0.641319
     14 Cl                    0.403800
     15 C                    -0.183748
     16 H                     0.240120
     17 C                     0.357589
     18 Cl                    0.516689
     19 C                    -0.186926
     20 H                     0.239881
     21 C                    -0.635374
     22 Cl                    0.402032
  ----------------------------------------
  Sum of atomic charges =     0.000000

 -----------------------------------------------------------------
                    Cartesian Multipole Moments
 -----------------------------------------------------------------
    Charge (ESU x 10^10)
                 0.0000
    Dipole Moment (Debye)
         X       0.1206      Y      -0.0067      Z      -0.0798
       Tot       0.1447
    Quadrupole Moments (Debye-Ang)
        XX    -153.0668     XY      -0.9203     YY    -156.7399
        XZ      -4.4423     YZ      -1.3600     ZZ    -157.8279
    Octopole Moments (Debye-Ang^2)
       XXX    -243.0218    XXY      -0.9410    XYY     -68.4833
       YYY       4.1807    XXZ      55.0721    XYZ      -1.9590
       YYZ      40.8434    XZZ     -81.1124    YZZ       4.8238
       ZZZ     137.4371
    Hexadecapole Moments (Debye-Ang^3)
      XXXX   -5949.4156   XXXY     -52.5470   XXYY   -1238.4093
      XYYY     -49.9306   YYYY   -1621.1808   XXXZ    1043.9022
      XXYZ     -52.2643   XYYZ     336.7180   YYYZ    -184.7387
      XXZZ   -1598.3232   XYZZ      12.2611   YYZZ    -881.9755
      XZZZ    1064.7046   YZZZ    -160.4589   ZZZZ   -3708.1300
 -----------------------------------------------------------------
 Calculating analytic gradient of the SCF energy
 Gradient of SCF Energy
            1           2           3           4           5           6
    1  -0.0000330   0.0000655   0.0000616  -0.0000007   0.0000153   0.0000035
    2   0.0000107  -0.0000287   0.0000292   0.0000041   0.0000166   0.0000041
    3   0.0000533  -0.0001002  -0.0000179   0.0000216   0.0000182   0.0000238
            7           8           9          10          11          12
    1   0.0000143  -0.0000334  -0.0000032   0.0000843   0.0000377   0.0000439
    2   0.0000079  -0.0000035  -0.0000058   0.0000057  -0.0000049   0.0000230
    3   0.0000282   0.0000248   0.0000391   0.0000431  -0.0000449  -0.0000190
           13          14          15          16          17          18
    1  -0.0000463  -0.0000301   0.0000098   0.0000036  -0.0000286  -0.0000006
    2   0.0000488  -0.0000478  -0.0000123   0.0000053  -0.0000114  -0.0000065
    3  -0.0000013   0.0000511  -0.0000124  -0.0000015  -0.0000117  -0.0000408
           19          20          21          22
    1  -0.0000124  -0.0000224  -0.0000828  -0.0000459
    2   0.0000072  -0.0000129  -0.0000769   0.0000481
    3  -0.0000300  -0.0000359   0.0000231  -0.0000106
 Max gradient component =       1.002E-04
 RMS gradient           =       3.486E-05
 Gradient time:  CPU 304.66 s  wall 304.67 s
 Geometry Optimization Parameters
   NAtoms,    NIC,     NZ,  NCons,   NDum,   NFix, NCnnct, MaxDiis
       22     171      22       0       0       0       0       0

 Cartesian Hessian Update
 Hessian updated using BFGS update


** GEOMETRY OPTIMIZATION IN DELOCALIZED INTERNAL COORDINATES **
   Searching for a Minimum

   Optimization Cycle:  17

                       Coordinates (Angstroms)
     ATOM                X               Y               Z
      1  C        -0.0027390416    0.0089665559    0.0094728106
      2  C        -0.0285951607    0.4316548585    1.3461725973
      3  Cl        1.4530415535    0.9323119626    2.1129699608
      4  C        -1.2333993737    0.4486176290    2.0550331687
      5  Cl       -1.3101739140    0.9632873574    3.7195581890
      6  C        -2.4103644057    0.0472605834    1.4367128720
      7  H        -3.3397793769    0.0628811143    1.9885855695
      8  C        -2.3989048239   -0.3732380817    0.1133663952
      9  Cl       -3.9064224487   -0.8660525355   -0.6110532581
     10  C        -1.1984567373   -0.3942405811   -0.6026142303
     11  Cl       -1.1709051685   -0.9205905146   -2.2632119590
     12  C         1.2783572634   -0.0191212508   -0.7528487483
     13  C         2.1021754528   -1.1521003487   -0.7585777866
     14  Cl        1.6318629668   -2.5701557780    0.1565132266
     15  C         3.2942273108   -1.2045478454   -1.4716349905
     16  H         3.9056343680   -2.0952606864   -1.4542051012
     17  C         3.6746824227   -0.0878379508   -2.2050544241
     18  Cl        5.1699624254   -0.1323957235   -3.1164745862
     19  C         2.8969121260    1.0630290203   -2.2331766229
     20  H         3.2007543003    1.9271070942   -2.8068799563
     21  C         1.7119856303    1.0792257821   -1.5060083100
     22  Cl        0.7429967684    2.5377334349   -1.5507279187
   Point Group: c1    Number of degrees of freedom:    60


   Energy is  -3680.751931545

 Hessian updated using BFGS update

 60 Hessian modes will be used to form the next step
  Hessian Eigenvalues:
     0.001579    0.016309    0.017510    0.020481    0.020582    0.020683
     0.021681    0.022725    0.022771    0.023521    0.024089    0.024090
     0.024112    0.024114    0.024130    0.024143    0.024144    0.024147
     0.055166    0.094042    0.101097    0.159994    0.159999    0.160008
     0.215950    0.219222    0.227457    0.232341    0.235599    0.236971
     0.238773    0.249823    0.249983    0.249994    0.250000    0.250077
     0.253058    0.287616    0.288517    0.290242    0.292898    0.301016
     0.301035    0.301325    0.317196    0.356665    0.356671    0.356687
     0.402705    0.407344    0.418446    0.425612    0.457040    0.458584
     0.466592    0.470108    0.478200    0.478204    0.479188    0.481368

 Minimum search - taking simple RFO step
 Searching for Lamda that Minimizes Along All modes
 Value Taken    Lamda =  -0.00000102
 Step Taken.  Stepsize is  0.015508

                             Maximum     Tolerance    Cnvgd?
         Gradient           0.000180      0.000300     YES
         Displacement       0.011699      0.001200      NO
         Energy change     -0.000012      0.000001      NO


 New Cartesian Coordinates Obtained by Inverse Iteration

 Displacement from previous Coordinates is:  0.020131
 ----------------------------------------------------------------
             Standard Nuclear Orientation (Angstroms)
    I     Atom           X                Y                Z
 ----------------------------------------------------------------
    1      C      -0.0029120249     0.0087681613     0.0095065282
    2      C      -0.0293087976     0.4327758266     1.3459917480
    3      Cl      1.4515386803     0.9346290263     2.1132553128
    4      C      -1.2341112650     0.4500913805     2.0547340776
    5      Cl     -1.3109576862     0.9666373686     3.7186624951
    6      C      -2.4108586134     0.0474907181     1.4369999380
    7      H      -3.3402657945     0.0632216368     1.9888759612
    8      C      -2.3991276611    -0.3744471524     0.1141994726
    9      Cl     -3.9063684549    -0.8688876975    -0.6097002859
   10      C      -1.1988095087    -0.3955240607    -0.6018864653
   11      Cl     -1.1721450562    -0.9236911042    -2.2617306953
   12      C       1.2784512757    -0.0193370569    -0.7530528884
   13      C       2.1019939504    -1.1526375131    -0.7601733689
   14      Cl      1.6315944531    -2.5716860715     0.1529185353
   15      C       3.2939507969    -1.2049871529    -1.4733648948
   16      H       3.9046660861    -2.0961954845    -1.4570860873
   17      C       3.6753177935    -0.0876962492    -2.2052701016
   18      Cl      5.1706366120    -0.1320681064    -3.1165575986
   19      C       2.8982523747     1.0635730297    -2.2319474687
   20      H       3.2027013315     1.9282464946    -2.8044296105
   21      C       1.7131508375     1.0795371751    -1.5050843024
   22      Cl      0.7454628082     2.5387209275    -1.5489434036
 ----------------------------------------------------------------
 Nuclear Repulsion Energy =        2403.92598030 hartrees
 There are       97 alpha and       97 beta electrons
 Applying Cartesian multipole field
    Component          Value
    ---------          -----
     (2,0,0)        1.00000E-12
     (0,2,0)        2.00000E-11
     (0,0,2)       -3.00000E-11
 Nucleus-field energy     =    -0.0000000548 hartrees
 Requested basis set is 6-311++G(d,p)
 There are 178 shells and 495 basis functions
 A cutoff of  1.0D-15 yielded  11799 shell pairs
 There are    101132 function pairs (    108800 Cartesian)
 Smallest overlap matrix eigenvalue = 1.01E-07
 Linear dependence detected in AO basis
 Number of orthogonalized atomic orbitals = 490
 Maximum deviation from orthogonality = 6.073E-10
 Guess from superposition of atomic densities
 Warning:  Energy on first SCF cycle will be non-variational
 SAD guess density has 194.000000 electrons

 -----------------------------------------------------------------------
  General SCF calculation program by
  Eric Jon Sundstrom, Paul Horn, Yuezhi Mao, Dmitri Zuev, Alec White,
  David Stuck, Shaama M.S., Shane Yost, Joonho Lee, David Small,
  Daniel Levine, Susi Lehtola, Hugh Burton, Evgeny Epifanovsky,
  Bang C. Huynh
 -----------------------------------------------------------------------
 Exchange:     0.2000 Hartree-Fock + 0.0800 Slater + 0.7200 B88
 Correlation:  0.1900 VWN1RPA + 0.8100 LYP
 Using SG-1 standard quadrature grid
 A restricted SCF calculation will be
 performed using DIIS
 SCF converges when DIIS error is below 1.0e-08
 ---------------------------------------
  Cycle       Energy         DIIS error
 ---------------------------------------
    1   -3685.2025758714      2.73e-02  
    2   -3680.6360975486      1.97e-03  
    3   -3680.5820862787      2.32e-03  
    4   -3680.7468562568      4.03e-04  
    5   -3680.7514930375      1.27e-04  
    6   -3680.7518293890      5.92e-05  
    7   -3680.7519292216      9.07e-06  
    8   -3680.7519310288      4.82e-06  
    9   -3680.7519316858      1.21e-06  
   10   -3680.7519317173      6.90e-07  
   11   -3680.7519317316      1.28e-07  
   12   -3680.7519317320      5.08e-08  
   13   -3680.7519317322      1.91e-08  
   14   -3680.7519317323      6.67e-09  Convergence criterion met
 ---------------------------------------
 SCF time:   CPU 835.61s  wall 836.00s 
 SCF   energy in the final basis set =    -3680.7519317323
 Total energy in the final basis set =    -3680.7519317323

 --------------------------------------------------------------

                    Orbital Energies (a.u.)
 --------------------------------------------------------------

 Alpha MOs
 -- Occupied --
********-101.5797-101.5796-101.5796-101.5779-101.5778-101.5777 -10.2794
-10.2793 -10.2770 -10.2770 -10.2766 -10.2766 -10.2739 -10.2463 -10.2395
-10.2276 -10.2204 -10.2204  -9.4944  -9.4944  -9.4943  -9.4942  -9.4926
 -9.4925  -9.4922  -7.2593  -7.2592  -7.2592  -7.2590  -7.2574  -7.2573
 -7.2569  -7.2492  -7.2492  -7.2491  -7.2490  -7.2486  -7.2485  -7.2485
 -7.2485  -7.2475  -7.2473  -7.2470  -7.2469  -7.2468  -7.2467  -0.9646
 -0.9442  -0.9220  -0.9042  -0.9013  -0.8891  -0.8789  -0.8443  -0.8372
 -0.8024  -0.7694  -0.7544  -0.7440  -0.6722  -0.6414  -0.6259  -0.6234
 -0.5569  -0.5516  -0.5388  -0.5318  -0.4982  -0.4864  -0.4717  -0.4713
 -0.4692  -0.4595  -0.4501  -0.4394  -0.4257  -0.4165  -0.4148  -0.4111
 -0.3881  -0.3869  -0.3778  -0.3610  -0.3576  -0.3477  -0.3454  -0.3452
 -0.3348  -0.3341  -0.3325  -0.3291  -0.3268  -0.2840  -0.2781  -0.2769
 -0.2661
 -- Virtual --
 -0.0651  -0.0612  -0.0592  -0.0539  -0.0458  -0.0307  -0.0095  -0.0090
 -0.0003   0.0096   0.0100   0.0109   0.0119   0.0268   0.0301   0.0314
  0.0408   0.0463   0.0472   0.0525   0.0585   0.0586   0.0619   0.0736
  0.0811   0.0819   0.0823   0.0828   0.0896   0.0931   0.0945   0.0981
  0.1018   0.1034   0.1095   0.1099   0.1130   0.1146   0.1166   0.1179
  0.1202   0.1220   0.1274   0.1279   0.1300   0.1357   0.1392   0.1404
  0.1460   0.1496   0.1510   0.1554   0.1594   0.1607   0.1656   0.1733
  0.1744   0.1802   0.1825   0.1934   0.1982   0.2052   0.2058   0.2072
  0.2112   0.2138   0.2180   0.2189   0.2218   0.2274   0.2304   0.2354
  0.2355   0.2363   0.2511   0.2565   0.2569   0.2601   0.2615   0.2646
  0.2713   0.2715   0.2766   0.2771   0.2802   0.2880   0.2890   0.2914
  0.2965   0.2978   0.3013   0.3110   0.3182   0.3220   0.3268   0.3397
  0.3429   0.3566   0.3664   0.3917   0.3950   0.4016   0.4340   0.4385
  0.4402   0.4422   0.4451   0.4545   0.4557   0.4628   0.4667   0.4710
  0.4723   0.4788   0.4899   0.4998   0.5012   0.5021   0.5124   0.5139
  0.5144   0.5174   0.5355   0.5357   0.5492   0.5585   0.5707   0.5739
  0.5742   0.5816   0.5874   0.5945   0.5977   0.6079   0.6134   0.6175
  0.6240   0.6264   0.6343   0.6393   0.6469   0.6542   0.6597   0.6649
  0.6766   0.6782   0.6877   0.6900   0.6999   0.7092   0.7154   0.7640
  0.7950   0.7996   0.8049   0.8123   0.8269   0.8275   0.8312   0.8340
  0.8372   0.8394   0.8400   0.8455   0.8475   0.8489   0.8544   0.8551
  0.8577   0.8604   0.8683   0.8722   0.8781   0.8815   0.8911   0.8953
  0.9002   0.9006   0.9039   0.9112   0.9160   0.9236   0.9378   0.9441
  0.9459   0.9506   0.9507   0.9663   0.9693   0.9713   0.9719   0.9751
  0.9827   0.9851   0.9913   1.0051   1.0192   1.0228   1.0304   1.0581
  1.0625   1.0700   1.0712   1.1022   1.1403   1.1656   1.1755   1.1826
  1.1842   1.2089   1.2125   1.2274   1.2396   1.2407   1.2441   1.2740
  1.2798   1.2805   1.2938   1.2976   1.3022   1.3126   1.3175   1.3301
  1.3729   1.3775   1.3841   1.4325   1.4462   1.4802   1.4817   1.5003
  1.5442   1.5477   1.5618   1.5785   1.5796   1.5978   1.6052   1.6236
  1.6473   1.6899   1.7159   1.7464   1.7499   1.7574   1.7681   1.8054
  1.8121   1.8130   1.8354   1.8531   1.8666   1.8842   1.9199   1.9290
  1.9460   1.9534   1.9552   1.9764   1.9869   2.0288   2.0473   2.0621
  2.0697   2.0829   2.1204   2.1418   2.2235   2.2286   2.2314   2.2355
  2.2419   2.2500   2.2602   2.2614   2.2924   2.3012   2.3164   2.3228
  2.3365   2.3398   2.3823   2.3920   2.4059   2.4253   2.4360   2.4515
  2.4693   2.4717   2.4732   2.4997   2.5245   2.5304   2.5390   2.5601
  2.5651   2.5796   2.6064   2.6300   2.6543   2.6661   2.6829   2.6939
  2.6974   2.7142   2.7285   2.7362   2.7428   2.7470   2.7649   2.7974
  2.8128   2.8145   2.8260   2.8822   2.9505   2.9638   3.0548   3.0847
  3.0898   3.1102   3.1152   3.1249   3.1263   3.1872   3.2191   3.2442
  3.2538   3.2810   3.3246   3.3724   3.4680   3.5197   3.5714   3.6697
  3.7008   3.7788   3.7925   3.8938   3.9443   4.0260   4.0828   4.3344
  4.8007   4.8035   9.7685   9.7702   9.7836   9.8024   9.8122   9.8629
  9.8727  23.3371  23.5003  23.7889  23.8471  23.8615  23.8730  23.9348
 23.9385  24.0354  24.0595  24.0813  24.1092  25.7708  25.8016  25.8148
 25.8298  25.9433  25.9620  26.0051  26.1158  26.1177  26.1708  26.2227
 26.3380  26.3685  26.3906  26.5428  26.5938  26.6379  26.6934  26.7657
 26.7984  27.1506 215.7606 215.7646 215.7784 215.8016 215.8128 215.8786
215.8863
 --------------------------------------------------------------

          Ground-State Mulliken Net Atomic Charges

     Atom                 Charge (a.u.)
  ----------------------------------------
      1 C                    -0.371418
      2 C                    -1.418686
      3 Cl                    0.541376
      4 C                     0.607836
      5 Cl                    0.544347
      6 C                    -0.462365
      7 H                     0.241981
      8 C                     0.634431
      9 Cl                    0.542326
     10 C                    -1.428734
     11 Cl                    0.547911
     12 C                    -0.492733
     13 C                    -0.640800
     14 Cl                    0.404249
     15 C                    -0.183718
     16 H                     0.240134
     17 C                     0.357199
     18 Cl                    0.516517
     19 C                    -0.186897
     20 H                     0.239909
     21 C                    -0.635230
     22 Cl                    0.402363
  ----------------------------------------
  Sum of atomic charges =     0.000000

 -----------------------------------------------------------------
                    Cartesian Multipole Moments
 -----------------------------------------------------------------
    Charge (ESU x 10^10)
                -0.0000
    Dipole Moment (Debye)
         X       0.1208      Y      -0.0067      Z      -0.0800
       Tot       0.1450
    Quadrupole Moments (Debye-Ang)
        XX    -153.0672     XY      -0.9188     YY    -156.7371
        XZ      -4.4427     YZ      -1.3559     ZZ    -157.8278
    Octopole Moments (Debye-Ang^2)
       XXX    -243.0001    XXY      -0.9138    XYY     -68.4604
       YYY       4.1955    XXZ      55.0481    XYZ      -1.9494
       YYZ      40.8276    XZZ     -81.1059    YZZ       4.8096
       ZZZ     137.4522
    Hexadecapole Moments (Debye-Ang^3)
      XXXX   -5950.9324   XXXY     -53.2297   XXYY   -1239.0638
      XYYY     -50.7222   YYYY   -1623.9412   XXXZ    1044.7763
      XXYZ     -52.7073   XYYZ     337.0331   YYYZ    -186.1644
      XXZZ   -1598.2451   XYZZ      11.9463   YYZZ    -882.1396
      XZZZ    1065.8286   YZZZ    -161.7696   ZZZZ   -3706.7585
 -----------------------------------------------------------------
 Calculating analytic gradient of the SCF energy
 Gradient of SCF Energy
            1           2           3           4           5           6
    1  -0.0000277   0.0000009  -0.0000429   0.0000035   0.0000425   0.0000499
    2  -0.0000011   0.0000064   0.0000296   0.0000095   0.0000168   0.0000045
    3   0.0000301   0.0000289   0.0000357  -0.0000054   0.0000021   0.0000025
            7           8           9          10          11          12
    1   0.0000157   0.0000082   0.0000177  -0.0000454  -0.0000545   0.0000417
    2   0.0000061  -0.0000070  -0.0000070  -0.0000086  -0.0000048  -0.0000017
    3   0.0000274   0.0000262   0.0000263   0.0000206   0.0000469  -0.0000322
           13          14          15          16          17          18
    1   0.0000237   0.0000410  -0.0000146   0.0000040  -0.0000469  -0.0000096
    2   0.0000108   0.0000133   0.0000052   0.0000051  -0.0000010  -0.0000068
    3   0.0000021  -0.0000302  -0.0000217  -0.0000113  -0.0000002  -0.0000357
           19          20          21          22
    1  -0.0000040  -0.0000146  -0.0000276   0.0000391
    2  -0.0000175  -0.0000141  -0.0000276  -0.0000100
    3  -0.0000125  -0.0000335  -0.0000308  -0.0000351
 Max gradient component =       5.448E-05
 RMS gradient           =       2.461E-05
 Gradient time:  CPU 305.03 s  wall 305.04 s
 Geometry Optimization Parameters
   NAtoms,    NIC,     NZ,  NCons,   NDum,   NFix, NCnnct, MaxDiis
       22     171      22       0       0       0       0       0

 Cartesian Hessian Update
 Hessian updated using BFGS update


** GEOMETRY OPTIMIZATION IN DELOCALIZED INTERNAL COORDINATES **
   Searching for a Minimum

   Optimization Cycle:  18

                       Coordinates (Angstroms)
     ATOM                X               Y               Z
      1  C        -0.0029120249    0.0087681613    0.0095065282
      2  C        -0.0293087976    0.4327758266    1.3459917480
      3  Cl        1.4515386803    0.9346290263    2.1132553128
      4  C        -1.2341112650    0.4500913805    2.0547340776
      5  Cl       -1.3109576862    0.9666373686    3.7186624951
      6  C        -2.4108586134    0.0474907181    1.4369999380
      7  H        -3.3402657945    0.0632216368    1.9888759612
      8  C        -2.3991276611   -0.3744471524    0.1141994726
      9  Cl       -3.9063684549   -0.8688876975   -0.6097002859
     10  C        -1.1988095087   -0.3955240607   -0.6018864653
     11  Cl       -1.1721450562   -0.9236911042   -2.2617306953
     12  C         1.2784512757   -0.0193370569   -0.7530528884
     13  C         2.1019939504   -1.1526375131   -0.7601733689
     14  Cl        1.6315944531   -2.5716860715    0.1529185353
     15  C         3.2939507969   -1.2049871529   -1.4733648948
     16  H         3.9046660861   -2.0961954845   -1.4570860873
     17  C         3.6753177935   -0.0876962492   -2.2052701016
     18  Cl        5.1706366120   -0.1320681064   -3.1165575986
     19  C         2.8982523747    1.0635730297   -2.2319474687
     20  H         3.2027013315    1.9282464946   -2.8044296105
     21  C         1.7131508375    1.0795371751   -1.5050843024
     22  Cl        0.7454628082    2.5387209275   -1.5489434036
   Point Group: c1    Number of degrees of freedom:    60


   Energy is  -3680.751931732

 Hessian updated using BFGS update

 60 Hessian modes will be used to form the next step
  Hessian Eigenvalues:
     0.001373    0.016175    0.017493    0.020538    0.020630    0.020929
     0.021711    0.022013    0.022771    0.023520    0.024017    0.024090
     0.024091    0.024115    0.024116    0.024142    0.024144    0.024146
     0.055177    0.100940    0.151439    0.159990    0.159995    0.160401
     0.215766    0.223595    0.227921    0.234818    0.235578    0.238142
     0.243146    0.249558    0.249983    0.250000    0.250044    0.250222
     0.261311    0.288321    0.289793    0.292834    0.298088    0.300888
     0.301051    0.304128    0.326985    0.356665    0.356668    0.356688
     0.404341    0.408044    0.418469    0.425604    0.457044    0.458323
     0.466794    0.469464    0.478200    0.478225    0.479204    0.489654

 Minimum search - taking simple RFO step
 Searching for Lamda that Minimizes Along All modes
 Value Taken    Lamda =   0.00000000
 Step Taken.  Stepsize is  0.002434

                             Maximum     Tolerance    Cnvgd?
         Gradient           0.000160      0.000300     YES
         Displacement       0.001602      0.001200      NO
         Energy change     -0.000000      0.000001     YES

 Final energy is   -3680.7519317323017     


 ******************************
 **  OPTIMIZATION CONVERGED  **
 ******************************

                       Coordinates (Angstroms)
     ATOM                X               Y               Z
      1  C        -0.0029120249    0.0087681613    0.0095065282
      2  C        -0.0293087976    0.4327758266    1.3459917480
      3  Cl        1.4515386803    0.9346290263    2.1132553128
      4  C        -1.2341112650    0.4500913805    2.0547340776
      5  Cl       -1.3109576862    0.9666373686    3.7186624951
      6  C        -2.4108586134    0.0474907181    1.4369999380
      7  H        -3.3402657945    0.0632216368    1.9888759612
      8  C        -2.3991276611   -0.3744471524    0.1141994726
      9  Cl       -3.9063684549   -0.8688876975   -0.6097002859
     10  C        -1.1988095087   -0.3955240607   -0.6018864653
     11  Cl       -1.1721450562   -0.9236911042   -2.2617306953
     12  C         1.2784512757   -0.0193370569   -0.7530528884
     13  C         2.1019939504   -1.1526375131   -0.7601733689
     14  Cl        1.6315944531   -2.5716860715    0.1529185353
     15  C         3.2939507969   -1.2049871529   -1.4733648948
     16  H         3.9046660861   -2.0961954845   -1.4570860873
     17  C         3.6753177935   -0.0876962492   -2.2052701016
     18  Cl        5.1706366120   -0.1320681064   -3.1165575986
     19  C         2.8982523747    1.0635730297   -2.2319474687
     20  H         3.2027013315    1.9282464946   -2.8044296105
     21  C         1.7131508375    1.0795371751   -1.5050843024
     22  Cl        0.7454628082    2.5387209275   -1.5489434036

Z-matrix Print:
$molecule
0 1
Cl
C  1 1.742055
C  2 1.397851 1 120.385537
C  3 1.388514 2 119.991319 1 179.971506 0
H  4 1.081024 3 119.870237 2 179.986154 0
C  4 1.388675 3 120.313084 2 0.011845 0
C  6 1.397914 4 120.079729 3 0.016086 0
C  7 1.402381 6 120.208251 4 -0.026545 0
C  8 1.491368 7 120.607870 6 -179.711765 0
C  9 1.400728 8 121.760677 7 -90.963039 0
C  10 1.390342 9 122.425320 8 -179.331383 0
H  11 1.080780 10 120.520403 9 179.803167 0
C  11 1.389231 10 118.441098 9 -0.075193 0
C  13 1.389052 11 121.542077 10 -0.108932 0
H  14 1.080505 13 121.077436 11 -179.934228 0
C  14 1.390016 13 118.391052 11 0.176728 0
Cl 7 1.741683 6 120.388934 4 -179.944384 0
Cl 3 1.743639 2 121.689387 1 -0.003632 0
Cl 6 1.743956 4 118.226332 3 -179.880662 0
Cl 10 1.751445 9 119.707556 8 0.610379 0
Cl 13 1.751683 11 119.241305 10 179.855386 0
Cl 16 1.751774 14 117.852425 13 179.768708 0
$end


 --------------------------------------------------------------

                    Orbital Energies (a.u.)
 --------------------------------------------------------------

 Alpha MOs
 -- Occupied --
********-101.5797-101.5796-101.5796-101.5779-101.5778-101.5777 -10.2794
-10.2793 -10.2770 -10.2770 -10.2766 -10.2766 -10.2739 -10.2463 -10.2395
-10.2276 -10.2204 -10.2204  -9.4944  -9.4944  -9.4943  -9.4942  -9.4926
 -9.4925  -9.4922  -7.2593  -7.2592  -7.2592  -7.2590  -7.2574  -7.2573
 -7.2569  -7.2492  -7.2492  -7.2491  -7.2490  -7.2486  -7.2485  -7.2485
 -7.2485  -7.2475  -7.2473  -7.2470  -7.2469  -7.2468  -7.2467  -0.9646
 -0.9442  -0.9220  -0.9042  -0.9013  -0.8891  -0.8789  -0.8443  -0.8372
 -0.8024  -0.7694  -0.7544  -0.7440  -0.6722  -0.6414  -0.6259  -0.6234
 -0.5569  -0.5516  -0.5388  -0.5318  -0.4982  -0.4864  -0.4717  -0.4713
 -0.4692  -0.4595  -0.4501  -0.4394  -0.4257  -0.4165  -0.4148  -0.4111
 -0.3881  -0.3869  -0.3778  -0.3610  -0.3576  -0.3477  -0.3454  -0.3452
 -0.3348  -0.3341  -0.3325  -0.3291  -0.3268  -0.2840  -0.2781  -0.2769
 -0.2661
 -- Virtual --
 -0.0651  -0.0612  -0.0592  -0.0539  -0.0458  -0.0307  -0.0095  -0.0090
 -0.0003   0.0096   0.0100   0.0109   0.0119   0.0268   0.0301   0.0314
  0.0408   0.0463   0.0472   0.0525   0.0585   0.0586   0.0619   0.0736
  0.0811   0.0819   0.0823   0.0828   0.0896   0.0931   0.0945   0.0981
  0.1018   0.1034   0.1095   0.1099   0.1130   0.1146   0.1166   0.1179
  0.1202   0.1220   0.1274   0.1279   0.1300   0.1357   0.1392   0.1404
  0.1460   0.1496   0.1510   0.1554   0.1594   0.1607   0.1656   0.1733
  0.1744   0.1802   0.1825   0.1934   0.1982   0.2052   0.2058   0.2072
  0.2112   0.2138   0.2180   0.2189   0.2218   0.2274   0.2304   0.2354
  0.2355   0.2363   0.2511   0.2565   0.2569   0.2601   0.2615   0.2646
  0.2713   0.2715   0.2766   0.2771   0.2802   0.2880   0.2890   0.2914
  0.2965   0.2978   0.3013   0.3110   0.3182   0.3220   0.3268   0.3397
  0.3429   0.3566   0.3664   0.3917   0.3950   0.4016   0.4340   0.4385
  0.4402   0.4422   0.4451   0.4545   0.4557   0.4628   0.4667   0.4710
  0.4723   0.4788   0.4899   0.4998   0.5012   0.5021   0.5124   0.5139
  0.5144   0.5174   0.5355   0.5357   0.5492   0.5585   0.5707   0.5739
  0.5742   0.5816   0.5874   0.5945   0.5977   0.6079   0.6134   0.6175
  0.6240   0.6264   0.6343   0.6393   0.6469   0.6542   0.6597   0.6649
  0.6766   0.6782   0.6877   0.6900   0.6999   0.7092   0.7154   0.7640
  0.7950   0.7996   0.8049   0.8123   0.8269   0.8275   0.8312   0.8340
  0.8372   0.8394   0.8400   0.8455   0.8475   0.8489   0.8544   0.8551
  0.8577   0.8604   0.8683   0.8722   0.8781   0.8815   0.8911   0.8953
  0.9002   0.9006   0.9039   0.9112   0.9160   0.9236   0.9378   0.9441
  0.9459   0.9506   0.9507   0.9663   0.9693   0.9713   0.9719   0.9751
  0.9827   0.9851   0.9913   1.0051   1.0192   1.0228   1.0304   1.0581
  1.0625   1.0700   1.0712   1.1022   1.1403   1.1656   1.1755   1.1826
  1.1842   1.2089   1.2125   1.2274   1.2396   1.2407   1.2441   1.2740
  1.2798   1.2805   1.2938   1.2976   1.3022   1.3126   1.3175   1.3301
  1.3729   1.3775   1.3841   1.4325   1.4462   1.4802   1.4817   1.5003
  1.5442   1.5477   1.5618   1.5785   1.5796   1.5978   1.6052   1.6236
  1.6473   1.6899   1.7159   1.7464   1.7499   1.7574   1.7681   1.8054
  1.8121   1.8130   1.8354   1.8531   1.8666   1.8842   1.9199   1.9290
  1.9460   1.9534   1.9552   1.9764   1.9869   2.0288   2.0473   2.0621
  2.0697   2.0829   2.1204   2.1418   2.2235   2.2286   2.2314   2.2355
  2.2419   2.2500   2.2602   2.2614   2.2924   2.3012   2.3164   2.3228
  2.3365   2.3398   2.3823   2.3920   2.4059   2.4253   2.4360   2.4515
  2.4693   2.4717   2.4732   2.4997   2.5245   2.5304   2.5390   2.5601
  2.5651   2.5796   2.6064   2.6300   2.6543   2.6661   2.6829   2.6939
  2.6974   2.7142   2.7285   2.7362   2.7428   2.7470   2.7649   2.7974
  2.8128   2.8145   2.8260   2.8822   2.9505   2.9638   3.0548   3.0847
  3.0898   3.1102   3.1152   3.1249   3.1263   3.1872   3.2191   3.2442
  3.2538   3.2810   3.3246   3.3724   3.4680   3.5197   3.5714   3.6697
  3.7008   3.7788   3.7925   3.8938   3.9443   4.0260   4.0828   4.3344
  4.8007   4.8035   9.7685   9.7702   9.7836   9.8024   9.8122   9.8629
  9.8727  23.3371  23.5003  23.7889  23.8471  23.8615  23.8730  23.9348
 23.9385  24.0354  24.0595  24.0813  24.1092  25.7708  25.8016  25.8148
 25.8298  25.9433  25.9620  26.0051  26.1158  26.1177  26.1708  26.2227
 26.3380  26.3685  26.3906  26.5428  26.5938  26.6379  26.6934  26.7657
 26.7984  27.1506 215.7606 215.7646 215.7784 215.8016 215.8128 215.8786
215.8863
 --------------------------------------------------------------

          Ground-State Mulliken Net Atomic Charges

     Atom                 Charge (a.u.)
  ----------------------------------------
      1 C                    -0.371418
      2 C                    -1.418686
      3 Cl                    0.541376
      4 C                     0.607836
      5 Cl                    0.544347
      6 C                    -0.462365
      7 H                     0.241981
      8 C                     0.634431
      9 Cl                    0.542326
     10 C                    -1.428734
     11 Cl                    0.547911
     12 C                    -0.492733
     13 C                    -0.640800
     14 Cl                    0.404249
     15 C                    -0.183718
     16 H                     0.240134
     17 C                     0.357199
     18 Cl                    0.516517
     19 C                    -0.186897
     20 H                     0.239909
     21 C                    -0.635230
     22 Cl                    0.402363
  ----------------------------------------
  Sum of atomic charges =     0.000000

 -----------------------------------------------------------------
                    Cartesian Multipole Moments
 -----------------------------------------------------------------
    Charge (ESU x 10^10)
                -0.0000
    Dipole Moment (Debye)
         X       0.1208      Y      -0.0067      Z      -0.0800
       Tot       0.1450
    Quadrupole Moments (Debye-Ang)
        XX    -153.0672     XY      -0.9188     YY    -156.7371
        XZ      -4.4427     YZ      -1.3559     ZZ    -157.8278
    Octopole Moments (Debye-Ang^2)
       XXX    -243.0001    XXY      -0.9138    XYY     -68.4604
       YYY       4.1955    XXZ      55.0481    XYZ      -1.9494
       YYZ      40.8276    XZZ     -81.1059    YZZ       4.8096
       ZZZ     137.4522
    Hexadecapole Moments (Debye-Ang^3)
      XXXX   -5950.9324   XXXY     -53.2297   XXYY   -1239.0638
      XYYY     -50.7222   YYYY   -1623.9412   XXXZ    1044.7763
      XXYZ     -52.7073   XYYZ     337.0331   YYYZ    -186.1644
      XXZZ   -1598.2451   XYZZ      11.9463   YYZZ    -882.1396
      XZZZ    1065.8286   YZZZ    -161.7696   ZZZZ   -3706.7585
 -----------------------------------------------------------------
Archival summary:
1\1\november\OPT\ProcedureUnspecified\BasisUnspecified\l7123\taweetha\SunJan1223:55:352020SunJan1223:55:352020\0\\#,OPT,ProcedureUnspecified,BasisUnspecified,\\0,1\Cl\C,1,1.74205\C,2,1.39785,1,120.386\C,3,1.38851,2,119.991,1,179.972,0\H,4,1.08102,3,119.87,2,179.986,0\C,4,1.38867,3,120.313,2,0.0118449,0\C,6,1.39791,4,120.08,3,0.0160863,0\C,7,1.40238,6,120.208,4,-0.0265445,0\C,8,1.49137,7,120.608,6,-179.712,0\C,9,1.40073,8,121.761,7,-90.963,0\C,10,1.39034,9,122.425,8,-179.331,0\H,11,1.08078,10,120.52,9,179.803,0\C,11,1.38923,10,118.441,9,-0.0751928,0\C,13,1.38905,11,121.542,10,-0.108932,0\H,14,1.0805,13,121.077,11,-179.934,0\C,14,1.39002,13,118.391,11,0.176728,0\Cl,7,1.74168,6,120.389,4,-179.944,0\Cl,3,1.74364,2,121.689,1,-0.00363223,0\Cl,6,1.74396,4,118.226,3,-179.881,0\Cl,10,1.75145,9,119.708,8,0.610379,0\Cl,13,1.75168,11,119.241,10,179.855,0\Cl,16,1.75177,14,117.852,13,179.769,0\\\@

 Total job time:  20803.61s(wall), 20802.71s(cpu) 
 Sun Jan 12 23:55:35 2020

        *************************************************************
        *                                                           *
        *  Thank you very much for using Q-Chem.  Have a nice day.  *
        *                                                           *
        *************************************************************


 
User input: 2 of 2 
 
                  Welcome to Q-Chem
     A Quantum Leap Into The Future Of Chemistry


 Q-Chem 5.2 (devel), Q-Chem, Inc., Pleasanton, CA (2019)

 Yihan Shao,  Zhengting Gan,  E. Epifanovsky,  A. T. B. Gilbert,  M. Wormit,  
 J. Kussmann,  A. W. Lange,  A. Behn,  Jia Deng,  Xintian Feng,  D. Ghosh,  
 M. Goldey,  P. R. Horn,  L. D. Jacobson,  I. Kaliman,  T. Kus,  A. Landau,  
 Jie Liu,  E. I. Proynov,  R. M. Richard,  R. P. Steele,  E. J. Sundstrom,  
 H. L. Woodcock III,  P. M. Zimmerman,  D. Zuev,  B. Albrecht,  E. Alguire,  
 S. A. Baeppler,  D. Barton,  Z. Benda,  Y. A. Bernard,  E. J. Berquist,  
 K. B. Bravaya,  H. Burton,  D. Casanova,  Chun-Min Chang,  Yunqing Chen,  
 A. Chien,  K. D. Closser,  M. P. Coons,  S. Coriani,  S. Dasgupta,  
 A. L. Dempwolff,  M. Diedenhofen,  Hainam Do,  R. G. Edgar,  Po-Tung Fang,  
 S. Faraji,  S. Fatehi,  Qingguo Feng,  K. D. Fenk,  J. Fosso-Tande,  
 J. Gayvert,  Qinghui Ge,  A. Ghysels,  G. Gidofalvi,  J. Gomes,  
 J. Gonthier,  A. Gunina,  D. Hait,  M. W. D. Hanson-Heine,  
 P. H. P. Harbach,  A. W. Hauser,  M. F. Herbst,  J. E. Herr,  
 E. G. Hohenstein,  Z. C. Holden,  Kerwin Hui,  B. C. Huynh,  T.-C. Jagau,  
 Hyunjun Ji,  B. Kaduk,  K. Khistyaev,  Jaehoon Kim,  P. Klunzinger,  K. Koh,  
 D. Kosenkov,  L. Koulias,  T. Kowalczyk,  C. M. Krauter,  A. Kunitsa,  
 Ka Un Lao,  A. Laurent,  K. V. Lawler,  Joonho Lee,  D. Lefrancois,  
 S. Lehtola,  D. S. Levine,  Yi-Pei Li,  You-Sheng Lin,  Fenglai Liu,  
 E. Livshits,  A. Luenser,  P. Manohar,  E. Mansoor,  S. F. Manzer,  
 Shan-Ping Mao,  Yuezhi Mao,  N. Mardirossian,  A. V. Marenich,  
 T. Markovich,  L. A. Martinez-Martinez,  S. A. Maurer,  N. J. Mayhall,  
 S. C. McKenzie,  J.-M. Mewes,  P. Morgante,  A. F. Morrison,  
 J. W. Mullinax,  K. Nanda,  T. S. Nguyen-Beck,  R. Olivares-Amaya,  
 J. A. Parkhill,  Zheng Pei,  T. M. Perrine,  F. Plasser,  P. Pokhilko,  
 S. Prager,  A. Prociuk,  E. Ramos,  D. R. Rehn,  F. Rob,  M. Scheurer,  
 M. Schneider,  N. Sergueev,  S. M. Sharada,  S. Sharma,  D. W. Small,  
 T. Stauch,  T. Stein,  Yu-Chuan Su,  A. J. W. Thom,  A. Tkatchenko,  
 T. Tsuchimochi,  N. M. Tubman,  L. Vogt,  M. L. Vidal,  O. Vydrov,  
 M. A. Watson,  J. Wenzel,  M. de Wergifosse,  T. A. Wesolowski,  A. White,  
 J. Witte,  A. Yamada,  Jun Yang,  K. Yao,  S. Yeganeh,  S. R. Yost,  
 Zhi-Qiang You,  A. Zech,  Igor Ying Zhang,  Xing Zhang,  Yan Zhao,  
 Ying Zhu,  B. R. Brooks,  G. K. L. Chan,  C. J. Cramer,  M. S. Gordon,  
 W. J. Hehre,  A. Klamt,  M. W. Schmidt,  C. D. Sherrill,  D. G. Truhlar,  
 A. Aspuru-Guzik,  R. Baer,  A. T. Bell,  N. A. Besley,  Jeng-Da Chai,  
 A. E. DePrince, III,  R. A. DiStasio Jr.,  A. Dreuw,  B. D. Dunietz,  
 T. R. Furlani,  Chao-Ping Hsu,  Yousung Jung,  Jing Kong,  D. S. Lambrecht,  
 WanZhen Liang,  C. Ochsenfeld,  V. A. Rassolov,  L. V. Slipchenko,  
 J. E. Subotnik,  T. Van Voorhis,  J. M. Herbert,  A. I. Krylov,  
 P. M. W. Gill,  M. Head-Gordon

 Contributors to earlier versions of Q-Chem not listed above: 
 R. D. Adamson,  B. Austin,  J. Baker,  G. J. O. Beran,  K. Brandhorst,  
 S. T. Brown,  E. F. C. Byrd,  A. K. Chakraborty,  C.-L. Cheng,  
 Siu Hung Chien,  D. M. Chipman,  D. L. Crittenden,  H. Dachsel,  
 R. J. Doerksen,  A. D. Dutoi,  L. Fusti-Molnar,  W. A. Goddard III,  
 A. Golubeva-Zadorozhnaya,  S. R. Gwaltney,  G. Hawkins,  A. Heyden,  
 S. Hirata,  G. Kedziora,  F. J. Keil,  C. Kelley,  Jihan Kim,  R. A. King,  
 R. Z. Khaliullin,  P. P. Korambath,  W. Kurlancheek,  A. M. Lee,  M. S. Lee,  
 S. V. Levchenko,  Ching Yeh Lin,  D. Liotard,  R. C. Lochan,  I. Lotan,  
 P. E. Maslen,  N. Nair,  D. P. O'Neill,  D. Neuhauser,  E. Neuscamman,  
 C. M. Oana,  R. Olson,  B. Peters,  R. Peverati,  P. A. Pieniazek,  
 Y. M. Rhee,  J. Ritchie,  M. A. Rohrdanz,  E. Rosta,  N. J. Russ,  
 H. F. Schaefer III,  N. E. Schultz,  N. Shenvi,  A. C. Simmonett,  A. Sodt,  
 D. Stuck,  K. S. Thanthiriwatte,  V. Vanovschi,  Tao Wang,  A. Warshel,  
 C. F. Williams,  Q. Wu,  X. Xu,  W. Zhang

 Please cite Q-Chem as follows:
 Y. Shao et al., Mol. Phys. 113, 184-215 (2015)
 DOI: 10.1080/00268976.2014.952696

 Q-Chem 5.2.1 for Intel X86 EM64T Linux

 Parts of Q-Chem use Armadillo 8.300.2 (Tropical Shenanigans).
 http://arma.sourceforge.net/

 Q-Chem begins on Sun Jan 12 23:55:35 2020  

Host: 
0

     Scratch files written to /scratch/taweetham/qchem10650//
NAlpha2: 194
NElect   194
Mult     1
The previous job contains 0 fragments, simply inherited here

 Q-Chem warning in module libgen/rem_setup.C, line 2168:

 Setting Thresh to 1e-14


Checking the input file for inconsistencies... 	...done.

--------------------------------------------------------------
User input:
--------------------------------------------------------------

$MOLECULE
READ
$END

$REM
   JOB_TYPE 	FREQUENCY
   BASIS 	6-311++G**
   METHOD	B3LYP
   SCF_GUESS_ALWAYS     TRUE
   S2THRESH     15
   THRESH       15
   MEM_TOTAL    10000
$END

--------------------------------------------------------------
 ----------------------------------------------------------------
             Standard Nuclear Orientation (Angstroms)
    I     Atom           X                Y                Z
 ----------------------------------------------------------------
    1      C       0.5729600691     0.0052087358     0.0062767639
    2      C       1.2948270627     1.2074579211     0.0195798698
    3      Cl      0.4340929824     2.7214609902     0.0393489027
    4      C       2.6926084693     1.1886712537     0.0152550567
    5      Cl      3.6287505768     2.6600176901     0.0279249946
    6      C       3.3723585750    -0.0221423278    -0.0016962607
    7      H       4.4533367869    -0.0317163662    -0.0042959250
    8      C       2.6701576472    -1.2199373877    -0.0147769554
    9      Cl      3.5760422675    -2.7096331796    -0.0361457608
   10      C       1.2723432470    -1.2105147319    -0.0111590020
   11      Cl      0.3810279316    -2.7071844843    -0.0282161796
   12      C      -0.9183750235     0.0149253502     0.0043008734
   13      C      -1.6492112739     0.0412753878    -1.1906163676
   14      Cl     -0.8026459885     0.0748400529    -2.7238847573
   15      C      -3.0389914902     0.0385675883    -1.2160600167
   16      H      -3.5708161804     0.0586736599    -2.1564050061
   17      C      -3.7216577557     0.0071258164    -0.0067448525
   18      Cl     -5.4732996918    -0.0025748944    -0.0137131173
   19      C      -3.0477131551    -0.0175368405     1.2078142149
   20      H      -3.5871281814    -0.0421498455     2.1440357700
   21      C      -1.6574505113    -0.0124675567     1.1938623836
   22      Cl     -0.8231755833    -0.0433148044     2.7335359717
 ----------------------------------------------------------------
 Molecular Point Group                 C1    NOp =  1
 Largest Abelian Subgroup              C1    NOp =  1
 Nuclear Repulsion Energy =        2403.92598030 hartrees
 There are       97 alpha and       97 beta electrons
 Requested basis set is 6-311++G(d,p)
 There are 178 shells and 495 basis functions

 Total QAlloc Memory Limit  10000 MB
 Mega-Array Size       188 MB
 MEM_STATIC part       192 MB
 A cutoff of  1.0D-15 yielded  11799 shell pairs
 There are    101132 function pairs (    108800 Cartesian)
 Smallest overlap matrix eigenvalue = 1.01E-07
 Linear dependence detected in AO basis
 Number of orthogonalized atomic orbitals = 490
 Maximum deviation from orthogonality = 5.993E-10
 Guess from superposition of atomic densities
 Warning:  Energy on first SCF cycle will be non-variational
 SAD guess density has 194.000000 electrons

 -----------------------------------------------------------------------
  General SCF calculation program by
  Eric Jon Sundstrom, Paul Horn, Yuezhi Mao, Dmitri Zuev, Alec White,
  David Stuck, Shaama M.S., Shane Yost, Joonho Lee, David Small,
  Daniel Levine, Susi Lehtola, Hugh Burton, Evgeny Epifanovsky,
  Bang C. Huynh
 -----------------------------------------------------------------------
 Exchange:     0.2000 Hartree-Fock + 0.0800 Slater + 0.7200 B88
 Correlation:  0.1900 VWN1RPA + 0.8100 LYP
 Using SG-1 standard quadrature grid
 A restricted SCF calculation will be
 performed using DIIS
 SCF converges when DIIS error is below 1.0e-08
 ---------------------------------------
  Cycle       Energy         DIIS error
 ---------------------------------------
    1   -3685.2034360093      2.73e-02  
    2   -3680.6364740367      1.97e-03  
    3   -3680.5823996551      2.32e-03  
    4   -3680.7472378940      4.03e-04  
    5   -3680.7518718403      1.27e-04  
    6   -3680.7522082536      5.92e-05  
    7   -3680.7523080061      9.03e-06  
    8   -3680.7523098225      4.73e-06  
    9   -3680.7523104546      1.16e-06  
   10   -3680.7523104838      6.51e-07  
   11   -3680.7523104965      1.34e-07  
   12   -3680.7523104972      5.09e-08  
   13   -3680.7523104970      1.91e-08  
   14   -3680.7523104972      6.71e-09  Convergence criterion met
 ---------------------------------------
 SCF time:   CPU 832.12s  wall 832.00s 
 SCF   energy in the final basis set =    -3680.7523104972
 Total energy in the final basis set =    -3680.7523104972

 --------------------------------------------------------------

                    Orbital Energies (a.u.)
 --------------------------------------------------------------

 Alpha MOs
 -- Occupied --
********-101.5798-101.5797-101.5797-101.5780-101.5779-101.5777 -10.2793
-10.2793 -10.2770 -10.2770 -10.2766 -10.2766 -10.2739 -10.2463 -10.2395
-10.2276 -10.2204 -10.2204  -9.4945  -9.4944  -9.4943  -9.4942  -9.4927
 -9.4926  -9.4922  -7.2594  -7.2593  -7.2592  -7.2592  -7.2574  -7.2573
 -7.2568  -7.2494  -7.2493  -7.2492  -7.2491  -7.2485  -7.2484  -7.2484
 -7.2483  -7.2475  -7.2475  -7.2471  -7.2469  -7.2469  -7.2467  -0.9647
 -0.9442  -0.9220  -0.9042  -0.9013  -0.8891  -0.8789  -0.8443  -0.8373
 -0.8024  -0.7694  -0.7544  -0.7440  -0.6722  -0.6414  -0.6259  -0.6234
 -0.5569  -0.5516  -0.5388  -0.5319  -0.4982  -0.4864  -0.4716  -0.4714
 -0.4692  -0.4595  -0.4501  -0.4394  -0.4257  -0.4165  -0.4147  -0.4111
 -0.3881  -0.3869  -0.3778  -0.3610  -0.3576  -0.3477  -0.3455  -0.3452
 -0.3349  -0.3342  -0.3325  -0.3292  -0.3269  -0.2840  -0.2781  -0.2769
 -0.2661
 -- Virtual --
 -0.0651  -0.0612  -0.0592  -0.0539  -0.0459  -0.0307  -0.0094  -0.0089
 -0.0003   0.0096   0.0100   0.0109   0.0119   0.0270   0.0302   0.0315
  0.0414   0.0463   0.0473   0.0525   0.0584   0.0588   0.0619   0.0736
  0.0811   0.0819   0.0824   0.0827   0.0899   0.0931   0.0947   0.0981
  0.1019   0.1034   0.1094   0.1099   0.1131   0.1147   0.1166   0.1180
  0.1203   0.1220   0.1275   0.1280   0.1303   0.1357   0.1393   0.1405
  0.1463   0.1496   0.1511   0.1558   0.1599   0.1608   0.1657   0.1738
  0.1746   0.1801   0.1832   0.1934   0.1984   0.2052   0.2055   0.2072
  0.2113   0.2137   0.2183   0.2190   0.2217   0.2278   0.2305   0.2351
  0.2359   0.2366   0.2512   0.2568   0.2571   0.2599   0.2614   0.2648
  0.2714   0.2715   0.2769   0.2772   0.2804   0.2883   0.2890   0.2914
  0.2966   0.2980   0.3014   0.3110   0.3179   0.3217   0.3268   0.3401
  0.3429   0.3571   0.3663   0.3918   0.3951   0.4016   0.4345   0.4385
  0.4403   0.4425   0.4453   0.4544   0.4558   0.4630   0.4669   0.4713
  0.4726   0.4790   0.4901   0.4999   0.5015   0.5024   0.5125   0.5139
  0.5145   0.5176   0.5358   0.5359   0.5494   0.5586   0.5712   0.5739
  0.5742   0.5816   0.5880   0.5948   0.5978   0.6079   0.6138   0.6174
  0.6240   0.6265   0.6343   0.6393   0.6469   0.6542   0.6597   0.6649
  0.6769   0.6782   0.6877   0.6903   0.7000   0.7090   0.7155   0.7642
  0.7950   0.7998   0.8050   0.8124   0.8270   0.8275   0.8312   0.8340
  0.8373   0.8397   0.8400   0.8455   0.8475   0.8490   0.8544   0.8551
  0.8578   0.8604   0.8683   0.8724   0.8783   0.8816   0.8912   0.8954
  0.9003   0.9007   0.9042   0.9112   0.9160   0.9236   0.9378   0.9441
  0.9459   0.9506   0.9507   0.9663   0.9694   0.9713   0.9720   0.9751
  0.9827   0.9852   0.9913   1.0051   1.0193   1.0226   1.0303   1.0581
  1.0626   1.0700   1.0713   1.1022   1.1404   1.1656   1.1757   1.1826
  1.1842   1.2090   1.2124   1.2272   1.2394   1.2407   1.2440   1.2739
  1.2798   1.2805   1.2936   1.2976   1.3022   1.3125   1.3176   1.3301
  1.3728   1.3775   1.3843   1.4325   1.4462   1.4803   1.4818   1.5002
  1.5443   1.5476   1.5618   1.5785   1.5796   1.5978   1.6052   1.6235
  1.6473   1.6899   1.7159   1.7464   1.7499   1.7574   1.7680   1.8054
  1.8121   1.8131   1.8354   1.8531   1.8666   1.8841   1.9199   1.9290
  1.9459   1.9534   1.9552   1.9764   1.9869   2.0288   2.0473   2.0621
  2.0697   2.0829   2.1204   2.1418   2.2235   2.2285   2.2314   2.2355
  2.2419   2.2499   2.2604   2.2613   2.2924   2.3012   2.3164   2.3228
  2.3367   2.3398   2.3823   2.3920   2.4059   2.4253   2.4360   2.4515
  2.4694   2.4717   2.4732   2.4997   2.5244   2.5305   2.5391   2.5601
  2.5650   2.5795   2.6065   2.6300   2.6544   2.6661   2.6829   2.6939
  2.6975   2.7142   2.7285   2.7362   2.7429   2.7470   2.7649   2.7973
  2.8128   2.8145   2.8260   2.8822   2.9505   2.9638   3.0547   3.0847
  3.0897   3.1102   3.1151   3.1248   3.1262   3.1871   3.2191   3.2441
  3.2538   3.2809   3.3246   3.3724   3.4679   3.5197   3.5714   3.6696
  3.7008   3.7788   3.7924   3.8938   3.9442   4.0260   4.0828   4.3343
  4.8007   4.8035   9.7685   9.7701   9.7835   9.8024   9.8121   9.8627
  9.8726  23.3371  23.5003  23.7889  23.8471  23.8615  23.8730  23.9348
 23.9385  24.0354  24.0595  24.0813  24.1092  25.7706  25.8013  25.8150
 25.8295  25.9431  25.9617  26.0049  26.1155  26.1180  26.1706  26.2228
 26.3380  26.3688  26.3902  26.5425  26.5940  26.6375  26.6934  26.7656
 26.7982  27.1505 215.7605 215.7645 215.7784 215.8015 215.8127 215.8785
215.8862
 --------------------------------------------------------------

          Ground-State Mulliken Net Atomic Charges

     Atom                 Charge (a.u.)
  ----------------------------------------
      1 C                    -0.387982
      2 C                    -1.403742
      3 Cl                    0.535614
      4 C                     0.606790
      5 Cl                    0.544023
      6 C                    -0.459022
      7 H                     0.242029
      8 C                     0.628055
      9 Cl                    0.541978
     10 C                    -1.408866
     11 Cl                    0.541501
     12 C                    -0.486747
     13 C                    -0.635922
     14 Cl                    0.405543
     15 C                    -0.187379
     16 H                     0.239820
     17 C                     0.349433
     18 Cl                    0.516430
     19 C                    -0.192830
     20 H                     0.239825
     21 C                    -0.632980
     22 Cl                    0.404429
  ----------------------------------------
  Sum of atomic charges =     0.000000

 -----------------------------------------------------------------
                    Cartesian Multipole Moments
 -----------------------------------------------------------------
    Charge (ESU x 10^10)
                -0.0000
    Dipole Moment (Debye)
         X      -0.1465      Y      -0.0072      Z      -0.0027
       Tot       0.1467
    Quadrupole Moments (Debye-Ang)
        XX    -150.5677     XY      -0.0812     YY    -161.0987
        XZ      -0.0134     YZ      -0.1040     ZZ    -156.1229
    Octopole Moments (Debye-Ang^2)
       XXX      34.4591    XXY      -0.4390    XYY      -2.4414
       YYY       0.0402    XXZ       0.0039    XYZ       0.2532
       YYZ      -0.0217    XZZ      -9.9077    YZZ      -0.0072
       ZZZ      -0.0710
    Hexadecapole Moments (Debye-Ang^3)
      XXXX   -6832.8341   XXXY       0.1912   XXYY   -1598.2572
      XYYY       0.8499   YYYY   -2504.5399   XXXZ      -0.9094
      XXYZ      -1.4041   XYYZ      -0.2154   YYYZ       1.7560
      XXZZ   -1376.7148   XYZZ       0.2211   YYZZ    -701.8644
      XZZZ       0.1333   YZZZ      -1.7355   ZZZZ   -1487.7883
 -----------------------------------------------------------------
 Calculating MO derivatives via CPSCF
    1     0    69    0.0174521  
    2     0    69    0.0056213  
    3     0    69    0.0007065  
    4     1    68    0.0000632  
    5    59    10    0.0000050  
    6    69     0    0.0000003  Converged
 Time for AOints: 1556.8 s (CPU) 1556.8 s (wall)
 ------------------------------------------------------------------------------
                     AOints        : Timing summary (seconds)
 ------------------------------------------------------------------------------
     job step          cpu (% of tot)      sys (% of tot)     wall (% of tot)
 ------------------------------------------------------------------------------
  AOints            0.1557E+04 (10.5)   0.1000E-04 ( 2.7)   0.1557E+04 (10.5)
 ------------------------------------------------------------------------------
   Grand Totals     0.1484E+05          0.3740E-03          0.1484E+05
 ------------------------------------------------------------------------------
 Polarizability Matrix (a.u.)
            1           2           3
    1-294.9510680  -0.3599103   0.0904501
    2  -0.3599103-214.8897667   0.2268198
    3   0.0904501   0.2268198-182.6464524
 Calculating analytic Hessian of the SCF energy

 Direct stationary perturbation theory relativistic correction:

 rels  =       5.537935322149
 relv  =     -21.496502324762
 rel2e =       6.018996617919
 E_rel =      -9.939570384694

 Hessian of the SCF Energy
            1           2           3           4           5           6
    1   0.6321782   0.0008482  -0.0001012  -0.1638651  -0.1154205  -0.0013410
    2   0.0008482   0.6120389   0.0052714  -0.0532331  -0.2335500  -0.0020871
    3  -0.0001012   0.0052714   0.1712211  -0.0005284  -0.0019562  -0.0577261
    4  -0.1638651  -0.0532331  -0.0005284   0.5946903   0.0380180  -0.0006109
    5  -0.1154205  -0.2335500  -0.0019562   0.0380180   0.5271747   0.0048390
    6  -0.0013410  -0.0020871  -0.0577261  -0.0006109   0.0048390   0.1169123
    7   0.0049005  -0.0008924  -0.0000228  -0.0705269   0.0523036   0.0007479
    8   0.0191815  -0.0398506  -0.0005792   0.0555519  -0.1336588  -0.0013189
    9   0.0002126  -0.0004947   0.0037442   0.0007531  -0.0012688  -0.0231798
   10  -0.0256691  -0.0779020  -0.0009206  -0.3000481   0.0341400   0.0010256
   11  -0.0232562   0.0322960   0.0003738  -0.0292383  -0.0961751  -0.0003340
   12  -0.0001911   0.0005356   0.0048847   0.0004160  -0.0005324  -0.0580275
   13  -0.0030235   0.0045419   0.0000696  -0.0197593  -0.0324614  -0.0002825
   14   0.0000221   0.0014729  -0.0000273  -0.0088890  -0.0155852  -0.0001547
   15   0.0000166  -0.0000509   0.0035853  -0.0000249  -0.0000867   0.0027037
   16  -0.0014608  -0.0005730   0.0000309  -0.0231057   0.0255886   0.0003932
   17  -0.0005726  -0.0639691  -0.0008448   0.0791276   0.0292087   0.0000349
   18  -0.0000062  -0.0008355   0.0008104   0.0010803   0.0002450   0.0057016
   19   0.0006400  -0.0000147  -0.0000063   0.0005039   0.0019642   0.0000334
   20  -0.0000168  -0.0010852   0.0000031   0.0011248  -0.0036302  -0.0001110
   21  -0.0000048   0.0000164  -0.0013206   0.0000033  -0.0001249   0.0051715
   22  -0.0237285   0.0788926   0.0010976  -0.0582255  -0.0302493  -0.0001951
   23   0.0242462   0.0303527   0.0003400  -0.0311244  -0.0160123  -0.0001228
   24   0.0004064   0.0001470   0.0049108  -0.0002454  -0.0001316   0.0000516
   25  -0.0030854  -0.0044511  -0.0000557   0.0007728   0.0001639   0.0000041
   26   0.0000483   0.0015651  -0.0000207   0.0011970   0.0004289   0.0000041
   27   0.0000160  -0.0000037   0.0035909   0.0000101   0.0000113  -0.0006597
   28  -0.1605433   0.0516237   0.0009111   0.0662786   0.0278797   0.0001742
   29   0.1137061  -0.2360796  -0.0025571  -0.0302720  -0.0613568  -0.0007392
   30   0.0018327  -0.0025288  -0.0578494  -0.0005819  -0.0009320   0.0040269
   31   0.0044617   0.0000223  -0.0000270  -0.0016138   0.0016966   0.0000581
   32  -0.0199142  -0.0395810  -0.0005308   0.0042859   0.0013232  -0.0000407
   33  -0.0002662  -0.0005751   0.0037501   0.0000818  -0.0000286   0.0042599
   34  -0.2159558   0.0011389  -0.0001395  -0.0220777  -0.0113509  -0.0000157
   35   0.0009264  -0.0752251   0.0002908  -0.0266257   0.0040846  -0.0000017
   36  -0.0002922   0.0002075  -0.0772928  -0.0002814   0.0000027   0.0042676
   37  -0.0223148   0.0006584  -0.0266846  -0.0008954   0.0029528   0.0000072
   38   0.0004119   0.0028874  -0.0000028  -0.0002561  -0.0008564   0.0011651
   39  -0.0110627   0.0000415   0.0049347   0.0032808  -0.0006145  -0.0010023
   40  -0.0019132   0.0000758  -0.0025960   0.0003115   0.0000132  -0.0013507
   41  -0.0000825  -0.0022937  -0.0000177  -0.0005776  -0.0002236  -0.0006036
   42   0.0026345  -0.0000435  -0.0014250  -0.0012143   0.0005864  -0.0009506
   43   0.0016747   0.0000165  -0.0020868  -0.0007364   0.0005585   0.0000470
   44   0.0001044   0.0056016   0.0002301   0.0008828  -0.0003150  -0.0000506
   45  -0.0020064   0.0002014  -0.0044288  -0.0002254   0.0008326   0.0000990
   46  -0.0001810   0.0000206  -0.0012011  -0.0001824   0.0002654   0.0000151
   47  -0.0000094   0.0003128  -0.0000102   0.0000433   0.0001371  -0.0000579
   48   0.0001479  -0.0000012   0.0002908   0.0000252   0.0000061   0.0000301
   49  -0.0007192  -0.0000094   0.0000045   0.0004897  -0.0002760  -0.0000116
   50  -0.0000138  -0.0009902   0.0000150  -0.0002281   0.0001638   0.0000140
   51  -0.0000037  -0.0000119  -0.0016568  -0.0000107   0.0000098   0.0000424
   52   0.0012723   0.0000127   0.0000038  -0.0005447   0.0004200   0.0000053
   53   0.0000025  -0.0003679  -0.0000148  -0.0000185  -0.0000273   0.0000020
   54   0.0000049  -0.0000131   0.0002181  -0.0000031   0.0000024  -0.0000071
   55   0.0016780  -0.0000416   0.0021197  -0.0007220   0.0005405  -0.0000131
   56  -0.0000016   0.0056124   0.0002366   0.0008879  -0.0002637   0.0000108
   57   0.0020394   0.0002793  -0.0043984   0.0002873  -0.0008408   0.0000763
   58  -0.0001812  -0.0000319   0.0011975  -0.0001878   0.0002647  -0.0000058
   59   0.0000049   0.0003174   0.0000171   0.0000451   0.0001324   0.0000563
   60  -0.0001509   0.0000044   0.0003011  -0.0000226   0.0000028   0.0000310
   61  -0.0223251  -0.0006333   0.0264644  -0.0009594   0.0029580   0.0000560
   62  -0.0002430   0.0028408  -0.0001717  -0.0001074  -0.0008186  -0.0011085
   63   0.0108034  -0.0000630   0.0051267  -0.0033091   0.0005512  -0.0009843
   64  -0.0018332  -0.0000503   0.0024701   0.0003678   0.0000357   0.0012549
   65   0.0000308  -0.0023062  -0.0000453  -0.0005927  -0.0001804   0.0006032
   66  -0.0026874   0.0000049  -0.0012688   0.0011191  -0.0005711  -0.0008374
            7           8           9          10          11          12
    1   0.0049005   0.0191815   0.0002126  -0.0256691  -0.0232562  -0.0001911
    2  -0.0008924  -0.0398506  -0.0004947  -0.0779020   0.0322960   0.0005356
    3  -0.0000228  -0.0005792   0.0037442  -0.0009206   0.0003738   0.0048847
    4  -0.0705269   0.0555519   0.0007531  -0.3000481  -0.0292383   0.0004160
    5   0.0523036  -0.1336588  -0.0012688   0.0341400  -0.0961751  -0.0005324
    6   0.0007479  -0.0013189  -0.0231798   0.0010256  -0.0003340  -0.0580275
    7   0.0965968  -0.0798703  -0.0011135  -0.0187865   0.0344515   0.0004695
    8  -0.0798703   0.1925522   0.0022715   0.0106150  -0.0188454  -0.0002729
    9  -0.0011135   0.0022715   0.0121433   0.0001994  -0.0003416   0.0032449
   10  -0.0187865   0.0106150   0.0001994   0.5942617  -0.0555960  -0.0022691
   11   0.0344515  -0.0188454  -0.0003416  -0.0555960   0.5567239   0.0054327
   12   0.0004695  -0.0002729   0.0032449  -0.0022691   0.0054327   0.1118139
   13  -0.0061945  -0.0031138  -0.0000157  -0.0746625  -0.0545491  -0.0003698
   14   0.0033264   0.0033519   0.0000306  -0.0581640  -0.1294583  -0.0009205
   15   0.0000605   0.0000521  -0.0008595  -0.0003974  -0.0009029  -0.0221072
   16  -0.0042693   0.0007254   0.0000354  -0.1745418   0.1329240   0.0020088
   17  -0.0044371   0.0028180   0.0000188   0.0659988  -0.2658403  -0.0027941
   18  -0.0000386  -0.0000133   0.0036745   0.0011747  -0.0030134  -0.0564993
   19  -0.0001565   0.0000431   0.0000014  -0.0104333  -0.0019131   0.0000135
   20   0.0014691  -0.0006798  -0.0000144   0.0275574   0.0018954  -0.0000986
   21   0.0000222  -0.0000116   0.0001610   0.0004153  -0.0000401   0.0033519
   22   0.0012533  -0.0000547  -0.0000202   0.0654465  -0.0304621  -0.0005771
   23   0.0002847  -0.0000293   0.0000036   0.0280321  -0.0616503  -0.0009072
   24   0.0000084   0.0000108  -0.0007489   0.0001960  -0.0007531   0.0042856
   25  -0.0004814   0.0009690   0.0000101  -0.0005205  -0.0018024  -0.0000069
   26   0.0010084  -0.0014909  -0.0000130  -0.0046843   0.0017412  -0.0000209
   27   0.0000117  -0.0000164  -0.0002859  -0.0000480  -0.0000278   0.0044111
   28  -0.0017310  -0.0042192  -0.0000310  -0.0571571   0.0318804   0.0005553
   29  -0.0016375   0.0014390  -0.0000503   0.0309551  -0.0172021  -0.0003134
   30  -0.0000196  -0.0000384   0.0042546   0.0005695  -0.0003091   0.0001925
   31   0.0004546  -0.0000371  -0.0000007   0.0012441  -0.0003056  -0.0000196
   32  -0.0000130  -0.0020268  -0.0000253   0.0000421  -0.0000262   0.0000034
   33  -0.0000001  -0.0000256   0.0001468  -0.0000148   0.0000146  -0.0007833
   34  -0.0022969   0.0024786   0.0000303   0.0006210  -0.0026319  -0.0000301
   35  -0.0034163  -0.0021831   0.0000118  -0.0015160  -0.0034374  -0.0001082
   36  -0.0000503  -0.0000001  -0.0023578   0.0000014  -0.0000832   0.0052348
   37   0.0003403  -0.0011308  -0.0007305  -0.0004240   0.0000179   0.0007186
   38  -0.0014461  -0.0010330  -0.0006845   0.0000667  -0.0001066   0.0001873
   39  -0.0000375   0.0006680  -0.0001845  -0.0001448   0.0002228  -0.0002091
   40  -0.0001351   0.0001280  -0.0001198   0.0004577   0.0002173   0.0001333
   41  -0.0001015   0.0002741  -0.0001623   0.0002171  -0.0001147   0.0000562
   42   0.0001253  -0.0000556   0.0002832   0.0002874  -0.0001296   0.0000200
   43   0.0004085   0.0000514   0.0002313   0.0001401   0.0001119   0.0000339
   44   0.0001081   0.0000640   0.0000771  -0.0000401   0.0002261  -0.0000876
   45   0.0002285  -0.0003416  -0.0001923   0.0000203   0.0000943   0.0001823
   46   0.0000619  -0.0001035  -0.0000321   0.0000043   0.0000047   0.0000656
   47   0.0000123  -0.0001163   0.0000123   0.0000230   0.0000037  -0.0000227
   48  -0.0000141  -0.0000014   0.0000041  -0.0000244  -0.0000200  -0.0000316
   49  -0.0000506  -0.0000143   0.0000000  -0.0003827  -0.0004816  -0.0000033
   50   0.0001800   0.0001014  -0.0000028   0.0000208  -0.0000632  -0.0000226
   51   0.0000312   0.0000252   0.0002072  -0.0000011  -0.0000066   0.0000763
   52  -0.0000922  -0.0001811  -0.0000026   0.0003362   0.0002441   0.0000037
   53  -0.0000184   0.0000087  -0.0000008  -0.0000018  -0.0000029  -0.0000005
   54  -0.0000015  -0.0000024   0.0000019   0.0000009   0.0000008   0.0000017
   55   0.0003540   0.0000104  -0.0002288   0.0001373   0.0001139  -0.0000318
   56   0.0001276   0.0000442  -0.0000653  -0.0000440   0.0002328   0.0001048
   57  -0.0002377   0.0003200  -0.0001869  -0.0000216  -0.0000790   0.0001928
   58   0.0000598  -0.0001037   0.0000307   0.0000034   0.0000048  -0.0000679
   59   0.0000093  -0.0001164  -0.0000131   0.0000232   0.0000031   0.0000245
   60   0.0000153  -0.0000057   0.0000030   0.0000235   0.0000207  -0.0000323
   61   0.0003901  -0.0010730   0.0007270  -0.0004126   0.0000049  -0.0007203
   62  -0.0013848  -0.0009606   0.0006495   0.0000413  -0.0000874  -0.0001866
   63  -0.0000562  -0.0006956  -0.0001787   0.0001660  -0.0002280  -0.0002221
   64  -0.0000985   0.0001470   0.0000639   0.0004093   0.0002356  -0.0001312
   65  -0.0000631   0.0003375   0.0000616   0.0002209  -0.0001165  -0.0000571
   66  -0.0001287   0.0000310   0.0003055  -0.0002368   0.0001075   0.0000195
           13          14          15          16          17          18
    1  -0.0030235   0.0000221   0.0000166  -0.0014608  -0.0005726  -0.0000062
    2   0.0045419   0.0014729  -0.0000509  -0.0005730  -0.0639691  -0.0008355
    3   0.0000696  -0.0000273   0.0035853   0.0000309  -0.0008448   0.0008104
    4  -0.0197593  -0.0088890  -0.0000249  -0.0231057   0.0791276   0.0010803
    5  -0.0324614  -0.0155852  -0.0000867   0.0255886   0.0292087   0.0002450
    6  -0.0002825  -0.0001547   0.0027037   0.0003932   0.0000349   0.0057016
    7  -0.0061945   0.0033264   0.0000605  -0.0042693  -0.0044371  -0.0000386
    8  -0.0031138   0.0033519   0.0000521   0.0007254   0.0028180  -0.0000133
    9  -0.0000157   0.0000306  -0.0008595   0.0000354   0.0000188   0.0036745
   10  -0.0746625  -0.0581640  -0.0003974  -0.1745418   0.0659988   0.0011747
   11  -0.0545491  -0.1294583  -0.0009029   0.1329240  -0.2658403  -0.0030134
   12  -0.0003698  -0.0009205  -0.0221072   0.0020088  -0.0027941  -0.0564993
   13   0.0983150   0.0861908   0.0005979   0.0045836  -0.0006140  -0.0000044
   14   0.0861908   0.1841224   0.0015517  -0.0238355  -0.0427306  -0.0004549
   15   0.0005979   0.0015517   0.0114797  -0.0002731  -0.0005509   0.0042052
   16   0.0045836  -0.0238355  -0.0002731   0.7479832  -0.0003527  -0.0015909
   17  -0.0006140  -0.0427306  -0.0005509  -0.0003527   0.6658573   0.0068306
   18  -0.0000044  -0.0004549   0.0042052  -0.0015909   0.0068306   0.1199567
   19   0.0012071  -0.0012034  -0.0000216  -0.3465621   0.0026345   0.0007622
   20   0.0008852   0.0004067   0.0000385   0.0026047  -0.0530093  -0.0002454
   21  -0.0000005   0.0000403  -0.0027297   0.0007408  -0.0002249  -0.0339662
   22  -0.0003808   0.0047376   0.0000773  -0.1783682  -0.0678227  -0.0005458
   23   0.0018434   0.0016094  -0.0000392  -0.1347589  -0.2624556  -0.0022468
   24   0.0000429  -0.0000353   0.0044267  -0.0013822  -0.0024335  -0.0563450
   25   0.0001641   0.0000830   0.0000004   0.0050693  -0.0003451  -0.0000113
   26  -0.0001232  -0.0017151  -0.0000206   0.0228993  -0.0430779  -0.0006634
   27  -0.0000017  -0.0000260   0.0001367   0.0002925  -0.0005891   0.0041946
   28   0.0007440  -0.0012093  -0.0000256  -0.0251143  -0.0781895  -0.0008992
   29  -0.0001663   0.0004602   0.0000190  -0.0246113   0.0311990   0.0004022
   30  -0.0000081   0.0000134  -0.0006896  -0.0002487   0.0005358   0.0055401
   31  -0.0005203  -0.0010283  -0.0000099  -0.0042110   0.0045727   0.0000763
   32  -0.0009886  -0.0014512  -0.0000087  -0.0006057   0.0027440  -0.0000092
   33  -0.0000116  -0.0000114  -0.0002777   0.0000083  -0.0000283   0.0036949
   34   0.0000304   0.0005334   0.0000038   0.0009729  -0.0000017  -0.0000014
   35  -0.0014435  -0.0005478  -0.0000014  -0.0000241  -0.0011732   0.0000060
   36  -0.0000119  -0.0000060   0.0001421  -0.0000100   0.0000067  -0.0013355
   37  -0.0001716  -0.0001118   0.0000611  -0.0002525  -0.0000018  -0.0001460
   38  -0.0000629   0.0000200  -0.0000949  -0.0000171   0.0000770  -0.0000083
   39   0.0006715   0.0005291   0.0000146   0.0005179   0.0000006   0.0002084
   40   0.0000587  -0.0000114  -0.0000069  -0.0001492   0.0000139   0.0001322
   41  -0.0000365  -0.0000032   0.0000182   0.0000082   0.0001331  -0.0000024
   42  -0.0002097  -0.0001769  -0.0000315  -0.0002801   0.0000173   0.0000585
   43  -0.0001106  -0.0001497  -0.0000016  -0.0000846   0.0000031   0.0000119
   44   0.0001069   0.0000303   0.0000089   0.0000068   0.0000124  -0.0000115
   45  -0.0000253  -0.0000546   0.0000158  -0.0002290  -0.0000009  -0.0000639
   46  -0.0000330  -0.0000343   0.0000035  -0.0000553   0.0000003  -0.0000259
   47  -0.0000053  -0.0000126   0.0000038  -0.0000011   0.0000001   0.0000017
   48   0.0000048   0.0000070   0.0000011   0.0000291  -0.0000010   0.0000049
   49   0.0003385   0.0003542   0.0000026   0.0002922  -0.0000031  -0.0000010
   50  -0.0000160  -0.0000147   0.0000029   0.0000037   0.0000056   0.0000219
   51   0.0000029   0.0000016  -0.0000131   0.0000004   0.0000023  -0.0000356
   52  -0.0003271  -0.0003036  -0.0000020  -0.0001827   0.0000012  -0.0000001
   53  -0.0000084   0.0000042   0.0000004  -0.0000017  -0.0000100  -0.0000012
   54  -0.0000018  -0.0000013  -0.0000018  -0.0000008  -0.0000005  -0.0000057
   55  -0.0001147  -0.0001499  -0.0000008  -0.0000835   0.0000032  -0.0000100
   56   0.0001111   0.0000321  -0.0000154  -0.0000091   0.0000090  -0.0000067
   57   0.0000281   0.0000521   0.0000162   0.0002281   0.0000014  -0.0000676
   58  -0.0000332  -0.0000340  -0.0000038  -0.0000542  -0.0000003   0.0000276
   59  -0.0000051  -0.0000124  -0.0000042  -0.0000011  -0.0000002  -0.0000032
   60  -0.0000051  -0.0000077   0.0000009  -0.0000292   0.0000001   0.0000058
   61  -0.0001703  -0.0001098  -0.0000606  -0.0002463   0.0000042   0.0001426
   62  -0.0000413   0.0000299   0.0000969   0.0000260   0.0000803   0.0000095
   63  -0.0006730  -0.0005198   0.0000128  -0.0005148   0.0000067   0.0002155
   64   0.0000593  -0.0000149   0.0000044  -0.0001481  -0.0000091  -0.0001271
   65  -0.0000437  -0.0000093  -0.0000166  -0.0000042   0.0001272  -0.0000013
   66   0.0002033   0.0001707  -0.0000307   0.0002736   0.0000101   0.0000498
           19          20          21          22          23          24
    1   0.0006400  -0.0000168  -0.0000048  -0.0237285   0.0242462   0.0004064
    2  -0.0000147  -0.0010852   0.0000164   0.0788926   0.0303527   0.0001470
    3  -0.0000063   0.0000031  -0.0013206   0.0010976   0.0003400   0.0049108
    4   0.0005039   0.0011248   0.0000033  -0.0582255  -0.0311244  -0.0002454
    5   0.0019642  -0.0036302  -0.0001249  -0.0302493  -0.0160123  -0.0001316
    6   0.0000334  -0.0001110   0.0051715  -0.0001951  -0.0001228   0.0000516
    7  -0.0001565   0.0014691   0.0000222   0.0012533   0.0002847   0.0000084
    8   0.0000431  -0.0006798  -0.0000116  -0.0000547  -0.0000293   0.0000108
    9   0.0000014  -0.0000144   0.0001610  -0.0000202   0.0000036  -0.0007489
   10  -0.0104333   0.0275574   0.0004153   0.0654465   0.0280321   0.0001960
   11  -0.0019131   0.0018954  -0.0000401  -0.0304621  -0.0616503  -0.0007531
   12   0.0000135  -0.0000986   0.0033519  -0.0005771  -0.0009072   0.0042856
   13   0.0012071   0.0008852  -0.0000005  -0.0003808   0.0018434   0.0000429
   14  -0.0012034   0.0004067   0.0000403   0.0047376   0.0016094  -0.0000353
   15  -0.0000216   0.0000385  -0.0027297   0.0000773  -0.0000392   0.0044267
   16  -0.3465621   0.0026047   0.0007408  -0.1783682  -0.1347589  -0.0013822
   17   0.0026345  -0.0530093  -0.0002249  -0.0678227  -0.2624556  -0.0024335
   18   0.0007622  -0.0002454  -0.0339662  -0.0005458  -0.0022468  -0.0563450
   19   0.3643347  -0.0027349  -0.0008393  -0.0108906   0.0021629   0.0000625
   20  -0.0027349   0.0574485   0.0004416  -0.0273011   0.0023985   0.0000561
   21  -0.0008393   0.0004416   0.0232039  -0.0002945  -0.0000226   0.0033557
   22  -0.0108906  -0.0273011  -0.0002945   0.5963748   0.0549390  -0.0005161
   23   0.0021629   0.0023985  -0.0000226   0.0549390   0.5552747   0.0053311
   24   0.0000625   0.0000561   0.0033557  -0.0005161   0.0053311   0.1115908
   25   0.0011206  -0.0009041  -0.0000231  -0.0724785   0.0534934   0.0007799
   26   0.0011576   0.0004156   0.0000399   0.0570967  -0.1318398  -0.0014226
   27   0.0000061   0.0000445  -0.0027311   0.0008193  -0.0014240  -0.0221231
   28   0.0004421  -0.0012053  -0.0000040  -0.3002348   0.0332341   0.0010169
   29  -0.0020458  -0.0035722  -0.0001033  -0.0301129  -0.0961519  -0.0003941
   30  -0.0000125  -0.0001068   0.0051740   0.0002520  -0.0005832  -0.0578163
   31  -0.0001841  -0.0014795  -0.0000150  -0.0196943  -0.0344027  -0.0003952
   32  -0.0000514  -0.0006518  -0.0000090  -0.0105737  -0.0179817  -0.0002493
   33  -0.0000000  -0.0000070   0.0001632  -0.0000722  -0.0001800   0.0032139
   34  -0.0001158   0.0000008   0.0000003   0.0006500   0.0025542   0.0000108
   35   0.0000023   0.0000864  -0.0000036   0.0014669  -0.0035134  -0.0001047
   36   0.0000005  -0.0000015   0.0002003   0.0000103  -0.0001371   0.0051952
   37   0.0000261  -0.0000019   0.0000433  -0.0004073  -0.0000172   0.0006967
   38  -0.0000010  -0.0000192   0.0000017  -0.0000447  -0.0000857  -0.0001906
   39   0.0000112   0.0000009   0.0000164  -0.0001602  -0.0002254  -0.0002165
   40   0.0000075   0.0000009  -0.0000051   0.0004153  -0.0002408   0.0001419
   41   0.0000001   0.0000087   0.0000006  -0.0002385  -0.0001142  -0.0000546
   42  -0.0000056   0.0000003  -0.0000388   0.0002462   0.0001033   0.0000235
   43   0.0000140  -0.0000002   0.0000037   0.0001362  -0.0001172   0.0000398
   44   0.0000003   0.0000045  -0.0000007   0.0000444   0.0002328   0.0001181
   45   0.0000132  -0.0000001  -0.0000000   0.0000301  -0.0000846   0.0001906
   46   0.0000030  -0.0000001   0.0000012   0.0000039  -0.0000063   0.0000629
   47   0.0000000  -0.0000022  -0.0000000  -0.0000223   0.0000012   0.0000201
   48  -0.0000011  -0.0000000  -0.0000003  -0.0000230   0.0000218  -0.0000307
   49  -0.0000157   0.0000006   0.0000001  -0.0003769   0.0004902   0.0000043
   50  -0.0000007  -0.0000077  -0.0000013  -0.0000229  -0.0000565  -0.0000264
   51   0.0000000  -0.0000003   0.0000149  -0.0000040  -0.0000002   0.0000885
   52   0.0000085  -0.0000001  -0.0000001   0.0003338  -0.0002479  -0.0000035
   53  -0.0000000   0.0000015   0.0000003   0.0000051  -0.0000066   0.0000036
   54  -0.0000000   0.0000000  -0.0000037   0.0000014  -0.0000011  -0.0000018
   55   0.0000140   0.0000002  -0.0000040   0.0001393  -0.0001160  -0.0000446
   56   0.0000008   0.0000042   0.0000005   0.0000478   0.0002271  -0.0001034
   57  -0.0000131  -0.0000001   0.0000006  -0.0000260   0.0000911   0.0001827
   58   0.0000029   0.0000001  -0.0000014   0.0000046  -0.0000040  -0.0000637
   59   0.0000001  -0.0000023  -0.0000000  -0.0000216   0.0000019  -0.0000167
   60   0.0000011  -0.0000001  -0.0000004   0.0000226  -0.0000206  -0.0000324
   61   0.0000258   0.0000001  -0.0000432  -0.0004172  -0.0000070  -0.0006822
   62  -0.0000007  -0.0000185   0.0000004  -0.0000814  -0.0000963   0.0001699
   63  -0.0000108  -0.0000001   0.0000154   0.0001598   0.0002248  -0.0002232
   64   0.0000077  -0.0000004   0.0000046   0.0004364  -0.0002289  -0.0001383
   65  -0.0000001   0.0000085   0.0000005  -0.0002148  -0.0001094   0.0000596
   66   0.0000052   0.0000003  -0.0000380  -0.0002801  -0.0001197   0.0000228
           25          26          27          28          29          30
    1  -0.0030854   0.0000483   0.0000160  -0.1605433   0.1137061   0.0018327
    2  -0.0044511   0.0015651  -0.0000037   0.0516237  -0.2360796  -0.0025288
    3  -0.0000557  -0.0000207   0.0035909   0.0009111  -0.0025571  -0.0578494
    4   0.0007728   0.0011970   0.0000101   0.0662786  -0.0302720  -0.0005819
    5   0.0001639   0.0004289   0.0000113   0.0278797  -0.0613568  -0.0009320
    6   0.0000041   0.0000041  -0.0006597   0.0001742  -0.0007392   0.0040269
    7  -0.0004814   0.0010084   0.0000117  -0.0017310  -0.0016375  -0.0000196
    8   0.0009690  -0.0014909  -0.0000164  -0.0042192   0.0014390  -0.0000384
    9   0.0000101  -0.0000130  -0.0002859  -0.0000310  -0.0000503   0.0042546
   10  -0.0005205  -0.0046843  -0.0000480  -0.0571571   0.0309551   0.0005695
   11  -0.0018024   0.0017412  -0.0000278   0.0318804  -0.0172021  -0.0003091
   12  -0.0000069  -0.0000209   0.0044111   0.0005553  -0.0003134   0.0001925
   13   0.0001641  -0.0001232  -0.0000017   0.0007440  -0.0001663  -0.0000081
   14   0.0000830  -0.0017151  -0.0000260  -0.0012093   0.0004602   0.0000134
   15   0.0000004  -0.0000206   0.0001367  -0.0000256   0.0000190  -0.0006896
   16   0.0050693   0.0228993   0.0002925  -0.0251143  -0.0246113  -0.0002487
   17  -0.0003451  -0.0430779  -0.0005891  -0.0781895   0.0311990   0.0005358
   18  -0.0000113  -0.0006634   0.0041946  -0.0008992   0.0004022   0.0055401
   19   0.0011206   0.0011576   0.0000061   0.0004421  -0.0020458  -0.0000125
   20  -0.0009041   0.0004156   0.0000445  -0.0012053  -0.0035722  -0.0001068
   21  -0.0000231   0.0000399  -0.0027311  -0.0000040  -0.0001033   0.0051740
   22  -0.0724785   0.0570967   0.0008193  -0.3002348  -0.0301129   0.0002520
   23   0.0534934  -0.1318398  -0.0014240   0.0332341  -0.0961519  -0.0005832
   24   0.0007799  -0.0014226  -0.0221231   0.0010169  -0.0003941  -0.0578163
   25   0.0950547  -0.0844620  -0.0012590  -0.0189990   0.0325394   0.0004767
   26  -0.0844620   0.1875459   0.0023302   0.0089813  -0.0163996  -0.0002632
   27  -0.0012590   0.0023302   0.0114942   0.0001709  -0.0003299   0.0027099
   28  -0.0189990   0.0089813   0.0001709   0.5939093  -0.0392068  -0.0016592
   29   0.0325394  -0.0163996  -0.0003299  -0.0392068   0.5277965   0.0052848
   30   0.0004767  -0.0002632   0.0027099  -0.0016592   0.0052848   0.1168971
   31  -0.0061576  -0.0031528  -0.0000234  -0.0727029  -0.0534510  -0.0005427
   32   0.0032800   0.0033287   0.0000461  -0.0565923  -0.1313639  -0.0011325
   33   0.0000624   0.0000588  -0.0008575  -0.0006138  -0.0011393  -0.0233295
   34   0.0000251  -0.0005373  -0.0000032  -0.0217051   0.0119633   0.0000123
   35   0.0014246  -0.0005633  -0.0000155   0.0271353   0.0034747  -0.0000401
   36   0.0000240  -0.0000144   0.0001360   0.0003900   0.0000154   0.0043662
   37  -0.0001677   0.0001091   0.0000630  -0.0009954  -0.0029065  -0.0000279
   38   0.0000472   0.0000310   0.0000982   0.0000909  -0.0008087  -0.0010914
   39   0.0006611  -0.0005276   0.0000061   0.0032952   0.0004456  -0.0009857
   40   0.0000604   0.0000135  -0.0000071   0.0003545  -0.0000557  -0.0013089
   41   0.0000442  -0.0000116  -0.0000170   0.0006075  -0.0001815   0.0006277
   42  -0.0001999   0.0001717  -0.0000298  -0.0011249  -0.0005368  -0.0008796
   43  -0.0001105   0.0001533   0.0000007  -0.0007398  -0.0005442   0.0000070
   44  -0.0001117   0.0000347  -0.0000164  -0.0008973  -0.0002657   0.0000022
   45  -0.0000262   0.0000522   0.0000165  -0.0002827  -0.0008292   0.0000735
   46  -0.0000320   0.0000347   0.0000050  -0.0001899  -0.0002616   0.0000082
   47   0.0000039  -0.0000117  -0.0000031  -0.0000421   0.0001301   0.0000600
   48   0.0000048  -0.0000074   0.0000008   0.0000214  -0.0000017   0.0000317
   49   0.0003327  -0.0003604  -0.0000058   0.0004969   0.0002592   0.0000152
   50   0.0000190  -0.0000201   0.0000028   0.0002505   0.0001706   0.0000176
   51   0.0000010  -0.0000023  -0.0000139   0.0000223   0.0000094   0.0000314
   52  -0.0003228   0.0003115   0.0000051  -0.0005657  -0.0004168  -0.0000103
   53   0.0000061   0.0000067  -0.0000002   0.0000114  -0.0000311  -0.0000039
   54  -0.0000010   0.0000012  -0.0000018  -0.0000018  -0.0000006  -0.0000008
   55  -0.0001086   0.0001560   0.0000049  -0.0007697  -0.0005698  -0.0000458
   56  -0.0001097   0.0000343   0.0000144  -0.0009155  -0.0003081  -0.0000315
   57   0.0000216  -0.0000518   0.0000157   0.0002149   0.0008142   0.0000894
   58  -0.0000322   0.0000353  -0.0000036  -0.0001882  -0.0002633  -0.0000148
   59   0.0000039  -0.0000114   0.0000027  -0.0000442   0.0001340  -0.0000626
   60  -0.0000048   0.0000071   0.0000012  -0.0000254   0.0000050   0.0000284
   61  -0.0001625   0.0001076  -0.0000603  -0.0009032  -0.0028910  -0.0000167
   62   0.0000727   0.0000138  -0.0000988   0.0002711  -0.0008760   0.0011821
   63  -0.0006641   0.0005415   0.0000229  -0.0033199  -0.0005622  -0.0009633
   64   0.0000588   0.0000114   0.0000067   0.0003208  -0.0000287   0.0013226
   65   0.0000355  -0.0000046   0.0000177   0.0005616  -0.0002108  -0.0006011
   66   0.0002051  -0.0001789  -0.0000338   0.0012146   0.0005605  -0.0009031
           31          32          33          34          35          36
    1   0.0044617  -0.0199142  -0.0002662  -0.2159558   0.0009264  -0.0002922
    2   0.0000223  -0.0395810  -0.0005751   0.0011389  -0.0752251   0.0002075
    3  -0.0000270  -0.0005308   0.0037501  -0.0001395   0.0002908  -0.0772928
    4  -0.0016138   0.0042859   0.0000818  -0.0220777  -0.0266257  -0.0002814
    5   0.0016966   0.0013232  -0.0000286  -0.0113509   0.0040846   0.0000027
    6   0.0000581  -0.0000407   0.0042599  -0.0000157  -0.0000017   0.0042676
    7   0.0004546  -0.0000130  -0.0000001  -0.0022969  -0.0034163  -0.0000503
    8  -0.0000371  -0.0020268  -0.0000256   0.0024786  -0.0021831  -0.0000001
    9  -0.0000007  -0.0000253   0.0001468   0.0000303   0.0000118  -0.0023578
   10   0.0012441   0.0000421  -0.0000148   0.0006210  -0.0015160   0.0000014
   11  -0.0003056  -0.0000262   0.0000146  -0.0026319  -0.0034374  -0.0000832
   12  -0.0000196   0.0000034  -0.0007833  -0.0000301  -0.0001082   0.0052348
   13  -0.0005203  -0.0009886  -0.0000116   0.0000304  -0.0014435  -0.0000119
   14  -0.0010283  -0.0014512  -0.0000114   0.0005334  -0.0005478  -0.0000060
   15  -0.0000099  -0.0000087  -0.0002777   0.0000038  -0.0000014   0.0001421
   16  -0.0042110  -0.0006057   0.0000083   0.0009729  -0.0000241  -0.0000100
   17   0.0045727   0.0027440  -0.0000283  -0.0000017  -0.0011732   0.0000067
   18   0.0000763  -0.0000092   0.0036949  -0.0000014   0.0000060  -0.0013355
   19  -0.0001841  -0.0000514  -0.0000000  -0.0001158   0.0000023   0.0000005
   20  -0.0014795  -0.0006518  -0.0000070   0.0000008   0.0000864  -0.0000015
   21  -0.0000150  -0.0000090   0.0001632   0.0000003  -0.0000036   0.0002003
   22  -0.0196943  -0.0105737  -0.0000722   0.0006500   0.0014669   0.0000103
   23  -0.0344027  -0.0179817  -0.0001800   0.0025542  -0.0035134  -0.0001371
   24  -0.0003952  -0.0002493   0.0032139   0.0000108  -0.0001047   0.0051952
   25  -0.0061576   0.0032800   0.0000624   0.0000251   0.0014246   0.0000240
   26  -0.0031528   0.0033287   0.0000588  -0.0005373  -0.0005633  -0.0000144
   27  -0.0000234   0.0000461  -0.0008575  -0.0000032  -0.0000155   0.0001360
   28  -0.0727029  -0.0565923  -0.0006138  -0.0217051   0.0271353   0.0003900
   29  -0.0534510  -0.1313639  -0.0011393   0.0119633   0.0034747   0.0000154
   30  -0.0005427  -0.0011325  -0.0233295   0.0000123  -0.0000401   0.0043662
   31   0.1000577   0.0812481   0.0007758  -0.0024169   0.0036320   0.0000380
   32   0.0812481   0.1897265   0.0020189  -0.0023761  -0.0024787  -0.0000186
   33   0.0007758   0.0020189   0.0123321  -0.0000113   0.0000190  -0.0023489
   34  -0.0024169  -0.0023761  -0.0000113   0.6492920  -0.0015137  -0.0006447
   35   0.0036320  -0.0024787   0.0000190  -0.0015137   0.1703572  -0.0103766
   36   0.0000380  -0.0000186  -0.0023489  -0.0006447  -0.0103766   0.6062822
   37   0.0003800   0.0010684  -0.0007563  -0.1692410   0.0014621  -0.0564201
   38   0.0014506  -0.0010701   0.0006769   0.0026437  -0.0587933   0.0039948
   39   0.0000565  -0.0006724  -0.0001848  -0.1180428   0.0039771  -0.2310270
   40  -0.0000969  -0.0001358  -0.0000664   0.0049287   0.0000887  -0.0021885
   41   0.0000728   0.0003371   0.0000856  -0.0004503   0.0038701   0.0008541
   42   0.0001286   0.0000185   0.0002997   0.0200374   0.0009008  -0.0383191
   43   0.0003792  -0.0000297   0.0002474  -0.0233705   0.0015066  -0.0712569
   44  -0.0001251   0.0000578  -0.0000580   0.0004955   0.0066366  -0.0006964
   45   0.0002371   0.0003213  -0.0001907  -0.0250124  -0.0004996   0.0311661
   46   0.0000624   0.0001035  -0.0000309  -0.0046107  -0.0000409   0.0013458
   47  -0.0000132  -0.0001168  -0.0000152  -0.0000373   0.0052239   0.0000927
   48  -0.0000148  -0.0000042   0.0000034   0.0010103   0.0000946   0.0011307
   49  -0.0000543   0.0000283  -0.0000009   0.0019595  -0.0000101   0.0002699
   50  -0.0001940   0.0001152  -0.0000040   0.0000302  -0.0019411   0.0016154
   51  -0.0000303   0.0000255   0.0002221   0.0002511   0.0015967  -0.0719532
   52  -0.0000862   0.0001822   0.0000025  -0.0024435  -0.0000435  -0.0000243
   53   0.0000192   0.0000086  -0.0000001  -0.0000040  -0.0008679  -0.0000609
   54   0.0000008  -0.0000010  -0.0000000  -0.0000167  -0.0000686   0.0021962
   55   0.0004338  -0.0000637  -0.0002442  -0.0240815  -0.0017055   0.0708772
   56  -0.0001042   0.0000701   0.0000715  -0.0006466   0.0066284  -0.0004435
   57  -0.0002239  -0.0003459  -0.0001970   0.0246541  -0.0006601   0.0318864
   58   0.0000645   0.0001040   0.0000316  -0.0046033   0.0000156  -0.0013881
   59  -0.0000155  -0.0001161   0.0000153  -0.0000125   0.0052131   0.0000940
   60   0.0000146  -0.0000014   0.0000045  -0.0010542   0.0000979   0.0011110
   61   0.0003319   0.0011212   0.0007627  -0.1706580  -0.0012724   0.0570937
   62   0.0014942  -0.0011332  -0.0007302  -0.0027524  -0.0587249   0.0039369
   63   0.0000499   0.0006622  -0.0002015   0.1187475   0.0040295  -0.2302563
   64  -0.0001305  -0.0001199   0.0001164   0.0051014  -0.0000287   0.0025291
   65   0.0001010   0.0002864  -0.0001576   0.0004639   0.0038820   0.0010175
   66  -0.0001332  -0.0000465   0.0002803  -0.0197869   0.0008582  -0.0384233
           37          38          39          40          41          42
    1  -0.0223148   0.0004119  -0.0110627  -0.0019132  -0.0000825   0.0026345
    2   0.0006584   0.0028874   0.0000415   0.0000758  -0.0022937  -0.0000435
    3  -0.0266846  -0.0000028   0.0049347  -0.0025960  -0.0000177  -0.0014250
    4  -0.0008954  -0.0002561   0.0032808   0.0003115  -0.0005776  -0.0012143
    5   0.0029528  -0.0008564  -0.0006145   0.0000132  -0.0002236   0.0005864
    6   0.0000072   0.0011651  -0.0010023  -0.0013507  -0.0006036  -0.0009506
    7   0.0003403  -0.0014461  -0.0000375  -0.0001351  -0.0001015   0.0001253
    8  -0.0011308  -0.0010330   0.0006680   0.0001280   0.0002741  -0.0000556
    9  -0.0007305  -0.0006845  -0.0001845  -0.0001198  -0.0001623   0.0002832
   10  -0.0004240   0.0000667  -0.0001448   0.0004577   0.0002171   0.0002874
   11   0.0000179  -0.0001066   0.0002228   0.0002173  -0.0001147  -0.0001296
   12   0.0007186   0.0001873  -0.0002091   0.0001333   0.0000562   0.0000200
   13  -0.0001716  -0.0000629   0.0006715   0.0000587  -0.0000365  -0.0002097
   14  -0.0001118   0.0000200   0.0005291  -0.0000114  -0.0000032  -0.0001769
   15   0.0000611  -0.0000949   0.0000146  -0.0000069   0.0000182  -0.0000315
   16  -0.0002525  -0.0000171   0.0005179  -0.0001492   0.0000082  -0.0002801
   17  -0.0000018   0.0000770   0.0000006   0.0000139   0.0001331   0.0000173
   18  -0.0001460  -0.0000083   0.0002084   0.0001322  -0.0000024   0.0000585
   19   0.0000261  -0.0000010   0.0000112   0.0000075   0.0000001  -0.0000056
   20  -0.0000019  -0.0000192   0.0000009   0.0000009   0.0000087   0.0000003
   21   0.0000433   0.0000017   0.0000164  -0.0000051   0.0000006  -0.0000388
   22  -0.0004073  -0.0000447  -0.0001602   0.0004153  -0.0002385   0.0002462
   23  -0.0000172  -0.0000857  -0.0002254  -0.0002408  -0.0001142   0.0001033
   24   0.0006967  -0.0001906  -0.0002165   0.0001419  -0.0000546   0.0000235
   25  -0.0001677   0.0000472   0.0006611   0.0000604   0.0000442  -0.0001999
   26   0.0001091   0.0000310  -0.0005276   0.0000135  -0.0000116   0.0001717
   27   0.0000630   0.0000982   0.0000061  -0.0000071  -0.0000170  -0.0000298
   28  -0.0009954   0.0000909   0.0032952   0.0003545   0.0006075  -0.0011249
   29  -0.0029065  -0.0008087   0.0004456  -0.0000557  -0.0001815  -0.0005368
   30  -0.0000279  -0.0010914  -0.0009857  -0.0013089   0.0006277  -0.0008796
   31   0.0003800   0.0014506   0.0000565  -0.0000969   0.0000728   0.0001286
   32   0.0010684  -0.0010701  -0.0006724  -0.0001358   0.0003371   0.0000185
   33  -0.0007563   0.0006769  -0.0001848  -0.0000664   0.0000856   0.0002997
   34  -0.1692410   0.0026437  -0.1180428   0.0049287  -0.0004503   0.0200374
   35   0.0014621  -0.0587933   0.0039771   0.0000887   0.0038701   0.0009008
   36  -0.0564201   0.0039948  -0.2310270  -0.0021885   0.0008541  -0.0383191
   37   0.6142796  -0.0007269   0.0535537  -0.0679289  -0.0010752   0.0489566
   38  -0.0007269   0.1234164  -0.0087252  -0.0011560  -0.0239508   0.0021241
   39   0.0535537  -0.0087252   0.5173194   0.0498913   0.0021506  -0.1282584
   40  -0.0679289  -0.0011560   0.0498913   0.0880314   0.0019208  -0.0796019
   41  -0.0010752  -0.0239508   0.0021506   0.0019208   0.0126112  -0.0035645
   42   0.0489566   0.0021241  -0.1282584  -0.0796019  -0.0035645   0.1848503
   43  -0.3239160  -0.0007181   0.0141049  -0.0213407  -0.0004053   0.0142819
   44   0.0004778  -0.0594395   0.0011550  -0.0008764   0.0047056   0.0004809
   45  -0.0515917   0.0009036  -0.1119565   0.0386977   0.0005309  -0.0168056
   46  -0.0116568   0.0005539  -0.0270171   0.0008553   0.0000226  -0.0004579
   47  -0.0000759   0.0026991  -0.0000909  -0.0000206  -0.0026342  -0.0000706
   48   0.0028299   0.0000012   0.0029563   0.0011180  -0.0000782   0.0010563
   49  -0.0328006  -0.0007173   0.0258308  -0.0019218  -0.0000026  -0.0007868
   50  -0.0021506   0.0052819  -0.0005804   0.0001172   0.0046080   0.0000081
   51   0.0892928  -0.0003307   0.0337822  -0.0051278  -0.0000231   0.0035466
   52   0.0038449  -0.0000776   0.0027075  -0.0014565  -0.0000202   0.0009722
   53   0.0000583   0.0045975   0.0002008  -0.0000352  -0.0000072   0.0000173
   54  -0.0017196   0.0001805  -0.0033186   0.0009260   0.0000094  -0.0003904
   55  -0.0528362   0.0005183  -0.0306776   0.0010304   0.0000171   0.0013495
   56   0.0005673  -0.0014202   0.0003016  -0.0000510  -0.0009836   0.0000238
   57  -0.0310105   0.0002782  -0.0168552   0.0023763   0.0000418  -0.0020276
   58  -0.0008594   0.0000220  -0.0008646   0.0001452   0.0000021   0.0000165
   59  -0.0000100  -0.0009379  -0.0000417   0.0000028  -0.0002847  -0.0000106
   60  -0.0009182  -0.0000294   0.0001694   0.0000775  -0.0000080   0.0000696
   61   0.0681598  -0.0005542   0.0324171  -0.0021163   0.0000810  -0.0052607
   62   0.0009970   0.0053147   0.0017573  -0.0000122   0.0041856   0.0000890
   63  -0.0314496   0.0015212  -0.0663563  -0.0010294   0.0000999   0.0010976
   64  -0.0021651  -0.0000328   0.0010046   0.0004005  -0.0000039   0.0001055
   65  -0.0001636   0.0041970   0.0000302   0.0000035   0.0000693   0.0000467
   66   0.0052319   0.0000241   0.0011449  -0.0000852   0.0000564  -0.0021488
           43          44          45          46          47          48
    1   0.0016747   0.0001044  -0.0020064  -0.0001810  -0.0000094   0.0001479
    2   0.0000165   0.0056016   0.0002014   0.0000206   0.0003128  -0.0000012
    3  -0.0020868   0.0002301  -0.0044288  -0.0012011  -0.0000102   0.0002908
    4  -0.0007364   0.0008828  -0.0002254  -0.0001824   0.0000433   0.0000252
    5   0.0005585  -0.0003150   0.0008326   0.0002654   0.0001371   0.0000061
    6   0.0000470  -0.0000506   0.0000990   0.0000151  -0.0000579   0.0000301
    7   0.0004085   0.0001081   0.0002285   0.0000619   0.0000123  -0.0000141
    8   0.0000514   0.0000640  -0.0003416  -0.0001035  -0.0001163  -0.0000014
    9   0.0002313   0.0000771  -0.0001923  -0.0000321   0.0000123   0.0000041
   10   0.0001401  -0.0000401   0.0000203   0.0000043   0.0000230  -0.0000244
   11   0.0001119   0.0002261   0.0000943   0.0000047   0.0000037  -0.0000200
   12   0.0000339  -0.0000876   0.0001823   0.0000656  -0.0000227  -0.0000316
   13  -0.0001106   0.0001069  -0.0000253  -0.0000330  -0.0000053   0.0000048
   14  -0.0001497   0.0000303  -0.0000546  -0.0000343  -0.0000126   0.0000070
   15  -0.0000016   0.0000089   0.0000158   0.0000035   0.0000038   0.0000011
   16  -0.0000846   0.0000068  -0.0002290  -0.0000553  -0.0000011   0.0000291
   17   0.0000031   0.0000124  -0.0000009   0.0000003   0.0000001  -0.0000010
   18   0.0000119  -0.0000115  -0.0000639  -0.0000259   0.0000017   0.0000049
   19   0.0000140   0.0000003   0.0000132   0.0000030   0.0000000  -0.0000011
   20  -0.0000002   0.0000045  -0.0000001  -0.0000001  -0.0000022  -0.0000000
   21   0.0000037  -0.0000007  -0.0000000   0.0000012  -0.0000000  -0.0000003
   22   0.0001362   0.0000444   0.0000301   0.0000039  -0.0000223  -0.0000230
   23  -0.0001172   0.0002328  -0.0000846  -0.0000063   0.0000012   0.0000218
   24   0.0000398   0.0001181   0.0001906   0.0000629   0.0000201  -0.0000307
   25  -0.0001105  -0.0001117  -0.0000262  -0.0000320   0.0000039   0.0000048
   26   0.0001533   0.0000347   0.0000522   0.0000347  -0.0000117  -0.0000074
   27   0.0000007  -0.0000164   0.0000165   0.0000050  -0.0000031   0.0000008
   28  -0.0007398  -0.0008973  -0.0002827  -0.0001899  -0.0000421   0.0000214
   29  -0.0005442  -0.0002657  -0.0008292  -0.0002616   0.0001301  -0.0000017
   30   0.0000070   0.0000022   0.0000735   0.0000082   0.0000600   0.0000317
   31   0.0003792  -0.0001251   0.0002371   0.0000624  -0.0000132  -0.0000148
   32  -0.0000297   0.0000578   0.0003213   0.0001035  -0.0001168  -0.0000042
   33   0.0002474  -0.0000580  -0.0001907  -0.0000309  -0.0000152   0.0000034
   34  -0.0233705   0.0004955  -0.0250124  -0.0046107  -0.0000373   0.0010103
   35   0.0015066   0.0066366  -0.0004996  -0.0000409   0.0052239   0.0000946
   36  -0.0712569  -0.0006964   0.0311661   0.0013458   0.0000927   0.0011307
   37  -0.3239160   0.0004778  -0.0515917  -0.0116568  -0.0000759   0.0028299
   38  -0.0007181  -0.0594395   0.0009036   0.0005539   0.0026991   0.0000012
   39   0.0141049   0.0011550  -0.1119565  -0.0270171  -0.0000909   0.0029563
   40  -0.0213407  -0.0008764   0.0386977   0.0008553  -0.0000206   0.0011180
   41  -0.0004053   0.0047056   0.0005309   0.0000226  -0.0026342  -0.0000782
   42   0.0142819   0.0004809  -0.0168056  -0.0004579  -0.0000706   0.0010563
   43   0.6762451   0.0007840   0.0439196  -0.1247590   0.0025228  -0.1263108
   44   0.0007840   0.1204166  -0.0143490   0.0025528  -0.0329957   0.0051706
   45   0.0439196  -0.0143490   0.7388312  -0.1257940   0.0051476  -0.2768363
   46  -0.1247590   0.0025528  -0.1257940   0.1313243  -0.0026508   0.1327416
   47   0.0025228  -0.0329957   0.0051476  -0.0026508   0.0229784  -0.0056668
   48  -0.1263108   0.0051706  -0.2768363   0.1327416  -0.0056668   0.2914149
   49  -0.1516484  -0.0031410   0.1163075   0.0101809   0.0003773  -0.0146252
   50  -0.0017774  -0.0605038   0.0060300  -0.0003190   0.0026297   0.0004035
   51   0.0517209   0.0057871  -0.2891402   0.0151563   0.0005065  -0.0179594
   52  -0.0384873  -0.0002686   0.0019110   0.0008683   0.0000239  -0.0006033
   53  -0.0008559   0.0046238   0.0000357  -0.0000081  -0.0026949  -0.0001123
   54   0.0271852   0.0001765   0.0031179   0.0004345  -0.0001033   0.0008918
   55   0.0599849   0.0006342  -0.0214047  -0.0015620  -0.0001117   0.0035486
   56  -0.0003584   0.0079154   0.0013845  -0.0001046   0.0053653   0.0002037
   57   0.0222584   0.0014431  -0.0530792   0.0031736   0.0002025  -0.0025241
   58  -0.0015113   0.0000378  -0.0031680   0.0006257   0.0000180  -0.0006937
   59   0.0000764   0.0053686   0.0001512  -0.0000122   0.0003264   0.0000188
   60  -0.0035451   0.0001685  -0.0025805   0.0007046   0.0000264  -0.0006871
   61  -0.0532342  -0.0008372   0.0307503  -0.0008741  -0.0000374   0.0009053
   62  -0.0009110  -0.0014314   0.0004729  -0.0000189  -0.0009345  -0.0000243
   63   0.0304408   0.0004210  -0.0163628   0.0008571  -0.0000259   0.0001830
   64   0.0010602   0.0000585  -0.0023540   0.0001462   0.0000026  -0.0000766
   65   0.0000836  -0.0009805  -0.0000001   0.0000018  -0.0002889  -0.0000088
   66  -0.0013328   0.0000313  -0.0020596  -0.0000161  -0.0000071   0.0000695
           49          50          51          52          53          54
    1  -0.0007192  -0.0000138  -0.0000037   0.0012723   0.0000025   0.0000049
    2  -0.0000094  -0.0009902  -0.0000119   0.0000127  -0.0003679  -0.0000131
    3   0.0000045   0.0000150  -0.0016568   0.0000038  -0.0000148   0.0002181
    4   0.0004897  -0.0002281  -0.0000107  -0.0005447  -0.0000185  -0.0000031
    5  -0.0002760   0.0001638   0.0000098   0.0004200  -0.0000273   0.0000024
    6  -0.0000116   0.0000140   0.0000424   0.0000053   0.0000020  -0.0000071
    7  -0.0000506   0.0001800   0.0000312  -0.0000922  -0.0000184  -0.0000015
    8  -0.0000143   0.0001014   0.0000252  -0.0001811   0.0000087  -0.0000024
    9   0.0000000  -0.0000028   0.0002072  -0.0000026  -0.0000008   0.0000019
   10  -0.0003827   0.0000208  -0.0000011   0.0003362  -0.0000018   0.0000009
   11  -0.0004816  -0.0000632  -0.0000066   0.0002441  -0.0000029   0.0000008
   12  -0.0000033  -0.0000226   0.0000763   0.0000037  -0.0000005   0.0000017
   13   0.0003385  -0.0000160   0.0000029  -0.0003271  -0.0000084  -0.0000018
   14   0.0003542  -0.0000147   0.0000016  -0.0003036   0.0000042  -0.0000013
   15   0.0000026   0.0000029  -0.0000131  -0.0000020   0.0000004  -0.0000018
   16   0.0002922   0.0000037   0.0000004  -0.0001827  -0.0000017  -0.0000008
   17  -0.0000031   0.0000056   0.0000023   0.0000012  -0.0000100  -0.0000005
   18  -0.0000010   0.0000219  -0.0000356  -0.0000001  -0.0000012  -0.0000057
   19  -0.0000157  -0.0000007   0.0000000   0.0000085  -0.0000000  -0.0000000
   20   0.0000006  -0.0000077  -0.0000003  -0.0000001   0.0000015   0.0000000
   21   0.0000001  -0.0000013   0.0000149  -0.0000001   0.0000003  -0.0000037
   22  -0.0003769  -0.0000229  -0.0000040   0.0003338   0.0000051   0.0000014
   23   0.0004902  -0.0000565  -0.0000002  -0.0002479  -0.0000066  -0.0000011
   24   0.0000043  -0.0000264   0.0000885  -0.0000035   0.0000036  -0.0000018
   25   0.0003327   0.0000190   0.0000010  -0.0003228   0.0000061  -0.0000010
   26  -0.0003604  -0.0000201  -0.0000023   0.0003115   0.0000067   0.0000012
   27  -0.0000058   0.0000028  -0.0000139   0.0000051  -0.0000002  -0.0000018
   28   0.0004969   0.0002505   0.0000223  -0.0005657   0.0000114  -0.0000018
   29   0.0002592   0.0001706   0.0000094  -0.0004168  -0.0000311  -0.0000006
   30   0.0000152   0.0000176   0.0000314  -0.0000103  -0.0000039  -0.0000008
   31  -0.0000543  -0.0001940  -0.0000303  -0.0000862   0.0000192   0.0000008
   32   0.0000283   0.0001152   0.0000255   0.0001822   0.0000086  -0.0000010
   33  -0.0000009  -0.0000040   0.0002221   0.0000025  -0.0000001  -0.0000000
   34   0.0019595   0.0000302   0.0002511  -0.0024435  -0.0000040  -0.0000167
   35  -0.0000101  -0.0019411   0.0015967  -0.0000435  -0.0008679  -0.0000686
   36   0.0002699   0.0016154  -0.0719532  -0.0000243  -0.0000609   0.0021962
   37  -0.0328006  -0.0021506   0.0892928   0.0038449   0.0000583  -0.0017196
   38  -0.0007173   0.0052819  -0.0003307  -0.0000776   0.0045975   0.0001805
   39   0.0258308  -0.0005804   0.0337822   0.0027075   0.0002008  -0.0033186
   40  -0.0019218   0.0001172  -0.0051278  -0.0014565  -0.0000352   0.0009260
   41  -0.0000026   0.0046080  -0.0000231  -0.0000202  -0.0000072   0.0000094
   42  -0.0007868   0.0000081   0.0035466   0.0009722   0.0000173  -0.0003904
   43  -0.1516484  -0.0017774   0.0517209  -0.0384873  -0.0008559   0.0271852
   44  -0.0031410  -0.0605038   0.0057871  -0.0002686   0.0046238   0.0001765
   45   0.1163075   0.0060300  -0.2891402   0.0019110   0.0000357   0.0031179
   46   0.0101809  -0.0003190   0.0151563   0.0008683  -0.0000081   0.0004345
   47   0.0003773   0.0026297   0.0005065   0.0000239  -0.0026949  -0.0001033
   48  -0.0146252   0.0004035  -0.0179594  -0.0006033  -0.0001123   0.0008918
   49   0.5041870   0.0018563  -0.0006855  -0.1561541  -0.0007570  -0.0005042
   50   0.0018563   0.1214256  -0.0125017  -0.0007378  -0.0229457   0.0003980
   51  -0.0006855  -0.0125017   0.6542404  -0.0004693   0.0004383  -0.0399641
   52  -0.1561541  -0.0007378  -0.0004693   0.2289037   0.0011940   0.0007563
   53  -0.0007570  -0.0229457   0.0004383   0.0011940   0.0111947  -0.0005702
   54  -0.0005042   0.0003980  -0.0399641   0.0007563  -0.0005702   0.0371891
   55  -0.1504668   0.0008643  -0.0505685  -0.0382005   0.0003745  -0.0274762
   56   0.0022697  -0.0604789   0.0049392  -0.0001798   0.0046122  -0.0000828
   57  -0.1150970   0.0048317  -0.2899947  -0.0022376  -0.0000001   0.0028876
   58   0.0101560   0.0003716  -0.0149440   0.0008799   0.0000405  -0.0004284
   59  -0.0002979   0.0026320   0.0004435   0.0000120  -0.0026934  -0.0001117
   60   0.0148332   0.0005333  -0.0180049   0.0006016  -0.0000989   0.0009207
   61  -0.0318795   0.0018806  -0.0897180   0.0038548  -0.0000144   0.0017784
   62   0.0004787   0.0052866  -0.0009979   0.0000553   0.0046036   0.0001828
   63  -0.0262977  -0.0007798   0.0328997  -0.0026368   0.0001625  -0.0033247
   64  -0.0019601  -0.0001337   0.0050835  -0.0014395   0.0000119  -0.0009336
   65  -0.0000424   0.0046022   0.0000892   0.0000204  -0.0000066   0.0000050
   66   0.0007530   0.0000252   0.0035844  -0.0009793   0.0000027  -0.0004041
           55          56          57          58          59          60
    1   0.0016780  -0.0000016   0.0020394  -0.0001812   0.0000049  -0.0001509
    2  -0.0000416   0.0056124   0.0002793  -0.0000319   0.0003174   0.0000044
    3   0.0021197   0.0002366  -0.0043984   0.0011975   0.0000171   0.0003011
    4  -0.0007220   0.0008879   0.0002873  -0.0001878   0.0000451  -0.0000226
    5   0.0005405  -0.0002637  -0.0008408   0.0002647   0.0001324   0.0000028
    6  -0.0000131   0.0000108   0.0000763  -0.0000058   0.0000563   0.0000310
    7   0.0003540   0.0001276  -0.0002377   0.0000598   0.0000093   0.0000153
    8   0.0000104   0.0000442   0.0003200  -0.0001037  -0.0001164  -0.0000057
    9  -0.0002288  -0.0000653  -0.0001869   0.0000307  -0.0000131   0.0000030
   10   0.0001373  -0.0000440  -0.0000216   0.0000034   0.0000232   0.0000235
   11   0.0001139   0.0002328  -0.0000790   0.0000048   0.0000031   0.0000207
   12  -0.0000318   0.0001048   0.0001928  -0.0000679   0.0000245  -0.0000323
   13  -0.0001147   0.0001111   0.0000281  -0.0000332  -0.0000051  -0.0000051
   14  -0.0001499   0.0000321   0.0000521  -0.0000340  -0.0000124  -0.0000077
   15  -0.0000008  -0.0000154   0.0000162  -0.0000038  -0.0000042   0.0000009
   16  -0.0000835  -0.0000091   0.0002281  -0.0000542  -0.0000011  -0.0000292
   17   0.0000032   0.0000090   0.0000014  -0.0000003  -0.0000002   0.0000001
   18  -0.0000100  -0.0000067  -0.0000676   0.0000276  -0.0000032   0.0000058
   19   0.0000140   0.0000008  -0.0000131   0.0000029   0.0000001   0.0000011
   20   0.0000002   0.0000042  -0.0000001   0.0000001  -0.0000023  -0.0000001
   21  -0.0000040   0.0000005   0.0000006  -0.0000014  -0.0000000  -0.0000004
   22   0.0001393   0.0000478  -0.0000260   0.0000046  -0.0000216   0.0000226
   23  -0.0001160   0.0002271   0.0000911  -0.0000040   0.0000019  -0.0000206
   24  -0.0000446  -0.0001034   0.0001827  -0.0000637  -0.0000167  -0.0000324
   25  -0.0001086  -0.0001097   0.0000216  -0.0000322   0.0000039  -0.0000048
   26   0.0001560   0.0000343  -0.0000518   0.0000353  -0.0000114   0.0000071
   27   0.0000049   0.0000144   0.0000157  -0.0000036   0.0000027   0.0000012
   28  -0.0007697  -0.0009155   0.0002149  -0.0001882  -0.0000442  -0.0000254
   29  -0.0005698  -0.0003081   0.0008142  -0.0002633   0.0001340   0.0000050
   30  -0.0000458  -0.0000315   0.0000894  -0.0000148  -0.0000626   0.0000284
   31   0.0004338  -0.0001042  -0.0002239   0.0000645  -0.0000155   0.0000146
   32  -0.0000637   0.0000701  -0.0003459   0.0001040  -0.0001161  -0.0000014
   33  -0.0002442   0.0000715  -0.0001970   0.0000316   0.0000153   0.0000045
   34  -0.0240815  -0.0006466   0.0246541  -0.0046033  -0.0000125  -0.0010542
   35  -0.0017055   0.0066284  -0.0006601   0.0000156   0.0052131   0.0000979
   36   0.0708772  -0.0004435   0.0318864  -0.0013881   0.0000940   0.0011110
   37  -0.0528362   0.0005673  -0.0310105  -0.0008594  -0.0000100  -0.0009182
   38   0.0005183  -0.0014202   0.0002782   0.0000220  -0.0009379  -0.0000294
   39  -0.0306776   0.0003016  -0.0168552  -0.0008646  -0.0000417   0.0001694
   40   0.0010304  -0.0000510   0.0023763   0.0001452   0.0000028   0.0000775
   41   0.0000171  -0.0009836   0.0000418   0.0000021  -0.0002847  -0.0000080
   42   0.0013495   0.0000238  -0.0020276   0.0000165  -0.0000106   0.0000696
   43   0.0599849  -0.0003584   0.0222584  -0.0015113   0.0000764  -0.0035451
   44   0.0006342   0.0079154   0.0014431   0.0000378   0.0053686   0.0001685
   45  -0.0214047   0.0013845  -0.0530792  -0.0031680   0.0001512  -0.0025805
   46  -0.0015620  -0.0001046   0.0031736   0.0006257  -0.0000122   0.0007046
   47  -0.0001117   0.0053653   0.0002025   0.0000180   0.0003264   0.0000264
   48   0.0035486   0.0002037  -0.0025241  -0.0006937   0.0000188  -0.0006871
   49  -0.1504668   0.0022697  -0.1150970   0.0101560  -0.0002979   0.0148332
   50   0.0008643  -0.0604789   0.0048317   0.0003716   0.0026320   0.0005333
   51  -0.0505685   0.0049392  -0.2899947  -0.0149440   0.0004435  -0.0180049
   52  -0.0382005  -0.0001798  -0.0022376   0.0008799   0.0000120   0.0006016
   53   0.0003745   0.0046122  -0.0000001   0.0000405  -0.0026934  -0.0000989
   54  -0.0274762  -0.0000828   0.0028876  -0.0004284  -0.0001117   0.0009207
   55   0.6762663   0.0032394  -0.0441890  -0.1266968  -0.0034341   0.1271796
   56   0.0032394   0.1205902  -0.0142670  -0.0033608  -0.0331147   0.0061108
   57  -0.0441890  -0.0142670   0.7372604   0.1267001   0.0061270  -0.2743635
   58  -0.1266968  -0.0033608   0.1267001   0.1333842   0.0035715  -0.1336883
   59  -0.0034341  -0.0331147   0.0061270   0.0035715   0.0231023  -0.0066869
   60   0.1271796   0.0061108  -0.2743635  -0.1336883  -0.0066869   0.2888923
   61  -0.3234691  -0.0021592   0.0498128  -0.0118238   0.0000728  -0.0029364
   62  -0.0004417  -0.0595194   0.0014207  -0.0006903   0.0026896  -0.0000236
   63  -0.0158293   0.0011791  -0.1117068   0.0268678   0.0000824   0.0031212
   64  -0.0209217   0.0007907  -0.0387334   0.0008449   0.0000322  -0.0010936
   65   0.0001604   0.0047104   0.0003440   0.0000003  -0.0026314  -0.0000947
   66  -0.0143119   0.0004336  -0.0172057   0.0004644  -0.0000820   0.0010409
           61          62          63          64          65          66
    1  -0.0223251  -0.0002430   0.0108034  -0.0018332   0.0000308  -0.0026874
    2  -0.0006333   0.0028408  -0.0000630  -0.0000503  -0.0023062   0.0000049
    3   0.0264644  -0.0001717   0.0051267   0.0024701  -0.0000453  -0.0012688
    4  -0.0009594  -0.0001074  -0.0033091   0.0003678  -0.0005927   0.0011191
    5   0.0029580  -0.0008186   0.0005512   0.0000357  -0.0001804  -0.0005711
    6   0.0000560  -0.0011085  -0.0009843   0.0012549   0.0006032  -0.0008374
    7   0.0003901  -0.0013848  -0.0000562  -0.0000985  -0.0000631  -0.0001287
    8  -0.0010730  -0.0009606  -0.0006956   0.0001470   0.0003375   0.0000310
    9   0.0007270   0.0006495  -0.0001787   0.0000639   0.0000616   0.0003055
   10  -0.0004126   0.0000413   0.0001660   0.0004093   0.0002209  -0.0002368
   11   0.0000049  -0.0000874  -0.0002280   0.0002356  -0.0001165   0.0001075
   12  -0.0007203  -0.0001866  -0.0002221  -0.0001312  -0.0000571   0.0000195
   13  -0.0001703  -0.0000413  -0.0006730   0.0000593  -0.0000437   0.0002033
   14  -0.0001098   0.0000299  -0.0005198  -0.0000149  -0.0000093   0.0001707
   15  -0.0000606   0.0000969   0.0000128   0.0000044  -0.0000166  -0.0000307
   16  -0.0002463   0.0000260  -0.0005148  -0.0001481  -0.0000042   0.0002736
   17   0.0000042   0.0000803   0.0000067  -0.0000091   0.0001272   0.0000101
   18   0.0001426   0.0000095   0.0002155  -0.0001271  -0.0000013   0.0000498
   19   0.0000258  -0.0000007  -0.0000108   0.0000077  -0.0000001   0.0000052
   20   0.0000001  -0.0000185  -0.0000001  -0.0000004   0.0000085   0.0000003
   21  -0.0000432   0.0000004   0.0000154   0.0000046   0.0000005  -0.0000380
   22  -0.0004172  -0.0000814   0.0001598   0.0004364  -0.0002148  -0.0002801
   23  -0.0000070  -0.0000963   0.0002248  -0.0002289  -0.0001094  -0.0001197
   24  -0.0006822   0.0001699  -0.0002232  -0.0001383   0.0000596   0.0000228
   25  -0.0001625   0.0000727  -0.0006641   0.0000588   0.0000355   0.0002051
   26   0.0001076   0.0000138   0.0005415   0.0000114  -0.0000046  -0.0001789
   27  -0.0000603  -0.0000988   0.0000229   0.0000067   0.0000177  -0.0000338
   28  -0.0009032   0.0002711  -0.0033199   0.0003208   0.0005616   0.0012146
   29  -0.0028910  -0.0008760  -0.0005622  -0.0000287  -0.0002108   0.0005605
   30  -0.0000167   0.0011821  -0.0009633   0.0013226  -0.0006011  -0.0009031
   31   0.0003319   0.0014942   0.0000499  -0.0001305   0.0001010  -0.0001332
   32   0.0011212  -0.0011332   0.0006622  -0.0001199   0.0002864  -0.0000465
   33   0.0007627  -0.0007302  -0.0002015   0.0001164  -0.0001576   0.0002803
   34  -0.1706580  -0.0027524   0.1187475   0.0051014   0.0004639  -0.0197869
   35  -0.0012724  -0.0587249   0.0040295  -0.0000287   0.0038820   0.0008582
   36   0.0570937   0.0039369  -0.2302563   0.0025291   0.0010175  -0.0384233
   37   0.0681598   0.0009970  -0.0314496  -0.0021651  -0.0001636   0.0052319
   38  -0.0005542   0.0053147   0.0015212  -0.0000328   0.0041970   0.0000241
   39   0.0324171   0.0017573  -0.0663563   0.0010046   0.0000302   0.0011449
   40  -0.0021163  -0.0000122  -0.0010294   0.0004005   0.0000035  -0.0000852
   41   0.0000810   0.0041856   0.0000999  -0.0000039   0.0000693   0.0000564
   42  -0.0052607   0.0000890   0.0010976   0.0001055   0.0000467  -0.0021488
   43  -0.0532342  -0.0009110   0.0304408   0.0010602   0.0000836  -0.0013328
   44  -0.0008372  -0.0014314   0.0004210   0.0000585  -0.0009805   0.0000313
   45   0.0307503   0.0004729  -0.0163628  -0.0023540  -0.0000001  -0.0020596
   46  -0.0008741  -0.0000189   0.0008571   0.0001462   0.0000018  -0.0000161
   47  -0.0000374  -0.0009345  -0.0000259   0.0000026  -0.0002889  -0.0000071
   48   0.0009053  -0.0000243   0.0001830  -0.0000766  -0.0000088   0.0000695
   49  -0.0318795   0.0004787  -0.0262977  -0.0019601  -0.0000424   0.0007530
   50   0.0018806   0.0052866  -0.0007798  -0.0001337   0.0046022   0.0000252
   51  -0.0897180  -0.0009979   0.0328997   0.0050835   0.0000892   0.0035844
   52   0.0038548   0.0000553  -0.0026368  -0.0014395   0.0000204  -0.0009793
   53  -0.0000144   0.0046036   0.0001625   0.0000119  -0.0000066   0.0000027
   54   0.0017784   0.0001828  -0.0033247  -0.0009336   0.0000050  -0.0004041
   55  -0.3234691  -0.0004417  -0.0158293  -0.0209217   0.0001604  -0.0143119
   56  -0.0021592  -0.0595194   0.0011791   0.0007907   0.0047104   0.0004336
   57   0.0498128   0.0014207  -0.1117068  -0.0387334   0.0003440  -0.0172057
   58  -0.0118238  -0.0006903   0.0268678   0.0008449   0.0000003   0.0004644
   59   0.0000728   0.0026896   0.0000824   0.0000322  -0.0026314  -0.0000820
   60  -0.0029364  -0.0000236   0.0031212  -0.0010936  -0.0000947   0.0010409
   61   0.6141422   0.0022171  -0.0527924  -0.0672596   0.0011399  -0.0486227
   62   0.0022171   0.1234068  -0.0086054   0.0010249  -0.0238502   0.0019790
   63  -0.0527924  -0.0086054   0.5173380  -0.0495093   0.0019973  -0.1292519
   64  -0.0672596   0.0010249  -0.0495093   0.0867437  -0.0016995   0.0791308
   65   0.0011399  -0.0238502   0.0019973  -0.0016995   0.0124743  -0.0032899
   66  -0.0486227   0.0019790  -0.1292519   0.0791308  -0.0032899   0.1860876
 **********************************************************************
 **                                                                  **
 **                       VIBRATIONAL ANALYSIS                       **
 **                       --------------------                       **
 **                                                                  **
 **        VIBRATIONAL FREQUENCIES (CM**-1) AND NORMAL MODES         **
 **     FORCE CONSTANTS (mDYN/ANGSTROM) AND REDUCED MASSES (AMU)     **
 **                  INFRARED INTENSITIES (KM/MOL)                   **
 **                                                                  **
 **********************************************************************


 Mode:                 1                      2                      3
 Frequency:        31.03                  33.47                  41.38
 Force Cnst:      0.0131                 0.0184                 0.0212
 Red. Mass:      23.0733                27.8654                21.0205
 IR Active:          YES                    YES                    YES
 IR Intens:        0.000                  0.020                  0.060
 Raman Active:       YES                    YES                    YES
               X      Y      Z        X      Y      Z        X      Y      Z
 C         -0.000  0.002 -0.001    0.000 -0.126 -0.001   -0.000  0.001 -0.177
 C          0.001 -0.000  0.094   -0.090 -0.070  0.001   -0.000  0.001 -0.108
 Cl         0.002 -0.001  0.186   -0.201 -0.132  0.001   -0.001  0.002 -0.273
 C          0.001 -0.002  0.114   -0.090  0.038  0.003    0.000 -0.002  0.122
 Cl         0.003 -0.005  0.280   -0.207  0.113  0.007    0.001 -0.004  0.306
 C         -0.001 -0.001 -0.001    0.002  0.090  0.002    0.001 -0.004  0.247
 H         -0.001 -0.003 -0.001    0.003  0.172  0.003    0.001 -0.006  0.442
 C         -0.002  0.001 -0.115    0.093  0.037 -0.002    0.001 -0.002  0.120
 Cl        -0.005  0.002 -0.280    0.211  0.109 -0.005    0.001 -0.004  0.302
 C         -0.002  0.002 -0.095    0.091 -0.071 -0.003    0.000  0.001 -0.110
 Cl        -0.005  0.005 -0.183    0.199 -0.134 -0.006    0.000  0.002 -0.274
 C         -0.000  0.003 -0.001   -0.000 -0.178 -0.002   -0.000  0.001 -0.139
 C         -0.000 -0.183 -0.005    0.001 -0.127 -0.002   -0.091  0.002 -0.081
 Cl         0.001 -0.420 -0.010    0.003 -0.272 -0.004   -0.210  0.006 -0.145
 C         -0.000 -0.191 -0.004    0.001  0.075  0.001   -0.094  0.000  0.030
 H         -0.001 -0.339 -0.007    0.002  0.150  0.002   -0.168  0.002  0.072
 C          0.000 -0.005  0.001   -0.001  0.215  0.004   -0.001 -0.001  0.083
 Cl         0.000 -0.012  0.003   -0.003  0.604  0.010   -0.002 -0.002  0.232
 C          0.001  0.187  0.005   -0.002  0.085  0.001    0.093 -0.002  0.031
 H          0.001  0.332  0.009   -0.004  0.168  0.003    0.166 -0.002  0.073
 C          0.001  0.186  0.003   -0.001 -0.117 -0.002    0.090 -0.000 -0.080
 Cl         0.004  0.433  0.006   -0.003 -0.250 -0.003    0.210  0.001 -0.144
 TransDip  -0.000 -0.000 -0.000    0.000  0.004  0.000   -0.000 -0.000  0.008

 Mode:                 4                      5                      6
 Frequency:        70.94                  92.49                  95.51
 Force Cnst:      0.1008                 0.1428                 0.1416
 Red. Mass:      33.9830                28.3427                26.3418
 IR Active:          YES                    YES                    YES
 IR Intens:        0.000                  0.026                  0.003
 Raman Active:       YES                    YES                    YES
               X      Y      Z        X      Y      Z        X      Y      Z
 C         -0.000 -0.002 -0.004   -0.000 -0.224 -0.038   -0.000  0.041 -0.185
 C         -0.000 -0.003  0.100   -0.059 -0.195 -0.012    0.010  0.034 -0.050
 Cl        -0.001 -0.008  0.524   -0.171 -0.266  0.076    0.031  0.041  0.437
 C         -0.001  0.000 -0.079   -0.065 -0.112 -0.017    0.011  0.020 -0.081
 Cl        -0.004  0.005 -0.452   -0.180 -0.047  0.014    0.032  0.007  0.078
 C         -0.000 -0.000 -0.002    0.001 -0.075 -0.032   -0.001  0.015 -0.167
 H         -0.000 -0.000 -0.001    0.002 -0.015 -0.038   -0.001  0.005 -0.201
 C          0.000 -0.002  0.077    0.066 -0.114 -0.017   -0.012  0.021 -0.081
 Cl         0.002 -0.006  0.456    0.183 -0.051  0.010   -0.032  0.008  0.072
 C         -0.000  0.000 -0.104    0.059 -0.197 -0.011   -0.010  0.034 -0.046
 Cl        -0.001  0.005 -0.514    0.168 -0.267  0.085   -0.028  0.040  0.446
 C         -0.000 -0.001 -0.003    0.000 -0.165 -0.046   -0.000  0.031 -0.227
 C         -0.001 -0.024 -0.003   -0.011  0.010 -0.036   -0.062  0.000 -0.194
 Cl        -0.001 -0.061 -0.004   -0.039  0.474 -0.043   -0.204 -0.075 -0.281
 C         -0.001 -0.027 -0.002   -0.012  0.045 -0.018   -0.068 -0.007 -0.101
 H         -0.002 -0.049 -0.002   -0.022  0.157 -0.010   -0.124 -0.025 -0.070
 C          0.000  0.000 -0.000    0.000 -0.001 -0.013   -0.001  0.000 -0.064
 Cl         0.000 -0.000  0.002    0.000  0.014  0.006   -0.001  0.000  0.049
 C          0.001  0.028 -0.000    0.012  0.041 -0.018    0.067 -0.009 -0.101
 H          0.002  0.051  0.001    0.021  0.151 -0.010    0.122 -0.028 -0.069
 C          0.001  0.024 -0.002    0.011  0.008 -0.036    0.061 -0.001 -0.193
 Cl         0.005  0.067 -0.003    0.039  0.470 -0.044    0.205 -0.082 -0.280
 TransDip  -0.000  0.000  0.000    0.000  0.005 -0.000   -0.000 -0.001 -0.001

 Mode:                 7                      8                      9
 Frequency:       137.59                 157.03                 164.94
 Force Cnst:      0.3180                 0.1548                 0.1668
 Red. Mass:      28.5134                10.6578                10.4079
 IR Active:          YES                    YES                    YES
 IR Intens:        0.001                  0.279                  0.292
 Raman Active:       YES                    YES                    YES
               X      Y      Z        X      Y      Z        X      Y      Z
 C         -0.026 -0.002  0.003    0.000 -0.047 -0.004   -0.000 -0.002  0.096
 C         -0.106  0.007  0.003   -0.004 -0.048 -0.005    0.000 -0.003  0.174
 Cl        -0.284 -0.088 -0.004   -0.031 -0.065 -0.000    0.001 -0.001  0.008
 C         -0.121  0.020  0.003   -0.009 -0.026 -0.007    0.001 -0.004  0.329
 Cl        -0.277  0.107 -0.001   -0.055 -0.002  0.004   -0.000  0.000 -0.185
 C         -0.122 -0.000  0.005    0.001 -0.019 -0.010    0.002 -0.007  0.524
 H         -0.121 -0.000  0.004    0.001 -0.011 -0.011    0.002 -0.007  0.583
 C         -0.121 -0.021  0.003    0.011 -0.026 -0.007    0.001 -0.004  0.329
 Cl        -0.276 -0.104 -0.002    0.063 -0.001  0.004    0.002  0.003 -0.184
 C         -0.106 -0.010  0.003    0.005 -0.047 -0.005    0.001 -0.003  0.173
 Cl        -0.277  0.085  0.003    0.033 -0.066 -0.000    0.002 -0.002  0.007
 C          0.051  0.004 -0.000    0.000  0.089  0.002   -0.000  0.002 -0.034
 C          0.149  0.009 -0.026   -0.001  0.228  0.005   -0.004  0.005 -0.035
 Cl         0.400 -0.004  0.110   -0.004 -0.095 -0.004   -0.081 -0.001 -0.080
 C          0.161  0.013 -0.032   -0.002  0.414  0.009   -0.006  0.008 -0.009
 H          0.127  0.013 -0.014   -0.001  0.389  0.008   -0.016  0.007 -0.004
 C          0.200  0.009  0.000   -0.002  0.377  0.008   -0.001  0.008 -0.008
 Cl         0.212 -0.006 -0.001    0.002 -0.228 -0.004   -0.001 -0.004 -0.018
 C          0.160  0.007  0.033   -0.002  0.415  0.008    0.004  0.008 -0.009
 H          0.127  0.004  0.014   -0.001  0.391  0.008    0.014  0.007 -0.004
 C          0.149  0.004  0.025   -0.001  0.229  0.004    0.002  0.005 -0.035
 Cl         0.406 -0.004 -0.112   -0.006 -0.094  0.001    0.079 -0.001 -0.079
 TransDip   0.001  0.000  0.000    0.000  0.017 -0.000   -0.000  0.000  0.017

 Mode:                10                     11                     12
 Frequency:       191.25                 199.53                 203.64
 Force Cnst:      0.5002                 0.7455                 0.1144
 Red. Mass:      23.2102                31.7797                 4.6832
 IR Active:          YES                    YES                    YES
 IR Intens:        0.085                  0.044                  0.000
 Raman Active:       YES                    YES                    YES
               X      Y      Z        X      Y      Z        X      Y      Z
 C          0.001  0.001 -0.083   -0.053  0.002  0.000   -0.001  0.000 -0.002
 C          0.001 -0.000 -0.011   -0.103  0.042  0.001   -0.001 -0.000 -0.006
 Cl        -0.000 -0.002  0.025   -0.354 -0.087 -0.001    0.004  0.002  0.001
 C          0.001 -0.001  0.057   -0.093  0.017  0.000   -0.001 -0.000 -0.002
 Cl        -0.003  0.002 -0.036    0.435 -0.328 -0.006   -0.001  0.000  0.000
 C          0.001 -0.002  0.111   -0.175  0.003  0.000   -0.000  0.000  0.002
 H          0.001 -0.002  0.149   -0.177  0.003 -0.000   -0.000 -0.000  0.003
 C          0.001 -0.001  0.056   -0.094 -0.011 -0.001   -0.001  0.000  0.004
 Cl        -0.002 -0.002 -0.036    0.431  0.318  0.003   -0.001  0.000 -0.001
 C          0.001 -0.000 -0.012   -0.104 -0.036 -0.000   -0.001  0.000  0.005
 Cl         0.000 -0.000  0.025   -0.344  0.093  0.003    0.003 -0.002  0.000
 C          0.001  0.003 -0.173   -0.055  0.002 -0.001   -0.002 -0.000 -0.003
 C          0.024 -0.005 -0.200   -0.037  0.003  0.001   -0.002  0.155  0.001
 Cl         0.342  0.010 -0.070    0.097 -0.003  0.082    0.006 -0.089  0.000
 C         -0.018 -0.017 -0.241   -0.040  0.005 -0.009   -0.003  0.344  0.005
 H         -0.007 -0.030 -0.250   -0.041  0.009 -0.009   -0.003  0.592  0.010
 C          0.002  0.004 -0.193   -0.041 -0.002 -0.001   -0.002  0.000 -0.003
 Cl        -0.001 -0.012  0.558   -0.052  0.001  0.003   -0.003 -0.000  0.007
 C          0.021  0.027 -0.240   -0.040 -0.009  0.006   -0.000 -0.344 -0.011
 H          0.010  0.044 -0.248   -0.041 -0.015  0.006    0.000 -0.590 -0.017
 C         -0.021  0.014 -0.199   -0.038 -0.003 -0.003   -0.002 -0.155 -0.006
 Cl        -0.342 -0.004 -0.070    0.094  0.003 -0.082   -0.003  0.089 -0.002
 TransDip   0.000  0.000 -0.009   -0.007 -0.000 -0.000   -0.000  0.000 -0.000

 Mode:                13                     14                     15
 Frequency:       213.76                 216.36                 263.46
 Force Cnst:      0.6845                 0.8755                 0.8805
 Red. Mass:      25.4246                31.7457                21.5309
 IR Active:          YES                    YES                    YES
 IR Intens:        0.271                  0.202                  0.224
 Raman Active:       YES                    YES                    YES
               X      Y      Z        X      Y      Z        X      Y      Z
 C         -0.160 -0.008  0.001   -0.017  0.090  0.001   -0.140  0.001  0.002
 C         -0.102 -0.009  0.001   -0.037  0.139  0.002   -0.221  0.073  0.001
 Cl         0.274  0.219  0.001   -0.437 -0.047  0.001    0.050  0.311  0.004
 C         -0.108 -0.043 -0.001   -0.003  0.143  0.000   -0.249 -0.009 -0.000
 Cl        -0.065 -0.092 -0.001    0.439 -0.092 -0.002   -0.052 -0.212 -0.002
 C         -0.100 -0.010 -0.002   -0.007  0.116 -0.000   -0.297  0.002 -0.001
 H         -0.102 -0.009 -0.003   -0.008  0.124 -0.001   -0.301  0.003 -0.002
 C         -0.104  0.018 -0.001   -0.015  0.151  0.002   -0.248  0.012  0.001
 Cl         0.021  0.107  0.002   -0.452 -0.067  0.001   -0.047  0.211  0.003
 C         -0.106 -0.016 -0.000    0.019  0.139  0.002   -0.222 -0.070  0.001
 Cl         0.184 -0.208 -0.003    0.498 -0.106 -0.003    0.049 -0.315 -0.005
 C         -0.187 -0.005 -0.000   -0.021  0.031  0.001   -0.024  0.002 -0.000
 C         -0.173 -0.008  0.026   -0.020  0.019  0.004    0.086  0.002 -0.071
 Cl         0.257 -0.001  0.301    0.028 -0.006  0.035   -0.023  0.003 -0.181
 C         -0.194 -0.016 -0.014   -0.023  0.033 -0.001    0.121 -0.001 -0.038
 H         -0.173 -0.028 -0.028   -0.020  0.022 -0.003    0.045 -0.003  0.007
 C         -0.225  0.001 -0.001   -0.027  0.039  0.001    0.218 -0.002  0.000
 Cl        -0.289 -0.003  0.001   -0.035 -0.011 -0.000    0.316  0.003  0.002
 C         -0.195  0.020  0.011   -0.023  0.036  0.001    0.121 -0.003  0.037
 H         -0.175  0.035  0.025   -0.020  0.027  0.003    0.044 -0.003 -0.008
 C         -0.173  0.007 -0.027   -0.020  0.020 -0.003    0.085 -0.001  0.071
 Cl         0.256  0.002 -0.298    0.027 -0.005 -0.034   -0.024 -0.003  0.178
 TransDip  -0.017  0.002 -0.000   -0.002 -0.014 -0.000   -0.015 -0.000 -0.000

 Mode:                16                     17                     18
 Frequency:       309.92                 318.24                 349.58
 Force Cnst:      0.3959                 1.5207                 0.9602
 Red. Mass:       6.9951                25.4858                13.3354
 IR Active:          YES                    YES                    YES
 IR Intens:        0.322                  0.004                  0.001
 Raman Active:       YES                    YES                    YES
               X      Y      Z        X      Y      Z        X      Y      Z
 C          0.001 -0.004  0.345    0.001  0.072  0.007    0.020 -0.001  0.001
 C          0.003 -0.005  0.333   -0.198  0.152  0.010   -0.005  0.048 -0.469
 Cl         0.001 -0.003 -0.056   -0.177  0.355  0.003   -0.041  0.082  0.073
 C          0.002 -0.000  0.032   -0.208 -0.139  0.000    0.008  0.050 -0.493
 Cl         0.001  0.001  0.017   -0.195 -0.339 -0.003    0.048  0.088  0.076
 C         -0.000  0.004 -0.315   -0.000 -0.067 -0.008   -0.020  0.001  0.000
 H         -0.001  0.007 -0.706    0.002  0.219 -0.014   -0.018  0.001  0.000
 C         -0.001  0.000  0.032    0.207 -0.144 -0.003    0.011 -0.050  0.493
 Cl        -0.000  0.001  0.017    0.189 -0.345 -0.004    0.045 -0.088 -0.077
 C         -0.000 -0.005  0.332    0.202  0.148  0.007   -0.002 -0.049  0.470
 Cl        -0.000 -0.001 -0.056    0.181  0.352  0.003   -0.044 -0.080 -0.074
 C          0.001  0.003  0.039   -0.000 -0.153 -0.002    0.013 -0.005  0.000
 C          0.063  0.002 -0.012    0.002 -0.073 -0.002    0.004  0.009  0.005
 Cl        -0.025  0.001 -0.092   -0.000  0.010 -0.002   -0.002  0.001  0.005
 C          0.050  0.001 -0.021    0.001  0.050  0.001    0.002 -0.011  0.004
 H          0.077  0.000 -0.036    0.001  0.111  0.002    0.008 -0.030 -0.000
 C         -0.000  0.000 -0.042   -0.000  0.071  0.001   -0.007  0.003  0.000
 Cl        -0.001 -0.001  0.049    0.001 -0.019  0.001   -0.016 -0.001  0.000
 C         -0.050 -0.001 -0.022   -0.001  0.050  0.001    0.001  0.015 -0.003
 H         -0.076 -0.003 -0.037   -0.002  0.111  0.002    0.007  0.038  0.001
 C         -0.063  0.002 -0.014   -0.001 -0.073 -0.001    0.004 -0.015 -0.005
 Cl         0.024  0.001 -0.093    0.000  0.010 -0.002   -0.001 -0.000 -0.005
 TransDip   0.000  0.000 -0.018    0.000  0.002 -0.000    0.001  0.000 -0.000

 Mode:                19                     20                     21
 Frequency:       350.39                 370.40                 373.09
 Force Cnst:      1.8997                 0.7897                 2.6854
 Red. Mass:      26.2619                 9.7697                32.7437
 IR Active:          YES                    YES                    YES
 IR Intens:        0.013                  0.025                  0.032
 Raman Active:       YES                    YES                    YES
               X      Y      Z        X      Y      Z        X      Y      Z
 C         -0.084  0.002 -0.001    0.000  0.115  0.001   -0.006  0.003 -0.000
 C          0.012 -0.172 -0.232    0.066  0.031 -0.005    0.001  0.001 -0.001
 Cl         0.166 -0.337  0.030   -0.065 -0.037  0.000   -0.002  0.002  0.000
 C         -0.041 -0.177 -0.242    0.045 -0.059 -0.004    0.001  0.001 -0.001
 Cl        -0.193 -0.362  0.033   -0.081 -0.050  0.000    0.002  0.005  0.000
 C          0.082 -0.002 -0.000   -0.001 -0.088  0.001   -0.001 -0.002  0.001
 H          0.076 -0.002  0.001   -0.001 -0.123  0.005   -0.001 -0.003  0.001
 C         -0.037  0.175  0.241   -0.046 -0.060  0.001   -0.001 -0.003  0.001
 Cl        -0.183  0.363 -0.032    0.083 -0.057 -0.001    0.005 -0.007 -0.000
 C          0.015  0.173  0.229   -0.065  0.030  0.000   -0.002  0.001 -0.000
 Cl         0.174  0.334 -0.031    0.065 -0.042 -0.001    0.001 -0.004 -0.000
 C         -0.052  0.006 -0.000    0.002  0.532  0.011    0.003  0.013  0.000
 C         -0.016  0.010 -0.021   -0.000  0.352  0.007   -0.066  0.004  0.160
 Cl         0.008  0.000 -0.020    0.001 -0.035 -0.003   -0.276 -0.011  0.492
 C         -0.006 -0.008 -0.016    0.000 -0.139 -0.003    0.024 -0.008  0.037
 H         -0.033 -0.021 -0.001    0.001 -0.364 -0.009    0.045 -0.017  0.032
 C          0.028 -0.003  0.000   -0.001 -0.269 -0.006    0.151 -0.007  0.000
 Cl         0.062  0.001  0.000   -0.007  0.056  0.001    0.518  0.004  0.002
 C         -0.006  0.004  0.017    0.002 -0.140 -0.004    0.024 -0.002 -0.037
 H         -0.033  0.012  0.001    0.005 -0.363 -0.009    0.044 -0.005 -0.033
 C         -0.016 -0.003  0.021    0.002  0.351  0.007   -0.066  0.010 -0.161
 Cl         0.007 -0.001  0.020    0.002 -0.035  0.002   -0.272  0.009 -0.494
 TransDip  -0.004 -0.000 -0.000    0.000 -0.005 -0.000   -0.006 -0.000 -0.000

 Mode:                22                     23                     24
 Frequency:       436.67                 471.53                 483.54
 Force Cnst:      0.9478                 1.6248                 0.7943
 Red. Mass:       8.4363                12.4032                 5.7661
 IR Active:          YES                    YES                    YES
 IR Intens:        6.218                 31.716                  3.351
 Raman Active:       YES                    YES                    YES
               X      Y      Z        X      Y      Z        X      Y      Z
 C         -0.000  0.000  0.012   -0.263  0.002 -0.000   -0.001 -0.004  0.222
 C         -0.000  0.000 -0.026   -0.122 -0.064  0.001   -0.001  0.001 -0.122
 Cl        -0.000 -0.000  0.002    0.082 -0.110 -0.002    0.000 -0.000  0.009
 C          0.000  0.000 -0.018   -0.094  0.032  0.002   -0.002  0.002 -0.170
 Cl         0.000  0.000  0.001    0.109  0.138  0.001    0.001  0.000  0.009
 C          0.000 -0.000  0.024   -0.127  0.002 -0.001   -0.000 -0.002  0.171
 H          0.000 -0.001  0.076   -0.127  0.002 -0.003    0.001 -0.007  0.594
 C         -0.000  0.000 -0.019   -0.094 -0.030  0.001   -0.000  0.002 -0.171
 Cl         0.000 -0.000  0.001    0.106 -0.140 -0.002    0.000 -0.000  0.009
 C         -0.000  0.000 -0.026   -0.120  0.065  0.002   -0.000  0.001 -0.121
 Cl         0.000  0.000  0.002    0.084  0.109  0.001    0.000  0.001  0.009
 C         -0.000  0.001 -0.015   -0.342  0.001 -0.001   -0.001 -0.004  0.213
 C          0.026  0.001 -0.018   -0.232  0.004 -0.127    0.186 -0.000  0.115
 Cl         0.137  0.003 -0.158    0.066  0.002 -0.071   -0.025  0.001 -0.070
 C          0.013 -0.008  0.349   -0.214  0.001 -0.114    0.188 -0.000 -0.009
 H         -0.193 -0.011  0.465   -0.387 -0.003 -0.018    0.337 -0.001 -0.092
 C         -0.001 -0.008  0.385   -0.011 -0.001 -0.000    0.000  0.003 -0.111
 Cl         0.001  0.001 -0.053    0.224  0.001  0.001   -0.000 -0.001  0.051
 C         -0.016 -0.008  0.349   -0.215 -0.004  0.111   -0.187  0.000 -0.010
 H          0.188 -0.012  0.466   -0.386 -0.005  0.014   -0.335  0.004 -0.095
 C         -0.027  0.001 -0.018   -0.232 -0.002  0.125   -0.186 -0.005  0.113
 Cl        -0.135  0.003 -0.159    0.066 -0.002  0.072    0.026  0.002 -0.070
 TransDip  -0.001 -0.002  0.080   -0.180  0.000 -0.000   -0.000 -0.001  0.059

 Mode:                25                     26                     27
 Frequency:       540.63                 547.85                 559.82
 Force Cnst:      0.8857                 1.3046                 1.7976
 Red. Mass:       5.1432                 7.3773                 9.7350
 IR Active:          YES                    YES                    YES
 IR Intens:        0.001                  1.948                  0.029
 Raman Active:       YES                    YES                    YES
               X      Y      Z        X      Y      Z        X      Y      Z
 C          0.000 -0.000  0.003    0.001  0.193  0.004    0.013  0.001 -0.001
 C         -0.000 -0.000  0.004    0.180  0.077  0.000    0.158 -0.030 -0.001
 Cl         0.000  0.000  0.001   -0.055  0.009  0.000   -0.099  0.113  0.002
 C         -0.000  0.000 -0.022    0.201 -0.118 -0.003    0.237 -0.107 -0.001
 Cl        -0.000 -0.000  0.002   -0.038  0.034  0.001   -0.052 -0.067 -0.001
 C          0.000  0.000  0.002   -0.004 -0.253 -0.002    0.456 -0.008 -0.002
 H          0.000  0.000  0.007   -0.006 -0.511 -0.001    0.461 -0.011 -0.004
 C          0.000 -0.000  0.018   -0.206 -0.114 -0.003    0.235  0.099  0.001
 Cl        -0.000  0.000 -0.002    0.040  0.032  0.000   -0.051  0.069  0.001
 C          0.000  0.000 -0.005   -0.181  0.080  0.002    0.155  0.028  0.000
 Cl        -0.000 -0.000 -0.001    0.056  0.009  0.000   -0.100 -0.110 -0.001
 C         -0.000 -0.000  0.001    0.001  0.132  0.002   -0.152  0.001  0.001
 C          0.000 -0.411 -0.009   -0.000 -0.197 -0.005   -0.166  0.003 -0.058
 Cl        -0.000  0.029  0.001   -0.000  0.016  0.001    0.036  0.001 -0.033
 C         -0.001  0.127  0.002   -0.000 -0.076 -0.002   -0.177  0.001 -0.064
 H         -0.002  0.562  0.012    0.000 -0.303 -0.007   -0.275 -0.002 -0.011
 C         -0.000 -0.002 -0.000   -0.002  0.382  0.009   -0.065 -0.001 -0.001
 Cl         0.000  0.000  0.000   -0.000 -0.025 -0.001    0.116  0.001  0.001
 C          0.000 -0.126 -0.004    0.001 -0.077 -0.002   -0.182 -0.002  0.064
 H          0.003 -0.557 -0.013    0.003 -0.306 -0.007   -0.282 -0.003  0.008
 C         -0.001  0.412  0.009    0.002 -0.195 -0.005   -0.170 -0.001  0.060
 Cl         0.000 -0.029 -0.001   -0.000  0.016  0.001    0.036 -0.001  0.032
 TransDip   0.001  0.000  0.001   -0.001 -0.045 -0.001    0.005 -0.002 -0.000

 Mode:                28                     29                     30
 Frequency:       592.27                 605.16                 612.19
 Force Cnst:      0.9409                 1.1026                 2.6533
 Red. Mass:       4.5526                 5.1102                12.0160
 IR Active:          YES                    YES                    YES
 IR Intens:        2.342                  0.028                  0.001
 Raman Active:       YES                    YES                    YES
               X      Y      Z        X      Y      Z        X      Y      Z
[truncated: 29,752 more chars]
