# Supplementary material for: Quantum Chemical Investigation of Polychlorinated Dibenzodioxins, Dibenzofurans and Biphenyls: Relative Stability and Planarity Analysis
Source: Molecules. 2020 Dec 3;25(23):5697. doi: 10.3390/molecules25235697 (PMC7730433; doi:10.3390/molecules25235697)
Supplement: Supplementary file 1 [file molecules-25-05697-s001.zip › PCB/B3LYP/ClClHClClClHClHH.out]

                  Welcome to Q-Chem
     A Quantum Leap Into The Future Of Chemistry


 Q-Chem 5.2 (devel), Q-Chem, Inc., Pleasanton, CA (2019)

 Yihan Shao,  Zhengting Gan,  E. Epifanovsky,  A. T. B. Gilbert,  M. Wormit,  
 J. Kussmann,  A. W. Lange,  A. Behn,  Jia Deng,  Xintian Feng,  D. Ghosh,  
 M. Goldey,  P. R. Horn,  L. D. Jacobson,  I. Kaliman,  T. Kus,  A. Landau,  
 Jie Liu,  E. I. Proynov,  R. M. Richard,  R. P. Steele,  E. J. Sundstrom,  
 H. L. Woodcock III,  P. M. Zimmerman,  D. Zuev,  B. Albrecht,  E. Alguire,  
 S. A. Baeppler,  D. Barton,  Z. Benda,  Y. A. Bernard,  E. J. Berquist,  
 K. B. Bravaya,  H. Burton,  D. Casanova,  Chun-Min Chang,  Yunqing Chen,  
 A. Chien,  K. D. Closser,  M. P. Coons,  S. Coriani,  S. Dasgupta,  
 A. L. Dempwolff,  M. Diedenhofen,  Hainam Do,  R. G. Edgar,  Po-Tung Fang,  
 S. Faraji,  S. Fatehi,  Qingguo Feng,  K. D. Fenk,  J. Fosso-Tande,  
 J. Gayvert,  Qinghui Ge,  A. Ghysels,  G. Gidofalvi,  J. Gomes,  
 J. Gonthier,  A. Gunina,  D. Hait,  M. W. D. Hanson-Heine,  
 P. H. P. Harbach,  A. W. Hauser,  M. F. Herbst,  J. E. Herr,  
 E. G. Hohenstein,  Z. C. Holden,  Kerwin Hui,  B. C. Huynh,  T.-C. Jagau,  
 Hyunjun Ji,  B. Kaduk,  K. Khistyaev,  Jaehoon Kim,  P. Klunzinger,  K. Koh,  
 D. Kosenkov,  L. Koulias,  T. Kowalczyk,  C. M. Krauter,  A. Kunitsa,  
 Ka Un Lao,  A. Laurent,  K. V. Lawler,  Joonho Lee,  D. Lefrancois,  
 S. Lehtola,  D. S. Levine,  Yi-Pei Li,  You-Sheng Lin,  Fenglai Liu,  
 E. Livshits,  A. Luenser,  P. Manohar,  E. Mansoor,  S. F. Manzer,  
 Shan-Ping Mao,  Yuezhi Mao,  N. Mardirossian,  A. V. Marenich,  
 T. Markovich,  L. A. Martinez-Martinez,  S. A. Maurer,  N. J. Mayhall,  
 S. C. McKenzie,  J.-M. Mewes,  P. Morgante,  A. F. Morrison,  
 J. W. Mullinax,  K. Nanda,  T. S. Nguyen-Beck,  R. Olivares-Amaya,  
 J. A. Parkhill,  Zheng Pei,  T. M. Perrine,  F. Plasser,  P. Pokhilko,  
 S. Prager,  A. Prociuk,  E. Ramos,  D. R. Rehn,  F. Rob,  M. Scheurer,  
 M. Schneider,  N. Sergueev,  S. M. Sharada,  S. Sharma,  D. W. Small,  
 T. Stauch,  T. Stein,  Yu-Chuan Su,  A. J. W. Thom,  A. Tkatchenko,  
 T. Tsuchimochi,  N. M. Tubman,  L. Vogt,  M. L. Vidal,  O. Vydrov,  
 M. A. Watson,  J. Wenzel,  M. de Wergifosse,  T. A. Wesolowski,  A. White,  
 J. Witte,  A. Yamada,  Jun Yang,  K. Yao,  S. Yeganeh,  S. R. Yost,  
 Zhi-Qiang You,  A. Zech,  Igor Ying Zhang,  Xing Zhang,  Yan Zhao,  
 Ying Zhu,  B. R. Brooks,  G. K. L. Chan,  C. J. Cramer,  M. S. Gordon,  
 W. J. Hehre,  A. Klamt,  M. W. Schmidt,  C. D. Sherrill,  D. G. Truhlar,  
 A. Aspuru-Guzik,  R. Baer,  A. T. Bell,  N. A. Besley,  Jeng-Da Chai,  
 A. E. DePrince, III,  R. A. DiStasio Jr.,  A. Dreuw,  B. D. Dunietz,  
 T. R. Furlani,  Chao-Ping Hsu,  Yousung Jung,  Jing Kong,  D. S. Lambrecht,  
 WanZhen Liang,  C. Ochsenfeld,  V. A. Rassolov,  L. V. Slipchenko,  
 J. E. Subotnik,  T. Van Voorhis,  J. M. Herbert,  A. I. Krylov,  
 P. M. W. Gill,  M. Head-Gordon

 Contributors to earlier versions of Q-Chem not listed above: 
 R. D. Adamson,  B. Austin,  J. Baker,  G. J. O. Beran,  K. Brandhorst,  
 S. T. Brown,  E. F. C. Byrd,  A. K. Chakraborty,  C.-L. Cheng,  
 Siu Hung Chien,  D. M. Chipman,  D. L. Crittenden,  H. Dachsel,  
 R. J. Doerksen,  A. D. Dutoi,  L. Fusti-Molnar,  W. A. Goddard III,  
 A. Golubeva-Zadorozhnaya,  S. R. Gwaltney,  G. Hawkins,  A. Heyden,  
 S. Hirata,  G. Kedziora,  F. J. Keil,  C. Kelley,  Jihan Kim,  R. A. King,  
 R. Z. Khaliullin,  P. P. Korambath,  W. Kurlancheek,  A. M. Lee,  M. S. Lee,  
 S. V. Levchenko,  Ching Yeh Lin,  D. Liotard,  R. C. Lochan,  I. Lotan,  
 P. E. Maslen,  N. Nair,  D. P. O'Neill,  D. Neuhauser,  E. Neuscamman,  
 C. M. Oana,  R. Olson,  B. Peters,  R. Peverati,  P. A. Pieniazek,  
 Y. M. Rhee,  J. Ritchie,  M. A. Rohrdanz,  E. Rosta,  N. J. Russ,  
 H. F. Schaefer III,  N. E. Schultz,  N. Shenvi,  A. C. Simmonett,  A. Sodt,  
 D. Stuck,  K. S. Thanthiriwatte,  V. Vanovschi,  Tao Wang,  A. Warshel,  
 C. F. Williams,  Q. Wu,  X. Xu,  W. Zhang

 Please cite Q-Chem as follows:
 Y. Shao et al., Mol. Phys. 113, 184-215 (2015)
 DOI: 10.1080/00268976.2014.952696

 Q-Chem 5.2.1 for Intel X86 EM64T Linux

 Parts of Q-Chem use Armadillo 8.300.2 (Tropical Shenanigans).
 http://arma.sourceforge.net/

 Q-Chem begins on Sun Jan 12 21:00:13 2020  

Host: 
0

     Scratch files written to /scratch/taweetham/qchem10863//
NAlpha2: 178
NElect   178
Mult     1

 Q-Chem warning in module libgen/rem_setup.C, line 2168:

 Setting Thresh to 1e-14


Checking the input file for inconsistencies... 	...done.

--------------------------------------------------------------
User input:
--------------------------------------------------------------
$MOLECULE
0 1
C 
C  1 1.394960
Cl  2 CCl 1 119.528007
C  2 1.386606 1 120.846377 3 178.766605 0
Cl  4 CCl 2 119.698148 1 -179.612229 0
C  4 1.387279 2 120.235871 1 -0.083363 0
H  6 CH 4 120.254637 2 -179.958574 0
C  6 1.387279 4 119.490737 2 0.041992 0
Cl  8 CCl 6 120.064298 4 179.568218 0
C  8 1.386606 6 120.235863 4 0.041336 0
Cl  10 CCl 8 119.614146 6 178.681836 0
C  1 1.488550 2 120.827489 3 1.275929 0
C  12 1.394960 1 120.827496 2 44.635695 0
Cl  13 CCl 12 119.528011 1 1.275194 0
C  13 1.386606 12 120.846392 1 -179.957497 0
H  15 CH 13 119.698155 12 -179.612829 0
C  15 1.387278 13 120.235860 12 -0.083872 0
Cl  17 CCl 15 120.254633 13 -179.958492 0
C  17 1.387279 15 119.490737 13 0.041666 0
H  19 CH 17 120.064293 15 179.568399 0
C  19 1.386606 17 120.235874 15 0.041790 0
H  21 CH 19 119.614152 17 178.681599 0

CH=1.08273
CCl=1.75400
$END

$REM
   JOB_TYPE	OPTIMIZATION
   BASIS	6-311++G**
   METHOD	B3LYP
   SYM_IGNORE	TRUE
   SCF_GUESS_ALWAYS     TRUE
   SYM_IGNORE   TRUE
   S2THRESH     15
   THRESH       15
$END

--------------------------------------------------------------
 ----------------------------------------------------------------
             Standard Nuclear Orientation (Angstroms)
    I     Atom           X                Y                Z
 ----------------------------------------------------------------
    1      C       0.0000000000     0.0000000000     0.0000000000
    2      C       0.0000000000     0.0000000000     1.3949600000
    3      Cl      1.5261815140     0.0000000000     2.2594170471
    4      C      -1.1901880373     0.0256249026     2.1059255403
    5      Cl     -1.1548436435     0.0351778398     3.8595433764
    6      C      -2.4041742747     0.0535064326     1.4351028665
    7      H      -3.3336980403     0.0741960811     1.9899557843
    8      C      -2.4180259722     0.0546630380     0.0478935036
    9      Cl     -3.9445745286     0.0782926128    -0.8155919614
   10      C      -1.2274122092     0.0272853135    -0.6622934626
   11      Cl     -1.2645630159    -0.0058824468    -2.4155862839
   12      C       1.2779219872    -0.0284629571    -0.7628147595
   13      C       2.3095886281    -0.8932703637    -0.3971844912
   14      Cl      2.0841394724    -1.9836059182     0.9581225060
   15      C       3.5004827568    -0.9194878930    -1.1069450245
   16      H       4.2865586447    -1.6026019117    -0.8107285686
   17      C       3.6821124948    -0.0819958503    -2.1978886372
   18      Cl      5.1879324501    -0.1155248115    -3.0967201401
   19      C       2.6636000698     0.7822218600    -2.5724593424
   20      H       2.7980411655     1.4448431951    -3.4181323354
   21      C       1.4736782845     0.8090230106    -1.8610916159
   22      H       0.6936781770     1.5025559907    -2.1490431582
 ----------------------------------------------------------------
 Nuclear Repulsion Energy =        2078.78754656 hartrees
 There are       89 alpha and       89 beta electrons
 Requested basis set is 6-311++G(d,p)
 There are 170 shells and 472 basis functions

 Total QAlloc Memory Limit   2000 MB
 Mega-Array Size       188 MB
 MEM_STATIC part       192 MB
 A cutoff of  1.0D-15 yielded  10986 shell pairs
 There are     92818 function pairs (     99815 Cartesian)
 Smallest overlap matrix eigenvalue = 1.80E-07
 Linear dependence detected in AO basis
 Number of orthogonalized atomic orbitals = 466
 Maximum deviation from orthogonality = 2.293E-10

 Scale SEOQF with 1.000000e-02/1.000000e-01/1.000000e-01

 Standard Electronic Orientation quadrupole field applied
 Nucleus-field energy     =    -0.0000000751 hartrees
 Guess from superposition of atomic densities
 Warning:  Energy on first SCF cycle will be non-variational
 SAD guess density has 178.000000 electrons

 -----------------------------------------------------------------------
  General SCF calculation program by
  Eric Jon Sundstrom, Paul Horn, Yuezhi Mao, Dmitri Zuev, Alec White,
  David Stuck, Shaama M.S., Shane Yost, Joonho Lee, David Small,
  Daniel Levine, Susi Lehtola, Hugh Burton, Evgeny Epifanovsky,
  Bang C. Huynh
 -----------------------------------------------------------------------
 Exchange:     0.2000 Hartree-Fock + 0.0800 Slater + 0.7200 B88
 Correlation:  0.1900 VWN1RPA + 0.8100 LYP
 Using SG-1 standard quadrature grid
 A restricted SCF calculation will be
 performed using DIIS
 SCF converges when DIIS error is below 1.0e-08
 ---------------------------------------
  Cycle       Energy         DIIS error
 ---------------------------------------
    1   -3225.5466078623      2.87e-02  
    2   -3220.9375847522      2.18e-03  
    3   -3220.8675538921      2.62e-03  
    4   -3221.0609573024      5.05e-04  
    5   -3221.0673004043      2.15e-04  
    6   -3221.0683922294      9.78e-05  
    7   -3221.0686500974      2.65e-05  
    8   -3221.0686666618      9.97e-06  
    9   -3221.0686692115      3.15e-06  
   10   -3221.0686694745      9.20e-07  
   11   -3221.0686694954      3.13e-07  
   12   -3221.0686694978      1.40e-07  
   13   -3221.0686694985      4.17e-08  
   14   -3221.0686694984      1.14e-08  
   15   -3221.0686694987      4.97e-09  Convergence criterion met
 ---------------------------------------
 SCF time:   CPU 787.31s  wall 787.00s 
 SCF   energy in the final basis set =    -3221.0686694987
 Total energy in the final basis set =    -3221.0686694987

 --------------------------------------------------------------

                    Orbital Energies (a.u.)
 --------------------------------------------------------------

 Alpha MOs
 -- Occupied --
********-101.5790-101.5778-101.5727-101.5672-101.5637 -10.2776 -10.2769
-10.2767 -10.2750 -10.2656 -10.2637 -10.2434 -10.2281 -10.2271 -10.2131
-10.2123 -10.2077  -9.4943  -9.4937  -9.4922  -9.4871  -9.4843  -9.4809
 -7.2589  -7.2587  -7.2570  -7.2518  -7.2492  -7.2489  -7.2486  -7.2484
 -7.2478  -7.2471  -7.2465  -7.2453  -7.2419  -7.2415  -7.2390  -7.2381
 -7.2354  -7.2350  -0.9667  -0.9349  -0.9225  -0.9022  -0.8849  -0.8719
 -0.8569  -0.8404  -0.7999  -0.7754  -0.7508  -0.7455  -0.6718  -0.6526
 -0.6236  -0.6145  -0.5553  -0.5537  -0.5307  -0.5137  -0.4978  -0.4824
 -0.4713  -0.4681  -0.4634  -0.4622  -0.4462  -0.4344  -0.4241  -0.4207
 -0.4059  -0.3999  -0.3958  -0.3815  -0.3638  -0.3599  -0.3486  -0.3433
 -0.3384  -0.3345  -0.3282  -0.3242  -0.2977  -0.2929  -0.2763  -0.2633
 -0.2481
 -- Virtual --
 -0.0783  -0.0569  -0.0512  -0.0434  -0.0299  -0.0198  -0.0128  -0.0092
 -0.0001   0.0096   0.0103   0.0134   0.0225   0.0284   0.0322   0.0399
  0.0451   0.0485   0.0522   0.0546   0.0623   0.0702   0.0732   0.0768
  0.0805   0.0840   0.0892   0.0895   0.0944   0.0950   0.0986   0.1046
  0.1080   0.1112   0.1131   0.1162   0.1182   0.1200   0.1220   0.1264
  0.1289   0.1310   0.1337   0.1369   0.1390   0.1414   0.1429   0.1509
  0.1515   0.1601   0.1626   0.1664   0.1749   0.1775   0.1807   0.1844
  0.1940   0.1985   0.2007   0.2028   0.2062   0.2089   0.2126   0.2162
  0.2214   0.2243   0.2265   0.2306   0.2360   0.2419   0.2434   0.2507
  0.2516   0.2543   0.2584   0.2605   0.2649   0.2723   0.2745   0.2750
  0.2773   0.2815   0.2905   0.2916   0.2998   0.3026   0.3083   0.3108
  0.3145   0.3211   0.3270   0.3357   0.3431   0.3514   0.3672   0.3892
  0.4087   0.4174   0.4264   0.4305   0.4352   0.4421   0.4494   0.4523
  0.4530   0.4588   0.4681   0.4688   0.4810   0.4862   0.4907   0.5010
  0.5038   0.5113   0.5193   0.5205   0.5262   0.5424   0.5534   0.5543
  0.5582   0.5721   0.5784   0.5822   0.5892   0.5925   0.6015   0.6048
  0.6115   0.6135   0.6195   0.6225   0.6266   0.6335   0.6416   0.6589
  0.6681   0.6720   0.6741   0.6923   0.7045   0.7067   0.7167   0.7300
  0.7311   0.7422   0.7681   0.7849   0.7963   0.7993   0.8104   0.8126
  0.8231   0.8293   0.8367   0.8411   0.8421   0.8437   0.8509   0.8521
  0.8564   0.8584   0.8611   0.8636   0.8702   0.8820   0.8856   0.8921
  0.8967   0.9051   0.9095   0.9146   0.9240   0.9290   0.9315   0.9347
  0.9431   0.9526   0.9584   0.9628   0.9691   0.9704   0.9744   0.9826
  0.9915   0.9989   1.0058   1.0230   1.0322   1.0507   1.0652   1.0765
  1.0893   1.1014   1.1162   1.1377   1.1591   1.1784   1.1844   1.1991
  1.2143   1.2248   1.2322   1.2348   1.2509   1.2590   1.2773   1.2883
  1.2986   1.3052   1.3311   1.3410   1.3448   1.3652   1.3777   1.4026
  1.4329   1.4551   1.4845   1.5148   1.5172   1.5429   1.5544   1.5642
  1.5812   1.5898   1.5989   1.6110   1.6548   1.6691   1.6894   1.6973
  1.7225   1.7376   1.7576   1.7725   1.7969   1.8166   1.8358   1.8507
  1.8673   1.8694   1.8954   1.8999   1.9168   1.9454   1.9509   1.9649
  1.9697   1.9885   2.0008   2.0379   2.0459   2.0583   2.0735   2.1233
  2.1424   2.1578   2.1895   2.2004   2.2251   2.2456   2.2487   2.2639
  2.2679   2.2862   2.2979   2.3267   2.3304   2.3546   2.3613   2.3747
  2.3903   2.4156   2.4232   2.4390   2.4544   2.4685   2.4796   2.5164
  2.5236   2.5474   2.5533   2.5708   2.5760   2.6022   2.6110   2.6299
  2.6445   2.6475   2.6790   2.6888   2.7240   2.7320   2.7429   2.7489
  2.7569   2.7695   2.7919   2.8088   2.8230   2.8401   2.8581   2.8927
  2.9158   2.9393   2.9621   3.0499   3.0724   3.0794   3.1202   3.1258
  3.1429   3.1722   3.2057   3.2334   3.2616   3.2751   3.3460   3.3671
  3.4347   3.5133   3.5434   3.5690   3.6475   3.7744   3.8034   3.8403
  3.9052   4.0033   4.0600   4.1307   4.3988   4.8107   4.8298   9.7481
  9.7703   9.7763   9.8188   9.8346   9.8605  23.3169  23.5348  23.7970
 23.8670  23.8819  23.9253  23.9689  23.9804  24.0524  24.0672  24.0907
 24.1497  25.7197  25.8081  25.8168  25.8326  25.9381  26.0660  26.1027
 26.1242  26.1873  26.2565  26.3414  26.5082  26.5477  26.6081  26.6318
 26.7541  26.8514  26.9975 215.7403 215.7621 215.7702 215.8229 215.8363
215.8814
 --------------------------------------------------------------

          Ground-State Mulliken Net Atomic Charges

     Atom                 Charge (a.u.)
  ----------------------------------------
      1 C                    -0.330067
      2 C                    -0.775789
      3 Cl                    0.636831
      4 C                     0.469239
      5 Cl                    0.479558
      6 C                    -1.389572
      7 H                     0.207841
      8 C                     0.490250
      9 Cl                    0.470958
     10 C                    -0.963018
     11 Cl                    0.693015
     12 C                     0.163725
     13 C                    -0.223926
     14 Cl                    0.434214
     15 C                    -0.627575
     16 H                     0.219360
     17 C                     0.105180
     18 Cl                    0.471962
     19 C                    -0.444308
     20 H                     0.200436
     21 C                    -0.475860
     22 H                     0.187545
  ----------------------------------------
  Sum of atomic charges =     0.000000

 -----------------------------------------------------------------
                    Cartesian Multipole Moments
 -----------------------------------------------------------------
    Charge (ESU x 10^10)
                 0.0000
    Dipole Moment (Debye)
         X      -0.5436      Y       0.8235      Z      -0.4022
       Tot       1.0656
    Quadrupole Moments (Debye-Ang)
        XX    -145.3353     XY      -0.2593     YY    -145.5815
        XZ      -1.8615     YZ      -4.1266     ZZ    -144.8219
    Octopole Moments (Debye-Ang^2)
       XXX    -243.4603    XXY      18.0076    XYY     -74.1440
       YYY      81.6917    XXZ      41.6794    XYZ      -6.0328
       YYZ      13.2692    XZZ     -81.2862    YZZ      33.0511
       ZZZ      45.1742
    Hexadecapole Moments (Debye-Ang^3)
      XXXX   -6112.1172   XXXY     193.9205   XXYY   -1126.6976
      XYYY     250.5185   YYYY    -605.6017   XXXZ     892.4723
      XXYZ      27.0579   XYYZ     277.4283   YYYZ      84.0918
      XXZZ   -1672.5126   XYZZ      98.9412   YYZZ    -737.4183
      XZZZ     863.6239   YZZZ      46.7850   ZZZZ   -3819.9185
 -----------------------------------------------------------------
 Calculating analytic gradient of the SCF energy
 Gradient of SCF Energy
            1           2           3           4           5           6
    1  -0.0141253  -0.0134926   0.0304565   0.0036699   0.0060413   0.0041492
    2  -0.0009563  -0.0044697  -0.0742073   0.0002372   0.0001056   0.0000149
    3   0.0083589  -0.0098958  -0.0428795  -0.0095469   0.0040991  -0.0044183
            7           8           9          10          11          12
    1  -0.0010516   0.0083119  -0.0002205   0.0007992   0.0100324   0.0114351
    2  -0.0000585  -0.0000218  -0.0000167  -0.0003793   0.0051063   0.0004167
    3   0.0006124   0.0044140  -0.0069254   0.0105683  -0.0005258  -0.0098602
           13          14          15          16          17          18
    1   0.0006390  -0.0272847  -0.0127196   0.0005553   0.0040545   0.0018027
    2   0.0049622   0.0712921   0.0084682   0.0000156   0.0016375   0.0004550
    3   0.0013043   0.0554893  -0.0023630  -0.0001125  -0.0039220  -0.0014969
           19          20          21          22
    1   0.0013413  -0.0005054  -0.0088534  -0.0050352
    2  -0.0086908  -0.0000503  -0.0039569   0.0000963
    3   0.0076152  -0.0000223   0.0003084  -0.0008013
 Max gradient component =       7.421E-02
 RMS gradient           =       1.702E-02
 Gradient time:  CPU 265.45 s  wall 265.56 s
 Geometry Optimization Parameters
   NAtoms,    NIC,     NZ,  NCons,   NDum,   NFix, NCnnct, MaxDiis
       22     163      22       0       0       0       0       0


** GEOMETRY OPTIMIZATION IN DELOCALIZED INTERNAL COORDINATES **
   Searching for a Minimum

   Optimization Cycle:   1

                       Coordinates (Angstroms)
     ATOM                X               Y               Z
      1  C         0.0000000000    0.0000000000    0.0000000000
      2  C         0.0000000000    0.0000000000    1.3949600000
      3  Cl        1.5261815140    0.0000000000    2.2594170471
      4  C        -1.1901880373    0.0256249026    2.1059255403
      5  Cl       -1.1548436435    0.0351778398    3.8595433764
      6  C        -2.4041742747    0.0535064326    1.4351028665
      7  H        -3.3336980403    0.0741960811    1.9899557843
      8  C        -2.4180259722    0.0546630380    0.0478935036
      9  Cl       -3.9445745286    0.0782926128   -0.8155919614
     10  C        -1.2274122092    0.0272853135   -0.6622934626
     11  Cl       -1.2645630159   -0.0058824468   -2.4155862839
     12  C         1.2779219872   -0.0284629571   -0.7628147595
     13  C         2.3095886281   -0.8932703637   -0.3971844912
     14  Cl        2.0841394724   -1.9836059182    0.9581225060
     15  C         3.5004827568   -0.9194878930   -1.1069450245
     16  H         4.2865586447   -1.6026019117   -0.8107285686
     17  C         3.6821124948   -0.0819958503   -2.1978886372
     18  Cl        5.1879324501   -0.1155248115   -3.0967201401
     19  C         2.6636000698    0.7822218600   -2.5724593424
     20  H         2.7980411655    1.4448431951   -3.4181323354
     21  C         1.4736782845    0.8090230106   -1.8610916159
     22  H         0.6936781770    1.5025559907   -2.1490431582
   Point Group: c1    Number of degrees of freedom:    60


   Energy is  -3221.068669499


 Attempting to generate delocalized internal coordinates
 Initial Hessian constructed with Jon Baker's OPTIMIZE code

 60 Hessian modes will be used to form the next step
  Hessian Eigenvalues:
     0.016296    0.017711    0.019513    0.020643    0.020929    0.022946
     0.023585    0.023589    0.023834    0.023846    0.024090    0.024090
     0.024114    0.024114    0.024135    0.024135    0.024142    0.024143
     0.064525    0.103827    0.159965    0.159995    0.159996    0.160000
     0.215659    0.224266    0.230912    0.235024    0.235883    0.246748
     0.249942    0.249978    0.249991    0.249993    0.250000    0.250000
     0.250000    0.289199    0.292808    0.301033    0.301033    0.301033
     0.301033    0.328591    0.356665    0.356665    0.356665    0.356665
     0.412743    0.417410    0.429755    0.433215    0.461374    0.462657
     0.471090    0.471208    0.478203    0.478203    0.479142    0.479142

 Minimum search - taking simple RFO step
 Searching for Lamda that Minimizes Along All modes
 Value Taken    Lamda =  -0.06287401
 Calculated Step too Large.  Step scaled by  0.493300
 Step Taken.  Stepsize is  0.300000

                             Maximum     Tolerance    Cnvgd?
         Gradient           0.068818      0.000300      NO
         Displacement       0.200903      0.001200      NO
         Energy change     *********      0.000001      NO


 New Cartesian Coordinates Obtained by Inverse Iteration

 Displacement from previous Coordinates is:  0.530669
 ----------------------------------------------------------------
             Standard Nuclear Orientation (Angstroms)
    I     Atom           X                Y                Z
 ----------------------------------------------------------------
    1      C      -0.0064655958    -0.0002921687    -0.0141478176
    2      C      -0.0105486854     0.0271047060     1.3903901871
    3      Cl      1.5039252719     0.0500049027     2.2594901240
    4      C      -1.2026327985     0.0579762369     2.1091168515
    5      Cl     -1.1851279909     0.0997477544     3.8595095341
    6      C      -2.4184377060     0.0651304681     1.4472127740
    7      H      -3.3438652415     0.0889181407     2.0072889170
    8      C      -2.4411125299     0.0357687610     0.0619286829
    9      Cl     -3.9868965326     0.0210470191    -0.7613423703
   10      C      -1.2547513049     0.0023190434    -0.6662735358
   11      Cl     -1.3607748221    -0.1030663001    -2.4137296963
   12      C       1.2842318144    -0.0348547835    -0.7725507208
   13      C       2.3157380196    -0.9222082059    -0.4331244024
   14      Cl      2.1010929869    -2.0440690855     0.8883495808
   15      C       3.5134061853    -0.9473940629    -1.1349835494
   16      H       4.2888729127    -1.6480087487    -0.8528589430
   17      C       3.7068570766    -0.0798745317    -2.1991618088
   18      Cl      5.2168053738    -0.1082132690    -3.0879636085
   19      C       2.7049374883     0.8130105033    -2.5554023865
   20      H       2.8559025669     1.5004011150    -3.3782768256
   21      C       1.5118882728     0.8318873916    -1.8482226928
   22      H       0.7533911613     1.5512232384    -2.1208074502
 ----------------------------------------------------------------
 Nuclear Repulsion Energy =        2066.35677096 hartrees
 There are       89 alpha and       89 beta electrons
 Applying Cartesian multipole field
    Component          Value
    ---------          -----
     (2,0,0)        1.00000E-12
     (0,2,0)        2.00000E-11
     (0,0,2)       -3.00000E-11
 Nucleus-field energy     =    -0.0000000741 hartrees
 Requested basis set is 6-311++G(d,p)
 There are 170 shells and 472 basis functions
 A cutoff of  1.0D-15 yielded  10949 shell pairs
 There are     92490 function pairs (     99462 Cartesian)
 Smallest overlap matrix eigenvalue = 1.97E-07
 Linear dependence detected in AO basis
 Number of orthogonalized atomic orbitals = 466
 Maximum deviation from orthogonality = 3.536E-10
 Guess from superposition of atomic densities
 Warning:  Energy on first SCF cycle will be non-variational
 SAD guess density has 178.000000 electrons

 -----------------------------------------------------------------------
  General SCF calculation program by
  Eric Jon Sundstrom, Paul Horn, Yuezhi Mao, Dmitri Zuev, Alec White,
  David Stuck, Shaama M.S., Shane Yost, Joonho Lee, David Small,
  Daniel Levine, Susi Lehtola, Hugh Burton, Evgeny Epifanovsky,
  Bang C. Huynh
 -----------------------------------------------------------------------
 Exchange:     0.2000 Hartree-Fock + 0.0800 Slater + 0.7200 B88
 Correlation:  0.1900 VWN1RPA + 0.8100 LYP
 Using SG-1 standard quadrature grid
 A restricted SCF calculation will be
 performed using DIIS
 SCF converges when DIIS error is below 1.0e-08
 ---------------------------------------
  Cycle       Energy         DIIS error
 ---------------------------------------
    1   -3225.4519990608      2.85e-02  
    2   -3220.9651493099      2.15e-03  
    3   -3220.9003662766      2.57e-03  
    4   -3221.0857504587      4.85e-04  
    5   -3221.0916747964      1.99e-04  
    6   -3221.0926107615      9.15e-05  
    7   -3221.0928386592      2.15e-05  
    8   -3221.0928486608      8.91e-06  
    9   -3221.0928507111      2.51e-06  
   10   -3221.0928508763      8.43e-07  
   11   -3221.0928508952      1.99e-07  
   12   -3221.0928508959      9.16e-08  
   13   -3221.0928508962      4.23e-08  
   14   -3221.0928508961      1.09e-08  
   15   -3221.0928508959      5.21e-09  Convergence criterion met
 ---------------------------------------
 SCF time:   CPU 776.71s  wall 776.00s 
 SCF   energy in the final basis set =    -3221.0928508959
 Total energy in the final basis set =    -3221.0928508959

 --------------------------------------------------------------

                    Orbital Energies (a.u.)
 --------------------------------------------------------------

 Alpha MOs
 -- Occupied --
********-101.5788-101.5779-101.5726-101.5686-101.5646 -10.2794 -10.2766
-10.2764 -10.2759 -10.2668 -10.2641 -10.2473 -10.2302 -10.2268 -10.2137
-10.2135 -10.2086  -9.4940  -9.4934  -9.4923  -9.4871  -9.4852  -9.4813
 -7.2588  -7.2583  -7.2571  -7.2517  -7.2499  -7.2489  -7.2482  -7.2482
 -7.2475  -7.2472  -7.2466  -7.2458  -7.2419  -7.2415  -7.2399  -7.2390
 -7.2360  -7.2355  -0.9634  -0.9335  -0.9217  -0.9011  -0.8839  -0.8734
 -0.8556  -0.8402  -0.7989  -0.7744  -0.7497  -0.7434  -0.6710  -0.6503
 -0.6222  -0.6147  -0.5541  -0.5521  -0.5303  -0.5140  -0.4975  -0.4823
 -0.4697  -0.4680  -0.4616  -0.4609  -0.4431  -0.4345  -0.4220  -0.4193
 -0.4059  -0.3986  -0.3942  -0.3803  -0.3632  -0.3595  -0.3487  -0.3427
 -0.3378  -0.3343  -0.3287  -0.3242  -0.2985  -0.2965  -0.2758  -0.2641
 -0.2565
 -- Virtual --
 -0.0787  -0.0573  -0.0502  -0.0433  -0.0324  -0.0180  -0.0110  -0.0087
  0.0002   0.0094   0.0109   0.0145   0.0228   0.0287   0.0322   0.0401
  0.0451   0.0483   0.0514   0.0548   0.0616   0.0702   0.0741   0.0763
  0.0801   0.0834   0.0889   0.0896   0.0943   0.0948   0.0997   0.1041
  0.1079   0.1108   0.1126   0.1161   0.1175   0.1197   0.1220   0.1257
  0.1276   0.1309   0.1331   0.1354   0.1387   0.1413   0.1433   0.1501
  0.1512   0.1589   0.1619   0.1653   0.1749   0.1767   0.1803   0.1844
  0.1928   0.1966   0.1986   0.2015   0.2046   0.2069   0.2118   0.2167
  0.2207   0.2242   0.2261   0.2302   0.2354   0.2427   0.2430   0.2481
  0.2502   0.2538   0.2569   0.2608   0.2639   0.2718   0.2731   0.2746
  0.2778   0.2800   0.2900   0.2916   0.2977   0.3000   0.3061   0.3125
  0.3134   0.3211   0.3243   0.3363   0.3421   0.3486   0.3676   0.3910
  0.4098   0.4181   0.4230   0.4306   0.4345   0.4422   0.4481   0.4514
  0.4523   0.4604   0.4686   0.4695   0.4829   0.4875   0.4911   0.4995
  0.5047   0.5127   0.5148   0.5174   0.5282   0.5430   0.5527   0.5540
  0.5587   0.5709   0.5751   0.5806   0.5855   0.5948   0.5969   0.6010
  0.6100   0.6137   0.6188   0.6240   0.6250   0.6316   0.6416   0.6598
  0.6663   0.6719   0.6759   0.6911   0.7030   0.7076   0.7142   0.7265
  0.7320   0.7444   0.7867   0.7904   0.7994   0.8010   0.8128   0.8160
  0.8220   0.8299   0.8365   0.8409   0.8417   0.8437   0.8488   0.8501
  0.8544   0.8574   0.8613   0.8650   0.8717   0.8809   0.8851   0.8879
  0.8984   0.9063   0.9099   0.9134   0.9227   0.9315   0.9320   0.9370
  0.9410   0.9540   0.9565   0.9606   0.9681   0.9694   0.9730   0.9812
  0.9886   0.9948   1.0017   1.0178   1.0215   1.0466   1.0544   1.0688
  1.0769   1.0975   1.1112   1.1285   1.1579   1.1731   1.1832   1.1962
  1.2108   1.2233   1.2311   1.2360   1.2474   1.2545   1.2731   1.2822
  1.2977   1.3067   1.3235   1.3380   1.3404   1.3624   1.3725   1.3991
  1.4340   1.4516   1.4820   1.5130   1.5178   1.5394   1.5513   1.5618
  1.5731   1.5833   1.5979   1.6079   1.6524   1.6665   1.6899   1.6964
  1.7226   1.7338   1.7497   1.7684   1.7933   1.8119   1.8316   1.8474
  1.8642   1.8690   1.8894   1.8998   1.9114   1.9425   1.9456   1.9603
  1.9645   1.9874   1.9989   2.0347   2.0441   2.0562   2.0704   2.1212
  2.1376   2.1549   2.1855   2.2140   2.2324   2.2463   2.2495   2.2626
  2.2676   2.2856   2.2902   2.3219   2.3276   2.3552   2.3571   2.3740
  2.3852   2.4051   2.4191   2.4293   2.4552   2.4588   2.4759   2.5159
  2.5237   2.5448   2.5497   2.5660   2.5728   2.5995   2.6056   2.6280
  2.6373   2.6459   2.6754   2.6819   2.7193   2.7269   2.7389   2.7477
  2.7550   2.7647   2.7885   2.8055   2.8206   2.8338   2.8524   2.8868
  2.9074   2.9291   2.9584   3.0427   3.0670   3.0745   3.1140   3.1186
  3.1291   3.1641   3.1969   3.2232   3.2542   3.2661   3.3371   3.3619
  3.4294   3.5070   3.5350   3.5640   3.6433   3.7683   3.8005   3.8315
  3.8989   3.9961   4.0576   4.1282   4.3945   4.7999   4.8242   9.7427
  9.7698   9.7744   9.8132   9.8163   9.8647  23.3201  23.5287  23.7865
 23.8616  23.8659  23.9113  23.9493  23.9577  24.0337  24.0636  24.0875
 24.1425  25.7899  25.8069  25.8167  25.8403  25.9307  26.0642  26.1068
 26.1194  26.1799  26.2333  26.3352  26.3970  26.5410  26.6035  26.6140
 26.7326  26.8265  26.9752 215.7344 215.7614 215.7678 215.8133 215.8182
215.8823
 --------------------------------------------------------------

          Ground-State Mulliken Net Atomic Charges

     Atom                 Charge (a.u.)
  ----------------------------------------
      1 C                    -0.293724
      2 C                    -0.695215
      3 Cl                    0.635741
      4 C                     0.412688
      5 Cl                    0.475008
      6 C                    -1.468288
      7 H                     0.211413
      8 C                     0.392956
      9 Cl                    0.475347
     10 C                    -0.842434
     11 Cl                    0.670175
     12 C                     0.217134
     13 C                    -0.199570
     14 Cl                    0.409301
     15 C                    -0.634151
     16 H                     0.221899
     17 C                     0.099241
     18 Cl                    0.469762
     19 C                    -0.443899
     20 H                     0.200386
     21 C                    -0.501077
     22 H                     0.187306
  ----------------------------------------
  Sum of atomic charges =     0.000000

 -----------------------------------------------------------------
                    Cartesian Multipole Moments
 -----------------------------------------------------------------
    Charge (ESU x 10^10)
                -0.0000
    Dipole Moment (Debye)
         X      -0.4821      Y       0.8684      Z      -0.3940
       Tot       1.0686
    Quadrupole Moments (Debye-Ang)
        XX    -145.2258     XY      -0.2758     YY    -145.1555
        XZ      -2.1152     YZ      -3.9621     ZZ    -145.0017
    Octopole Moments (Debye-Ang^2)
       XXX    -238.9437    XXY      18.8210    XYY     -71.1079
       YYY      84.2380    XXZ      41.0309    XYZ      -6.0431
       YYZ      13.0312    XZZ     -80.3337    YZZ      34.5463
       ZZZ      47.5995
    Hexadecapole Moments (Debye-Ang^3)
      XXXX   -6217.7325   XXXY     183.8392   XXYY   -1144.3950
      XYYY     239.2074   YYYY    -628.4158   XXXZ     909.6076
      XXYZ      18.2269   XYYZ     282.3020   YYYZ      52.9116
      XXZZ   -1685.0769   XYZZ      98.9882   YYZZ    -736.9867
      XZZZ     884.1641   YZZZ      23.0397   ZZZZ   -3802.6153
 -----------------------------------------------------------------
 Calculating analytic gradient of the SCF energy
 Gradient of SCF Energy
            1           2           3           4           5           6
    1  -0.0065091  -0.0088162   0.0187462   0.0005664   0.0035968   0.0034665
    2   0.0001308  -0.0035723  -0.0496698   0.0000504   0.0001144  -0.0000620
    3   0.0052677  -0.0041562  -0.0281938  -0.0061889   0.0027842  -0.0027486
            7           8           9          10          11          12
    1  -0.0006654   0.0047531   0.0000599  -0.0019788  -0.0006281   0.0078307
    2  -0.0001005   0.0001092  -0.0003123   0.0011735   0.0017043   0.0005281
    3   0.0004711   0.0036635  -0.0047355   0.0057520  -0.0015400  -0.0054224
           13          14          15          16          17          18
    1   0.0034768  -0.0169542  -0.0078662   0.0007007   0.0031786   0.0008246
    2   0.0016504   0.0490290   0.0055279  -0.0001244   0.0004230   0.0003307
    3   0.0014399   0.0349046  -0.0013440  -0.0001668  -0.0023093  -0.0006902
           19          20          21          22
    1   0.0005732  -0.0002527  -0.0039262  -0.0001766
    2  -0.0059812   0.0001587  -0.0008095  -0.0002983
    3   0.0050458  -0.0001858  -0.0018936   0.0002462
 Max gradient component =       4.967E-02
 RMS gradient           =       1.114E-02
 Gradient time:  CPU 267.45 s  wall 267.48 s
 Geometry Optimization Parameters
   NAtoms,    NIC,     NZ,  NCons,   NDum,   NFix, NCnnct, MaxDiis
       22     163      22       0       0       0       0       0

 Cartesian Hessian Update
 Hessian updated using BFGS update


** GEOMETRY OPTIMIZATION IN DELOCALIZED INTERNAL COORDINATES **
   Searching for a Minimum

   Optimization Cycle:   2

                       Coordinates (Angstroms)
     ATOM                X               Y               Z
      1  C        -0.0064655958   -0.0002921687   -0.0141478176
      2  C        -0.0105486854    0.0271047060    1.3903901871
      3  Cl        1.5039252719    0.0500049027    2.2594901240
      4  C        -1.2026327985    0.0579762369    2.1091168515
      5  Cl       -1.1851279909    0.0997477544    3.8595095341
      6  C        -2.4184377060    0.0651304681    1.4472127740
      7  H        -3.3438652415    0.0889181407    2.0072889170
      8  C        -2.4411125299    0.0357687610    0.0619286829
      9  Cl       -3.9868965326    0.0210470191   -0.7613423703
     10  C        -1.2547513049    0.0023190434   -0.6662735358
     11  Cl       -1.3607748221   -0.1030663001   -2.4137296963
     12  C         1.2842318144   -0.0348547835   -0.7725507208
     13  C         2.3157380196   -0.9222082059   -0.4331244024
     14  Cl        2.1010929869   -2.0440690855    0.8883495808
     15  C         3.5134061853   -0.9473940629   -1.1349835494
     16  H         4.2888729127   -1.6480087487   -0.8528589430
     17  C         3.7068570766   -0.0798745317   -2.1991618088
     18  Cl        5.2168053738   -0.1082132690   -3.0879636085
     19  C         2.7049374883    0.8130105033   -2.5554023865
     20  H         2.8559025669    1.5004011150   -3.3782768256
     21  C         1.5118882728    0.8318873916   -1.8482226928
     22  H         0.7533911613    1.5512232384   -2.1208074502
   Point Group: c1    Number of degrees of freedom:    60


   Energy is  -3221.092850896

 Hessian updated using BFGS update

 56 Hessian modes will be used to form the next step
  Hessian Eigenvalues:
     0.017062    0.017727    0.019934    0.020626    0.020930    0.022949
     0.023580    0.023824    0.023843    0.024089    0.024090    0.024111
     0.024114    0.024130    0.024135    0.024141    0.024142    0.024255
     0.064352    0.087179    0.159988    0.159995    0.160000    0.160209
     0.215657    0.224211    0.230943    0.234385    0.235522    0.246466
     0.247873    0.249971    0.249992    0.249995    0.250000    0.250000
     0.284301    0.289430    0.300232    0.300749    0.304330    0.348873
     0.356644    0.359940    0.412991    0.426562    0.429995    0.455427
     0.462062    0.464668    0.470855    0.476856    0.478152    0.478242
     0.479142    0.510023

 Minimum search - taking simple RFO step
 Searching for Lamda that Minimizes Along All modes
 Value Taken    Lamda =  -0.03277163
 Calculated Step too Large.  Step scaled by  0.567871
 Step Taken.  Stepsize is  0.300000

                             Maximum     Tolerance    Cnvgd?
         Gradient           0.046274      0.000300      NO
         Displacement       0.227741      0.001200      NO
         Energy change     -0.024181      0.000001      NO


 New Cartesian Coordinates Obtained by Inverse Iteration

 Displacement from previous Coordinates is:  0.443475
 ----------------------------------------------------------------
             Standard Nuclear Orientation (Angstroms)
    I     Atom           X                Y                Z
 ----------------------------------------------------------------
    1      C       0.0121418727    -0.0108387199     0.0128336593
    2      C      -0.0098733474     0.0423308841     1.4203690259
    3      Cl      1.4878472345     0.0926541512     2.3042644444
    4      C      -1.2198031361     0.0803333578     2.1188833223
    5      Cl     -1.2610121035     0.1510937713     3.8644580315
    6      C      -2.4239743171     0.0772976517     1.4336561325
    7      H      -3.3578466282     0.1107747697     1.9772876604
    8      C      -2.4270804657     0.0313822767     0.0472469271
    9      Cl     -3.9734858507     0.0172163519    -0.7693829109
   10      C      -1.2234523676    -0.0135164924    -0.6618767058
   11      Cl     -1.2636894623    -0.1294380271    -2.4087648720
   12      C       1.2941132568    -0.0521591131    -0.7474031938
   13      C       2.3302803885    -0.9514200687    -0.4437922601
   14      Cl      2.1467205710    -2.1086672608     0.8485632180
   15      C       3.5193951657    -0.9660574291    -1.1642172595
   16      H       4.2968325782    -1.6736344861    -0.9090372734
   17      C       3.6897022308    -0.0749394015    -2.2145854318
   18      Cl      5.1839371582    -0.0914746026    -3.1279114809
   19      C       2.6841935731     0.8265004453    -2.5466986545
   20      H       2.8219641329     1.5246586428    -3.3623418453
   21      C       1.5042660074     0.8282722741    -1.8174246481
   22      H       0.7352594321     1.5461891491    -2.0696850420
 ----------------------------------------------------------------
 Nuclear Repulsion Energy =        2060.78102797 hartrees
 There are       89 alpha and       89 beta electrons
 Applying Cartesian multipole field
    Component          Value
    ---------          -----
     (2,0,0)        1.00000E-12
     (0,2,0)        2.00000E-11
     (0,0,2)       -3.00000E-11
 Nucleus-field energy     =    -0.0000000745 hartrees
 Requested basis set is 6-311++G(d,p)
 There are 170 shells and 472 basis functions
 A cutoff of  1.0D-15 yielded  10955 shell pairs
 There are     92530 function pairs (     99488 Cartesian)
 Smallest overlap matrix eigenvalue = 1.95E-07
 Linear dependence detected in AO basis
 Number of orthogonalized atomic orbitals = 466
 Maximum deviation from orthogonality = 1.672E-10
 Guess from superposition of atomic densities
 Warning:  Energy on first SCF cycle will be non-variational
 SAD guess density has 178.000000 electrons

 -----------------------------------------------------------------------
  General SCF calculation program by
  Eric Jon Sundstrom, Paul Horn, Yuezhi Mao, Dmitri Zuev, Alec White,
  David Stuck, Shaama M.S., Shane Yost, Joonho Lee, David Small,
  Daniel Levine, Susi Lehtola, Hugh Burton, Evgeny Epifanovsky,
  Bang C. Huynh
 -----------------------------------------------------------------------
 Exchange:     0.2000 Hartree-Fock + 0.0800 Slater + 0.7200 B88
 Correlation:  0.1900 VWN1RPA + 0.8100 LYP
 Using SG-1 standard quadrature grid
 A restricted SCF calculation will be
 performed using DIIS
 SCF converges when DIIS error is below 1.0e-08
 ---------------------------------------
  Cycle       Energy         DIIS error
 ---------------------------------------
    1   -3225.4176690581      2.84e-02  
    2   -3220.9796054465      2.15e-03  
    3   -3220.9145851096      2.57e-03  
    4   -3221.1001543052      4.81e-04  
    5   -3221.1058986956      2.02e-04  
    6   -3221.1068684072      9.15e-05  
    7   -3221.1070962843      2.14e-05  
    8   -3221.1071060768      9.25e-06  
    9   -3221.1071083009      2.58e-06  
   10   -3221.1071084750      8.84e-07  
   11   -3221.1071084955      2.39e-07  
   12   -3221.1071084966      1.28e-07  
   13   -3221.1071084972      3.89e-08  
   14   -3221.1071084970      1.15e-08  
   15   -3221.1071084971      4.82e-09  Convergence criterion met
 ---------------------------------------
 SCF time:   CPU 769.59s  wall 770.00s 
 SCF   energy in the final basis set =    -3221.1071084971
 Total energy in the final basis set =    -3221.1071084971

 --------------------------------------------------------------

                    Orbital Energies (a.u.)
 --------------------------------------------------------------

 Alpha MOs
 -- Occupied --
********-101.5793-101.5783-101.5718-101.5708-101.5662 -10.2796 -10.2775
-10.2770 -10.2762 -10.2673 -10.2641 -10.2469 -10.2296 -10.2263 -10.2136
-10.2134 -10.2086  -9.4943  -9.4939  -9.4929  -9.4870  -9.4864  -9.4824
 -7.2590  -7.2588  -7.2576  -7.2517  -7.2510  -7.2492  -7.2488  -7.2484
 -7.2481  -7.2477  -7.2471  -7.2470  -7.2417  -7.2412  -7.2409  -7.2408
 -7.2370  -7.2365  -0.9621  -0.9319  -0.9214  -0.9002  -0.8862  -0.8758
 -0.8540  -0.8400  -0.7985  -0.7735  -0.7488  -0.7426  -0.6698  -0.6500
 -0.6225  -0.6141  -0.5534  -0.5513  -0.5302  -0.5138  -0.4977  -0.4833
 -0.4697  -0.4676  -0.4621  -0.4593  -0.4409  -0.4344  -0.4217  -0.4176
 -0.4053  -0.3987  -0.3917  -0.3806  -0.3633  -0.3590  -0.3473  -0.3435
 -0.3379  -0.3334  -0.3292  -0.3256  -0.3051  -0.2954  -0.2756  -0.2635
 -0.2608
 -- Virtual --
 -0.0785  -0.0581  -0.0496  -0.0420  -0.0330  -0.0168  -0.0100  -0.0084
  0.0001   0.0095   0.0116   0.0152   0.0229   0.0285   0.0320   0.0399
  0.0449   0.0483   0.0517   0.0546   0.0613   0.0697   0.0742   0.0769
  0.0803   0.0835   0.0880   0.0897   0.0943   0.0946   0.1003   0.1037
  0.1085   0.1108   0.1125   0.1160   0.1173   0.1197   0.1220   0.1258
  0.1270   0.1310   0.1325   0.1356   0.1386   0.1409   0.1430   0.1490
  0.1508   0.1578   0.1604   0.1655   0.1749   0.1757   0.1794   0.1845
  0.1919   0.1970   0.1997   0.2015   0.2038   0.2059   0.2122   0.2161
  0.2208   0.2236   0.2265   0.2301   0.2355   0.2408   0.2432   0.2482
  0.2492   0.2540   0.2569   0.2615   0.2629   0.2713   0.2733   0.2751
  0.2785   0.2793   0.2901   0.2908   0.2966   0.2993   0.3055   0.3134
  0.3138   0.3199   0.3246   0.3375   0.3411   0.3473   0.3679   0.3903
  0.4105   0.4181   0.4217   0.4294   0.4353   0.4423   0.4476   0.4525
  0.4530   0.4619   0.4685   0.4694   0.4822   0.4883   0.4910   0.4996
  0.5039   0.5115   0.5157   0.5174   0.5273   0.5426   0.5513   0.5544
  0.5567   0.5672   0.5753   0.5818   0.5841   0.5948   0.5976   0.5987
  0.6104   0.6166   0.6193   0.6219   0.6231   0.6290   0.6439   0.6595
  0.6655   0.6715   0.6750   0.6894   0.7025   0.7065   0.7132   0.7258
  0.7332   0.7449   0.7875   0.7919   0.7979   0.8094   0.8137   0.8145
  0.8291   0.8328   0.8364   0.8406   0.8426   0.8448   0.8464   0.8502
  0.8524   0.8561   0.8621   0.8693   0.8722   0.8809   0.8879   0.8915
  0.8979   0.9064   0.9109   0.9157   0.9273   0.9290   0.9350   0.9366
  0.9407   0.9552   0.9581   0.9593   0.9630   0.9687   0.9724   0.9820
  0.9925   0.9942   0.9978   1.0127   1.0195   1.0429   1.0499   1.0743
  1.0812   1.0909   1.1073   1.1300   1.1580   1.1680   1.1782   1.1946
  1.2109   1.2266   1.2274   1.2358   1.2447   1.2570   1.2768   1.2821
  1.2985   1.3053   1.3143   1.3376   1.3398   1.3611   1.3727   1.3985
  1.4313   1.4532   1.4847   1.5130   1.5163   1.5401   1.5508   1.5605
  1.5733   1.5844   1.5982   1.6049   1.6491   1.6658   1.6892   1.6976
  1.7228   1.7308   1.7544   1.7685   1.7922   1.8136   1.8285   1.8472
  1.8624   1.8666   1.8903   1.8993   1.9119   1.9420   1.9440   1.9585
  1.9648   1.9846   1.9985   2.0337   2.0436   2.0555   2.0692   2.1235
  2.1369   2.1537   2.1831   2.2153   2.2405   2.2467   2.2599   2.2641
  2.2706   2.2859   2.2963   2.3193   2.3293   2.3426   2.3539   2.3724
  2.3806   2.4033   2.4195   2.4231   2.4542   2.4613   2.4790   2.5162
  2.5245   2.5417   2.5496   2.5612   2.5685   2.5976   2.6063   2.6272
  2.6346   2.6459   2.6765   2.6796   2.7170   2.7279   2.7373   2.7477
  2.7553   2.7625   2.7910   2.8054   2.8208   2.8348   2.8492   2.8851
  2.9081   2.9311   2.9602   3.0405   3.0651   3.0740   3.1150   3.1184
  3.1249   3.1611   3.1981   3.2225   3.2508   3.2616   3.3342   3.3582
  3.4317   3.5083   3.5318   3.5632   3.6424   3.7682   3.7967   3.8304
  3.8953   3.9983   4.0605   4.1299   4.3921   4.7950   4.8205   9.7442
  9.7700   9.7768   9.8042   9.8160   9.8602  23.3242  23.5327  23.7841
 23.8574  23.8608  23.9080  23.9352  23.9502  24.0291  24.0592  24.0814
 24.1390  25.8072  25.8161  25.8174  25.9071  25.9402  26.0450  26.1090
 26.1171  26.1693  26.2133  26.2917  26.3720  26.5404  26.5986  26.6003
 26.7191  26.8200  26.9743 215.7366 215.7615 215.7708 215.8042 215.8185
215.8730
 --------------------------------------------------------------

          Ground-State Mulliken Net Atomic Charges

     Atom                 Charge (a.u.)
  ----------------------------------------
      1 C                    -0.231165
      2 C                    -0.660704
      3 Cl                    0.635524
      4 C                     0.388571
      5 Cl                    0.475629
      6 C                    -1.542951
      7 H                     0.215514
      8 C                     0.299269
      9 Cl                    0.479704
     10 C                    -0.736582
     11 Cl                    0.650246
     12 C                     0.249143
     13 C                    -0.170134
     14 Cl                    0.397739
     15 C                    -0.632411
     16 H                     0.223849
     17 C                     0.080954
     18 Cl                    0.472013
     19 C                    -0.431566
     20 H                     0.200887
     21 C                    -0.555809
     22 H                     0.192279
  ----------------------------------------
  Sum of atomic charges =     0.000000

 -----------------------------------------------------------------
                    Cartesian Multipole Moments
 -----------------------------------------------------------------
    Charge (ESU x 10^10)
                -0.0000
    Dipole Moment (Debye)
         X      -0.5324      Y       0.8831      Z      -0.3916
       Tot       1.1030
    Quadrupole Moments (Debye-Ang)
        XX    -145.3171     XY      -0.4151     YY    -144.8894
        XZ      -2.1415     YZ      -3.7211     ZZ    -145.2232
    Octopole Moments (Debye-Ang^2)
       XXX    -242.3565    XXY      18.4871    XYY     -70.8866
       YYY      83.2736    XXZ      41.7609    XYZ      -5.3770
       YYZ      13.1160    XZZ     -81.2136    YZZ      35.0021
       ZZZ      48.9171
    Hexadecapole Moments (Debye-Ang^3)
      XXXX   -6182.1021   XXXY     188.6434   XXYY   -1140.4328
      XYYY     244.3881   YYYY    -650.8658   XXXZ     934.6449
      XXYZ      15.1270   XYYZ     290.2316   YYYZ      35.7969
      XXZZ   -1689.2190   XYZZ     101.6114   YYZZ    -746.1156
      XZZZ     907.4537   YZZZ      10.0625   ZZZZ   -3835.7721
 -----------------------------------------------------------------
 Calculating analytic gradient of the SCF energy
 Gradient of SCF Energy
            1           2           3           4           5           6
    1  -0.0028332  -0.0034340   0.0111113  -0.0005961   0.0008233   0.0008032
    2   0.0006030  -0.0022536  -0.0314582  -0.0001793   0.0001624  -0.0000615
    3   0.0008299  -0.0014940  -0.0186493  -0.0020641   0.0014694  -0.0005962
            7           8           9          10          11          12
    1  -0.0001842   0.0014215  -0.0011931   0.0012014   0.0062004   0.0012124
    2  -0.0000412   0.0001340  -0.0000685   0.0010899   0.0031806   0.0007489
    3   0.0001821   0.0026118  -0.0009157   0.0024740  -0.0008121  -0.0035959
           13          14          15          16          17          18
    1   0.0033212  -0.0097579  -0.0037857   0.0002904   0.0022300  -0.0002022
    2  -0.0007512   0.0316119   0.0021902  -0.0001522   0.0005591   0.0001481
    3   0.0017809   0.0209591   0.0002234  -0.0000056  -0.0014782  -0.0000346
           19          20          21          22
    1   0.0001726  -0.0003385  -0.0046419  -0.0018208
    2  -0.0028489   0.0002010  -0.0026926  -0.0001218
    3   0.0019605  -0.0001855  -0.0021420  -0.0005181
 Max gradient component =       3.161E-02
 RMS gradient           =       6.970E-03
 Gradient time:  CPU 265.57 s  wall 265.61 s
 Geometry Optimization Parameters
   NAtoms,    NIC,     NZ,  NCons,   NDum,   NFix, NCnnct, MaxDiis
       22     163      22       0       0       0       0       0

 Cartesian Hessian Update
 Hessian updated using BFGS update


** GEOMETRY OPTIMIZATION IN DELOCALIZED INTERNAL COORDINATES **
   Searching for a Minimum

   Optimization Cycle:   3

                       Coordinates (Angstroms)
     ATOM                X               Y               Z
      1  C         0.0121418727   -0.0108387199    0.0128336593
      2  C        -0.0098733474    0.0423308841    1.4203690259
      3  Cl        1.4878472345    0.0926541512    2.3042644444
      4  C        -1.2198031361    0.0803333578    2.1188833223
      5  Cl       -1.2610121035    0.1510937713    3.8644580315
      6  C        -2.4239743171    0.0772976517    1.4336561325
      7  H        -3.3578466282    0.1107747697    1.9772876604
      8  C        -2.4270804657    0.0313822767    0.0472469271
      9  Cl       -3.9734858507    0.0172163519   -0.7693829109
     10  C        -1.2234523676   -0.0135164924   -0.6618767058
     11  Cl       -1.2636894623   -0.1294380271   -2.4087648720
     12  C         1.2941132568   -0.0521591131   -0.7474031938
     13  C         2.3302803885   -0.9514200687   -0.4437922601
     14  Cl        2.1467205710   -2.1086672608    0.8485632180
     15  C         3.5193951657   -0.9660574291   -1.1642172595
     16  H         4.2968325782   -1.6736344861   -0.9090372734
     17  C         3.6897022308   -0.0749394015   -2.2145854318
     18  Cl        5.1839371582   -0.0914746026   -3.1279114809
     19  C         2.6841935731    0.8265004453   -2.5466986545
     20  H         2.8219641329    1.5246586428   -3.3623418453
     21  C         1.5042660074    0.8282722741   -1.8174246481
     22  H         0.7352594321    1.5461891491   -2.0696850420
   Point Group: c1    Number of degrees of freedom:    60


   Energy is  -3221.107108497

 Hessian updated using BFGS update

 58 Hessian modes will be used to form the next step
  Hessian Eigenvalues:
     0.017056    0.017718    0.019628    0.020829    0.020933    0.022942
     0.023572    0.023829    0.023842    0.024089    0.024090    0.024113
     0.024114    0.024131    0.024135    0.024139    0.024143    0.025053
     0.057786    0.085887    0.159985    0.160000    0.160009    0.160176
     0.216468    0.224175    0.230948    0.235417    0.235546    0.247499
     0.249099    0.249981    0.249994    0.249996    0.250000    0.255447
     0.289388    0.292351    0.300284    0.300904    0.301328    0.309029
     0.354307    0.356636    0.356687    0.370612    0.413093    0.426122
     0.429992    0.455113    0.462465    0.467689    0.471403    0.478062
     0.478168    0.479027    0.484001    0.526435

 Minimum search - taking simple RFO step
 Searching for Lamda that Minimizes Along All modes
 Value Taken    Lamda =  -0.02149173
 Calculated Step too Large.  Step scaled by  0.549392
 Step Taken.  Stepsize is  0.300000

                             Maximum     Tolerance    Cnvgd?
         Gradient           0.028662      0.000300      NO
         Displacement       0.185488      0.001200      NO
         Energy change     -0.014258      0.000001      NO


 New Cartesian Coordinates Obtained by Inverse Iteration

 Displacement from previous Coordinates is:  0.641198
 ----------------------------------------------------------------
             Standard Nuclear Orientation (Angstroms)
    I     Atom           X                Y                Z
 ----------------------------------------------------------------
    1      C       0.0069789294    -0.0158677074     0.0000078874
    2      C      -0.0050213514     0.0778367738     1.4064569593
    3      Cl      1.4950483048     0.1527784071     2.2771680853
    4      C      -1.2113259800     0.1275279391     2.1114788411
    5      Cl     -1.2491604037     0.2467979193     3.8518448627
    6      C      -2.4204336203     0.0937182851     1.4336684709
    7      H      -3.3507482469     0.1351915227     1.9819846900
    8      C      -2.4336714060    -0.0030365768     0.0492170278
    9      Cl     -3.9861480641    -0.0699521399    -0.7477972521
   10      C      -1.2353169251    -0.0611790187    -0.6673762552
   11      Cl     -1.3072097992    -0.2772567736    -2.4014579265
   12      C       1.2883165442    -0.0596050671    -0.7555720365
   13      C       2.3057445451    -0.9878395089    -0.4809019689
   14      Cl      2.1038628836    -2.1815491230     0.7768210217
   15      C       3.5003745795    -1.0003205790    -1.1957280577
   16      H       4.2618505950    -1.7315601614    -0.9633862533
   17      C       3.6925562317    -0.0682729340    -2.2065488209
   18      Cl      5.1942185266    -0.0783590470    -3.1090838023
   19      C       2.7129527912     0.8735436141    -2.5054597714
   20      H       2.8746341222     1.6047364399    -3.2862976590
   21      C       1.5294664301     0.8654108174    -1.7819667914
   22      H       0.7794672362     1.6138150428    -2.0026304076
 ----------------------------------------------------------------
 Nuclear Repulsion Energy =        2057.11331077 hartrees
 There are       89 alpha and       89 beta electrons
 Applying Cartesian multipole field
    Component          Value
    ---------          -----
     (2,0,0)        1.00000E-12
     (0,2,0)        2.00000E-11
     (0,0,2)       -3.00000E-11
 Nucleus-field energy     =    -0.0000000725 hartrees
 Requested basis set is 6-311++G(d,p)
 There are 170 shells and 472 basis functions
 A cutoff of  1.0D-15 yielded  10947 shell pairs
 There are     92508 function pairs (     99475 Cartesian)
 Smallest overlap matrix eigenvalue = 1.99E-07
 Linear dependence detected in AO basis
 Number of orthogonalized atomic orbitals = 466
 Maximum deviation from orthogonality = 3.103E-10
 Guess from superposition of atomic densities
 Warning:  Energy on first SCF cycle will be non-variational
 SAD guess density has 178.000000 electrons

 -----------------------------------------------------------------------
  General SCF calculation program by
  Eric Jon Sundstrom, Paul Horn, Yuezhi Mao, Dmitri Zuev, Alec White,
  David Stuck, Shaama M.S., Shane Yost, Joonho Lee, David Small,
  Daniel Levine, Susi Lehtola, Hugh Burton, Evgeny Epifanovsky,
  Bang C. Huynh
 -----------------------------------------------------------------------
 Exchange:     0.2000 Hartree-Fock + 0.0800 Slater + 0.7200 B88
 Correlation:  0.1900 VWN1RPA + 0.8100 LYP
 Using SG-1 standard quadrature grid
 A restricted SCF calculation will be
 performed using DIIS
 SCF converges when DIIS error is below 1.0e-08
 ---------------------------------------
  Cycle       Energy         DIIS error
 ---------------------------------------
    1   -3225.3955031643      2.84e-02  
    2   -3220.9899005993      2.14e-03  
    3   -3220.9261785239      2.56e-03  
    4   -3221.1096262888      4.78e-04  
    5   -3221.1153131402      2.01e-04  
    6   -3221.1162778578      9.05e-05  
    7   -3221.1165010667      2.07e-05  
    8   -3221.1165100833      9.43e-06  
    9   -3221.1165124097      2.60e-06  
   10   -3221.1165125850      9.12e-07  
   11   -3221.1165126067      2.51e-07  
   12   -3221.1165126080      1.31e-07  
   13   -3221.1165126086      3.66e-08  
   14   -3221.1165126087      1.24e-08  
   15   -3221.1165126087      4.53e-09  Convergence criterion met
 ---------------------------------------
 SCF time:   CPU 773.90s  wall 774.00s 
 SCF   energy in the final basis set =    -3221.1165126087
 Total energy in the final basis set =    -3221.1165126087

 --------------------------------------------------------------

                    Orbital Energies (a.u.)
 --------------------------------------------------------------

 Alpha MOs
 -- Occupied --
********-101.5791-101.5784-101.5722-101.5716-101.5672 -10.2796 -10.2774
-10.2764 -10.2758 -10.2676 -10.2644 -10.2467 -10.2296 -10.2260 -10.2143
-10.2139 -10.2093  -9.4939  -9.4938  -9.4929  -9.4881  -9.4861  -9.4831
 -7.2587  -7.2586  -7.2577  -7.2529  -7.2508  -7.2488  -7.2487  -7.2481
 -7.2479  -7.2478  -7.2477  -7.2472  -7.2429  -7.2420  -7.2410  -7.2405
 -7.2378  -7.2373  -0.9615  -0.9316  -0.9216  -0.8996  -0.8860  -0.8765
 -0.8537  -0.8399  -0.7985  -0.7731  -0.7484  -0.7422  -0.6697  -0.6493
 -0.6220  -0.6143  -0.5534  -0.5509  -0.5299  -0.5151  -0.4973  -0.4833
 -0.4697  -0.4672  -0.4620  -0.4584  -0.4399  -0.4346  -0.4219  -0.4155
 -0.4050  -0.3993  -0.3894  -0.3793  -0.3632  -0.3584  -0.3471  -0.3428
 -0.3373  -0.3330  -0.3298  -0.3255  -0.3111  -0.2939  -0.2763  -0.2647
 -0.2622
 -- Virtual --
 -0.0773  -0.0581  -0.0494  -0.0415  -0.0353  -0.0167  -0.0091  -0.0084
  0.0003   0.0091   0.0122   0.0152   0.0231   0.0286   0.0319   0.0402
  0.0448   0.0483   0.0512   0.0550   0.0605   0.0691   0.0743   0.0768
  0.0801   0.0828   0.0880   0.0903   0.0942   0.0946   0.1008   0.1037
  0.1081   0.1098   0.1126   0.1156   0.1171   0.1198   0.1216   0.1251
  0.1262   0.1306   0.1320   0.1347   0.1385   0.1402   0.1436   0.1483
  0.1511   0.1574   0.1593   0.1648   0.1739   0.1750   0.1784   0.1847
  0.1910   0.1948   0.1993   0.2011   0.2031   0.2055   0.2116   0.2167
  0.2214   0.2245   0.2267   0.2303   0.2346   0.2403   0.2447   0.2470
  0.2487   0.2542   0.2576   0.2622   0.2627   0.2698   0.2735   0.2768
  0.2787   0.2801   0.2893   0.2897   0.2951   0.2977   0.3038   0.3120
  0.3154   0.3196   0.3241   0.3396   0.3412   0.3467   0.3665   0.3915
  0.4125   0.4172   0.4210   0.4294   0.4349   0.4422   0.4463   0.4525
  0.4549   0.4643   0.4685   0.4729   0.4864   0.4895   0.4909   0.4979
  0.5039   0.5068   0.5138   0.5144   0.5271   0.5432   0.5525   0.5553
  0.5631   0.5659   0.5778   0.5808   0.5854   0.5927   0.5959   0.5978
  0.6081   0.6144   0.6187   0.6223   0.6251   0.6336   0.6444   0.6595
  0.6674   0.6708   0.6768   0.6896   0.7020   0.7066   0.7139   0.7231
  0.7319   0.7500   0.7880   0.7919   0.7983   0.8075   0.8163   0.8184
  0.8292   0.8350   0.8362   0.8410   0.8438   0.8461   0.8471   0.8506
  0.8522   0.8548   0.8607   0.8729   0.8750   0.8813   0.8870   0.8902
  0.8957   0.9085   0.9092   0.9163   0.9252   0.9303   0.9344   0.9390
  0.9394   0.9521   0.9583   0.9598   0.9642   0.9652   0.9735   0.9820
  0.9896   0.9945   0.9997   1.0073   1.0161   1.0394   1.0447   1.0696
  1.0750   1.0922   1.1056   1.1309   1.1595   1.1643   1.1794   1.1932
  1.2068   1.2258   1.2296   1.2379   1.2417   1.2584   1.2717   1.2802
  1.2984   1.3085   1.3097   1.3347   1.3430   1.3631   1.3706   1.3999
  1.4329   1.4548   1.4851   1.5140   1.5171   1.5418   1.5502   1.5592
  1.5729   1.5858   1.5988   1.6031   1.6485   1.6676   1.6871   1.6988
  1.7243   1.7308   1.7520   1.7687   1.7902   1.8126   1.8252   1.8454
  1.8609   1.8705   1.8895   1.9011   1.9134   1.9407   1.9446   1.9596
  1.9619   1.9849   1.9981   2.0308   2.0431   2.0551   2.0690   2.1252
  2.1350   2.1538   2.1834   2.2160   2.2397   2.2448   2.2594   2.2661
  2.2749   2.2806   2.3043   2.3170   2.3222   2.3341   2.3543   2.3749
  2.3865   2.4007   2.4146   2.4245   2.4521   2.4624   2.4818   2.5160
  2.5261   2.5403   2.5481   2.5608   2.5656   2.5966   2.6050   2.6265
  2.6345   2.6478   2.6788   2.6819   2.7124   2.7262   2.7366   2.7467
  2.7543   2.7618   2.7852   2.8030   2.8200   2.8295   2.8466   2.8826
  2.9046   2.9350   2.9635   3.0413   3.0656   3.0722   3.1132   3.1165
  3.1231   3.1591   3.1966   3.2229   3.2474   3.2599   3.3327   3.3575
  3.4314   3.5085   3.5280   3.5639   3.6446   3.7679   3.7951   3.8306
  3.8961   3.9990   4.0620   4.1274   4.3824   4.7917   4.8194   9.7440
  9.7702   9.7786   9.8050   9.8195   9.8547  23.3270  23.5347  23.7806
 23.8587  23.8607  23.9091  23.9339  23.9456  24.0303  24.0561  24.0788
 24.1371  25.8059  25.8163  25.8172  25.9296  25.9556  26.0038  26.1014
 26.1179  26.1662  26.1728  26.2768  26.3904  26.5399  26.5925  26.5964
 26.7163  26.8117  26.9728 215.7367 215.7616 215.7730 215.8063 215.8222
215.8638
 --------------------------------------------------------------

          Ground-State Mulliken Net Atomic Charges

     Atom                 Charge (a.u.)
  ----------------------------------------
      1 C                    -0.220685
      2 C                    -0.653524
      3 Cl                    0.623414
      4 C                     0.399856
      5 Cl                    0.475815
      6 C                    -1.544508
      7 H                     0.217809
      8 C                     0.205183
      9 Cl                    0.488242
     10 C                    -0.639898
     11 Cl                    0.616544
     12 C                     0.254919
     13 C                    -0.119887
     14 Cl                    0.361843
     15 C                    -0.587114
     16 H                     0.225204
     17 C                     0.090021
     18 Cl                    0.473737
     19 C                    -0.435907
     20 H                     0.201611
     21 C                    -0.627779
     22 H                     0.195104
  ----------------------------------------
  Sum of atomic charges =     0.000000

 -----------------------------------------------------------------
                    Cartesian Multipole Moments
 -----------------------------------------------------------------
    Charge (ESU x 10^10)
                -0.0000
    Dipole Moment (Debye)
         X      -0.5082      Y       0.9568      Z      -0.3642
       Tot       1.1430
    Quadrupole Moments (Debye-Ang)
        XX    -145.3141     XY      -0.4344     YY    -144.4456
        XZ      -2.2538     YZ      -3.6410     ZZ    -145.4784
    Octopole Moments (Debye-Ang^2)
       XXX    -240.6087    XXY      20.1717    XYY     -68.7475
       YYY      88.0272    XXZ      41.8404    XYZ      -5.4312
       YYZ      13.2736    XZZ     -80.9925    YZZ      36.4525
       ZZZ      53.7007
    Hexadecapole Moments (Debye-Ang^3)
      XXXX   -6198.8648   XXXY     166.9486   XXYY   -1145.0564
      XYYY     220.9576   YYYY    -691.8324   XXXZ     937.3277
      XXYZ       2.7588   XYYZ     289.0359   YYYZ      -7.1707
      XXZZ   -1681.9626   XYZZ      96.2661   YYZZ    -742.7656
      XZZZ     913.7987   YZZZ     -23.2858   ZZZZ   -3791.1568
 -----------------------------------------------------------------
 Calculating analytic gradient of the SCF energy
 Gradient of SCF Energy
            1           2           3           4           5           6
    1   0.0010858  -0.0007284   0.0053504   0.0004079   0.0002713  -0.0002160
    2   0.0012218  -0.0019047  -0.0220937  -0.0002682   0.0000288   0.0000570
    3  -0.0003042   0.0003312  -0.0133069  -0.0003993   0.0002119   0.0001408
            7           8           9          10          11          12
    1   0.0000063   0.0009223  -0.0002191  -0.0001971  -0.0000305  -0.0013035
    2  -0.0001232   0.0000136  -0.0002068   0.0020020   0.0006735  -0.0002312
    3  -0.0000478  -0.0003029  -0.0003155   0.0008472  -0.0004238  -0.0004250
           13          14          15          16          17          18
    1   0.0017772  -0.0052720  -0.0008708  -0.0000644   0.0009625  -0.0002834
    2  -0.0003860   0.0221673   0.0006499   0.0000363   0.0001736   0.0001260
    3   0.0018396   0.0140242   0.0001831   0.0000549  -0.0009562   0.0001615
           19          20          21          22
    1  -0.0001732  -0.0002129  -0.0013571   0.0001447
    2  -0.0006738   0.0000480  -0.0016530   0.0003427
    3   0.0003917  -0.0000096  -0.0017319   0.0000370
 Max gradient component =       2.217E-02
 RMS gradient           =       4.678E-03
 Gradient time:  CPU 264.10 s  wall 264.10 s
 Geometry Optimization Parameters
   NAtoms,    NIC,     NZ,  NCons,   NDum,   NFix, NCnnct, MaxDiis
       22     163      22       0       0       0       0       0

 Cartesian Hessian Update
 Hessian updated using BFGS update


** GEOMETRY OPTIMIZATION IN DELOCALIZED INTERNAL COORDINATES **
   Searching for a Minimum

   Optimization Cycle:   4

                       Coordinates (Angstroms)
     ATOM                X               Y               Z
      1  C         0.0069789294   -0.0158677074    0.0000078874
      2  C        -0.0050213514    0.0778367738    1.4064569593
      3  Cl        1.4950483048    0.1527784071    2.2771680853
      4  C        -1.2113259800    0.1275279391    2.1114788411
      5  Cl       -1.2491604037    0.2467979193    3.8518448627
      6  C        -2.4204336203    0.0937182851    1.4336684709
      7  H        -3.3507482469    0.1351915227    1.9819846900
      8  C        -2.4336714060   -0.0030365768    0.0492170278
      9  Cl       -3.9861480641   -0.0699521399   -0.7477972521
     10  C        -1.2353169251   -0.0611790187   -0.6673762552
     11  Cl       -1.3072097992   -0.2772567736   -2.4014579265
     12  C         1.2883165442   -0.0596050671   -0.7555720365
     13  C         2.3057445451   -0.9878395089   -0.4809019689
     14  Cl        2.1038628836   -2.1815491230    0.7768210217
     15  C         3.5003745795   -1.0003205790   -1.1957280577
     16  H         4.2618505950   -1.7315601614   -0.9633862533
     17  C         3.6925562317   -0.0682729340   -2.2065488209
     18  Cl        5.1942185266   -0.0783590470   -3.1090838023
     19  C         2.7129527912    0.8735436141   -2.5054597714
     20  H         2.8746341222    1.6047364399   -3.2862976590
     21  C         1.5294664301    0.8654108174   -1.7819667914
     22  H         0.7794672362    1.6138150428   -2.0026304076
   Point Group: c1    Number of degrees of freedom:    60


   Energy is  -3221.116512609

 Hessian updated using BFGS update

 60 Hessian modes will be used to form the next step
  Hessian Eigenvalues:
     0.017653    0.018317    0.019712    0.020915    0.021029    0.022910
     0.023574    0.023830    0.023839    0.024088    0.024090    0.024113
     0.024115    0.024128    0.024135    0.024139    0.024143    0.027914
     0.046034    0.075668    0.159994    0.160005    0.160029    0.160265
     0.217005    0.224595    0.230949    0.235516    0.236088    0.247487
     0.249781    0.249993    0.249996    0.250000    0.250321    0.256414
     0.289460    0.292454    0.300902    0.300983    0.301041    0.301382
     0.318244    0.354881    0.356665    0.356684    0.356703    0.375052
     0.413147    0.426930    0.429991    0.456142    0.462463    0.467673
     0.471642    0.478085    0.478169    0.479073    0.484564    0.583150

 Minimum search - taking simple RFO step
 Searching for Lamda that Minimizes Along All modes
 Value Taken    Lamda =  -0.01222129
 Calculated Step too Large.  Step scaled by  0.636641
 Step Taken.  Stepsize is  0.300000

                             Maximum     Tolerance    Cnvgd?
         Gradient           0.019964      0.000300      NO
         Displacement       0.222608      0.001200      NO
         Energy change     -0.009404      0.000001      NO


 New Cartesian Coordinates Obtained by Inverse Iteration

 Displacement from previous Coordinates is:  0.486051
 ----------------------------------------------------------------
             Standard Nuclear Orientation (Angstroms)
    I     Atom           X                Y                Z
 ----------------------------------------------------------------
    1      C       0.0083327582    -0.0311400935     0.0053472595
    2      C      -0.0031527955     0.1040546593     1.4078395698
    3      Cl      1.4972548929     0.2125626601     2.2741677542
    4      C      -1.2114926376     0.1660177585     2.1088317365
    5      Cl     -1.2550328217     0.3367379706     3.8438122770
    6      C      -2.4191537981     0.1050848381     1.4288115188
    7      H      -3.3504388227     0.1605175617     1.9742755316
    8      C      -2.4310001700    -0.0339012866     0.0475295760
    9      Cl     -3.9806535345    -0.1236364345    -0.7499072413
   10      C      -1.2300440933    -0.1076444323    -0.6640401784
   11      Cl     -1.2865734608    -0.3658126707    -2.3910565284
   12      C       1.2900399731    -0.0684510994    -0.7495495485
   13      C       2.2928957507    -1.0186243557    -0.5090363457
   14      Cl      2.0747698802    -2.2541555952     0.7084296691
   15      C       3.4866729388    -1.0250465602    -1.2269138565
   16      H       4.2380223910    -1.7747647433    -1.0231975441
   17      C       3.6887875575    -0.0594320410    -2.2033390693
   18      Cl      5.1892838010    -0.0617737744    -3.1105868340
   19      C       2.7225316972     0.9060428167    -2.4704834396
   20      H       2.8942158130     1.6588806896    -3.2279158431
   21      C       1.5395306818     0.8865169265    -1.7457429049
   22      H       0.7916399217     1.6445253301    -1.9428347153
 ----------------------------------------------------------------
 Nuclear Repulsion Energy =        2054.30815449 hartrees
 There are       89 alpha and       89 beta electrons
 Applying Cartesian multipole field
    Component          Value
    ---------          -----
     (2,0,0)        1.00000E-12
     (0,2,0)        2.00000E-11
     (0,0,2)       -3.00000E-11
 Nucleus-field energy     =    -0.0000000712 hartrees
 Requested basis set is 6-311++G(d,p)
 There are 170 shells and 472 basis functions
 A cutoff of  1.0D-15 yielded  10942 shell pairs
 There are     92496 function pairs (     99463 Cartesian)
 Smallest overlap matrix eigenvalue = 1.98E-07
 Linear dependence detected in AO basis
 Number of orthogonalized atomic orbitals = 466
 Maximum deviation from orthogonality = 3.677E-10
 Guess from superposition of atomic densities
 Warning:  Energy on first SCF cycle will be non-variational
 SAD guess density has 178.000000 electrons

 -----------------------------------------------------------------------
  General SCF calculation program by
  Eric Jon Sundstrom, Paul Horn, Yuezhi Mao, Dmitri Zuev, Alec White,
  David Stuck, Shaama M.S., Shane Yost, Joonho Lee, David Small,
  Daniel Levine, Susi Lehtola, Hugh Burton, Evgeny Epifanovsky,
  Bang C. Huynh
 -----------------------------------------------------------------------
 Exchange:     0.2000 Hartree-Fock + 0.0800 Slater + 0.7200 B88
 Correlation:  0.1900 VWN1RPA + 0.8100 LYP
 Using SG-1 standard quadrature grid
 A restricted SCF calculation will be
 performed using DIIS
 SCF converges when DIIS error is below 1.0e-08
 ---------------------------------------
  Cycle       Energy         DIIS error
 ---------------------------------------
    1   -3225.3814667672      2.83e-02  
    2   -3220.9964413252      2.14e-03  
    3   -3220.9332039761      2.55e-03  
    4   -3221.1159879586      4.77e-04  
    5   -3221.1216165347      2.02e-04  
    6   -3221.1225857217      9.05e-05  
    7   -3221.1228088770      2.11e-05  
    8   -3221.1228182063      9.93e-06  
    9   -3221.1228208055      2.73e-06  
   10   -3221.1228210003      9.31e-07  
   11   -3221.1228210227      2.61e-07  
   12   -3221.1228210244      1.30e-07  
   13   -3221.1228210246      3.49e-08  
   14   -3221.1228210247      1.30e-08  
   15   -3221.1228210248      4.24e-09  Convergence criterion met
 ---------------------------------------
 SCF time:   CPU 762.61s  wall 763.00s 
 SCF   energy in the final basis set =    -3221.1228210248
 Total energy in the final basis set =    -3221.1228210248

 --------------------------------------------------------------

                    Orbital Energies (a.u.)
 --------------------------------------------------------------

 Alpha MOs
 -- Occupied --
********-101.5791-101.5785-101.5737-101.5713-101.5683 -10.2793 -10.2776
-10.2764 -10.2758 -10.2677 -10.2645 -10.2462 -10.2291 -10.2261 -10.2145
-10.2141 -10.2096  -9.4940  -9.4939  -9.4931  -9.4893  -9.4858  -9.4838
 -7.2589  -7.2586  -7.2579  -7.2541  -7.2505  -7.2489  -7.2488  -7.2485
 -7.2482  -7.2481  -7.2480  -7.2474  -7.2440  -7.2432  -7.2407  -7.2403
 -7.2385  -7.2380  -0.9613  -0.9311  -0.9217  -0.8989  -0.8863  -0.8771
 -0.8530  -0.8401  -0.7984  -0.7729  -0.7485  -0.7423  -0.6695  -0.6490
 -0.6223  -0.6142  -0.5533  -0.5507  -0.5299  -0.5160  -0.4968  -0.4835
 -0.4700  -0.4670  -0.4621  -0.4578  -0.4391  -0.4346  -0.4221  -0.4140
 -0.4045  -0.3997  -0.3870  -0.3787  -0.3632  -0.3581  -0.3470  -0.3426
 -0.3371  -0.3325  -0.3303  -0.3257  -0.3166  -0.2926  -0.2769  -0.2654
 -0.2633
 -- Virtual --
 -0.0758  -0.0582  -0.0492  -0.0416  -0.0370  -0.0170  -0.0089  -0.0085
  0.0002   0.0090   0.0124   0.0149   0.0232   0.0286   0.0315   0.0403
  0.0444   0.0485   0.0511   0.0551   0.0598   0.0682   0.0741   0.0772
  0.0801   0.0826   0.0876   0.0906   0.0940   0.0945   0.1010   0.1037
  0.1079   0.1096   0.1125   0.1151   0.1171   0.1198   0.1215   0.1249
  0.1256   0.1293   0.1322   0.1346   0.1387   0.1395   0.1434   0.1479
  0.1516   0.1570   0.1580   0.1645   0.1733   0.1742   0.1778   0.1847
  0.1901   0.1941   0.1990   0.2008   0.2024   0.2069   0.2114   0.2169
  0.2218   0.2250   0.2267   0.2299   0.2340   0.2395   0.2454   0.2470
  0.2478   0.2541   0.2582   0.2622   0.2640   0.2688   0.2742   0.2769
  0.2801   0.2812   0.2863   0.2889   0.2951   0.2967   0.3029   0.3110
  0.3158   0.3192   0.3244   0.3394   0.3423   0.3465   0.3656   0.3923
  0.4133   0.4162   0.4216   0.4295   0.4347   0.4412   0.4461   0.4528
  0.4560   0.4655   0.4684   0.4772   0.4862   0.4911   0.4921   0.4975
  0.5015   0.5059   0.5117   0.5124   0.5276   0.5429   0.5537   0.5556
  0.5645   0.5681   0.5770   0.5843   0.5866   0.5919   0.5955   0.5975
  0.6060   0.6132   0.6198   0.6221   0.6276   0.6367   0.6466   0.6589
  0.6682   0.6718   0.6767   0.6906   0.7018   0.7060   0.7141   0.7221
  0.7297   0.7539   0.7886   0.7944   0.7997   0.8053   0.8179   0.8213
  0.8290   0.8344   0.8365   0.8414   0.8431   0.8465   0.8487   0.8515
  0.8525   0.8543   0.8604   0.8741   0.8765   0.8815   0.8866   0.8916
  0.8938   0.9072   0.9113   0.9154   0.9245   0.9289   0.9354   0.9392
  0.9405   0.9469   0.9520   0.9595   0.9636   0.9655   0.9722   0.9831
  0.9892   0.9964   1.0004   1.0073   1.0162   1.0360   1.0409   1.0702
  1.0729   1.0919   1.1078   1.1334   1.1609   1.1625   1.1795   1.1929
  1.2053   1.2247   1.2344   1.2377   1.2404   1.2604   1.2724   1.2798
  1.2985   1.3048   1.3088   1.3341   1.3438   1.3650   1.3706   1.4021
  1.4337   1.4557   1.4864   1.5142   1.5175   1.5436   1.5502   1.5587
  1.5734   1.5867   1.5996   1.6025   1.6476   1.6693   1.6861   1.6985
  1.7247   1.7324   1.7523   1.7679   1.7877   1.8128   1.8239   1.8438
  1.8593   1.8723   1.8890   1.9048   1.9163   1.9390   1.9461   1.9597
  1.9633   1.9852   1.9981   2.0286   2.0426   2.0554   2.0691   2.1264
  2.1346   2.1525   2.1851   2.2161   2.2387   2.2441   2.2565   2.2667
  2.2758   2.2795   2.3033   2.3096   2.3228   2.3320   2.3544   2.3775
  2.3914   2.4014   2.4138   2.4273   2.4517   2.4621   2.4817   2.5157
  2.5268   2.5391   2.5484   2.5603   2.5625   2.5957   2.6059   2.6258
  2.6362   2.6501   2.6814   2.6842   2.7083   2.7263   2.7358   2.7445
  2.7539   2.7608   2.7816   2.8011   2.8191   2.8280   2.8473   2.8795
  2.9036   2.9391   2.9659   3.0428   3.0661   3.0725   3.1124   3.1156
  3.1226   3.1587   3.1974   3.2249   3.2451   3.2594   3.3329   3.3574
  3.4328   3.5100   3.5272   3.5654   3.6471   3.7691   3.7942   3.8319
  3.8964   4.0001   4.0631   4.1266   4.3732   4.7916   4.8200   9.7462
  9.7703   9.7805   9.8063   9.8300   9.8444  23.3288  23.5354  23.7810
 23.8595  23.8610  23.9118  23.9335  23.9455  24.0363  24.0554  24.0774
 24.1370  25.8051  25.8122  25.8172  25.9265  25.9430  25.9777  26.1002
 26.1165  26.1615  26.1721  26.2849  26.3908  26.5398  26.5883  26.5949
 26.7185  26.8084  26.9746 215.7392 215.7617 215.7751 215.8074 215.8361
215.8499
 --------------------------------------------------------------

          Ground-State Mulliken Net Atomic Charges

     Atom                 Charge (a.u.)
  ----------------------------------------
      1 C                    -0.232527
      2 C                    -0.699619
      3 Cl                    0.604524
      4 C                     0.433185
      5 Cl                    0.477613
      6 C                    -1.496138
      7 H                     0.219354
      8 C                     0.146497
      9 Cl                    0.493532
     10 C                    -0.592726
     11 Cl                    0.596990
     12 C                     0.251036
     13 C                    -0.114824
     14 Cl                    0.332680
     15 C                    -0.515705
     16 H                     0.225688
     17 C                     0.105841
     18 Cl                    0.476866
     19 C                    -0.438493
     20 H                     0.202210
     21 C                    -0.672020
     22 H                     0.196037
  ----------------------------------------
  Sum of atomic charges =     0.000000

 -----------------------------------------------------------------
                    Cartesian Multipole Moments
 -----------------------------------------------------------------
    Charge (ESU x 10^10)
                 0.0000
    Dipole Moment (Debye)
         X      -0.5367      Y       1.0026      Z      -0.3547
       Tot       1.1913
    Quadrupole Moments (Debye-Ang)
        XX    -145.3612     XY      -0.5034     YY    -144.1550
        XZ      -2.3095     YZ      -3.4979     ZZ    -145.6994
    Octopole Moments (Debye-Ang^2)
       XXX    -241.3418    XXY      21.0063    XYY     -67.7761
       YYY      89.8282    XXZ      42.1718    XYZ      -5.0228
       YYZ      13.6292    XZZ     -81.3102    YZZ      37.1582
       ZZZ      57.2827
    Hexadecapole Moments (Debye-Ang^3)
      XXXX   -6180.7384   XXXY     153.6897   XXYY   -1145.4498
      XYYY     207.0698   YYYY    -732.7355   XXXZ     945.5804
      XXYZ      -6.2885   XYYZ     290.3561   YYYZ     -41.8461
      XXZZ   -1674.8625   XYZZ      92.4439   YYZZ    -744.6626
      XZZZ     924.6670   YZZZ     -50.5664   ZZZZ   -3770.8623
 -----------------------------------------------------------------
 Calculating analytic gradient of the SCF energy
 Gradient of SCF Energy
            1           2           3           4           5           6
    1   0.0012837   0.0003627   0.0024331   0.0003518   0.0001329  -0.0003219
    2   0.0007250  -0.0012352  -0.0141466  -0.0002810   0.0000204   0.0001068
    3  -0.0008138   0.0009385  -0.0086115   0.0002641  -0.0002145   0.0003464
            7           8           9          10          11          12
    1   0.0000558   0.0003300   0.0000513  -0.0003559  -0.0000693  -0.0015703
    2  -0.0000487  -0.0001205  -0.0000173   0.0014834   0.0005127  -0.0002385
    3  -0.0000533  -0.0009476   0.0000156   0.0001289   0.0000205   0.0007026
           13          14          15          16          17          18
    1   0.0007243  -0.0027116   0.0002123  -0.0001088   0.0002323  -0.0000355
    2   0.0004177   0.0138580   0.0001793   0.0000668  -0.0000397  -0.0000055
    3   0.0012851   0.0088979  -0.0002379   0.0000116  -0.0000708  -0.0000004
           19          20          21          22
    1  -0.0001882  -0.0000840  -0.0006534  -0.0000712
    2   0.0001860  -0.0000813  -0.0016747   0.0003331
    3  -0.0002435   0.0000611  -0.0015363   0.0000572
 Max gradient component =       1.415E-02
 RMS gradient           =       2.964E-03
 Gradient time:  CPU 261.87 s  wall 261.87 s
 Geometry Optimization Parameters
   NAtoms,    NIC,     NZ,  NCons,   NDum,   NFix, NCnnct, MaxDiis
       22     163      22       0       0       0       0       0

 Cartesian Hessian Update
 Hessian updated using BFGS update


** GEOMETRY OPTIMIZATION IN DELOCALIZED INTERNAL COORDINATES **
   Searching for a Minimum

   Optimization Cycle:   5

                       Coordinates (Angstroms)
     ATOM                X               Y               Z
      1  C         0.0083327582   -0.0311400935    0.0053472595
      2  C        -0.0031527955    0.1040546593    1.4078395698
      3  Cl        1.4972548929    0.2125626601    2.2741677542
      4  C        -1.2114926376    0.1660177585    2.1088317365
      5  Cl       -1.2550328217    0.3367379706    3.8438122770
      6  C        -2.4191537981    0.1050848381    1.4288115188
      7  H        -3.3504388227    0.1605175617    1.9742755316
      8  C        -2.4310001700   -0.0339012866    0.0475295760
      9  Cl       -3.9806535345   -0.1236364345   -0.7499072413
     10  C        -1.2300440933   -0.1076444323   -0.6640401784
     11  Cl       -1.2865734608   -0.3658126707   -2.3910565284
     12  C         1.2900399731   -0.0684510994   -0.7495495485
     13  C         2.2928957507   -1.0186243557   -0.5090363457
     14  Cl        2.0747698802   -2.2541555952    0.7084296691
     15  C         3.4866729388   -1.0250465602   -1.2269138565
     16  H         4.2380223910   -1.7747647433   -1.0231975441
     17  C         3.6887875575   -0.0594320410   -2.2033390693
     18  Cl        5.1892838010   -0.0617737744   -3.1105868340
     19  C         2.7225316972    0.9060428167   -2.4704834396
     20  H         2.8942158130    1.6588806896   -3.2279158431
     21  C         1.5395306818    0.8865169265   -1.7457429049
     22  H         0.7916399217    1.6445253301   -1.9428347153
   Point Group: c1    Number of degrees of freedom:    60


   Energy is  -3221.122821025

 Hessian updated using BFGS update

 60 Hessian modes will be used to form the next step
  Hessian Eigenvalues:
     0.017592    0.017867    0.019534    0.020908    0.020995    0.022925
     0.023560    0.023832    0.023870    0.024089    0.024093    0.024114
     0.024114    0.024135    0.024136    0.024142    0.024170    0.027850
     0.034397    0.075340    0.159998    0.160006    0.160030    0.160267
     0.217004    0.224666    0.230950    0.235516    0.236260    0.247531
     0.249828    0.249994    0.249998    0.250010    0.250339    0.256483
     0.289503    0.292458    0.300912    0.301025    0.301131    0.301383
     0.318133    0.354879    0.356666    0.356684    0.356707    0.375083
     0.413162    0.426944    0.429999    0.456095    0.462489    0.467742
     0.471637    0.478113    0.478207    0.479146    0.484555    0.583060

 Minimum search - taking simple RFO step
 Searching for Lamda that Minimizes Along All modes
 Value Taken    Lamda =  -0.00748341
 Calculated Step too Large.  Step scaled by  0.664518
 Step Taken.  Stepsize is  0.300000

                             Maximum     Tolerance    Cnvgd?
         Gradient           0.012606      0.000300      NO
         Displacement       0.214859      0.001200      NO
         Energy change     -0.006308      0.000001      NO


 New Cartesian Coordinates Obtained by Inverse Iteration

 Displacement from previous Coordinates is:  0.544229
 ----------------------------------------------------------------
             Standard Nuclear Orientation (Angstroms)
    I     Atom           X                Y                Z
 ----------------------------------------------------------------
    1      C       0.0068026548    -0.0378876674     0.0055216334
    2      C      -0.0005113078     0.1395927626     1.4018119806
    3      Cl      1.5059343922     0.2812963029     2.2567447440
    4      C      -1.2083356333     0.2095703633     2.1030387345
    5      Cl     -1.2518718618     0.4291282022     3.8325801846
    6      C      -2.4160854664     0.1124571738     1.4264517389
    7      H      -3.3470281801     0.1739373946     1.9721486025
    8      C      -2.4296743940    -0.0708122148     0.0504156359
    9      Cl     -3.9785781039    -0.2033157224    -0.7414620294
   10      C      -1.2278823407    -0.1524058335    -0.6604029287
   11      Cl     -1.2685631128    -0.4610120824    -2.3785742458
   12      C       1.2884058196    -0.0722626708    -0.7512053992
   13      C       2.2695504754    -1.0494820603    -0.5441277924
   14      Cl      2.0222233391    -2.3209488624     0.6335301846
   15      C       3.4647555575    -1.0531865550    -1.2593920395
   16      H       4.2019530831    -1.8235716406    -1.0828242066
   17      C       3.6863327862    -0.0540920898    -2.1974903545
   18      Cl      5.1899756390    -0.0500042266    -3.1011707469
   19      C       2.7398851702     0.9397160692    -2.4307297066
   20      H       2.9287787516     1.7159860921    -3.1599498163
   21      C       1.5546395704     0.9152924406    -1.7093780288
   22      H       0.8157290847     1.6885629492    -1.8810953009
 ----------------------------------------------------------------
 Nuclear Repulsion Energy =        2052.55258808 hartrees
 There are       89 alpha and       89 beta electrons
 Applying Cartesian multipole field
    Component          Value
    ---------          -----
     (2,0,0)        1.00000E-12
     (0,2,0)        2.00000E-11
     (0,0,2)       -3.00000E-11
 Nucleus-field energy     =    -0.0000000695 hartrees
 Requested basis set is 6-311++G(d,p)
 There are 170 shells and 472 basis functions
 A cutoff of  1.0D-15 yielded  10952 shell pairs
 There are     92566 function pairs (     99532 Cartesian)
 Smallest overlap matrix eigenvalue = 1.97E-07
 Linear dependence detected in AO basis
 Number of orthogonalized atomic orbitals = 467
 Maximum deviation from orthogonality = 1.358E-09
 Guess from superposition of atomic densities
 Warning:  Energy on first SCF cycle will be non-variational
 SAD guess density has 178.000000 electrons

 -----------------------------------------------------------------------
  General SCF calculation program by
  Eric Jon Sundstrom, Paul Horn, Yuezhi Mao, Dmitri Zuev, Alec White,
  David Stuck, Shaama M.S., Shane Yost, Joonho Lee, David Small,
  Daniel Levine, Susi Lehtola, Hugh Burton, Evgeny Epifanovsky,
  Bang C. Huynh
 -----------------------------------------------------------------------
 Exchange:     0.2000 Hartree-Fock + 0.0800 Slater + 0.7200 B88
 Correlation:  0.1900 VWN1RPA + 0.8100 LYP
 Using SG-1 standard quadrature grid
 A restricted SCF calculation will be
 performed using DIIS
 SCF converges when DIIS error is below 1.0e-08
 ---------------------------------------
  Cycle       Energy         DIIS error
 ---------------------------------------
    1   -3225.3709118067      2.83e-02  
    2   -3221.0005409597      2.13e-03  
    3   -3220.9374018015      2.55e-03  
    4   -3221.1201424624      4.76e-04  
    5   -3221.1257403163      2.03e-04  
    6   -3221.1267259696      9.11e-05  
    7   -3221.1269525150      2.23e-05  
    8   -3221.1269631627      1.05e-05  
    9   -3221.1269661306      2.81e-06  
   10   -3221.1269663390      9.21e-07  
   11   -3221.1269663606      2.53e-07  
   12   -3221.1269663622      1.26e-07  
   13   -3221.1269663626      3.42e-08  
   14   -3221.1269663627      1.34e-08  
   15   -3221.1269663624      4.05e-09  Convergence criterion met
 ---------------------------------------
 SCF time:   CPU 767.97s  wall 768.00s 
 SCF   energy in the final basis set =    -3221.1269663624
 Total energy in the final basis set =    -3221.1269663624

 --------------------------------------------------------------

                    Orbital Energies (a.u.)
 --------------------------------------------------------------

 Alpha MOs
 -- Occupied --
********-101.5791-101.5787-101.5748-101.5711-101.5691 -10.2791 -10.2776
-10.2766 -10.2760 -10.2675 -10.2645 -10.2453 -10.2286 -10.2263 -10.2146
-10.2143 -10.2098  -9.4942  -9.4939  -9.4933  -9.4901  -9.4856  -9.4844
 -7.2590  -7.2586  -7.2580  -7.2550  -7.2503  -7.2491  -7.2490  -7.2487
 -7.2483  -7.2481  -7.2480  -7.2475  -7.2449  -7.2441  -7.2405  -7.2401
 -7.2391  -7.2387  -0.9612  -0.9308  -0.9214  -0.8984  -0.8865  -0.8773
 -0.8525  -0.8403  -0.7983  -0.7729  -0.7485  -0.7425  -0.6693  -0.6488
 -0.6228  -0.6142  -0.5532  -0.5505  -0.5298  -0.5169  -0.4964  -0.4835
 -0.4700  -0.4667  -0.4622  -0.4575  -0.4387  -0.4346  -0.4221  -0.4126
 -0.4039  -0.4003  -0.3851  -0.3780  -0.3631  -0.3576  -0.3467  -0.3424
 -0.3370  -0.3321  -0.3307  -0.3261  -0.3212  -0.2911  -0.2776  -0.2659
 -0.2642
 -- Virtual --
 -0.0738  -0.0585  -0.0490  -0.0422  -0.0388  -0.0173  -0.0090  -0.0086
  0.0002   0.0087   0.0125   0.0145   0.0232   0.0284   0.0312   0.0405
  0.0441   0.0486   0.0510   0.0552   0.0591   0.0672   0.0737   0.0775
  0.0801   0.0821   0.0871   0.0909   0.0936   0.0943   0.1010   0.1034
  0.1074   0.1092   0.1123   0.1143   0.1170   0.1193   0.1208   0.1240
  0.1247   0.1271   0.1323   0.1343   0.1378   0.1388   0.1428   0.1475
  0.1519   0.1560   0.1571   0.1643   0.1726   0.1734   0.1774   0.1824
  0.1861   0.1937   0.1959   0.1999   0.2018   0.2077   0.2115   0.2166
  0.2219   0.2253   0.2268   0.2285   0.2335   0.2371   0.2450   0.2459
  0.2473   0.2534   0.2584   0.2620   0.2652   0.2667   0.2740   0.2767
  0.2781   0.2802   0.2843   0.2867   0.2891   0.2964   0.2980   0.3027
  0.3152   0.3166   0.3236   0.3255   0.3402   0.3438   0.3483   0.3649
  0.3936   0.4131   0.4216   0.4231   0.4309   0.4376   0.4435   0.4488
  0.4542   0.4564   0.4672   0.4694   0.4815   0.4852   0.4927   0.4933
  0.4994   0.5032   0.5061   0.5120   0.5137   0.5280   0.5436   0.5549
  0.5569   0.5691   0.5751   0.5761   0.5845   0.5887   0.5952   0.5989
  0.6032   0.6069   0.6131   0.6211   0.6229   0.6309   0.6403   0.6535
  0.6598   0.6687   0.6754   0.6817   0.6918   0.7011   0.7093   0.7146
  0.7225   0.7330   0.7624   0.7893   0.7981   0.8022   0.8200   0.8223
  0.8253   0.8298   0.8360   0.8375   0.8409   0.8423   0.8458   0.8494
  0.8530   0.8538   0.8551   0.8639   0.8755   0.8782   0.8827   0.8866
  0.8930   0.8947   0.9029   0.9129   0.9144   0.9250   0.9324   0.9328
  0.9383   0.9426   0.9445   0.9511   0.9610   0.9659   0.9673   0.9760
  0.9868   0.9901   0.9961   1.0005   1.0061   1.0167   1.0334   1.0388
  1.0676   1.0723   1.0944   1.1144   1.1367   1.1607   1.1631   1.1801
  1.1934   1.2061   1.2245   1.2372   1.2398   1.2409   1.2630   1.2767
  1.2804   1.2987   1.3005   1.3108   1.3351   1.3453   1.3670   1.3710
  1.4066   1.4387   1.4631   1.4877   1.5129   1.5191   1.5478   1.5523
  1.5588   1.5749   1.5873   1.6013   1.6030   1.6464   1.6716   1.6853
  1.6976   1.7245   1.7355   1.7521   1.7664   1.7849   1.8116   1.8229
  1.8417   1.8591   1.8749   1.8892   1.9098   1.9197   1.9410   1.9485
  1.9615   1.9647   1.9875   1.9982   2.0266   2.0424   2.0565   2.0699
  2.1276   2.1348   2.1510   2.1879   2.2191   2.2366   2.2434   2.2543
  2.2671   2.2720   2.2831   2.2970   2.3089   2.3260   2.3330   2.3541
  2.3780   2.3981   2.4028   2.4152   2.4319   2.4541   2.4637   2.4765
  2.5139   2.5267   2.5388   2.5491   2.5581   2.5624   2.5972   2.6068
  2.6237   2.6421   2.6560   2.6846   2.6892   2.7060   2.7271   2.7343
  2.7419   2.7554   2.7603   2.7793   2.7995   2.8203   2.8280   2.8497
  2.8747   2.9031   2.9445   2.9746   3.0449   3.0677   3.0739   3.1120
  3.1165   3.1227   3.1624   3.1986   3.2286   3.2442   3.2592   3.3344
  3.3581   3.4353   3.5117   3.5303   3.5672   3.6530   3.7709   3.7936
  3.8340   3.8962   4.0016   4.0639   4.1261   4.3627   4.7932   4.8214
  9.7499   9.7704   9.7826   9.8062   9.8336   9.8483  23.3309  23.5362
 23.7836  23.8598  23.8618  23.9156  23.9337  23.9471  24.0448  24.0555
 24.0778  24.1380  25.8055  25.8082  25.8178  25.9151  25.9223  25.9834
 26.1101  26.1181  26.1642  26.1775  26.3015  26.3668  26.5410  26.5862
 26.5946  26.7277  26.8076  26.9745 215.7431 215.7618 215.7773 215.8065
215.8365 215.8592
 --------------------------------------------------------------

          Ground-State Mulliken Net Atomic Charges

     Atom                 Charge (a.u.)
  ----------------------------------------
      1 C                    -0.078489
      2 C                    -0.876888
      3 Cl                    0.573563
      4 C                     0.451772
      5 Cl                    0.492914
      6 C                    -1.376731
      7 H                     0.221802
      8 C                     0.297853
      9 Cl                    0.491468
     10 C                    -0.733379
     11 Cl                    0.565268
     12 C                     0.884840
     13 C                    -1.082544
     14 Cl                    0.318430
     15 C                    -0.506664
     16 H                     0.222560
     17 C                     0.400143
     18 Cl                    0.466710
     19 C                    -0.608130
     20 H                     0.200550
     21 C                    -0.522187
     22 H                     0.197142
  ----------------------------------------
  Sum of atomic charges =     0.000000

 -----------------------------------------------------------------
                    Cartesian Multipole Moments
 -----------------------------------------------------------------
    Charge (ESU x 10^10)
                 0.0000
    Dipole Moment (Debye)
         X      -0.5491      Y       1.0442      Z      -0.3408
       Tot       1.2280
    Quadrupole Moments (Debye-Ang)
        XX    -145.4019     XY      -0.5294     YY    -143.8547
        XZ      -2.3899     YZ      -3.4107     ZZ    -145.9118
    Octopole Moments (Debye-Ang^2)
       XXX    -241.5054    XXY      22.0539    XYY     -66.5779
       YYY      92.2132    XXZ      42.5680    XYZ      -4.6911
       YYZ      13.9498    XZZ     -81.3951    YZZ      37.6937
       ZZZ      61.2051
    Hexadecapole Moments (Debye-Ang^3)
      XXXX   -6161.2705   XXXY     134.9549   XXYY   -1146.3120
      XYYY     186.1589   YYYY    -779.5072   XXXZ     953.2895
      XXYZ     -17.1419   XYYZ     291.3930   YYYZ     -80.6000
      XXZZ   -1664.5353   XYZZ      86.2245   YYZZ    -744.9579
      XZZZ     934.9909   YZZZ     -82.0224   ZZZZ   -3736.0636
 -----------------------------------------------------------------
 Calculating analytic gradient of the SCF energy
 Gradient of SCF Energy
            1           2           3           4           5           6
    1   0.0006185   0.0006229   0.0015391  -0.0000395   0.0000059  -0.0001955
    2   0.0004066  -0.0007956  -0.0094245  -0.0000626  -0.0000528   0.0000031
    3  -0.0007943   0.0004677  -0.0056690   0.0002459  -0.0001592   0.0002811
            7           8           9          10          11          12
    1   0.0000207  -0.0000889   0.0000575  -0.0000604   0.0003087  -0.0011008
    2  -0.0000204  -0.0000607   0.0000182   0.0012736   0.0001060  -0.0004599
    3  -0.0000059  -0.0005582   0.0001835  -0.0001370   0.0001338   0.0005491
           13          14          15          16          17          18
    1   0.0001361  -0.0014600   0.0004375  -0.0000981  -0.0001192   0.0001255
    2   0.0009284   0.0087126   0.0000803   0.0000346  -0.0002408   0.0000057
    3   0.0007259   0.0060745  -0.0001882   0.0000357   0.0001955  -0.0000683
           19          20          21          22
    1  -0.0003554  -0.0000422  -0.0001571  -0.0001551
    2   0.0003534  -0.0000609  -0.0009356   0.0001916
    3  -0.0002567   0.0000585  -0.0011756   0.0000612
 Max gradient component =       9.425E-03
 RMS gradient           =       1.943E-03
 Gradient time:  CPU 262.57 s  wall 262.59 s
 Geometry Optimization Parameters
   NAtoms,    NIC,     NZ,  NCons,   NDum,   NFix, NCnnct, MaxDiis
       22     163      22       0       0       0       0       0

 Cartesian Hessian Update
 Hessian updated using BFGS update


** GEOMETRY OPTIMIZATION IN DELOCALIZED INTERNAL COORDINATES **
   Searching for a Minimum

   Optimization Cycle:   6

                       Coordinates (Angstroms)
     ATOM                X               Y               Z
      1  C         0.0068026548   -0.0378876674    0.0055216334
      2  C        -0.0005113078    0.1395927626    1.4018119806
      3  Cl        1.5059343922    0.2812963029    2.2567447440
      4  C        -1.2083356333    0.2095703633    2.1030387345
      5  Cl       -1.2518718618    0.4291282022    3.8325801846
      6  C        -2.4160854664    0.1124571738    1.4264517389
      7  H        -3.3470281801    0.1739373946    1.9721486025
      8  C        -2.4296743940   -0.0708122148    0.0504156359
      9  Cl       -3.9785781039   -0.2033157224   -0.7414620294
     10  C        -1.2278823407   -0.1524058335   -0.6604029287
     11  Cl       -1.2685631128   -0.4610120824   -2.3785742458
     12  C         1.2884058196   -0.0722626708   -0.7512053992
     13  C         2.2695504754   -1.0494820603   -0.5441277924
     14  Cl        2.0222233391   -2.3209488624    0.6335301846
     15  C         3.4647555575   -1.0531865550   -1.2593920395
     16  H         4.2019530831   -1.8235716406   -1.0828242066
     17  C         3.6863327862   -0.0540920898   -2.1974903545
     18  Cl        5.1899756390   -0.0500042266   -3.1011707469
     19  C         2.7398851702    0.9397160692   -2.4307297066
     20  H         2.9287787516    1.7159860921   -3.1599498163
     21  C         1.5546395704    0.9152924406   -1.7093780288
     22  H         0.8157290847    1.6885629492   -1.8810953009
   Point Group: c1    Number of degrees of freedom:    60


   Energy is  -3221.126966362

 Hessian updated using BFGS update

 60 Hessian modes will be used to form the next step
  Hessian Eigenvalues:
     0.016205    0.017722    0.018877    0.020896    0.020965    0.022959
     0.023586    0.023813    0.023870    0.024089    0.024093    0.024113
     0.024115    0.024134    0.024140    0.024147    0.024169    0.025680
     0.028144    0.074267    0.159999    0.160006    0.160030    0.160267
     0.217155    0.224655    0.230961    0.235518    0.236311    0.247568
     0.249935    0.249995    0.250008    0.250042    0.250321    0.256595
     0.289476    0.292468    0.300920    0.301026    0.301116    0.301394
     0.318146    0.354879    0.356666    0.356685    0.356703    0.374985
     0.413169    0.426951    0.430000    0.456053    0.462489    0.467719
     0.471628    0.478104    0.478224    0.479149    0.484726    0.583145

 Minimum search - taking simple RFO step
 Searching for Lamda that Minimizes Along All modes
 Value Taken    Lamda =  -0.00492755
 Calculated Step too Large.  Step scaled by  0.666772
 Step Taken.  Stepsize is  0.300000

                             Maximum     Tolerance    Cnvgd?
         Gradient           0.008354      0.000300      NO
         Displacement       0.220328      0.001200      NO
         Energy change     -0.004145      0.000001      NO


 New Cartesian Coordinates Obtained by Inverse Iteration

 Displacement from previous Coordinates is:  0.513830
 ----------------------------------------------------------------
             Standard Nuclear Orientation (Angstroms)
    I     Atom           X                Y                Z
 ----------------------------------------------------------------
    1      C       0.0061422277    -0.0441855466     0.0072763653
    2      C       0.0003025981     0.1732121156     1.3966171283
    3      Cl      1.5099405216     0.3561076214     2.2417419899
    4      C      -1.2068840289     0.2481177349     2.0973244802
    5      Cl     -1.2505511578     0.5197322542     3.8196100333
    6      C      -2.4138691386     0.1144991213     1.4246651946
    7      H      -3.3450040654     0.1807993895     1.9696435149
    8      C      -2.4272232684    -0.1094079687     0.0548469274
    9      Cl     -3.9733484988    -0.2815217769    -0.7344202184
   10      C      -1.2248595711    -0.1952011763    -0.6546935848
   11      Cl     -1.2560371082    -0.5356592934    -2.3663215537
   12      C       1.2888436871    -0.0742199582    -0.7506568904
   13      C       2.2485893397    -1.0766264607    -0.5770880842
   14      Cl      1.9720328063    -2.3804927075     0.5601695142
   15      C       3.4438982130    -1.0791813994    -1.2916585354
   16      H       4.1668219789    -1.8687713626    -1.1428509551
   17      C       3.6849116564    -0.0505827241    -2.1928672852
   18      Cl      5.1893063407    -0.0433355568    -3.0960502573
   19      C       2.7580176435     0.9685592098    -2.3920732209
   20      H       2.9628577547     1.7647995834    -3.0951260716
   21      C       1.5707432210     0.9410540897    -1.6731300593
   22      H       0.8418047717     1.7288629361    -1.8205175887
 ----------------------------------------------------------------
 Nuclear Repulsion Energy =        2050.91508292 hartrees
 There are       89 alpha and       89 beta electrons
 Applying Cartesian multipole field
    Component          Value
    ---------          -----
     (2,0,0)        1.00000E-12
     (0,2,0)        2.00000E-11
     (0,0,2)       -3.00000E-11
 Nucleus-field energy     =    -0.0000000679 hartrees
 Requested basis set is 6-311++G(d,p)
 There are 170 shells and 472 basis functions
 A cutoff of  1.0D-15 yielded  10958 shell pairs
 There are     92645 function pairs (     99624 Cartesian)
 Smallest overlap matrix eigenvalue = 1.96E-07
 Linear dependence detected in AO basis
 Number of orthogonalized atomic orbitals = 467
 Maximum deviation from orthogonality = 3.427E-10
 Guess from superposition of atomic densities
 Warning:  Energy on first SCF cycle will be non-variational
 SAD guess density has 178.000000 electrons

 -----------------------------------------------------------------------
  General SCF calculation program by
  Eric Jon Sundstrom, Paul Horn, Yuezhi Mao, Dmitri Zuev, Alec White,
  David Stuck, Shaama M.S., Shane Yost, Joonho Lee, David Small,
  Daniel Levine, Susi Lehtola, Hugh Burton, Evgeny Epifanovsky,
  Bang C. Huynh
 -----------------------------------------------------------------------
 Exchange:     0.2000 Hartree-Fock + 0.0800 Slater + 0.7200 B88
 Correlation:  0.1900 VWN1RPA + 0.8100 LYP
 Using SG-1 standard quadrature grid
 A restricted SCF calculation will be
 performed using DIIS
 SCF converges when DIIS error is below 1.0e-08
 ---------------------------------------
  Cycle       Energy         DIIS error
 ---------------------------------------
    1   -3225.3642210204      2.82e-02  
    2   -3221.0031425758      2.13e-03  
    3   -3220.9400664782      2.55e-03  
    4   -3221.1228065390      4.76e-04  
    5   -3221.1283854802      2.05e-04  
    6   -3221.1293867862      9.20e-05  
    7   -3221.1296171872      2.33e-05  
    8   -3221.1296290644      1.08e-05  
    9   -3221.1296322390      2.81e-06  
   10   -3221.1296324464      9.09e-07  
   11   -3221.1296324674      2.40e-07  
   12   -3221.1296324690      1.23e-07  
   13   -3221.1296324696      3.40e-08  
   14   -3221.1296324692      1.36e-08  
   15   -3221.1296324693      3.94e-09  Convergence criterion met
 ---------------------------------------
 SCF time:   CPU 773.67s  wall 773.00s 
 SCF   energy in the final basis set =    -3221.1296324693
 Total energy in the final basis set =    -3221.1296324693

 --------------------------------------------------------------

                    Orbital Energies (a.u.)
 --------------------------------------------------------------

 Alpha MOs
 -- Occupied --
********-101.5790-101.5788-101.5758-101.5709-101.5699 -10.2789 -10.2777
-10.2766 -10.2761 -10.2673 -10.2645 -10.2448 -10.2282 -10.2264 -10.2146
-10.2144 -10.2099  -9.4942  -9.4938  -9.4934  -9.4908  -9.4855  -9.4849
 -7.2591  -7.2586  -7.2582  -7.2557  -7.2501  -7.2496  -7.2490  -7.2487
 -7.2484  -7.2482  -7.2480  -7.2477  -7.2456  -7.2448  -7.2403  -7.2399
 -7.2396  -7.2393  -0.9611  -0.9307  -0.9213  -0.8981  -0.8867  -0.8775
 -0.8521  -0.8405  -0.7983  -0.7729  -0.7486  -0.7428  -0.6691  -0.6485
 -0.6232  -0.6141  -0.5531  -0.5503  -0.5298  -0.5177  -0.4961  -0.4835
 -0.4702  -0.4664  -0.4622  -0.4574  -0.4383  -0.4347  -0.4222  -0.4115
 -0.4034  -0.4007  -0.3836  -0.3774  -0.3630  -0.3572  -0.3468  -0.3422
 -0.3370  -0.3319  -0.3308  -0.3265  -0.3245  -0.2898  -0.2783  -0.2663
 -0.2650
 -- Virtual --
 -0.0719  -0.0587  -0.0487  -0.0431  -0.0403  -0.0174  -0.0091  -0.0087
  0.0002   0.0085   0.0125   0.0142   0.0233   0.0283   0.0308   0.0407
  0.0438   0.0488   0.0510   0.0554   0.0586   0.0662   0.0735   0.0778
  0.0801   0.0818   0.0865   0.0912   0.0935   0.0942   0.1011   0.1034
  0.1072   0.1090   0.1121   0.1139   0.1170   0.1192   0.1204   0.1232
  0.1246   0.1261   0.1323   0.1340   0.1374   0.1389   0.1428   0.1478
  0.1521   0.1551   0.1568   0.1643   0.1722   0.1728   0.1776   0.1823
  0.1859   0.1940   0.1959   0.1991   0.2017   0.2086   0.2121   0.2165
  0.2222   0.2256   0.2267   0.2274   0.2332   0.2356   0.2447   0.2455
  0.2477   0.2530   0.2594   0.2621   0.2655   0.2668   0.2721   0.2765
  0.2769   0.2797   0.2841   0.2878   0.2890   0.2961   0.2975   0.3021
  0.3149   0.3161   0.3223   0.3250   0.3412   0.3428   0.3486   0.3644
  0.3937   0.4118   0.4226   0.4247   0.4322   0.4367   0.4419   0.4486
  0.4540   0.4558   0.4678   0.4691   0.4829   0.4862   0.4900   0.4936
  0.5023   0.5053   0.5080   0.5126   0.5139   0.5279   0.5432   0.5552
  0.5583   0.5705   0.5738   0.5763   0.5826   0.5882   0.5955   0.5979
  0.6047   0.6074   0.6149   0.6223   0.6238   0.6335   0.6443   0.6544
  0.6623   0.6690   0.6748   0.6808   0.6914   0.6986   0.7095   0.7152
  0.7224   0.7320   0.7677   0.7899   0.7998   0.8052   0.8198   0.8236
  0.8253   0.8295   0.8355   0.8386   0.8403   0.8415   0.8444   0.8505
  0.8530   0.8538   0.8564   0.8642   0.8734   0.8798   0.8846   0.8863
  0.8911   0.8954   0.8988   0.9103   0.9143   0.9188   0.9297   0.9310
  0.9415   0.9438   0.9465   0.9512   0.9621   0.9660   0.9713   0.9768
  0.9890   0.9913   0.9960   1.0001   1.0067   1.0147   1.0327   1.0379
  1.0635   1.0727   1.0969   1.1181   1.1404   1.1607   1.1643   1.1806
  1.1944   1.2080   1.2247   1.2366   1.2413   1.2426   1.2633   1.2781
  1.2823   1.2969   1.2991   1.3127   1.3351   1.3436   1.3688   1.3711
  1.4104   1.4389   1.4600   1.4862   1.5107   1.5200   1.5492   1.5543
  1.5595   1.5743   1.5880   1.6016   1.6038   1.6450   1.6739   1.6849
  1.6960   1.7241   1.7382   1.7510   1.7641   1.7822   1.8090   1.8226
  1.8392   1.8566   1.8761   1.8879   1.9143   1.9227   1.9405   1.9497
  1.9644   1.9661   1.9892   1.9983   2.0250   2.0418   2.0567   2.0709
  2.1270   2.1349   2.1486   2.1908   2.2229   2.2352   2.2423   2.2518
  2.2670   2.2682   2.2871   2.2965   2.3058   2.3282   2.3333   2.3528
  2.3760   2.4029   2.4052   2.4168   2.4368   2.4541   2.4634   2.4696
  2.5115   2.5257   2.5390   2.5481   2.5552   2.5630   2.5991   2.6065
  2.6190   2.6456   2.6596   2.6872   2.6912   2.7021   2.7266   2.7332
  2.7404   2.7549   2.7600   2.7803   2.7971   2.8205   2.8280   2.8513
  2.8687   2.9022   2.9483   2.9772   3.0473   3.0697   3.0759   3.1119
  3.1176   3.1229   3.1613   3.1997   3.2335   3.2437   3.2588   3.3334
  3.3593   3.4369   3.5127   3.5311   3.5688   3.6563   3.7729   3.7930
  3.8359   3.8962   4.0025   4.0643   4.1259   4.3536   4.7949   4.8224
  9.7531   9.7706   9.7823   9.8066   9.8248   9.8563  23.3324  23.5364
 23.7849  23.8605  23.8629  23.9176  23.9342  23.9488  24.0498  24.0564
 24.0789  24.1392  25.8037  25.8061  25.8177  25.9134  25.9216  25.9730
 26.1119  26.1208  26.1669  26.1899  26.3020  26.3383  26.5395  26.5851
 26.5960  26.7404  26.7956  26.9757 215.7466 215.7621 215.7769 215.8060
215.8272 215.8686
 --------------------------------------------------------------

          Ground-State Mulliken Net Atomic Charges

     Atom                 Charge (a.u.)
  ----------------------------------------
      1 C                    -0.103792
      2 C                    -0.876884
      3 Cl                    0.562910
      4 C                     0.433620
      5 Cl                    0.500943
      6 C                    -1.306846
      7 H                     0.223976
      8 C                     0.251025
      9 Cl                    0.498185
     10 C                    -0.683419
     11 Cl                    0.571223
     12 C                     0.755023
     13 C                    -1.144635
     14 Cl                    0.322158
     15 C                    -0.416487
     16 H                     0.222811
     17 C                     0.446880
     18 Cl                    0.469301
     19 C                    -0.633224
     20 H                     0.200893
     21 C                    -0.492122
     22 H                     0.198461
  ----------------------------------------
  Sum of atomic charges =     0.000000

 -----------------------------------------------------------------
                    Cartesian Multipole Moments
 -----------------------------------------------------------------
    Charge (ESU x 10^10)
                 0.0000
    Dipole Moment (Debye)
         X      -0.5604      Y       1.0762      Z      -0.3250
       Tot       1.2561
    Quadrupole Moments (Debye-Ang)
        XX    -145.4299     XY      -0.5298     YY    -143.5959
        XZ      -2.4596     YZ      -3.3248     ZZ    -146.1082
    Octopole Moments (Debye-Ang^2)
       XXX    -241.2792    XXY      22.8823    XYY     -65.4263
       YYY      93.8109    XXZ      42.8916    XYZ      -4.3250
       YYZ      14.3691    XZZ     -81.3628    YZZ      37.9633
       ZZZ      64.8740
    Hexadecapole Moments (Debye-Ang^3)
      XXXX   -6141.4066   XXXY     117.5983   XXYY   -1147.5352
      XYYY     166.5045   YYYY    -826.7605   XXXZ     960.9524
      XXYZ     -27.6375   XYYZ     292.6415   YYYZ    -118.0001
      XXZZ   -1654.2539   XYZZ      79.9676   YYZZ    -746.1719
      XZZZ     945.7996   YZZZ    -112.8621   ZZZZ   -3704.9137
 -----------------------------------------------------------------
 Calculating analytic gradient of the SCF energy
 Gradient of SCF Energy
            1           2           3           4           5           6
    1  -0.0001727   0.0003571   0.0010261   0.0000685   0.0000869   0.0000157
    2   0.0000903  -0.0005047  -0.0060597  -0.0000626  -0.0000034   0.0000577
    3  -0.0003504   0.0001291  -0.0034978   0.0000772  -0.0000621  -0.0000037
            7           8           9          10          11          12
    1   0.0000179  -0.0001092   0.0001807  -0.0000733   0.0001768  -0.0000282
    2   0.0000156  -0.0000612   0.0000458   0.0006912   0.0001450  -0.0003838
    3  -0.0000012  -0.0002240  -0.0000332  -0.0001080   0.0001035   0.0002869
           13          14          15          16          17          18
    1  -0.0002413  -0.0008075   0.0003520  -0.0000574  -0.0002222   0.0001484
    2   0.0012581   0.0052792  -0.0000642   0.0000350  -0.0001712   0.0000012
    3   0.0004744   0.0040608  -0.0001855   0.0000051   0.0003294  -0.0001140
           19          20          21          22
    1  -0.0002337   0.0000232  -0.0002290  -0.0002788
    2   0.0003210  -0.0000650  -0.0005535  -0.0000107
    3  -0.0001521   0.0000255  -0.0008038   0.0000439
 Max gradient component =       6.060E-03
 RMS gradient           =       1.231E-03
 Gradient time:  CPU 263.12 s  wall 263.13 s
 Geometry Optimization Parameters
   NAtoms,    NIC,     NZ,  NCons,   NDum,   NFix, NCnnct, MaxDiis
       22     163      22       0       0       0       0       0

 Cartesian Hessian Update
 Hessian updated using BFGS update


** GEOMETRY OPTIMIZATION IN DELOCALIZED INTERNAL COORDINATES **
   Searching for a Minimum

   Optimization Cycle:   7

                       Coordinates (Angstroms)
     ATOM                X               Y               Z
      1  C         0.0061422277   -0.0441855466    0.0072763653
      2  C         0.0003025981    0.1732121156    1.3966171283
      3  Cl        1.5099405216    0.3561076214    2.2417419899
      4  C        -1.2068840289    0.2481177349    2.0973244802
      5  Cl       -1.2505511578    0.5197322542    3.8196100333
      6  C        -2.4138691386    0.1144991213    1.4246651946
      7  H        -3.3450040654    0.1807993895    1.9696435149
      8  C        -2.4272232684   -0.1094079687    0.0548469274
      9  Cl       -3.9733484988   -0.2815217769   -0.7344202184
     10  C        -1.2248595711   -0.1952011763   -0.6546935848
     11  Cl       -1.2560371082   -0.5356592934   -2.3663215537
     12  C         1.2888436871   -0.0742199582   -0.7506568904
     13  C         2.2485893397   -1.0766264607   -0.5770880842
     14  Cl        1.9720328063   -2.3804927075    0.5601695142
     15  C         3.4438982130   -1.0791813994   -1.2916585354
     16  H         4.1668219789   -1.8687713626   -1.1428509551
     17  C         3.6849116564   -0.0505827241   -2.1928672852
     18  Cl        5.1893063407   -0.0433355568   -3.0960502573
     19  C         2.7580176435    0.9685592098   -2.3920732209
     20  H         2.9628577547    1.7647995834   -3.0951260716
     21  C         1.5707432210    0.9410540897   -1.6731300593
     22  H         0.8418047717    1.7288629361   -1.8205175887
   Point Group: c1    Number of degrees of freedom:    60


   Energy is  -3221.129632469

 Hessian updated using BFGS update

 60 Hessian modes will be used to form the next step
  Hessian Eigenvalues:
     0.012115    0.017808    0.018823    0.020876    0.020947    0.022737
     0.023040    0.023647    0.023854    0.023916    0.024090    0.024095
     0.024115    0.024119    0.024136    0.024143    0.024150    0.024241
     0.028216    0.073890    0.160000    0.160007    0.160032    0.160299
     0.217178    0.224659    0.230958    0.235518    0.236334    0.247583
     0.249985    0.249995    0.250016    0.250042    0.250305    0.256828
     0.289456    0.292544    0.300918    0.301026    0.301098    0.301397
     0.318133    0.354886    0.356666    0.356685    0.356700    0.375032
     0.413204    0.426965    0.430008    0.456011    0.462431    0.467707
     0.471643    0.478092    0.478209    0.479148    0.484919    0.582726

 Minimum search - taking simple RFO step
 Searching for Lamda that Minimizes Along All modes
 Value Taken    Lamda =  -0.00314657
 Calculated Step too Large.  Step scaled by  0.678034
 Step Taken.  Stepsize is  0.300000

                             Maximum     Tolerance    Cnvgd?
         Gradient           0.005377      0.000300      NO
         Displacement       0.216742      0.001200      NO
         Energy change     -0.002666      0.000001      NO


 New Cartesian Coordinates Obtained by Inverse Iteration

 Displacement from previous Coordinates is:  0.533763
 ----------------------------------------------------------------
             Standard Nuclear Orientation (Angstroms)
    I     Atom           X                Y                Z
 ----------------------------------------------------------------
    1      C       0.0053527526    -0.0394830237     0.0076630343
    2      C      -0.0003164255     0.2141655494     1.3898367356
    3      Cl      1.5116565781     0.4397987960     2.2234845787
    4      C      -1.2069858879     0.2861608251     2.0913508168
    5      Cl     -1.2527760448     0.6020696323     3.8060852081
    6      C      -2.4123674134     0.1101907947     1.4248980706
    7      H      -3.3435842825     0.1720305727     1.9704541831
    8      C      -2.4245692191    -0.1496585711     0.0615630275
    9      Cl     -3.9684342180    -0.3744971110    -0.7189028411
   10      C      -1.2215137662    -0.2299139798    -0.6485109452
   11      Cl     -1.2409021311    -0.6070210440    -2.3519907852
   12      C       1.2884997554    -0.0692753021    -0.7517388170
   13      C       2.2230464303    -1.0993468557    -0.6119434252
   14      Cl      1.9127465628    -2.4306557314     0.4854795453
   15      C       3.4188469163    -1.1053495892    -1.3249934072
   16      H       4.1242514012    -1.9151755466    -1.2026989850
   17      C       3.6839448851    -0.0519084453    -2.1906397886
   18      Cl      5.1897251524    -0.0479815958    -3.0917725816
   19      C       2.7812929181     0.9944737122    -2.3552280366
   20      H       3.0055270712     1.8087229293    -3.0313825653
   21      C       1.5924952795     0.9707902645    -1.6375519062
   22      H       0.8804996086     1.7784218440    -1.7590202726
 ----------------------------------------------------------------
 Nuclear Repulsion Energy =        2049.66291790 hartrees
 There are       89 alpha and       89 beta electrons
 Applying Cartesian multipole field
    Component          Value
    ---------          -----
     (2,0,0)        1.00000E-12
     (0,2,0)        2.00000E-11
     (0,0,2)       -3.00000E-11
 Nucleus-field energy     =    -0.0000000662 hartrees
 Requested basis set is 6-311++G(d,p)
 There are 170 shells and 472 basis functions
 A cutoff of  1.0D-15 yielded  10955 shell pairs
 There are     92626 function pairs (     99606 Cartesian)
 Smallest overlap matrix eigenvalue = 1.93E-07
 Linear dependence detected in AO basis
 Number of orthogonalized atomic orbitals = 467
 Maximum deviation from orthogonality = 3.686E-10
 Guess from superposition of atomic densities
 Warning:  Energy on first SCF cycle will be non-variational
 SAD guess density has 178.000000 electrons

 -----------------------------------------------------------------------
  General SCF calculation program by
  Eric Jon Sundstrom, Paul Horn, Yuezhi Mao, Dmitri Zuev, Alec White,
  David Stuck, Shaama M.S., Shane Yost, Joonho Lee, David Small,
  Daniel Levine, Susi Lehtola, Hugh Burton, Evgeny Epifanovsky,
  Bang C. Huynh
 -----------------------------------------------------------------------
 Exchange:     0.2000 Hartree-Fock + 0.0800 Slater + 0.7200 B88
 Correlation:  0.1900 VWN1RPA + 0.8100 LYP
 Using SG-1 standard quadrature grid
 A restricted SCF calculation will be
 performed using DIIS
 SCF converges when DIIS error is below 1.0e-08
 ---------------------------------------
  Cycle       Energy         DIIS error
 ---------------------------------------
    1   -3225.3583631476      2.82e-02  
    2   -3221.0047327678      2.13e-03  
    3   -3220.9416157709      2.55e-03  
    4   -3221.1245041971      4.76e-04  
    5   -3221.1300623263      2.07e-04  
    6   -3221.1310803035      9.30e-05  
    7   -3221.1313148468      2.42e-05  
    8   -3221.1313279186      1.10e-05  
    9   -3221.1313312076      2.79e-06  
   10   -3221.1313314104      8.98e-07  
   11   -3221.1313314314      2.26e-07  
   12   -3221.1313314326      1.18e-07  
   13   -3221.1313314329      3.36e-08  
   14   -3221.1313314328      1.36e-08  
   15   -3221.1313314330      3.93e-09  Convergence criterion met
 ---------------------------------------
 SCF time:   CPU 770.98s  wall 771.00s 
 SCF   energy in the final basis set =    -3221.1313314330
 Total energy in the final basis set =    -3221.1313314330

 --------------------------------------------------------------

                    Orbital Energies (a.u.)
 --------------------------------------------------------------

 Alpha MOs
 -- Occupied --
********-101.5790-101.5790-101.5765-101.5708-101.5705 -10.2788 -10.2777
-10.2767 -10.2762 -10.2672 -10.2644 -10.2443 -10.2279 -10.2266 -10.2146
-10.2145 -10.2100  -9.4942  -9.4937  -9.4936  -9.4914  -9.4854  -9.4854
 -7.2591  -7.2585  -7.2583  -7.2563  -7.2501  -7.2500  -7.2491  -7.2486
 -7.2484  -7.2484  -7.2479  -7.2478  -7.2462  -7.2454  -7.2402  -7.2401
 -7.2398  -7.2397  -0.9610  -0.9306  -0.9211  -0.8979  -0.8868  -0.8776
 -0.8518  -0.8406  -0.7982  -0.7729  -0.7486  -0.7429  -0.6691  -0.6481
 -0.6237  -0.6141  -0.5531  -0.5502  -0.5298  -0.5184  -0.4959  -0.4835
 -0.4702  -0.4663  -0.4622  -0.4572  -0.4381  -0.4348  -0.4222  -0.4106
 -0.4030  -0.4012  -0.3825  -0.3770  -0.3629  -0.3569  -0.3469  -0.3420
 -0.3371  -0.3320  -0.3306  -0.3281  -0.3258  -0.2884  -0.2789  -0.2667
 -0.2655
 -- Virtual --
 -0.0698  -0.0590  -0.0484  -0.0442  -0.0415  -0.0176  -0.0092  -0.0088
  0.0001   0.0083   0.0125   0.0140   0.0233   0.0281   0.0306   0.0410
  0.0436   0.0489   0.0511   0.0556   0.0581   0.0651   0.0734   0.0781
  0.0802   0.0813   0.0859   0.0915   0.0933   0.0942   0.1011   0.1035
  0.1071   0.1087   0.1118   0.1140   0.1170   0.1188   0.1202   0.1225
  0.1244   0.1254   0.1322   0.1337   0.1372   0.1390   0.1430   0.1483
  0.1516   0.1545   0.1566   0.1643   0.1719   0.1727   0.1779   0.1819
  0.1854   0.1942   0.1964   0.1987   0.2016   0.2091   0.2126   0.2164
  0.2225   0.2255   0.2259   0.2266   0.2330   0.2333   0.2446   0.2450
  0.2481   0.2525   0.2602   0.2618   0.2651   0.2668   0.2704   0.2754
  0.2777   0.2806   0.2824   0.2887   0.2906   0.2957   0.2977   0.3014
  0.3104   0.3165   0.3215   0.3256   0.3413   0.3439   0.3490   0.3643
  0.3935   0.4108   0.4235   0.4267   0.4343   0.4363   0.4411   0.4478
  0.4536   0.4557   0.4674   0.4690   0.4831   0.4881   0.4889   0.4938
  0.5026   0.5074   0.5096   0.5133   0.5151   0.5279   0.5428   0.5552
  0.5599   0.5708   0.5735   0.5754   0.5813   0.5873   0.5951   0.5965
  0.6071   0.6081   0.6163   0.6232   0.6255   0.6351   0.6483   0.6540
  0.6650   0.6693   0.6732   0.6792   0.6895   0.6975   0.7086   0.7160
  0.7216   0.7324   0.7715   0.7902   0.8000   0.8072   0.8173   0.8243
  0.8264   0.8298   0.8353   0.8385   0.8405   0.8418   0.8436   0.8506
  0.8535   0.8539   0.8579   0.8669   0.8718   0.8799   0.8849   0.8862
  0.8882   0.8960   0.8977   0.9073   0.9126   0.9154   0.9296   0.9310
  0.9439   0.9457   0.9477   0.9523   0.9627   0.9659   0.9752   0.9792
  0.9902   0.9928   0.9950   1.0000   1.0075   1.0134   1.0334   1.0401
  1.0602   1.0738   1.0986   1.1189   1.1458   1.1611   1.1650   1.1812
  1.1950   1.2123   1.2253   1.2363   1.2420   1.2438   1.2626   1.2791
  1.2831   1.2959   1.2992   1.3153   1.3334   1.3419   1.3701   1.3707
  1.4133   1.4358   1.4590   1.4826   1.5079   1.5211   1.5499   1.5563
  1.5615   1.5730   1.5882   1.6018   1.6048   1.6435   1.6769   1.6849
  1.6947   1.7240   1.7394   1.7497   1.7610   1.7808   1.8056   1.8218
  1.8367   1.8539   1.8769   1.8868   1.9176   1.9248   1.9399   1.9509
  1.9650   1.9691   1.9910   1.9984   2.0237   2.0411   2.0566   2.0721
  2.1248   2.1354   2.1456   2.1936   2.2272   2.2348   2.2409   2.2510
  2.2628   2.2683   2.2920   2.2996   2.3017   2.3284   2.3360   2.3497
  2.3734   2.4035   2.4089   2.4204   2.4411   2.4524   2.4624   2.4660
  2.5092   2.5237   2.5392   2.5453   2.5526   2.5640   2.6024   2.6060
  2.6147   2.6474   2.6626   2.6885   2.6937   2.6987   2.7256   2.7337
  2.7398   2.7536   2.7601   2.7835   2.7952   2.8215   2.8281   2.8531
  2.8618   2.9010   2.9518   2.9790   3.0494   3.0723   3.0788   3.1123
  3.1189   3.1236   3.1591   3.2003   3.2392   3.2442   3.2575   3.3314
  3.3609   3.4384   3.5129   3.5321   3.5704   3.6600   3.7751   3.7924
  3.8374   3.8956   4.0036   4.0643   4.1257   4.3460   4.7964   4.8222
  9.7570   9.7709   9.7818   9.8064   9.8211   9.8554  23.3341  23.5369
 23.7859  23.8604  23.8640  23.9183  23.9333  23.9502  24.0514  24.0587
 24.0802  24.1403  25.8013  25.8063  25.8180  25.9167  25.9342  25.9555
 26.1129  26.1233  26.1668  26.2105  26.2754  26.3369  26.5365  26.5849
 26.5982  26.7497  26.7842  26.9822 215.7506 215.7625 215.7762 215.8048
215.8249 215.8669
 --------------------------------------------------------------

          Ground-State Mulliken Net Atomic Charges

     Atom                 Charge (a.u.)
  ----------------------------------------
      1 C                    -0.150496
      2 C                    -0.912098
      3 Cl                    0.564511
      4 C                     0.442738
      5 Cl                    0.508931
      6 C                    -1.194596
      7 H                     0.226647
      8 C                     0.258006
      9 Cl                    0.505225
     10 C                    -0.689441
     11 Cl                    0.582435
     12 C                     0.604566
     13 C                    -1.206326
     14 Cl                    0.347692
     15 C                    -0.331619
     16 H                     0.223859
     17 C                     0.475754
     18 Cl                    0.472303
     19 C                    -0.666393
     20 H                     0.201294
     21 C                    -0.462835
     22 H                     0.199843
  ----------------------------------------
  Sum of atomic charges =     0.000000

 -----------------------------------------------------------------
                    Cartesian Multipole Moments
 -----------------------------------------------------------------
    Charge (ESU x 10^10)
                 0.0000
    Dipole Moment (Debye)
         X      -0.5618      Y       1.1030      Z      -0.3031
       Tot       1.2744
    Quadrupole Moments (Debye-Ang)
        XX    -145.4435     XY      -0.4722     YY    -143.3419
        XZ      -2.5478     YZ      -3.2728     ZZ    -146.2978
    Octopole Moments (Debye-Ang^2)
       XXX    -240.6277    XXY      23.8062    XYY     -64.1102
       YYY      95.6061    XXZ      43.2572    XYZ      -4.0144
       YYZ      14.7324    XZZ     -81.1012    YZZ      38.0823
       ZZZ      68.4646
    Hexadecapole Moments (Debye-Ang^3)
      XXXX   -6120.1902   XXXY      98.9233   XXYY   -1148.7666
      XYYY     144.2468   YYYY    -875.7783   XXXZ     971.7983
      XXYZ     -38.9994   XYYZ     295.1499   YYYZ    -156.3044
      XXZZ   -1643.5031   XYZZ      72.7825   YYZZ    -747.6765
      XZZZ     959.5477   YZZZ    -145.3718   ZZZZ   -3673.2265
 -----------------------------------------------------------------
 Calculating analytic gradient of the SCF energy
 Gradient of SCF Energy
            1           2           3           4           5           6
    1  -0.0006530   0.0000993   0.0008255   0.0000394   0.0000179   0.0000152
    2  -0.0000378  -0.0002927  -0.0037561   0.0000611  -0.0000168  -0.0000320
    3  -0.0001787  -0.0001801  -0.0020062  -0.0000229   0.0000089  -0.0001182
            7           8           9          10          11          12
    1  -0.0000155  -0.0002348   0.0000717   0.0002954   0.0003535   0.0004572
    2   0.0000051   0.0000370   0.0000184   0.0005627   0.0000506  -0.0004071
    3   0.0000230   0.0001638   0.0000217  -0.0001794   0.0000747  -0.0000175
           13          14          15          16          17          18
    1  -0.0003244  -0.0003949   0.0002223  -0.0000164  -0.0002307   0.0001464
    2   0.0010811   0.0029741  -0.0000644   0.0000250  -0.0000661   0.0000165
    3   0.0002841   0.0025954  -0.0000494  -0.0000167   0.0002173  -0.0000829
           19          20          21          22
    1  -0.0001342   0.0000605  -0.0003363  -0.0002641
    2   0.0001641  -0.0000544  -0.0002016  -0.0000667
    3  -0.0000832   0.0000184  -0.0004741   0.0000018
 Max gradient component =       3.756E-03
 RMS gradient           =       7.613E-04
 Gradient time:  CPU 258.82 s  wall 258.85 s
 Geometry Optimization Parameters
   NAtoms,    NIC,     NZ,  NCons,   NDum,   NFix, NCnnct, MaxDiis
       22     163      22       0       0       0       0       0

 Cartesian Hessian Update
 Hessian updated using BFGS update


** GEOMETRY OPTIMIZATION IN DELOCALIZED INTERNAL COORDINATES **
   Searching for a Minimum

   Optimization Cycle:   8

                       Coordinates (Angstroms)
     ATOM                X               Y               Z
      1  C         0.0053527526   -0.0394830237    0.0076630343
      2  C        -0.0003164255    0.2141655494    1.3898367356
      3  Cl        1.5116565781    0.4397987960    2.2234845787
      4  C        -1.2069858879    0.2861608251    2.0913508168
      5  Cl       -1.2527760448    0.6020696323    3.8060852081
      6  C        -2.4123674134    0.1101907947    1.4248980706
      7  H        -3.3435842825    0.1720305727    1.9704541831
      8  C        -2.4245692191   -0.1496585711    0.0615630275
      9  Cl       -3.9684342180   -0.3744971110   -0.7189028411
     10  C        -1.2215137662   -0.2299139798   -0.6485109452
     11  Cl       -1.2409021311   -0.6070210440   -2.3519907852
     12  C         1.2884997554   -0.0692753021   -0.7517388170
     13  C         2.2230464303   -1.0993468557   -0.6119434252
     14  Cl        1.9127465628   -2.4306557314    0.4854795453
     15  C         3.4188469163   -1.1053495892   -1.3249934072
     16  H         4.1242514012   -1.9151755466   -1.2026989850
     17  C         3.6839448851   -0.0519084453   -2.1906397886
     18  Cl        5.1897251524   -0.0479815958   -3.0917725816
     19  C         2.7812929181    0.9944737122   -2.3552280366
     20  H         3.0055270712    1.8087229293   -3.0313825653
     21  C         1.5924952795    0.9707902645   -1.6375519062
     22  H         0.8804996086    1.7784218440   -1.7590202726
   Point Group: c1    Number of degrees of freedom:    60


   Energy is  -3221.131331433

 Hessian updated using BFGS update

 60 Hessian modes will be used to form the next step
  Hessian Eigenvalues:
     0.008838    0.017827    0.018730    0.020849    0.020937    0.022245
     0.023024    0.023645    0.023843    0.023907    0.024090    0.024095
     0.024115    0.024119    0.024136    0.024143    0.024159    0.024215
     0.028224    0.073715    0.159998    0.160006    0.160036    0.160272
     0.217125    0.224670    0.230963    0.235519    0.236276    0.247588
     0.249919    0.250001    0.250006    0.250027    0.250306    0.256805
     0.289479    0.292462    0.300914    0.301023    0.301094    0.301382
     0.318413    0.354885    0.356666    0.356685    0.356701    0.375007
     0.413186    0.426948    0.430004    0.455989    0.462363    0.467754
     0.471646    0.478127    0.478192    0.479147    0.484924    0.582448

 Minimum search - taking simple RFO step
 Searching for Lamda that Minimizes Along All modes
 Value Taken    Lamda =  -0.00178308
 Calculated Step too Large.  Step scaled by  0.742397
 Step Taken.  Stepsize is  0.300000

                             Maximum     Tolerance    Cnvgd?
         Gradient           0.003329      0.000300      NO
         Displacement       0.217325      0.001200      NO
         Energy change     -0.001699      0.000001      NO


 New Cartesian Coordinates Obtained by Inverse Iteration

 Displacement from previous Coordinates is:  0.535918
 ----------------------------------------------------------------
             Standard Nuclear Orientation (Angstroms)
    I     Atom           X                Y                Z
 ----------------------------------------------------------------
    1      C       0.0049056113    -0.0324241874     0.0078835889
    2      C      -0.0020919993     0.2555370111     1.3825658621
    3      Cl      1.5098846407     0.5301443266     2.2032948355
    4      C      -1.2081686209     0.3204696294     2.0853482893
    5      Cl     -1.2570592784     0.6811446242     3.7910913100
    6      C      -2.4108251853     0.1013808644     1.4260558845
    7      H      -3.3421155391     0.1572160478     1.9721559980
    8      C      -2.4206965117    -0.1923787134     0.0695302774
    9      Cl     -3.9605556855    -0.4692464219    -0.7021272208
   10      C      -1.2175736274    -0.2639703086    -0.6412948962
   11      Cl     -1.2282548075    -0.6709647778    -2.3373503227
   12      C       1.2884596263    -0.0609825565    -0.7519545621
   13      C       2.1966056935    -1.1179279556    -0.6461182068
   14      Cl      1.8508819814    -2.4731069117     0.4115628784
   15      C       3.3923338221    -1.1299985766    -1.3585312645
   16      H       4.0784069132    -1.9598110193    -1.2625566668
   17      C       3.6831537997    -0.0552533276    -2.1895928008
   18      Cl      5.1886729192    -0.0590932603    -3.0910483009
   19      C       2.8069207556     1.0179452317    -2.3187449428
   20      H       3.0510087607     1.8479310911    -2.9685641324
   21      C       1.6172915347     1.0007622663    -1.6011836160
   22      H       0.9252511197     1.8291850488    -1.6959811482
 ----------------------------------------------------------------
 Nuclear Repulsion Energy =        2048.82280642 hartrees
 There are       89 alpha and       89 beta electrons
 Applying Cartesian multipole field
    Component          Value
    ---------          -----
     (2,0,0)        1.00000E-12
     (0,2,0)        2.00000E-11
     (0,0,2)       -3.00000E-11
 Nucleus-field energy     =    -0.0000000646 hartrees
 Requested basis set is 6-311++G(d,p)
 There are 170 shells and 472 basis functions
 A cutoff of  1.0D-15 yielded  10964 shell pairs
 There are     92655 function pairs (     99635 Cartesian)
 Smallest overlap matrix eigenvalue = 1.89E-07
 Linear dependence detected in AO basis
 Number of orthogonalized atomic orbitals = 467
 Maximum deviation from orthogonality = 3.016E-10
 Guess from superposition of atomic densities
 Warning:  Energy on first SCF cycle will be non-variational
 SAD guess density has 178.000000 electrons

 -----------------------------------------------------------------------
  General SCF calculation program by
  Eric Jon Sundstrom, Paul Horn, Yuezhi Mao, Dmitri Zuev, Alec White,
  David Stuck, Shaama M.S., Shane Yost, Joonho Lee, David Small,
  Daniel Levine, Susi Lehtola, Hugh Burton, Evgeny Epifanovsky,
  Bang C. Huynh
 -----------------------------------------------------------------------
 Exchange:     0.2000 Hartree-Fock + 0.0800 Slater + 0.7200 B88
 Correlation:  0.1900 VWN1RPA + 0.8100 LYP
 Using SG-1 standard quadrature grid
 A restricted SCF calculation will be
 performed using DIIS
 SCF converges when DIIS error is below 1.0e-08
 ---------------------------------------
  Cycle       Energy         DIIS error
 ---------------------------------------
    1   -3225.3551593045      2.82e-02  
    2   -3221.0056536608      2.13e-03  
    3   -3220.9424504626      2.55e-03  
    4   -3221.1255273608      4.77e-04  
    5   -3221.1310740573      2.09e-04  
    6   -3221.1321085510      9.39e-05  
    7   -3221.1323471826      2.50e-05  
    8   -3221.1323613215      1.11e-05  
    9   -3221.1323646652      2.76e-06  
   10   -3221.1323648640      8.90e-07  
   11   -3221.1323648847      2.14e-07  
   12   -3221.1323648852      1.13e-07  
   13   -3221.1323648860      3.30e-08  
   14   -3221.1323648859      1.32e-08  
   15   -3221.1323648860      4.00e-09  Convergence criterion met
 ---------------------------------------
 SCF time:   CPU 770.74s  wall 771.00s 
 SCF   energy in the final basis set =    -3221.1323648860
 Total energy in the final basis set =    -3221.1323648860

 --------------------------------------------------------------

                    Orbital Energies (a.u.)
 --------------------------------------------------------------

 Alpha MOs
 -- Occupied --
********-101.5791-101.5789-101.5771-101.5709-101.5707 -10.2786 -10.2778
-10.2767 -10.2763 -10.2670 -10.2644 -10.2439 -10.2277 -10.2267 -10.2146
-10.2145 -10.2101  -9.4942  -9.4937  -9.4936  -9.4919  -9.4857  -9.4853
 -7.2591  -7.2585  -7.2584  -7.2568  -7.2504  -7.2499  -7.2490  -7.2485
 -7.2485  -7.2484  -7.2480  -7.2478  -7.2467  -7.2459  -7.2404  -7.2401
 -7.2401  -7.2398  -0.9610  -0.9305  -0.9210  -0.8978  -0.8870  -0.8777
 -0.8516  -0.8407  -0.7981  -0.7729  -0.7486  -0.7430  -0.6691  -0.6477
 -0.6240  -0.6141  -0.5530  -0.5501  -0.5298  -0.5190  -0.4957  -0.4835
 -0.4703  -0.4662  -0.4621  -0.4571  -0.4379  -0.4348  -0.4221  -0.4100
 -0.4027  -0.4015  -0.3817  -0.3766  -0.3628  -0.3566  -0.3471  -0.3419
 -0.3374  -0.3323  -0.3302  -0.3297  -0.3261  -0.2870  -0.2796  -0.2673
 -0.2656
 -- Virtual --
 -0.0679  -0.0591  -0.0483  -0.0456  -0.0423  -0.0176  -0.0093  -0.0089
  0.0002   0.0082   0.0125   0.0139   0.0234   0.0280   0.0303   0.0412
  0.0434   0.0490   0.0512   0.0558   0.0579   0.0640   0.0733   0.0783
  0.0803   0.0809   0.0853   0.0918   0.0933   0.0940   0.1010   0.1035
  0.1071   0.1085   0.1115   0.1142   0.1171   0.1183   0.1200   0.1220
  0.1238   0.1253   0.1320   0.1332   0.1373   0.1390   0.1432   0.1489
  0.1509   0.1538   0.1568   0.1643   0.1716   0.1730   0.1782   0.1815
  0.1848   0.1941   0.1966   0.1996   0.2017   0.2094   0.2128   0.2164
  0.2224   0.2231   0.2257   0.2264   0.2307   0.2333   0.2433   0.2450
  0.2491   0.2518   0.2603   0.2616   0.2647   0.2652   0.2716   0.2744
  0.2797   0.2805   0.2819   0.2898   0.2920   0.2956   0.2979   0.3007
  0.3045   0.3169   0.3214   0.3278   0.3408   0.3474   0.3495   0.3645
  0.3933   0.4101   0.4240   0.4294   0.4357   0.4377   0.4413   0.4467
  0.4530   0.4559   0.4669   0.4687   0.4835   0.4873   0.4906   0.4946
  0.5025   0.5098   0.5102   0.5131   0.5162   0.5283   0.5425   0.5555
  0.5614   0.5706   0.5726   0.5752   0.5809   0.5871   0.5934   0.5975
  0.6070   0.6104   0.6170   0.6239   0.6277   0.6360   0.6515   0.6546
  0.6650   0.6683   0.6711   0.6806   0.6888   0.6972   0.7072   0.7159
  0.7206   0.7337   0.7740   0.7910   0.7999   0.8086   0.8141   0.8249
  0.8257   0.8301   0.8358   0.8384   0.8406   0.8421   0.8452   0.8495
  0.8540   0.8553   0.8599   0.8689   0.8719   0.8793   0.8821   0.8839
  0.8904   0.8961   0.8974   0.9038   0.9110   0.9154   0.9297   0.9329
  0.9444   0.9473   0.9487   0.9539   0.9628   0.9661   0.9764   0.9827
  0.9898   0.9942   0.9950   0.9982   1.0072   1.0159   1.0349   1.0461
  1.0583   1.0753   1.0988   1.1169   1.1528   1.1626   1.1655   1.1827
  1.1956   1.2176   1.2270   1.2374   1.2427   1.2444   1.2626   1.2790
  1.2833   1.2976   1.2997   1.3171   1.3273   1.3430   1.3698   1.3717
  1.4141   1.4337   1.4598   1.4788   1.5041   1.5231   1.5503   1.5571
  1.5646   1.5723   1.5886   1.6020   1.6062   1.6424   1.6801   1.6856
  1.6938   1.7243   1.7390   1.7490   1.7578   1.7809   1.8021   1.8212
  1.8341   1.8517   1.8775   1.8863   1.9197   1.9264   1.9390   1.9521
  1.9653   1.9722   1.9925   1.9986   2.0230   2.0408   2.0568   2.0734
  2.1221   2.1361   2.1427   2.1963   2.2300   2.2365   2.2398   2.2512
  2.2585   2.2686   2.2940   2.2974   2.3063   2.3282   2.3384   2.3465
  2.3724   2.4028   2.4106   2.4244   2.4440   2.4483   2.4618   2.4688
  2.5077   2.5213   2.5376   2.5437   2.5505   2.5650   2.6020   2.6104
  2.6119   2.6473   2.6653   2.6890   2.6961   2.6971   2.7250   2.7353
  2.7396   2.7517   2.7607   2.7839   2.7962   2.8231   2.8284   2.8547
  2.8557   2.8994   2.9552   2.9799   3.0521   3.0748   3.0826   3.1131
  3.1198   3.1254   3.1555   3.2011   3.2417   3.2499   3.2558   3.3291
  3.3631   3.4393   3.5127   3.5339   3.5723   3.6640   3.7777   3.7922
  3.8388   3.8951   4.0046   4.0644   4.1258   4.3400   4.7979   4.8208
  9.7606   9.7715   9.7811   9.8060   9.8242   9.8500  23.3363  23.5376
 23.7861  23.8612  23.8653  23.9185  23.9328  23.9514  24.0515  24.0609
 24.0814  24.1415  25.7988  25.8066  25.8183  25.9115  25.9396  25.9544
 26.1130  26.1246  26.1663  26.2280  26.2558  26.3420  26.5332  26.5851
 26.6033  26.7491  26.7794  26.9973 215.7545 215.7631 215.7752 215.8043
215.8300 215.8598
 --------------------------------------------------------------

          Ground-State Mulliken Net Atomic Charges

     Atom                 Charge (a.u.)
  ----------------------------------------
      1 C                    -0.193808
      2 C                    -0.958623
      3 Cl                    0.568853
      4 C                     0.454403
      5 Cl                    0.518220
      6 C                    -1.055282
      7 H                     0.229819
      8 C                     0.297497
      9 Cl                    0.512964
     10 C                    -0.750009
     11 Cl                    0.593583
     12 C                     0.464602
     13 C                    -1.268189
     14 Cl                    0.374106
     15 C                    -0.258023
     16 H                     0.225638
     17 C                     0.500908
     18 Cl                    0.475770
     19 C                    -0.702601
     20 H                     0.201647
     21 C                    -0.432503
     22 H                     0.201028
  ----------------------------------------
  Sum of atomic charges =     0.000000

 -----------------------------------------------------------------
                    Cartesian Multipole Moments
 -----------------------------------------------------------------
    Charge (ESU x 10^10)
                 0.0000
    Dipole Moment (Debye)
         X      -0.5568      Y       1.1254      Z      -0.2773
       Tot       1.2859
    Quadrupole Moments (Debye-Ang)
        XX    -145.4442     XY      -0.3802     YY    -143.1106
        XZ      -2.6185     YZ      -3.2310     ZZ    -146.4712
    Octopole Moments (Debye-Ang^2)
       XXX    -239.6392    XXY      24.7321    XYY     -62.7282
       YYY      97.1389    XXZ      43.6522    XYZ      -3.7233
       YYZ      15.1818    XZZ     -80.7303    YZZ      38.0358
       ZZZ      72.0745
    Hexadecapole Moments (Debye-Ang^3)
      XXXX   -6096.4915   XXXY      80.2358   XXYY   -1149.7783
      XYYY     121.6845   YYYY    -926.1824   XXXZ     983.7399
      XXYZ     -50.5748   XYYZ     298.1379   YYYZ    -194.2532
      XXZZ   -1632.3220   XYZZ      65.1733   YYZZ    -749.7336
      XZZZ     974.2741   YZZZ    -178.1734   ZZZZ   -3642.6401
 -----------------------------------------------------------------
 Calculating analytic gradient of the SCF energy
 Gradient of SCF Energy
            1           2           3           4           5           6
    1  -0.0007290  -0.0001350   0.0006845   0.0001838   0.0000075  -0.0000189
    2  -0.0001425  -0.0001350  -0.0022775  -0.0000003   0.0000345  -0.0000335
    3  -0.0000918  -0.0001780  -0.0011319  -0.0000023   0.0000130  -0.0001788
            7           8           9          10          11          12
    1  -0.0000096  -0.0001456   0.0000331   0.0003275   0.0001738   0.0006074
    2   0.0000131   0.0000348   0.0000226   0.0002652   0.0000235  -0.0002042
    3   0.0000053   0.0001839  -0.0000414  -0.0001479   0.0000895  -0.0001085
           13          14          15          16          17          18
    1  -0.0003252  -0.0001923   0.0000890   0.0000079  -0.0001473   0.0000932
    2   0.0007518   0.0016691  -0.0000643   0.0000090   0.0000451   0.0000084
    3   0.0001151   0.0016637   0.0000169  -0.0000243   0.0001036  -0.0000382
           19          20          21          22
    1  -0.0000290   0.0000525  -0.0003701  -0.0001584
    2   0.0000486  -0.0000230  -0.0000354  -0.0000100
    3  -0.0000326  -0.0000040  -0.0002029  -0.0000083
 Max gradient component =       2.278E-03
 RMS gradient           =       4.751E-04
 Gradient time:  CPU 260.01 s  wall 260.01 s
 Geometry Optimization Parameters
   NAtoms,    NIC,     NZ,  NCons,   NDum,   NFix, NCnnct, MaxDiis
       22     163      22       0       0       0       0       0

 Cartesian Hessian Update
 Hessian updated using BFGS update


** GEOMETRY OPTIMIZATION IN DELOCALIZED INTERNAL COORDINATES **
   Searching for a Minimum

   Optimization Cycle:   9

                       Coordinates (Angstroms)
     ATOM                X               Y               Z
      1  C         0.0049056113   -0.0324241874    0.0078835889
      2  C        -0.0020919993    0.2555370111    1.3825658621
      3  Cl        1.5098846407    0.5301443266    2.2032948355
      4  C        -1.2081686209    0.3204696294    2.0853482893
      5  Cl       -1.2570592784    0.6811446242    3.7910913100
      6  C        -2.4108251853    0.1013808644    1.4260558845
      7  H        -3.3421155391    0.1572160478    1.9721559980
      8  C        -2.4206965117   -0.1923787134    0.0695302774
      9  Cl       -3.9605556855   -0.4692464219   -0.7021272208
     10  C        -1.2175736274   -0.2639703086   -0.6412948962
     11  Cl       -1.2282548075   -0.6709647778   -2.3373503227
     12  C         1.2884596263   -0.0609825565   -0.7519545621
     13  C         2.1966056935   -1.1179279556   -0.6461182068
     14  Cl        1.8508819814   -2.4731069117    0.4115628784
     15  C         3.3923338221   -1.1299985766   -1.3585312645
     16  H         4.0784069132   -1.9598110193   -1.2625566668
     17  C         3.6831537997   -0.0552533276   -2.1895928008
     18  Cl        5.1886729192   -0.0590932603   -3.0910483009
     19  C         2.8069207556    1.0179452317   -2.3187449428
     20  H         3.0510087607    1.8479310911   -2.9685641324
     21  C         1.6172915347    1.0007622663   -1.6011836160
     22  H         0.9252511197    1.8291850488   -1.6959811482
   Point Group: c1    Number of degrees of freedom:    60


   Energy is  -3221.132364886

 Hessian updated using BFGS update

 60 Hessian modes will be used to form the next step
  Hessian Eigenvalues:
     0.005944    0.017866    0.018695    0.020822    0.020934    0.021908
     0.023024    0.023645    0.023840    0.023916    0.024091    0.024095
     0.024115    0.024119    0.024136    0.024144    0.024162    0.024236
     0.028224    0.073533    0.159995    0.160004    0.160035    0.160263
     0.216975    0.224680    0.230948    0.235521    0.236206    0.247588
     0.249594    0.249999    0.250005    0.250024    0.250316    0.256770
     0.289509    0.292339    0.300919    0.301020    0.301089    0.301365
     0.318381    0.354899    0.356666    0.356685    0.356702    0.375084
     0.413167    0.426912    0.430003    0.455969    0.462303    0.467754
     0.471646    0.478147    0.478184    0.479145    0.484911    0.581546

 Minimum search - taking simple RFO step
 Searching for Lamda that Minimizes Along All modes
 Value Taken    Lamda =  -0.00098993
 Calculated Step too Large.  Step scaled by  0.801908
 Step Taken.  Stepsize is  0.300000

                             Maximum     Tolerance    Cnvgd?
         Gradient           0.002042      0.000300      NO
         Displacement       0.219020      0.001200      NO
         Energy change     -0.001033      0.000001      NO


 New Cartesian Coordinates Obtained by Inverse Iteration

 Displacement from previous Coordinates is:  0.528345
 ----------------------------------------------------------------
             Standard Nuclear Orientation (Angstroms)
    I     Atom           X                Y                Z
 ----------------------------------------------------------------
    1      C       0.0048373882    -0.0195484577     0.0079714237
    2      C      -0.0054322197     0.2996791257     1.3751835544
    3      Cl      1.5030691796     0.6257613397     2.1842284383
    4      C      -1.2111477537     0.3527726903     2.0795353561
    5      Cl     -1.2645112570     0.7499494058     3.7769063964
    6      C      -2.4094577814     0.0890684065     1.4284806449
    7      H      -3.3405377450     0.1335472428     1.9760197343
    8      C      -2.4156036304    -0.2339642896     0.0785194556
    9      Cl     -3.9495328648    -0.5669638579    -0.6825250671
   10      C      -1.2126607152    -0.2916656584    -0.6337530822
   11      Cl     -1.2140002669    -0.7259962799    -2.3225815980
   12      C       1.2889610636    -0.0492305422    -0.7515004704
   13      C       2.1697577566    -1.1318033469    -0.6784264968
   14      Cl      1.7862544576    -2.5089184872     0.3374638363
   15      C       3.3650320729    -1.1526264423    -1.3908583099
   16      H       4.0300916374    -2.0019041533    -1.3204235619
   17      C       3.6827013971    -0.0609307850    -2.1897221328
   18      Cl      5.1866703685    -0.0765341961    -3.0935143510
   19      C       2.8344491058     1.0377379136    -2.2846787517
   20      H       3.0987538943     1.8803313040    -2.9100135304
   21      C       1.6447513769     1.0297854331    -1.5662068928
   22      H       0.9739904587     1.8780117594    -1.6356637516
 ----------------------------------------------------------------
 Nuclear Repulsion Energy =        2048.28649384 hartrees
 There are       89 alpha and       89 beta electrons
 Applying Cartesian multipole field
    Component          Value
    ---------          -----
     (2,0,0)        1.00000E-12
     (0,2,0)        2.00000E-11
     (0,0,2)       -3.00000E-11
 Nucleus-field energy     =    -0.0000000630 hartrees
 Requested basis set is 6-311++G(d,p)
 There are 170 shells and 472 basis functions
 A cutoff of  1.0D-15 yielded  10968 shell pairs
 There are     92675 function pairs (     99653 Cartesian)
 Smallest overlap matrix eigenvalue = 1.84E-07
 Linear dependence detected in AO basis
 Number of orthogonalized atomic orbitals = 467
 Maximum deviation from orthogonality = 5.015E-10
 Guess from superposition of atomic densities
 Warning:  Energy on first SCF cycle will be non-variational
 SAD guess density has 178.000000 electrons

 -----------------------------------------------------------------------
  General SCF calculation program by
  Eric Jon Sundstrom, Paul Horn, Yuezhi Mao, Dmitri Zuev, Alec White,
  David Stuck, Shaama M.S., Shane Yost, Joonho Lee, David Small,
  Daniel Levine, Susi Lehtola, Hugh Burton, Evgeny Epifanovsky,
  Bang C. Huynh
 -----------------------------------------------------------------------
 Exchange:     0.2000 Hartree-Fock + 0.0800 Slater + 0.7200 B88
 Correlation:  0.1900 VWN1RPA + 0.8100 LYP
 Using SG-1 standard quadrature grid
 A restricted SCF calculation will be
 performed using DIIS
 SCF converges when DIIS error is below 1.0e-08
 ---------------------------------------
  Cycle       Energy         DIIS error
 ---------------------------------------
    1   -3225.3535231615      2.82e-02  
    2   -3221.0061523194      2.14e-03  
    3   -3220.9428719800      2.55e-03  
    4   -3221.1261437663      4.77e-04  
    5   -3221.1316798321      2.10e-04  
    6   -3221.1327254042      9.45e-05  
    7   -3221.1329669792      2.55e-05  
    8   -3221.1329818484      1.11e-05  
    9   -3221.1329852121      2.74e-06  
   10   -3221.1329854077      8.84e-07  
   11   -3221.1329854281      2.04e-07  
   12   -3221.1329854290      1.07e-07  
   13   -3221.1329854296      3.17e-08  
   14   -3221.1329854292      1.23e-08  
   15   -3221.1329854293      4.21e-09  Convergence criterion met
 ---------------------------------------
 SCF time:   CPU 771.22s  wall 771.00s 
 SCF   energy in the final basis set =    -3221.1329854293
 Total energy in the final basis set =    -3221.1329854293

 --------------------------------------------------------------

                    Orbital Energies (a.u.)
 --------------------------------------------------------------

 Alpha MOs
 -- Occupied --
********-101.5792-101.5788-101.5775-101.5712-101.5707 -10.2785 -10.2778
-10.2767 -10.2763 -10.2669 -10.2643 -10.2436 -10.2276 -10.2267 -10.2146
-10.2145 -10.2101  -9.4942  -9.4938  -9.4935  -9.4923  -9.4860  -9.4852
 -7.2591  -7.2586  -7.2583  -7.2572  -7.2507  -7.2499  -7.2490  -7.2486
 -7.2484  -7.2483  -7.2481  -7.2477  -7.2471  -7.2463  -7.2407  -7.2404
 -7.2400  -7.2397  -0.9610  -0.9305  -0.9210  -0.8977  -0.8871  -0.8778
 -0.8514  -0.8408  -0.7981  -0.7728  -0.7486  -0.7431  -0.6691  -0.6474
 -0.6243  -0.6140  -0.5530  -0.5500  -0.5298  -0.5193  -0.4956  -0.4835
 -0.4703  -0.4661  -0.4620  -0.4570  -0.4378  -0.4349  -0.4221  -0.4095
 -0.4025  -0.4017  -0.3812  -0.3763  -0.3626  -0.3564  -0.3474  -0.3418
 -0.3377  -0.3327  -0.3308  -0.3298  -0.3261  -0.2857  -0.2802  -0.2678
 -0.2657
 -- Virtual --
 -0.0661  -0.0593  -0.0487  -0.0466  -0.0426  -0.0176  -0.0093  -0.0090
  0.0002   0.0081   0.0125   0.0139   0.0234   0.0280   0.0302   0.0415
  0.0434   0.0490   0.0514   0.0558   0.0580   0.0629   0.0734   0.0785
  0.0802   0.0806   0.0849   0.0920   0.0933   0.0938   0.1008   0.1035
  0.1069   0.1085   0.1115   0.1145   0.1172   0.1179   0.1199   0.1216
  0.1233   0.1254   0.1317   0.1329   0.1375   0.1389   0.1436   0.1490
  0.1504   0.1530   0.1574   0.1643   0.1711   0.1736   0.1782   0.1810
  0.1842   0.1936   0.1966   0.2009   0.2022   0.2092   0.2131   0.2159
  0.2199   0.2224   0.2254   0.2263   0.2289   0.2339   0.2418   0.2446
  0.2508   0.2510   0.2595   0.2619   0.2636   0.2648   0.2717   0.2749
  0.2797   0.2820   0.2832   0.2906   0.2926   0.2955   0.2980   0.2992
  0.3008   0.3163   0.3225   0.3306   0.3408   0.3495   0.3521   0.3648
  0.3933   0.4097   0.4243   0.4316   0.4360   0.4398   0.4434   0.4463
  0.4526   0.4565   0.4664   0.4681   0.4829   0.4877   0.4914   0.4960
  0.5028   0.5102   0.5108   0.5131   0.5161   0.5294   0.5426   0.5560
  0.5622   0.5704   0.5721   0.5760   0.5809   0.5874   0.5929   0.5988
  0.6068   0.6119   0.6172   0.6241   0.6296   0.6367   0.6519   0.6578
  0.6634   0.6658   0.6699   0.6844   0.6907   0.6973   0.7057   0.7153
  0.7201   0.7354   0.7754   0.7923   0.7997   0.8093   0.8118   0.8240
  0.8267   0.8301   0.8366   0.8385   0.8412   0.8418   0.8480   0.8488
  0.8537   0.8566   0.8618   0.8686   0.8735   0.8787   0.8804   0.8830
  0.8908   0.8950   0.8975   0.9017   0.9112   0.9156   0.9303   0.9358
  0.9440   0.9479   0.9497   0.9549   0.9629   0.9664   0.9758   0.9829
  0.9888   0.9936   0.9953   0.9983   1.0092   1.0188   1.0372   1.0532
  1.0581   1.0765   1.0971   1.1142   1.1588   1.1647   1.1665   1.1845
  1.1974   1.2209   1.2283   1.2419   1.2429   1.2460   1.2633   1.2782
  1.2835   1.2985   1.3022   1.3182   1.3207   1.3470   1.3689   1.3729
  1.4132   1.4350   1.4605   1.4762   1.4996   1.5253   1.5507   1.5572
  1.5637   1.5757   1.5893   1.6024   1.6084   1.6418   1.6829   1.6873
  1.6936   1.7252   1.7372   1.7491   1.7550   1.7824   1.7991   1.8205
  1.8319   1.8499   1.8778   1.8868   1.9212   1.9274   1.9383   1.9532
  1.9651   1.9747   1.9936   1.9990   2.0229   2.0408   2.0573   2.0747
  2.1199   2.1365   2.1403   2.1986   2.2310   2.2375   2.2404   2.2516
  2.2548   2.2686   2.2866   2.3025   2.3109   2.3287   2.3384   2.3462
  2.3734   2.4012   2.4114   2.4262   2.4443   2.4462   2.4628   2.4741
  2.5070   2.5177   2.5343   2.5435   2.5495   2.5661   2.6002   2.6104
  2.6173   2.6460   2.6678   2.6889   2.6953   2.6997   2.7249   2.7370
  2.7403   2.7494   2.7612   2.7817   2.7989   2.8245   2.8286   2.8479
  2.8591   2.8975   2.9583   2.9799   3.0548   3.0768   3.0868   3.1144
  3.1203   3.1275   3.1509   3.2021   3.2420   3.2538   3.2593   3.3271
  3.3656   3.4398   3.5125   3.5364   3.5745   3.6683   3.7804   3.7923
  3.8398   3.8946   4.0055   4.0646   4.1261   4.3360   4.7993   4.8185
  9.7638   9.7721   9.7805   9.8068   9.8313   9.8456  23.3389  23.5384
 23.7864  23.8619  23.8666  23.9184  23.9325  23.9523  24.0514  24.0625
 24.0826  24.1426  25.7959  25.8064  25.8187  25.8900  25.9396  25.9684
 26.1129  26.1252  26.1651  26.2222  26.2699  26.3472  26.5303  26.5857
 26.6103  26.7422  26.7761  27.0191 215.7576 215.7640 215.7745 215.8058
215.8394 215.8535
 --------------------------------------------------------------

          Ground-State Mulliken Net Atomic Charges

     Atom                 Charge (a.u.)
  ----------------------------------------
      1 C                    -0.234393
      2 C                    -0.972527
      3 Cl                    0.570699
      4 C                     0.449547
      5 Cl                    0.527937
      6 C                    -0.909797
      7 H                     0.233218
      8 C                     0.364740
      9 Cl                    0.521027
     10 C                    -0.854049
     11 Cl                    0.597008
     12 C                     0.347173
     13 C                    -1.326397
     14 Cl                    0.392331
     15 C                    -0.200421
     16 H                     0.227982
     17 C                     0.524745
     18 Cl                    0.479230
     19 C                    -0.736969
     20 H                     0.202000
     21 C                    -0.405219
     22 H                     0.202135
  ----------------------------------------
  Sum of atomic charges =     0.000000

 -----------------------------------------------------------------
                    Cartesian Multipole Moments
 -----------------------------------------------------------------
    Charge (ESU x 10^10)
                 0.0000
    Dipole Moment (Debye)
         X      -0.5461      Y       1.1412      Z      -0.2500
       Tot       1.2896
    Quadrupole Moments (Debye-Ang)
        XX    -145.4313     XY      -0.2542     YY    -142.9088
        XZ      -2.6789     YZ      -3.2033     ZZ    -146.6211
    Octopole Moments (Debye-Ang^2)
       XXX    -238.4105    XXY      25.6069    XYY     -61.3222
       YYY      98.4191    XXZ      44.0727    XYZ      -3.4462
       YYZ      15.6455    XZZ     -80.2351    YZZ      37.8516
       ZZZ      75.4965
    Hexadecapole Moments (Debye-Ang^3)
      XXXX   -6069.9290   XXXY      62.0888   XXYY   -1150.2999
      XYYY      99.1219   YYYY    -976.7922   XXXZ     997.6269
      XXYZ     -62.0960   XYYZ     302.0227   YYYZ    -230.6387
      XXZZ   -1621.2409   XYZZ      57.4403   YYZZ    -752.7174
      XZZZ     990.6566   YZZZ    -210.4298   ZZZZ   -3615.3850
 -----------------------------------------------------------------
 Calculating analytic gradient of the SCF energy
 Gradient of SCF Energy
            1           2           3           4           5           6
    1  -0.0006697  -0.0002337   0.0005337   0.0002096   0.0000309  -0.0000047
    2  -0.0001218  -0.0000986  -0.0014247   0.0000443   0.0000183  -0.0000895
    3  -0.0001396  -0.0000579  -0.0006731   0.0000079  -0.0000262  -0.0001869
            7           8           9          10          11          12
    1  -0.0000150  -0.0000998  -0.0000008   0.0003009   0.0001091   0.0005377
    2   0.0000010   0.0001037  -0.0000259   0.0001435  -0.0000201  -0.0000086
    3   0.0000133   0.0001908  -0.0000077  -0.0001492   0.0001108  -0.0002016
           13          14          15          16          17          18
    1  -0.0002438  -0.0001236   0.0000047   0.0000226  -0.0001093   0.0000402
    2   0.0004443   0.0010557  -0.0000508   0.0000008   0.0001098  -0.0000065
    3   0.0000084   0.0010859   0.0000446  -0.0000320   0.0000004  -0.0000188
           19          20          21          22
    1   0.0000967   0.0000258  -0.0003289  -0.0000823
    2  -0.0000614   0.0000014  -0.0000009  -0.0000140
    3   0.0000113  -0.0000170   0.0000470  -0.0000105
 Max gradient component =       1.425E-03
 RMS gradient           =       3.183E-04
 Gradient time:  CPU 260.85 s  wall 260.87 s
 Geometry Optimization Parameters
   NAtoms,    NIC,     NZ,  NCons,   NDum,   NFix, NCnnct, MaxDiis
       22     163      22       0       0       0       0       0

 Cartesian Hessian Update
 Hessian updated using BFGS update


** GEOMETRY OPTIMIZATION IN DELOCALIZED INTERNAL COORDINATES **
   Searching for a Minimum

   Optimization Cycle:  10

                       Coordinates (Angstroms)
     ATOM                X               Y               Z
      1  C         0.0048373882   -0.0195484577    0.0079714237
      2  C        -0.0054322197    0.2996791257    1.3751835544
      3  Cl        1.5030691796    0.6257613397    2.1842284383
      4  C        -1.2111477537    0.3527726903    2.0795353561
      5  Cl       -1.2645112570    0.7499494058    3.7769063964
      6  C        -2.4094577814    0.0890684065    1.4284806449
      7  H        -3.3405377450    0.1335472428    1.9760197343
      8  C        -2.4156036304   -0.2339642896    0.0785194556
      9  Cl       -3.9495328648   -0.5669638579   -0.6825250671
     10  C        -1.2126607152   -0.2916656584   -0.6337530822
     11  Cl       -1.2140002669   -0.7259962799   -2.3225815980
     12  C         1.2889610636   -0.0492305422   -0.7515004704
     13  C         2.1697577566   -1.1318033469   -0.6784264968
     14  Cl        1.7862544576   -2.5089184872    0.3374638363
     15  C         3.3650320729   -1.1526264423   -1.3908583099
     16  H         4.0300916374   -2.0019041533   -1.3204235619
     17  C         3.6827013971   -0.0609307850   -2.1897221328
     18  Cl        5.1866703685   -0.0765341961   -3.0935143510
     19  C         2.8344491058    1.0377379136   -2.2846787517
     20  H         3.0987538943    1.8803313040   -2.9100135304
     21  C         1.6447513769    1.0297854331   -1.5662068928
     22  H         0.9739904587    1.8780117594   -1.6356637516
   Point Group: c1    Number of degrees of freedom:    60


   Energy is  -3221.132985429

 Hessian updated using BFGS update

 60 Hessian modes will be used to form the next step
  Hessian Eigenvalues:
     0.003574    0.017863    0.018664    0.020795    0.020930    0.021721
     0.023026    0.023647    0.023841    0.023915    0.024091    0.024096
     0.024115    0.024119    0.024137    0.024144    0.024161    0.024245
     0.028277    0.073336    0.159995    0.160003    0.160032    0.160259
     0.216742    0.224678    0.230935    0.235513    0.236167    0.247559
     0.249281    0.250003    0.250012    0.250029    0.250314    0.256719
     0.289507    0.292123    0.300923    0.301019    0.301084    0.301363
     0.318332    0.354897    0.356666    0.356685    0.356704    0.375108
     0.413142    0.426888    0.430002    0.456032    0.462306    0.467754
     0.471664    0.478127    0.478208    0.479144    0.484839    0.580940

 Minimum search - taking simple RFO step
 Searching for Lamda that Minimizes Along All modes
 Value Taken    Lamda =  -0.00060161
 Calculated Step too Large.  Step scaled by  0.798539
 Step Taken.  Stepsize is  0.300000

                             Maximum     Tolerance    Cnvgd?
         Gradient           0.001329      0.000300      NO
         Displacement       0.223811      0.001200      NO
         Energy change     -0.000621      0.000001      NO


 New Cartesian Coordinates Obtained by Inverse Iteration

 Displacement from previous Coordinates is:  0.497534
 ----------------------------------------------------------------
             Standard Nuclear Orientation (Angstroms)
    I     Atom           X                Y                Z
 ----------------------------------------------------------------
    1      C       0.0056859483    -0.0088278497     0.0093422937
    2      C      -0.0094411610     0.3408261817     1.3686886269
    3      Cl      1.4920342548     0.7208409293     2.1676355754
    4      C      -1.2152912558     0.3823608839     2.0740567769
    5      Cl     -1.2750269147     0.8151883164     3.7624698385
    6      C      -2.4082068101     0.0772825937     1.4312953148
    7      H      -3.3391188229     0.1121961663     1.9797852812
    8      C      -2.4094243770    -0.2732853867     0.0881229338
    9      Cl     -3.9361898067    -0.6549316871    -0.6640695968
   10      C      -1.2067177948    -0.3184433636    -0.6249440317
   11      Cl     -1.2004719757    -0.7752272998    -2.3075222308
   12      C       1.2901878914    -0.0396881457    -0.7498022597
   13      C       2.1455608624    -1.1444207169    -0.7089869164
   14      Cl      1.7265567625    -2.5436266946     0.2621218416
   15      C       3.3401227786    -1.1723121116    -1.4220252657
   16      H       3.9852115234    -2.0385061807    -1.3766861356
   17      C       3.6824842291    -0.0660803735    -2.1903060793
   18      Cl      5.1843978357    -0.0914434925    -3.0972634235
   19      C       2.8599409954     1.0540369734    -2.2528218663
   20      H       3.1425521152     1.9074471091    -2.8550877031
   21      C       1.6710709049     1.0538556354    -1.5324309447
   22      H       1.0205187400     1.9193166379    -1.5771311859
 ----------------------------------------------------------------
 Nuclear Repulsion Energy =        2047.71860337 hartrees
 There are       89 alpha and       89 beta electrons
 Applying Cartesian multipole field
    Component          Value
    ---------          -----
     (2,0,0)        1.00000E-12
     (0,2,0)        2.00000E-11
     (0,0,2)       -3.00000E-11
 Nucleus-field energy     =    -0.0000000615 hartrees
 Requested basis set is 6-311++G(d,p)
 There are 170 shells and 472 basis functions
 A cutoff of  1.0D-15 yielded  10966 shell pairs
 There are     92649 function pairs (     99621 Cartesian)
 Smallest overlap matrix eigenvalue = 1.80E-07
 Linear dependence detected in AO basis
 Number of orthogonalized atomic orbitals = 468
 Maximum deviation from orthogonality = 5.116E-10
 Guess from superposition of atomic densities
 Warning:  Energy on first SCF cycle will be non-variational
 SAD guess density has 178.000000 electrons

 -----------------------------------------------------------------------
  General SCF calculation program by
  Eric Jon Sundstrom, Paul Horn, Yuezhi Mao, Dmitri Zuev, Alec White,
  David Stuck, Shaama M.S., Shane Yost, Joonho Lee, David Small,
  Daniel Levine, Susi Lehtola, Hugh Burton, Evgeny Epifanovsky,
  Bang C. Huynh
 -----------------------------------------------------------------------
 Exchange:     0.2000 Hartree-Fock + 0.0800 Slater + 0.7200 B88
 Correlation:  0.1900 VWN1RPA + 0.8100 LYP
 Using SG-1 standard quadrature grid
 A restricted SCF calculation will be
 performed using DIIS
 SCF converges when DIIS error is below 1.0e-08
 ---------------------------------------
  Cycle       Energy         DIIS error
 ---------------------------------------
    1   -3225.3519800995      2.82e-02  
    2   -3221.0065074650      2.13e-03  
    3   -3220.9431581793      2.54e-03  
    4   -3221.1265805318      4.76e-04  
    5   -3221.1321102205      2.10e-04  
    6   -3221.1331577353      9.47e-05  
    7   -3221.1334009820      2.56e-05  
    8   -3221.1334162096      1.11e-05  
    9   -3221.1334195806      2.73e-06  
   10   -3221.1334197745      8.80e-07  
   11   -3221.1334197951      1.98e-07  
   12   -3221.1334197959      1.02e-07  
   13   -3221.1334197961      3.02e-08  
   14   -3221.1334197960      1.06e-08  
   15   -3221.1334197961      4.53e-09  Convergence criterion met
 ---------------------------------------
 SCF time:   CPU 765.17s  wall 766.00s 
 SCF   energy in the final basis set =    -3221.1334197961
 Total energy in the final basis set =    -3221.1334197961

 --------------------------------------------------------------

                    Orbital Energies (a.u.)
 --------------------------------------------------------------

 Alpha MOs
 -- Occupied --
********-101.5793-101.5786-101.5778-101.5714-101.5707 -10.2784 -10.2779
-10.2766 -10.2764 -10.2669 -10.2643 -10.2435 -10.2275 -10.2268 -10.2146
-10.2144 -10.2101  -9.4941  -9.4938  -9.4933  -9.4926  -9.4862  -9.4852
 -7.2590  -7.2586  -7.2581  -7.2575  -7.2509  -7.2498  -7.2489  -7.2486
 -7.2483  -7.2482  -7.2481  -7.2475  -7.2475  -7.2466  -7.2409  -7.2405
 -7.2400  -7.2397  -0.9610  -0.9304  -0.9210  -0.8977  -0.8872  -0.8779
 -0.8513  -0.8409  -0.7980  -0.7728  -0.7486  -0.7431  -0.6691  -0.6471
 -0.6244  -0.6141  -0.5530  -0.5499  -0.5299  -0.5196  -0.4956  -0.4835
 -0.4704  -0.4661  -0.4620  -0.4570  -0.4377  -0.4350  -0.4221  -0.4092
 -0.4025  -0.4019  -0.3808  -0.3761  -0.3625  -0.3563  -0.3477  -0.3418
 -0.3380  -0.3329  -0.3313  -0.3295  -0.3261  -0.2846  -0.2809  -0.2682
 -0.2656
 -- Virtual --
 -0.0646  -0.0594  -0.0497  -0.0469  -0.0428  -0.0177  -0.0093  -0.0090
  0.0002   0.0080   0.0125   0.0138   0.0235   0.0279   0.0301   0.0416
  0.0434   0.0490   0.0512   0.0558   0.0584   0.0618   0.0735   0.0786
  0.0799   0.0805   0.0845   0.0916   0.0927   0.0935   0.1007   0.1033
  0.1060   0.1086   0.1115   0.1146   0.1173   0.1177   0.1197   0.1205
  0.1228   0.1252   0.1314   0.1326   0.1369   0.1387   0.1441   0.1476
  0.1505   0.1522   0.1576   0.1641   0.1696   0.1709   0.1741   0.1801
  0.1838   0.1932   0.1964   0.2018   0.2030   0.2083   0.2130   0.2149
  0.2170   0.2221   0.2248   0.2255   0.2277   0.2346   0.2405   0.2439
  0.2499   0.2508   0.2577   0.2599   0.2619   0.2640   0.2708   0.2758
  0.2795   0.2830   0.2837   0.2892   0.2929   0.2934   0.2946   0.2984
  0.2991   0.3153   0.3235   0.3268   0.3329   0.3423   0.3500   0.3569
  0.3660   0.3964   0.4098   0.4258   0.4358   0.4361   0.4435   0.4462
  0.4501   0.4573   0.4584   0.4661   0.4689   0.4821   0.4886   0.4925
  0.4968   0.5048   0.5094   0.5100   0.5168   0.5176   0.5328   0.5428
  0.5567   0.5628   0.5737   0.5744   0.5791   0.5809   0.5881   0.5973
  0.6005   0.6096   0.6147   0.6184   0.6239   0.6320   0.6388   0.6518
  0.6619   0.6636   0.6676   0.6819   0.6864   0.6959   0.6987   0.7066
  0.7146   0.7210   0.7372   0.7790   0.7949   0.8005   0.8090   0.8225
  0.8288   0.8297   0.8358   0.8385   0.8393   0.8416   0.8439   0.8480
  0.8509   0.8531   0.8574   0.8632   0.8690   0.8759   0.8781   0.8794
  0.8900   0.8936   0.8940   0.8992   0.9033   0.9113   0.9245   0.9351
  0.9382   0.9442   0.9500   0.9516   0.9540   0.9654   0.9667   0.9736
  0.9813   0.9868   0.9932   0.9956   1.0018   1.0120   1.0214   1.0391
  1.0603   1.0638   1.0769   1.0951   1.1122   1.1615   1.1651   1.1715
  1.1858   1.2007   1.2225   1.2278   1.2431   1.2487   1.2516   1.2657
  1.2774   1.2838   1.2983   1.3045   1.3172   1.3202   1.3530   1.3701
  1.3772   1.4125   1.4376   1.4605   1.4769   1.4959   1.5271   1.5515
  1.5576   1.5609   1.5802   1.5902   1.6048   1.6118   1.6418   1.6844
  1.6908   1.6963   1.7267   1.7353   1.7495   1.7526   1.7845   1.7974
  1.8200   1.8304   1.8489   1.8791   1.8882   1.9232   1.9279   1.9377
  1.9543   1.9650   1.9764   1.9944   1.9995   2.0233   2.0414   2.0582
  2.0761   2.1215   2.1368   2.1388   2.2009   2.2318   2.2361   2.2439
  2.2514   2.2527   2.2679   2.2818   2.3075   2.3149   2.3321   2.3394
  2.3475   2.3782   2.4013   2.4118   2.4277   2.4425   2.4644   2.4686
  2.4835   2.5067   2.5130   2.5323   2.5430   2.5500   2.5671   2.5991
  2.6098   2.6230   2.6506   2.6702   2.6885   2.6953   2.7029   2.7250
  2.7381   2.7420   2.7473   2.7611   2.7796   2.8021   2.8255   2.8290
  2.8417   2.8629   2.8956   2.9642   2.9799   3.0573   3.0826   3.0907
  3.1167   3.1226   3.1297   3.1460   3.2035   3.2417   3.2525   3.2690
  3.3259   3.3684   3.4402   3.5188   3.5395   3.5766   3.6721   3.7831
  3.7929   3.8409   3.8943   4.0063   4.0652   4.1266   4.3334   4.8012
  4.8162   9.7659   9.7729   9.7828   9.8087   9.8364   9.8476  23.3421
 23.5402  23.7877  23.8628  23.8678  23.9190  23.9378  23.9529  24.0514
 24.0634  24.0838  24.1434  25.7923  25.8055  25.8209  25.8695  25.9454
 25.9762  26.1165  26.1259  26.1657  26.2298  26.3138  26.3969  26.5294
 26.5866  26.6186  26.7365  26.7769  27.0423 215.7596 215.7651 215.7772
215.8083 215.8466 215.8544
 --------------------------------------------------------------

          Ground-State Mulliken Net Atomic Charges

     Atom                 Charge (a.u.)
  ----------------------------------------
      1 C                    -0.232023
      2 C                    -1.258392
      3 Cl                    0.533703
      4 C                     0.585966
      5 Cl                    0.533109
      6 C                    -0.595447
      7 H                     0.234995
      8 C                     0.452977
      9 Cl                    0.524191
     10 C                    -0.961181
     11 Cl                    0.586289
     12 C                     0.237692
     13 C                    -1.391431
     14 Cl                    0.395336
     15 C                    -0.141850
     16 H                     0.231399
     17 C                     0.541029
     18 Cl                    0.485358
     19 C                    -0.780526
     20 H                     0.203062
     21 C                    -0.385923
     22 H                     0.201666
  ----------------------------------------
  Sum of atomic charges =     0.000000

 -----------------------------------------------------------------
                    Cartesian Multipole Moments
 -----------------------------------------------------------------
    Charge (ESU x 10^10)
                -0.0000
    Dipole Moment (Debye)
         X      -0.5322      Y       1.1515      Z      -0.2267
       Tot       1.2886
    Quadrupole Moments (Debye-Ang)
        XX    -145.4063     XY      -0.1320     YY    -142.7442
        XZ      -2.7303     YZ      -3.1784     ZZ    -146.7652
    Octopole Moments (Debye-Ang^2)
       XXX    -237.0149    XXY      26.3808    XYY     -60.0263
       YYY      99.2982    XXZ      44.4347    XYZ      -3.1702
       YYZ      16.1905    XZZ     -79.7000    YZZ      37.5084
       ZZZ      78.6217
    Hexadecapole Moments (Debye-Ang^3)
      XXXX   -6043.3099   XXXY      45.6932   XXYY   -1151.2798
      XYYY      78.9495   YYYY   -1028.4158   XXXZ    1011.4976
      XXYZ     -73.1677   XYYZ     306.2481   YYYZ    -265.0652
      XXZZ   -1610.5102   XYZZ      50.0923   YYZZ    -756.5047
      XZZZ    1007.0618   YZZZ    -241.5525   ZZZZ   -3591.0444
 -----------------------------------------------------------------
 Calculating analytic gradient of the SCF energy
 Gradient of SCF Energy
            1           2           3           4           5           6
    1  -0.0005301  -0.0001298   0.0003358   0.0001730   0.0000795   0.0000405
    2  -0.0000725  -0.0001676  -0.0007677   0.0000120   0.0000276  -0.0000941
    3  -0.0001776   0.0000325  -0.0003689   0.0000816  -0.0000835  -0.0001861
            7           8           9          10          11          12
    1  -0.0000030  -0.0000819   0.0000408   0.0001633   0.0000202   0.0003986
    2   0.0000109   0.0001224  -0.0000548  -0.0000446   0.0000527   0.0002081
    3   0.0000141   0.0001559  -0.0000141  -0.0000965   0.0001101  -0.0002241
           13          14          15          16          17          18
    1  -0.0001238  -0.0001330  -0.0000535   0.0000188  -0.0001071   0.0000050
    2   0.0002118   0.0006638  -0.0000529   0.0000043   0.0001611  -0.0000178
    3   0.0000169   0.0006678   0.0000831  -0.0000324  -0.0000539  -0.0000335
           19          20          21          22
    1   0.0001804  -0.0000020  -0.0002438  -0.0000477
    2  -0.0001291   0.0000158  -0.0000545  -0.0000349
    3  -0.0000030  -0.0000212   0.0001551  -0.0000222
 Max gradient component =       7.677E-04
 RMS gradient           =       2.065E-04
 Gradient time:  CPU 263.11 s  wall 263.11 s
 Geometry Optimization Parameters
   NAtoms,    NIC,     NZ,  NCons,   NDum,   NFix, NCnnct, MaxDiis
       22     163      22       0       0       0       0       0

 Cartesian Hessian Update
 Hessian updated using BFGS update


** GEOMETRY OPTIMIZATION IN DELOCALIZED INTERNAL COORDINATES **
   Searching for a Minimum

   Optimization Cycle:  11

                       Coordinates (Angstroms)
     ATOM                X               Y               Z
      1  C         0.0056859483   -0.0088278497    0.0093422937
      2  C        -0.0094411610    0.3408261817    1.3686886269
      3  Cl        1.4920342548    0.7208409293    2.1676355754
      4  C        -1.2152912558    0.3823608839    2.0740567769
      5  Cl       -1.2750269147    0.8151883164    3.7624698385
      6  C        -2.4082068101    0.0772825937    1.4312953148
      7  H        -3.3391188229    0.1121961663    1.9797852812
      8  C        -2.4094243770   -0.2732853867    0.0881229338
      9  Cl       -3.9361898067   -0.6549316871   -0.6640695968
     10  C        -1.2067177948   -0.3184433636   -0.6249440317
     11  Cl       -1.2004719757   -0.7752272998   -2.3075222308
     12  C         1.2901878914   -0.0396881457   -0.7498022597
     13  C         2.1455608624   -1.1444207169   -0.7089869164
     14  Cl        1.7265567625   -2.5436266946    0.2621218416
     15  C         3.3401227786   -1.1723121116   -1.4220252657
     16  H         3.9852115234   -2.0385061807   -1.3766861356
     17  C         3.6824842291   -0.0660803735   -2.1903060793
     18  Cl        5.1843978357   -0.0914434925   -3.0972634235
     19  C         2.8599409954    1.0540369734   -2.2528218663
     20  H         3.1425521152    1.9074471091   -2.8550877031
     21  C         1.6710709049    1.0538556354   -1.5324309447
     22  H         1.0205187400    1.9193166379   -1.5771311859
   Point Group: c1    Number of degrees of freedom:    60


   Energy is  -3221.133419796

 Hessian updated using BFGS update

 60 Hessian modes will be used to form the next step
  Hessian Eigenvalues:
     0.002296    0.017866    0.018631    0.020798    0.020926    0.021609
     0.023042    0.023647    0.023838    0.023915    0.024091    0.024099
     0.024118    0.024119    0.024137    0.024145    0.024167    0.024246
     0.028329    0.072878    0.160000    0.160002    0.160028    0.160256
     0.216451    0.224665    0.231059    0.235509    0.236188    0.247551
     0.249508    0.250003    0.250018    0.250036    0.250315    0.256734
     0.289499    0.291966    0.300923    0.301017    0.301080    0.301373
     0.318296    0.354895    0.356666    0.356686    0.356703    0.375090
     0.413114    0.426906    0.429997    0.456038    0.462359    0.467758
     0.471663    0.478063    0.478237    0.479136    0.484737    0.580876

 Minimum search - taking simple RFO step
 Searching for Lamda that Minimizes Along All modes
 Value Taken    Lamda =  -0.00032261
 Calculated Step too Large.  Step scaled by  0.867796
 Step Taken.  Stepsize is  0.300000

                             Maximum     Tolerance    Cnvgd?
         Gradient           0.000807      0.000300      NO
         Displacement       0.225978      0.001200      NO
         Energy change     -0.000434      0.000001      NO


 New Cartesian Coordinates Obtained by Inverse Iteration

 Displacement from previous Coordinates is:  0.483273
 ----------------------------------------------------------------
             Standard Nuclear Orientation (Angstroms)
    I     Atom           X                Y                Z
 ----------------------------------------------------------------
    1      C       0.0074330877    -0.0011591034     0.0121950484
    2      C      -0.0139780823     0.3801016542     1.3626519588
    3      Cl      1.4782960217     0.8111910425     2.1534306982
    4      C      -1.2207132141     0.4131700874     2.0679025106
    5      Cl     -1.2889803050     0.8806369154     3.7469672589
    6      C      -2.4074809236     0.0696945274     1.4335493448
    7      H      -3.3384363508     0.0974128201     1.9823590521
    8      C      -2.4025129204    -0.3094229250     0.0980959765
    9      Cl     -3.9218141331    -0.7346725592    -0.6455310712
   10      C      -1.1996009632    -0.3455389869    -0.6146501450
   11      Cl     -1.1847254091    -0.8299568890    -2.2893292047
   12      C       1.2916660408    -0.0341330536    -0.7474728484
   13      C       2.1233298840    -1.1579609970    -0.7404867396
   14      Cl      1.6728250418    -2.5796630377     0.1831459719
   15      C       3.3169759056    -1.1900061013    -1.4548020008
   16      H       3.9435173458    -2.0706232906    -1.4352281106
   17      C       3.6821796207    -0.0697666102    -2.1915770842
   18      Cl      5.1826139842    -0.1006048032    -3.1008245429
   19      C       2.8830409506     1.0683777790    -2.2212668537
   20      H       3.1825261733     1.9323385638    -2.7998340369
   21      C       1.6956756787     1.0731912558    -1.4982776920
   22      H       1.0645984898     1.9539518360    -1.5165766467
 ----------------------------------------------------------------
 Nuclear Repulsion Energy =        2047.08975551 hartrees
 There are       89 alpha and       89 beta electrons
 Applying Cartesian multipole field
    Component          Value
    ---------          -----
     (2,0,0)        1.00000E-12
     (0,2,0)        2.00000E-11
     (0,0,2)       -3.00000E-11
 Nucleus-field energy     =    -0.0000000599 hartrees
 Requested basis set is 6-311++G(d,p)
 There are 170 shells and 472 basis functions
 A cutoff of  1.0D-15 yielded  10966 shell pairs
 There are     92613 function pairs (     99573 Cartesian)
 Smallest overlap matrix eigenvalue = 1.77E-07
 Linear dependence detected in AO basis
 Number of orthogonalized atomic orbitals = 468
 Maximum deviation from orthogonality = 6.538E-10
 Guess from superposition of atomic densities
 Warning:  Energy on first SCF cycle will be non-variational
 SAD guess density has 178.000000 electrons

 -----------------------------------------------------------------------
  General SCF calculation program by
  Eric Jon Sundstrom, Paul Horn, Yuezhi Mao, Dmitri Zuev, Alec White,
  David Stuck, Shaama M.S., Shane Yost, Joonho Lee, David Small,
  Daniel Levine, Susi Lehtola, Hugh Burton, Evgeny Epifanovsky,
  Bang C. Huynh
 -----------------------------------------------------------------------
 Exchange:     0.2000 Hartree-Fock + 0.0800 Slater + 0.7200 B88
 Correlation:  0.1900 VWN1RPA + 0.8100 LYP
 Using SG-1 standard quadrature grid
 A restricted SCF calculation will be
 performed using DIIS
 SCF converges when DIIS error is below 1.0e-08
 ---------------------------------------
  Cycle       Energy         DIIS error
 ---------------------------------------
    1   -3225.3499035239      2.82e-02  
    2   -3221.0066614143      2.13e-03  
    3   -3220.9433360791      2.54e-03  
    4   -3221.1267808106      4.76e-04  
    5   -3221.1322999374      2.10e-04  
    6   -3221.1333464359      9.47e-05  
    7   -3221.1335897255      2.57e-05  
    8   -3221.1336049835      1.11e-05  
    9   -3221.1336083614      2.72e-06  
   10   -3221.1336085550      8.78e-07  
   11   -3221.1336085754      1.94e-07  
   12   -3221.1336085759      9.89e-08  
   13   -3221.1336085762      2.88e-08  
   14   -3221.1336085764      8.30e-09  Convergence criterion met
 ---------------------------------------
 SCF time:   CPU 758.00s  wall 758.00s 
 SCF   energy in the final basis set =    -3221.1336085764
 Total energy in the final basis set =    -3221.1336085764

 --------------------------------------------------------------

                    Orbital Energies (a.u.)
 --------------------------------------------------------------

 Alpha MOs
 -- Occupied --
********-101.5793-101.5785-101.5781-101.5715-101.5706 -10.2783 -10.2781
-10.2766 -10.2764 -10.2670 -10.2642 -10.2435 -10.2276 -10.2268 -10.2145
-10.2144 -10.2101  -9.4941  -9.4939  -9.4932  -9.4929  -9.4863  -9.4852
 -7.2590  -7.2587  -7.2580  -7.2578  -7.2510  -7.2498  -7.2489  -7.2487
 -7.2482  -7.2481  -7.2480  -7.2477  -7.2474  -7.2469  -7.2410  -7.2406
 -7.2400  -7.2397  -0.9609  -0.9304  -0.9210  -0.8976  -0.8872  -0.8779
 -0.8512  -0.8409  -0.7980  -0.7728  -0.7486  -0.7431  -0.6691  -0.6469
 -0.6245  -0.6141  -0.5530  -0.5498  -0.5299  -0.5197  -0.4955  -0.4835
 -0.4703  -0.4661  -0.4619  -0.4569  -0.4377  -0.4350  -0.4221  -0.4091
 -0.4024  -0.4019  -0.3806  -0.3760  -0.3624  -0.3563  -0.3479  -0.3418
 -0.3382  -0.3331  -0.3316  -0.3293  -0.3261  -0.2837  -0.2815  -0.2686
 -0.2656
 -- Virtual --
 -0.0636  -0.0595  -0.0506  -0.0469  -0.0429  -0.0177  -0.0093  -0.0090
  0.0002   0.0079   0.0124   0.0137   0.0235   0.0279   0.0301   0.0417
  0.0434   0.0490   0.0512   0.0557   0.0590   0.0609   0.0735   0.0786
  0.0798   0.0805   0.0844   0.0918   0.0926   0.0935   0.1007   0.1032
  0.1055   0.1088   0.1117   0.1148   0.1172   0.1177   0.1197   0.1201
  0.1224   0.1254   0.1312   0.1323   0.1371   0.1385   0.1446   0.1470
  0.1508   0.1517   0.1582   0.1641   0.1690   0.1706   0.1745   0.1801
  0.1836   0.1930   0.1964   0.2022   0.2039   0.2079   0.2132   0.2140
  0.2158   0.2222   0.2247   0.2253   0.2269   0.2356   0.2397   0.2433
  0.2492   0.2527   0.2580   0.2591   0.2610   0.2640   0.2706   0.2761
  0.2806   0.2836   0.2851   0.2892   0.2920   0.2922   0.2944   0.2980
  0.2993   0.3146   0.3247   0.3268   0.3341   0.3433   0.3504   0.3599
  0.3666   0.3962   0.4096   0.4261   0.4358   0.4382   0.4438   0.4457
  0.4527   0.4577   0.4605   0.4658   0.4675   0.4802   0.4893   0.4937
  0.4970   0.5055   0.5064   0.5099   0.5147   0.5193   0.5347   0.5429
  0.5573   0.5624   0.5739   0.5769   0.5804   0.5808   0.5868   0.5988
  0.6010   0.6060   0.6157   0.6184   0.6234   0.6320   0.6398   0.6517
  0.6601   0.6639   0.6676   0.6834   0.6852   0.6968   0.6998   0.7128
  0.7137   0.7213   0.7390   0.7809   0.7958   0.7986   0.8089   0.8240
  0.8293   0.8323   0.8360   0.8386   0.8396   0.8415   0.8439   0.8475
  0.8503   0.8530   0.8572   0.8625   0.8701   0.8747   0.8770   0.8792
  0.8899   0.8930   0.8963   0.8995   0.9034   0.9102   0.9267   0.9351
  0.9395   0.9451   0.9494   0.9505   0.9523   0.9659   0.9666   0.9714
  0.9798   0.9846   0.9934   0.9954   1.0038   1.0132   1.0233   1.0411
  1.0594   1.0694   1.0767   1.0915   1.1110   1.1625   1.1650   1.1752
  1.1864   1.2036   1.2236   1.2265   1.2433   1.2489   1.2565   1.2693
  1.2766   1.2834   1.2981   1.3049   1.3168   1.3207   1.3595   1.3701
  1.3781   1.4123   1.4398   1.4602   1.4772   1.4918   1.5283   1.5523
  1.5565   1.5587   1.5824   1.5913   1.6051   1.6154   1.6417   1.6848
  1.6943   1.6967   1.7287   1.7334   1.7496   1.7510   1.7864   1.7957
  1.8195   1.8294   1.8481   1.8794   1.8899   1.9237   1.9282   1.9373
  1.9547   1.9648   1.9773   1.9950   1.9998   2.0236   2.0420   2.0592
  2.0775   2.1207   2.1367   2.1381   2.2032   2.2320   2.2348   2.2460
  2.2494   2.2526   2.2664   2.2780   2.3105   2.3154   2.3327   2.3389
  2.3483   2.3821   2.3993   2.4110   2.4267   2.4417   2.4658   2.4698
  2.4854   2.5057   2.5083   2.5308   2.5425   2.5504   2.5677   2.5984
  2.6093   2.6265   2.6488   2.6715   2.6882   2.6951   2.7042   2.7249
  2.7388   2.7432   2.7458   2.7607   2.7780   2.8050   2.8263   2.8282
  2.8368   2.8661   2.8940   2.9661   2.9788   3.0589   3.0839   3.0930
  3.1174   3.1233   3.1310   3.1415   3.2045   3.2413   3.2515   3.2771
  3.3249   3.3707   3.4405   3.5186   3.5415   3.5782   3.6749   3.7850
  3.7937   3.8416   3.8938   4.0067   4.0657   4.1270   4.3320   4.8024
  4.8140   9.7670   9.7733   9.7823   9.8101   9.8379   9.8546  23.3448
 23.5411  23.7877  23.8630  23.8688  23.9188  23.9372  23.9529  24.0513
 24.0640  24.0844  24.1439  25.7876  25.8047  25.8209  25.8543  25.9500
 25.9763  26.1182  26.1259  26.1642  26.2281  26.3344  26.3810  26.5278
 26.5874  26.6239  26.7349  26.7688  27.0583 215.7606 215.7657 215.7767
215.8099 215.8480 215.8625
 --------------------------------------------------------------

          Ground-State Mulliken Net Atomic Charges

     Atom                 Charge (a.u.)
  ----------------------------------------
      1 C                    -0.248308
      2 C                    -1.207363
      3 Cl                    0.541056
      4 C                     0.533884
      5 Cl                    0.537327
      6 C                    -0.507897
      7 H                     0.237124
      8 C                     0.495582
      9 Cl                    0.531144
     10 C                    -1.081355
     11 Cl                    0.573714
     12 C                     0.258959
     13 C                    -1.418883
     14 Cl                    0.391992
     15 C                    -0.140506
     16 H                     0.234131
     17 C                     0.549594
     18 Cl                    0.488244
     19 C                    -0.802074
     20 H                     0.203334
     21 C                    -0.372403
     22 H                     0.202704
  ----------------------------------------
  Sum of atomic charges =     0.000000

 -----------------------------------------------------------------
                    Cartesian Multipole Moments
 -----------------------------------------------------------------
    Charge (ESU x 10^10)
                 0.0000
    Dipole Moment (Debye)
         X      -0.5183      Y       1.1618      Z      -0.2012
       Tot       1.2880
    Quadrupole Moments (Debye-Ang)
        XX    -145.3735     XY      -0.0133     YY    -142.6152
        XZ      -2.7570     YZ      -3.1277     ZZ    -146.9027
    Octopole Moments (Debye-Ang^2)
       XXX    -235.8067    XXY      27.1753    XYY     -58.8194
       YYY     100.1288    XXZ      44.8714    XYZ      -2.8848
       YYZ      16.7592    XZZ     -79.2198    YZZ      37.1274
       ZZZ      81.7338
    Hexadecapole Moments (Debye-Ang^3)
      XXXX   -6018.0330   XXXY      30.8859   XXYY   -1153.2910
      XYYY      60.8533   YYYY   -1083.2377   XXXZ    1026.5038
      XXYZ     -84.1120   XYYZ     310.9306   YYYZ    -298.9608
      XXZZ   -1600.4530   XYZZ      43.0367   YYZZ    -760.9166
      XZZZ    1024.4009   YZZZ    -272.3572   ZZZZ   -3566.8058
 -----------------------------------------------------------------
 Calculating analytic gradient of the SCF energy
 Gradient of SCF Energy
            1           2           3           4           5           6
    1  -0.0003808   0.0000773   0.0001609   0.0000774   0.0000629   0.0000354
    2   0.0000139  -0.0002787  -0.0001470  -0.0000227   0.0000216  -0.0000237
    3  -0.0001288  -0.0000710  -0.0000543   0.0000741  -0.0000338  -0.0001459
            7           8           9          10          11          12
    1   0.0000005  -0.0000536   0.0000496   0.0001266   0.0000421   0.0001390
    2   0.0000075   0.0000324  -0.0000579   0.0000097   0.0000620   0.0002798
    3   0.0000273   0.0001995   0.0000007  -0.0000261   0.0000587  -0.0003226
           13          14          15          16          17          18
    1  -0.0000062  -0.0001272  -0.0000892   0.0000195  -0.0001048   0.0000012
    2   0.0000413   0.0002412  -0.0000465   0.0000143   0.0001698  -0.0000131
    3   0.0000702   0.0002934   0.0000931  -0.0000240  -0.0000455  -0.0000404
           19          20          21          22
    1   0.0001730  -0.0000195  -0.0001759  -0.0000082
    2  -0.0001799   0.0000099  -0.0001272  -0.0000065
    3  -0.0000623  -0.0000168   0.0001643  -0.0000096
 Max gradient component =       3.808E-04
 RMS gradient           =       1.226E-04
 Gradient time:  CPU 262.12 s  wall 262.13 s
 Geometry Optimization Parameters
   NAtoms,    NIC,     NZ,  NCons,   NDum,   NFix, NCnnct, MaxDiis
       22     163      22       0       0       0       0       0

 Cartesian Hessian Update
 Hessian updated using BFGS update


** GEOMETRY OPTIMIZATION IN DELOCALIZED INTERNAL COORDINATES **
   Searching for a Minimum

   Optimization Cycle:  12

                       Coordinates (Angstroms)
     ATOM                X               Y               Z
      1  C         0.0074330877   -0.0011591034    0.0121950484
      2  C        -0.0139780823    0.3801016542    1.3626519588
      3  Cl        1.4782960217    0.8111910425    2.1534306982
      4  C        -1.2207132141    0.4131700874    2.0679025106
      5  Cl       -1.2889803050    0.8806369154    3.7469672589
      6  C        -2.4074809236    0.0696945274    1.4335493448
      7  H        -3.3384363508    0.0974128201    1.9823590521
      8  C        -2.4025129204   -0.3094229250    0.0980959765
      9  Cl       -3.9218141331   -0.7346725592   -0.6455310712
     10  C        -1.1996009632   -0.3455389869   -0.6146501450
     11  Cl       -1.1847254091   -0.8299568890   -2.2893292047
     12  C         1.2916660408   -0.0341330536   -0.7474728484
     13  C         2.1233298840   -1.1579609970   -0.7404867396
     14  Cl        1.6728250418   -2.5796630377    0.1831459719
     15  C         3.3169759056   -1.1900061013   -1.4548020008
     16  H         3.9435173458   -2.0706232906   -1.4352281106
     17  C         3.6821796207   -0.0697666102   -2.1915770842
     18  Cl        5.1826139842   -0.1006048032   -3.1008245429
     19  C         2.8830409506    1.0683777790   -2.2212668537
     20  H         3.1825261733    1.9323385638   -2.7998340369
     21  C         1.6956756787    1.0731912558   -1.4982776920
     22  H         1.0645984898    1.9539518360   -1.5165766467
   Point Group: c1    Number of degrees of freedom:    60


   Energy is  -3221.133608576

 Hessian updated using BFGS update

 60 Hessian modes will be used to form the next step
  Hessian Eigenvalues:
     0.001936    0.017848    0.018587    0.020879    0.020934    0.021671
     0.023050    0.023655    0.023835    0.023931    0.024091    0.024098
     0.024118    0.024126    0.024135    0.024145    0.024156    0.024241
     0.028338    0.071864    0.160000    0.160003    0.160023    0.160262
     0.215965    0.224646    0.231123    0.235542    0.236257    0.247565
     0.249948    0.250000    0.250031    0.250283    0.250328    0.256503
     0.289525    0.291881    0.300924    0.301001    0.301051    0.301374
     0.318261    0.354894    0.356665    0.356686    0.356702    0.375032
     0.413107    0.426950    0.429983    0.456028    0.462393    0.467767
     0.471617    0.477942    0.478223    0.479128    0.484536    0.580716

 Minimum search - taking simple RFO step
 Searching for Lamda that Minimizes Along All modes
 Value Taken    Lamda =  -0.00006565
 Step Taken.  Stepsize is  0.171253

                             Maximum     Tolerance    Cnvgd?
         Gradient           0.000384      0.000300      NO
         Displacement       0.129289      0.001200      NO
         Energy change     -0.000189      0.000001      NO


 New Cartesian Coordinates Obtained by Inverse Iteration

 Displacement from previous Coordinates is:  0.271592
 ----------------------------------------------------------------
             Standard Nuclear Orientation (Angstroms)
    I     Atom           X                Y                Z
 ----------------------------------------------------------------
    1      C       0.0098241258    -0.0021570175     0.0164827093
    2      C      -0.0169150758     0.3997391093     1.3607565328
    3      Cl      1.4694312940     0.8558016668     2.1486944356
    4      C      -1.2252419696     0.4328380573     2.0638235626
    5      Cl     -1.3002608777     0.9230682846     3.7362678419
    6      C      -2.4081938188     0.0703268168     1.4333129127
    7      H      -3.3400294247     0.0983813359     1.9805601477
    8      C      -2.3983712806    -0.3273297560     0.1032003328
    9      Cl     -3.9137643564    -0.7716007044    -0.6372506727
   10      C      -1.1941800136    -0.3643673323    -0.6069552533
   11      Cl     -1.1737778008    -0.8683131565    -2.2758152009
   12      C       1.2939366601    -0.0354590409    -0.7436222391
   13      C       2.1141163990    -1.1678132902    -0.7589148852
   14      Cl      1.6505417368    -2.6034481087     0.1361854405
   15      C       3.3062240844    -1.1990216611    -1.4760093883
   16      H       3.9235439625    -2.0863233440    -1.4732412317
   17      C       3.6816075666    -0.0698978599    -2.1936619077
   18      Cl      5.1799947607    -0.0998161910    -3.1062580396
   19      C       2.8936036408     1.0764161303    -2.2020716753
   20      H       3.2001701540     1.9470252712    -2.7667674890
   21      C       1.7081123956     1.0805606991    -1.4761972160
   22      H       1.0860637607     1.9679482159    -1.4780778737
 ----------------------------------------------------------------
 Nuclear Repulsion Energy =        2046.52334228 hartrees
 There are       89 alpha and       89 beta electrons
 Applying Cartesian multipole field
    Component          Value
    ---------          -----
     (2,0,0)        1.00000E-12
     (0,2,0)        2.00000E-11
     (0,0,2)       -3.00000E-11
 Nucleus-field energy     =    -0.0000000590 hartrees
 Requested basis set is 6-311++G(d,p)
 There are 170 shells and 472 basis functions
 A cutoff of  1.0D-15 yielded  10974 shell pairs
 There are     92665 function pairs (     99633 Cartesian)
 Smallest overlap matrix eigenvalue = 1.75E-07
 Linear dependence detected in AO basis
 Number of orthogonalized atomic orbitals = 468
 Maximum deviation from orthogonality = 7.586E-10
 Guess from superposition of atomic densities
 Warning:  Energy on first SCF cycle will be non-variational
 SAD guess density has 178.000000 electrons

 -----------------------------------------------------------------------
  General SCF calculation program by
  Eric Jon Sundstrom, Paul Horn, Yuezhi Mao, Dmitri Zuev, Alec White,
  David Stuck, Shaama M.S., Shane Yost, Joonho Lee, David Small,
  Daniel Levine, Susi Lehtola, Hugh Burton, Evgeny Epifanovsky,
  Bang C. Huynh
 -----------------------------------------------------------------------
 Exchange:     0.2000 Hartree-Fock + 0.0800 Slater + 0.7200 B88
 Correlation:  0.1900 VWN1RPA + 0.8100 LYP
 Using SG-1 standard quadrature grid
 A restricted SCF calculation will be
 performed using DIIS
 SCF converges when DIIS error is below 1.0e-08
 ---------------------------------------
  Cycle       Energy         DIIS error
 ---------------------------------------
    1   -3225.3484016236      2.82e-02  
    2   -3221.0067200769      2.13e-03  
    3   -3220.9434142116      2.54e-03  
    4   -3221.1268301214      4.75e-04  
    5   -3221.1323440972      2.10e-04  
    6   -3221.1333872702      9.45e-05  
    7   -3221.1336297604      2.56e-05  
    8   -3221.1336448713      1.11e-05  
    9   -3221.1336482560      2.72e-06  
   10   -3221.1336484495      8.78e-07  
   11   -3221.1336484695      1.93e-07  
   12   -3221.1336484704      9.78e-08  
   13   -3221.1336484708      2.82e-08  
   14   -3221.1336484705      6.81e-09  Convergence criterion met
 ---------------------------------------
 SCF time:   CPU 722.35s  wall 722.00s 
 SCF   energy in the final basis set =    -3221.1336484705
 Total energy in the final basis set =    -3221.1336484705

 --------------------------------------------------------------

                    Orbital Energies (a.u.)
 --------------------------------------------------------------

 Alpha MOs
 -- Occupied --
********-101.5793-101.5784-101.5783-101.5716-101.5707 -10.2782 -10.2782
-10.2765 -10.2765 -10.2670 -10.2642 -10.2436 -10.2277 -10.2268 -10.2145
-10.2144 -10.2101  -9.4941  -9.4939  -9.4931  -9.4930  -9.4863  -9.4852
 -7.2590  -7.2587  -7.2579  -7.2579  -7.2510  -7.2498  -7.2489  -7.2487
 -7.2482  -7.2482  -7.2479  -7.2479  -7.2472  -7.2470  -7.2411  -7.2407
 -7.2400  -7.2397  -0.9609  -0.9304  -0.9210  -0.8976  -0.8873  -0.8779
 -0.8513  -0.8409  -0.7980  -0.7728  -0.7486  -0.7431  -0.6691  -0.6469
 -0.6245  -0.6141  -0.5530  -0.5498  -0.5299  -0.5197  -0.4956  -0.4835
 -0.4703  -0.4661  -0.4619  -0.4569  -0.4376  -0.4351  -0.4221  -0.4090
 -0.4025  -0.4019  -0.3805  -0.3759  -0.3624  -0.3563  -0.3479  -0.3418
 -0.3382  -0.3331  -0.3316  -0.3293  -0.3261  -0.2834  -0.2818  -0.2687
 -0.2656
 -- Virtual --
 -0.0633  -0.0595  -0.0509  -0.0469  -0.0430  -0.0177  -0.0093  -0.0090
  0.0002   0.0079   0.0124   0.0137   0.0235   0.0279   0.0301   0.0417
  0.0434   0.0490   0.0512   0.0557   0.0593   0.0605   0.0736   0.0786
  0.0798   0.0805   0.0843   0.0918   0.0925   0.0935   0.1007   0.1032
  0.1054   0.1089   0.1117   0.1147   0.1171   0.1177   0.1197   0.1200
  0.1223   0.1254   0.1312   0.1323   0.1371   0.1384   0.1448   0.1468
  0.1509   0.1515   0.1584   0.1641   0.1688   0.1705   0.1746   0.1800
  0.1835   0.1929   0.1965   0.2022   0.2043   0.2077   0.2132   0.2136
  0.2155   0.2222   0.2247   0.2252   0.2265   0.2359   0.2394   0.2431
  0.2491   0.2534   0.2581   0.2588   0.2608   0.2639   0.2705   0.2761
  0.2811   0.2839   0.2857   0.2886   0.2916   0.2918   0.2947   0.2978
  0.2994   0.3144   0.3249   0.3268   0.3344   0.3437   0.3505   0.3607
  0.3668   0.3961   0.4095   0.4262   0.4357   0.4389   0.4439   0.4453
  0.4535   0.4578   0.4616   0.4655   0.4670   0.4793   0.4896   0.4942
  0.4972   0.5049   0.5057   0.5099   0.5139   0.5198   0.5352   0.5428
  0.5576   0.5622   0.5737   0.5775   0.5807   0.5820   0.5855   0.5999
  0.6011   0.6041   0.6160   0.6181   0.6233   0.6318   0.6402   0.6516
  0.6595   0.6638   0.6678   0.6841   0.6845   0.6969   0.6999   0.7134
  0.7156   0.7214   0.7398   0.7820   0.7962   0.7978   0.8088   0.8247
  0.8291   0.8340   0.8361   0.8385   0.8401   0.8415   0.8442   0.8473
  0.8493   0.8532   0.8570   0.8621   0.8706   0.8738   0.8762   0.8797
  0.8898   0.8926   0.8971   0.9000   0.9035   0.9093   0.9276   0.9347
  0.9397   0.9462   0.9484   0.9499   0.9518   0.9661   0.9664   0.9709
  0.9798   0.9839   0.9938   0.9949   1.0040   1.0137   1.0237   1.0418
  1.0589   1.0709   1.0764   1.0901   1.1106   1.1628   1.1650   1.1762
  1.1864   1.2044   1.2239   1.2260   1.2434   1.2489   1.2580   1.2708
  1.2762   1.2833   1.2981   1.3049   1.3164   1.3210   1.3615   1.3702
  1.3782   1.4124   1.4406   1.4602   1.4775   1.4904   1.5284   1.5530
  1.5553   1.5584   1.5826   1.5916   1.6052   1.6167   1.6416   1.6849
  1.6954   1.6970   1.7298   1.7323   1.7496   1.7503   1.7867   1.7951
  1.8192   1.8292   1.8477   1.8794   1.8905   1.9239   1.9281   1.9372
  1.9548   1.9647   1.9777   1.9952   1.9999   2.0236   2.0423   2.0595
  2.0781   2.1204   2.1367   2.1381   2.2041   2.2318   2.2344   2.2468
  2.2484   2.2527   2.2657   2.2771   2.3113   2.3151   2.3333   2.3387
  2.3483   2.3835   2.3984   2.4106   2.4263   2.4413   2.4662   2.4699
  2.4865   2.5040   2.5075   2.5303   2.5424   2.5504   2.5676   2.5982
  2.6090   2.6270   2.6481   2.6716   2.6880   2.6949   2.7045   2.7248
  2.7390   2.7430   2.7458   2.7604   2.7775   2.8059   2.8267   2.8275
  2.8352   2.8671   2.8935   2.9666   2.9783   3.0592   3.0842   3.0936
  3.1172   3.1237   3.1312   3.1398   3.2048   3.2409   3.2512   3.2799
  3.3245   3.3714   3.4407   3.5184   3.5418   3.5788   3.6757   3.7855
  3.7941   3.8417   3.8937   4.0067   4.0658   4.1269   4.3317   4.8027
  4.8131   9.7672   9.7734   9.7821   9.8105   9.8385   9.8568  23.3457
 23.5413  23.7875  23.8629  23.8689  23.9187  23.9369  23.9524  24.0513
 24.0641  24.0844  24.1438  25.7856  25.8043  25.8209  25.8506  25.9515
 25.9750  26.1189  26.1260  26.1637  26.2277  26.3424  26.3724  26.5271
 26.5878  26.6248  26.7351  26.7654  27.0619 215.7607 215.7659 215.7764
215.8102 215.8487 215.8651
 --------------------------------------------------------------

          Ground-State Mulliken Net Atomic Charges

     Atom                 Charge (a.u.)
  ----------------------------------------
      1 C                    -0.248161
      2 C                    -1.178016
      3 Cl                    0.547390
      4 C                     0.508611
      5 Cl                    0.537631
      6 C                    -0.491044
      7 H                     0.237846
      8 C                     0.511334
      9 Cl                    0.533821
     10 C                    -1.135529
     11 Cl                    0.565559
     12 C                     0.277968
     13 C                    -1.403984
     14 Cl                    0.388566
     15 C                    -0.152632
     16 H                     0.234961
     17 C                     0.556116
     18 Cl                    0.489083
     19 C                    -0.806753
     20 H                     0.203316
     21 C                    -0.379198
     22 H                     0.203113
  ----------------------------------------
  Sum of atomic charges =     0.000000

 -----------------------------------------------------------------
                    Cartesian Multipole Moments
 -----------------------------------------------------------------
    Charge (ESU x 10^10)
                -0.0000
    Dipole Moment (Debye)
         X      -0.5116      Y       1.1678      Z      -0.1871
       Tot       1.2886
    Quadrupole Moments (Debye-Ang)
        XX    -145.3468     XY       0.0318     YY    -142.5626
        XZ      -2.7617     YZ      -3.0757     ZZ    -146.9894
    Octopole Moments (Debye-Ang^2)
       XXX    -235.2781    XXY      27.6460    XYY     -58.2429
       YYY     100.6309    XXZ      45.1171    XYZ      -2.6947
       YYZ      17.1196    XZZ     -78.9952    YZZ      36.8835
       ZZZ      83.5172
    Hexadecapole Moments (Debye-Ang^3)
      XXXX   -6004.7068   XXXY      24.1950   XXYY   -1155.3884
      XYYY      52.9789   YYYY   -1116.9791   XXXZ    1035.6311
      XXYZ     -90.2330   XYYZ     313.8495   YYYZ    -318.5835
      XXZZ   -1595.2047   XYZZ      39.4287   YYZZ    -763.9518
      XZZZ    1034.9930   YZZZ    -290.2161   ZZZZ   -3554.3226
 -----------------------------------------------------------------
 Calculating analytic gradient of the SCF energy
 Gradient of SCF Energy
            1           2           3           4           5           6
    1  -0.0001560   0.0001387  -0.0000043   0.0000412   0.0000428   0.0000345
    2   0.0000346  -0.0001842   0.0000875  -0.0000194   0.0000172  -0.0000163
    3   0.0000221  -0.0001076   0.0000818   0.0000328   0.0000024  -0.0000595
            7           8           9          10          11          12
    1   0.0000143  -0.0000371   0.0000276   0.0000497   0.0000159  -0.0000194
    2   0.0000089   0.0000044  -0.0000209  -0.0000123   0.0000375   0.0002370
    3   0.0000264   0.0001308   0.0000047   0.0000314   0.0000166  -0.0002367
           13          14          15          16          17          18
    1   0.0000473  -0.0000632  -0.0000795   0.0000119  -0.0000708   0.0000039
    2  -0.0000613   0.0000677  -0.0000453   0.0000150   0.0001159  -0.0000101
    3   0.0000632   0.0000517   0.0000596  -0.0000161  -0.0000251  -0.0000463
           19          20          21          22
    1   0.0001193  -0.0000275  -0.0000889  -0.0000006
    2  -0.0001206  -0.0000070  -0.0001336   0.0000053
    3  -0.0000534  -0.0000260   0.0000639  -0.0000167
 Max gradient component =       2.370E-04
 RMS gradient           =       7.514E-05
 Gradient time:  CPU 263.54 s  wall 263.55 s
 Geometry Optimization Parameters
   NAtoms,    NIC,     NZ,  NCons,   NDum,   NFix, NCnnct, MaxDiis
       22     163      22       0       0       0       0       0

 Cartesian Hessian Update
 Hessian updated using BFGS update


** GEOMETRY OPTIMIZATION IN DELOCALIZED INTERNAL COORDINATES **
   Searching for a Minimum

   Optimization Cycle:  13

                       Coordinates (Angstroms)
     ATOM                X               Y               Z
      1  C         0.0098241258   -0.0021570175    0.0164827093
      2  C        -0.0169150758    0.3997391093    1.3607565328
      3  Cl        1.4694312940    0.8558016668    2.1486944356
      4  C        -1.2252419696    0.4328380573    2.0638235626
      5  Cl       -1.3002608777    0.9230682846    3.7362678419
      6  C        -2.4081938188    0.0703268168    1.4333129127
      7  H        -3.3400294247    0.0983813359    1.9805601477
      8  C        -2.3983712806   -0.3273297560    0.1032003328
      9  Cl       -3.9137643564   -0.7716007044   -0.6372506727
     10  C        -1.1941800136   -0.3643673323   -0.6069552533
     11  Cl       -1.1737778008   -0.8683131565   -2.2758152009
     12  C         1.2939366601   -0.0354590409   -0.7436222391
     13  C         2.1141163990   -1.1678132902   -0.7589148852
     14  Cl        1.6505417368   -2.6034481087    0.1361854405
     15  C         3.3062240844   -1.1990216611   -1.4760093883
     16  H         3.9235439625   -2.0863233440   -1.4732412317
     17  C         3.6816075666   -0.0698978599   -2.1936619077
     18  Cl        5.1799947607   -0.0998161910   -3.1062580396
     19  C         2.8936036408    1.0764161303   -2.2020716753
     20  H         3.2001701540    1.9470252712   -2.7667674890
     21  C         1.7081123956    1.0805606991   -1.4761972160
     22  H         1.0860637607    1.9679482159   -1.4780778737
   Point Group: c1    Number of degrees of freedom:    60


   Energy is  -3221.133648471

 Hessian updated using BFGS update

 60 Hessian modes will be used to form the next step
  Hessian Eigenvalues:
     0.001658    0.017652    0.018405    0.020786    0.020936    0.021778
     0.022965    0.023645    0.023832    0.023898    0.024091    0.024096
     0.024117    0.024124    0.024140    0.024146    0.024153    0.024206
     0.028359    0.070533    0.159978    0.160002    0.160014    0.160264
     0.213942    0.224563    0.230525    0.235512    0.236183    0.247587
     0.249048    0.249986    0.250025    0.250060    0.250316    0.256049
     0.289552    0.292080    0.300921    0.300967    0.301042    0.301379
     0.318187    0.354893    0.356665    0.356686    0.356704    0.374970
     0.413160    0.426881    0.429971    0.456023    0.462190    0.467768
     0.471295    0.477520    0.478162    0.479121    0.484308    0.580069

 Minimum search - taking simple RFO step
 Searching for Lamda that Minimizes Along All modes
 Value Taken    Lamda =  -0.00000732
 Step Taken.  Stepsize is  0.049509

                             Maximum     Tolerance    Cnvgd?
         Gradient           0.000362      0.000300      NO
         Displacement       0.035228      0.001200      NO
         Energy change     -0.000040      0.000001      NO


 New Cartesian Coordinates Obtained by Inverse Iteration

 Displacement from previous Coordinates is:  0.088986
 ----------------------------------------------------------------
             Standard Nuclear Orientation (Angstroms)
    I     Atom           X                Y                Z
 ----------------------------------------------------------------
    1      C       0.0109824170    -0.0053408008     0.0186441005
    2      C      -0.0177322183     0.4039964426     1.3605760635
    3      Cl      1.4677171913     0.8645949791     2.1475130219
    4      C      -1.2269929473     0.4402753434     2.0620510488
    5      Cl     -1.3045274526     0.9394056177     3.7317994141
    6      C      -2.4089330288     0.0735228274     1.4322126642
    7      H      -3.3414296138     0.1039523480     1.9781989806
    8      C      -2.3972591329    -0.3314811689     0.1042366388
    9      Cl     -3.9118424611    -0.7799218226    -0.6353996619
   10      C      -1.1922341663    -0.3717026750    -0.6042394911
   11      Cl     -1.1697140981    -0.8841165917    -2.2705029108
   12      C       1.2951578266    -0.0382262493    -0.7413354365
   13      C       2.1128246658    -1.1722450455    -0.7648182809
   14      Cl      1.6478532393    -2.6126397268     0.1219062576
   15      C       3.3040269598    -1.2014789092    -1.4836698483
   16      H       3.9193211681    -2.0901903541    -1.4870101331
   17      C       3.6810155367    -0.0688406352    -2.1947895144
   18      Cl      5.1783285270    -0.0962500555    -3.1091140235
   19      C       2.8953593353     1.0792650272    -2.1952179902
   20      H       3.2030198335     1.9526090343    -2.7550781195
   21      C       1.7109377939     1.0814038855    -1.4678113282
   22      H       1.0905565480     1.9699666539    -1.4637106083
 ----------------------------------------------------------------
 Nuclear Repulsion Energy =        2046.27913813 hartrees
 There are       89 alpha and       89 beta electrons
 Applying Cartesian multipole field
    Component          Value
    ---------          -----
     (2,0,0)        1.00000E-12
     (0,2,0)        2.00000E-11
     (0,0,2)       -3.00000E-11
 Nucleus-field energy     =    -0.0000000587 hartrees
 Requested basis set is 6-311++G(d,p)
 There are 170 shells and 472 basis functions
 A cutoff of  1.0D-15 yielded  10971 shell pairs
 There are     92644 function pairs (     99612 Cartesian)
 Smallest overlap matrix eigenvalue = 1.74E-07
 Linear dependence detected in AO basis
 Number of orthogonalized atomic orbitals = 468
 Maximum deviation from orthogonality = 3.617E-10
 Guess from superposition of atomic densities
 Warning:  Energy on first SCF cycle will be non-variational
 SAD guess density has 178.000000 electrons

 -----------------------------------------------------------------------
  General SCF calculation program by
  Eric Jon Sundstrom, Paul Horn, Yuezhi Mao, Dmitri Zuev, Alec White,
  David Stuck, Shaama M.S., Shane Yost, Joonho Lee, David Small,
  Daniel Levine, Susi Lehtola, Hugh Burton, Evgeny Epifanovsky,
  Bang C. Huynh
 -----------------------------------------------------------------------
 Exchange:     0.2000 Hartree-Fock + 0.0800 Slater + 0.7200 B88
 Correlation:  0.1900 VWN1RPA + 0.8100 LYP
 Using SG-1 standard quadrature grid
 A restricted SCF calculation will be
 performed using DIIS
 SCF converges when DIIS error is below 1.0e-08
 ---------------------------------------
  Cycle       Energy         DIIS error
 ---------------------------------------
    1   -3225.3477764140      2.82e-02  
    2   -3221.0067347143      2.13e-03  
    3   -3220.9433984185      2.54e-03  
    4   -3221.1268311474      4.75e-04  
    5   -3221.1323469571      2.10e-04  
    6   -3221.1333919157      9.45e-05  
    7   -3221.1336343418      2.56e-05  
    8   -3221.1336494715      1.11e-05  
    9   -3221.1336528582      2.72e-06  
   10   -3221.1336530517      8.78e-07  
   11   -3221.1336530720      1.93e-07  
   12   -3221.1336530725      9.76e-08  
   13   -3221.1336530729      2.81e-08  
   14   -3221.1336530730      6.37e-09  Convergence criterion met
 ---------------------------------------
 SCF time:   CPU 725.54s  wall 726.00s 
 SCF   energy in the final basis set =    -3221.1336530730
 Total energy in the final basis set =    -3221.1336530730

 --------------------------------------------------------------

                    Orbital Energies (a.u.)
 --------------------------------------------------------------

 Alpha MOs
 -- Occupied --
********-101.5793-101.5783-101.5783-101.5716-101.5707 -10.2783 -10.2783
-10.2765 -10.2765 -10.2670 -10.2642 -10.2436 -10.2277 -10.2268 -10.2145
-10.2144 -10.2101  -9.4941  -9.4939  -9.4931  -9.4930  -9.4863  -9.4852
 -7.2590  -7.2587  -7.2580  -7.2579  -7.2510  -7.2499  -7.2489  -7.2487
 -7.2482  -7.2482  -7.2479  -7.2479  -7.2472  -7.2471  -7.2411  -7.2407
 -7.2400  -7.2397  -0.9609  -0.9304  -0.9210  -0.8976  -0.8873  -0.8779
 -0.8513  -0.8409  -0.7981  -0.7728  -0.7486  -0.7431  -0.6691  -0.6469
 -0.6245  -0.6141  -0.5530  -0.5498  -0.5299  -0.5197  -0.4956  -0.4835
 -0.4703  -0.4661  -0.4619  -0.4569  -0.4376  -0.4351  -0.4221  -0.4090
 -0.4025  -0.4019  -0.3805  -0.3759  -0.3625  -0.3563  -0.3479  -0.3418
 -0.3382  -0.3331  -0.3316  -0.3294  -0.3261  -0.2834  -0.2818  -0.2687
 -0.2656
 -- Virtual --
 -0.0632  -0.0596  -0.0510  -0.0469  -0.0430  -0.0177  -0.0092  -0.0091
  0.0002   0.0079   0.0124   0.0137   0.0235   0.0278   0.0301   0.0416
  0.0434   0.0491   0.0512   0.0557   0.0594   0.0604   0.0736   0.0786
  0.0799   0.0805   0.0842   0.0918   0.0925   0.0935   0.1007   0.1032
  0.1053   0.1089   0.1117   0.1147   0.1171   0.1177   0.1197   0.1200
  0.1223   0.1254   0.1313   0.1322   0.1372   0.1384   0.1448   0.1467
  0.1509   0.1515   0.1584   0.1641   0.1688   0.1705   0.1746   0.1799
  0.1835   0.1928   0.1966   0.2021   0.2044   0.2077   0.2132   0.2136
  0.2155   0.2222   0.2246   0.2252   0.2265   0.2360   0.2395   0.2431
  0.2491   0.2535   0.2580   0.2587   0.2607   0.2639   0.2705   0.2761
  0.2813   0.2840   0.2858   0.2884   0.2916   0.2918   0.2948   0.2978
  0.2994   0.3143   0.3248   0.3268   0.3345   0.3438   0.3505   0.3609
  0.3668   0.3961   0.4094   0.4261   0.4356   0.4389   0.4439   0.4453
  0.4536   0.4578   0.4618   0.4653   0.4669   0.4791   0.4897   0.4943
  0.4973   0.5046   0.5056   0.5099   0.5137   0.5199   0.5353   0.5427
  0.5578   0.5622   0.5736   0.5776   0.5806   0.5824   0.5852   0.6001
  0.6012   0.6038   0.6160   0.6178   0.6232   0.6316   0.6402   0.6517
  0.6594   0.6636   0.6678   0.6841   0.6842   0.6968   0.7000   0.7134
  0.7161   0.7215   0.7400   0.7824   0.7962   0.7975   0.8087   0.8250
  0.8290   0.8340   0.8360   0.8384   0.8404   0.8414   0.8444   0.8472
  0.8491   0.8533   0.8571   0.8621   0.8706   0.8737   0.8760   0.8798
  0.8898   0.8924   0.8972   0.9002   0.9036   0.9089   0.9278   0.9345
  0.9398   0.9467   0.9481   0.9497   0.9518   0.9660   0.9664   0.9708
  0.9799   0.9838   0.9939   0.9949   1.0039   1.0139   1.0236   1.0420
  1.0587   1.0710   1.0764   1.0899   1.1105   1.1630   1.1650   1.1762
  1.1864   1.2043   1.2238   1.2261   1.2434   1.2489   1.2584   1.2711
  1.2762   1.2832   1.2980   1.3051   1.3162   1.3207   1.3617   1.3703
  1.3783   1.4124   1.4408   1.4603   1.4776   1.4902   1.5284   1.5532
  1.5550   1.5583   1.5826   1.5916   1.6052   1.6170   1.6415   1.6849
  1.6955   1.6970   1.7301   1.7319   1.7496   1.7502   1.7865   1.7949
  1.8192   1.8294   1.8476   1.8794   1.8905   1.9240   1.9281   1.9372
  1.9548   1.9648   1.9777   1.9952   1.9998   2.0234   2.0424   2.0596
  2.0782   2.1203   2.1367   2.1381   2.2042   2.2318   2.2344   2.2469
  2.2482   2.2528   2.2656   2.2771   2.3114   2.3150   2.3336   2.3387
  2.3482   2.3835   2.3981   2.4105   2.4263   2.4411   2.4663   2.4699
  2.4867   2.5035   2.5075   2.5303   2.5424   2.5503   2.5673   2.5983
  2.6089   2.6268   2.6479   2.6714   2.6880   2.6948   2.7046   2.7247
  2.7390   2.7429   2.7458   2.7604   2.7775   2.8060   2.8269   2.8273
  2.8350   2.8673   2.8934   2.9666   2.9782   3.0591   3.0842   3.0936
  3.1171   3.1238   3.1311   3.1395   3.2049   3.2406   3.2510   3.2803
  3.3243   3.3715   3.4410   3.5183   3.5417   3.5789   3.6758   3.7855
  3.7941   3.8418   3.8936   4.0067   4.0659   4.1269   4.3316   4.8027
  4.8129   9.7671   9.7734   9.7821   9.8105   9.8387   9.8571  23.3459
 23.5413  23.7874  23.8629  23.8688  23.9188  23.9368  23.9521  24.0514
 24.0639  24.0843  24.1437  25.7853  25.8042  25.8209  25.8503  25.9517
 25.9747  26.1190  26.1262  26.1633  26.2276  26.3433  26.3711  26.5268
 26.5878  26.6244  26.7353  26.7647  27.0620 215.7607 215.7659 215.7764
215.8102 215.8488 215.8654
 --------------------------------------------------------------

          Ground-State Mulliken Net Atomic Charges

     Atom                 Charge (a.u.)
  ----------------------------------------
      1 C                    -0.247533
      2 C                    -1.173178
      3 Cl                    0.549893
      4 C                     0.504386
      5 Cl                    0.537225
      6 C                    -0.491390
      7 H                     0.238018
      8 C                     0.515242
      9 Cl                    0.534359
     10 C                    -1.148629
     11 Cl                    0.563066
     12 C                     0.281627
     13 C                    -1.385464
     14 Cl                    0.387623
     15 C                    -0.159146
     16 H                     0.235054
     17 C                     0.558376
     18 Cl                    0.489279
     19 C                    -0.806516
     20 H                     0.203280
     21 C                    -0.388753
     22 H                     0.203181
  ----------------------------------------
  Sum of atomic charges =     0.000000

 -----------------------------------------------------------------
                    Cartesian Multipole Moments
 -----------------------------------------------------------------
    Charge (ESU x 10^10)
                 0.0000
    Dipole Moment (Debye)
         X      -0.5106      Y       1.1708      Z      -0.1825
       Tot       1.2903
    Quadrupole Moments (Debye-Ang)
        XX    -145.3340     XY       0.0320     YY    -142.5532
        XZ      -2.7612     YZ      -3.0478     ZZ    -147.0235
    Octopole Moments (Debye-Ang^2)
       XXX    -235.2220    XXY      27.8204    XYY     -58.1293
       YYY     100.8841    XXZ      45.2022    XYZ      -2.6273
       YYZ      17.2477    XZZ     -78.9736    YZZ      36.8133
       ZZZ      84.1097
    Hexadecapole Moments (Debye-Ang^3)
      XXXX   -6001.2908   XXXY      22.7916   XXYY   -1156.4655
      XYYY      51.5220   YYYY   -1128.3305   XXXZ    1038.3108
      XXYZ     -91.9870   XYYZ     314.7083   YYYZ    -324.6928
      XXZZ   -1593.7097   XYZZ      38.4481   YYZZ    -764.8918
      XZZZ    1038.2007   YZZZ    -295.6767   ZZZZ   -3550.0960
 -----------------------------------------------------------------
 Calculating analytic gradient of the SCF energy
 Gradient of SCF Energy
            1           2           3           4           5           6
    1  -0.0000148   0.0001110  -0.0000109   0.0000068   0.0000118   0.0000130
    2   0.0000081  -0.0001130   0.0000946  -0.0000019   0.0000155  -0.0000006
    3   0.0000782  -0.0000953   0.0000181   0.0000118   0.0000199   0.0000098
            7           8           9          10          11          12
    1   0.0000158  -0.0000216   0.0000010   0.0000180   0.0000143  -0.0000524
    2   0.0000065  -0.0000098  -0.0000071   0.0000244   0.0000036   0.0001878
    3   0.0000278   0.0000520   0.0000301   0.0000266  -0.0000004  -0.0000885
           13          14          15          16          17          18
    1   0.0000459  -0.0000227  -0.0000428   0.0000020  -0.0000334  -0.0000059
    2  -0.0001047   0.0000082  -0.0000265   0.0000055   0.0000479  -0.0000072
    3   0.0000097   0.0000149   0.0000209  -0.0000101  -0.0000278  -0.0000328
           19          20          21          22
    1   0.0000430  -0.0000275  -0.0000390  -0.0000117
    2  -0.0000496  -0.0000080  -0.0000780   0.0000040
    3  -0.0000349  -0.0000270   0.0000184  -0.0000213
 Max gradient component =       1.878E-04
 RMS gradient           =       4.643E-05
 Gradient time:  CPU 260.77 s  wall 260.78 s
 Geometry Optimization Parameters
   NAtoms,    NIC,     NZ,  NCons,   NDum,   NFix, NCnnct, MaxDiis
       22     163      22       0       0       0       0       0

 Cartesian Hessian Update
 Hessian updated using BFGS update


** GEOMETRY OPTIMIZATION IN DELOCALIZED INTERNAL COORDINATES **
   Searching for a Minimum

   Optimization Cycle:  14

                       Coordinates (Angstroms)
     ATOM                X               Y               Z
      1  C         0.0109824170   -0.0053408008    0.0186441005
      2  C        -0.0177322183    0.4039964426    1.3605760635
      3  Cl        1.4677171913    0.8645949791    2.1475130219
      4  C        -1.2269929473    0.4402753434    2.0620510488
      5  Cl       -1.3045274526    0.9394056177    3.7317994141
      6  C        -2.4089330288    0.0735228274    1.4322126642
      7  H        -3.3414296138    0.1039523480    1.9781989806
      8  C        -2.3972591329   -0.3314811689    0.1042366388
      9  Cl       -3.9118424611   -0.7799218226   -0.6353996619
     10  C        -1.1922341663   -0.3717026750   -0.6042394911
     11  Cl       -1.1697140981   -0.8841165917   -2.2705029108
     12  C         1.2951578266   -0.0382262493   -0.7413354365
     13  C         2.1128246658   -1.1722450455   -0.7648182809
     14  Cl        1.6478532393   -2.6126397268    0.1219062576
     15  C         3.3040269598   -1.2014789092   -1.4836698483
     16  H         3.9193211681   -2.0901903541   -1.4870101331
     17  C         3.6810155367   -0.0688406352   -2.1947895144
     18  Cl        5.1783285270   -0.0962500555   -3.1091140235
     19  C         2.8953593353    1.0792650272   -2.1952179902
     20  H         3.2030198335    1.9526090343   -2.7550781195
     21  C         1.7109377939    1.0814038855   -1.4678113282
     22  H         1.0905565480    1.9699666539   -1.4637106083
   Point Group: c1    Number of degrees of freedom:    60


   Energy is  -3221.133653073

 Hessian updated using BFGS update

 60 Hessian modes will be used to form the next step
  Hessian Eigenvalues:
     0.001697    0.015848    0.018231    0.020083    0.020927    0.021547
     0.022865    0.023660    0.023831    0.023931    0.024091    0.024107
     0.024120    0.024124    0.024137    0.024146    0.024184    0.024222
     0.027925    0.068367    0.159783    0.160004    0.160022    0.160219
     0.204301    0.224124    0.226854    0.234898    0.235737    0.241021
     0.247597    0.249983    0.250024    0.250104    0.250534    0.256842
     0.289168    0.291957    0.300902    0.301025    0.301131    0.301358
     0.318040    0.354910    0.356665    0.356685    0.356703    0.375321
     0.413487    0.426776    0.429958    0.456487    0.460505    0.467645
     0.470854    0.476791    0.478141    0.479125    0.485280    0.578612

 Minimum search - taking simple RFO step
 Searching for Lamda that Minimizes Along All modes
 Value Taken    Lamda =  -0.00000145
 Step Taken.  Stepsize is  0.012593

                             Maximum     Tolerance    Cnvgd?
         Gradient           0.000181      0.000300     YES
         Displacement       0.006772      0.001200      NO
         Energy change     -0.000005      0.000001      NO


 New Cartesian Coordinates Obtained by Inverse Iteration

 Displacement from previous Coordinates is:  0.031845
 ----------------------------------------------------------------
             Standard Nuclear Orientation (Angstroms)
    I     Atom           X                Y                Z
 ----------------------------------------------------------------
    1      C       0.0114945895    -0.0076261941     0.0196586882
    2      C      -0.0179468458     0.4042021662     1.3609194401
    3      Cl      1.4676496430     0.8631831183     2.1485388451
    4      C      -1.2276873990     0.4430890348     2.0613519543
    5      Cl     -1.3058635780     0.9455390363     3.7300628537
    6      C      -2.4094592673     0.0761924458     1.4313180234
    7      H      -3.3423766092     0.1085998071     1.9764680196
    8      C      -2.3970491499    -0.3318423925     0.1042398923
    9      Cl     -3.9115231986    -0.7805464535    -0.6354831385
   10      C      -1.1915739860    -0.3746276586    -0.6032483633
   11      Cl     -1.1684211471    -0.8904347657    -2.2684292561
   12      C       1.2957105346    -0.0403040156    -0.7403330869
   13      C       2.1135181930    -1.1739651978    -0.7663388048
   14      Cl      1.6493318026    -2.6159671792     0.1180001633
   15      C       3.3042719016    -1.2017942364    -1.4860892987
   16      H       3.9195117772    -2.0905388021    -1.4914640112
   17      C       3.6807313318    -0.0678957867    -2.1953686251
   18      Cl      5.1773690056    -0.0935575175    -3.1107793487
   19      C       2.8949668296     1.0802145515    -2.1931288743
   20      H       3.2022583915     1.9546176079    -2.7515431232
   21      C       1.7110496792     1.0808047577    -1.4650233951
   22      H       1.0904734248     1.9692157986    -1.4588877107
 ----------------------------------------------------------------
 Nuclear Repulsion Energy =        2046.17245813 hartrees
 There are       89 alpha and       89 beta electrons
 Applying Cartesian multipole field
    Component          Value
    ---------          -----
     (2,0,0)        1.00000E-12
     (0,2,0)        2.00000E-11
     (0,0,2)       -3.00000E-11
 Nucleus-field energy     =    -0.0000000587 hartrees
 Requested basis set is 6-311++G(d,p)
 There are 170 shells and 472 basis functions
 A cutoff of  1.0D-15 yielded  10971 shell pairs
 There are     92644 function pairs (     99612 Cartesian)
 Smallest overlap matrix eigenvalue = 1.73E-07
 Linear dependence detected in AO basis
 Number of orthogonalized atomic orbitals = 468
 Maximum deviation from orthogonality = 3.618E-10
 Guess from superposition of atomic densities
 Warning:  Energy on first SCF cycle will be non-variational
 SAD guess density has 178.000000 electrons

 -----------------------------------------------------------------------
  General SCF calculation program by
  Eric Jon Sundstrom, Paul Horn, Yuezhi Mao, Dmitri Zuev, Alec White,
  David Stuck, Shaama M.S., Shane Yost, Joonho Lee, David Small,
  Daniel Levine, Susi Lehtola, Hugh Burton, Evgeny Epifanovsky,
  Bang C. Huynh
 -----------------------------------------------------------------------
 Exchange:     0.2000 Hartree-Fock + 0.0800 Slater + 0.7200 B88
 Correlation:  0.1900 VWN1RPA + 0.8100 LYP
 Using SG-1 standard quadrature grid
 A restricted SCF calculation will be
 performed using DIIS
 SCF converges when DIIS error is below 1.0e-08
 ---------------------------------------
  Cycle       Energy         DIIS error
 ---------------------------------------
    1   -3225.3477772194      2.82e-02  
    2   -3221.0067469695      2.13e-03  
    3   -3220.9434142736      2.54e-03  
    4   -3221.1268308193      4.75e-04  
    5   -3221.1323474678      2.10e-04  
    6   -3221.1333926762      9.45e-05  
    7   -3221.1336351666      2.56e-05  
    8   -3221.1336503169      1.11e-05  
    9   -3221.1336537034      2.72e-06  
   10   -3221.1336538967      8.78e-07  
   11   -3221.1336539169      1.93e-07  
   12   -3221.1336539176      9.75e-08  
   13   -3221.1336539181      2.80e-08  
   14   -3221.1336539179      6.25e-09  Convergence criterion met
 ---------------------------------------
 SCF time:   CPU 726.45s  wall 727.00s 
 SCF   energy in the final basis set =    -3221.1336539179
 Total energy in the final basis set =    -3221.1336539179

 --------------------------------------------------------------

                    Orbital Energies (a.u.)
 --------------------------------------------------------------

 Alpha MOs
 -- Occupied --
********-101.5794-101.5783-101.5783-101.5716-101.5707 -10.2783 -10.2783
-10.2765 -10.2765 -10.2670 -10.2642 -10.2436 -10.2277 -10.2268 -10.2145
-10.2144 -10.2101  -9.4941  -9.4939  -9.4931  -9.4930  -9.4863  -9.4852
 -7.2590  -7.2587  -7.2580  -7.2579  -7.2510  -7.2499  -7.2489  -7.2487
 -7.2482  -7.2482  -7.2479  -7.2479  -7.2472  -7.2471  -7.2411  -7.2406
 -7.2400  -7.2397  -0.9609  -0.9304  -0.9210  -0.8976  -0.8873  -0.8779
 -0.8513  -0.8409  -0.7981  -0.7728  -0.7486  -0.7431  -0.6691  -0.6469
 -0.6245  -0.6141  -0.5530  -0.5498  -0.5299  -0.5197  -0.4956  -0.4835
 -0.4703  -0.4661  -0.4619  -0.4569  -0.4376  -0.4351  -0.4221  -0.4090
 -0.4025  -0.4019  -0.3805  -0.3759  -0.3625  -0.3563  -0.3479  -0.3418
 -0.3382  -0.3331  -0.3316  -0.3294  -0.3261  -0.2834  -0.2818  -0.2687
 -0.2656
 -- Virtual --
 -0.0632  -0.0596  -0.0511  -0.0469  -0.0430  -0.0177  -0.0092  -0.0091
  0.0002   0.0079   0.0124   0.0137   0.0235   0.0279   0.0301   0.0416
  0.0434   0.0491   0.0513   0.0557   0.0594   0.0603   0.0736   0.0786
  0.0799   0.0805   0.0842   0.0918   0.0925   0.0934   0.1006   0.1032
  0.1053   0.1089   0.1118   0.1146   0.1171   0.1177   0.1196   0.1200
  0.1223   0.1254   0.1313   0.1322   0.1372   0.1385   0.1448   0.1467
  0.1509   0.1516   0.1584   0.1640   0.1689   0.1705   0.1746   0.1799
  0.1835   0.1927   0.1966   0.2020   0.2044   0.2078   0.2132   0.2136
  0.2155   0.2223   0.2246   0.2252   0.2265   0.2360   0.2395   0.2431
  0.2492   0.2534   0.2579   0.2586   0.2607   0.2639   0.2705   0.2761
  0.2814   0.2840   0.2858   0.2884   0.2916   0.2918   0.2947   0.2978
  0.2994   0.3143   0.3248   0.3267   0.3345   0.3439   0.3504   0.3609
  0.3668   0.3961   0.4094   0.4261   0.4356   0.4389   0.4439   0.4453
  0.4536   0.4578   0.4618   0.4653   0.4669   0.4790   0.4897   0.4944
  0.4974   0.5046   0.5056   0.5099   0.5137   0.5199   0.5353   0.5426
  0.5579   0.5622   0.5735   0.5776   0.5806   0.5825   0.5851   0.6000
  0.6013   0.6038   0.6160   0.6176   0.6233   0.6315   0.6402   0.6517
  0.6594   0.6635   0.6678   0.6840   0.6841   0.6968   0.7001   0.7134
  0.7162   0.7215   0.7401   0.7826   0.7962   0.7973   0.8087   0.8252
  0.8290   0.8339   0.8360   0.8383   0.8405   0.8414   0.8445   0.8472
  0.8491   0.8533   0.8571   0.8621   0.8706   0.8737   0.8759   0.8798
  0.8897   0.8923   0.8972   0.9003   0.9037   0.9087   0.9278   0.9343
  0.9398   0.9469   0.9481   0.9497   0.9518   0.9660   0.9664   0.9709
  0.9799   0.9838   0.9939   0.9949   1.0039   1.0139   1.0235   1.0421
  1.0586   1.0710   1.0764   1.0898   1.1105   1.1630   1.1650   1.1762
  1.1864   1.2043   1.2238   1.2261   1.2434   1.2488   1.2587   1.2711
  1.2762   1.2831   1.2980   1.3052   1.3161   1.3205   1.3616   1.3704
  1.3783   1.4124   1.4408   1.4604   1.4777   1.4902   1.5283   1.5532
  1.5549   1.5583   1.5825   1.5915   1.6052   1.6170   1.6415   1.6848
  1.6956   1.6970   1.7301   1.7318   1.7497   1.7502   1.7863   1.7948
  1.8191   1.8295   1.8476   1.8793   1.8905   1.9240   1.9280   1.9372
  1.9548   1.9648   1.9778   1.9952   1.9998   2.0233   2.0424   2.0596
  2.0783   2.1203   2.1368   2.1381   2.2042   2.2318   2.2344   2.2469
  2.2481   2.2528   2.2656   2.2772   2.3115   2.3149   2.3338   2.3387
  2.3482   2.3834   2.3981   2.4105   2.4264   2.4410   2.4664   2.4699
  2.4867   2.5034   2.5075   2.5302   2.5424   2.5503   2.5672   2.5984
  2.6089   2.6266   2.6478   2.6713   2.6880   2.6947   2.7046   2.7247
  2.7390   2.7428   2.7458   2.7604   2.7775   2.8060   2.8269   2.8273
  2.8349   2.8674   2.8935   2.9666   2.9782   3.0591   3.0842   3.0936
  3.1171   3.1237   3.1311   3.1395   3.2050   3.2405   3.2510   3.2804
  3.3243   3.3715   3.4411   3.5182   3.5415   3.5789   3.6759   3.7855
  3.7940   3.8418   3.8936   4.0066   4.0659   4.1268   4.3316   4.8026
  4.8128   9.7671   9.7735   9.7820   9.8105   9.8387   9.8571  23.3459
 23.5413  23.7872  23.8629  23.8688  23.9190  23.9368  23.9518  24.0514
 24.0639  24.0842  24.1437  25.7852  25.8042  25.8209  25.8504  25.9517
 25.9746  26.1190  26.1263  26.1633  26.2274  26.3433  26.3709  26.5266
 26.5878  26.6241  26.7354  26.7644  27.0617 215.7607 215.7660 215.7764
215.8102 215.8489 215.8654
 --------------------------------------------------------------

          Ground-State Mulliken Net Atomic Charges

     Atom                 Charge (a.u.)
  ----------------------------------------
      1 C                    -0.247184
      2 C                    -1.174518
      3 Cl                    0.550649
      4 C                     0.504217
      5 Cl                    0.537008
      6 C                    -0.492724
      7 H                     0.238064
      8 C                     0.516890
      9 Cl                    0.534361
     10 C                    -1.152583
     11 Cl                    0.562792
     12 C                     0.281728
     13 C                    -1.374100
     14 Cl                    0.387504
     15 C                    -0.160812
     16 H                     0.235048
     17 C                     0.559011
     18 Cl                    0.489337
     19 C                    -0.805811
     20 H                     0.203258
     21 C                    -0.395294
     22 H                     0.203157
  ----------------------------------------
  Sum of atomic charges =     0.000000

 -----------------------------------------------------------------
                    Cartesian Multipole Moments
 -----------------------------------------------------------------
    Charge (ESU x 10^10)
                -0.0000
    Dipole Moment (Debye)
         X      -0.5111      Y       1.1724      Z      -0.1813
       Tot       1.2917
    Quadrupole Moments (Debye-Ang)
        XX    -145.3284     XY       0.0231     YY    -142.5546
        XZ      -2.7582     YZ      -3.0338     ZZ    -147.0348
    Octopole Moments (Debye-Ang^2)
       XXX    -235.2610    XXY      27.8858    XYY     -58.1392
       YYY     101.0277    XXZ      45.2222    XYZ      -2.6077
       YYZ      17.2830    XZZ     -78.9868    YZZ      36.8131
       ZZZ      84.2721
    Hexadecapole Moments (Debye-Ang^3)
      XXXX   -6000.6920   XXXY      22.7689   XXYY   -1156.9311
      XYYY      51.6939   YYYY   -1131.5506   XXXZ    1038.9441
      XXYZ     -92.3717   XYYZ     314.9017   YYYZ    -326.3318
      XXZZ   -1593.4391   XYZZ      38.2917   YYZZ    -765.1940
      XZZZ    1039.0426   YZZZ    -297.0715   ZZZZ   -3549.2903
 -----------------------------------------------------------------
 Calculating analytic gradient of the SCF energy
 Gradient of SCF Energy
            1           2           3           4           5           6
    1   0.0000235   0.0000339  -0.0000078   0.0000052   0.0000271   0.0000167
    2   0.0000058  -0.0000133   0.0000564   0.0000047   0.0000162   0.0000141
    3   0.0000347  -0.0000098   0.0000260   0.0000025   0.0000154   0.0000319
            7           8           9          10          11          12
    1   0.0000172   0.0000095  -0.0000018  -0.0000134   0.0000008  -0.0000337
    2   0.0000044  -0.0000115  -0.0000034   0.0000000  -0.0000052   0.0000179
    3   0.0000262   0.0000035   0.0000353   0.0000239   0.0000061  -0.0000471
           13          14          15          16          17          18
    1   0.0000344  -0.0000016  -0.0000281  -0.0000029  -0.0000164  -0.0000150
    2  -0.0000423   0.0000356  -0.0000098  -0.0000008   0.0000153  -0.0000081
    3   0.0000071  -0.0000190   0.0000005  -0.0000118  -0.0000246  -0.0000281
           19          20          21          22
    1   0.0000085  -0.0000211  -0.0000185  -0.0000166
    2  -0.0000202  -0.0000094  -0.0000436  -0.0000028
    3  -0.0000254  -0.0000273  -0.0000029  -0.0000170
 Max gradient component =       5.641E-05
 RMS gradient           =       2.133E-05
 Gradient time:  CPU 260.97 s  wall 260.98 s
 Geometry Optimization Parameters
   NAtoms,    NIC,     NZ,  NCons,   NDum,   NFix, NCnnct, MaxDiis
       22     163      22       0       0       0       0       0

 Cartesian Hessian Update
 Hessian updated using BFGS update


** GEOMETRY OPTIMIZATION IN DELOCALIZED INTERNAL COORDINATES **
   Searching for a Minimum

   Optimization Cycle:  15

                       Coordinates (Angstroms)
     ATOM                X               Y               Z
      1  C         0.0114945895   -0.0076261941    0.0196586882
      2  C        -0.0179468458    0.4042021662    1.3609194401
      3  Cl        1.4676496430    0.8631831183    2.1485388451
      4  C        -1.2276873990    0.4430890348    2.0613519543
      5  Cl       -1.3058635780    0.9455390363    3.7300628537
      6  C        -2.4094592673    0.0761924458    1.4313180234
      7  H        -3.3423766092    0.1085998071    1.9764680196
      8  C        -2.3970491499   -0.3318423925    0.1042398923
      9  Cl       -3.9115231986   -0.7805464535   -0.6354831385
     10  C        -1.1915739860   -0.3746276586   -0.6032483633
     11  Cl       -1.1684211471   -0.8904347657   -2.2684292561
     12  C         1.2957105346   -0.0403040156   -0.7403330869
     13  C         2.1135181930   -1.1739651978   -0.7663388048
     14  Cl        1.6493318026   -2.6159671792    0.1180001633
     15  C         3.3042719016   -1.2017942364   -1.4860892987
     16  H         3.9195117772   -2.0905388021   -1.4914640112
     17  C         3.6807313318   -0.0678957867   -2.1953686251
     18  Cl        5.1773690056   -0.0935575175   -3.1107793487
     19  C         2.8949668296    1.0802145515   -2.1931288743
     20  H         3.2022583915    1.9546176079   -2.7515431232
     21  C         1.7110496792    1.0808047577   -1.4650233951
     22  H         1.0904734248    1.9692157986   -1.4588877107
   Point Group: c1    Number of degrees of freedom:    60


   Energy is  -3221.133653918

 Hessian updated using BFGS update

 60 Hessian modes will be used to form the next step
  Hessian Eigenvalues:
     0.001872    0.012655    0.018167    0.019279    0.020959    0.021367
     0.023262    0.023670    0.023832    0.023930    0.024094    0.024103
     0.024119    0.024128    0.024131    0.024150    0.024199    0.024259
     0.027537    0.073935    0.159247    0.160002    0.160021    0.160233
     0.185742    0.223344    0.225222    0.234861    0.235677    0.240301
     0.247674    0.249983    0.250022    0.250343    0.251200    0.256808
     0.289119    0.292064    0.300891    0.301023    0.301085    0.301368
     0.317919    0.354910    0.356667    0.356689    0.356702    0.375199
     0.414716    0.426833    0.429824    0.456118    0.458973    0.468252
     0.470652    0.476450    0.478305    0.479132    0.485764    0.575859

 Minimum search - taking simple RFO step
 Searching for Lamda that Minimizes Along All modes
 Value Taken    Lamda =   0.00000000
 Step Taken.  Stepsize is  0.004076

                             Maximum     Tolerance    Cnvgd?
         Gradient           0.000081      0.000300     YES
         Displacement       0.002174      0.001200      NO
         Energy change     -0.000001      0.000001     YES

 Final energy is   -3221.1336539179010     


 ******************************
 **  OPTIMIZATION CONVERGED  **
 ******************************

                       Coordinates (Angstroms)
     ATOM                X               Y               Z
      1  C         0.0114945895   -0.0076261941    0.0196586882
      2  C        -0.0179468458    0.4042021662    1.3609194401
      3  Cl        1.4676496430    0.8631831183    2.1485388451
      4  C        -1.2276873990    0.4430890348    2.0613519543
      5  Cl       -1.3058635780    0.9455390363    3.7300628537
      6  C        -2.4094592673    0.0761924458    1.4313180234
      7  H        -3.3423766092    0.1085998071    1.9764680196
      8  C        -2.3970491499   -0.3318423925    0.1042398923
      9  Cl       -3.9115231986   -0.7805464535   -0.6354831385
     10  C        -1.1915739860   -0.3746276586   -0.6032483633
     11  Cl       -1.1684211471   -0.8904347657   -2.2684292561
     12  C         1.2957105346   -0.0403040156   -0.7403330869
     13  C         2.1135181930   -1.1739651978   -0.7663388048
     14  Cl        1.6493318026   -2.6159671792    0.1180001633
     15  C         3.3042719016   -1.2017942364   -1.4860892987
     16  H         3.9195117772   -2.0905388021   -1.4914640112
     17  C         3.6807313318   -0.0678957867   -2.1953686251
     18  Cl        5.1773690056   -0.0935575175   -3.1107793487
     19  C         2.8949668296    1.0802145515   -2.1931288743
     20  H         3.2022583915    1.9546176079   -2.7515431232
     21  C         1.7110496792    1.0808047577   -1.4650233951
     22  H         1.0904734248    1.9692157986   -1.4588877107

Z-matrix Print:
$molecule
0 1
Cl
C  1 1.743393
C  2 1.398406 1 120.246951
C  3 1.388446 2 120.017179 1 179.822822 0
H  4 1.081006 3 119.903002 2 179.998300 0
C  4 1.388575 3 120.246146 2 0.003058 0
C  6 1.398424 4 120.107901 3 0.046124 0
C  7 1.403371 6 120.332281 4 -0.131397 0
C  8 1.492604 7 120.737915 6 179.421184 0
C  9 1.398058 8 120.131178 7 -90.751769 0
H  10 1.083710 9 118.968845 8 0.396656 0
C  10 1.389891 9 121.618474 8 -179.416377 0
H  12 1.082051 10 120.791022 9 179.829933 0
C  12 1.391254 10 118.834671 9 -0.026243 0
C  14 1.389433 12 121.306403 10 -0.095556 0
H  15 1.080933 14 120.946323 12 -179.966770 0
C  15 1.391657 14 118.654477 12 0.137366 0
Cl 7 1.742987 6 120.243120 4 -179.967979 0
Cl 3 1.744178 2 121.740195 1 -0.195267 0
Cl 6 1.744467 4 118.163366 3 -179.947037 0
Cl 17 1.754108 15 118.081658 14 179.741150 0
Cl 14 1.754582 12 119.647812 10 179.836487 0
$end


 --------------------------------------------------------------

                    Orbital Energies (a.u.)
 --------------------------------------------------------------

 Alpha MOs
 -- Occupied --
********-101.5794-101.5783-101.5783-101.5716-101.5707 -10.2783 -10.2783
-10.2765 -10.2765 -10.2670 -10.2642 -10.2436 -10.2277 -10.2268 -10.2145
-10.2144 -10.2101  -9.4941  -9.4939  -9.4931  -9.4930  -9.4863  -9.4852
 -7.2590  -7.2587  -7.2580  -7.2579  -7.2510  -7.2499  -7.2489  -7.2487
 -7.2482  -7.2482  -7.2479  -7.2479  -7.2472  -7.2471  -7.2411  -7.2406
 -7.2400  -7.2397  -0.9609  -0.9304  -0.9210  -0.8976  -0.8873  -0.8779
 -0.8513  -0.8409  -0.7981  -0.7728  -0.7486  -0.7431  -0.6691  -0.6469
 -0.6245  -0.6141  -0.5530  -0.5498  -0.5299  -0.5197  -0.4956  -0.4835
 -0.4703  -0.4661  -0.4619  -0.4569  -0.4376  -0.4351  -0.4221  -0.4090
 -0.4025  -0.4019  -0.3805  -0.3759  -0.3625  -0.3563  -0.3479  -0.3418
 -0.3382  -0.3331  -0.3316  -0.3294  -0.3261  -0.2834  -0.2818  -0.2687
 -0.2656
 -- Virtual --
 -0.0632  -0.0596  -0.0511  -0.0469  -0.0430  -0.0177  -0.0092  -0.0091
  0.0002   0.0079   0.0124   0.0137   0.0235   0.0279   0.0301   0.0416
  0.0434   0.0491   0.0513   0.0557   0.0594   0.0603   0.0736   0.0786
  0.0799   0.0805   0.0842   0.0918   0.0925   0.0934   0.1006   0.1032
  0.1053   0.1089   0.1118   0.1146   0.1171   0.1177   0.1196   0.1200
  0.1223   0.1254   0.1313   0.1322   0.1372   0.1385   0.1448   0.1467
  0.1509   0.1516   0.1584   0.1640   0.1689   0.1705   0.1746   0.1799
  0.1835   0.1927   0.1966   0.2020   0.2044   0.2078   0.2132   0.2136
  0.2155   0.2223   0.2246   0.2252   0.2265   0.2360   0.2395   0.2431
  0.2492   0.2534   0.2579   0.2586   0.2607   0.2639   0.2705   0.2761
  0.2814   0.2840   0.2858   0.2884   0.2916   0.2918   0.2947   0.2978
  0.2994   0.3143   0.3248   0.3267   0.3345   0.3439   0.3504   0.3609
  0.3668   0.3961   0.4094   0.4261   0.4356   0.4389   0.4439   0.4453
  0.4536   0.4578   0.4618   0.4653   0.4669   0.4790   0.4897   0.4944
  0.4974   0.5046   0.5056   0.5099   0.5137   0.5199   0.5353   0.5426
  0.5579   0.5622   0.5735   0.5776   0.5806   0.5825   0.5851   0.6000
  0.6013   0.6038   0.6160   0.6176   0.6233   0.6315   0.6402   0.6517
  0.6594   0.6635   0.6678   0.6840   0.6841   0.6968   0.7001   0.7134
  0.7162   0.7215   0.7401   0.7826   0.7962   0.7973   0.8087   0.8252
  0.8290   0.8339   0.8360   0.8383   0.8405   0.8414   0.8445   0.8472
  0.8491   0.8533   0.8571   0.8621   0.8706   0.8737   0.8759   0.8798
  0.8897   0.8923   0.8972   0.9003   0.9037   0.9087   0.9278   0.9343
  0.9398   0.9469   0.9481   0.9497   0.9518   0.9660   0.9664   0.9709
  0.9799   0.9838   0.9939   0.9949   1.0039   1.0139   1.0235   1.0421
  1.0586   1.0710   1.0764   1.0898   1.1105   1.1630   1.1650   1.1762
  1.1864   1.2043   1.2238   1.2261   1.2434   1.2488   1.2587   1.2711
  1.2762   1.2831   1.2980   1.3052   1.3161   1.3205   1.3616   1.3704
  1.3783   1.4124   1.4408   1.4604   1.4777   1.4902   1.5283   1.5532
  1.5549   1.5583   1.5825   1.5915   1.6052   1.6170   1.6415   1.6848
  1.6956   1.6970   1.7301   1.7318   1.7497   1.7502   1.7863   1.7948
  1.8191   1.8295   1.8476   1.8793   1.8905   1.9240   1.9280   1.9372
  1.9548   1.9648   1.9778   1.9952   1.9998   2.0233   2.0424   2.0596
  2.0783   2.1203   2.1368   2.1381   2.2042   2.2318   2.2344   2.2469
  2.2481   2.2528   2.2656   2.2772   2.3115   2.3149   2.3338   2.3387
  2.3482   2.3834   2.3981   2.4105   2.4264   2.4410   2.4664   2.4699
  2.4867   2.5034   2.5075   2.5302   2.5424   2.5503   2.5672   2.5984
  2.6089   2.6266   2.6478   2.6713   2.6880   2.6947   2.7046   2.7247
  2.7390   2.7428   2.7458   2.7604   2.7775   2.8060   2.8269   2.8273
  2.8349   2.8674   2.8935   2.9666   2.9782   3.0591   3.0842   3.0936
  3.1171   3.1237   3.1311   3.1395   3.2050   3.2405   3.2510   3.2804
  3.3243   3.3715   3.4411   3.5182   3.5415   3.5789   3.6759   3.7855
  3.7940   3.8418   3.8936   4.0066   4.0659   4.1268   4.3316   4.8026
  4.8128   9.7671   9.7735   9.7820   9.8105   9.8387   9.8571  23.3459
 23.5413  23.7872  23.8629  23.8688  23.9190  23.9368  23.9518  24.0514
 24.0639  24.0842  24.1437  25.7852  25.8042  25.8209  25.8504  25.9517
 25.9746  26.1190  26.1263  26.1633  26.2274  26.3433  26.3709  26.5266
 26.5878  26.6241  26.7354  26.7644  27.0617 215.7607 215.7660 215.7764
215.8102 215.8489 215.8654
 --------------------------------------------------------------

          Ground-State Mulliken Net Atomic Charges

     Atom                 Charge (a.u.)
  ----------------------------------------
      1 C                    -0.247184
      2 C                    -1.174518
      3 Cl                    0.550649
      4 C                     0.504217
      5 Cl                    0.537008
      6 C                    -0.492724
      7 H                     0.238064
      8 C                     0.516890
      9 Cl                    0.534361
     10 C                    -1.152583
     11 Cl                    0.562792
     12 C                     0.281728
     13 C                    -1.374100
     14 Cl                    0.387504
     15 C                    -0.160812
     16 H                     0.235048
     17 C                     0.559011
     18 Cl                    0.489337
     19 C                    -0.805811
     20 H                     0.203258
     21 C                    -0.395294
     22 H                     0.203157
  ----------------------------------------
  Sum of atomic charges =     0.000000

 -----------------------------------------------------------------
                    Cartesian Multipole Moments
 -----------------------------------------------------------------
    Charge (ESU x 10^10)
                -0.0000
    Dipole Moment (Debye)
         X      -0.5111      Y       1.1724      Z      -0.1813
       Tot       1.2917
    Quadrupole Moments (Debye-Ang)
        XX    -145.3284     XY       0.0231     YY    -142.5546
        XZ      -2.7582     YZ      -3.0338     ZZ    -147.0348
    Octopole Moments (Debye-Ang^2)
       XXX    -235.2610    XXY      27.8858    XYY     -58.1392
       YYY     101.0277    XXZ      45.2222    XYZ      -2.6077
       YYZ      17.2830    XZZ     -78.9868    YZZ      36.8131
       ZZZ      84.2721
    Hexadecapole Moments (Debye-Ang^3)
      XXXX   -6000.6920   XXXY      22.7689   XXYY   -1156.9311
      XYYY      51.6939   YYYY   -1131.5506   XXXZ    1038.9441
      XXYZ     -92.3717   XYYZ     314.9017   YYYZ    -326.3318
      XXZZ   -1593.4391   XYZZ      38.2917   YYZZ    -765.1940
      XZZZ    1039.0426   YZZZ    -297.0715   ZZZZ   -3549.2903
 -----------------------------------------------------------------
Archival summary:
1\1\november\OPT\ProcedureUnspecified\BasisUnspecified\l6124\taweetha\MonJan1301:16:322020MonJan1301:16:322020\0\\#,OPT,ProcedureUnspecified,BasisUnspecified,\\0,1\Cl\C,1,1.74339\C,2,1.39841,1,120.247\C,3,1.38845,2,120.017,1,179.823,0\H,4,1.08101,3,119.903,2,179.998,0\C,4,1.38858,3,120.246,2,0.00305789,0\C,6,1.39842,4,120.108,3,0.0461243,0\C,7,1.40337,6,120.332,4,-0.131397,0\C,8,1.4926,7,120.738,6,179.421,0\C,9,1.39806,8,120.131,7,-90.7518,0\H,10,1.08371,9,118.969,8,0.396656,0\C,10,1.38989,9,121.618,8,-179.416,0\H,12,1.08205,10,120.791,9,179.83,0\C,12,1.39125,10,118.835,9,-0.0262431,0\C,14,1.38943,12,121.306,10,-0.0955558,0\H,15,1.08093,14,120.946,12,-179.967,0\C,15,1.39166,14,118.654,12,0.137366,0\Cl,7,1.74299,6,120.243,4,-179.968,0\Cl,3,1.74418,2,121.74,1,-0.195267,0\Cl,6,1.74447,4,118.163,3,-179.947,0\Cl,17,1.75411,15,118.082,14,179.741,0\Cl,14,1.75458,12,119.648,10,179.836,0\\\@

 Total job time:  15379.51s(wall), 15378.51s(cpu) 
 Mon Jan 13 01:16:32 2020

        *************************************************************
        *                                                           *
        *  Thank you very much for using Q-Chem.  Have a nice day.  *
        *                                                           *
        *************************************************************


 
User input: 2 of 2 
 
                  Welcome to Q-Chem
     A Quantum Leap Into The Future Of Chemistry


 Q-Chem 5.2 (devel), Q-Chem, Inc., Pleasanton, CA (2019)

 Yihan Shao,  Zhengting Gan,  E. Epifanovsky,  A. T. B. Gilbert,  M. Wormit,  
 J. Kussmann,  A. W. Lange,  A. Behn,  Jia Deng,  Xintian Feng,  D. Ghosh,  
 M. Goldey,  P. R. Horn,  L. D. Jacobson,  I. Kaliman,  T. Kus,  A. Landau,  
 Jie Liu,  E. I. Proynov,  R. M. Richard,  R. P. Steele,  E. J. Sundstrom,  
 H. L. Woodcock III,  P. M. Zimmerman,  D. Zuev,  B. Albrecht,  E. Alguire,  
 S. A. Baeppler,  D. Barton,  Z. Benda,  Y. A. Bernard,  E. J. Berquist,  
 K. B. Bravaya,  H. Burton,  D. Casanova,  Chun-Min Chang,  Yunqing Chen,  
 A. Chien,  K. D. Closser,  M. P. Coons,  S. Coriani,  S. Dasgupta,  
 A. L. Dempwolff,  M. Diedenhofen,  Hainam Do,  R. G. Edgar,  Po-Tung Fang,  
 S. Faraji,  S. Fatehi,  Qingguo Feng,  K. D. Fenk,  J. Fosso-Tande,  
 J. Gayvert,  Qinghui Ge,  A. Ghysels,  G. Gidofalvi,  J. Gomes,  
 J. Gonthier,  A. Gunina,  D. Hait,  M. W. D. Hanson-Heine,  
 P. H. P. Harbach,  A. W. Hauser,  M. F. Herbst,  J. E. Herr,  
 E. G. Hohenstein,  Z. C. Holden,  Kerwin Hui,  B. C. Huynh,  T.-C. Jagau,  
 Hyunjun Ji,  B. Kaduk,  K. Khistyaev,  Jaehoon Kim,  P. Klunzinger,  K. Koh,  
 D. Kosenkov,  L. Koulias,  T. Kowalczyk,  C. M. Krauter,  A. Kunitsa,  
 Ka Un Lao,  A. Laurent,  K. V. Lawler,  Joonho Lee,  D. Lefrancois,  
 S. Lehtola,  D. S. Levine,  Yi-Pei Li,  You-Sheng Lin,  Fenglai Liu,  
 E. Livshits,  A. Luenser,  P. Manohar,  E. Mansoor,  S. F. Manzer,  
 Shan-Ping Mao,  Yuezhi Mao,  N. Mardirossian,  A. V. Marenich,  
 T. Markovich,  L. A. Martinez-Martinez,  S. A. Maurer,  N. J. Mayhall,  
 S. C. McKenzie,  J.-M. Mewes,  P. Morgante,  A. F. Morrison,  
 J. W. Mullinax,  K. Nanda,  T. S. Nguyen-Beck,  R. Olivares-Amaya,  
 J. A. Parkhill,  Zheng Pei,  T. M. Perrine,  F. Plasser,  P. Pokhilko,  
 S. Prager,  A. Prociuk,  E. Ramos,  D. R. Rehn,  F. Rob,  M. Scheurer,  
 M. Schneider,  N. Sergueev,  S. M. Sharada,  S. Sharma,  D. W. Small,  
 T. Stauch,  T. Stein,  Yu-Chuan Su,  A. J. W. Thom,  A. Tkatchenko,  
 T. Tsuchimochi,  N. M. Tubman,  L. Vogt,  M. L. Vidal,  O. Vydrov,  
 M. A. Watson,  J. Wenzel,  M. de Wergifosse,  T. A. Wesolowski,  A. White,  
 J. Witte,  A. Yamada,  Jun Yang,  K. Yao,  S. Yeganeh,  S. R. Yost,  
 Zhi-Qiang You,  A. Zech,  Igor Ying Zhang,  Xing Zhang,  Yan Zhao,  
 Ying Zhu,  B. R. Brooks,  G. K. L. Chan,  C. J. Cramer,  M. S. Gordon,  
 W. J. Hehre,  A. Klamt,  M. W. Schmidt,  C. D. Sherrill,  D. G. Truhlar,  
 A. Aspuru-Guzik,  R. Baer,  A. T. Bell,  N. A. Besley,  Jeng-Da Chai,  
 A. E. DePrince, III,  R. A. DiStasio Jr.,  A. Dreuw,  B. D. Dunietz,  
 T. R. Furlani,  Chao-Ping Hsu,  Yousung Jung,  Jing Kong,  D. S. Lambrecht,  
 WanZhen Liang,  C. Ochsenfeld,  V. A. Rassolov,  L. V. Slipchenko,  
 J. E. Subotnik,  T. Van Voorhis,  J. M. Herbert,  A. I. Krylov,  
 P. M. W. Gill,  M. Head-Gordon

 Contributors to earlier versions of Q-Chem not listed above: 
 R. D. Adamson,  B. Austin,  J. Baker,  G. J. O. Beran,  K. Brandhorst,  
 S. T. Brown,  E. F. C. Byrd,  A. K. Chakraborty,  C.-L. Cheng,  
 Siu Hung Chien,  D. M. Chipman,  D. L. Crittenden,  H. Dachsel,  
 R. J. Doerksen,  A. D. Dutoi,  L. Fusti-Molnar,  W. A. Goddard III,  
 A. Golubeva-Zadorozhnaya,  S. R. Gwaltney,  G. Hawkins,  A. Heyden,  
 S. Hirata,  G. Kedziora,  F. J. Keil,  C. Kelley,  Jihan Kim,  R. A. King,  
 R. Z. Khaliullin,  P. P. Korambath,  W. Kurlancheek,  A. M. Lee,  M. S. Lee,  
 S. V. Levchenko,  Ching Yeh Lin,  D. Liotard,  R. C. Lochan,  I. Lotan,  
 P. E. Maslen,  N. Nair,  D. P. O'Neill,  D. Neuhauser,  E. Neuscamman,  
 C. M. Oana,  R. Olson,  B. Peters,  R. Peverati,  P. A. Pieniazek,  
 Y. M. Rhee,  J. Ritchie,  M. A. Rohrdanz,  E. Rosta,  N. J. Russ,  
 H. F. Schaefer III,  N. E. Schultz,  N. Shenvi,  A. C. Simmonett,  A. Sodt,  
 D. Stuck,  K. S. Thanthiriwatte,  V. Vanovschi,  Tao Wang,  A. Warshel,  
 C. F. Williams,  Q. Wu,  X. Xu,  W. Zhang

 Please cite Q-Chem as follows:
 Y. Shao et al., Mol. Phys. 113, 184-215 (2015)
 DOI: 10.1080/00268976.2014.952696

 Q-Chem 5.2.1 for Intel X86 EM64T Linux

 Parts of Q-Chem use Armadillo 8.300.2 (Tropical Shenanigans).
 http://arma.sourceforge.net/

 Q-Chem begins on Mon Jan 13 01:16:32 2020  

Host: 
0

     Scratch files written to /scratch/taweetham/qchem10863//
NAlpha2: 178
NElect   178
Mult     1
The previous job contains 0 fragments, simply inherited here

 Q-Chem warning in module libgen/rem_setup.C, line 2168:

 Setting Thresh to 1e-14


Checking the input file for inconsistencies... 	...done.

--------------------------------------------------------------
User input:
--------------------------------------------------------------

$MOLECULE
READ
$END

$REM
   JOB_TYPE 	FREQUENCY
   BASIS 	6-311++G**
   METHOD	B3LYP
   SCF_GUESS_ALWAYS     TRUE
   S2THRESH     15
   THRESH       15
   MEM_TOTAL    10000
$END

--------------------------------------------------------------
 ----------------------------------------------------------------
             Standard Nuclear Orientation (Angstroms)
    I     Atom           X                Y                Z
 ----------------------------------------------------------------
    1      C       0.5057148100     0.0016874716     0.2154696287
    2      C       1.2297435884     1.2038623235     0.2126849470
    3      Cl      0.3713157796     2.7205247999     0.2416918257
    4      C       2.6277512053     1.1862398600     0.1834573320
    5      Cl      3.5638241832     2.6582678995     0.1754313890
    6      C       3.3087625169    -0.0236365712     0.1597249854
    7      H       4.3895143448    -0.0324164335     0.1380011999
    8      C       2.6067657036    -1.2215371800     0.1638977200
    9      Cl      3.5147934482    -2.7104089227     0.1338362843
   10      C       1.2086681979    -1.2129662245     0.1920132821
   11      Cl      0.3210938291    -2.7135100036     0.1927468549
   12      C      -0.9862170558     0.0097647530     0.2595150302
   13      C      -1.7624144295     0.0371487032    -0.9029999573
   14      Cl     -0.9902509002     0.0724886009    -2.4776137847
   15      C      -3.1532503340     0.0331946246    -0.8553609441
   16      H      -3.7318715734     0.0540434694    -1.7681471634
   17      C      -3.7773136582    -0.0001990494     0.3855880433
   18      Cl     -5.5303894288    -0.0109781417     0.4574823958
   19      C      -3.0399805468    -0.0264875027     1.5650951514
   20      H      -3.5416449841    -0.0531342254     2.5234573100
   21      C      -1.6522201630    -0.0209255379     1.4883622528
   22      H      -1.0686342851    -0.0438987811     2.4012294200
 ----------------------------------------------------------------
 Molecular Point Group                 C1    NOp =  1
 Largest Abelian Subgroup              C1    NOp =  1
 Nuclear Repulsion Energy =        2046.17245813 hartrees
 There are       89 alpha and       89 beta electrons
 Requested basis set is 6-311++G(d,p)
 There are 170 shells and 472 basis functions

 Total QAlloc Memory Limit  10000 MB
 Mega-Array Size       188 MB
 MEM_STATIC part       192 MB
 A cutoff of  1.0D-15 yielded  10971 shell pairs
 There are     92644 function pairs (     99612 Cartesian)
 Smallest overlap matrix eigenvalue = 1.73E-07
 Linear dependence detected in AO basis
 Number of orthogonalized atomic orbitals = 468
 Maximum deviation from orthogonality = 4.175E-10
 Guess from superposition of atomic densities
 Warning:  Energy on first SCF cycle will be non-variational
 SAD guess density has 178.000000 electrons

 -----------------------------------------------------------------------
  General SCF calculation program by
  Eric Jon Sundstrom, Paul Horn, Yuezhi Mao, Dmitri Zuev, Alec White,
  David Stuck, Shaama M.S., Shane Yost, Joonho Lee, David Small,
  Daniel Levine, Susi Lehtola, Hugh Burton, Evgeny Epifanovsky,
  Bang C. Huynh
 -----------------------------------------------------------------------
 Exchange:     0.2000 Hartree-Fock + 0.0800 Slater + 0.7200 B88
 Correlation:  0.1900 VWN1RPA + 0.8100 LYP
 Using SG-1 standard quadrature grid
 A restricted SCF calculation will be
 performed using DIIS
 SCF converges when DIIS error is below 1.0e-08
 ---------------------------------------
  Cycle       Energy         DIIS error
 ---------------------------------------
    1   -3225.3484125627      2.82e-02  
    2   -3221.0070214246      2.13e-03  
    3   -3220.9436674638      2.54e-03  
    4   -3221.1271102348      4.75e-04  
    5   -3221.1326249342      2.10e-04  
    6   -3221.1336708724      9.45e-05  
    7   -3221.1339132216      2.56e-05  
    8   -3221.1339283539      1.11e-05  
    9   -3221.1339317385      2.72e-06  
   10   -3221.1339319321      8.78e-07  
   11   -3221.1339319523      1.93e-07  
   12   -3221.1339319529      9.75e-08  
   13   -3221.1339319534      2.80e-08  
   14   -3221.1339319533      6.25e-09  Convergence criterion met
 ---------------------------------------
 SCF time:   CPU 727.36s  wall 728.00s 
 SCF   energy in the final basis set =    -3221.1339319533
 Total energy in the final basis set =    -3221.1339319533

 --------------------------------------------------------------

                    Orbital Energies (a.u.)
 --------------------------------------------------------------

 Alpha MOs
 -- Occupied --
********-101.5794-101.5784-101.5784-101.5716-101.5707 -10.2783 -10.2783
-10.2765 -10.2765 -10.2670 -10.2642 -10.2437 -10.2277 -10.2268 -10.2145
-10.2144 -10.2101  -9.4940  -9.4939  -9.4931  -9.4931  -9.4864  -9.4852
 -7.2590  -7.2589  -7.2580  -7.2580  -7.2510  -7.2497  -7.2489  -7.2488
 -7.2481  -7.2481  -7.2480  -7.2480  -7.2472  -7.2471  -7.2412  -7.2407
 -7.2401  -7.2398  -0.9609  -0.9304  -0.9210  -0.8976  -0.8873  -0.8779
 -0.8513  -0.8409  -0.7981  -0.7727  -0.7486  -0.7431  -0.6691  -0.6469
 -0.6246  -0.6141  -0.5530  -0.5498  -0.5299  -0.5197  -0.4956  -0.4835
 -0.4704  -0.4661  -0.4619  -0.4569  -0.4376  -0.4351  -0.4221  -0.4090
 -0.4025  -0.4019  -0.3805  -0.3759  -0.3625  -0.3563  -0.3479  -0.3418
 -0.3382  -0.3332  -0.3316  -0.3294  -0.3261  -0.2834  -0.2818  -0.2687
 -0.2656
 -- Virtual --
 -0.0632  -0.0596  -0.0510  -0.0469  -0.0430  -0.0177  -0.0091  -0.0090
  0.0003   0.0080   0.0124   0.0137   0.0236   0.0280   0.0301   0.0419
  0.0436   0.0492   0.0513   0.0556   0.0596   0.0605   0.0735   0.0787
  0.0799   0.0807   0.0843   0.0921   0.0927   0.0936   0.1005   0.1032
  0.1053   0.1089   0.1119   0.1147   0.1171   0.1178   0.1197   0.1200
  0.1224   0.1256   0.1313   0.1323   0.1373   0.1387   0.1451   0.1467
  0.1510   0.1517   0.1589   0.1641   0.1697   0.1706   0.1746   0.1805
  0.1836   0.1926   0.1965   0.2021   0.2047   0.2080   0.2132   0.2139
  0.2150   0.2223   0.2249   0.2251   0.2264   0.2357   0.2399   0.2432
  0.2491   0.2541   0.2579   0.2588   0.2612   0.2643   0.2705   0.2760
  0.2816   0.2844   0.2859   0.2886   0.2916   0.2920   0.2949   0.2979
  0.2991   0.3142   0.3244   0.3267   0.3345   0.3442   0.3506   0.3616
  0.3669   0.3962   0.4094   0.4262   0.4356   0.4394   0.4440   0.4454
  0.4538   0.4578   0.4618   0.4655   0.4672   0.4793   0.4898   0.4944
  0.4975   0.5048   0.5055   0.5101   0.5138   0.5202   0.5357   0.5425
  0.5582   0.5623   0.5737   0.5779   0.5806   0.5825   0.5852   0.6002
  0.6014   0.6038   0.6163   0.6176   0.6232   0.6316   0.6402   0.6517
  0.6597   0.6636   0.6678   0.6840   0.6844   0.6970   0.7001   0.7135
  0.7161   0.7215   0.7401   0.7827   0.7962   0.7973   0.8088   0.8253
  0.8292   0.8339   0.8360   0.8384   0.8406   0.8415   0.8446   0.8474
  0.8491   0.8532   0.8572   0.8621   0.8705   0.8738   0.8760   0.8799
  0.8897   0.8923   0.8973   0.9004   0.9036   0.9088   0.9278   0.9343
  0.9398   0.9470   0.9481   0.9497   0.9518   0.9660   0.9664   0.9708
  0.9799   0.9838   0.9939   0.9950   1.0038   1.0139   1.0234   1.0422
  1.0586   1.0710   1.0764   1.0898   1.1105   1.1630   1.1650   1.1763
  1.1864   1.2043   1.2236   1.2261   1.2433   1.2488   1.2587   1.2710
  1.2760   1.2831   1.2980   1.3051   1.3161   1.3205   1.3617   1.3703
  1.3783   1.4123   1.4409   1.4604   1.4777   1.4902   1.5283   1.5532
  1.5549   1.5583   1.5826   1.5916   1.6052   1.6170   1.6415   1.6849
  1.6956   1.6970   1.7301   1.7318   1.7497   1.7501   1.7863   1.7949
  1.8191   1.8295   1.8476   1.8794   1.8905   1.9240   1.9280   1.9372
  1.9548   1.9648   1.9778   1.9952   1.9998   2.0233   2.0424   2.0596
  2.0783   2.1203   2.1368   2.1381   2.2042   2.2317   2.2344   2.2469
  2.2481   2.2527   2.2657   2.2772   2.3114   2.3148   2.3338   2.3388
  2.3482   2.3834   2.3981   2.4105   2.4264   2.4411   2.4664   2.4700
  2.4867   2.5034   2.5074   2.5303   2.5424   2.5503   2.5672   2.5983
  2.6090   2.6266   2.6479   2.6713   2.6880   2.6947   2.7046   2.7248
  2.7389   2.7429   2.7458   2.7603   2.7775   2.8060   2.8269   2.8273
  2.8350   2.8674   2.8935   2.9667   2.9781   3.0590   3.0842   3.0935
  3.1170   3.1237   3.1310   3.1395   3.2050   3.2405   3.2510   3.2803
  3.3243   3.3715   3.4412   3.5181   3.5415   3.5789   3.6758   3.7855
  3.7940   3.8418   3.8936   4.0066   4.0659   4.1268   4.3316   4.8026
  4.8128   9.7670   9.7735   9.7819   9.8104   9.8387   9.8569  23.3459
 23.5413  23.7872  23.8629  23.8688  23.9190  23.9368  23.9518  24.0514
 24.0639  24.0842  24.1437  25.7849  25.8038  25.8211  25.8502  25.9514
 25.9746  26.1189  26.1265  26.1631  26.2274  26.3435  26.3705  26.5263
 26.5880  26.6238  26.7354  26.7643  27.0615 215.7607 215.7659 215.7764
215.8102 215.8488 215.8653
 --------------------------------------------------------------

          Ground-State Mulliken Net Atomic Charges

     Atom                 Charge (a.u.)
  ----------------------------------------
      1 C                    -0.258438
      2 C                    -1.161233
      3 Cl                    0.544895
      4 C                     0.502574
      5 Cl                    0.536756
      6 C                    -0.491612
      7 H                     0.238115
      8 C                     0.510970
      9 Cl                    0.533970
     10 C                    -1.135788
     11 Cl                    0.556562
     12 C                     0.288670
     13 C                    -1.361672
     14 Cl                    0.388940
     15 C                    -0.165556
     16 H                     0.234657
     17 C                     0.554959
     18 Cl                    0.489208
     19 C                    -0.808800
     20 H                     0.203037
     21 C                    -0.403688
     22 H                     0.203474
  ----------------------------------------
  Sum of atomic charges =     0.000000

 -----------------------------------------------------------------
                    Cartesian Multipole Moments
 -----------------------------------------------------------------
    Charge (ESU x 10^10)
                -0.0000
    Dipole Moment (Debye)
         X       0.4095      Y      -0.0324      Z       1.2251
       Tot       1.2921
    Quadrupole Moments (Debye-Ang)
        XX    -143.1036     XY      -0.0503     YY    -149.9234
        XZ      -0.8580     YZ      -0.1678     ZZ    -140.9126
    Octopole Moments (Debye-Ang^2)
       XXX      52.1972    XXY      -0.2850    XYY      -1.2245
       YYY       0.3023    XXZ      -7.1400    XYZ       0.3785
       YYZ      -4.7553    XZZ     -12.9109    YZZ      -0.2618
       ZZZ       3.0315
    Hexadecapole Moments (Debye-Ang^3)
      XXXX   -6884.0254   XXXY      -0.4659   XXYY   -1591.6498
      XYYY       0.7414   YYYY   -2497.5744   XXXZ      32.1308
      XXYZ      -1.6284   XYYZ       1.5109   YYYZ       1.5268
      XXZZ   -1274.0614   XYZZ       0.9461   YYZZ    -600.5374
      XZZZ     -26.6250   YZZZ      -1.7078   ZZZZ    -883.4193
 -----------------------------------------------------------------
 Calculating MO derivatives via CPSCF
    1     0    69    0.0184736  
    2     0    69    0.0055905  
    3     0    69    0.0006897  
    4     2    67    0.0000606  
    5    58    11    0.0000048  
    6    69     0    0.0000003  Converged
 Time for AOints: 1251.0 s (CPU) 1251.0 s (wall)
 ------------------------------------------------------------------------------
                     AOints        : Timing summary (seconds)
 ------------------------------------------------------------------------------
     job step          cpu (% of tot)      sys (% of tot)     wall (% of tot)
 ------------------------------------------------------------------------------
  AOints            0.1251E+04 ( 9.7)   0.7000E-05 ( 2.1)   0.1251E+04 ( 9.7)
 ------------------------------------------------------------------------------
   Grand Totals     0.1289E+05          0.3350E-03          0.1289E+05
 ------------------------------------------------------------------------------
 Polarizability Matrix (a.u.)
            1           2           3
    1-285.0715040  -0.4975286   8.8742496
    2  -0.4975286-210.5677788   0.3228425
    3   8.8742496   0.3228425-158.9730129
 Calculating analytic Hessian of the SCF energy

 Direct stationary perturbation theory relativistic correction:

 rels  =       4.761610376176
 relv  =     -18.362973347426
 rel2e =       5.057223141061
 E_rel =      -8.544139830189

 Hessian of the SCF Energy
            1           2           3           4           5           6
    1   0.6305834   0.0008447  -0.0094634  -0.1636652  -0.1138611   0.0006054
    2   0.0008447   0.6080490   0.0032518  -0.0532670  -0.2317248  -0.0008164
    3  -0.0094634   0.0032518   0.1711855   0.0016377   0.0001089  -0.0587635
    4  -0.1636652  -0.0532670   0.0016377   0.5927050   0.0377715  -0.0085987
    5  -0.1138611  -0.2317248   0.0001089   0.0377715   0.5241289   0.0029027
    6   0.0006054  -0.0008164  -0.0587635  -0.0085987   0.0029027   0.1145408
    7   0.0048066  -0.0007776  -0.0001192  -0.0701856   0.0517783   0.0014558
    8   0.0189138  -0.0398943  -0.0005978   0.0552561  -0.1325075  -0.0017696
    9   0.0003348  -0.0003353   0.0039664   0.0012134  -0.0013397  -0.0229020
   10  -0.0253359  -0.0774863  -0.0002996  -0.2992414   0.0340244   0.0046490
   11  -0.0237080   0.0321495   0.0005756  -0.0290976  -0.0960006   0.0005197
   12   0.0003734   0.0020323   0.0046641   0.0047005  -0.0011328  -0.0571764
   13  -0.0031516   0.0045947   0.0001998  -0.0195937  -0.0324525   0.0002361
   14  -0.0000745   0.0015436  -0.0000167  -0.0088048  -0.0156561   0.0001698
   15   0.0001525  -0.0001593   0.0035847   0.0004026   0.0005138   0.0026360
   16  -0.0010975  -0.0005435   0.0003838  -0.0231781   0.0254251   0.0007414
   17  -0.0005328  -0.0636751  -0.0005535   0.0788054   0.0292122  -0.0019371
   18  -0.0000968  -0.0005618   0.0010786   0.0014192  -0.0002838   0.0054532
   19   0.0006074  -0.0000126  -0.0000534   0.0005231   0.0019711   0.0001119
   20  -0.0000152  -0.0010707   0.0000032   0.0011107  -0.0036258  -0.0000889
   21  -0.0000212   0.0000141  -0.0013979   0.0000502  -0.0001103   0.0051684
   22  -0.0235246   0.0783997   0.0010322  -0.0580175  -0.0300408   0.0013327
   23   0.0246052   0.0303456  -0.0001157  -0.0311616  -0.0160598   0.0005472
   24   0.0007494  -0.0015669   0.0046515   0.0009488   0.0005587  -0.0003648
   25  -0.0032051  -0.0045088   0.0001039   0.0007857   0.0001594   0.0000339
   26   0.0001410   0.0016213  -0.0000119   0.0011588   0.0004179  -0.0000591
   27   0.0001443   0.0001251   0.0035890  -0.0000184  -0.0000126  -0.0006834
   28  -0.1605526   0.0517182   0.0026638   0.0656968   0.0275915  -0.0015831
   29   0.1123283  -0.2340830  -0.0030819  -0.0297993  -0.0613077   0.0005028
   30   0.0028354  -0.0022021  -0.0589933  -0.0020945  -0.0016502   0.0055888
   31   0.0043991  -0.0000225  -0.0001640  -0.0015104   0.0017500   0.0001906
   32  -0.0196236  -0.0396712  -0.0002354   0.0043975   0.0013789  -0.0001997
   33  -0.0000036  -0.0004523   0.0040029   0.0002576   0.0000364   0.0039727
   34  -0.2153350   0.0010815   0.0023769  -0.0213630  -0.0118567   0.0015461
   35   0.0008072  -0.0752939   0.0004128  -0.0267603   0.0038025   0.0000368
   36   0.0033184   0.0002763  -0.0778215  -0.0001390   0.0009172   0.0043425
   37  -0.0232957   0.0006617  -0.0255934  -0.0008717   0.0031162  -0.0002451
   38   0.0004242   0.0027363  -0.0000341  -0.0005321  -0.0009605   0.0014676
   39  -0.0085130   0.0000234   0.0060808   0.0032636  -0.0007330  -0.0010597
   40  -0.0015747   0.0000987  -0.0021163   0.0003130   0.0000001  -0.0012050
   41  -0.0000691  -0.0023099  -0.0000036  -0.0005069  -0.0002157  -0.0004952
   42   0.0028575  -0.0000497  -0.0007553  -0.0012631   0.0005931  -0.0007907
   43   0.0011319   0.0000430  -0.0025410  -0.0007044   0.0005118   0.0001703
   44   0.0001152   0.0055247   0.0002408   0.0009552  -0.0003012  -0.0000183
   45  -0.0021902   0.0002111  -0.0041519  -0.0002065   0.0008325   0.0000068
   46  -0.0002198   0.0000223  -0.0011872  -0.0001953   0.0002704   0.0000243
   47  -0.0000113   0.0003228  -0.0000106   0.0000738   0.0001525  -0.0001144
   48   0.0002093  -0.0000018   0.0003226   0.0000278  -0.0000048   0.0000174
   49  -0.0009894  -0.0000014  -0.0000180   0.0004819  -0.0001751   0.0000739
   50  -0.0000053  -0.0007886   0.0000192  -0.0002563   0.0001695  -0.0000782
   51  -0.0006393   0.0000193  -0.0019023   0.0000379  -0.0000638   0.0002335
   52   0.0014343   0.0000099   0.0000668  -0.0005798   0.0004316  -0.0000102
   53   0.0000030  -0.0005448  -0.0000201  -0.0000480  -0.0000262   0.0000428
   54  -0.0000298  -0.0000208   0.0002471   0.0000172   0.0000020   0.0000004
   55   0.0025897  -0.0000842   0.0026401  -0.0007286   0.0006263  -0.0002191
   56  -0.0000061   0.0065377   0.0002752   0.0010325  -0.0003118  -0.0002728
   57   0.0022235   0.0003003  -0.0039553   0.0003028  -0.0005444   0.0000892
   58  -0.0001534  -0.0000337   0.0011255  -0.0002188   0.0002643  -0.0000049
   59   0.0000080   0.0001631   0.0000143   0.0000349   0.0001444   0.0000252
   60  -0.0000498   0.0000043   0.0001050   0.0000029  -0.0000454  -0.0000088
   61  -0.0242801  -0.0007026   0.0287754  -0.0006841   0.0030182   0.0006572
   62  -0.0003034   0.0037683  -0.0001303   0.0002940  -0.0012486  -0.0005078
   63   0.0085486  -0.0000108   0.0035218  -0.0023092  -0.0007415  -0.0003929
   64   0.0008486  -0.0000316   0.0005507   0.0002237  -0.0003348   0.0000362
   65   0.0000223  -0.0037095  -0.0000982  -0.0006621   0.0005364   0.0001390
   66  -0.0013508  -0.0000812   0.0007313   0.0003356   0.0001905   0.0000847
            7           8           9          10          11          12
    1   0.0048066   0.0189138   0.0003348  -0.0253359  -0.0237080   0.0003734
    2  -0.0007776  -0.0398943  -0.0003353  -0.0774863   0.0321495   0.0020323
    3  -0.0001192  -0.0005978   0.0039664  -0.0002996   0.0005756   0.0046641
    4  -0.0701856   0.0552561   0.0012134  -0.2992414  -0.0290976   0.0047005
    5   0.0517783  -0.1325075  -0.0013397   0.0340244  -0.0960006  -0.0011328
    6   0.0014558  -0.0017696  -0.0229020   0.0046490   0.0005197  -0.0571764
    7   0.0962353  -0.0793560  -0.0023338  -0.0187004   0.0343812   0.0007016
    8  -0.0793560   0.1916063   0.0025097   0.0104805  -0.0189591  -0.0003730
    9  -0.0023338   0.0025097   0.0119817   0.0006691  -0.0009792   0.0030965
   10  -0.0187004   0.0104805   0.0006691   0.5931633  -0.0562613  -0.0105611
   11   0.0343812  -0.0189591  -0.0009792  -0.0562613   0.5564585   0.0046995
   12   0.0007016  -0.0003730   0.0030965  -0.0105611   0.0046995   0.1111830
   13  -0.0063139  -0.0031027   0.0001098  -0.0744319  -0.0542365   0.0006698
   14   0.0033491   0.0033746  -0.0000447  -0.0578495  -0.1291262   0.0003095
   15   0.0001618   0.0001107  -0.0008299   0.0007073   0.0003646  -0.0220811
   16  -0.0042580   0.0007512   0.0001916  -0.1746947   0.1332111   0.0035445
   17  -0.0043340   0.0026898   0.0001988   0.0664011  -0.2657240  -0.0029605
   18   0.0001327  -0.0000252   0.0036868   0.0029042  -0.0044142  -0.0561405
   19  -0.0001585   0.0000486   0.0000080  -0.0104658  -0.0019403   0.0002749
   20   0.0014657  -0.0006880  -0.0000398   0.0275378   0.0019144  -0.0006010
   21   0.0000308  -0.0000192   0.0001714   0.0005231  -0.0000322   0.0032690
   22   0.0011521   0.0000510  -0.0001251   0.0652981  -0.0304765  -0.0013989
   23   0.0002370   0.0000305  -0.0000186   0.0282060  -0.0618188  -0.0010485
   24  -0.0000463   0.0000499  -0.0006764  -0.0008851  -0.0000100   0.0045570
   25  -0.0004760   0.0009784   0.0000053  -0.0005213  -0.0017887   0.0000324
   26   0.0010018  -0.0014978  -0.0000292  -0.0046636   0.0017163   0.0000622
   27   0.0000073  -0.0000430  -0.0002715   0.0000523   0.0000179   0.0043918
   28  -0.0016276  -0.0043249   0.0001869  -0.0570229   0.0318400   0.0014768
   29  -0.0016956   0.0014823  -0.0000900   0.0306877  -0.0171640  -0.0008730
   30   0.0001272   0.0001218   0.0039861   0.0018545  -0.0008634  -0.0003094
   31   0.0004491  -0.0000046  -0.0000275   0.0011383  -0.0002482  -0.0000698
   32  -0.0000424  -0.0020240  -0.0000316  -0.0000729   0.0000464  -0.0000366
   33  -0.0000248   0.0000000   0.0001591  -0.0001234   0.0000392  -0.0006930
   34  -0.0022442   0.0026012  -0.0002226   0.0006579  -0.0020534   0.0002988
   35  -0.0035347  -0.0022564   0.0004864  -0.0013773  -0.0035901   0.0000009
   36  -0.0000845  -0.0003584  -0.0022662   0.0000039  -0.0003148   0.0053513
   37   0.0004481  -0.0010966  -0.0007629  -0.0003781  -0.0000064   0.0008341
   38  -0.0014388  -0.0008480  -0.0007411   0.0002037  -0.0001421   0.0001845
   39  -0.0000038   0.0007752  -0.0002844  -0.0001679   0.0002228  -0.0002264
   40  -0.0001588   0.0001387  -0.0001129   0.0004389   0.0001963   0.0000687
   41  -0.0000796   0.0003018  -0.0001364   0.0001873  -0.0001052   0.0000346
   42   0.0001440  -0.0000663   0.0003118   0.0002644  -0.0001158  -0.0000092
   43   0.0003190  -0.0000071   0.0002769   0.0001406   0.0001043   0.0000995
   44   0.0000879   0.0000492   0.0000371  -0.0000245   0.0002056  -0.0001320
   45   0.0002210  -0.0003628  -0.0002033   0.0000260   0.0000742   0.0001972
   46   0.0000616  -0.0001076  -0.0000339   0.0000107   0.0000013   0.0000603
   47   0.0000182  -0.0001349   0.0000353  -0.0000064   0.0000151  -0.0000120
   48  -0.0000148   0.0000026   0.0000051  -0.0000239  -0.0000174  -0.0000405
   49  -0.0000489  -0.0000309  -0.0000223  -0.0003647  -0.0004697  -0.0000318
   50   0.0002074   0.0000938  -0.0000069   0.0000149  -0.0000255   0.0001065
   51  -0.0000777   0.0000028   0.0002716   0.0000304   0.0000167   0.0000725
   52  -0.0000813  -0.0001906   0.0000088   0.0003616   0.0002608   0.0000145
   53  -0.0000180   0.0000160  -0.0000181   0.0000013  -0.0000125  -0.0000227
   54   0.0000076   0.0000038  -0.0000022  -0.0000107  -0.0000085  -0.0000047
   55   0.0004313   0.0000417  -0.0003265   0.0000364   0.0000862  -0.0000534
   56   0.0000514   0.0000538   0.0001146  -0.0000114   0.0001979   0.0001317
   57  -0.0001870   0.0002827  -0.0002335  -0.0000145  -0.0000288   0.0001550
   58   0.0000671  -0.0001087   0.0000222   0.0000441   0.0000299  -0.0000713
   59   0.0000130  -0.0001261   0.0000003   0.0000004   0.0000119   0.0000335
   60   0.0000122   0.0000115  -0.0000005  -0.0000006   0.0000002  -0.0000173
   61   0.0003893  -0.0010323   0.0008333  -0.0000040   0.0002389  -0.0009485
   62  -0.0014326  -0.0005461   0.0003647   0.0000842   0.0000679  -0.0003147
   63  -0.0001707  -0.0003187   0.0000925   0.0003012   0.0000718  -0.0001599
   64  -0.0001067   0.0001008   0.0001080  -0.0001246  -0.0000616  -0.0000166
   65   0.0001188  -0.0002158   0.0000635  -0.0000760  -0.0001104  -0.0000833
   66   0.0000602   0.0000640  -0.0000597   0.0001164   0.0001906  -0.0000698
           13          14          15          16          17          18
    1  -0.0031516  -0.0000745   0.0001525  -0.0010975  -0.0005328  -0.0000968
    2   0.0045947   0.0015436  -0.0001593  -0.0005435  -0.0636751  -0.0005618
    3   0.0001998  -0.0000167   0.0035847   0.0003838  -0.0005535   0.0010786
    4  -0.0195937  -0.0088048   0.0004026  -0.0231781   0.0788054   0.0014192
    5  -0.0324525  -0.0156561   0.0005138   0.0254251   0.0292122  -0.0002838
    6   0.0002361   0.0001698   0.0026360   0.0007414  -0.0019371   0.0054532
    7  -0.0063139   0.0033491   0.0001618  -0.0042580  -0.0043340   0.0001327
    8  -0.0031027   0.0033746   0.0001107   0.0007512   0.0026898  -0.0000252
    9   0.0001098  -0.0000447  -0.0008299   0.0001916   0.0001988   0.0036868
   10  -0.0744319  -0.0578495   0.0007073  -0.1746947   0.0664011   0.0029042
   11  -0.0542365  -0.1291262   0.0003646   0.1332111  -0.2657240  -0.0044142
   12   0.0006698   0.0003095  -0.0220811   0.0035445  -0.0029605  -0.0561405
   13   0.0981100   0.0858360  -0.0011777   0.0045660  -0.0006012   0.0000272
   14   0.0858360   0.1838738  -0.0004433  -0.0238444  -0.0427722   0.0001308
   15  -0.0011777  -0.0004433   0.0114833  -0.0002013  -0.0003840   0.0042260
   16   0.0045660  -0.0238444  -0.0002013   0.7480224  -0.0002961  -0.0128024
   17  -0.0006012  -0.0427722  -0.0003840  -0.0002961   0.6659180   0.0045290
   18   0.0000272   0.0001308   0.0042260  -0.0128024   0.0045290   0.1194885
   19   0.0012086  -0.0012015  -0.0000838  -0.3464533   0.0024135   0.0062614
   20   0.0008928   0.0003991   0.0000099   0.0023842  -0.0529632  -0.0002043
   21  -0.0000647   0.0000421  -0.0027313   0.0063101  -0.0001870  -0.0339390
   22  -0.0003930   0.0047127   0.0001168  -0.1782644  -0.0680914   0.0018742
   23   0.0018270   0.0015976  -0.0000755  -0.1349081  -0.2625364   0.0009744
   24   0.0000626  -0.0001049   0.0043964   0.0013543  -0.0005156  -0.0559802
   25   0.0001734   0.0000854   0.0000029   0.0050177  -0.0002930   0.0000185
   26  -0.0001233  -0.0017201  -0.0000147   0.0229759  -0.0431030  -0.0008635
   27   0.0000016  -0.0000152   0.0001442   0.0001785  -0.0003328   0.0042150
   28   0.0007608  -0.0011696  -0.0000310  -0.0250522  -0.0779226   0.0000776
   29  -0.0001648   0.0004409   0.0000265  -0.0245090   0.0310037   0.0007188
   30   0.0000337   0.0000883  -0.0007005   0.0003243   0.0023241   0.0053955
   31  -0.0005126  -0.0010214  -0.0000064  -0.0042084   0.0044495   0.0001996
   32  -0.0009962  -0.0014616   0.0000275  -0.0006458   0.0026075   0.0000005
   33  -0.0000128   0.0000052  -0.0002638   0.0001673  -0.0002135   0.0036890
   34   0.0001489   0.0006185  -0.0000375   0.0005847   0.0000017  -0.0001147
   35  -0.0014224  -0.0004949   0.0000505  -0.0000219  -0.0010082   0.0000219
   36  -0.0001761  -0.0001290   0.0001256   0.0001682   0.0000021  -0.0013014
   37  -0.0001804  -0.0001420   0.0000702  -0.0002492  -0.0000191  -0.0002668
   38  -0.0000716  -0.0000179  -0.0001070  -0.0000263   0.0002147  -0.0000250
   39   0.0007047   0.0005566   0.0000181   0.0005523   0.0000049   0.0001246
   40   0.0000562  -0.0000082  -0.0000052  -0.0001064   0.0000224   0.0001455
   41  -0.0000332   0.0000027   0.0000162   0.0000082   0.0001116  -0.0000038
   42  -0.0002304  -0.0001973  -0.0000216  -0.0002883   0.0000222   0.0000492
   43  -0.0001047  -0.0001400  -0.0000233  -0.0000907   0.0000058  -0.0000206
   44   0.0000948   0.0000470   0.0000093   0.0000062  -0.0000067   0.0000127
   45  -0.0000443  -0.0000685   0.0000198  -0.0002352  -0.0000018  -0.0000585
   46  -0.0000366  -0.0000370   0.0000026  -0.0000549  -0.0000001  -0.0000206
   47  -0.0000019  -0.0000112   0.0000063  -0.0000012  -0.0000252  -0.0000011
   48   0.0000054   0.0000068   0.0000021   0.0000292  -0.0000017   0.0000146
   49   0.0003423   0.0003552  -0.0000035   0.0002907  -0.0000058   0.0000189
   50  -0.0000107  -0.0000293  -0.0000136   0.0000030   0.0000146  -0.0000018
   51   0.0000044   0.0000047  -0.0000350   0.0000068   0.0000025  -0.0000087
   52  -0.0003477  -0.0003268   0.0000028  -0.0002169   0.0000018  -0.0000124
   53  -0.0000117   0.0000044   0.0000011  -0.0000012  -0.0000093   0.0000005
   54   0.0000091   0.0000095  -0.0000014   0.0000027  -0.0000007  -0.0000111
   55  -0.0001241  -0.0001524   0.0000179  -0.0000806  -0.0000010   0.0000162
   56   0.0001391   0.0000609   0.0000112  -0.0000092   0.0000495   0.0000152
   57  -0.0000405  -0.0000207   0.0000206   0.0001468  -0.0000017  -0.0000621
   58  -0.0000455  -0.0000500  -0.0000014  -0.0000732   0.0000001   0.0000264
   59  -0.0000071  -0.0000144  -0.0000066  -0.0000023  -0.0000222  -0.0000031
   60   0.0000078   0.0000057   0.0000025  -0.0000061  -0.0000002   0.0000083
   61  -0.0001693  -0.0001829  -0.0000656  -0.0004587  -0.0000001   0.0002030
   62  -0.0000756   0.0000505   0.0000489   0.0000390   0.0000653  -0.0000150
   63  -0.0002878  -0.0002231   0.0000089  -0.0004988   0.0000046   0.0000853
   64   0.0000387   0.0000475  -0.0000008   0.0000418   0.0000038   0.0000094
   65  -0.0000727  -0.0000914   0.0000076   0.0000018  -0.0000465   0.0000001
   66  -0.0000374  -0.0000665  -0.0000036  -0.0000728  -0.0000063  -0.0000131
           19          20          21          22          23          24
    1   0.0006074  -0.0000152  -0.0000212  -0.0235246   0.0246052   0.0007494
    2  -0.0000126  -0.0010707   0.0000141   0.0783997   0.0303456  -0.0015669
    3  -0.0000534   0.0000032  -0.0013979   0.0010322  -0.0001157   0.0046515
    4   0.0005231   0.0011107   0.0000502  -0.0580175  -0.0311616   0.0009488
    5   0.0019711  -0.0036258  -0.0001103  -0.0300408  -0.0160598   0.0005587
    6   0.0001119  -0.0000889   0.0051684   0.0013327   0.0005472  -0.0003648
    7  -0.0001585   0.0014657   0.0000308   0.0011521   0.0002370  -0.0000463
    8   0.0000486  -0.0006880  -0.0000192   0.0000510   0.0000305   0.0000499
    9   0.0000080  -0.0000398   0.0001714  -0.0001251  -0.0000186  -0.0006764
   10  -0.0104658   0.0275378   0.0005231   0.0652981   0.0282060  -0.0008851
   11  -0.0019403   0.0019144  -0.0000322  -0.0304765  -0.0618188  -0.0000100
   12   0.0002749  -0.0006010   0.0032690  -0.0013989  -0.0010485   0.0045570
   13   0.0012086   0.0008928  -0.0000647  -0.0003930   0.0018270   0.0000626
   14  -0.0012015   0.0003991   0.0000421   0.0047127   0.0015976  -0.0001049
   15  -0.0000838   0.0000099  -0.0027313   0.0001168  -0.0000755   0.0043964
   16  -0.3464533   0.0023842   0.0063101  -0.1782644  -0.1349081   0.0013543
   17   0.0024135  -0.0529632  -0.0001870  -0.0680914  -0.2625364  -0.0005156
   18   0.0062614  -0.0002043  -0.0339390   0.0018742   0.0009744  -0.0559802
   19   0.3642187  -0.0025026  -0.0068651  -0.0108899   0.0021702   0.0003148
   20  -0.0025026   0.0574227   0.0003406  -0.0272991   0.0023747   0.0005698
   21  -0.0068651   0.0003406   0.0233403   0.0000572  -0.0000272   0.0032754
   22  -0.0108899  -0.0272991   0.0000572   0.5950686   0.0557023  -0.0092652
   23   0.0021702   0.0023747  -0.0000272   0.0557023   0.5550076   0.0025967
   24   0.0003148   0.0005698   0.0032754  -0.0092652   0.0025967   0.1110118
   25   0.0011273  -0.0009109  -0.0000818  -0.0723956   0.0532405   0.0014056
   26   0.0011594   0.0004071   0.0000156   0.0568315  -0.1312679  -0.0018363
   27  -0.0000660   0.0000441  -0.0027333   0.0014766  -0.0018989  -0.0221426
   28   0.0004658  -0.0011871   0.0000436  -0.2993343   0.0328192   0.0050199
   29  -0.0020500  -0.0035721  -0.0000388  -0.0302851  -0.0959948   0.0003857
   30   0.0000823  -0.0000545   0.0051726   0.0039669  -0.0012647  -0.0570286
   31  -0.0001844  -0.0014766   0.0000103  -0.0195316  -0.0343389   0.0000540
   32  -0.0000564  -0.0006626   0.0000042  -0.0104192  -0.0181492  -0.0000285
   33   0.0000078   0.0000224   0.0001748   0.0004813   0.0005738   0.0030887
   34  -0.0000887   0.0000001   0.0000327   0.0007016   0.0019997   0.0003055
   35   0.0000028   0.0000691  -0.0000059   0.0013075  -0.0036495  -0.0001730
   36  -0.0000112  -0.0000021   0.0002433   0.0000024   0.0001880   0.0053126
   37   0.0000257  -0.0000019   0.0000477  -0.0003405   0.0000302   0.0008361
   38  -0.0000009   0.0000029   0.0000046  -0.0001556  -0.0001273  -0.0001760
   39   0.0000120   0.0000018   0.0000273  -0.0001939  -0.0002270  -0.0002278
   40   0.0000080   0.0000012  -0.0000051   0.0003732  -0.0002268   0.0000846
   41   0.0000001   0.0000050  -0.0000001  -0.0002083  -0.0001077  -0.0000244
   42  -0.0000062  -0.0000001  -0.0000385   0.0002087   0.0000862  -0.0000102
   43   0.0000139  -0.0000004   0.0000039   0.0001308  -0.0001130   0.0001002
   44  -0.0000001  -0.0000038  -0.0000023   0.0000253   0.0002208   0.0001162
   45   0.0000111  -0.0000002  -0.0000011   0.0000409  -0.0000611   0.0002077
   46   0.0000028  -0.0000001   0.0000015   0.0000104  -0.0000017   0.0000585
   47   0.0000001  -0.0000028   0.0000001   0.0000066   0.0000129   0.0000146
   48  -0.0000015  -0.0000000  -0.0000019  -0.0000209   0.0000197  -0.0000406
   49  -0.0000126   0.0000004   0.0000002  -0.0003585   0.0004750  -0.0000244
   50  -0.0000004  -0.0000017  -0.0000006  -0.0000149  -0.0000223  -0.0001054
   51   0.0000002   0.0000000   0.0000092   0.0000175  -0.0000247   0.0000776
   52   0.0000095  -0.0000002  -0.0000009   0.0003597  -0.0002653   0.0000065
   53  -0.0000001   0.0000005   0.0000002   0.0000016  -0.0000161   0.0000224
   54  -0.0000000  -0.0000001  -0.0000019  -0.0000091   0.0000079  -0.0000043
   55   0.0000098   0.0000005   0.0000010   0.0000365  -0.0000838  -0.0000667
   56   0.0000015   0.0000016  -0.0000009   0.0000130   0.0001927  -0.0001758
   57  -0.0000146  -0.0000006   0.0000189  -0.0000111   0.0000444   0.0001348
   58   0.0000037   0.0000001  -0.0000010   0.0000449  -0.0000306  -0.0000680
   59   0.0000001  -0.0000014  -0.0000000   0.0000040   0.0000094  -0.0000279
   60  -0.0000005  -0.0000001  -0.0000004  -0.0000012   0.0000001  -0.0000192
   61   0.0000355   0.0000002  -0.0000754  -0.0000005  -0.0002523  -0.0009118
   62  -0.0000018   0.0000061   0.0000025  -0.0001406   0.0000671   0.0003441
   63   0.0000135   0.0000007  -0.0000291   0.0002840  -0.0000796  -0.0001577
   64  -0.0000065   0.0000001   0.0000031  -0.0001361   0.0000609  -0.0000298
   65  -0.0000005  -0.0000111   0.0000005   0.0000726  -0.0001046   0.0000885
   66   0.0000041  -0.0000009   0.0000036   0.0001318  -0.0001953  -0.0000614
           25          26          27          28          29          30
    1  -0.0032051   0.0001410   0.0001443  -0.1605526   0.1123283   0.0028354
    2  -0.0045088   0.0016213   0.0001251   0.0517182  -0.2340830  -0.0022021
    3   0.0001039  -0.0000119   0.0035890   0.0026638  -0.0030819  -0.0589933
    4   0.0007857   0.0011588  -0.0000184   0.0656968  -0.0297993  -0.0020945
    5   0.0001594   0.0004179  -0.0000126   0.0275915  -0.0613077  -0.0016502
    6   0.0000339  -0.0000591  -0.0006834  -0.0015831   0.0005028   0.0055888
    7  -0.0004760   0.0010018   0.0000073  -0.0016276  -0.0016956   0.0001272
    8   0.0009784  -0.0014978  -0.0000430  -0.0043249   0.0014823   0.0001218
    9   0.0000053  -0.0000292  -0.0002715   0.0001869  -0.0000900   0.0039861
   10  -0.0005213  -0.0046636   0.0000523  -0.0570229   0.0306877   0.0018545
   11  -0.0017887   0.0017163   0.0000179   0.0318400  -0.0171640  -0.0008634
   12   0.0000324   0.0000622   0.0043918   0.0014768  -0.0008730  -0.0003094
   13   0.0001734  -0.0001233   0.0000016   0.0007608  -0.0001648   0.0000337
   14   0.0000854  -0.0017201  -0.0000152  -0.0011696   0.0004409   0.0000883
   15   0.0000029  -0.0000147   0.0001442  -0.0000310   0.0000265  -0.0007005
   16   0.0050177   0.0229759   0.0001785  -0.0250522  -0.0245090   0.0003243
   17  -0.0002930  -0.0431030  -0.0003328  -0.0779226   0.0310037   0.0023241
   18   0.0000185  -0.0008635   0.0042150   0.0000776   0.0007188   0.0053955
   19   0.0011273   0.0011594  -0.0000660   0.0004658  -0.0020500   0.0000823
   20  -0.0009109   0.0004071   0.0000441  -0.0011871  -0.0035721  -0.0000545
   21  -0.0000818   0.0000156  -0.0027333   0.0000436  -0.0000388   0.0051726
   22  -0.0723956   0.0568315   0.0014766  -0.2993343  -0.0302851   0.0039669
   23   0.0532405  -0.1312679  -0.0018989   0.0328192  -0.0959948  -0.0012647
   24   0.0014056  -0.0018363  -0.0221426   0.0050199   0.0003857  -0.0570286
   25   0.0950372  -0.0841936  -0.0023554  -0.0188675   0.0325101   0.0007334
   26  -0.0841936   0.1869777   0.0029837   0.0088647  -0.0163892  -0.0004561
   27  -0.0023554   0.0029837   0.0115522   0.0005253  -0.0007958   0.0026384
   28  -0.0188675   0.0088647   0.0005253   0.5919152  -0.0388012  -0.0089705
   29   0.0325101  -0.0163892  -0.0007958  -0.0388012   0.5247341   0.0042834
   30   0.0007334  -0.0004561   0.0026384  -0.0089705   0.0042834   0.1144342
   31  -0.0062617  -0.0031768   0.0000908  -0.0722346  -0.0528975   0.0004342
   32   0.0032520   0.0033515  -0.0000375  -0.0562682  -0.1303744  -0.0000785
   33   0.0001573   0.0000981  -0.0008309   0.0000810  -0.0005084  -0.0229527
   34   0.0001370  -0.0006200  -0.0000394  -0.0211553   0.0123755   0.0013981
   35   0.0014161  -0.0005122  -0.0000592   0.0272359   0.0032669  -0.0001418
   36  -0.0001508   0.0001182   0.0001208   0.0002623  -0.0008937   0.0044591
   37  -0.0001775   0.0001399   0.0000707  -0.0009973  -0.0030584  -0.0002556
   38   0.0000552  -0.0000077   0.0001074   0.0003489  -0.0009071  -0.0013530
   39   0.0006949  -0.0005524   0.0000133   0.0032908   0.0005225  -0.0010441
   40   0.0000590   0.0000113  -0.0000055   0.0003785  -0.0000746  -0.0011436
   41   0.0000405  -0.0000049  -0.0000147   0.0005374  -0.0001603   0.0004930
   42  -0.0002185   0.0001888  -0.0000207  -0.0011404  -0.0005479  -0.0007046
   43  -0.0001074   0.0001423  -0.0000218  -0.0006918  -0.0004999   0.0001365
   44  -0.0000987   0.0000498  -0.0000152  -0.0009648  -0.0002451  -0.0000171
   45  -0.0000436   0.0000668   0.0000204  -0.0002823  -0.0008283  -0.0000064
   46  -0.0000357   0.0000373   0.0000038  -0.0002047  -0.0002658   0.0000170
   47   0.0000005  -0.0000101  -0.0000059  -0.0000737   0.0001457   0.0001146
   48   0.0000052  -0.0000072   0.0000016   0.0000225   0.0000106   0.0000219
   49   0.0003372  -0.0003607  -0.0000098   0.0004855   0.0001628   0.0001036
   50   0.0000116  -0.0000329   0.0000180   0.0002715   0.0001719   0.0000790
   51  -0.0000005  -0.0000069  -0.0000355   0.0000860   0.0000801   0.0002300
   52  -0.0003433   0.0003347   0.0000081  -0.0005990  -0.0004278  -0.0000246
   53   0.0000093   0.0000071  -0.0000005   0.0000422  -0.0000281  -0.0000431
   54   0.0000102  -0.0000102  -0.0000016   0.0000217   0.0000015   0.0000014
   55  -0.0001163   0.0001596   0.0000236  -0.0007829  -0.0006561  -0.0002772
   56  -0.0001333   0.0000615  -0.0000112  -0.0010664  -0.0003726   0.0002630
   57  -0.0000480   0.0000246   0.0000216   0.0002070   0.0005245   0.0001052
   58  -0.0000440   0.0000515  -0.0000010  -0.0002170  -0.0002639  -0.0000114
   59   0.0000054  -0.0000130   0.0000053  -0.0000370   0.0001446  -0.0000258
   60   0.0000082  -0.0000069   0.0000027   0.0000026   0.0000544  -0.0000080
   61  -0.0001596   0.0001774  -0.0000648  -0.0005923  -0.0029381   0.0006578
   62   0.0000923   0.0000415  -0.0000516  -0.0001450  -0.0013640   0.0005360
   63  -0.0002802   0.0002347   0.0000113  -0.0023257   0.0006882  -0.0003604
   64   0.0000377  -0.0000490  -0.0000004   0.0002425   0.0003384   0.0000637
   65   0.0000702  -0.0000934  -0.0000073   0.0006906   0.0005732  -0.0001536
   66  -0.0000330   0.0000613  -0.0000028   0.0003673  -0.0001387   0.0000800
           31          32          33          34          35          36
    1   0.0043991  -0.0196236  -0.0000036  -0.2153350   0.0008072   0.0033184
    2  -0.0000225  -0.0396712  -0.0004523   0.0010815  -0.0752939   0.0002763
    3  -0.0001640  -0.0002354   0.0040029   0.0023769   0.0004128  -0.0778215
    4  -0.0015104   0.0043975   0.0002576  -0.0213630  -0.0267603  -0.0001390
    5   0.0017500   0.0013789   0.0000364  -0.0118567   0.0038025   0.0009172
    6   0.0001906  -0.0001997   0.0039727   0.0015461   0.0000368   0.0043425
    7   0.0004491  -0.0000424  -0.0000248  -0.0022442  -0.0035347  -0.0000845
    8  -0.0000046  -0.0020240   0.0000000   0.0026012  -0.0022564  -0.0003584
    9  -0.0000275  -0.0000316   0.0001591  -0.0002226   0.0004864  -0.0022662
   10   0.0011383  -0.0000729  -0.0001234   0.0006579  -0.0013773   0.0000039
   11  -0.0002482   0.0000464   0.0000392  -0.0020534  -0.0035901  -0.0003148
   12  -0.0000698  -0.0000366  -0.0006930   0.0002988   0.0000009   0.0053513
   13  -0.0005126  -0.0009962  -0.0000128   0.0001489  -0.0014224  -0.0001761
   14  -0.0010214  -0.0014616   0.0000052   0.0006185  -0.0004949  -0.0001290
   15  -0.0000064   0.0000275  -0.0002638  -0.0000375   0.0000505   0.0001256
   16  -0.0042084  -0.0006458   0.0001673   0.0005847  -0.0000219   0.0001682
   17   0.0044495   0.0026075  -0.0002135   0.0000017  -0.0010082   0.0000021
   18   0.0001996   0.0000005   0.0036890  -0.0001147   0.0000219  -0.0013014
   19  -0.0001844  -0.0000564   0.0000078  -0.0000887   0.0000028  -0.0000112
   20  -0.0014766  -0.0006626   0.0000224   0.0000001   0.0000691  -0.0000021
   21   0.0000103   0.0000042   0.0001748   0.0000327  -0.0000059   0.0002433
   22  -0.0195316  -0.0104192   0.0004813   0.0007016   0.0013075   0.0000024
   23  -0.0343389  -0.0181492   0.0005738   0.0019997  -0.0036495   0.0001880
   24   0.0000540  -0.0000285   0.0030887   0.0003055  -0.0001730   0.0053126
   25  -0.0062617   0.0032520   0.0001573   0.0001370   0.0014161  -0.0001508
   26  -0.0031768   0.0033515   0.0000981  -0.0006200  -0.0005122   0.0001182
   27   0.0000908  -0.0000375  -0.0008309  -0.0000394  -0.0000592   0.0001208
   28  -0.0722346  -0.0562682   0.0000810  -0.0211553   0.0272359   0.0002623
   29  -0.0528975  -0.1303744  -0.0005084   0.0123755   0.0032669  -0.0008937
   30   0.0004342  -0.0000785  -0.0229527   0.0013981  -0.0001418   0.0044591
   31   0.0994286   0.0806921  -0.0008420  -0.0023779   0.0037883  -0.0000159
   32   0.0806921   0.1889898   0.0007609  -0.0024580  -0.0026148   0.0003802
   33  -0.0008420   0.0007609   0.0119559  -0.0002159  -0.0004942  -0.0022395
   34  -0.0023779  -0.0024580  -0.0002159   0.6440498  -0.0013855  -0.0016199
   35   0.0037883  -0.0026148  -0.0004942  -0.0013855   0.1776112  -0.0116114
   36  -0.0000159   0.0003802  -0.0022395  -0.0016199  -0.0116114   0.6215930
   37   0.0005189   0.0009757  -0.0008031  -0.1776661   0.0016516  -0.0608602
   38   0.0014243  -0.0008368   0.0007341   0.0028222  -0.0646150   0.0040194
   39   0.0001230  -0.0007813  -0.0002682  -0.1229192   0.0041032  -0.2280341
   40  -0.0001038  -0.0001484  -0.0000511   0.0055708   0.0001255  -0.0040826
   41   0.0000426   0.0003759   0.0000362  -0.0004629   0.0041610   0.0009340
   42   0.0001417   0.0000212   0.0003331   0.0199208   0.0009299  -0.0382481
   43   0.0002616   0.0000644   0.0003056  -0.0291652   0.0015529  -0.0693539
   44  -0.0001153   0.0000349  -0.0000127   0.0004768   0.0093873  -0.0007589
   45   0.0002391   0.0003215  -0.0002062  -0.0222757  -0.0005920   0.0369086
   46   0.0000613   0.0001074  -0.0000337  -0.0047035  -0.0000479   0.0016034
   47  -0.0000195  -0.0001372  -0.0000381  -0.0000408   0.0054003   0.0001128
   48  -0.0000156  -0.0000097   0.0000034   0.0012473   0.0001028   0.0011804
   49  -0.0000544   0.0000463  -0.0000240   0.0018419   0.0001415  -0.0052819
   50  -0.0002142   0.0001111   0.0000011   0.0001209  -0.0061757   0.0016690
   51  -0.0001668   0.0000892   0.0003022  -0.0039415   0.0016049  -0.0743523
   52  -0.0000743   0.0001882   0.0000111  -0.0021954  -0.0000614   0.0007627
   53   0.0000167   0.0000157   0.0000175  -0.0000091  -0.0006924  -0.0000583
   54   0.0000091  -0.0000094  -0.0000029   0.0003079  -0.0000629   0.0022004
   55   0.0005434  -0.0001346  -0.0003509  -0.0222051  -0.0019563   0.0788044
   56  -0.0000108   0.0000814  -0.0001243  -0.0008213   0.0083526  -0.0003770
   57  -0.0001591  -0.0003325  -0.0002586   0.0300431  -0.0005435   0.0282357
   58   0.0000724   0.0001097   0.0000230  -0.0047436   0.0000039  -0.0006851
   59  -0.0000181  -0.0001256  -0.0000004  -0.0000099   0.0068313   0.0001175
   60   0.0000118  -0.0000197  -0.0000003  -0.0008144   0.0001333   0.0018412
   61   0.0002873   0.0011257   0.0008853  -0.1606637  -0.0011104   0.0436511
   62   0.0015696  -0.0007405  -0.0004525  -0.0027128  -0.0618254   0.0051548
   63  -0.0000615   0.0002799   0.0000760   0.1104060   0.0052327  -0.2689401
   64  -0.0001067  -0.0000933   0.0001081   0.0102470  -0.0003673   0.0139212
   65  -0.0001678  -0.0001948  -0.0000286   0.0003509   0.0038421   0.0006248
   66   0.0000242  -0.0000846  -0.0000416  -0.0156586   0.0005652  -0.0186916
           37          38          39          40          41          42
    1  -0.0232957   0.0004242  -0.0085130  -0.0015747  -0.0000691   0.0028575
    2   0.0006617   0.0027363   0.0000234   0.0000987  -0.0023099  -0.0000497
    3  -0.0255934  -0.0000341   0.0060808  -0.0021163  -0.0000036  -0.0007553
    4  -0.0008717  -0.0005321   0.0032636   0.0003130  -0.0005069  -0.0012631
    5   0.0031162  -0.0009605  -0.0007330   0.0000001  -0.0002157   0.0005931
    6  -0.0002451   0.0014676  -0.0010597  -0.0012050  -0.0004952  -0.0007907
    7   0.0004481  -0.0014388  -0.0000038  -0.0001588  -0.0000796   0.0001440
    8  -0.0010966  -0.0008480   0.0007752   0.0001387   0.0003018  -0.0000663
    9  -0.0007629  -0.0007411  -0.0002844  -0.0001129  -0.0001364   0.0003118
   10  -0.0003781   0.0002037  -0.0001679   0.0004389   0.0001873   0.0002644
   11  -0.0000064  -0.0001421   0.0002228   0.0001963  -0.0001052  -0.0001158
   12   0.0008341   0.0001845  -0.0002264   0.0000687   0.0000346  -0.0000092
   13  -0.0001804  -0.0000716   0.0007047   0.0000562  -0.0000332  -0.0002304
   14  -0.0001420  -0.0000179   0.0005566  -0.0000082   0.0000027  -0.0001973
   15   0.0000702  -0.0001070   0.0000181  -0.0000052   0.0000162  -0.0000216
   16  -0.0002492  -0.0000263   0.0005523  -0.0001064   0.0000082  -0.0002883
   17  -0.0000191   0.0002147   0.0000049   0.0000224   0.0001116   0.0000222
   18  -0.0002668  -0.0000250   0.0001246   0.0001455  -0.0000038   0.0000492
   19   0.0000257  -0.0000009   0.0000120   0.0000080   0.0000001  -0.0000062
   20  -0.0000019   0.0000029   0.0000018   0.0000012   0.0000050  -0.0000001
   21   0.0000477   0.0000046   0.0000273  -0.0000051  -0.0000001  -0.0000385
   22  -0.0003405  -0.0001556  -0.0001939   0.0003732  -0.0002083   0.0002087
   23   0.0000302  -0.0001273  -0.0002270  -0.0002268  -0.0001077   0.0000862
   24   0.0008361  -0.0001760  -0.0002278   0.0000846  -0.0000244  -0.0000102
   25  -0.0001775   0.0000552   0.0006949   0.0000590   0.0000405  -0.0002185
   26   0.0001399  -0.0000077  -0.0005524   0.0000113  -0.0000049   0.0001888
   27   0.0000707   0.0001074   0.0000133  -0.0000055  -0.0000147  -0.0000207
   28  -0.0009973   0.0003489   0.0032908   0.0003785   0.0005374  -0.0011404
   29  -0.0030584  -0.0009071   0.0005225  -0.0000746  -0.0001603  -0.0005479
   30  -0.0002556  -0.0013530  -0.0010441  -0.0011436   0.0004930  -0.0007046
   31   0.0005189   0.0014243   0.0001230  -0.0001038   0.0000426   0.0001417
   32   0.0009757  -0.0008368  -0.0007813  -0.0001484   0.0003759   0.0000212
   33  -0.0008031   0.0007341  -0.0002682  -0.0000511   0.0000362   0.0003331
   34  -0.1776661   0.0028222  -0.1229192   0.0055708  -0.0004629   0.0199208
   35   0.0016516  -0.0646150   0.0041032   0.0001255   0.0041610   0.0009299
   36  -0.0608602   0.0040194  -0.2280341  -0.0040826   0.0009340  -0.0382481
   37   0.6156883  -0.0006089   0.0526118  -0.0628035  -0.0011862   0.0441739
   38  -0.0006089   0.1260330  -0.0093758  -0.0012544  -0.0234636   0.0024255
   39   0.0526118  -0.0093758   0.5165558   0.0452940   0.0024229  -0.1305840
   40  -0.0628035  -0.0012544   0.0452940   0.0789681   0.0020122  -0.0739115
   41  -0.0011862  -0.0234636   0.0024229   0.0020122   0.0119699  -0.0039740
   42   0.0441739   0.0024255  -0.1305840  -0.0739115  -0.0039740   0.1894217
   43  -0.3225859  -0.0010005   0.0248875  -0.0184148  -0.0003893   0.0138584
   44   0.0003571  -0.0616638   0.0012084  -0.0008949   0.0043970   0.0005402
   45  -0.0408453   0.0009710  -0.1106355   0.0386028   0.0005875  -0.0192132
   46  -0.0125515   0.0005879  -0.0262338   0.0007967   0.0000222  -0.0005040
   47  -0.0001270   0.0029688  -0.0001272  -0.0000206  -0.0026355  -0.0000710
   48   0.0034828  -0.0000166   0.0038200   0.0009018  -0.0000879   0.0010046
   49  -0.0261389  -0.0008155   0.0292290  -0.0020122  -0.0000002  -0.0007753
   50  -0.0023135   0.0072602  -0.0004614   0.0001187   0.0047965   0.0000085
   51   0.0919650  -0.0002930   0.0291833  -0.0048191  -0.0000015   0.0035821
   52   0.0037522  -0.0000663   0.0019389  -0.0014001  -0.0000251   0.0011726
   53   0.0000685   0.0047734   0.0002086  -0.0000374   0.0000181   0.0000211
   54  -0.0021287   0.0001934  -0.0033036   0.0009769   0.0000114  -0.0004684
   55  -0.0558637   0.0006417  -0.0311285   0.0010021  -0.0000017   0.0014737
   56   0.0006629  -0.0055147   0.0002144  -0.0000526  -0.0006577   0.0000278
   57  -0.0308024   0.0001944  -0.0154311   0.0021253   0.0000326  -0.0016704
   58  -0.0010500   0.0000202  -0.0008356   0.0001472   0.0000020   0.0000827
   59   0.0000086  -0.0007089  -0.0000308   0.0000009  -0.0005828  -0.0000151
   60  -0.0009639  -0.0000265   0.0002588   0.0001069  -0.0000159   0.0000501
   61   0.0652592  -0.0004983   0.0251002  -0.0016385   0.0001408  -0.0072351
   62   0.0009853   0.0099030   0.0018553  -0.0000119   0.0039489   0.0001324
   63  -0.0335475   0.0016469  -0.0627894  -0.0007051   0.0001540  -0.0008310
   64  -0.0005786  -0.0000535   0.0022640   0.0000991  -0.0000301   0.0012747
   65  -0.0001020   0.0059274   0.0001692   0.0000027   0.0001552   0.0000401
   66   0.0029859   0.0002070  -0.0022025  -0.0001458   0.0000354  -0.0013866
           43          44          45          46          47          48
    1   0.0011319   0.0001152  -0.0021902  -0.0002198  -0.0000113   0.0002093
    2   0.0000430   0.0055247   0.0002111   0.0000223   0.0003228  -0.0000018
    3  -0.0025410   0.0002408  -0.0041519  -0.0011872  -0.0000106   0.0003226
    4  -0.0007044   0.0009552  -0.0002065  -0.0001953   0.0000738   0.0000278
    5   0.0005118  -0.0003012   0.0008325   0.0002704   0.0001525  -0.0000048
    6   0.0001703  -0.0000183   0.0000068   0.0000243  -0.0001144   0.0000174
    7   0.0003190   0.0000879   0.0002210   0.0000616   0.0000182  -0.0000148
    8  -0.0000071   0.0000492  -0.0003628  -0.0001076  -0.0001349   0.0000026
    9   0.0002769   0.0000371  -0.0002033  -0.0000339   0.0000353   0.0000051
   10   0.0001406  -0.0000245   0.0000260   0.0000107  -0.0000064  -0.0000239
   11   0.0001043   0.0002056   0.0000742   0.0000013   0.0000151  -0.0000174
   12   0.0000995  -0.0001320   0.0001972   0.0000603  -0.0000120  -0.0000405
   13  -0.0001047   0.0000948  -0.0000443  -0.0000366  -0.0000019   0.0000054
   14  -0.0001400   0.0000470  -0.0000685  -0.0000370  -0.0000112   0.0000068
   15  -0.0000233   0.0000093   0.0000198   0.0000026   0.0000063   0.0000021
   16  -0.0000907   0.0000062  -0.0002352  -0.0000549  -0.0000012   0.0000292
   17   0.0000058  -0.0000067  -0.0000018  -0.0000001  -0.0000252  -0.0000017
   18  -0.0000206   0.0000127  -0.0000585  -0.0000206  -0.0000011   0.0000146
   19   0.0000139  -0.0000001   0.0000111   0.0000028   0.0000001  -0.0000015
   20  -0.0000004  -0.0000038  -0.0000002  -0.0000001  -0.0000028  -0.0000000
   21   0.0000039  -0.0000023  -0.0000011   0.0000015   0.0000001  -0.0000019
   22   0.0001308   0.0000253   0.0000409   0.0000104   0.0000066  -0.0000209
   23  -0.0001130   0.0002208  -0.0000611  -0.0000017   0.0000129   0.0000197
   24   0.0001002   0.0001162   0.0002077   0.0000585   0.0000146  -0.0000406
   25  -0.0001074  -0.0000987  -0.0000436  -0.0000357   0.0000005   0.0000052
   26   0.0001423   0.0000498   0.0000668   0.0000373  -0.0000101  -0.0000072
   27  -0.0000218  -0.0000152   0.0000204   0.0000038  -0.0000059   0.0000016
   28  -0.0006918  -0.0009648  -0.0002823  -0.0002047  -0.0000737   0.0000225
   29  -0.0004999  -0.0002451  -0.0008283  -0.0002658   0.0001457   0.0000106
   30   0.0001365  -0.0000171  -0.0000064   0.0000170   0.0001146   0.0000219
   31   0.0002616  -0.0001153   0.0002391   0.0000613  -0.0000195  -0.0000156
   32   0.0000644   0.0000349   0.0003215   0.0001074  -0.0001372  -0.0000097
   33   0.0003056  -0.0000127  -0.0002062  -0.0000337  -0.0000381   0.0000034
   34  -0.0291652   0.0004768  -0.0222757  -0.0047035  -0.0000408   0.0012473
   35   0.0015529   0.0093873  -0.0005920  -0.0000479   0.0054003   0.0001028
   36  -0.0693539  -0.0007589   0.0369086   0.0016034   0.0001128   0.0011804
   37  -0.3225859   0.0003571  -0.0408453  -0.0125515  -0.0001270   0.0034828
   38  -0.0010005  -0.0616638   0.0009710   0.0005879   0.0029688  -0.0000166
   39   0.0248875   0.0012084  -0.1106355  -0.0262338  -0.0001272   0.0038200
   40  -0.0184148  -0.0008949   0.0386028   0.0007967  -0.0000206   0.0009018
   41  -0.0003893   0.0043970   0.0005875   0.0000222  -0.0026355  -0.0000879
   42   0.0138584   0.0005402  -0.0192132  -0.0005040  -0.0000710   0.0010046
   43   0.6787781   0.0004271   0.0463531  -0.1379240   0.0029033  -0.1325080
   44   0.0004271   0.1250183  -0.0148569   0.0028967  -0.0339621   0.0051285
   45   0.0463531  -0.0148569   0.7311528  -0.1322458   0.0051193  -0.2627563
   46  -0.1379240   0.0028967  -0.1322458   0.1451701  -0.0030198   0.1396573
   47   0.0029033  -0.0339621   0.0051193  -0.0030198   0.0233004  -0.0056699
   48  -0.1325080   0.0051285  -0.2627563   0.1396573  -0.0056699   0.2769503
   49  -0.1443721  -0.0030359   0.1092053   0.0099635   0.0004093  -0.0161657
   50  -0.0015708  -0.0632441   0.0063535  -0.0003083   0.0029925   0.0004448
   51   0.0446926   0.0061098  -0.2964421   0.0136756   0.0005465  -0.0180479
   52  -0.0370287  -0.0002871   0.0036780   0.0009472   0.0000286  -0.0005311
   53  -0.0009184   0.0046161   0.0000867  -0.0000207  -0.0027173  -0.0001067
   54   0.0290148   0.0002161   0.0014455   0.0005049  -0.0001146   0.0010626
   55   0.0601012   0.0007462  -0.0263433  -0.0011461  -0.0001077   0.0036196
   56  -0.0003484   0.0098594   0.0015483  -0.0001049   0.0055434   0.0002234
   57   0.0180237   0.0015925  -0.0534783   0.0031703   0.0002266  -0.0029386
   58  -0.0016367   0.0000461  -0.0032308   0.0006058   0.0000192  -0.0007663
   59   0.0000788   0.0054311   0.0001749  -0.0000146   0.0002873   0.0000224
   60  -0.0037799   0.0001910  -0.0025595   0.0006824   0.0000267  -0.0007656
   61  -0.0474591  -0.0007911   0.0287747  -0.0005875  -0.0000319   0.0009034
   62  -0.0008712  -0.0044053   0.0004677  -0.0000210  -0.0011296  -0.0000282
   63   0.0295883   0.0004398  -0.0203541   0.0008565  -0.0000285   0.0002030
   64  -0.0005961  -0.0000195   0.0007931   0.0000289   0.0000020  -0.0000638
   65   0.0000236  -0.0010082  -0.0000419   0.0000042  -0.0003760  -0.0000097
   66   0.0007373  -0.0000294   0.0001193  -0.0000591  -0.0000096  -0.0000184
           49          50          51          52          53          54
    1  -0.0009894  -0.0000053  -0.0006393   0.0014343   0.0000030  -0.0000298
    2  -0.0000014  -0.0007886   0.0000193   0.0000099  -0.0005448  -0.0000208
    3  -0.0000180   0.0000192  -0.0019023   0.0000668  -0.0000201   0.0002471
    4   0.0004819  -0.0002563   0.0000379  -0.0005798  -0.0000480   0.0000172
    5  -0.0001751   0.0001695  -0.0000638   0.0004316  -0.0000262   0.0000020
    6   0.0000739  -0.0000782   0.0002335  -0.0000102   0.0000428   0.0000004
    7  -0.0000489   0.0002074  -0.0000777  -0.0000813  -0.0000180   0.0000076
    8  -0.0000309   0.0000938   0.0000028  -0.0001906   0.0000160   0.0000038
    9  -0.0000223  -0.0000069   0.0002716   0.0000088  -0.0000181  -0.0000022
   10  -0.0003647   0.0000149   0.0000304   0.0003616   0.0000013  -0.0000107
   11  -0.0004697  -0.0000255   0.0000167   0.0002608  -0.0000125  -0.0000085
   12  -0.0000318   0.0001065   0.0000725   0.0000145  -0.0000227  -0.0000047
   13   0.0003423  -0.0000107   0.0000044  -0.0003477  -0.0000117   0.0000091
   14   0.0003552  -0.0000293   0.0000047  -0.0003268   0.0000044   0.0000095
   15  -0.0000035  -0.0000136  -0.0000350   0.0000028   0.0000011  -0.0000014
   16   0.0002907   0.0000030   0.0000068  -0.0002169  -0.0000012   0.0000027
   17  -0.0000058   0.0000146   0.0000025   0.0000018  -0.0000093  -0.0000007
   18   0.0000189  -0.0000018  -0.0000087  -0.0000124   0.0000005  -0.0000111
   19  -0.0000126  -0.0000004   0.0000002   0.0000095  -0.0000001  -0.0000000
   20   0.0000004  -0.0000017   0.0000000  -0.0000002   0.0000005  -0.0000001
   21   0.0000002  -0.0000006   0.0000092  -0.0000009   0.0000002  -0.0000019
   22  -0.0003585  -0.0000149   0.0000175   0.0003597   0.0000016  -0.0000091
   23   0.0004750  -0.0000223  -0.0000247  -0.0002653  -0.0000161   0.0000079
   24  -0.0000244  -0.0001054   0.0000776   0.0000065   0.0000224  -0.0000043
   25   0.0003372   0.0000116  -0.0000005  -0.0003433   0.0000093   0.0000102
   26  -0.0003607  -0.0000329  -0.0000069   0.0003347   0.0000071  -0.0000102
   27  -0.0000098   0.0000180  -0.0000355   0.0000081  -0.0000005  -0.0000016
   28   0.0004855   0.0002715   0.0000860  -0.0005990   0.0000422   0.0000217
   29   0.0001628   0.0001719   0.0000801  -0.0004278  -0.0000281   0.0000015
   30   0.0001036   0.0000790   0.0002300  -0.0000246  -0.0000431   0.0000014
   31  -0.0000544  -0.0002142  -0.0001668  -0.0000743   0.0000167   0.0000091
   32   0.0000463   0.0001111   0.0000892   0.0001882   0.0000157  -0.0000094
   33  -0.0000240   0.0000011   0.0003022   0.0000111   0.0000175  -0.0000029
   34   0.0018419   0.0001209  -0.0039415  -0.0021954  -0.0000091   0.0003079
   35   0.0001415  -0.0061757   0.0016049  -0.0000614  -0.0006924  -0.0000629
   36  -0.0052819   0.0016690  -0.0743523   0.0007627  -0.0000583   0.0022004
   37  -0.0261389  -0.0023135   0.0919650   0.0037522   0.0000685  -0.0021287
   38  -0.0008155   0.0072602  -0.0002930  -0.0000663   0.0047734   0.0001934
   39   0.0292290  -0.0004614   0.0291833   0.0019389   0.0002086  -0.0033036
   40  -0.0020122   0.0001187  -0.0048191  -0.0014001  -0.0000374   0.0009769
   41  -0.0000002   0.0047965  -0.0000015  -0.0000251   0.0000181   0.0000114
   42  -0.0007753   0.0000085   0.0035821   0.0011726   0.0000211  -0.0004684
   43  -0.1443721  -0.0015708   0.0446926  -0.0370287  -0.0009184   0.0290148
   44  -0.0030359  -0.0632441   0.0061098  -0.0002871   0.0046161   0.0002161
   45   0.1092053   0.0063535  -0.2964421   0.0036780   0.0000867   0.0014455
   46   0.0099635  -0.0003083   0.0136756   0.0009472  -0.0000207   0.0005049
   47   0.0004093   0.0029925   0.0005465   0.0000286  -0.0027173  -0.0001146
   48  -0.0161657   0.0004448  -0.0180479  -0.0005311  -0.0001067   0.0010626
   49   0.5019355   0.0013872   0.0048537  -0.1532151  -0.0007603   0.0052054
   50   0.0013872   0.1252801  -0.0132427  -0.0007547  -0.0232735   0.0005119
   51   0.0048537  -0.0132427   0.6511645   0.0048141   0.0005338  -0.0405692
   52  -0.1532151  -0.0007547   0.0048141   0.2260654   0.0012548  -0.0084383
   53  -0.0007603  -0.0232735   0.0005338   0.0012548   0.0113570  -0.0007159
   54   0.0052054   0.0005119  -0.0405692  -0.0084383  -0.0007159   0.0375825
   55  -0.1571492   0.0010526  -0.0550004  -0.0394475   0.0003947  -0.0253515
   56   0.0026367  -0.0648625   0.0050156  -0.0002565   0.0046292  -0.0001037
   57  -0.1193582   0.0048659  -0.2767137   0.0013210  -0.0000091   0.0047147
   58   0.0095905   0.0004413  -0.0164889   0.0010400   0.0000319  -0.0004330
   59  -0.0003446   0.0023808   0.0004870   0.0000133  -0.0025670  -0.0001128
   60   0.0146926   0.0005858  -0.0187438   0.0004921  -0.0001071   0.0008840
   61  -0.0364286   0.0018690  -0.0801886   0.0029328  -0.0000078   0.0011219
   62   0.0004317   0.0083294  -0.0010673   0.0001456   0.0044273   0.0002053
   63  -0.0225622  -0.0008936   0.0401395  -0.0056192   0.0001645  -0.0038618
   64  -0.0041178  -0.0000498   0.0011352  -0.0013736   0.0000087  -0.0008088
   65  -0.0000472   0.0068559   0.0001838  -0.0000075   0.0000223  -0.0000033
   66   0.0008891   0.0001419   0.0015800   0.0003386   0.0000022   0.0000947
           55          56          57          58          59          60
    1   0.0025897  -0.0000061   0.0022235  -0.0001534   0.0000080  -0.0000498
    2  -0.0000842   0.0065377   0.0003003  -0.0000337   0.0001631   0.0000043
    3   0.0026401   0.0002752  -0.0039553   0.0011255   0.0000143   0.0001050
    4  -0.0007286   0.0010325   0.0003028  -0.0002188   0.0000349   0.0000029
    5   0.0006263  -0.0003118  -0.0005444   0.0002643   0.0001444  -0.0000454
    6  -0.0002191  -0.0002728   0.0000892  -0.0000049   0.0000252  -0.0000088
    7   0.0004313   0.0000514  -0.0001870   0.0000671   0.0000130   0.0000122
    8   0.0000417   0.0000538   0.0002827  -0.0001087  -0.0001261   0.0000115
    9  -0.0003265   0.0001146  -0.0002335   0.0000222   0.0000003  -0.0000005
   10   0.0000364  -0.0000114  -0.0000145   0.0000441   0.0000004  -0.0000006
   11   0.0000862   0.0001979  -0.0000288   0.0000299   0.0000119   0.0000002
   12  -0.0000534   0.0001317   0.0001550  -0.0000713   0.0000335  -0.0000173
   13  -0.0001241   0.0001391  -0.0000405  -0.0000455  -0.0000071   0.0000078
   14  -0.0001524   0.0000609  -0.0000207  -0.0000500  -0.0000144   0.0000057
   15   0.0000179   0.0000112   0.0000206  -0.0000014  -0.0000066   0.0000025
   16  -0.0000806  -0.0000092   0.0001468  -0.0000732  -0.0000023  -0.0000061
   17  -0.0000010   0.0000495  -0.0000017   0.0000001  -0.0000222  -0.0000002
   18   0.0000162   0.0000152  -0.0000621   0.0000264  -0.0000031   0.0000083
   19   0.0000098   0.0000015  -0.0000146   0.0000037   0.0000001  -0.0000005
   20   0.0000005   0.0000016  -0.0000006   0.0000001  -0.0000014  -0.0000001
   21   0.0000010  -0.0000009   0.0000189  -0.0000010  -0.0000000  -0.0000004
   22   0.0000365   0.0000130  -0.0000111   0.0000449   0.0000040  -0.0000012
   23  -0.0000838   0.0001927   0.0000444  -0.0000306   0.0000094   0.0000001
   24  -0.0000667  -0.0001758   0.0001348  -0.0000680  -0.0000279  -0.0000192
   25  -0.0001163  -0.0001333  -0.0000480  -0.0000440   0.0000054   0.0000082
   26   0.0001596   0.0000615   0.0000246   0.0000515  -0.0000130  -0.0000069
   27   0.0000236  -0.0000112   0.0000216  -0.0000010   0.0000053   0.0000027
   28  -0.0007829  -0.0010664   0.0002070  -0.0002170  -0.0000370   0.0000026
   29  -0.0006561  -0.0003726   0.0005245  -0.0002639   0.0001446   0.0000544
   30  -0.0002772   0.0002630   0.0001052  -0.0000114  -0.0000258  -0.0000080
   31   0.0005434  -0.0000108  -0.0001591   0.0000724  -0.0000181   0.0000118
   32  -0.0001346   0.0000814  -0.0003325   0.0001097  -0.0001256  -0.0000197
   33  -0.0003509  -0.0001243  -0.0002586   0.0000230  -0.0000004  -0.0000003
   34  -0.0222051  -0.0008213   0.0300431  -0.0047436  -0.0000099  -0.0008144
   35  -0.0019563   0.0083526  -0.0005435   0.0000039   0.0068313   0.0001333
   36   0.0788044  -0.0003770   0.0282357  -0.0006851   0.0001175   0.0018412
   37  -0.0558637   0.0006629  -0.0308024  -0.0010500   0.0000086  -0.0009639
   38   0.0006417  -0.0055147   0.0001944   0.0000202  -0.0007089  -0.0000265
   39  -0.0311285   0.0002144  -0.0154311  -0.0008356  -0.0000308   0.0002588
   40   0.0010021  -0.0000526   0.0021253   0.0001472   0.0000009   0.0001069
   41  -0.0000017  -0.0006577   0.0000326   0.0000020  -0.0005828  -0.0000159
   42   0.0014737   0.0000278  -0.0016704   0.0000827  -0.0000151   0.0000501
   43   0.0601012  -0.0003484   0.0180237  -0.0016367   0.0000788  -0.0037799
   44   0.0007462   0.0098594   0.0015925   0.0000461   0.0054311   0.0001910
   45  -0.0263433   0.0015483  -0.0534783  -0.0032308   0.0001749  -0.0025595
   46  -0.0011461  -0.0001049   0.0031703   0.0006058  -0.0000146   0.0006824
   47  -0.0001077   0.0055434   0.0002266   0.0000192   0.0002873   0.0000267
   48   0.0036196   0.0002234  -0.0029386  -0.0007663   0.0000224  -0.0007656
   49  -0.1571492   0.0026367  -0.1193582   0.0095905  -0.0003446   0.0146926
   50   0.0010526  -0.0648625   0.0048659   0.0004413   0.0023808   0.0005858
   51  -0.0550004   0.0050156  -0.2767137  -0.0164889   0.0004870  -0.0187438
   52  -0.0394475  -0.0002565   0.0013210   0.0010400   0.0000133   0.0004921
   53   0.0003947   0.0046292  -0.0000091   0.0000319  -0.0025670  -0.0001071
   54  -0.0253515  -0.0001037   0.0047147  -0.0004330  -0.0001128   0.0008840
   55   0.6797813   0.0029251  -0.0443247  -0.1167555  -0.0032749   0.1159094
   56   0.0029251   0.1279915  -0.0152056  -0.0033309  -0.0346046   0.0067556
   57  -0.0443247  -0.0152056   0.7265561   0.1182922   0.0067757  -0.2827552
   58  -0.1167555  -0.0033309   0.1182922   0.1219505   0.0035264  -0.1248847
   59  -0.0032749  -0.0346046   0.0067757   0.0035264   0.0244302  -0.0074013
   60   0.1159094   0.0067556  -0.2827552  -0.1248847  -0.0074013   0.2975889
   61  -0.3377060  -0.0020018   0.0464633  -0.0095980   0.0000072  -0.0016757
   62  -0.0000290  -0.0614070   0.0019149  -0.0007464   0.0032002  -0.0000123
   63  -0.0222475   0.0017042  -0.1277992   0.0281725   0.0001064   0.0034676
   64  -0.0124284   0.0006917  -0.0273601   0.0009697   0.0000075   0.0002479
   65  -0.0001951   0.0041175  -0.0000929   0.0000176  -0.0042684  -0.0001332
   66   0.0031797  -0.0000288   0.0052316  -0.0002609  -0.0001386   0.0006694
           61          62          63          64          65          66
    1  -0.0242801  -0.0003034   0.0085486   0.0008486   0.0000223  -0.0013508
    2  -0.0007026   0.0037683  -0.0000108  -0.0000316  -0.0037095  -0.0000812
    3   0.0287754  -0.0001303   0.0035218   0.0005507  -0.0000982   0.0007313
    4  -0.0006841   0.0002940  -0.0023092   0.0002237  -0.0006621   0.0003356
    5   0.0030182  -0.0012486  -0.0007415  -0.0003348   0.0005364   0.0001905
    6   0.0006572  -0.0005078  -0.0003929   0.0000362   0.0001390   0.0000847
    7   0.0003893  -0.0014326  -0.0001707  -0.0001067   0.0001188   0.0000602
    8  -0.0010323  -0.0005461  -0.0003187   0.0001008  -0.0002158   0.0000640
    9   0.0008333   0.0003647   0.0000925   0.0001080   0.0000635  -0.0000597
   10  -0.0000040   0.0000842   0.0003012  -0.0001246  -0.0000760   0.0001164
   11   0.0002389   0.0000679   0.0000718  -0.0000616  -0.0001104   0.0001906
   12  -0.0009485  -0.0003147  -0.0001599  -0.0000166  -0.0000833  -0.0000698
   13  -0.0001693  -0.0000756  -0.0002878   0.0000387  -0.0000727  -0.0000374
   14  -0.0001829   0.0000505  -0.0002231   0.0000475  -0.0000914  -0.0000665
   15  -0.0000656   0.0000489   0.0000089  -0.0000008   0.0000076  -0.0000036
   16  -0.0004587   0.0000390  -0.0004988   0.0000418   0.0000018  -0.0000728
   17  -0.0000001   0.0000653   0.0000046   0.0000038  -0.0000465  -0.0000063
   18   0.0002030  -0.0000150   0.0000853   0.0000094   0.0000001  -0.0000131
   19   0.0000355  -0.0000018   0.0000135  -0.0000065  -0.0000005   0.0000041
   20   0.0000002   0.0000061   0.0000007   0.0000001  -0.0000111  -0.0000009
   21  -0.0000754   0.0000025  -0.0000291   0.0000031   0.0000005   0.0000036
   22  -0.0000005  -0.0001406   0.0002840  -0.0001361   0.0000726   0.0001318
   23  -0.0002523   0.0000671  -0.0000796   0.0000609  -0.0001046  -0.0001953
   24  -0.0009118   0.0003441  -0.0001577  -0.0000298   0.0000885  -0.0000614
   25  -0.0001596   0.0000923  -0.0002802   0.0000377   0.0000702  -0.0000330
   26   0.0001774   0.0000415   0.0002347  -0.0000490  -0.0000934   0.0000613
   27  -0.0000648  -0.0000516   0.0000113  -0.0000004  -0.0000073  -0.0000028
   28  -0.0005923  -0.0001450  -0.0023257   0.0002425   0.0006906   0.0003673
   29  -0.0029381  -0.0013640   0.0006882   0.0003384   0.0005732  -0.0001387
   30   0.0006578   0.0005360  -0.0003604   0.0000637  -0.0001536   0.0000800
   31   0.0002873   0.0015696  -0.0000615  -0.0001067  -0.0001678   0.0000242
   32   0.0011257  -0.0007405   0.0002799  -0.0000933  -0.0001948  -0.0000846
   33   0.0008853  -0.0004525   0.0000760   0.0001081  -0.0000286  -0.0000416
   34  -0.1606637  -0.0027128   0.1104060   0.0102470   0.0003509  -0.0156586
   35  -0.0011104  -0.0618254   0.0052327  -0.0003673   0.0038421   0.0005652
   36   0.0436511   0.0051548  -0.2689401   0.0139212   0.0006248  -0.0186916
   37   0.0652592   0.0009853  -0.0335475  -0.0005786  -0.0001020   0.0029859
   38  -0.0004983   0.0099030   0.0016469  -0.0000535   0.0059274   0.0002070
   39   0.0251002   0.0018553  -0.0627894   0.0022640   0.0001692  -0.0022025
   40  -0.0016385  -0.0000119  -0.0007051   0.0000991   0.0000027  -0.0001458
   41   0.0001408   0.0039489   0.0001540  -0.0000301   0.0001552   0.0000354
   42  -0.0072351   0.0001324  -0.0008310   0.0012747   0.0000401  -0.0013866
   43  -0.0474591  -0.0008712   0.0295883  -0.0005961   0.0000236   0.0007373
   44  -0.0007911  -0.0044053   0.0004398  -0.0000195  -0.0010082  -0.0000294
   45   0.0287747   0.0004677  -0.0203541   0.0007931  -0.0000419   0.0001193
   46  -0.0005875  -0.0000210   0.0008565   0.0000289   0.0000042  -0.0000591
   47  -0.0000319  -0.0011296  -0.0000285   0.0000020  -0.0003760  -0.0000096
   48   0.0009034  -0.0000282   0.0002030  -0.0000638  -0.0000097  -0.0000184
   49  -0.0364286   0.0004317  -0.0225622  -0.0041178  -0.0000472   0.0008891
   50   0.0018690   0.0083294  -0.0008936  -0.0000498   0.0068559   0.0001419
   51  -0.0801886  -0.0010673   0.0401395   0.0011352   0.0001838   0.0015800
   52   0.0029328   0.0001456  -0.0056192  -0.0013736  -0.0000075   0.0003386
   53  -0.0000078   0.0044273   0.0001645   0.0000087   0.0000223   0.0000022
   54   0.0011219   0.0002053  -0.0038618  -0.0008088  -0.0000033   0.0000947
   55  -0.3377060  -0.0000290  -0.0222475  -0.0124284  -0.0001951   0.0031797
   56  -0.0020018  -0.0614070   0.0017042   0.0006917   0.0041175  -0.0000288
   57   0.0464633   0.0019149  -0.1277992  -0.0273601  -0.0000929   0.0052316
   58  -0.0095980  -0.0007464   0.0281725   0.0009697   0.0000176  -0.0002609
   59   0.0000072   0.0032002   0.0001064   0.0000075  -0.0042684  -0.0001386
   60  -0.0016757  -0.0000123   0.0034676   0.0002479  -0.0001332   0.0006694
   61   0.6902159  -0.0002794   0.0402658  -0.1386878   0.0032525  -0.1271360
   62  -0.0002794   0.1355166  -0.0138459   0.0031260  -0.0367275   0.0053963
   63   0.0402658  -0.0138459   0.6951637  -0.1278192   0.0054089  -0.2570959
   64  -0.1386878   0.0031260  -0.1278192   0.1454849  -0.0032968   0.1355844
   65   0.0032525  -0.0367275   0.0054089  -0.0032968   0.0249275  -0.0060740
   66  -0.1271360   0.0053963  -0.2570959   0.1355844  -0.0060740   0.2710529
 **********************************************************************
 **                                                                  **
 **                       VIBRATIONAL ANALYSIS                       **
 **                       --------------------                       **
 **                                                                  **
 **        VIBRATIONAL FREQUENCIES (CM**-1) AND NORMAL MODES         **
 **     FORCE CONSTANTS (mDYN/ANGSTROM) AND REDUCED MASSES (AMU)     **
 **                  INFRARED INTENSITIES (KM/MOL)                   **
 **                                                                  **
 **********************************************************************


 Mode:                 1                      2                      3
 Frequency:        26.27                  38.57                  42.38
 Force Cnst:      0.0065                 0.0152                 0.0203
 Red. Mass:      15.9597                17.2945                19.2334
 IR Active:          YES                    YES                    YES
 IR Intens:        0.078                  0.022                  0.040
 Raman Active:       YES                    YES                    YES
               X      Y      Z        X      Y      Z        X      Y      Z
 C          0.000 -0.010 -0.005    0.001 -0.159 -0.015   -0.016 -0.013  0.188
 C          0.015 -0.019 -0.069   -0.080 -0.108 -0.022   -0.023 -0.009  0.122
 Cl         0.032 -0.009 -0.123   -0.182 -0.167 -0.033   -0.027 -0.014  0.295
 C          0.014 -0.037 -0.076   -0.080 -0.011 -0.015   -0.028 -0.000 -0.102
 Cl         0.033 -0.050 -0.177   -0.188  0.056 -0.035   -0.040  0.006 -0.283
 C          0.001 -0.047  0.003    0.003  0.035  0.014   -0.025  0.004 -0.221
 H          0.000 -0.061  0.006    0.004  0.109  0.026   -0.029  0.011 -0.410
 C         -0.013 -0.038  0.078    0.085 -0.013  0.026   -0.017 -0.000 -0.094
 Cl        -0.031 -0.051  0.187    0.194  0.052  0.070   -0.014  0.005 -0.263
 C         -0.014 -0.020  0.063    0.082 -0.110  0.004   -0.012 -0.009  0.128
 Cl        -0.029 -0.012  0.117    0.184 -0.170 -0.006   -0.003 -0.015  0.303
 C          0.001 -0.002 -0.004    0.001 -0.203 -0.014   -0.016 -0.015  0.148
 C         -0.002  0.182  0.002   -0.004 -0.019 -0.006    0.079  0.001  0.082
 Cl        -0.008  0.481  0.005   -0.013  0.071 -0.008    0.212  0.010  0.147
 C         -0.002  0.135  0.004   -0.005  0.143  0.004    0.076  0.013 -0.038
 H         -0.004  0.274  0.008   -0.009  0.320  0.011    0.153  0.027 -0.086
 C          0.001 -0.100 -0.001    0.000  0.109  0.006   -0.027  0.007 -0.091
 Cl         0.001 -0.187 -0.001   -0.001  0.426  0.021   -0.034  0.027 -0.250
 C          0.003 -0.272 -0.007    0.006 -0.136 -0.003   -0.125 -0.013 -0.029
 H          0.006 -0.448 -0.010    0.010 -0.177 -0.002   -0.207 -0.019 -0.072
 C          0.003 -0.222 -0.009    0.006 -0.290 -0.013   -0.117 -0.024  0.091
 H          0.005 -0.370 -0.014    0.010 -0.447 -0.019   -0.196 -0.038  0.141
 TransDip   0.000 -0.009 -0.000    0.000 -0.005  0.000   -0.004 -0.000 -0.005

 Mode:                 4                      5                      6
 Frequency:        70.13                 100.78                 133.34
 Force Cnst:      0.0979                 0.1248                 0.0765
 Red. Mass:      33.7747                20.8533                 7.3041
 IR Active:          YES                    YES                    YES
 IR Intens:        0.000                  0.078                  0.643
 Raman Active:       YES                    YES                    YES
               X      Y      Z        X      Y      Z        X      Y      Z
 C          0.000 -0.016 -0.000    0.017  0.002 -0.230    0.000 -0.080 -0.003
 C         -0.006 -0.012 -0.098    0.028 -0.000 -0.091   -0.015 -0.077  0.004
 Cl        -0.023 -0.016 -0.503    0.055  0.006  0.362   -0.067 -0.110  0.005
 C         -0.003 -0.008  0.082    0.030 -0.001 -0.101   -0.020 -0.045  0.001
 Cl        -0.002 -0.007  0.463    0.046 -0.009  0.083   -0.079 -0.014 -0.001
 C          0.000 -0.005 -0.001    0.028  0.001 -0.175   -0.000 -0.033 -0.002
 H          0.000 -0.000 -0.002    0.028  0.001 -0.185    0.000 -0.015 -0.001
 C          0.004 -0.007 -0.083    0.029  0.002 -0.102    0.020 -0.046 -0.005
 Cl         0.003  0.000 -0.465    0.045  0.007  0.082    0.078 -0.017  0.002
 C          0.007 -0.014  0.099    0.028  0.002 -0.093    0.014 -0.077 -0.008
 Cl         0.024 -0.025  0.510    0.053 -0.013  0.354    0.060 -0.108 -0.007
 C          0.000 -0.014 -0.002    0.010  0.003 -0.263    0.001  0.026 -0.001
 C         -0.000  0.020 -0.001   -0.074 -0.001 -0.217    0.002  0.029 -0.001
 Cl        -0.002  0.080 -0.000   -0.279  0.003 -0.328    0.001  0.123  0.001
 C         -0.000  0.026 -0.000   -0.077 -0.004 -0.106    0.002  0.043 -0.000
 H         -0.000  0.056  0.000   -0.139 -0.007 -0.067    0.002 -0.057 -0.002
 C         -0.000 -0.003 -0.001    0.004 -0.000 -0.068    0.002  0.168  0.003
 Cl        -0.000  0.005 -0.001    0.012  0.001  0.079    0.004 -0.127 -0.003
 C         -0.000 -0.034 -0.002    0.087  0.005 -0.121    0.001  0.425  0.010
 H          0.000 -0.054 -0.002    0.159  0.008 -0.084    0.001  0.616  0.014
 C         -0.000 -0.038 -0.002    0.076  0.006 -0.225    0.002  0.318  0.007
 H         -0.000 -0.059 -0.003    0.137  0.009 -0.265    0.001  0.449  0.010
 TransDip   0.000  0.000 -0.000    0.006 -0.000 -0.006    0.000  0.026  0.000

 Mode:                 7                      8                      9
 Frequency:       150.19                 167.56                 173.79
 Force Cnst:      0.2658                 0.1782                 0.1153
 Red. Mass:      20.0023                10.7733                 6.4786
 IR Active:          YES                    YES                    YES
 IR Intens:        0.126                  0.153                  0.000
 Raman Active:       YES                    YES                    YES
               X      Y      Z        X      Y      Z        X      Y      Z
 C          0.017  0.002 -0.139    0.023  0.000  0.044    0.000 -0.011 -0.000
 C         -0.052  0.008 -0.127    0.004  0.000  0.145    0.000 -0.011 -0.003
 Cl        -0.209 -0.081  0.041   -0.054 -0.031  0.023   -0.002 -0.013 -0.000
 C         -0.065  0.020 -0.165    0.005  0.004  0.306   -0.002 -0.005  0.005
 Cl        -0.205  0.103  0.102   -0.061  0.041 -0.171   -0.019  0.005 -0.003
 C         -0.066  0.002 -0.243    0.010 -0.004  0.495    0.000 -0.003  0.014
 H         -0.065  0.002 -0.244    0.012 -0.005  0.560    0.001 -0.002  0.017
 C         -0.066 -0.017 -0.165    0.004 -0.009  0.305    0.002 -0.005  0.012
 Cl        -0.209 -0.101  0.101   -0.064 -0.040 -0.171    0.019  0.004 -0.006
 C         -0.053 -0.005 -0.126    0.004 -0.002  0.144   -0.000 -0.011  0.009
 Cl        -0.207  0.083  0.045   -0.050  0.031  0.023    0.000 -0.012  0.002
 C          0.085  0.002 -0.084    0.039 -0.000 -0.096    0.001  0.049 -0.002
 C          0.133  0.007 -0.093    0.043 -0.009 -0.101   -0.000  0.257  0.004
 Cl         0.341 -0.003 -0.006   -0.013  0.009 -0.144   -0.004 -0.157 -0.008
 C          0.137  0.009 -0.072    0.041 -0.020 -0.059   -0.001  0.492  0.011
 H          0.088  0.013 -0.041    0.011 -0.026 -0.040   -0.002  0.654  0.016
 C          0.212 -0.001 -0.022    0.078 -0.009 -0.038    0.001  0.228  0.005
 Cl         0.241 -0.003  0.179    0.094  0.004  0.082    0.003 -0.121 -0.003
 C          0.212 -0.012 -0.027    0.089  0.001 -0.050    0.002 -0.052 -0.002
 H          0.204 -0.021 -0.032    0.101  0.011 -0.043    0.004 -0.290 -0.008
 C          0.190 -0.009 -0.050    0.073  0.004 -0.084    0.002 -0.080 -0.004
 H          0.246 -0.016 -0.087    0.106  0.012 -0.105    0.003 -0.274 -0.010
 TransDip   0.004 -0.000 -0.011    0.006 -0.000  0.011   -0.000 -0.000  0.000

 Mode:                10                     11                     12
 Frequency:       199.90                 208.88                 216.49
 Force Cnst:      0.7115                 0.4891                 0.8773
 Red. Mass:      30.2205                19.0272                31.7700
 IR Active:          YES                    YES                    YES
 IR Intens:        0.074                  0.412                  0.192
 Raman Active:       YES                    YES                    YES
               X      Y      Z        X      Y      Z        X      Y      Z
 C         -0.049  0.002 -0.037   -0.108 -0.001 -0.075   -0.003  0.091 -0.001
 C         -0.096  0.039 -0.005   -0.058 -0.006 -0.024   -0.027  0.139  0.001
 Cl        -0.340 -0.086  0.018    0.211  0.155  0.013   -0.461 -0.067  0.011
 C         -0.087  0.016  0.025   -0.059 -0.026  0.029    0.008  0.146 -0.001
 Cl         0.411 -0.309 -0.025   -0.057 -0.038 -0.017    0.444 -0.084 -0.010
 C         -0.164  0.002  0.050   -0.045 -0.003  0.068    0.001  0.116 -0.001
 H         -0.166  0.001  0.067   -0.045 -0.003  0.102    0.001  0.123 -0.001
 C         -0.088 -0.013  0.024   -0.057  0.020  0.029   -0.006  0.149  0.001
 Cl         0.411  0.301 -0.019   -0.035  0.042 -0.017   -0.452 -0.076  0.009
 C         -0.098 -0.035 -0.006   -0.058 -0.000 -0.023    0.028  0.140 -0.000
 Cl        -0.333  0.091  0.020    0.188 -0.156  0.011    0.480 -0.086 -0.012
 C         -0.049  0.003 -0.068   -0.133  0.000 -0.133   -0.005  0.032 -0.003
 C         -0.027  0.003 -0.079   -0.108  0.006 -0.153   -0.005  0.028 -0.004
 Cl         0.164  0.001  0.000    0.334  0.001  0.036    0.011 -0.010  0.002
 C         -0.043  0.003 -0.098   -0.157  0.010 -0.221   -0.007  0.049 -0.006
 H         -0.042  0.004 -0.100   -0.123  0.013 -0.246   -0.005  0.053 -0.007
 C         -0.033  0.000 -0.077   -0.173  0.008 -0.189   -0.008  0.035 -0.006
 Cl        -0.031 -0.003  0.159   -0.193 -0.011  0.353   -0.009 -0.010  0.011
 C         -0.027 -0.001 -0.084   -0.148  0.009 -0.211   -0.007  0.014 -0.007
 H         -0.036 -0.004 -0.089   -0.165  0.011 -0.220   -0.007 -0.007 -0.008
 C         -0.037  0.000 -0.071   -0.159  0.003 -0.159   -0.007  0.015 -0.005
 H         -0.038 -0.001 -0.071   -0.195  0.002 -0.137   -0.009  0.015 -0.004
 TransDip  -0.008  0.000 -0.004   -0.016  0.001 -0.013   -0.000 -0.014 -0.001

 Mode:                13                     14                     15
 Frequency:       262.33                 299.02                 317.85
 Force Cnst:      0.7513                 0.3870                 1.4099
 Red. Mass:      18.5289                 7.3458                23.6856
 IR Active:          YES                    YES                    YES
 IR Intens:        0.163                  0.437                  0.000
 Raman Active:       YES                    YES                    YES
               X      Y      Z        X      Y      Z        X      Y      Z
 C          0.140 -0.001  0.017    0.007 -0.002  0.340    0.001  0.063  0.001
 C          0.215 -0.069  0.013    0.001  0.002  0.307   -0.193  0.146 -0.001
 Cl        -0.053 -0.301 -0.005   -0.002  0.010 -0.056   -0.165  0.345  0.006
 C          0.241  0.010 -0.010   -0.007  0.000  0.012   -0.201 -0.128 -0.005
 Cl         0.048  0.206  0.003   -0.004 -0.006  0.020   -0.179 -0.321  0.003
 C          0.286 -0.002 -0.035   -0.017  0.002 -0.310   -0.000 -0.058 -0.003
 H          0.288 -0.003 -0.058   -0.024  0.004 -0.666    0.002  0.216 -0.004
 C          0.240 -0.013 -0.010   -0.008 -0.002  0.015    0.200 -0.133  0.003
 Cl         0.044 -0.205  0.001   -0.002  0.005  0.020    0.174 -0.326 -0.007
 C          0.215  0.066  0.013   -0.001 -0.008  0.310    0.196  0.141  0.005
 Cl        -0.052  0.304  0.001   -0.002 -0.012 -0.057    0.168  0.343 -0.000
 C          0.030 -0.000 -0.017    0.007  0.004  0.051   -0.000 -0.177 -0.004
 C         -0.042  0.001  0.005    0.089  0.003 -0.033    0.001 -0.094 -0.002
 Cl         0.029 -0.001  0.039   -0.037  0.003 -0.151   -0.000  0.013 -0.000
 C         -0.090  0.005 -0.067    0.075  0.003 -0.073    0.000  0.025  0.000
 H          0.007  0.009 -0.131    0.116  0.005 -0.100    0.000  0.046  0.001
 C         -0.202  0.004 -0.105    0.017  0.000 -0.097   -0.000  0.114  0.002
 Cl        -0.281 -0.005  0.112    0.042 -0.001  0.088    0.001 -0.029 -0.000
 C         -0.140  0.003 -0.138   -0.060 -0.003 -0.066   -0.001  0.113  0.003
 H         -0.118  0.003 -0.125   -0.126 -0.006 -0.101   -0.002  0.210  0.005
 C         -0.117  0.001 -0.080   -0.077  0.002  0.007   -0.000 -0.111 -0.002
 H         -0.220 -0.002 -0.013   -0.120  0.003  0.035   -0.001 -0.156 -0.003
 TransDip   0.012  0.000 -0.004   -0.004  0.000 -0.021   -0.000 -0.000 -0.000

 Mode:                16                     17                     18
 Frequency:       346.08                 349.39                 349.96
 Force Cnst:      0.8773                 0.5353                 1.6506
 Red. Mass:      12.4324                 7.4425                22.8747
 IR Active:          YES                    YES                    YES
 IR Intens:        0.000                  0.272                  0.034
 Raman Active:       YES                    YES                    YES
               X      Y      Z        X      Y      Z        X      Y      Z
 C         -0.001  0.005  0.001   -0.015  0.076 -0.002   -0.078 -0.042  0.002
 C          0.009 -0.004  0.486    0.034 -0.010 -0.027   -0.008 -0.176  0.006
 Cl        -0.004 -0.001 -0.075   -0.026 -0.077  0.005    0.188 -0.305 -0.007
 C          0.010 -0.011  0.496    0.010 -0.081 -0.022   -0.049 -0.139  0.000
 Cl        -0.010 -0.011 -0.077   -0.104 -0.116  0.004   -0.140 -0.309  0.001
 C          0.001 -0.003 -0.002    0.014 -0.064  0.002    0.075  0.035 -0.008
 H          0.001 -0.001 -0.004    0.013 -0.070  0.006    0.069  0.039 -0.019
 C         -0.010  0.003 -0.496   -0.024 -0.020  0.020   -0.026  0.196  0.006
 Cl         0.004 -0.002  0.077    0.038  0.006 -0.004   -0.213  0.373  0.007
 C         -0.008  0.009 -0.484   -0.029  0.051  0.021    0.032  0.152  0.009
 Cl         0.009  0.006  0.075    0.086  0.038 -0.005    0.131  0.325  0.001
 C         -0.001  0.019  0.001   -0.008  0.346  0.006   -0.048 -0.195 -0.006
 C         -0.000 -0.001 -0.000   -0.005  0.219  0.002   -0.019 -0.123 -0.018
 Cl        -0.000 -0.001 -0.001    0.001 -0.023 -0.000    0.002  0.013 -0.005
 C          0.000  0.021 -0.000   -0.003  0.008 -0.001   -0.008 -0.006 -0.007
 H         -0.000  0.056  0.001   -0.008  0.041  0.004   -0.036 -0.027  0.011
 C          0.001 -0.018 -0.001    0.006 -0.278 -0.005    0.030  0.157  0.012
 Cl         0.001  0.003  0.000    0.010  0.057 -0.001    0.069 -0.032 -0.008
 C         -0.000 -0.033 -0.001    0.003 -0.254 -0.003   -0.000  0.143  0.026
 H         -0.000 -0.066 -0.002    0.002 -0.459 -0.009   -0.020  0.260  0.018
 C         -0.000  0.029  0.001   -0.000  0.334  0.009   -0.010 -0.191  0.010
 H         -0.000  0.049  0.001    0.005  0.540  0.011    0.016 -0.309 -0.009
 TransDip   0.000 -0.000  0.000   -0.001  0.017  0.000   -0.002 -0.005 -0.000

 Mode:                19                     20                     21
 Frequency:       396.60                 436.34                 453.35
 Force Cnst:      0.8430                 0.7075                 0.4126
 Red. Mass:       9.0969                 6.3074                 3.4076
 IR Active:          YES                    YES                    YES
 IR Intens:        2.816                  4.918                  2.825
 Raman Active:       YES                    YES                    YES
               X      Y      Z        X      Y      Z        X      Y      Z
 C         -0.020 -0.000 -0.002   -0.015  0.002 -0.105    0.000  0.061  0.001
 C         -0.004 -0.004 -0.068    0.000 -0.004  0.172    0.043  0.022  0.006
 Cl         0.004 -0.007  0.006    0.003 -0.004 -0.014   -0.017 -0.013 -0.001
 C          0.002  0.004 -0.033    0.002  0.000  0.130    0.037 -0.019  0.008
 Cl         0.013  0.019  0.001    0.006  0.009 -0.007   -0.022 -0.007 -0.000
 C          0.005 -0.000  0.061   -0.005  0.001 -0.175   -0.000 -0.042 -0.000
 H          0.007 -0.001  0.173   -0.013  0.003 -0.543   -0.001 -0.080 -0.000
 C          0.003 -0.003 -0.033   -0.000 -0.003  0.131   -0.037 -0.019 -0.008
 Cl         0.012 -0.019  0.001    0.007 -0.009 -0.007    0.022 -0.008  0.000
 C         -0.003  0.005 -0.068   -0.002  0.002  0.172   -0.042  0.023 -0.005
 Cl         0.004  0.007  0.006    0.003  0.004 -0.014    0.017 -0.013  0.001
 C         -0.029 -0.001  0.082   -0.025  0.004 -0.231    0.001  0.197  0.004
 C         -0.003 -0.002  0.075   -0.190  0.001 -0.091   -0.000  0.250  0.006
 Cl        -0.176 -0.005  0.214   -0.021 -0.004  0.188   -0.001 -0.019  0.000
 C          0.023  0.005 -0.263   -0.178  0.001 -0.025    0.001 -0.187 -0.005
 H          0.192  0.008 -0.367   -0.273  0.000  0.035    0.002 -0.627 -0.015
 C          0.029  0.006 -0.328    0.002 -0.002  0.047   -0.000  0.084  0.002
 Cl         0.233 -0.000  0.072    0.028  0.001 -0.052   -0.001 -0.003 -0.000
 C         -0.106  0.006 -0.278    0.163  0.001 -0.044    0.000  0.115  0.002
 H         -0.318  0.008 -0.392    0.299  0.001  0.027    0.001  0.109  0.002
 C         -0.126 -0.000  0.016    0.149  0.006 -0.197    0.001 -0.202 -0.006
 H         -0.285 -0.002  0.116    0.260  0.009 -0.270    0.002 -0.612 -0.016
 TransDip  -0.041  0.001 -0.034    0.003  0.002 -0.071   -0.000 -0.054 -0.002

 Mode:                22                     23                     24
 Frequency:       467.05                 549.05                 553.52
 Force Cnst:      1.5201                 1.2507                 1.8089
 Red. Mass:      11.8278                 7.0417                10.0203
 IR Active:          YES                    YES                    YES
 IR Intens:       27.247                  1.810                  0.788
 Raman Active:       YES                    YES                    YES
               X      Y      Z        X      Y      Z        X      Y      Z
 C         -0.239  0.002  0.002   -0.001 -0.174 -0.007    0.044  0.003 -0.015
 C         -0.106 -0.058 -0.003   -0.164 -0.069  0.000    0.172 -0.020 -0.005
 Cl         0.072 -0.099 -0.002    0.050 -0.009 -0.002   -0.105  0.119  0.003
 C         -0.079  0.028 -0.000   -0.184  0.108  0.019    0.245 -0.105  0.001
 Cl         0.100  0.128 -0.001    0.034 -0.033 -0.002   -0.061 -0.076  0.000
 C         -0.105  0.001  0.005    0.006  0.234 -0.002    0.454 -0.009 -0.015
 H         -0.105  0.001  0.013    0.008  0.473 -0.010    0.458 -0.014 -0.033
 C         -0.079 -0.027 -0.002    0.191  0.107 -0.009    0.239  0.095  0.004
 Cl         0.097 -0.130 -0.003   -0.036 -0.030  0.001   -0.058  0.079  0.001
 C         -0.105  0.060 -0.003    0.167 -0.072 -0.001    0.165  0.020 -0.003
 Cl         0.074  0.098  0.000   -0.053 -0.010  0.001   -0.105 -0.116  0.001
 C         -0.318  0.002 -0.013   -0.001 -0.113 -0.002   -0.111  0.002 -0.027
 C         -0.229  0.005 -0.116   -0.001  0.370  0.009   -0.149 -0.001 -0.049
 Cl         0.092  0.002 -0.097    0.000 -0.027 -0.001    0.039  0.001 -0.027
 C         -0.205 -0.003  0.035   -0.000  0.002  0.001   -0.157 -0.002  0.030
 H         -0.438 -0.012  0.182   -0.001 -0.016  0.000   -0.274 -0.005  0.104
 C         -0.008 -0.004  0.143    0.001 -0.326 -0.008   -0.073  0.000  0.072
 Cl         0.241  0.002 -0.028    0.001  0.023  0.001    0.129  0.001 -0.010
 C         -0.196 -0.006  0.226   -0.002  0.122  0.004   -0.172 -0.004  0.098
 H         -0.260 -0.008  0.192   -0.005  0.499  0.013   -0.180 -0.009  0.094
 C         -0.230 -0.003  0.078   -0.002 -0.022  0.001   -0.178  0.001 -0.012
 H         -0.092 -0.002 -0.010   -0.003  0.037  0.003   -0.156  0.001 -0.025
 TransDip  -0.166 -0.000  0.022    0.000  0.043  0.001    0.024 -0.002  0.015

 Mode:                25                     26                     27
 Frequency:       591.27                 591.72                 605.06
 Force Cnst:      0.9804                 0.9784                 2.5682
 Red. Mass:       4.7597                 4.7426                11.9067
 IR Active:          YES                    YES                    YES
 IR Intens:        1.008                  2.370                  0.080
 Raman Active:       YES                    YES                    YES
               X      Y      Z        X      Y      Z        X      Y      Z
 C          0.005 -0.008  0.265   -0.002 -0.010 -0.116    0.001  0.001  0.011
 C         -0.034  0.005  0.085   -0.079  0.014 -0.007    0.018 -0.008  0.502
 Cl         0.018 -0.020 -0.001    0.041 -0.046 -0.003   -0.006  0.007 -0.032
 C         -0.058  0.053 -0.256   -0.116  0.112  0.086    0.005 -0.011 -0.498
 Cl        -0.001 -0.025  0.010   -0.002 -0.054 -0.003    0.001  0.007  0.031
 C          0.008  0.091  0.164    0.001  0.202 -0.070   -0.000 -0.025  0.007
 H          0.019  0.171  0.690   -0.002  0.385 -0.301   -0.000 -0.049  0.030
 C          0.053  0.053 -0.249    0.123  0.110  0.140   -0.006 -0.019  0.477
 Cl         0.000 -0.025  0.009    0.001 -0.054 -0.007   -0.001  0.008 -0.030
 C          0.040  0.004  0.076    0.078  0.013 -0.065   -0.018  0.001 -0.495
 Cl        -0.020 -0.021  0.000   -0.042 -0.046  0.002    0.006  0.006  0.032
 C         -0.004  0.069 -0.086    0.002  0.155  0.042   -0.000 -0.016 -0.004
 C         -0.058 -0.042 -0.070    0.024 -0.104  0.027   -0.002  0.022 -0.002
 Cl        -0.004  0.004  0.034    0.002  0.013 -0.015   -0.000 -0.003  0.001
 C         -0.066 -0.034 -0.001    0.028 -0.079 -0.002   -0.003  0.015  0.000
 H         -0.127 -0.139  0.034    0.055 -0.318 -0.024   -0.005  0.066  0.003
 C         -0.004  0.113  0.038   -0.000  0.264 -0.009    0.000 -0.054  0.000
 Cl         0.004 -0.005 -0.011   -0.001 -0.011  0.004    0.000  0.002 -0.000
 C          0.066 -0.051 -0.016   -0.028 -0.121  0.003    0.003  0.024  0.000
 H          0.160 -0.243  0.027   -0.068 -0.566 -0.029    0.006  0.097  0.004
 C          0.045  0.036 -0.120   -0.020  0.076  0.054    0.002 -0.015 -0.005
 H          0.108 -0.046 -0.164   -0.047 -0.116  0.068    0.005 -0.007 -0.007
 TransDip   0.019  0.024  0.009   -0.007  0.049 -0.005   -0.000 -0.009  0.001

 Mode:                28                     29                     30
 Frequency:       671.95                 680.40                 749.75
 Force Cnst:      1.7261                 2.0717                 3.2463
 Red. Mass:       6.4885                 7.5955                 9.8018
 IR Active:          YES                    YES                    YES
 IR Intens:       80.181                  0.806                  1.504
 Raman Active:       YES                    YES                    YES
               X      Y      Z        X      Y      Z        X      Y      Z
 C          0.002  0.292  0.003   -0.108  0.001 -0.012   -0.037 -0.010  0.610
 C          0.096  0.227 -0.005   -0.015 -0.044  0.042   -0.025 -0.022 -0.372
 Cl         0.032 -0.099 -0.001   -0.009  0.011 -0.001   -0.002  0.004  0.013
 C          0.048  0.143  0.004    0.022 -0.044 -0.033    0.003 -0.024  0.210
 Cl        -0.052 -0.085  0.000    0.008  0.008  0.001    0.005  0.005 -0.003
 C          0.001  0.131  0.000    0.115 -0.001  0.016    0.040  0.000 -0.116
 H          0.001  0.135 -0.002    0.118 -0.002  0.065    0.037  0.005 -0.329
 C         -0.046  0.144  0.002    0.023  0.043 -0.032    0.008  0.016  0.210
 Cl         0.051 -0.086 -0.002    0.008 -0.008  0.001    0.003 -0.003 -0.003
 C         -0.092  0.229  0.005   -0.015  0.045  0.043   -0.019  0.019 -0.372
 Cl        -0.034 -0.098 -0.001   -0.010 -0.011 -0.002   -0.002 -0.002  0.013
 C          0.000  0.036  0.001   -0.128 -0.004  0.172   -0.037  0.009 -0.026
 C          0.001 -0.138 -0.002   -0.188 -0.002  0.057   -0.041 -0.004 -0.091
 Cl         0.000 -0.000 -0.000    0.019  0.002 -0.064   -0.007 -0.000  0.020
 C          0.000  0.108  0.003   -0.213  0.006 -0.277   -0.059  0.003 -0.050
 H         -0.000  0.538  0.013   -0.237  0.009 -0.264   -0.144  0.018  0.001
 C          0.000 -0.183 -0.005    0.130  0.002 -0.102    0.044 -0.005  0.020
 Cl         0.000  0.002  0.000   -0.065  0.000 -0.015   -0.016  0.000 -0.006
 C         -0.002  0.122  0.004    0.238  0.003 -0.042    0.098  0.005 -0.012
 H         -0.004  0.527  0.014   -0.037  0.007 -0.183    0.170  0.002  0.023
 C         -0.001 -0.143 -0.003    0.272 -0.010  0.404    0.061 -0.001 -0.078
 H         -0.002 -0.037  0.000    0.287 -0.013  0.399    0.151 -0.017 -0.138
 TransDip   0.001  0.287  0.004   -0.005  0.000  0.028    0.027 -0.003 -0.028

 Mode:                31                     32                     33
 Frequency:       762.68                 764.29                 834.79
 Force Cnst:      3.2301                 1.1923                 0.6338
 Red. Mass:       9.4250                 3.4644                 1.5436
 IR Active:          YES                    YES                    YES
 IR Intens:       22.182                 16.266                  8.612
 Raman Active:       YES                    YES                    YES
               X      Y      Z        X      Y      Z        X      Y      Z
 C         -0.323 -0.009 -0.057    0.014 -0.092 -0.006   -0.002 -0.025 -0.001
 C         -0.118 -0.154  0.034   -0.036 -0.087 -0.002   -0.013 -0.039  0.000
 Cl        -0.012  0.020 -0.001   -0.006  0.022  0.001   -0.002  0.007  0.000
 C         -0.019 -0.144 -0.020   -0.043 -0.024  0.002   -0.016 -0.009  0.000
 Cl         0.033  0.033 -0.000    0.012  0.014 -0.000    0.004  0.004 -0.000
 C          0.273 -0.002  0.004   -0.012  0.000  0.001    0.002  0.008  0.000
 H          0.277  0.004  0.024   -0.012  0.053  0.002    0.002  0.033 -0.001
 C         -0.005  0.137 -0.018    0.044 -0.037 -0.005    0.015 -0.007 -0.000
 Cl         0.029 -0.030 -0.001   -0.015  0.017  0.000   -0.003  0.003  0.000
 C         -0.105  0.132  0.037    0.045 -0.101  0.006    0.010 -0.038 -0.000
 Cl        -0.011 -0.014 -0.001    0.008  0.024 -0.001    0.002  0.007  0.000
 C         -0.200  0.041 -0.101    0.011  0.302  0.013    0.001  0.127  0.004
 C          0.231 -0.021 -0.245   -0.011 -0.203  0.008   -0.000 -0.029  0.001
 Cl        -0.058 -0.001  0.088    0.003  0.006 -0.004    0.000  0.001 -0.000
 C          0.330  0.010 -0.057   -0.015  0.060  0.006   -0.000  0.004  0.002
 H          0.262  0.067 -0.009   -0.012  0.509  0.013    0.002  0.045  0.002
 C          0.280 -0.017 -0.028   -0.014 -0.145 -0.002   -0.003  0.056  0.002
 Cl        -0.101 -0.001  0.019    0.005  0.003 -0.001    0.001 -0.005 -0.000
 C         -0.005  0.014  0.180   -0.002  0.144 -0.005    0.001 -0.105 -0.005
 H         -0.085 -0.017  0.136    0.004 -0.115 -0.010    0.000  0.779  0.019
 C         -0.045 -0.006 -0.029    0.002 -0.046 -0.000    0.001 -0.111 -0.004
 H          0.241 -0.084 -0.218   -0.013 -0.710 -0.007   -0.002  0.584  0.015
 TransDip   0.088 -0.006 -0.123   -0.011 -0.128  0.008   -0.008  0.093  0.006

 Mode:                34                     35                     36
 Frequency:       849.93                 864.27                 878.94
 Force Cnst:      3.4920                 5.3831                 0.6297
 Red. Mass:       8.2048                12.2316                 1.3834
 IR Active:          YES                    YES                    YES
 IR Intens:       85.524                  1.354                 16.096
 Raman Active:       YES                    YES                    YES
               X      Y      Z        X      Y      Z        X      Y      Z
 C          0.232 -0.006  0.003   -0.006 -0.248 -0.002   -0.002  0.000 -0.011
 C          0.154  0.119 -0.005    0.278 -0.309 -0.008   -0.001 -0.001  0.008
 Cl         0.003 -0.008  0.000   -0.041  0.085  0.001    0.000 -0.000 -0.001
 C          0.080  0.164  0.002    0.296  0.347 -0.003    0.000 -0.002  0.052
 Cl        -0.032 -0.034  0.000   -0.051 -0.094  0.000    0.000  0.000 -0.004
 C         -0.235  0.006 -0.002    0.006  0.253 -0.000   -0.002  0.001 -0.168
 H         -0.236  0.001  0.045    0.003 -0.242  0.010    0.021 -0.008  0.982
 C          0.072 -0.158 -0.001   -0.293  0.358  0.010    0.001  0.000  0.052
 Cl        -0.030  0.033  0.001    0.050 -0.096 -0.002   -0.000  0.000 -0.004
 C          0.146 -0.132 -0.007   -0.289 -0.299  0.003   -0.000  0.001  0.008
 Cl         0.004  0.011  0.000    0.042  0.083  0.000   -0.000 -0.000 -0.001
 C         -0.061  0.010 -0.065    0.000 -0.026  0.001    0.000  0.000 -0.000
 C          0.007  0.004 -0.256   -0.000  0.008  0.004    0.001 -0.000  0.004
 Cl        -0.031 -0.001  0.055    0.000  0.000 -0.001    0.000  0.000 -0.001
 C         -0.013  0.007 -0.274    0.000 -0.007  0.005    0.002  0.001  0.003
 H         -0.274  0.006 -0.116    0.005 -0.006  0.002    0.007 -0.003  0.000
 C          0.285  0.003 -0.022   -0.005  0.001  0.000   -0.002 -0.000 -0.001
 Cl        -0.055 -0.001  0.007    0.001  0.001 -0.000    0.000  0.000  0.000
 C         -0.123 -0.012  0.328    0.003  0.003 -0.006   -0.001  0.000 -0.002
 H         -0.395  0.025  0.194    0.008 -0.072 -0.005   -0.003  0.001 -0.003
 C         -0.073 -0.007  0.104    0.002  0.012 -0.001   -0.000 -0.000  0.003
 H          0.164  0.021 -0.037   -0.002 -0.023  0.000   -0.003  0.000  0.005
 TransDip   0.284  0.004 -0.083   -0.004  0.037  0.001   -0.004 -0.002  0.128

 Mode:                37                     38                     39
 Frequency:       883.66                 968.26                1043.05
 Force Cnst:      0.6868                 0.7531                 4.5872
 Red. Mass:       1.4928                 1.3634                 7.1562
 IR Active:          YES                    YES                    YES
 IR Intens:       13.433                  0.313                 21.352
 Raman Active:       YES                    YES                    YES
               X      Y      Z        X      Y      Z        X      Y      Z
 C          0.000  0.002 -0.000    0.000  0.001 -0.000    0.154 -0.001 -0.007
 C          0.000  0.003 -0.000   -0.002 -0.009  0.000   -0.144  0.123  0.005
 Cl         0.000 -0.001 -0.000   -0.000  0.001 -0.000    0.010 -0.015 -0.000
 C          0.001  0.000  0.000   -0.005 -0.004 -0.000   -0.145 -0.167  0.002
 Cl        -0.000 -0.000 -0.000    0.001  0.001 -0.000    0.016  0.021 -0.000
 C         -0.000 -0.001 -0.001    0.000  0.003  0.000    0.193 -0.002 -0.005
 H          0.000 -0.002  0.004    0.000  0.017  0.000    0.195 -0.002  0.002
 C         -0.001  0.000  0.000    0.004 -0.003  0.000   -0.143  0.169  0.005
 Cl         0.000 -0.000 -0.000   -0.001  0.001  0.000    0.016 -0.021 -0.001
 C         -0.000  0.003  0.000    0.002 -0.009 -0.000   -0.146 -0.120  0.002
 Cl        -0.000 -0.001 -0.000    0.000  0.001  0.000    0.011  0.015 -0.000
 C         -0.000 -0.017 -0.000    0.001  0.030  0.001    0.256 -0.001  0.014
 C         -0.000  0.069  0.002   -0.000  0.007  0.001   -0.044 -0.005  0.232
 Cl        -0.000 -0.005 -0.000    0.000 -0.000 -0.000    0.006  0.000 -0.019
 C          0.001 -0.183 -0.005   -0.000 -0.014 -0.001   -0.126  0.006 -0.263
 H         -0.002  0.976  0.023   -0.000  0.076  0.001    0.126  0.009 -0.432
 C         -0.000  0.069  0.002    0.000 -0.014 -0.000    0.078  0.001 -0.009
 Cl         0.000 -0.005 -0.000   -0.000  0.001  0.000   -0.003 -0.000  0.000
 C         -0.000 -0.014 -0.000   -0.000  0.117  0.003   -0.088 -0.008  0.269
 H          0.000  0.010  0.001    0.003 -0.648 -0.016    0.093 -0.006  0.374
 C         -0.000  0.021  0.000    0.000 -0.131 -0.003   -0.048  0.005 -0.161
 H          0.000 -0.046 -0.001   -0.001  0.735  0.018    0.066  0.000 -0.229
 TransDip  -0.001  0.117  0.003   -0.000 -0.018  0.001   -0.112 -0.000  0.097

 Mode:                40                     41                     42
 Frequency:      1085.04                1112.68                1146.65
 Force Cnst:      2.4235                 2.4766                 3.9100
 Red. Mass:       3.4938                 3.3952                 5.0474
 IR Active:          YES                    YES                    YES
 IR Intens:       40.218                 67.546                  3.504
 Raman Active:       YES                    YES                    YES
               X      Y      Z        X      Y      Z        X      Y      Z
 C         -0.127  0.001 -0.001   -0.013 -0.000 -0.015   -0.078  0.001  0.008
 C          0.082 -0.163 -0.002    0.003 -0.007  0.002   -0.085  0.282  0.002
 Cl        -0.010  0.017  0.000   -0.000  0.001 -0.000    0.016 -0.031 -0.000
 C          0.076  0.075 -0.001    0.009  0.010  0.000    0.074  0.150 -0.000
 Cl        -0.005 -0.007  0.000   -0.001 -0.001 -0.000   -0.013 -0.021  0.000
 C         -0.125  0.001  0.003   -0.005 -0.000 -0.000    0.141 -0.001 -0.003
 H         -0.127  0.000  0.003   -0.004 -0.002  0.004    0.159 -0.003 -0.005
 C          0.074 -0.076 -0.002    0.008 -0.009  0.000    0.071 -0.151 -0.003
 Cl        -0.005  0.007  0.000   -0.000  0.001  0.000   -0.013  0.021  0.000
 C          0.085  0.162  0.000    0.004  0.007  0.002   -0.090 -0.281 -0.002
 Cl        -0.010 -0.017 -0.000   -0.000 -0.001 -0.000    0.017  0.030  0.000
 C         -0.044 -0.001  0.032    0.005 -0.002  0.062   -0.224  0.000 -0.003
 C         -0.051 -0.006  0.228   -0.073 -0.003  0.131   -0.101 -0.003  0.128
 Cl         0.008  0.001 -0.024    0.009  0.000 -0.016    0.008  0.000 -0.016
 C          0.016  0.003 -0.103   -0.026 -0.002  0.061    0.106 -0.001  0.068
 H          0.504  0.010 -0.411   -0.540 -0.010  0.405    0.534  0.006 -0.187
 C          0.009  0.000 -0.012    0.353  0.001  0.023    0.036  0.000 -0.015
 Cl        -0.001 -0.000  0.000   -0.039 -0.000 -0.001   -0.007 -0.000  0.001
 C          0.026 -0.003  0.103    0.064  0.003 -0.115    0.037  0.001 -0.042
 H          0.355 -0.005  0.275   -0.009  0.004 -0.180   -0.045  0.002 -0.091
 C         -0.034  0.003 -0.138   -0.145  0.003 -0.127   -0.001  0.001 -0.045
 H          0.211  0.008 -0.304   -0.537 -0.003  0.105    0.423  0.009 -0.327
 TransDip   0.173 -0.004  0.107    0.250 -0.000  0.083   -0.035  0.000  0.049

 Mode:                43                     44                     45
 Frequency:      1164.03                1188.66                1250.38
 Force Cnst:      1.1342                 1.2793                 3.3195
 Red. Mass:       1.4207                 1.5368                 3.6036
 IR Active:          YES                    YES                    YES
 IR Intens:        3.781                 46.767                 26.997
 Raman Active:       YES                    YES                    YES
               X      Y      Z        X      Y      Z        X      Y      Z
 C         -0.019 -0.000 -0.015    0.000  0.050  0.000    0.140 -0.003  0.006
 C         -0.014  0.042  0.003    0.114 -0.039 -0.002    0.106  0.047 -0.003
 Cl         0.003 -0.005 -0.000   -0.006  0.007  0.000   -0.005  0.003  0.000
 C          0.013  0.028  0.000   -0.022 -0.079 -0.000   -0.055 -0.211 -0.001
 Cl        -0.002 -0.004 -0.000    0.004  0.006 -0.000    0.006  0.017  0.000
 C          0.022 -0.001 -0.001    0.000  0.045  0.000   -0.111 -0.000  0.003
 H          0.026 -0.004  0.002    0.008  0.976  0.008   -0.134 -0.004  0.001
 C          0.012 -0.028 -0.000    0.021 -0.079 -0.001   -0.049  0.213  0.002
 Cl        -0.002  0.004  0.000   -0.003  0.006  0.000    0.006 -0.017 -0.000
 C         -0.014 -0.041  0.002   -0.114 -0.038  0.002    0.103 -0.046 -0.004
 Cl         0.003  0.005 -0.000    0.007  0.007 -0.000   -0.005 -0.003  0.000
 C         -0.029 -0.001  0.050   -0.001 -0.022 -0.001   -0.179  0.002 -0.031
 C          0.061  0.002 -0.063    0.000  0.003  0.000   -0.155  0.000 -0.023
 Cl        -0.006 -0.000  0.006    0.000 -0.000 -0.000    0.004  0.000 -0.004
 C         -0.012  0.002 -0.062    0.000  0.000 -0.000    0.091 -0.001  0.054
 H         -0.043  0.001 -0.053    0.001 -0.004 -0.001    0.725  0.010 -0.334
 C         -0.050 -0.001  0.016    0.000 -0.000 -0.000    0.053 -0.001  0.046
 Cl         0.004  0.000 -0.002   -0.000  0.000 -0.000   -0.007 -0.000  0.000
 C          0.082 -0.000  0.006    0.001  0.000  0.000    0.052  0.001 -0.045
 H          0.753 -0.006  0.353    0.004 -0.002  0.002    0.172  0.001  0.009
 C         -0.074 -0.000  0.008   -0.001  0.005  0.000   -0.038 -0.001  0.021
 H         -0.453 -0.007  0.246   -0.003 -0.022  0.001   -0.243 -0.003  0.145
 TransDip  -0.058  0.002 -0.021   -0.002 -0.219 -0.002   -0.164  0.002  0.027

 Mode:                46                     47                     48
 Frequency:      1268.84                1279.48                1295.39
 Force Cnst:     10.8812                 1.5394                11.1694
 Red. Mass:      11.4714                 1.5960                11.2973
 IR Active:          YES                    YES                    YES
 IR Intens:        0.667                 11.349                  1.763
 Raman Active:       YES                    YES                    YES
               X      Y      Z        X      Y      Z        X      Y      Z
 C          0.002  0.445  0.005    0.025  0.003 -0.019   -0.004  0.002 -0.048
 C         -0.357 -0.213  0.003    0.037  0.032  0.002   -0.034 -0.032  0.009
 Cl         0.000 -0.002  0.000   -0.001 -0.000 -0.000    0.001  0.001 -0.000
 C          0.348 -0.159 -0.008   -0.004 -0.075  0.000    0.000  0.057  0.003
 Cl        -0.001 -0.005 -0.000    0.001  0.005 -0.000   -0.001 -0.004 -0.000
 C          0.002  0.338  0.003   -0.044  0.003  0.000    0.040  0.001 -0.003
 H          0.001  0.206  0.002   -0.053  0.003  0.004    0.047  0.009  0.007
 C         -0.350 -0.153  0.005   -0.008  0.073  0.001   -0.006 -0.059  0.002
 Cl         0.001 -0.005 -0.000    0.001 -0.005 -0.000   -0.001  0.004 -0.000
 C          0.353 -0.219 -0.007    0.041 -0.035  0.001   -0.031  0.032  0.010
 Cl        -0.000 -0.002 -0.000   -0.001  0.000 -0.000    0.001 -0.001 -0.000
 C          0.003 -0.031 -0.009   -0.088 -0.003  0.124    0.080 -0.013  0.490
 C         -0.004  0.006  0.000    0.064 -0.000  0.022   -0.268  0.006 -0.264
 Cl         0.000 -0.000  0.000   -0.002  0.000 -0.002   -0.006 -0.000  0.006
 C         -0.000  0.002  0.002    0.017  0.001 -0.021    0.237  0.007 -0.228
 H          0.031 -0.005 -0.017   -0.497 -0.008  0.302    0.117  0.004 -0.165
 C          0.002 -0.001  0.001   -0.032  0.001 -0.044    0.006 -0.011  0.444
 Cl        -0.000  0.000 -0.000    0.002 -0.000  0.001    0.002  0.000 -0.001
 C          0.002  0.002  0.002   -0.013  0.001 -0.033   -0.268  0.003 -0.177
 H         -0.010 -0.001 -0.004    0.279 -0.002  0.115   -0.043  0.001 -0.068
 C         -0.000  0.010  0.003   -0.020  0.001 -0.029    0.260  0.006 -0.236
 H         -0.034 -0.052  0.023    0.581  0.011 -0.420   -0.119  0.004  0.002
 TransDip   0.001  0.026  0.001   -0.105  0.003 -0.025    0.038  0.002 -0.019

 Mode:                49                     50                     51
 Frequency:      1391.22                1408.45                1412.41
 Force Cnst:      5.4954                 4.2940                 4.2174
 Red. Mass:       4.8190                 3.6740                 3.5882
 IR Active:          YES                    YES                    YES
 IR Intens:       26.676                 35.180                147.056
 Raman Active:       YES                    YES                    YES
               X      Y      Z        X      Y      Z        X      Y      Z
 C          0.297 -0.006  0.007    0.160 -0.036 -0.030    0.027  0.263 -0.002
 C         -0.056 -0.151 -0.002   -0.032 -0.048  0.002    0.112 -0.155 -0.003
 Cl         0.001  0.008  0.000    0.001  0.003 -0.000   -0.006  0.007  0.000
 C         -0.131  0.144  0.003   -0.047  0.067  0.002   -0.205 -0.021  0.004
 Cl         0.003 -0.005 -0.000    0.001 -0.003 -0.000    0.008  0.005 -0.000
 C          0.153 -0.002 -0.003    0.074 -0.016 -0.002    0.013  0.123  0.001
 H          0.176  0.012 -0.005    0.086  0.119  0.002    0.006 -0.868 -0.007
 C         -0.140 -0.141  0.001   -0.103 -0.058  0.003    0.180 -0.044 -0.004
 Cl         0.003  0.005 -0.000    0.003  0.001 -0.000   -0.007  0.006  0.000
 C         -0.049  0.156  0.001    0.002  0.088  0.003   -0.119 -0.131  0.001
 Cl         0.001 -0.008  0.000   -0.000 -0.005 -0.000    0.006  0.006 -0.000
 C         -0.080  0.003 -0.047   -0.095  0.003  0.123   -0.013 -0.038  0.016
 C         -0.179 -0.000  0.001    0.169  0.001 -0.069    0.021  0.004 -0.009
 Cl         0.005  0.000 -0.003   -0.005 -0.000  0.004   -0.001 -0.000  0.001
 C          0.126 -0.002  0.077   -0.177 -0.001 -0.002   -0.022  0.002  0.000
 H         -0.029 -0.005  0.201    0.380  0.010 -0.377    0.049 -0.002 -0.048
 C          0.048  0.004 -0.146    0.003 -0.004  0.148    0.001 -0.001  0.019
 Cl        -0.004 -0.000  0.005   -0.000  0.000 -0.006   -0.000  0.000 -0.001
 C         -0.096  0.000 -0.029    0.187  0.001 -0.045    0.023  0.002 -0.007
 H          0.625 -0.006  0.348   -0.378  0.008 -0.361   -0.041 -0.002 -0.044
 C         -0.006 -0.002  0.090   -0.168 -0.000 -0.035   -0.023  0.006 -0.003
 H          0.257  0.003 -0.066    0.257  0.013 -0.332    0.039 -0.030 -0.047
 TransDip   0.156  0.003  0.055    0.120  0.055 -0.137    0.016 -0.387 -0.021

 Mode:                52                     53                     54
 Frequency:      1503.29                1575.98                1579.07
 Force Cnst:      3.8401                10.3826                16.2682
 Red. Mass:       2.8840                 7.0950                11.0735
 IR Active:          YES                    YES                    YES
 IR Intens:       78.691                 14.575                  2.331
 Raman Active:       YES                    YES                    YES
               X      Y      Z        X      Y      Z        X      Y      Z
 C         -0.079  0.001 -0.006    0.011 -0.289 -0.003   -0.334 -0.017  0.006
 C         -0.028  0.013  0.002    0.079  0.173 -0.000    0.428  0.119 -0.007
 Cl         0.000 -0.001 -0.000   -0.003  0.001  0.000   -0.005 -0.002  0.000
 C          0.056 -0.023 -0.001    0.069 -0.270 -0.004   -0.399  0.104  0.009
 Cl        -0.001  0.000  0.000   -0.000  0.002  0.000    0.004 -0.002 -0.000
 C         -0.036 -0.000  0.001   -0.005  0.490  0.004    0.207  0.030 -0.004
 H         -0.040  0.001  0.002   -0.015 -0.668 -0.005    0.233 -0.045 -0.006
 C          0.056  0.022 -0.001   -0.038 -0.260 -0.001   -0.409 -0.132  0.007
 Cl        -0.001 -0.000  0.000   -0.000  0.002  0.000    0.004  0.002 -0.000
 C         -0.028 -0.012  0.001   -0.113  0.183  0.004    0.414 -0.102 -0.009
 Cl         0.000  0.001 -0.000    0.004  0.000 -0.000   -0.005  0.002  0.000
 C          0.187 -0.002  0.050   -0.003  0.020  0.003    0.081  0.001  0.013
 C         -0.040  0.003 -0.133   -0.003 -0.002 -0.001    0.031  0.000 -0.016
 Cl         0.002 -0.000  0.005    0.000  0.000  0.000    0.000  0.000  0.000
 C         -0.144 -0.004  0.132    0.002 -0.001  0.001   -0.073 -0.001  0.042
 H          0.470  0.007 -0.247   -0.001  0.001  0.004    0.102  0.002 -0.068
 C          0.143  0.002 -0.038   -0.002  0.001 -0.004    0.047  0.001 -0.024
 Cl        -0.005 -0.000  0.000    0.000  0.000  0.000   -0.001 -0.000  0.000
 C         -0.102  0.002 -0.094    0.004 -0.002  0.003   -0.071 -0.000 -0.011
 H          0.461 -0.003  0.184   -0.007  0.001 -0.002    0.086 -0.002  0.073
 C         -0.088 -0.002  0.099   -0.000 -0.003 -0.002    0.047  0.000 -0.009
 H          0.485  0.006 -0.254   -0.005  0.019  0.001    0.005  0.001  0.023
 TransDip   0.262  0.004 -0.109    0.001 -0.122 -0.001   -0.043 -0.005 -0.023

 Mode:                55                     56                     57
 Frequency:      1589.71                1625.09                3185.16
 Force Cnst:     11.4614                10.4037                 6.5138
 Red. Mass:       7.6975                 6.6863                 1.0897
 IR Active:          YES                    YES                    YES
 IR Intens:       17.328                 50.318                  2.075
 Raman Active:       YES                    YES                    YES
               X      Y      Z        X      Y      Z        X      Y      Z
 C         -0.002 -0.004  0.026    0.084 -0.000 -0.001    0.000  0.000 -0.000
 C          0.008  0.002 -0.003   -0.025 -0.009  0.000    0.000 -0.000  0.000
 Cl        -0.000  0.000  0.000    0.001  0.000  0.000   -0.000  0.000 -0.000
 C         -0.006 -0.001 -0.001    0.015 -0.005 -0.000   -0.000  0.000  0.000
 Cl         0.000  0.000  0.000   -0.000  0.000  0.000    0.000 -0.000  0.000
 C          0.003  0.005  0.001   -0.008 -0.000  0.000   -0.000 -0.000 -0.000
 H          0.004 -0.006 -0.003   -0.009  0.001  0.000    0.000 -0.000  0.000
 C         -0.008 -0.005 -0.001    0.016  0.005 -0.000   -0.000 -0.000 -0.000
 Cl         0.000 -0.000  0.000   -0.000 -0.000 -0.000    0.000  0.000 -0.000
 C          0.006  0.002 -0.003   -0.025  0.009  0.001    0.000  0.000  0.000
 Cl        -0.000 -0.000  0.000    0.001 -0.000 -0.000   -0.000 -0.000 -0.000
 C         -0.019  0.009 -0.354   -0.266  0.000  0.018   -0.002 -0.000  0.002
 C          0.143 -0.005  0.208    0.288 -0.001  0.066    0.000 -0.000  0.001
 Cl        -0.003 -0.000  0.000   -0.002  0.000 -0.004    0.000  0.000 -0.000
 C          0.044  0.006 -0.232   -0.281 -0.003  0.112   -0.001  0.000 -0.001
 H         -0.225  0.001 -0.087    0.242  0.006 -0.227    0.009 -0.000  0.014
 C          0.056 -0.011  0.429    0.146  0.002 -0.045   -0.001  0.000 -0.000
 Cl        -0.001  0.000 -0.005    0.002 -0.000  0.001    0.000  0.000 -0.000
 C         -0.182  0.006 -0.282   -0.302  0.000 -0.037   -0.008 -0.001  0.022
 H          0.427  0.002  0.006    0.226 -0.006  0.253    0.127  0.007 -0.251
 C         -0.081 -0.006  0.237    0.350  0.004 -0.136   -0.044  0.002 -0.070
 H          0.386  0.002 -0.041   -0.379 -0.008  0.338    0.514 -0.020  0.806
 TransDip   0.008 -0.004  0.133    0.218  0.003 -0.063   -0.036  0.001 -0.028

 Mode:                58                     59                     60
 Frequency:      3211.33                3217.67                3222.70
 Force Cnst:      6.6484                 6.6651                 6.6857
 Red. Mass:       1.0942                 1.0926                 1.0926
 IR Active:          YES                    YES                    YES
 IR Intens:        0.278                  2.704                  1.107
 Raman Active:       YES                    YES                    YES
               X      Y      Z        X      Y      Z        X      Y      Z
 C          0.000  0.000 -0.000    0.000 -0.000 -0.000    0.000 -0.000 -0.000
 C          0.000 -0.000  0.000    0.001  0.000 -0.000   -0.000  0.000  0.000
 Cl         0.000  0.000 -0.000    0.000  0.000 -0.000   -0.000 -0.000 -0.000
 C         -0.000 -0.000  0.000    0.001 -0.003 -0.000   -0.000 -0.000 -0.000
 Cl         0.000  0.000 -0.000    0.000  0.000 -0.000   -0.000 -0.000 -0.000
 C         -0.000  0.000 -0.000   -0.088  0.001  0.002    0.000 -0.000 -0.000
 H          0.002 -0.000 -0.000    0.996 -0.008 -0.020   -0.002  0.000  0.000
 C         -0.000  0.000 -0.000    0.001  0.003  0.000   -0.000  0.000 -0.000
 Cl         0.000 -0.000 -0.000    0.000 -0.000 -0.000   -0.000  0.000  0.000
 C          0.000  0.000  0.000    0.001 -0.000 -0.000   -0.000 -0.000  0.000
 Cl        -0.000 -0.000 -0.000    0.000 -0.000 -0.000   -0.000  0.000  0.000
 C         -0.001 -0.000  0.001   -0.000  0.000 -0.000    0.000 -0.000  0.000
 C          0.000 -0.000  0.000    0.000  0.000 -0.000    0.004  0.000 -0.001
 Cl        -0.000  0.000  0.000    0.000 -0.000  0.000   -0.000 -0.000  0.000
 C         -0.002  0.000 -0.002   -0.000  0.000 -0.000   -0.047  0.002 -0.074
 H          0.016 -0.001  0.024    0.001 -0.000  0.001    0.533 -0.019  0.841
 C          0.003 -0.000  0.003   -0.000 -0.000 -0.000   -0.002 -0.000  0.003
 Cl        -0.000 -0.000 -0.000    0.000 -0.000 -0.000    0.000 -0.000 -0.000
 C          0.039  0.002 -0.075   -0.000 -0.000  0.000   -0.001 -0.000  0.002
 H         -0.441 -0.023  0.848    0.001  0.000 -0.002    0.010  0.001 -0.020
 C         -0.016  0.000 -0.020    0.000 -0.000  0.000    0.001 -0.000  0.002
 H          0.153 -0.006  0.233   -0.001  0.000 -0.001   -0.013  0.000 -0.020
 TransDip   0.006  0.000 -0.016    0.053 -0.000 -0.000    0.017 -0.001  0.029

 STANDARD THERMODYNAMIC QUANTITIES AT   298.15 K  AND     1.00 ATM

   This Molecule has  0 Imaginary Frequencies
   Zero point vibrational energy:       76.857 kcal/mol

   Atom    1 Element C  Has Mass   12.00000
   Atom    2 Element C  Has Mass   12.00000
   Atom    3 Element Cl Has Mass   34.96885
   Atom    4 Element C  Has Mass   12.00000
   Atom    5 Element Cl Has Mass   34.96885
   Atom    6 Element C  Has Mass   12.00000
   Atom    7 Element H  Has Mass    1.00783
   Atom    8 Element C  Has Mass   12.00000
   Atom    9 Element Cl Has Mass   34.96885
   Atom   10 Element C  Has Mass   12.00000
   Atom   11 Element Cl Has Mass   34.96885
   Atom   12 Element C  Has Mass   12.00000
   Atom   13 Element C  Has Mass   12.00000
   Atom   14 Element Cl Has Mass   34.96885
   Atom   15 Element C  Has Mass   12.00000
   Atom   16 Element H  Has Mass    1.00783
   Atom   17 Element C  Has Mass   12.00000
   Atom   18 Element Cl Has Mass   34.96885
   Atom   19 Element C  Has Mass   12.00000
   Atom   20 Element H  Has Mass    1.00783
   Atom   21 Element C  Has Mass   12.00000
   Atom   22 Element H  Has Mass    1.00783
   Molecular Mass:   357.844420 amu
   Principal axes and moments of inertia in amu*Bohr^2:
                             1           2           3
    Eigenvalues --     5043.90368 11339.13830 14082.84448
          X               1.00000    -0.00010    -0.00216
          Y               0.00010     1.00000    -0.00051
          Z               0.00216     0.00051     1.00000
   Rotational Symmetry Number is   1
   The Molecule is an Asymmetric Top
   Translational Enthalpy:        0.889 kcal/mol
   Rotational Enthalpy:           0.889 kcal/mol
   Vibrational Enthalpy:         85.478 kcal/mol
   gas constant (RT):             0.592 kcal/mol
   Translational Entropy:        43.518  cal/mol.K
   Rotational Entropy:           35.042  cal/mol.K
   Vibrational Entropy:          57.350  cal/mol.K

   Total Enthalpy:               87.848 kcal/mol
   Total Entropy:               135.910  cal/mol.K

 ======================================================================

 STANDARD THERMODYNAMIC QUANTITIES FOR ANHARMONIC VIBRATION -- TOSH

   Zero point vibrational energy: ************ kcal/mol

   Vibrational Enthalpy:       Infinity kcal/mol
   Vibrational Entropy:             NaN  cal/mol.K

   Total Enthalpy:             Infinity kcal/mol
   Total Entropy:                   NaN  cal/mol.K

 ======================================================================

 STANDARD THERMODYNAMIC QUANTITIES FOR ANHARMONIC VIBRATION -- VPT2

   Zero point vibrational energy: ************ kcal/mol

   Vibrational Enthalpy:       Infinity kcal/mol
   Vibrational Entropy:             NaN  cal/mol.K

   Total Enthalpy:             Infinity kcal/mol
   Total Entropy:                   NaN  cal/mol.K

 ======================================================================

Archival summary:
1\1\november\FREQ\ProcedureUnspecified\BasisUnspecified\l6124\taweetha\MonJan1305:35:062020MonJan1305:35:062020\0\\#,FREQ,ProcedureUnspecified,BasisUnspecified,\\0,1\Cl\C,1,1.74339\C,2,1.39841,1,120.247\C,3,1.38845,2,120.017,1,179.823,0\H,4,1.08101,3,119.903,2,179.998,0\C,4,1.38858,3,120.246,2,0.00305789,0\C,6,1.39842,4,120.108,3,0.0461243,0\C,7,1.40337,6,120.332,4,-0.131397,0\C,8,1.4926,7,120.738,6,179.421,0\C,9,1.39806,8,120.131,7,-90.7518,0\H,10,1.08371,9,118.969,8,0.396656,0\C,10,1.38989,9,121.618,8,-179.416,0\H,12,1.08205,10,120.791,9,179.83,0\C,12,1.39125,10,118.835,9,-0.0262431,0\C,14,1.38943,12,121.306,10,-0.0955558,0\H,15,1.08093,14,120.946,12,-179.967,0\C,15,1.39166,14,118.654,12,0.137366,0\Cl,7,1.74299,6,120.243,4,-179.968,0\Cl,3,1.74418,2,121.74,1,-0.195267,0\Cl,6,1.74447,4,118.163,3,-179.947,0\Cl,17,1.75411,15,118.082,14,179.741,0\Cl,14,1.75458,12,119.648,10,179.836,0\\\@

 Total job time:  15513.63s(wall), 15513.20s(cpu) 
 Mon Jan 13 05:35:06 2020

        *************************************************************
        *                                                           *
        *  Thank you very much for using Q-Chem.  Have a nice day.  *
        *                                                           *
        *************************************************************
