# Supplementary material for: Quantum Chemical Investigation of Polychlorinated Dibenzodioxins, Dibenzofurans and Biphenyls: Relative Stability and Planarity Analysis
Source: Molecules. 2020 Dec 3;25(23):5697. doi: 10.3390/molecules25235697 (PMC7730433; doi:10.3390/molecules25235697)
Supplement: Supplementary file 1 [file molecules-25-05697-s001.zip › PCB/B3LYP/ClClHClClClHHClH.out]

                  Welcome to Q-Chem
     A Quantum Leap Into The Future Of Chemistry


 Q-Chem 5.2 (devel), Q-Chem, Inc., Pleasanton, CA (2019)

 Yihan Shao,  Zhengting Gan,  E. Epifanovsky,  A. T. B. Gilbert,  M. Wormit,  
 J. Kussmann,  A. W. Lange,  A. Behn,  Jia Deng,  Xintian Feng,  D. Ghosh,  
 M. Goldey,  P. R. Horn,  L. D. Jacobson,  I. Kaliman,  T. Kus,  A. Landau,  
 Jie Liu,  E. I. Proynov,  R. M. Richard,  R. P. Steele,  E. J. Sundstrom,  
 H. L. Woodcock III,  P. M. Zimmerman,  D. Zuev,  B. Albrecht,  E. Alguire,  
 S. A. Baeppler,  D. Barton,  Z. Benda,  Y. A. Bernard,  E. J. Berquist,  
 K. B. Bravaya,  H. Burton,  D. Casanova,  Chun-Min Chang,  Yunqing Chen,  
 A. Chien,  K. D. Closser,  M. P. Coons,  S. Coriani,  S. Dasgupta,  
 A. L. Dempwolff,  M. Diedenhofen,  Hainam Do,  R. G. Edgar,  Po-Tung Fang,  
 S. Faraji,  S. Fatehi,  Qingguo Feng,  K. D. Fenk,  J. Fosso-Tande,  
 J. Gayvert,  Qinghui Ge,  A. Ghysels,  G. Gidofalvi,  J. Gomes,  
 J. Gonthier,  A. Gunina,  D. Hait,  M. W. D. Hanson-Heine,  
 P. H. P. Harbach,  A. W. Hauser,  M. F. Herbst,  J. E. Herr,  
 E. G. Hohenstein,  Z. C. Holden,  Kerwin Hui,  B. C. Huynh,  T.-C. Jagau,  
 Hyunjun Ji,  B. Kaduk,  K. Khistyaev,  Jaehoon Kim,  P. Klunzinger,  K. Koh,  
 D. Kosenkov,  L. Koulias,  T. Kowalczyk,  C. M. Krauter,  A. Kunitsa,  
 Ka Un Lao,  A. Laurent,  K. V. Lawler,  Joonho Lee,  D. Lefrancois,  
 S. Lehtola,  D. S. Levine,  Yi-Pei Li,  You-Sheng Lin,  Fenglai Liu,  
 E. Livshits,  A. Luenser,  P. Manohar,  E. Mansoor,  S. F. Manzer,  
 Shan-Ping Mao,  Yuezhi Mao,  N. Mardirossian,  A. V. Marenich,  
 T. Markovich,  L. A. Martinez-Martinez,  S. A. Maurer,  N. J. Mayhall,  
 S. C. McKenzie,  J.-M. Mewes,  P. Morgante,  A. F. Morrison,  
 J. W. Mullinax,  K. Nanda,  T. S. Nguyen-Beck,  R. Olivares-Amaya,  
 J. A. Parkhill,  Zheng Pei,  T. M. Perrine,  F. Plasser,  P. Pokhilko,  
 S. Prager,  A. Prociuk,  E. Ramos,  D. R. Rehn,  F. Rob,  M. Scheurer,  
 M. Schneider,  N. Sergueev,  S. M. Sharada,  S. Sharma,  D. W. Small,  
 T. Stauch,  T. Stein,  Yu-Chuan Su,  A. J. W. Thom,  A. Tkatchenko,  
 T. Tsuchimochi,  N. M. Tubman,  L. Vogt,  M. L. Vidal,  O. Vydrov,  
 M. A. Watson,  J. Wenzel,  M. de Wergifosse,  T. A. Wesolowski,  A. White,  
 J. Witte,  A. Yamada,  Jun Yang,  K. Yao,  S. Yeganeh,  S. R. Yost,  
 Zhi-Qiang You,  A. Zech,  Igor Ying Zhang,  Xing Zhang,  Yan Zhao,  
 Ying Zhu,  B. R. Brooks,  G. K. L. Chan,  C. J. Cramer,  M. S. Gordon,  
 W. J. Hehre,  A. Klamt,  M. W. Schmidt,  C. D. Sherrill,  D. G. Truhlar,  
 A. Aspuru-Guzik,  R. Baer,  A. T. Bell,  N. A. Besley,  Jeng-Da Chai,  
 A. E. DePrince, III,  R. A. DiStasio Jr.,  A. Dreuw,  B. D. Dunietz,  
 T. R. Furlani,  Chao-Ping Hsu,  Yousung Jung,  Jing Kong,  D. S. Lambrecht,  
 WanZhen Liang,  C. Ochsenfeld,  V. A. Rassolov,  L. V. Slipchenko,  
 J. E. Subotnik,  T. Van Voorhis,  J. M. Herbert,  A. I. Krylov,  
 P. M. W. Gill,  M. Head-Gordon

 Contributors to earlier versions of Q-Chem not listed above: 
 R. D. Adamson,  B. Austin,  J. Baker,  G. J. O. Beran,  K. Brandhorst,  
 S. T. Brown,  E. F. C. Byrd,  A. K. Chakraborty,  C.-L. Cheng,  
 Siu Hung Chien,  D. M. Chipman,  D. L. Crittenden,  H. Dachsel,  
 R. J. Doerksen,  A. D. Dutoi,  L. Fusti-Molnar,  W. A. Goddard III,  
 A. Golubeva-Zadorozhnaya,  S. R. Gwaltney,  G. Hawkins,  A. Heyden,  
 S. Hirata,  G. Kedziora,  F. J. Keil,  C. Kelley,  Jihan Kim,  R. A. King,  
 R. Z. Khaliullin,  P. P. Korambath,  W. Kurlancheek,  A. M. Lee,  M. S. Lee,  
 S. V. Levchenko,  Ching Yeh Lin,  D. Liotard,  R. C. Lochan,  I. Lotan,  
 P. E. Maslen,  N. Nair,  D. P. O'Neill,  D. Neuhauser,  E. Neuscamman,  
 C. M. Oana,  R. Olson,  B. Peters,  R. Peverati,  P. A. Pieniazek,  
 Y. M. Rhee,  J. Ritchie,  M. A. Rohrdanz,  E. Rosta,  N. J. Russ,  
 H. F. Schaefer III,  N. E. Schultz,  N. Shenvi,  A. C. Simmonett,  A. Sodt,  
 D. Stuck,  K. S. Thanthiriwatte,  V. Vanovschi,  Tao Wang,  A. Warshel,  
 C. F. Williams,  Q. Wu,  X. Xu,  W. Zhang

 Please cite Q-Chem as follows:
 Y. Shao et al., Mol. Phys. 113, 184-215 (2015)
 DOI: 10.1080/00268976.2014.952696

 Q-Chem 5.2.1 for Intel X86 EM64T Linux

 Parts of Q-Chem use Armadillo 8.300.2 (Tropical Shenanigans).
 http://arma.sourceforge.net/

 Q-Chem begins on Sun Jan 12 22:00:19 2020  

Host: 
0

     Scratch files written to /scratch/taweetham/qchem11132//
NAlpha2: 178
NElect   178
Mult     1

 Q-Chem warning in module libgen/rem_setup.C, line 2168:

 Setting Thresh to 1e-14


Checking the input file for inconsistencies... 	...done.

--------------------------------------------------------------
User input:
--------------------------------------------------------------
$MOLECULE
0 1
C 
C  1 1.394960
Cl  2 CCl 1 119.528007
C  2 1.386606 1 120.846377 3 178.766605 0
Cl  4 CCl 2 119.698148 1 -179.612229 0
C  4 1.387279 2 120.235871 1 -0.083363 0
H  6 CH 4 120.254637 2 -179.958574 0
C  6 1.387279 4 119.490737 2 0.041992 0
Cl  8 CCl 6 120.064298 4 179.568218 0
C  8 1.386606 6 120.235863 4 0.041336 0
Cl  10 CCl 8 119.614146 6 178.681836 0
C  1 1.488550 2 120.827489 3 1.275929 0
C  12 1.394960 1 120.827496 2 44.635695 0
Cl  13 CCl 12 119.528011 1 1.275194 0
C  13 1.386606 12 120.846392 1 -179.957497 0
H  15 CH 13 119.698155 12 -179.612829 0
C  15 1.387278 13 120.235860 12 -0.083872 0
H  17 CH 15 120.254633 13 -179.958492 0
C  17 1.387279 15 119.490737 13 0.041666 0
Cl  19 CCl 17 120.064293 15 179.568399 0
C  19 1.386606 17 120.235874 15 0.041790 0
H  21 CH 19 119.614152 17 178.681599 0

CH=1.08273
CCl=1.75400
$END

$REM
   JOB_TYPE	OPTIMIZATION
   BASIS	6-311++G**
   METHOD	B3LYP
   SYM_IGNORE	TRUE
   SCF_GUESS_ALWAYS     TRUE
   SYM_IGNORE   TRUE
   S2THRESH     15
   THRESH       15
$END

--------------------------------------------------------------
 ----------------------------------------------------------------
             Standard Nuclear Orientation (Angstroms)
    I     Atom           X                Y                Z
 ----------------------------------------------------------------
    1      C       0.0000000000     0.0000000000     0.0000000000
    2      C       0.0000000000     0.0000000000     1.3949600000
    3      Cl      1.5261815140     0.0000000000     2.2594170471
    4      C      -1.1901880373     0.0256249026     2.1059255403
    5      Cl     -1.1548436435     0.0351778398     3.8595433764
    6      C      -2.4041742747     0.0535064326     1.4351028665
    7      H      -3.3336980403     0.0741960811     1.9899557843
    8      C      -2.4180259722     0.0546630380     0.0478935036
    9      Cl     -3.9445745286     0.0782926128    -0.8155919614
   10      C      -1.2274122092     0.0272853135    -0.6622934626
   11      Cl     -1.2645630159    -0.0058824468    -2.4155862839
   12      C       1.2779219872    -0.0284629571    -0.7628147595
   13      C       2.3095886281    -0.8932703637    -0.3971844912
   14      Cl      2.0841394724    -1.9836059182     0.9581225060
   15      C       3.5004827568    -0.9194878930    -1.1069450245
   16      H       4.2865586447    -1.6026019117    -0.8107285686
   17      C       3.6821124948    -0.0819958503    -2.1978886372
   18      H       4.6116429624    -0.1026930066    -2.7527300472
   19      C       2.6636000698     0.7822218600    -2.5724593424
   20      Cl      2.8813918386     1.8556545918    -3.9424319391
   21      C       1.4736782845     0.8090230106    -1.8610916159
   22      H       0.6936781770     1.5025559907    -2.1490431582
 ----------------------------------------------------------------
 Nuclear Repulsion Energy =        2093.35381084 hartrees
 There are       89 alpha and       89 beta electrons
 Requested basis set is 6-311++G(d,p)
 There are 170 shells and 472 basis functions

 Total QAlloc Memory Limit   2000 MB
 Mega-Array Size       188 MB
 MEM_STATIC part       192 MB
 A cutoff of  1.0D-15 yielded  11046 shell pairs
 There are     93186 function pairs (    100220 Cartesian)
 Smallest overlap matrix eigenvalue = 1.81E-07
 Linear dependence detected in AO basis
 Number of orthogonalized atomic orbitals = 466
 Maximum deviation from orthogonality = 2.929E-10

 Scale SEOQF with 1.000000e-01/1.000000e-01/1.000000e-01

 Standard Electronic Orientation quadrupole field applied
 Nucleus-field energy     =    -0.0000000518 hartrees
 Guess from superposition of atomic densities
 Warning:  Energy on first SCF cycle will be non-variational
 SAD guess density has 178.000000 electrons

 -----------------------------------------------------------------------
  General SCF calculation program by
  Eric Jon Sundstrom, Paul Horn, Yuezhi Mao, Dmitri Zuev, Alec White,
  David Stuck, Shaama M.S., Shane Yost, Joonho Lee, David Small,
  Daniel Levine, Susi Lehtola, Hugh Burton, Evgeny Epifanovsky,
  Bang C. Huynh
 -----------------------------------------------------------------------
 Exchange:     0.2000 Hartree-Fock + 0.0800 Slater + 0.7200 B88
 Correlation:  0.1900 VWN1RPA + 0.8100 LYP
 Using SG-1 standard quadrature grid
 A restricted SCF calculation will be
 performed using DIIS
 SCF converges when DIIS error is below 1.0e-08
 ---------------------------------------
  Cycle       Energy         DIIS error
 ---------------------------------------
    1   -3225.5471792818      2.87e-02  
    2   -3220.9436112974      2.13e-03  
    3   -3220.8869099951      2.51e-03  
    4   -3221.0627313360      4.57e-04  
    5   -3221.0681644427      1.48e-04  
    6   -3221.0685487480      8.50e-05  
    7   -3221.0687464020      2.23e-05  
    8   -3221.0687582480      8.24e-06  
    9   -3221.0687600352      2.01e-06  
   10   -3221.0687601352      7.71e-07  
   11   -3221.0687601503      2.63e-07  
   12   -3221.0687601522      1.02e-07  
   13   -3221.0687601527      3.76e-08  
   14   -3221.0687601527      1.11e-08  
   15   -3221.0687601526      3.99e-09  Convergence criterion met
 ---------------------------------------
 SCF time:   CPU 787.82s  wall 788.00s 
 SCF   energy in the final basis set =    -3221.0687601526
 Total energy in the final basis set =    -3221.0687601526

 --------------------------------------------------------------

                    Orbital Energies (a.u.)
 --------------------------------------------------------------

 Alpha MOs
 -- Occupied --
********-101.5786-101.5780-101.5694-101.5674-101.5619 -10.2779 -10.2771
-10.2770 -10.2757 -10.2619 -10.2589 -10.2443 -10.2309 -10.2285 -10.2131
-10.2126 -10.2120  -9.4938  -9.4936  -9.4924  -9.4845  -9.4839  -9.4792
 -7.2585  -7.2585  -7.2572  -7.2491  -7.2487  -7.2486  -7.2484  -7.2479
 -7.2477  -7.2473  -7.2467  -7.2435  -7.2392  -7.2386  -7.2384  -7.2383
 -7.2338  -7.2333  -0.9670  -0.9338  -0.9227  -0.9017  -0.8851  -0.8723
 -0.8541  -0.8372  -0.8096  -0.7715  -0.7482  -0.7416  -0.6822  -0.6485
 -0.6258  -0.6115  -0.5539  -0.5500  -0.5333  -0.5139  -0.5013  -0.4817
 -0.4715  -0.4692  -0.4630  -0.4607  -0.4455  -0.4331  -0.4242  -0.4202
 -0.4068  -0.4003  -0.3969  -0.3818  -0.3643  -0.3560  -0.3494  -0.3392
 -0.3380  -0.3329  -0.3282  -0.3265  -0.3035  -0.2865  -0.2718  -0.2700
 -0.2456
 -- Virtual --
 -0.0796  -0.0570  -0.0504  -0.0432  -0.0301  -0.0150  -0.0122  -0.0068
  0.0014   0.0048   0.0087   0.0157   0.0235   0.0285   0.0322   0.0390
  0.0443   0.0481   0.0534   0.0566   0.0636   0.0674   0.0725   0.0748
  0.0801   0.0823   0.0873   0.0911   0.0968   0.0990   0.1029   0.1038
  0.1071   0.1122   0.1136   0.1148   0.1180   0.1234   0.1242   0.1277
  0.1290   0.1320   0.1328   0.1366   0.1415   0.1425   0.1469   0.1485
  0.1542   0.1572   0.1609   0.1657   0.1720   0.1739   0.1803   0.1896
  0.1936   0.1948   0.2008   0.2044   0.2066   0.2112   0.2169   0.2184
  0.2210   0.2242   0.2278   0.2314   0.2362   0.2413   0.2431   0.2518
  0.2551   0.2573   0.2599   0.2623   0.2668   0.2691   0.2739   0.2775
  0.2794   0.2854   0.2898   0.2929   0.2984   0.3010   0.3034   0.3085
  0.3133   0.3234   0.3281   0.3351   0.3401   0.3454   0.3551   0.3931
  0.4122   0.4189   0.4291   0.4321   0.4401   0.4436   0.4479   0.4530
  0.4551   0.4624   0.4660   0.4748   0.4841   0.4881   0.4938   0.4978
  0.5018   0.5142   0.5190   0.5261   0.5322   0.5434   0.5466   0.5491
  0.5661   0.5696   0.5753   0.5795   0.5884   0.5957   0.5996   0.6055
  0.6088   0.6103   0.6154   0.6211   0.6267   0.6313   0.6408   0.6530
  0.6692   0.6726   0.6803   0.6887   0.7021   0.7121   0.7162   0.7208
  0.7303   0.7384   0.7709   0.7808   0.7909   0.8014   0.8056   0.8111
  0.8225   0.8263   0.8403   0.8414   0.8455   0.8475   0.8520   0.8539
  0.8587   0.8612   0.8647   0.8741   0.8772   0.8818   0.8846   0.9012
  0.9025   0.9048   0.9121   0.9138   0.9225   0.9287   0.9345   0.9373
  0.9449   0.9532   0.9593   0.9641   0.9688   0.9726   0.9764   0.9836
  0.9898   1.0050   1.0054   1.0259   1.0339   1.0527   1.0587   1.0725
  1.0857   1.0935   1.1116   1.1489   1.1660   1.1752   1.1857   1.1912
  1.2226   1.2292   1.2349   1.2466   1.2517   1.2552   1.2660   1.2888
  1.2968   1.3099   1.3348   1.3406   1.3512   1.3603   1.3803   1.4014
  1.4373   1.4562   1.4794   1.5042   1.5210   1.5366   1.5516   1.5623
  1.5778   1.5881   1.6156   1.6216   1.6529   1.6709   1.6836   1.6948
  1.7065   1.7465   1.7563   1.7698   1.7912   1.8163   1.8322   1.8445
  1.8689   1.8788   1.8981   1.8999   1.9174   1.9290   1.9452   1.9552
  1.9757   1.9824   2.0178   2.0385   2.0442   2.0652   2.0810   2.1344
  2.1427   2.1544   2.1892   2.2031   2.2211   2.2459   2.2548   2.2692
  2.2698   2.2828   2.3050   2.3233   2.3299   2.3390   2.3657   2.3788
  2.3879   2.4109   2.4276   2.4339   2.4542   2.4753   2.4830   2.4964
  2.5256   2.5462   2.5506   2.5649   2.5858   2.6078   2.6138   2.6297
  2.6463   2.6566   2.6841   2.6956   2.7116   2.7364   2.7414   2.7559
  2.7627   2.7702   2.7947   2.8022   2.8145   2.8305   2.8534   2.8941
  2.9187   2.9472   2.9667   3.0566   3.0719   3.0810   3.0999   3.1230
  3.1487   3.1772   3.1965   3.2335   3.2751   3.2775   3.3478   3.3786
  3.4145   3.5117   3.5411   3.5696   3.6565   3.7652   3.7826   3.8738
  3.9053   3.9944   4.0502   4.1304   4.4027   4.8100   4.8301   9.7481
  9.7762   9.7782   9.8210   9.8357   9.8620  23.3175  23.5336  23.7964
 23.8605  23.8817  23.9343  23.9683  23.9951  24.0299  24.0710  24.0930
 24.1486  25.7186  25.8069  25.8296  25.8342  25.9378  26.0582  26.1079
 26.1555  26.1996  26.2574  26.3405  26.5073  26.5507  26.6196  26.6359
 26.7619  26.8529  27.0057 215.7402 215.7701 215.7713 215.8256 215.8372
215.8832
 --------------------------------------------------------------

          Ground-State Mulliken Net Atomic Charges

     Atom                 Charge (a.u.)
  ----------------------------------------
      1 C                    -0.357549
      2 C                    -0.714532
      3 Cl                    0.618202
      4 C                     0.405955
      5 Cl                    0.482817
      6 C                    -1.385083
      7 H                     0.208996
      8 C                     0.516462
      9 Cl                    0.474204
     10 C                    -1.020087
     11 Cl                    0.724451
     12 C                    -0.079421
     13 C                     0.033449
     14 Cl                    0.409413
     15 C                    -0.519123
     16 H                     0.203713
     17 C                    -0.697369
     18 H                     0.187097
     19 C                     0.687729
     20 Cl                    0.492710
     21 C                    -0.878442
     22 H                     0.206409
  ----------------------------------------
  Sum of atomic charges =     0.000000

 -----------------------------------------------------------------
                    Cartesian Multipole Moments
 -----------------------------------------------------------------
    Charge (ESU x 10^10)
                 0.0000
    Dipole Moment (Debye)
         X       0.5426      Y      -0.2043      Z       0.0777
       Tot       0.5850
    Quadrupole Moments (Debye-Ang)
        XX    -135.0473     XY      -3.5420     YY    -147.8683
        XZ      -4.3064     YZ       0.5131     ZZ    -148.4389
    Octopole Moments (Debye-Ang^2)
       XXX     -98.4252    XXY     -16.5678    XYY     -51.9735
       YYY       7.1182    XXZ      26.1117    XYZ       7.3639
       YYZ      30.0288    XZZ     -52.9185    YZZ      -6.7384
       ZZZ      93.9682
    Hexadecapole Moments (Debye-Ang^3)
      XXXX   -4429.3187   XXXY     -61.6798   XXYY    -955.0429
      XYYY      26.1884   YYYY    -865.2594   XXXZ     571.1932
      XXYZ     162.0064   XYYZ     234.5120   YYYZ     374.0791
      XXZZ   -1470.9647   XYZZ     -16.7143   YYZZ    -868.4198
      XZZZ     710.3820   YZZZ     375.4268   ZZZZ   -4324.5415
 -----------------------------------------------------------------
 Calculating analytic gradient of the SCF energy
 Gradient of SCF Energy
            1           2           3           4           5           6
    1  -0.0132830  -0.0141595   0.0306077   0.0037874   0.0060127   0.0039991
    2  -0.0015672  -0.0045564  -0.0741652   0.0002801   0.0001103  -0.0000362
    3   0.0087019  -0.0098820  -0.0427266  -0.0095761   0.0041662  -0.0043723
            7           8           9          10          11          12
    1  -0.0010463   0.0084536  -0.0003427   0.0007205   0.0099586   0.0062936
    2  -0.0000629   0.0001112  -0.0000221  -0.0003151   0.0050207   0.0012629
    3   0.0006056   0.0044002  -0.0069691   0.0111778  -0.0007727  -0.0077976
           13          14          15          16          17          18
    1   0.0002889  -0.0266017  -0.0053090   0.0003113  -0.0055646   0.0000306
    2   0.0078910   0.0717742   0.0030875   0.0000289   0.0016037   0.0003451
    3  -0.0018125   0.0545238  -0.0006962  -0.0000048   0.0020252  -0.0002209
           19          20          21          22
    1   0.0037216   0.0000007  -0.0029022  -0.0049775
    2  -0.0006186  -0.0000386  -0.0103013   0.0001680
    3  -0.0032064  -0.0000793   0.0035113  -0.0009954
 Max gradient component =       7.417E-02
 RMS gradient           =       1.682E-02
 Gradient time:  CPU 264.42 s  wall 264.46 s
 Geometry Optimization Parameters
   NAtoms,    NIC,     NZ,  NCons,   NDum,   NFix, NCnnct, MaxDiis
       22     163      22       0       0       0       0       0


** GEOMETRY OPTIMIZATION IN DELOCALIZED INTERNAL COORDINATES **
   Searching for a Minimum

   Optimization Cycle:   1

                       Coordinates (Angstroms)
     ATOM                X               Y               Z
      1  C         0.0000000000    0.0000000000    0.0000000000
      2  C         0.0000000000    0.0000000000    1.3949600000
      3  Cl        1.5261815140    0.0000000000    2.2594170471
      4  C        -1.1901880373    0.0256249026    2.1059255403
      5  Cl       -1.1548436435    0.0351778398    3.8595433764
      6  C        -2.4041742747    0.0535064326    1.4351028665
      7  H        -3.3336980403    0.0741960811    1.9899557843
      8  C        -2.4180259722    0.0546630380    0.0478935036
      9  Cl       -3.9445745286    0.0782926128   -0.8155919614
     10  C        -1.2274122092    0.0272853135   -0.6622934626
     11  Cl       -1.2645630159   -0.0058824468   -2.4155862839
     12  C         1.2779219872   -0.0284629571   -0.7628147595
     13  C         2.3095886281   -0.8932703637   -0.3971844912
     14  Cl        2.0841394724   -1.9836059182    0.9581225060
     15  C         3.5004827568   -0.9194878930   -1.1069450245
     16  H         4.2865586447   -1.6026019117   -0.8107285686
     17  C         3.6821124948   -0.0819958503   -2.1978886372
     18  H         4.6116429624   -0.1026930066   -2.7527300472
     19  C         2.6636000698    0.7822218600   -2.5724593424
     20  Cl        2.8813918386    1.8556545918   -3.9424319391
     21  C         1.4736782845    0.8090230106   -1.8610916159
     22  H         0.6936781770    1.5025559907   -2.1490431582
   Point Group: c1    Number of degrees of freedom:    60


   Energy is  -3221.068760153


 Attempting to generate delocalized internal coordinates
 Initial Hessian constructed with Jon Baker's OPTIMIZE code

 60 Hessian modes will be used to form the next step
  Hessian Eigenvalues:
     0.016296    0.017712    0.019512    0.020643    0.020929    0.022946
     0.023585    0.023589    0.023834    0.023846    0.024090    0.024090
     0.024114    0.024114    0.024135    0.024135    0.024143    0.024143
     0.064525    0.103826    0.159965    0.159995    0.160000    0.160000
     0.215692    0.224294    0.231454    0.234973    0.235290    0.246755
     0.249942    0.249978    0.249991    0.249992    0.249993    0.250000
     0.250000    0.289223    0.292808    0.301033    0.301033    0.301033
     0.301033    0.328581    0.356665    0.356665    0.356665    0.356665
     0.412922    0.417164    0.429814    0.433229    0.461440    0.462696
     0.471065    0.471191    0.478203    0.478203    0.479142    0.479142

 Minimum search - taking simple RFO step
 Searching for Lamda that Minimizes Along All modes
 Value Taken    Lamda =  -0.06212950
 Calculated Step too Large.  Step scaled by  0.493114
 Step Taken.  Stepsize is  0.300000

                             Maximum     Tolerance    Cnvgd?
         Gradient           0.067670      0.000300      NO
         Displacement       0.197460      0.001200      NO
         Energy change     *********      0.000001      NO


 New Cartesian Coordinates Obtained by Inverse Iteration

 Displacement from previous Coordinates is:  0.542190
 ----------------------------------------------------------------
             Standard Nuclear Orientation (Angstroms)
    I     Atom           X                Y                Z
 ----------------------------------------------------------------
    1      C      -0.0062590327    -0.0005965255    -0.0143451025
    2      C      -0.0098990652     0.0293766831     1.3900465567
    3      Cl      1.5044629954     0.0543539918     2.2589828097
    4      C      -1.2020448153     0.0609195158     2.1086282418
    5      Cl     -1.1846076942     0.1059143417     3.8588896168
    6      C      -2.4178013669     0.0660907165     1.4466033243
    7      H      -3.3432267791     0.0903643032     2.0066696285
    8      C      -2.4406405351     0.0340050899     0.0613517484
    9      Cl     -3.9863905364     0.0167597921    -0.7617277115
   10      C      -1.2543011388     0.0000454836    -0.6668569570
   11      Cl     -1.3598055320    -0.1085406257    -2.4139672421
   12      C       1.2843979834    -0.0360379741    -0.7724790726
   13      C       2.3160118555    -0.9228339961    -0.4319087210
   14      Cl      2.1018582764    -2.0429960753     0.8920582726
   15      C       3.5123450163    -0.9457428497    -1.1368897300
   16      H       4.2880745283    -1.6458350082    -0.8538227020
   17      C       3.7105886020    -0.0821829932    -2.2034525935
   18      H       4.6422409784    -0.0982911762    -2.7547141310
   19      C       2.7017775230     0.8060207329    -2.5522525276
   20      Cl      2.9407601813     1.9190596438    -3.8865973268
   21      C       1.5072520267     0.8307327696    -1.8482992517
   22      H       0.7487036376     1.5496154861    -2.1217857972
 ----------------------------------------------------------------
 Nuclear Repulsion Energy =        2080.28001626 hartrees
 There are       89 alpha and       89 beta electrons
 Applying Cartesian multipole field
    Component          Value
    ---------          -----
     (2,0,0)        1.00000E-11
     (0,2,0)        2.00000E-11
     (0,0,2)       -3.00000E-11
 Nucleus-field energy     =    -0.0000000491 hartrees
 Requested basis set is 6-311++G(d,p)
 There are 170 shells and 472 basis functions
 A cutoff of  1.0D-15 yielded  11014 shell pairs
 There are     92872 function pairs (     99880 Cartesian)
 Smallest overlap matrix eigenvalue = 1.96E-07
 Linear dependence detected in AO basis
 Number of orthogonalized atomic orbitals = 466
 Maximum deviation from orthogonality = 1.388E-09
 Guess from superposition of atomic densities
 Warning:  Energy on first SCF cycle will be non-variational
 SAD guess density has 178.000000 electrons

 -----------------------------------------------------------------------
  General SCF calculation program by
  Eric Jon Sundstrom, Paul Horn, Yuezhi Mao, Dmitri Zuev, Alec White,
  David Stuck, Shaama M.S., Shane Yost, Joonho Lee, David Small,
  Daniel Levine, Susi Lehtola, Hugh Burton, Evgeny Epifanovsky,
  Bang C. Huynh
 -----------------------------------------------------------------------
 Exchange:     0.2000 Hartree-Fock + 0.0800 Slater + 0.7200 B88
 Correlation:  0.1900 VWN1RPA + 0.8100 LYP
 Using SG-1 standard quadrature grid
 A restricted SCF calculation will be
 performed using DIIS
 SCF converges when DIIS error is below 1.0e-08
 ---------------------------------------
  Cycle       Energy         DIIS error
 ---------------------------------------
    1   -3225.4514528843      2.85e-02  
    2   -3220.9704265037      2.11e-03  
    3   -3220.9173911114      2.46e-03  
    4   -3221.0868533659      4.49e-04  
    5   -3221.0919365979      1.63e-04  
    6   -3221.0923722315      1.04e-04  
    7   -3221.0926685360      2.24e-05  
    8   -3221.0926801231      8.74e-06  
    9   -3221.0926822564      2.09e-06  
   10   -3221.0926823620      8.22e-07  
   11   -3221.0926823797      2.53e-07  
   12   -3221.0926823813      9.92e-08  
   13   -3221.0926823817      3.32e-08  
   14   -3221.0926823818      9.38e-09  Convergence criterion met
 ---------------------------------------
 SCF time:   CPU 736.19s  wall 736.00s 
 SCF   energy in the final basis set =    -3221.0926823818
 Total energy in the final basis set =    -3221.0926823818

 --------------------------------------------------------------

                    Orbital Energies (a.u.)
 --------------------------------------------------------------

 Alpha MOs
 -- Occupied --
********-101.5787-101.5781-101.5693-101.5688-101.5630 -10.2798 -10.2772
-10.2766 -10.2762 -10.2630 -10.2595 -10.2481 -10.2340 -10.2272 -10.2144
-10.2132 -10.2125  -9.4937  -9.4933  -9.4925  -9.4854  -9.4839  -9.4797
 -7.2585  -7.2582  -7.2573  -7.2501  -7.2486  -7.2486  -7.2481  -7.2479
 -7.2474  -7.2474  -7.2468  -7.2442  -7.2401  -7.2392  -7.2386  -7.2384
 -7.2344  -7.2339  -0.9637  -0.9322  -0.9218  -0.9005  -0.8846  -0.8736
 -0.8518  -0.8378  -0.8093  -0.7702  -0.7455  -0.7407  -0.6816  -0.6466
 -0.6244  -0.6117  -0.5527  -0.5483  -0.5328  -0.5141  -0.5018  -0.4815
 -0.4700  -0.4691  -0.4609  -0.4592  -0.4422  -0.4337  -0.4216  -0.4191
 -0.4061  -0.3995  -0.3952  -0.3805  -0.3634  -0.3569  -0.3493  -0.3381
 -0.3367  -0.3331  -0.3287  -0.3259  -0.3034  -0.2936  -0.2720  -0.2694
 -0.2531
 -- Virtual --
 -0.0800  -0.0575  -0.0493  -0.0432  -0.0327  -0.0133  -0.0115  -0.0061
  0.0017   0.0055   0.0094   0.0159   0.0238   0.0288   0.0321   0.0393
  0.0435   0.0479   0.0533   0.0566   0.0624   0.0680   0.0721   0.0751
  0.0801   0.0815   0.0882   0.0910   0.0968   0.0994   0.1015   0.1030
  0.1067   0.1118   0.1131   0.1147   0.1178   0.1226   0.1236   0.1280
  0.1296   0.1306   0.1328   0.1359   0.1406   0.1424   0.1458   0.1482
  0.1529   0.1565   0.1589   0.1653   0.1713   0.1736   0.1798   0.1888
  0.1914   0.1937   0.2001   0.2027   0.2057   0.2104   0.2154   0.2165
  0.2214   0.2238   0.2259   0.2305   0.2362   0.2412   0.2435   0.2507
  0.2544   0.2571   0.2590   0.2617   0.2663   0.2688   0.2734   0.2760
  0.2801   0.2841   0.2890   0.2911   0.2970   0.2997   0.3025   0.3084
  0.3114   0.3219   0.3268   0.3359   0.3374   0.3452   0.3546   0.3949
  0.4134   0.4177   0.4296   0.4322   0.4396   0.4422   0.4480   0.4529
  0.4533   0.4626   0.4655   0.4730   0.4842   0.4881   0.4963   0.4991
  0.5024   0.5111   0.5167   0.5262   0.5316   0.5436   0.5482   0.5491
  0.5654   0.5687   0.5724   0.5766   0.5852   0.5942   0.5987   0.6035
  0.6077   0.6102   0.6140   0.6221   0.6254   0.6286   0.6452   0.6551
  0.6687   0.6745   0.6801   0.6871   0.7039   0.7083   0.7112   0.7213
  0.7312   0.7403   0.7857   0.7899   0.7952   0.8033   0.8077   0.8114
  0.8223   0.8263   0.8401   0.8421   0.8449   0.8470   0.8510   0.8534
  0.8580   0.8605   0.8672   0.8749   0.8776   0.8785   0.8833   0.8948
  0.9033   0.9043   0.9113   0.9183   0.9235   0.9282   0.9352   0.9358
  0.9469   0.9537   0.9579   0.9616   0.9658   0.9730   0.9750   0.9831
  0.9880   0.9988   1.0018   1.0151   1.0290   1.0410   1.0560   1.0634
  1.0740   1.0863   1.1119   1.1405   1.1604   1.1712   1.1834   1.1879
  1.2196   1.2272   1.2331   1.2401   1.2524   1.2545   1.2636   1.2780
  1.2974   1.3108   1.3277   1.3359   1.3475   1.3582   1.3744   1.3979
  1.4426   1.4525   1.4766   1.5009   1.5181   1.5355   1.5491   1.5613
  1.5709   1.5871   1.6137   1.6201   1.6507   1.6687   1.6818   1.6934
  1.7033   1.7420   1.7489   1.7667   1.7859   1.8132   1.8303   1.8381
  1.8653   1.8761   1.8930   1.8994   1.9125   1.9244   1.9443   1.9515
  1.9729   1.9787   2.0147   2.0367   2.0439   2.0593   2.0784   2.1318
  2.1406   2.1518   2.1854   2.2169   2.2241   2.2438   2.2587   2.2684
  2.2717   2.2838   2.2975   2.3211   2.3235   2.3389   2.3624   2.3680
  2.3872   2.4029   2.4187   2.4346   2.4490   2.4678   2.4807   2.4899
  2.5262   2.5422   2.5477   2.5622   2.5838   2.6070   2.6085   2.6273
  2.6447   2.6518   2.6777   2.6900   2.7094   2.7282   2.7376   2.7534
  2.7567   2.7663   2.7894   2.7990   2.8103   2.8265   2.8500   2.8886
  2.9100   2.9382   2.9625   3.0499   3.0664   3.0761   3.0952   3.1154
  3.1371   3.1688   3.1859   3.2237   3.2661   3.2707   3.3398   3.3732
  3.4103   3.5059   3.5346   3.5621   3.6518   3.7579   3.7803   3.8652
  3.8988   3.9868   4.0485   4.1279   4.3973   4.7999   4.8246   9.7429
  9.7744   9.7775   9.8132   9.8191   9.8660  23.3209  23.5281  23.7859
 23.8544  23.8647  23.9166  23.9495  23.9776  24.0137  24.0660  24.0879
 24.1427  25.7882  25.8063  25.8284  25.8420  25.9291  26.0558  26.1094
 26.1403  26.1975  26.2361  26.3391  26.3903  26.5457  26.6049  26.6265
 26.7399  26.8309  26.9830 215.7346 215.7677 215.7706 215.8133 215.8213
215.8837
 --------------------------------------------------------------

          Ground-State Mulliken Net Atomic Charges

     Atom                 Charge (a.u.)
  ----------------------------------------
      1 C                    -0.341596
      2 C                    -0.635190
      3 Cl                    0.619202
      4 C                     0.348392
      5 Cl                    0.479202
      6 C                    -1.457225
      7 H                     0.212584
      8 C                     0.437771
      9 Cl                    0.477190
     10 C                    -0.932204
     11 Cl                    0.704694
     12 C                    -0.013981
     13 C                     0.003292
     14 Cl                    0.389620
     15 C                    -0.494383
     16 H                     0.205969
     17 C                    -0.674111
     18 H                     0.187909
     19 C                     0.641078
     20 Cl                    0.488448
     21 C                    -0.853458
     22 H                     0.206799
  ----------------------------------------
  Sum of atomic charges =     0.000000

 -----------------------------------------------------------------
                    Cartesian Multipole Moments
 -----------------------------------------------------------------
    Charge (ESU x 10^10)
                -0.0000
    Dipole Moment (Debye)
         X       0.5820      Y      -0.1941      Z       0.0616
       Tot       0.6166
    Quadrupole Moments (Debye-Ang)
        XX    -134.9422     XY      -3.7342     YY    -147.6427
        XZ      -4.5531     YZ       0.7939     ZZ    -148.3784
    Octopole Moments (Debye-Ang^2)
       XXX     -94.3817    XXY     -17.0452    XYY     -50.0546
       YYY       7.4163    XXZ      24.7284    XYZ       7.9583
       YYZ      29.7212    XZZ     -52.0150    YZZ      -6.2030
       ZZZ      93.5737
    Hexadecapole Moments (Debye-Ang^3)
      XXXX   -4529.9626   XXXY     -83.9454   XXYY    -978.3854
      XYYY       4.1563   YYYY    -905.8251   XXXZ     585.9774
      XXYZ     156.3666   XYYZ     241.2015   YYYZ     345.4711
      XXZZ   -1477.7982   XYZZ     -21.6447   YYZZ    -867.3448
      XZZZ     729.2486   YZZZ     354.8394   ZZZZ   -4274.7944
 -----------------------------------------------------------------
 Calculating analytic gradient of the SCF energy
 Gradient of SCF Energy
            1           2           3           4           5           6
    1  -0.0057324  -0.0092364   0.0188180   0.0006734   0.0035788   0.0033577
    2  -0.0002757  -0.0036234  -0.0496585   0.0000444   0.0001253  -0.0000979
    3   0.0053411  -0.0041229  -0.0279562  -0.0062217   0.0028259  -0.0027061
            7           8           9          10          11          12
    1  -0.0006591   0.0048588  -0.0000304  -0.0020379  -0.0005969   0.0040967
    2  -0.0001050   0.0002241  -0.0003266   0.0012612   0.0016796   0.0014413
    3   0.0004678   0.0036230  -0.0047524   0.0061506  -0.0017234  -0.0042741
           13          14          15          16          17          18
    1   0.0030942  -0.0165182  -0.0024741   0.0004566  -0.0036282   0.0001822
    2   0.0039050   0.0492254   0.0016801   0.0000772   0.0003372   0.0001176
    3  -0.0007214   0.0343186  -0.0004120  -0.0002384   0.0018920  -0.0000729
           19          20          21          22
    1   0.0022130  -0.0000501   0.0000656  -0.0004312
    2  -0.0001444  -0.0001935  -0.0055532  -0.0001401
    3  -0.0021571   0.0001924   0.0004364   0.0001111
 Max gradient component =       4.966E-02
 RMS gradient           =       1.099E-02
 Gradient time:  CPU 266.69 s  wall 266.73 s
 Geometry Optimization Parameters
   NAtoms,    NIC,     NZ,  NCons,   NDum,   NFix, NCnnct, MaxDiis
       22     163      22       0       0       0       0       0

 Cartesian Hessian Update
 Hessian updated using BFGS update


** GEOMETRY OPTIMIZATION IN DELOCALIZED INTERNAL COORDINATES **
   Searching for a Minimum

   Optimization Cycle:   2

                       Coordinates (Angstroms)
     ATOM                X               Y               Z
      1  C        -0.0062590327   -0.0005965255   -0.0143451025
      2  C        -0.0098990652    0.0293766831    1.3900465567
      3  Cl        1.5044629954    0.0543539918    2.2589828097
      4  C        -1.2020448153    0.0609195158    2.1086282418
      5  Cl       -1.1846076942    0.1059143417    3.8588896168
      6  C        -2.4178013669    0.0660907165    1.4466033243
      7  H        -3.3432267791    0.0903643032    2.0066696285
      8  C        -2.4406405351    0.0340050899    0.0613517484
      9  Cl       -3.9863905364    0.0167597921   -0.7617277115
     10  C        -1.2543011388    0.0000454836   -0.6668569570
     11  Cl       -1.3598055320   -0.1085406257   -2.4139672421
     12  C         1.2843979834   -0.0360379741   -0.7724790726
     13  C         2.3160118555   -0.9228339961   -0.4319087210
     14  Cl        2.1018582764   -2.0429960753    0.8920582726
     15  C         3.5123450163   -0.9457428497   -1.1368897300
     16  H         4.2880745283   -1.6458350082   -0.8538227020
     17  C         3.7105886020   -0.0821829932   -2.2034525935
     18  H         4.6422409784   -0.0982911762   -2.7547141310
     19  C         2.7017775230    0.8060207329   -2.5522525276
     20  Cl        2.9407601813    1.9190596438   -3.8865973268
     21  C         1.5072520267    0.8307327696   -1.8482992517
     22  H         0.7487036376    1.5496154861   -2.1217857972
   Point Group: c1    Number of degrees of freedom:    60


   Energy is  -3221.092682382

 Hessian updated using BFGS update

 56 Hessian modes will be used to form the next step
  Hessian Eigenvalues:
     0.017072    0.017724    0.019943    0.020626    0.020930    0.022949
     0.023581    0.023826    0.023844    0.024089    0.024090    0.024112
     0.024114    0.024131    0.024135    0.024140    0.024142    0.024249
     0.064394    0.086822    0.159986    0.159999    0.160000    0.160184
     0.215622    0.224369    0.231250    0.235032    0.235610    0.246322
     0.247677    0.249971    0.249992    0.249992    0.249995    0.249999
     0.284659    0.289367    0.300204    0.300743    0.304046    0.348290
     0.356649    0.359258    0.413109    0.426859    0.429769    0.455109
     0.462226    0.464602    0.470761    0.476749    0.478146    0.478224
     0.479137    0.509119

 Minimum search - taking simple RFO step
 Searching for Lamda that Minimizes Along All modes
 Value Taken    Lamda =  -0.03248836
 Calculated Step too Large.  Step scaled by  0.569081
 Step Taken.  Stepsize is  0.300000

                             Maximum     Tolerance    Cnvgd?
         Gradient           0.045480      0.000300      NO
         Displacement       0.226664      0.001200      NO
         Energy change     -0.023922      0.000001      NO


 New Cartesian Coordinates Obtained by Inverse Iteration

 Displacement from previous Coordinates is:  0.448118
 ----------------------------------------------------------------
             Standard Nuclear Orientation (Angstroms)
    I     Atom           X                Y                Z
 ----------------------------------------------------------------
    1      C       0.0124014309    -0.0110652396     0.0115497684
    2      C      -0.0081554873     0.0460245817     1.4187409967
    3      Cl      1.4898048730     0.0986782041     2.3014621143
    4      C      -1.2178481337     0.0855161864     2.1175888673
    5      Cl     -1.2583203332     0.1613500194     3.8628569857
    6      C      -2.4222040596     0.0794763475     1.4327253060
    7      H      -3.3558303176     0.1139212915     1.9767391488
    8      C      -2.4262467803     0.0289089530     0.0464361993
    9      Cl     -3.9729269635     0.0107430184    -0.7691322274
   10      C      -1.2230093994    -0.0169094854    -0.6633209173
   11      Cl     -1.2635317165    -0.1384727766    -2.4093860184
   12      C       1.2947397767    -0.0540895962    -0.7484128468
   13      C       2.3296903080    -0.9539655773    -0.4430462161
   14      Cl      2.1454717375    -2.1091101875     0.8526372039
   15      C       3.5158521425    -0.9635564932    -1.1691390738
   16      H       4.2926513441    -1.6719394474    -0.9119092117
   17      C       3.6985677515    -0.0786996027    -2.2230926894
   18      H       4.6198865850    -0.0849360968    -2.7911521455
   19      C       2.6805435703     0.8144940216    -2.5389217255
   20      Cl      2.8957935072     1.9478512197    -3.8608654822
   21      C       1.4966307941     0.8286165229    -1.8173293201
   22      H       0.7295364789     1.5473654627    -2.0708973836
 ----------------------------------------------------------------
 Nuclear Repulsion Energy =        2075.38498790 hartrees
 There are       89 alpha and       89 beta electrons
 Applying Cartesian multipole field
    Component          Value
    ---------          -----
     (2,0,0)        1.00000E-11
     (0,2,0)        2.00000E-11
     (0,0,2)       -3.00000E-11
 Nucleus-field energy     =    -0.0000000486 hartrees
 Requested basis set is 6-311++G(d,p)
 There are 170 shells and 472 basis functions
 A cutoff of  1.0D-15 yielded  11021 shell pairs
 There are     92921 function pairs (     99917 Cartesian)
 Smallest overlap matrix eigenvalue = 1.97E-07
 Linear dependence detected in AO basis
 Number of orthogonalized atomic orbitals = 466
 Maximum deviation from orthogonality = 4.377E-10
 Guess from superposition of atomic densities
 Warning:  Energy on first SCF cycle will be non-variational
 SAD guess density has 178.000000 electrons

 -----------------------------------------------------------------------
  General SCF calculation program by
  Eric Jon Sundstrom, Paul Horn, Yuezhi Mao, Dmitri Zuev, Alec White,
  David Stuck, Shaama M.S., Shane Yost, Joonho Lee, David Small,
  Daniel Levine, Susi Lehtola, Hugh Burton, Evgeny Epifanovsky,
  Bang C. Huynh
 -----------------------------------------------------------------------
 Exchange:     0.2000 Hartree-Fock + 0.0800 Slater + 0.7200 B88
 Correlation:  0.1900 VWN1RPA + 0.8100 LYP
 Using SG-1 standard quadrature grid
 A restricted SCF calculation will be
 performed using DIIS
 SCF converges when DIIS error is below 1.0e-08
 ---------------------------------------
  Cycle       Energy         DIIS error
 ---------------------------------------
    1   -3225.4154399468      2.84e-02  
    2   -3220.9849468473      2.10e-03  
    3   -3220.9318982768      2.46e-03  
    4   -3221.1013325436      4.39e-04  
    5   -3221.1061810957      1.57e-04  
    6   -3221.1065669812      1.03e-04  
    7   -3221.1068586376      2.16e-05  
    8   -3221.1068692366      8.67e-06  
    9   -3221.1068713443      2.04e-06  
   10   -3221.1068714440      8.41e-07  
   11   -3221.1068714626      2.43e-07  
   12   -3221.1068714639      9.79e-08  
   13   -3221.1068714643      3.14e-08  
   14   -3221.1068714640      9.41e-09  Convergence criterion met
 ---------------------------------------
 SCF time:   CPU 732.33s  wall 732.00s 
 SCF   energy in the final basis set =    -3221.1068714640
 Total energy in the final basis set =    -3221.1068714640

 --------------------------------------------------------------

                    Orbital Energies (a.u.)
 --------------------------------------------------------------

 Alpha MOs
 -- Occupied --
********-101.5790-101.5785-101.5711-101.5689-101.5648 -10.2800 -10.2781
-10.2772 -10.2764 -10.2635 -10.2593 -10.2474 -10.2334 -10.2267 -10.2143
-10.2134 -10.2124  -9.4940  -9.4938  -9.4930  -9.4872  -9.4835  -9.4810
 -7.2587  -7.2587  -7.2578  -7.2520  -7.2489  -7.2487  -7.2482  -7.2481
 -7.2480  -7.2479  -7.2473  -7.2455  -7.2419  -7.2411  -7.2382  -7.2380
 -7.2356  -7.2351  -0.9624  -0.9303  -0.9217  -0.8993  -0.8871  -0.8759
 -0.8498  -0.8380  -0.8091  -0.7691  -0.7440  -0.7404  -0.6808  -0.6463
 -0.6245  -0.6111  -0.5516  -0.5474  -0.5327  -0.5139  -0.5023  -0.4822
 -0.4699  -0.4690  -0.4598  -0.4584  -0.4401  -0.4340  -0.4209  -0.4176
 -0.4053  -0.3994  -0.3929  -0.3808  -0.3635  -0.3559  -0.3481  -0.3381
 -0.3373  -0.3329  -0.3295  -0.3272  -0.3022  -0.3016  -0.2718  -0.2677
 -0.2572
 -- Virtual --
 -0.0798  -0.0582  -0.0484  -0.0420  -0.0334  -0.0127  -0.0104  -0.0058
  0.0017   0.0058   0.0097   0.0165   0.0238   0.0285   0.0320   0.0392
  0.0436   0.0479   0.0533   0.0566   0.0623   0.0679   0.0719   0.0750
  0.0801   0.0814   0.0885   0.0902   0.0966   0.0999   0.1016   0.1029
  0.1068   0.1123   0.1125   0.1149   0.1177   0.1223   0.1236   0.1278
  0.1296   0.1312   0.1323   0.1358   0.1404   0.1421   0.1456   0.1475
  0.1519   0.1555   0.1583   0.1648   0.1709   0.1730   0.1785   0.1880
  0.1921   0.1928   0.1998   0.2029   0.2060   0.2103   0.2155   0.2175
  0.2209   0.2238   0.2252   0.2307   0.2361   0.2403   0.2439   0.2508
  0.2537   0.2567   0.2581   0.2617   0.2651   0.2698   0.2725   0.2767
  0.2810   0.2835   0.2887   0.2899   0.2955   0.3007   0.3024   0.3090
  0.3111   0.3216   0.3254   0.3360   0.3375   0.3444   0.3553   0.3941
  0.4134   0.4174   0.4289   0.4341   0.4388   0.4416   0.4481   0.4535
  0.4542   0.4625   0.4651   0.4734   0.4846   0.4889   0.4949   0.5004
  0.5033   0.5120   0.5163   0.5244   0.5310   0.5424   0.5450   0.5488
  0.5648   0.5652   0.5743   0.5779   0.5834   0.5924   0.5996   0.6054
  0.6082   0.6097   0.6139   0.6205   0.6229   0.6273   0.6483   0.6554
  0.6674   0.6737   0.6778   0.6866   0.7028   0.7066   0.7095   0.7215
  0.7329   0.7403   0.7878   0.7896   0.7986   0.8035   0.8079   0.8208
  0.8262   0.8285   0.8394   0.8422   0.8431   0.8461   0.8511   0.8539
  0.8576   0.8606   0.8694   0.8729   0.8783   0.8824   0.8843   0.8978
  0.9006   0.9055   0.9137   0.9200   0.9272   0.9283   0.9337   0.9361
  0.9460   0.9541   0.9582   0.9604   0.9662   0.9702   0.9769   0.9839
  0.9901   0.9940   0.9979   1.0132   1.0287   1.0371   1.0551   1.0683
  1.0734   1.0835   1.1080   1.1411   1.1590   1.1684   1.1789   1.1858
  1.2218   1.2272   1.2303   1.2351   1.2536   1.2565   1.2619   1.2804
  1.2982   1.3084   1.3183   1.3350   1.3486   1.3601   1.3760   1.3972
  1.4403   1.4537   1.4787   1.5009   1.5172   1.5349   1.5495   1.5632
  1.5695   1.5863   1.6144   1.6217   1.6475   1.6685   1.6833   1.6910
  1.7030   1.7397   1.7537   1.7651   1.7843   1.8142   1.8276   1.8391
  1.8606   1.8753   1.8925   1.8994   1.9108   1.9272   1.9416   1.9516
  1.9715   1.9791   2.0133   2.0347   2.0441   2.0571   2.0761   2.1331
  2.1436   2.1504   2.1833   2.2159   2.2378   2.2436   2.2597   2.2684
  2.2772   2.2952   2.2955   2.3188   2.3269   2.3378   2.3473   2.3633
  2.3887   2.3997   2.4158   2.4372   2.4456   2.4606   2.4837   2.4939
  2.5263   2.5405   2.5459   2.5595   2.5834   2.6044   2.6082   2.6271
  2.6440   2.6506   2.6760   2.6885   2.7087   2.7252   2.7361   2.7520
  2.7543   2.7655   2.7882   2.7989   2.8108   2.8286   2.8511   2.8872
  2.9118   2.9409   2.9639   3.0462   3.0649   3.0756   3.0926   3.1166
  3.1324   3.1660   3.1902   3.2232   3.2613   3.2694   3.3383   3.3698
  3.4081   3.5073   3.5317   3.5588   3.6518   3.7574   3.7793   3.8637
  3.8956   3.9890   4.0499   4.1289   4.3932   4.7959   4.8222   9.7449
  9.7763   9.7778   9.8044   9.8191   9.8613  23.3248  23.5325  23.7837
 23.8510  23.8582  23.9134  23.9346  23.9724  24.0088  24.0628  24.0818
 24.1373  25.8064  25.8155  25.8305  25.9080  25.9380  26.0390  26.1095
 26.1315  26.1826  26.2199  26.2950  26.3722  26.5448  26.5931  26.6257
 26.7294  26.8234  26.9835 215.7373 215.7698 215.7712 215.8044 215.8220
215.8743
 --------------------------------------------------------------

          Ground-State Mulliken Net Atomic Charges

     Atom                 Charge (a.u.)
  ----------------------------------------
      1 C                    -0.278764
      2 C                    -0.579937
      3 Cl                    0.615933
      4 C                     0.307215
      5 Cl                    0.480802
      6 C                    -1.534387
      7 H                     0.216800
      8 C                     0.345547
      9 Cl                    0.482644
     10 C                    -0.825616
     11 Cl                    0.676351
     12 C                     0.022955
     13 C                     0.035175
     14 Cl                    0.379149
     15 C                    -0.518565
     16 H                     0.205772
     17 C                    -0.634407
     18 H                     0.188400
     19 C                     0.631527
     20 Cl                    0.491207
     21 C                    -0.919706
     22 H                     0.211906
  ----------------------------------------
  Sum of atomic charges =     0.000000

 -----------------------------------------------------------------
                    Cartesian Multipole Moments
 -----------------------------------------------------------------
    Charge (ESU x 10^10)
                -0.0000
    Dipole Moment (Debye)
         X       0.5415      Y      -0.1886      Z       0.0347
       Tot       0.5745
    Quadrupole Moments (Debye-Ang)
        XX    -134.9963     XY      -3.8298     YY    -147.4851
        XZ      -4.8233     YZ       1.0908     ZZ    -148.3688
    Octopole Moments (Debye-Ang^2)
       XXX     -97.3910    XXY     -17.0262    XYY     -50.0377
       YYY       6.0019    XXZ      23.4590    XYZ       8.6068
       YYZ      29.4120    XZZ     -51.4411    YZZ      -6.1119
       ZZZ      91.8146
    Hexadecapole Moments (Debye-Ang^3)
      XXXX   -4499.3678   XXXY     -73.2868   XXYY    -977.8252
      XYYY      12.5360   YYYY    -937.8829   XXXZ     591.8640
      XXYZ     152.4642   XYYZ     245.5403   YYYZ     327.5659
      XXZZ   -1470.8694   XYZZ     -18.2963   YYZZ    -873.0191
      XZZZ     734.4577   YZZZ     341.9812   ZZZZ   -4270.6305
 -----------------------------------------------------------------
 Calculating analytic gradient of the SCF energy
 Gradient of SCF Energy
            1           2           3           4           5           6
    1  -0.0022460  -0.0036091   0.0110606  -0.0005201   0.0008149   0.0007395
    2   0.0003851  -0.0023167  -0.0314859  -0.0001805   0.0001684  -0.0000911
    3   0.0007677  -0.0014492  -0.0184963  -0.0020917   0.0014812  -0.0005552
            7           8           9          10          11          12
    1  -0.0001788   0.0014988  -0.0012333   0.0011052   0.0061822  -0.0007159
    2  -0.0000469   0.0002298  -0.0000783   0.0011986   0.0031380   0.0013044
    3   0.0001818   0.0025372  -0.0009178   0.0026946  -0.0008866  -0.0030240
           13          14          15          16          17          18
    1   0.0030446  -0.0095528  -0.0011636   0.0001110  -0.0012858   0.0000973
    2   0.0005060   0.0315499   0.0004090   0.0000395   0.0004610   0.0000295
    3   0.0007498   0.0208589   0.0005204  -0.0001426   0.0007452  -0.0000560
           19          20          21          22
    1   0.0008738  -0.0001539  -0.0028560  -0.0020127
    2   0.0001491  -0.0002172  -0.0050974  -0.0000543
    3  -0.0016861   0.0003103  -0.0010109  -0.0005307
 Max gradient component =       3.155E-02
 RMS gradient           =       6.910E-03
 Gradient time:  CPU 267.82 s  wall 267.85 s
 Geometry Optimization Parameters
   NAtoms,    NIC,     NZ,  NCons,   NDum,   NFix, NCnnct, MaxDiis
       22     163      22       0       0       0       0       0

 Cartesian Hessian Update
 Hessian updated using BFGS update


** GEOMETRY OPTIMIZATION IN DELOCALIZED INTERNAL COORDINATES **
   Searching for a Minimum

   Optimization Cycle:   3

                       Coordinates (Angstroms)
     ATOM                X               Y               Z
      1  C         0.0124014309   -0.0110652396    0.0115497684
      2  C        -0.0081554873    0.0460245817    1.4187409967
      3  Cl        1.4898048730    0.0986782041    2.3014621143
      4  C        -1.2178481337    0.0855161864    2.1175888673
      5  Cl       -1.2583203332    0.1613500194    3.8628569857
      6  C        -2.4222040596    0.0794763475    1.4327253060
      7  H        -3.3558303176    0.1139212915    1.9767391488
      8  C        -2.4262467803    0.0289089530    0.0464361993
      9  Cl       -3.9729269635    0.0107430184   -0.7691322274
     10  C        -1.2230093994   -0.0169094854   -0.6633209173
     11  Cl       -1.2635317165   -0.1384727766   -2.4093860184
     12  C         1.2947397767   -0.0540895962   -0.7484128468
     13  C         2.3296903080   -0.9539655773   -0.4430462161
     14  Cl        2.1454717375   -2.1091101875    0.8526372039
     15  C         3.5158521425   -0.9635564932   -1.1691390738
     16  H         4.2926513441   -1.6719394474   -0.9119092117
     17  C         3.6985677515   -0.0786996027   -2.2230926894
     18  H         4.6198865850   -0.0849360968   -2.7911521455
     19  C         2.6805435703    0.8144940216   -2.5389217255
     20  Cl        2.8957935072    1.9478512197   -3.8608654822
     21  C         1.4966307941    0.8286165229   -1.8173293201
     22  H         0.7295364789    1.5473654627   -2.0708973836
   Point Group: c1    Number of degrees of freedom:    60


   Energy is  -3221.106871464

 Hessian updated using BFGS update

 58 Hessian modes will be used to form the next step
  Hessian Eigenvalues:
     0.016988    0.017714    0.019619    0.020825    0.020934    0.022944
     0.023573    0.023830    0.023842    0.024089    0.024090    0.024113
     0.024114    0.024130    0.024136    0.024139    0.024143    0.024999
     0.057333    0.086043    0.159982    0.160000    0.160005    0.160153
     0.216306    0.224361    0.231458    0.235047    0.235893    0.247460
     0.248979    0.249980    0.249992    0.249994    0.249996    0.255664
     0.289287    0.291878    0.300246    0.300924    0.301101    0.309137
     0.354497    0.356657    0.356671    0.369947    0.413154    0.426434
     0.429844    0.454910    0.462708    0.467657    0.471185    0.477986
     0.478196    0.479110    0.484004    0.525759

 Minimum search - taking simple RFO step
 Searching for Lamda that Minimizes Along All modes
 Value Taken    Lamda =  -0.02157003
 Calculated Step too Large.  Step scaled by  0.544647
 Step Taken.  Stepsize is  0.300000

                             Maximum     Tolerance    Cnvgd?
         Gradient           0.028205      0.000300      NO
         Displacement       0.182605      0.001200      NO
         Energy change     -0.014189      0.000001      NO


 New Cartesian Coordinates Obtained by Inverse Iteration

 Displacement from previous Coordinates is:  0.668143
 ----------------------------------------------------------------
             Standard Nuclear Orientation (Angstroms)
    I     Atom           X                Y                Z
 ----------------------------------------------------------------
    1      C       0.0066951520    -0.0162057692    -0.0019703608
    2      C      -0.0028942511     0.0847250412     1.4036622304
    3      Cl      1.4980232037     0.1651590858     2.2716781551
    4      C      -1.2086117231     0.1363125316     2.1096229747
    5      Cl     -1.2447943806     0.2648368042     3.8492414057
    6      C      -2.4181500887     0.0961597673     1.4329900987
    7      H      -3.3479628932     0.1387805563     1.9821072791
    8      C      -2.4330525839    -0.0089320398     0.0491192219
    9      Cl     -3.9860771670    -0.0838278816    -0.7455018021
   10      C      -1.2354424629    -0.0680020639    -0.6688187201
   11      Cl     -1.3079681696    -0.2934109299    -2.4011071426
   12      C       1.2889078959    -0.0623688487    -0.7577668935
   13      C       2.3048520888    -0.9905679506    -0.4789535277
   14      Cl      2.1026892972    -2.1790491015     0.7847043883
   15      C       3.4952219578    -0.9967374771    -1.2008633651
   16      H       4.2558275319    -1.7290547817    -0.9636079516
   17      C       3.7035150788    -0.0751135995    -2.2188350128
   18      H       4.6276836957    -0.0764128678    -2.7817676310
   19      C       2.7069132577     0.8544975449    -2.4984063099
   20      Cl      2.9574521218     2.0409185890    -3.7678911211
   21      C       1.5187523336     0.8647556066    -1.7845217456
   22      H       0.7719172139     1.6137391105    -2.0089828376
 ----------------------------------------------------------------
 Nuclear Repulsion Energy =        2070.99245892 hartrees
 There are       89 alpha and       89 beta electrons
 Applying Cartesian multipole field
    Component          Value
    ---------          -----
     (2,0,0)        1.00000E-11
     (0,2,0)        2.00000E-11
     (0,0,2)       -3.00000E-11
 Nucleus-field energy     =    -0.0000000450 hartrees
 Requested basis set is 6-311++G(d,p)
 There are 170 shells and 472 basis functions
 A cutoff of  1.0D-15 yielded  11011 shell pairs
 There are     92874 function pairs (     99881 Cartesian)
 Smallest overlap matrix eigenvalue = 2.02E-07
 Linear dependence detected in AO basis
 Number of orthogonalized atomic orbitals = 467
 Maximum deviation from orthogonality = 3.275E-10
 Guess from superposition of atomic densities
 Warning:  Energy on first SCF cycle will be non-variational
 SAD guess density has 178.000000 electrons

 -----------------------------------------------------------------------
  General SCF calculation program by
  Eric Jon Sundstrom, Paul Horn, Yuezhi Mao, Dmitri Zuev, Alec White,
  David Stuck, Shaama M.S., Shane Yost, Joonho Lee, David Small,
  Daniel Levine, Susi Lehtola, Hugh Burton, Evgeny Epifanovsky,
  Bang C. Huynh
 -----------------------------------------------------------------------
 Exchange:     0.2000 Hartree-Fock + 0.0800 Slater + 0.7200 B88
 Correlation:  0.1900 VWN1RPA + 0.8100 LYP
 Using SG-1 standard quadrature grid
 A restricted SCF calculation will be
 performed using DIIS
 SCF converges when DIIS error is below 1.0e-08
 ---------------------------------------
  Cycle       Energy         DIIS error
 ---------------------------------------
    1   -3225.3933199916      2.83e-02  
    2   -3220.9952158505      2.09e-03  
    3   -3220.9434601752      2.44e-03  
    4   -3221.1109413943      4.33e-04  
    5   -3221.1156859563      1.53e-04  
    6   -3221.1160399153      1.01e-04  
    7   -3221.1163246613      2.13e-05  
    8   -3221.1163349177      8.80e-06  
    9   -3221.1163371144      1.96e-06  
   10   -3221.1163372057      8.27e-07  
   11   -3221.1163372240      2.28e-07  
   12   -3221.1163372252      9.65e-08  
   13   -3221.1163372255      2.95e-08  
   14   -3221.1163372257      9.24e-09  Convergence criterion met
 ---------------------------------------
 SCF time:   CPU 736.40s  wall 737.00s 
 SCF   energy in the final basis set =    -3221.1163372257
 Total energy in the final basis set =    -3221.1163372257

 --------------------------------------------------------------

                    Orbital Energies (a.u.)
 --------------------------------------------------------------

 Alpha MOs
 -- Occupied --
********-101.5789-101.5785-101.5725-101.5690-101.5660 -10.2799 -10.2779
-10.2765 -10.2760 -10.2637 -10.2598 -10.2472 -10.2335 -10.2263 -10.2150
-10.2138 -10.2130  -9.4937  -9.4937  -9.4931  -9.4883  -9.4835  -9.4818
 -7.2586  -7.2585  -7.2578  -7.2532  -7.2486  -7.2485  -7.2482  -7.2479
 -7.2479  -7.2478  -7.2473  -7.2465  -7.2431  -7.2422  -7.2382  -7.2380
 -7.2365  -7.2361  -0.9618  -0.9300  -0.9218  -0.8988  -0.8870  -0.8766
 -0.8490  -0.8382  -0.8091  -0.7681  -0.7433  -0.7408  -0.6809  -0.6456
 -0.6238  -0.6113  -0.5513  -0.5470  -0.5324  -0.5151  -0.5022  -0.4820
 -0.4699  -0.4685  -0.4593  -0.4577  -0.4390  -0.4344  -0.4210  -0.4156
 -0.4050  -0.3999  -0.3909  -0.3795  -0.3631  -0.3563  -0.3477  -0.3371
 -0.3361  -0.3332  -0.3300  -0.3267  -0.3084  -0.3010  -0.2733  -0.2669
 -0.2591
 -- Virtual --
 -0.0786  -0.0581  -0.0481  -0.0416  -0.0358  -0.0128  -0.0092  -0.0058
  0.0018   0.0055   0.0101   0.0163   0.0239   0.0284   0.0319   0.0394
  0.0431   0.0477   0.0533   0.0568   0.0613   0.0684   0.0707   0.0751
  0.0798   0.0810   0.0894   0.0903   0.0959   0.0996   0.1016   0.1022
  0.1066   0.1113   0.1119   0.1141   0.1175   0.1212   0.1230   0.1276
  0.1286   0.1311   0.1323   0.1352   0.1395   0.1421   0.1447   0.1475
  0.1506   0.1542   0.1563   0.1643   0.1693   0.1723   0.1768   0.1863
  0.1898   0.1916   0.1948   0.2022   0.2056   0.2090   0.2137   0.2180
  0.2210   0.2241   0.2248   0.2301   0.2356   0.2381   0.2448   0.2495
  0.2535   0.2552   0.2581   0.2606   0.2648   0.2702   0.2713   0.2744
  0.2817   0.2831   0.2854   0.2870   0.2877   0.3004   0.3008   0.3032
  0.3098   0.3128   0.3230   0.3291   0.3376   0.3391   0.3487   0.3559
  0.3972   0.4175   0.4225   0.4333   0.4349   0.4369   0.4445   0.4472
  0.4545   0.4589   0.4632   0.4669   0.4736   0.4865   0.4900   0.4965
  0.4981   0.5028   0.5083   0.5141   0.5260   0.5300   0.5434   0.5500
  0.5564   0.5645   0.5662   0.5785   0.5827   0.5847   0.5966   0.5990
  0.6050   0.6097   0.6142   0.6165   0.6183   0.6245   0.6342   0.6561
  0.6624   0.6688   0.6779   0.6803   0.6862   0.7036   0.7066   0.7155
  0.7225   0.7352   0.7448   0.7849   0.7933   0.7987   0.8105   0.8148
  0.8253   0.8256   0.8334   0.8407   0.8429   0.8450   0.8467   0.8522
  0.8533   0.8572   0.8616   0.8715   0.8745   0.8785   0.8848   0.8866
  0.8933   0.8991   0.9123   0.9144   0.9237   0.9252   0.9297   0.9335
  0.9371   0.9503   0.9549   0.9568   0.9637   0.9658   0.9674   0.9797
  0.9858   0.9874   0.9930   1.0010   1.0063   1.0271   1.0350   1.0535
  1.0593   1.0698   1.0860   1.1089   1.1408   1.1567   1.1673   1.1807
  1.1855   1.2224   1.2252   1.2291   1.2333   1.2542   1.2586   1.2611
  1.2765   1.2994   1.3126   1.3137   1.3344   1.3504   1.3634   1.3729
  1.3994   1.4436   1.4593   1.4789   1.5029   1.5184   1.5411   1.5508
  1.5650   1.5706   1.5869   1.6148   1.6218   1.6473   1.6692   1.6859
  1.6902   1.7022   1.7402   1.7556   1.7657   1.7834   1.8137   1.8263
  1.8366   1.8594   1.8784   1.8902   1.9037   1.9147   1.9289   1.9425
  1.9524   1.9701   1.9770   2.0116   2.0355   2.0457   2.0546   2.0766
  2.1335   2.1426   2.1495   2.1838   2.2153   2.2443   2.2463   2.2589
  2.2668   2.2778   2.2891   2.3053   2.3168   2.3214   2.3346   2.3419
  2.3647   2.3920   2.4001   2.4136   2.4407   2.4457   2.4595   2.4842
  2.5015   2.5283   2.5403   2.5458   2.5599   2.5823   2.6030   2.6079
  2.6274   2.6480   2.6523   2.6797   2.6890   2.7087   2.7216   2.7370
  2.7484   2.7537   2.7651   2.7872   2.7980   2.8128   2.8281   2.8482
  2.8858   2.9085   2.9445   2.9717   3.0463   3.0651   3.0739   3.0889
  3.1139   3.1302   3.1668   3.1924   3.2245   3.2603   3.2684   3.3373
  3.3693   3.4066   3.5087   3.5308   3.5582   3.6585   3.7587   3.7806
  3.8642   3.8965   3.9897   4.0503   4.1267   4.3824   4.7937   4.8226
  9.7457   9.7777   9.7789   9.8052   9.8249   9.8563  23.3277  23.5346
 23.7818  23.8507  23.8598  23.9147  23.9338  23.9699  24.0118  24.0615
 24.0795  24.1350  25.8083  25.8157  25.8286  25.9300  25.9577  26.0021
 26.0981  26.1217  26.1647  26.1946  26.2846  26.3999  26.5493  26.5900
 26.6214  26.7290  26.8233  26.9808 215.7386 215.7710 215.7733 215.8065
215.8286 215.8655
 --------------------------------------------------------------

          Ground-State Mulliken Net Atomic Charges

     Atom                 Charge (a.u.)
  ----------------------------------------
      1 C                    -0.274299
      2 C                    -0.625420
      3 Cl                    0.607692
      4 C                     0.327228
      5 Cl                    0.483442
      6 C                    -1.563047
      7 H                     0.218893
      8 C                     0.355257
      9 Cl                    0.487828
     10 C                    -0.809519
     11 Cl                    0.614247
     12 C                     0.714522
     13 C                    -0.550211
     14 Cl                    0.353146
     15 C                    -0.469690
     16 H                     0.202892
     17 C                    -0.640095
     18 H                     0.188297
     19 C                     0.706883
     20 Cl                    0.480255
     21 C                    -1.024977
     22 H                     0.216674
  ----------------------------------------
  Sum of atomic charges =     0.000000

 -----------------------------------------------------------------
                    Cartesian Multipole Moments
 -----------------------------------------------------------------
    Charge (ESU x 10^10)
                -0.0000
    Dipole Moment (Debye)
         X       0.5538      Y      -0.1681      Z       0.0145
       Tot       0.5790
    Quadrupole Moments (Debye-Ang)
        XX    -135.0662     XY      -4.0725     YY    -147.3099
        XZ      -4.9544     YZ       1.2667     ZZ    -148.2149
    Octopole Moments (Debye-Ang^2)
       XXX     -97.3376    XXY     -17.0312    XYY     -49.3760
       YYY       7.3849    XXZ      22.6991    XYZ       9.0566
       YYZ      29.3291    XZZ     -51.0465    YZZ      -5.6878
       ZZZ      91.8878
    Hexadecapole Moments (Debye-Ang^3)
      XXXX   -4532.1548   XXXY    -110.6636   XXYY    -992.8091
      XYYY     -25.5494   YYYY   -1007.1728   XXXZ     595.2506
      XXYZ     142.7270   XYYZ     246.6617   YYYZ     287.2820
      XXZZ   -1457.5180   XYZZ     -28.8979   YYZZ    -868.1993
      XZZZ     737.0356   YZZZ     310.6130   ZZZZ   -4173.3579
 -----------------------------------------------------------------
 Calculating analytic gradient of the SCF energy
 Gradient of SCF Energy
            1           2           3           4           5           6
    1   0.0012787  -0.0007454   0.0053169   0.0004051   0.0002668  -0.0002342
    2   0.0011208  -0.0018861  -0.0222328  -0.0003405   0.0000462   0.0000822
    3  -0.0002683   0.0003455  -0.0132297  -0.0003993   0.0002263   0.0001600
            7           8           9          10          11          12
    1   0.0000086   0.0009202  -0.0002207  -0.0002654  -0.0000341  -0.0016954
    2  -0.0001282   0.0000315  -0.0002063   0.0020391   0.0006397  -0.0000766
    3  -0.0000446  -0.0003288  -0.0002998   0.0008383  -0.0004017  -0.0002085
           13          14          15          16          17          18
    1   0.0017661  -0.0052369  -0.0003728  -0.0000837  -0.0001882   0.0000163
    2  -0.0000352   0.0221884   0.0002991   0.0000590   0.0001750   0.0000911
    3   0.0014946   0.0139911   0.0003118   0.0000331  -0.0002965  -0.0000012
           19          20          21          22
    1   0.0000076  -0.0001037  -0.0008958   0.0000901
    2   0.0001381  -0.0000007  -0.0023711   0.0003672
    3  -0.0004053   0.0000513  -0.0015771   0.0000088
 Max gradient component =       2.223E-02
 RMS gradient           =       4.680E-03
 Gradient time:  CPU 267.07 s  wall 267.11 s
 Geometry Optimization Parameters
   NAtoms,    NIC,     NZ,  NCons,   NDum,   NFix, NCnnct, MaxDiis
       22     163      22       0       0       0       0       0

 Cartesian Hessian Update
 Hessian updated using BFGS update


** GEOMETRY OPTIMIZATION IN DELOCALIZED INTERNAL COORDINATES **
   Searching for a Minimum

   Optimization Cycle:   4

                       Coordinates (Angstroms)
     ATOM                X               Y               Z
      1  C         0.0066951520   -0.0162057692   -0.0019703608
      2  C        -0.0028942511    0.0847250412    1.4036622304
      3  Cl        1.4980232037    0.1651590858    2.2716781551
      4  C        -1.2086117231    0.1363125316    2.1096229747
      5  Cl       -1.2447943806    0.2648368042    3.8492414057
      6  C        -2.4181500887    0.0961597673    1.4329900987
      7  H        -3.3479628932    0.1387805563    1.9821072791
      8  C        -2.4330525839   -0.0089320398    0.0491192219
      9  Cl       -3.9860771670   -0.0838278816   -0.7455018021
     10  C        -1.2354424629   -0.0680020639   -0.6688187201
     11  Cl       -1.3079681696   -0.2934109299   -2.4011071426
     12  C         1.2889078959   -0.0623688487   -0.7577668935
     13  C         2.3048520888   -0.9905679506   -0.4789535277
     14  Cl        2.1026892972   -2.1790491015    0.7847043883
     15  C         3.4952219578   -0.9967374771   -1.2008633651
     16  H         4.2558275319   -1.7290547817   -0.9636079516
     17  C         3.7035150788   -0.0751135995   -2.2188350128
     18  H         4.6276836957   -0.0764128678   -2.7817676310
     19  C         2.7069132577    0.8544975449   -2.4984063099
     20  Cl        2.9574521218    2.0409185890   -3.7678911211
     21  C         1.5187523336    0.8647556066   -1.7845217456
     22  H         0.7719172139    1.6137391105   -2.0089828376
   Point Group: c1    Number of degrees of freedom:    60


   Energy is  -3221.116337226

 Hessian updated using BFGS update

 60 Hessian modes will be used to form the next step
  Hessian Eigenvalues:
     0.017661    0.018336    0.019753    0.020915    0.021032    0.022917
     0.023573    0.023831    0.023841    0.024089    0.024090    0.024113
     0.024115    0.024129    0.024135    0.024140    0.024143    0.027929
     0.045784    0.075727    0.160000    0.160003    0.160051    0.160249
     0.216898    0.224508    0.231605    0.235048    0.235944    0.247523
     0.249751    0.249991    0.249993    0.249996    0.250335    0.256465
     0.289425    0.291973    0.300922    0.300987    0.301065    0.301101
     0.317805    0.354988    0.356664    0.356667    0.356687    0.374787
     0.413233    0.427114    0.429892    0.456016    0.462714    0.467644
     0.471546    0.478065    0.478190    0.479108    0.484590    0.582850

 Minimum search - taking simple RFO step
 Searching for Lamda that Minimizes Along All modes
 Value Taken    Lamda =  -0.01228785
 Calculated Step too Large.  Step scaled by  0.634736
 Step Taken.  Stepsize is  0.300000

                             Maximum     Tolerance    Cnvgd?
         Gradient           0.019837      0.000300      NO
         Displacement       0.223670      0.001200      NO
         Energy change     -0.009466      0.000001      NO


 New Cartesian Coordinates Obtained by Inverse Iteration

 Displacement from previous Coordinates is:  0.497013
 ----------------------------------------------------------------
             Standard Nuclear Orientation (Angstroms)
    I     Atom           X                Y                Z
 ----------------------------------------------------------------
    1      C       0.0077805877    -0.0315950625     0.0028253192
    2      C      -0.0005745580     0.1128755340     1.4040160216
    3      Cl      1.5010127048     0.2297037331     2.2665632119
    4      C      -1.2080237866     0.1772332948     2.1063212059
    5      Cl     -1.2491404812     0.3592081526     3.8400536817
    6      C      -2.4163085577     0.1076569260     1.4282946153
    7      H      -3.3469098055     0.1641586982     1.9748618245
    8      C      -2.4303259470    -0.0413431738     0.0480410492
    9      Cl     -3.9806787971    -0.1413653149    -0.7461783725
   10      C      -1.2304011083    -0.1159490934    -0.6653402490
   11      Cl     -1.2881831564    -0.3846399429    -2.3901408777
   12      C       1.2904025509    -0.0721821715    -0.7529461930
   13      C       2.2921235884    -1.0216433715    -0.5066097225
   14      Cl      2.0748614122    -2.2496911661     0.7187975349
   15      C       3.4809755777    -1.0215725318    -1.2322995499
   16      H       4.2316010527    -1.7723101891    -1.0217893514
   17      C       3.7001245326    -0.0683974290    -2.2182519004
   18      H       4.6224620854    -0.0635926584    -2.7839020607
   19      C       2.7144156779     0.8822917841    -2.4656408029
   20      Cl      2.9787411175     2.1038275825    -3.6993443176
   21      C       1.5268483971     0.8845571703    -1.7505116602
   22      H       0.7826940216     1.6429705554    -1.9526880740
 ----------------------------------------------------------------
 Nuclear Repulsion Energy =        2068.13650394 hartrees
 There are       89 alpha and       89 beta electrons
 Applying Cartesian multipole field
    Component          Value
    ---------          -----
     (2,0,0)        1.00000E-11
     (0,2,0)        2.00000E-11
     (0,0,2)       -3.00000E-11
 Nucleus-field energy     =    -0.0000000426 hartrees
 Requested basis set is 6-311++G(d,p)
 There are 170 shells and 472 basis functions
 A cutoff of  1.0D-15 yielded  10997 shell pairs
 There are     92772 function pairs (     99761 Cartesian)
 Smallest overlap matrix eigenvalue = 2.05E-07
 Linear dependence detected in AO basis
 Number of orthogonalized atomic orbitals = 467
 Maximum deviation from orthogonality = 6.461E-10
 Guess from superposition of atomic densities
 Warning:  Energy on first SCF cycle will be non-variational
 SAD guess density has 178.000000 electrons

 -----------------------------------------------------------------------
  General SCF calculation program by
  Eric Jon Sundstrom, Paul Horn, Yuezhi Mao, Dmitri Zuev, Alec White,
  David Stuck, Shaama M.S., Shane Yost, Joonho Lee, David Small,
  Daniel Levine, Susi Lehtola, Hugh Burton, Evgeny Epifanovsky,
  Bang C. Huynh
 -----------------------------------------------------------------------
 Exchange:     0.2000 Hartree-Fock + 0.0800 Slater + 0.7200 B88
 Correlation:  0.1900 VWN1RPA + 0.8100 LYP
 Using SG-1 standard quadrature grid
 A restricted SCF calculation will be
 performed using DIIS
 SCF converges when DIIS error is below 1.0e-08
 ---------------------------------------
  Cycle       Energy         DIIS error
 ---------------------------------------
    1   -3225.3806006256      2.83e-02  
    2   -3221.0016770879      2.09e-03  
    3   -3220.9504992043      2.44e-03  
    4   -3221.1174352151      4.27e-04  
    5   -3221.1220955325      1.44e-04  
    6   -3221.1223966462      9.55e-05  
    7   -3221.1226492742      2.12e-05  
    8   -3221.1226594762      8.89e-06  
    9   -3221.1226617356      1.90e-06  
   10   -3221.1226618205      8.15e-07  
   11   -3221.1226618381      2.17e-07  
   12   -3221.1226618393      9.41e-08  
   13   -3221.1226618396      2.83e-08  
   14   -3221.1226618395      8.99e-09  Convergence criterion met
 ---------------------------------------
 SCF time:   CPU 727.37s  wall 727.00s 
 SCF   energy in the final basis set =    -3221.1226618395
 Total energy in the final basis set =    -3221.1226618395

 --------------------------------------------------------------

                    Orbital Energies (a.u.)
 --------------------------------------------------------------

 Alpha MOs
 -- Occupied --
********-101.5789-101.5786-101.5739-101.5689-101.5671 -10.2796 -10.2780
-10.2765 -10.2760 -10.2636 -10.2600 -10.2465 -10.2330 -10.2263 -10.2152
-10.2138 -10.2131  -9.4939  -9.4938  -9.4932  -9.4894  -9.4835  -9.4826
 -7.2588  -7.2585  -7.2579  -7.2543  -7.2487  -7.2486  -7.2482  -7.2480
 -7.2480  -7.2479  -7.2475  -7.2472  -7.2442  -7.2434  -7.2382  -7.2379
 -7.2373  -7.2368  -0.9616  -0.9296  -0.9218  -0.8981  -0.8875  -0.8772
 -0.8482  -0.8386  -0.8091  -0.7678  -0.7430  -0.7412  -0.6806  -0.6453
 -0.6238  -0.6115  -0.5511  -0.5467  -0.5324  -0.5159  -0.5019  -0.4820
 -0.4701  -0.4683  -0.4591  -0.4572  -0.4384  -0.4346  -0.4211  -0.4141
 -0.4044  -0.4003  -0.3889  -0.3789  -0.3628  -0.3563  -0.3474  -0.3368
 -0.3353  -0.3333  -0.3304  -0.3268  -0.3145  -0.2997  -0.2745  -0.2663
 -0.2605
 -- Virtual --
 -0.0770  -0.0582  -0.0479  -0.0418  -0.0374  -0.0130  -0.0088  -0.0059
  0.0017   0.0052   0.0102   0.0162   0.0240   0.0282   0.0317   0.0396
  0.0428   0.0477   0.0533   0.0567   0.0610   0.0684   0.0700   0.0751
  0.0796   0.0810   0.0891   0.0908   0.0956   0.0998   0.1017   0.1023
  0.1066   0.1105   0.1118   0.1137   0.1176   0.1209   0.1224   0.1271
  0.1289   0.1314   0.1321   0.1351   0.1390   0.1421   0.1440   0.1474
  0.1499   0.1537   0.1560   0.1637   0.1690   0.1718   0.1762   0.1853
  0.1891   0.1923   0.1945   0.2016   0.2062   0.2093   0.2133   0.2182
  0.2208   0.2246   0.2250   0.2313   0.2354   0.2384   0.2445   0.2483
  0.2533   0.2544   0.2586   0.2601   0.2650   0.2701   0.2719   0.2741
  0.2827   0.2830   0.2847   0.2856   0.2870   0.2985   0.3012   0.3033
  0.3098   0.3139   0.3233   0.3290   0.3378   0.3387   0.3490   0.3556
  0.3967   0.4169   0.4237   0.4336   0.4340   0.4361   0.4448   0.4468
  0.4552   0.4599   0.4630   0.4682   0.4763   0.4867   0.4907   0.4940
  0.4978   0.5032   0.5075   0.5121   0.5267   0.5300   0.5432   0.5506
  0.5598   0.5647   0.5657   0.5780   0.5841   0.5870   0.5965   0.5977
  0.6057   0.6083   0.6154   0.6166   0.6185   0.6244   0.6370   0.6604
  0.6644   0.6703   0.6767   0.6801   0.6883   0.7023   0.7042   0.7143
  0.7228   0.7369   0.7482   0.7849   0.7948   0.7992   0.8127   0.8187
  0.8252   0.8287   0.8329   0.8408   0.8429   0.8453   0.8470   0.8510
  0.8529   0.8571   0.8609   0.8703   0.8736   0.8797   0.8856   0.8879
  0.8938   0.8977   0.9139   0.9164   0.9220   0.9246   0.9288   0.9344
  0.9384   0.9470   0.9501   0.9555   0.9580   0.9664   0.9677   0.9793
  0.9850   0.9874   0.9945   1.0010   1.0098   1.0258   1.0334   1.0515
  1.0550   1.0710   1.0885   1.1080   1.1423   1.1565   1.1661   1.1813
  1.1870   1.2217   1.2253   1.2283   1.2339   1.2536   1.2593   1.2631
  1.2790   1.2998   1.3081   1.3136   1.3356   1.3498   1.3658   1.3726
  1.4022   1.4457   1.4591   1.4804   1.5035   1.5190   1.5431   1.5526
  1.5671   1.5708   1.5871   1.6151   1.6212   1.6463   1.6701   1.6872
  1.6896   1.7022   1.7414   1.7560   1.7644   1.7827   1.8139   1.8257
  1.8356   1.8572   1.8792   1.8879   1.9088   1.9169   1.9303   1.9420
  1.9528   1.9692   1.9779   2.0115   2.0351   2.0466   2.0539   2.0749
  2.1341   2.1424   2.1480   2.1853   2.2155   2.2436   2.2497   2.2573
  2.2653   2.2782   2.2845   2.3022   2.3098   2.3241   2.3328   2.3441
  2.3665   2.3940   2.4018   2.4145   2.4426   2.4462   2.4585   2.4853
  2.5023   2.5283   2.5397   2.5439   2.5608   2.5818   2.6006   2.6098
  2.6286   2.6490   2.6550   2.6815   2.6899   2.7083   2.7160   2.7372
  2.7456   2.7536   2.7636   2.7866   2.7971   2.8119   2.8276   2.8476
  2.8826   2.9073   2.9480   2.9742   3.0472   3.0654   3.0743   3.0866
  3.1130   3.1294   3.1666   3.1941   3.2270   3.2600   3.2684   3.3383
  3.3684   3.4066   3.5104   3.5310   3.5594   3.6595   3.7606   3.7810
  3.8654   3.8968   3.9910   4.0507   4.1261   4.3725   4.7941   4.8239
  9.7483   9.7780   9.7808   9.8067   9.8353   9.8464  23.3298  23.5356
 23.7820  23.8518  23.8599  23.9166  23.9334  23.9700  24.0158  24.0627
 24.0788  24.1353  25.8076  25.8116  25.8280  25.9278  25.9416  25.9808
 26.0975  26.1188  26.1604  26.1894  26.2928  26.4013  26.5475  26.5886
 26.6185  26.7318  26.8220  26.9824 215.7415 215.7713 215.7755 215.8079
215.8421 215.8523
 --------------------------------------------------------------

          Ground-State Mulliken Net Atomic Charges

     Atom                 Charge (a.u.)
  ----------------------------------------
      1 C                    -0.214171
      2 C                    -0.631336
      3 Cl                    0.585179
      4 C                     0.305394
      5 Cl                    0.488492
      6 C                    -1.513073
      7 H                     0.220004
      8 C                     0.334062
      9 Cl                    0.491976
     10 C                    -0.824299
     11 Cl                    0.594851
     12 C                     0.718186
     13 C                    -0.659480
     14 Cl                    0.332453
     15 C                    -0.398363
     16 H                     0.202044
     17 C                    -0.646119
     18 H                     0.188512
     19 C                     0.704345
     20 Cl                    0.477799
     21 C                    -0.973255
     22 H                     0.216800
  ----------------------------------------
  Sum of atomic charges =     0.000000

 -----------------------------------------------------------------
                    Cartesian Multipole Moments
 -----------------------------------------------------------------
    Charge (ESU x 10^10)
                -0.0000
    Dipole Moment (Debye)
         X       0.5254      Y      -0.1533      Z      -0.0182
       Tot       0.5476
    Quadrupole Moments (Debye-Ang)
        XX    -135.1433     XY      -4.2381     YY    -147.2118
        XZ      -5.1164     YZ       1.4431     ZZ    -148.0894
    Octopole Moments (Debye-Ang^2)
       XXX     -99.0144    XXY     -17.0362    XYY     -49.3017
       YYY       7.0889    XXZ      21.9161    XYZ       9.6017
       YYZ      29.3055    XZZ     -50.7432    YZZ      -5.4806
       ZZZ      91.3353
    Hexadecapole Moments (Debye-Ang^3)
      XXXX   -4526.0965   XXXY    -130.0308   XXYY   -1000.3163
      XYYY     -46.0365   YYYY   -1068.5080   XXXZ     597.8441
      XXYZ     134.1679   XYYZ     247.7690   YYYZ     253.1729
      XXZZ   -1443.2496   XYZZ     -34.5432   YYZZ    -867.6365
      XZZZ     738.8053   YZZZ     282.8539   ZZZZ   -4107.5689
 -----------------------------------------------------------------
 Calculating analytic gradient of the SCF energy
 Gradient of SCF Energy
            1           2           3           4           5           6
    1   0.0011528   0.0004084   0.0024083   0.0003408   0.0001508  -0.0002940
    2   0.0006862  -0.0012721  -0.0142485  -0.0002387   0.0000178   0.0000602
    3  -0.0006877   0.0009297  -0.0085368   0.0002614  -0.0002113   0.0003475
            7           8           9          10          11          12
    1   0.0000560   0.0003251   0.0000695  -0.0003707  -0.0000749  -0.0013465
    2  -0.0000467  -0.0000951  -0.0000195   0.0015225   0.0004936  -0.0003379
    3  -0.0000495  -0.0009502   0.0000049   0.0000860   0.0000475   0.0006205
           13          14          15          16          17          18
    1   0.0008240  -0.0026729  -0.0000781  -0.0000551   0.0003081  -0.0000574
    2   0.0003713   0.0139724   0.0003723  -0.0000464  -0.0000112   0.0000258
    3   0.0013577   0.0087701  -0.0002008   0.0000429  -0.0001632   0.0000207
           19          20          21          22
    1  -0.0003272   0.0000014  -0.0007711   0.0000027
    2  -0.0001032   0.0001166  -0.0015117   0.0002922
    3   0.0000419  -0.0000926  -0.0016796   0.0000408
 Max gradient component =       1.425E-02
 RMS gradient           =       2.968E-03
 Gradient time:  CPU 265.54 s  wall 265.57 s
 Geometry Optimization Parameters
   NAtoms,    NIC,     NZ,  NCons,   NDum,   NFix, NCnnct, MaxDiis
       22     163      22       0       0       0       0       0

 Cartesian Hessian Update
 Hessian updated using BFGS update


** GEOMETRY OPTIMIZATION IN DELOCALIZED INTERNAL COORDINATES **
   Searching for a Minimum

   Optimization Cycle:   5

                       Coordinates (Angstroms)
     ATOM                X               Y               Z
      1  C         0.0077805877   -0.0315950625    0.0028253192
      2  C        -0.0005745580    0.1128755340    1.4040160216
      3  Cl        1.5010127048    0.2297037331    2.2665632119
      4  C        -1.2080237866    0.1772332948    2.1063212059
      5  Cl       -1.2491404812    0.3592081526    3.8400536817
      6  C        -2.4163085577    0.1076569260    1.4282946153
      7  H        -3.3469098055    0.1641586982    1.9748618245
      8  C        -2.4303259470   -0.0413431738    0.0480410492
      9  Cl       -3.9806787971   -0.1413653149   -0.7461783725
     10  C        -1.2304011083   -0.1159490934   -0.6653402490
     11  Cl       -1.2881831564   -0.3846399429   -2.3901408777
     12  C         1.2904025509   -0.0721821715   -0.7529461930
     13  C         2.2921235884   -1.0216433715   -0.5066097225
     14  Cl        2.0748614122   -2.2496911661    0.7187975349
     15  C         3.4809755777   -1.0215725318   -1.2322995499
     16  H         4.2316010527   -1.7723101891   -1.0217893514
     17  C         3.7001245326   -0.0683974290   -2.2182519004
     18  H         4.6224620854   -0.0635926584   -2.7839020607
     19  C         2.7144156779    0.8822917841   -2.4656408029
     20  Cl        2.9787411175    2.1038275825   -3.6993443176
     21  C         1.5268483971    0.8845571703   -1.7505116602
     22  H         0.7826940216    1.6429705554   -1.9526880740
   Point Group: c1    Number of degrees of freedom:    60


   Energy is  -3221.122661839

 Hessian updated using BFGS update

 60 Hessian modes will be used to form the next step
  Hessian Eigenvalues:
     0.017613    0.017908    0.019561    0.020909    0.021000    0.022925
     0.023556    0.023833    0.023865    0.024090    0.024091    0.024114
     0.024116    0.024135    0.024137    0.024143    0.024164    0.027895
     0.034281    0.075426    0.160000    0.160005    0.160048    0.160250
     0.216907    0.224505    0.231618    0.235047    0.236009    0.247546
     0.249830    0.249992    0.249995    0.250003    0.250361    0.256443
     0.289451    0.292002    0.300925    0.301019    0.301100    0.301178
     0.317692    0.354986    0.356667    0.356669    0.356687    0.374786
     0.413241    0.427133    0.429896    0.455969    0.462743    0.467708
     0.471542    0.478097    0.478213    0.479126    0.484569    0.582760

 Minimum search - taking simple RFO step
 Searching for Lamda that Minimizes Along All modes
 Value Taken    Lamda =  -0.00751178
 Calculated Step too Large.  Step scaled by  0.664171
 Step Taken.  Stepsize is  0.300000

                             Maximum     Tolerance    Cnvgd?
         Gradient           0.012585      0.000300      NO
         Displacement       0.216209      0.001200      NO
         Energy change     -0.006325      0.000001      NO


 New Cartesian Coordinates Obtained by Inverse Iteration

 Displacement from previous Coordinates is:  0.555257
 ----------------------------------------------------------------
             Standard Nuclear Orientation (Angstroms)
    I     Atom           X                Y                Z
 ----------------------------------------------------------------
    1      C       0.0062579301    -0.0377096030     0.0028986821
    2      C       0.0020672869     0.1509695052     1.3973441849
    3      Cl      1.5097756369     0.3038086448     2.2476014993
    4      C      -1.2047898690     0.2226262745     2.1000869824
    5      Cl     -1.2459769575     0.4553637051     3.8277830270
    6      C      -2.4131132305     0.1149093873     1.4261966278
    7      H      -3.3433209769     0.1769580476     1.9731275283
    8      C      -2.4288477419    -0.0801944110     0.0518052350
    9      Cl     -3.9784560902    -0.2256148441    -0.7358234088
   10      C      -1.2281411826    -0.1622855841    -0.6610483393
   11      Cl     -1.2702188394    -0.4828077295    -2.3764847262
   12      C       1.2886856750    -0.0759313552    -0.7549303779
   13      C       2.2690804344    -1.0519542591    -0.5406343156
   14      Cl      2.0233474724    -2.3139397708     0.6474693924
   15      C       3.4591497460    -1.0497883656    -1.2643125326
   16      H       4.1958848291    -1.8207851831    -1.0796723366
   17      C       3.6968962870    -0.0652132191    -2.2149479289
   18      H       4.6198889142    -0.0571731058    -2.7795559924
   19      C       2.7298237476     0.9124961393    -2.4298828303
   20      Cl      3.0192447663     2.1696762541    -3.6215113780
   21      C       1.5409123343     0.9118983558    -1.7165615896
   22      H       0.8053469362     1.6848924428    -1.8948160704
 ----------------------------------------------------------------
 Nuclear Repulsion Energy =        2066.08474010 hartrees
 There are       89 alpha and       89 beta electrons
 Applying Cartesian multipole field
    Component          Value
    ---------          -----
     (2,0,0)        1.00000E-11
     (0,2,0)        2.00000E-11
     (0,0,2)       -3.00000E-11
 Nucleus-field energy     =    -0.0000000396 hartrees
 Requested basis set is 6-311++G(d,p)
 There are 170 shells and 472 basis functions
 A cutoff of  1.0D-15 yielded  10999 shell pairs
 There are     92834 function pairs (     99825 Cartesian)
 Smallest overlap matrix eigenvalue = 2.06E-07
 Linear dependence detected in AO basis
 Number of orthogonalized atomic orbitals = 467
 Maximum deviation from orthogonality = 5.828E-10
 Guess from superposition of atomic densities
 Warning:  Energy on first SCF cycle will be non-variational
 SAD guess density has 178.000000 electrons

 -----------------------------------------------------------------------
  General SCF calculation program by
  Eric Jon Sundstrom, Paul Horn, Yuezhi Mao, Dmitri Zuev, Alec White,
  David Stuck, Shaama M.S., Shane Yost, Joonho Lee, David Small,
  Daniel Levine, Susi Lehtola, Hugh Burton, Evgeny Epifanovsky,
  Bang C. Huynh
 -----------------------------------------------------------------------
 Exchange:     0.2000 Hartree-Fock + 0.0800 Slater + 0.7200 B88
 Correlation:  0.1900 VWN1RPA + 0.8100 LYP
 Using SG-1 standard quadrature grid
 A restricted SCF calculation will be
 performed using DIIS
 SCF converges when DIIS error is below 1.0e-08
 ---------------------------------------
  Cycle       Energy         DIIS error
 ---------------------------------------
    1   -3225.3704191449      2.83e-02  
    2   -3221.0057215316      2.09e-03  
    3   -3220.9550245355      2.43e-03  
    4   -3221.1216382847      4.22e-04  
    5   -3221.1262389863      1.34e-04  
    6   -3221.1265015418      8.71e-05  
    7   -3221.1267085277      2.10e-05  
    8   -3221.1267184991      8.97e-06  
    9   -3221.1267208088      1.85e-06  
   10   -3221.1267208895      7.97e-07  
   11   -3221.1267209065      2.07e-07  
   12   -3221.1267209075      9.03e-08  
   13   -3221.1267209077      2.73e-08  
   14   -3221.1267209078      8.45e-09  Convergence criterion met
 ---------------------------------------
 SCF time:   CPU 732.07s  wall 732.00s 
 SCF   energy in the final basis set =    -3221.1267209078
 Total energy in the final basis set =    -3221.1267209078

 --------------------------------------------------------------

                    Orbital Energies (a.u.)
 --------------------------------------------------------------

 Alpha MOs
 -- Occupied --
********-101.5789-101.5788-101.5750-101.5690-101.5679 -10.2794 -10.2780
-10.2766 -10.2761 -10.2634 -10.2602 -10.2458 -10.2325 -10.2265 -10.2153
-10.2139 -10.2132  -9.4940  -9.4937  -9.4933  -9.4903  -9.4835  -9.4832
 -7.2589  -7.2585  -7.2581  -7.2552  -7.2489  -7.2486  -7.2482  -7.2482
 -7.2482  -7.2479  -7.2478  -7.2476  -7.2451  -7.2443  -7.2383  -7.2380
 -7.2379  -7.2375  -0.9615  -0.9293  -0.9215  -0.8977  -0.8879  -0.8774
 -0.8476  -0.8389  -0.8091  -0.7677  -0.7430  -0.7416  -0.6804  -0.6450
 -0.6240  -0.6118  -0.5509  -0.5466  -0.5323  -0.5169  -0.5015  -0.4821
 -0.4702  -0.4680  -0.4590  -0.4569  -0.4380  -0.4346  -0.4211  -0.4127
 -0.4038  -0.4008  -0.3873  -0.3783  -0.3626  -0.3562  -0.3471  -0.3366
 -0.3347  -0.3332  -0.3307  -0.3270  -0.3195  -0.2983  -0.2760  -0.2659
 -0.2614
 -- Virtual --
 -0.0749  -0.0585  -0.0478  -0.0426  -0.0390  -0.0131  -0.0087  -0.0060
  0.0017   0.0049   0.0102   0.0159   0.0240   0.0278   0.0314   0.0398
  0.0424   0.0476   0.0533   0.0567   0.0606   0.0675   0.0700   0.0751
  0.0793   0.0808   0.0886   0.0916   0.0952   0.0999   0.1018   0.1023
  0.1065   0.1098   0.1113   0.1134   0.1177   0.1204   0.1218   0.1265
  0.1290   0.1313   0.1319   0.1350   0.1385   0.1422   0.1433   0.1470
  0.1492   0.1539   0.1558   0.1632   0.1684   0.1712   0.1759   0.1847
  0.1888   0.1928   0.1947   0.2011   0.2060   0.2100   0.2125   0.2184
  0.2204   0.2248   0.2258   0.2328   0.2351   0.2394   0.2430   0.2472
  0.2529   0.2539   0.2584   0.2595   0.2651   0.2696   0.2718   0.2740
  0.2817   0.2820   0.2839   0.2852   0.2887   0.2967   0.3016   0.3034
  0.3102   0.3151   0.3221   0.3287   0.3370   0.3386   0.3499   0.3552
  0.3962   0.4165   0.4254   0.4319   0.4336   0.4362   0.4441   0.4471
  0.4554   0.4607   0.4632   0.4686   0.4798   0.4855   0.4896   0.4946
  0.4995   0.5041   0.5077   0.5116   0.5271   0.5305   0.5432   0.5514
  0.5629   0.5642   0.5660   0.5768   0.5845   0.5902   0.5950   0.5982
  0.6053   0.6069   0.6162   0.6182   0.6209   0.6247   0.6398   0.6628
  0.6678   0.6714   0.6741   0.6797   0.6893   0.7010   0.7017   0.7129
  0.7233   0.7368   0.7535   0.7862   0.7956   0.7994   0.8155   0.8227
  0.8260   0.8317   0.8324   0.8402   0.8430   0.8454   0.8469   0.8504
  0.8526   0.8587   0.8599   0.8685   0.8728   0.8803   0.8840   0.8873
  0.8944   0.8970   0.9097   0.9162   0.9205   0.9243   0.9291   0.9338
  0.9367   0.9413   0.9484   0.9566   0.9589   0.9670   0.9703   0.9796
  0.9862   0.9888   0.9965   0.9983   1.0124   1.0245   1.0331   1.0487
  1.0524   1.0693   1.0936   1.1097   1.1434   1.1568   1.1654   1.1819
  1.1907   1.2210   1.2258   1.2272   1.2363   1.2527   1.2605   1.2646
  1.2831   1.2996   1.3035   1.3153   1.3370   1.3485   1.3681   1.3721
  1.4064   1.4472   1.4576   1.4812   1.5038   1.5187   1.5460   1.5543
  1.5691   1.5715   1.5875   1.6147   1.6197   1.6451   1.6710   1.6875
  1.6898   1.7023   1.7422   1.7562   1.7626   1.7820   1.8134   1.8248
  1.8341   1.8552   1.8790   1.8854   1.9141   1.9214   1.9314   1.9421
  1.9532   1.9681   1.9791   2.0126   2.0350   2.0468   2.0541   2.0740
  2.1341   2.1411   2.1462   2.1875   2.2166   2.2419   2.2504   2.2582
  2.2636   2.2782   2.2802   2.2965   2.3084   2.3279   2.3319   2.3442
  2.3677   2.3968   2.4024   2.4174   2.4458   2.4472   2.4576   2.4871
  2.4958   2.5273   2.5390   2.5427   2.5620   2.5816   2.5989   2.6110
  2.6285   2.6501   2.6590   2.6832   2.6917   2.7071   2.7111   2.7366
  2.7442   2.7529   2.7616   2.7874   2.7956   2.8110   2.8275   2.8476
  2.8772   2.9059   2.9519   2.9773   3.0485   3.0667   3.0756   3.0847
  3.1132   3.1287   3.1664   3.1955   3.2312   3.2600   3.2694   3.3398
  3.3681   3.4061   3.5122   3.5322   3.5616   3.6609   3.7633   3.7814
  3.8670   3.8963   3.9927   4.0507   4.1257   4.3619   4.7952   4.8254
  9.7517   9.7783   9.7818   9.8061   9.8353   9.8499  23.3317  23.5365
 23.7839  23.8529  23.8595  23.9189  23.9332  23.9716  24.0203  24.0649
 24.0802  24.1360  25.8054  25.8071  25.8270  25.9137  25.9253  25.9823
 26.1060  26.1172  26.1612  26.1858  26.3066  26.3766  26.5452  26.5893
 26.6154  26.7409  26.8154  26.9805 215.7451 215.7717 215.7764 215.8063
215.8385 215.8607
 --------------------------------------------------------------

          Ground-State Mulliken Net Atomic Charges

     Atom                 Charge (a.u.)
  ----------------------------------------
      1 C                    -0.192258
      2 C                    -0.648540
      3 Cl                    0.564678
      4 C                     0.297930
      5 Cl                    0.495535
      6 C                    -1.440591
      7 H                     0.221665
      8 C                     0.300558
      9 Cl                    0.498692
     10 C                    -0.795099
     11 Cl                    0.582338
     12 C                     0.653186
     13 C                    -0.752062
     14 Cl                    0.325329
     15 C                    -0.325521
     16 H                     0.202114
     17 C                    -0.656994
     18 H                     0.188699
     19 C                     0.692456
     20 Cl                    0.475343
     21 C                    -0.904389
     22 H                     0.216931
  ----------------------------------------
  Sum of atomic charges =     0.000000

 -----------------------------------------------------------------
                    Cartesian Multipole Moments
 -----------------------------------------------------------------
    Charge (ESU x 10^10)
                -0.0000
    Dipole Moment (Debye)
         X       0.5009      Y      -0.1425      Z      -0.0496
       Tot       0.5231
    Quadrupole Moments (Debye-Ang)
        XX    -135.2629     XY      -4.4102     YY    -147.1161
        XZ      -5.2778     YZ       1.5503     ZZ    -147.9545
    Octopole Moments (Debye-Ang^2)
       XXX    -100.7914    XXY     -17.2311    XYY     -49.2164
       YYY       7.0688    XXZ      21.4753    XYZ      10.1252
       YYZ      29.1989    XZZ     -50.4882    YZZ      -5.3760
       ZZZ      90.8643
    Hexadecapole Moments (Debye-Ang^3)
      XXXX   -4523.9550   XXXY    -159.5618   XXYY   -1009.3837
      XYYY     -76.8551   YYYY   -1137.4575   XXXZ     604.6372
      XXYZ     124.3501   XYYZ     249.6478   YYYZ     215.1680
      XXZZ   -1427.6022   XYZZ     -43.5621   YYZZ    -865.7661
      XZZZ     743.5631   YZZZ     250.6181   ZZZZ   -4028.4308
 -----------------------------------------------------------------
 Calculating analytic gradient of the SCF energy
 Gradient of SCF Energy
            1           2           3           4           5           6
    1   0.0004234   0.0006414   0.0015528  -0.0000746   0.0000094  -0.0001603
    2   0.0003585  -0.0008256  -0.0094946  -0.0000624  -0.0000562   0.0000511
    3  -0.0006632   0.0004255  -0.0055972   0.0002514  -0.0001532   0.0002527
            7           8           9          10          11          12
    1   0.0000216  -0.0001146   0.0000568   0.0000062   0.0003096  -0.0007317
    2  -0.0000344  -0.0000539   0.0000140   0.0012472   0.0001418  -0.0005974
    3   0.0000013  -0.0005086   0.0001819  -0.0001809   0.0001122   0.0005093
           13          14          15          16          17          18
    1   0.0001144  -0.0014411   0.0001154  -0.0000586   0.0003270  -0.0000494
    2   0.0008372   0.0088436   0.0002836  -0.0000458  -0.0001594   0.0000161
    3   0.0009154   0.0059278  -0.0002259   0.0000663  -0.0000826   0.0000087
           19          20          21          22
    1  -0.0005285   0.0000404  -0.0003760  -0.0000837
    2  -0.0000407   0.0001569  -0.0007233   0.0001439
    3   0.0002105  -0.0001228  -0.0013785   0.0000499
 Max gradient component =       9.495E-03
 RMS gradient           =       1.944E-03
 Gradient time:  CPU 264.47 s  wall 264.51 s
 Geometry Optimization Parameters
   NAtoms,    NIC,     NZ,  NCons,   NDum,   NFix, NCnnct, MaxDiis
       22     163      22       0       0       0       0       0

 Cartesian Hessian Update
 Hessian updated using BFGS update


** GEOMETRY OPTIMIZATION IN DELOCALIZED INTERNAL COORDINATES **
   Searching for a Minimum

   Optimization Cycle:   6

                       Coordinates (Angstroms)
     ATOM                X               Y               Z
      1  C         0.0062579301   -0.0377096030    0.0028986821
      2  C         0.0020672869    0.1509695052    1.3973441849
      3  Cl        1.5097756369    0.3038086448    2.2476014993
      4  C        -1.2047898690    0.2226262745    2.1000869824
      5  Cl       -1.2459769575    0.4553637051    3.8277830270
      6  C        -2.4131132305    0.1149093873    1.4261966278
      7  H        -3.3433209769    0.1769580476    1.9731275283
      8  C        -2.4288477419   -0.0801944110    0.0518052350
      9  Cl       -3.9784560902   -0.2256148441   -0.7358234088
     10  C        -1.2281411826   -0.1622855841   -0.6610483393
     11  Cl       -1.2702188394   -0.4828077295   -2.3764847262
     12  C         1.2886856750   -0.0759313552   -0.7549303779
     13  C         2.2690804344   -1.0519542591   -0.5406343156
     14  Cl        2.0233474724   -2.3139397708    0.6474693924
     15  C         3.4591497460   -1.0497883656   -1.2643125326
     16  H         4.1958848291   -1.8207851831   -1.0796723366
     17  C         3.6968962870   -0.0652132191   -2.2149479289
     18  H         4.6198889142   -0.0571731058   -2.7795559924
     19  C         2.7298237476    0.9124961393   -2.4298828303
     20  Cl        3.0192447663    2.1696762541   -3.6215113780
     21  C         1.5409123343    0.9118983558   -1.7165615896
     22  H         0.8053469362    1.6848924428   -1.8948160704
   Point Group: c1    Number of degrees of freedom:    60


   Energy is  -3221.126720908

 Hessian updated using BFGS update

 60 Hessian modes will be used to form the next step
  Hessian Eigenvalues:
     0.016245    0.017744    0.018934    0.020897    0.020967    0.022963
     0.023569    0.023829    0.023866    0.024089    0.024091    0.024114
     0.024115    0.024134    0.024141    0.024145    0.024164    0.025585
     0.028109    0.074350    0.160000    0.160006    0.160046    0.160252
     0.217038    0.224494    0.231645    0.235050    0.236005    0.247577
     0.249942    0.249995    0.249995    0.250043    0.250338    0.256554
     0.289433    0.292014    0.300934    0.301019    0.301102    0.301158
     0.317753    0.354985    0.356667    0.356669    0.356688    0.374711
     0.413255    0.427143    0.429897    0.455928    0.462749    0.467717
     0.471528    0.478089    0.478233    0.479131    0.484765    0.582904

 Minimum search - taking simple RFO step
 Searching for Lamda that Minimizes Along All modes
 Value Taken    Lamda =  -0.00494723
 Calculated Step too Large.  Step scaled by  0.666387
 Step Taken.  Stepsize is  0.300000

                             Maximum     Tolerance    Cnvgd?
         Gradient           0.008333      0.000300      NO
         Displacement       0.220635      0.001200      NO
         Energy change     -0.004059      0.000001      NO


 New Cartesian Coordinates Obtained by Inverse Iteration

 Displacement from previous Coordinates is:  0.524823
 ----------------------------------------------------------------
             Standard Nuclear Orientation (Angstroms)
    I     Atom           X                Y                Z
 ----------------------------------------------------------------
    1      C       0.0055033058    -0.0425178050     0.0041660266
    2      C       0.0029846539     0.1875455913     1.3911256452
    3      Cl      1.5139347162     0.3836843557     2.2303808535
    4      C      -1.2029969577     0.2628947784     2.0938634007
    5      Cl     -1.2440091714     0.5486277390     3.8137251011
    6      C      -2.4106191405     0.1162806245     1.4250318583
    7      H      -3.3408669001     0.1823943961     1.9715865505
    8      C      -2.4262826962    -0.1202646364     0.0573470337
    9      Cl     -3.9730740050    -0.3080083729    -0.7264366328
   10      C      -1.2252304992    -0.2056811938    -0.6546435891
   11      Cl     -1.2578516746    -0.5615439417    -2.3625474801
   12      C       1.2885247725    -0.0775473905    -0.7553793475
   13      C       2.2476714401    -1.0788509474    -0.5732269453
   14      Cl      1.9730686237    -2.3714367043     0.5772649678
   15      C       3.4381060289    -1.0762241782    -1.2958387703
   16      H       4.1608210431    -1.8660632223    -1.1374966033
   17      C       3.6941582015    -0.0639859730    -2.2126293396
   18      H       4.6172929897    -0.0542742483    -2.7770893972
   19      C       2.7461162033     0.9383520069    -2.3959037228
   20      Cl      3.0591902025     2.2256180650    -3.5484015124
   21      C       1.5563882290     0.9368989391    -1.6828557676
   22      H       0.8306677431     1.7243034442    -1.8379109968
 ----------------------------------------------------------------
 Nuclear Repulsion Energy =        2064.29507148 hartrees
 There are       89 alpha and       89 beta electrons
 Applying Cartesian multipole field
    Component          Value
    ---------          -----
     (2,0,0)        1.00000E-11
     (0,2,0)        2.00000E-11
     (0,0,2)       -3.00000E-11
 Nucleus-field energy     =    -0.0000000369 hartrees
 Requested basis set is 6-311++G(d,p)
 There are 170 shells and 472 basis functions
 A cutoff of  1.0D-15 yielded  11002 shell pairs
 There are     92905 function pairs (     99906 Cartesian)
 Smallest overlap matrix eigenvalue = 2.05E-07
 Linear dependence detected in AO basis
 Number of orthogonalized atomic orbitals = 467
 Maximum deviation from orthogonality = 3.427E-10
 Guess from superposition of atomic densities
 Warning:  Energy on first SCF cycle will be non-variational
 SAD guess density has 178.000000 electrons

 -----------------------------------------------------------------------
  General SCF calculation program by
  Eric Jon Sundstrom, Paul Horn, Yuezhi Mao, Dmitri Zuev, Alec White,
  David Stuck, Shaama M.S., Shane Yost, Joonho Lee, David Small,
  Daniel Levine, Susi Lehtola, Hugh Burton, Evgeny Epifanovsky,
  Bang C. Huynh
 -----------------------------------------------------------------------
 Exchange:     0.2000 Hartree-Fock + 0.0800 Slater + 0.7200 B88
 Correlation:  0.1900 VWN1RPA + 0.8100 LYP
 Using SG-1 standard quadrature grid
 A restricted SCF calculation will be
 performed using DIIS
 SCF converges when DIIS error is below 1.0e-08
 ---------------------------------------
  Cycle       Energy         DIIS error
 ---------------------------------------
    1   -3225.3642380748      2.82e-02  
    2   -3221.0083194796      2.09e-03  
    3   -3220.9578931936      2.43e-03  
    4   -3221.1244049978      4.19e-04  
    5   -3221.1289711557      1.28e-04  
    6   -3221.1292186813      7.98e-05  
    7   -3221.1293905833      2.03e-05  
    8   -3221.1293998137      8.99e-06  
    9   -3221.1294021330      1.82e-06  
   10   -3221.1294022119      7.81e-07  
   11   -3221.1294022281      1.99e-07  
   12   -3221.1294022291      8.69e-08  
   13   -3221.1294022292      2.64e-08  
   14   -3221.1294022294      7.66e-09  Convergence criterion met
 ---------------------------------------
 SCF time:   CPU 730.70s  wall 731.00s 
 SCF   energy in the final basis set =    -3221.1294022294
 Total energy in the final basis set =    -3221.1294022294

 --------------------------------------------------------------

                    Orbital Energies (a.u.)
 --------------------------------------------------------------

 Alpha MOs
 -- Occupied --
********-101.5789-101.5789-101.5759-101.5691-101.5686 -10.2792 -10.2780
-10.2767 -10.2762 -10.2633 -10.2604 -10.2452 -10.2321 -10.2266 -10.2153
-10.2139 -10.2133  -9.4941  -9.4937  -9.4934  -9.4910  -9.4837  -9.4836
 -7.2590  -7.2585  -7.2582  -7.2559  -7.2489  -7.2486  -7.2483  -7.2483
 -7.2483  -7.2482  -7.2479  -7.2477  -7.2458  -7.2450  -7.2384  -7.2383
 -7.2381  -7.2380  -0.9614  -0.9292  -0.9214  -0.8975  -0.8880  -0.8775
 -0.8471  -0.8393  -0.8091  -0.7676  -0.7431  -0.7420  -0.6802  -0.6447
 -0.6242  -0.6121  -0.5507  -0.5466  -0.5323  -0.5177  -0.5011  -0.4821
 -0.4703  -0.4678  -0.4589  -0.4568  -0.4377  -0.4346  -0.4211  -0.4117
 -0.4033  -0.4012  -0.3861  -0.3777  -0.3624  -0.3563  -0.3470  -0.3363
 -0.3346  -0.3326  -0.3310  -0.3271  -0.3235  -0.2968  -0.2774  -0.2657
 -0.2620
 -- Virtual --
 -0.0728  -0.0586  -0.0477  -0.0437  -0.0403  -0.0132  -0.0087  -0.0061
  0.0017   0.0047   0.0101   0.0156   0.0241   0.0275   0.0311   0.0401
  0.0421   0.0476   0.0535   0.0566   0.0603   0.0663   0.0703   0.0752
  0.0790   0.0807   0.0879   0.0923   0.0949   0.1000   0.1017   0.1024
  0.1065   0.1093   0.1106   0.1132   0.1174   0.1200   0.1215   0.1261
  0.1290   0.1310   0.1321   0.1350   0.1381   0.1423   0.1427   0.1467
  0.1485   0.1545   0.1563   0.1625   0.1674   0.1710   0.1758   0.1849
  0.1889   0.1930   0.1955   0.2006   0.2058   0.2098   0.2123   0.2185
  0.2200   0.2245   0.2264   0.2328   0.2355   0.2396   0.2413   0.2474
  0.2527   0.2537   0.2566   0.2598   0.2648   0.2695   0.2712   0.2743
  0.2791   0.2811   0.2848   0.2853   0.2910   0.2963   0.3019   0.3029
  0.3101   0.3167   0.3189   0.3284   0.3360   0.3386   0.3506   0.3550
  0.3958   0.4165   0.4273   0.4306   0.4335   0.4361   0.4432   0.4475
  0.4549   0.4614   0.4634   0.4682   0.4825   0.4849   0.4879   0.4962
  0.5014   0.5059   0.5088   0.5124   0.5269   0.5316   0.5430   0.5523
  0.5626   0.5659   0.5675   0.5755   0.5848   0.5903   0.5955   0.5983
  0.6032   0.6082   0.6162   0.6214   0.6232   0.6256   0.6418   0.6636
  0.6688   0.6724   0.6736   0.6791   0.6882   0.6977   0.7004   0.7119
  0.7244   0.7363   0.7579   0.7883   0.7965   0.7977   0.8175   0.8246
  0.8274   0.8321   0.8331   0.8399   0.8435   0.8459   0.8462   0.8504
  0.8536   0.8598   0.8625   0.8672   0.8719   0.8806   0.8822   0.8872
  0.8923   0.8962   0.9035   0.9145   0.9170   0.9215   0.9299   0.9324
  0.9395   0.9440   0.9475   0.9580   0.9591   0.9675   0.9747   0.9798
  0.9863   0.9914   0.9950   1.0002   1.0111   1.0246   1.0334   1.0461
  1.0518   1.0662   1.0995   1.1123   1.1442   1.1582   1.1647   1.1822
  1.1969   1.2208   1.2262   1.2265   1.2383   1.2520   1.2618   1.2665
  1.2872   1.2986   1.3012   1.3158   1.3380   1.3463   1.3700   1.3719
  1.4099   1.4431   1.4591   1.4804   1.5037   1.5169   1.5496   1.5557
  1.5705   1.5724   1.5879   1.6138   1.6187   1.6439   1.6718   1.6871
  1.6904   1.7024   1.7422   1.7561   1.7605   1.7814   1.8123   1.8241
  1.8324   1.8534   1.8781   1.8832   1.9181   1.9269   1.9319   1.9422
  1.9533   1.9674   1.9800   2.0146   2.0349   2.0469   2.0544   2.0739
  2.1331   2.1391   2.1443   2.1901   2.2188   2.2403   2.2498   2.2590
  2.2651   2.2740   2.2817   2.2968   2.3062   2.3293   2.3326   2.3416
  2.3689   2.3992   2.4029   2.4209   2.4481   2.4485   2.4568   2.4835
  2.4923   2.5258   2.5383   2.5433   2.5628   2.5816   2.5990   2.6101
  2.6262   2.6509   2.6631   2.6842   2.6931   2.7052   2.7088   2.7356
  2.7443   2.7525   2.7593   2.7893   2.7947   2.8107   2.8275   2.8490
  2.8706   2.9046   2.9550   2.9797   3.0504   3.0683   3.0775   3.0842
  3.1140   3.1280   3.1655   3.1968   3.2362   3.2596   3.2707   3.3413
  3.3683   3.4059   3.5133   3.5339   3.5637   3.6624   3.7662   3.7820
  3.8683   3.8963   3.9940   4.0506   4.1257   4.3529   4.7967   4.8263
  9.7552   9.7788   9.7819   9.8061   9.8270   9.8572  23.3337  23.5370
 23.7850  23.8537  23.8603  23.9205  23.9341  23.9734  24.0230  24.0666
 24.0825  24.1371  25.8035  25.8052  25.8264  25.9139  25.9255  25.9719
 26.1124  26.1197  26.1642  26.1888  26.3128  26.3452  26.5429  26.5931
 26.6135  26.7545  26.8027  26.9804 215.7488 215.7722 215.7763 215.8053
215.8298 215.8694
 --------------------------------------------------------------

          Ground-State Mulliken Net Atomic Charges

     Atom                 Charge (a.u.)
  ----------------------------------------
      1 C                    -0.207539
      2 C                    -0.674200
      3 Cl                    0.554112
      4 C                     0.290963
      5 Cl                    0.504037
      6 C                    -1.353480
      7 H                     0.223665
      8 C                     0.277822
      9 Cl                    0.505144
     10 C                    -0.778061
     11 Cl                    0.585193
     12 C                     0.517381
     13 C                    -0.806600
     14 Cl                    0.337048
     15 C                    -0.256252
     16 H                     0.202424
     17 C                    -0.657701
     18 H                     0.189184
     19 C                     0.670103
     20 Cl                    0.475549
     21 C                    -0.815656
     22 H                     0.216864
  ----------------------------------------
  Sum of atomic charges =     0.000000

 -----------------------------------------------------------------
                    Cartesian Multipole Moments
 -----------------------------------------------------------------
    Charge (ESU x 10^10)
                 0.0000
    Dipole Moment (Debye)
         X       0.4783      Y      -0.1380      Z      -0.0772
       Tot       0.5037
    Quadrupole Moments (Debye-Ang)
        XX    -135.3997     XY      -4.5482     YY    -147.0314
        XZ      -5.4100     YZ       1.6315     ZZ    -147.8074
    Octopole Moments (Debye-Ang^2)
       XXX    -102.3905    XXY     -17.5787    XYY     -49.0828
       YYY       6.5310    XXZ      21.0450    XYZ      10.6436
       YYZ      29.1015    XZZ     -50.1680    YZZ      -5.4470
       ZZZ      90.4060
    Hexadecapole Moments (Debye-Ang^3)
      XXXX   -4522.9204   XXXY    -187.9266   XXYY   -1018.3178
      XYYY    -106.4484   YYYY   -1204.8311   XXXZ     611.6459
      XXYZ     114.6041   XYYZ     251.4672   YYYZ     177.9880
      XXZZ   -1412.4885   XYZZ     -52.4585   YYZZ    -864.3574
      XZZZ     748.8805   YZZZ     218.2705   ZZZZ   -3953.9641
 -----------------------------------------------------------------
 Calculating analytic gradient of the SCF energy
 Gradient of SCF Energy
            1           2           3           4           5           6
    1  -0.0003147   0.0003768   0.0010317   0.0000595   0.0000899   0.0000205
    2   0.0000835  -0.0004975  -0.0061547  -0.0000329  -0.0000195   0.0000317
    3  -0.0002984   0.0000996  -0.0034384   0.0000898  -0.0000644  -0.0000119
            7           8           9          10          11          12
    1   0.0000129  -0.0001240   0.0001823  -0.0000183   0.0001943   0.0001425
    2   0.0000119  -0.0000644   0.0000487   0.0007312   0.0001553  -0.0005177
    3   0.0000000  -0.0002057  -0.0000321  -0.0001455   0.0001315   0.0002097
           13          14          15          16          17          18
    1  -0.0002640  -0.0007914   0.0001698  -0.0000364   0.0002033  -0.0000347
    2   0.0011155   0.0054182   0.0000990  -0.0000142  -0.0001496   0.0000194
    3   0.0005980   0.0039542  -0.0001780   0.0000314   0.0000412  -0.0000090
           19          20          21          22
    1  -0.0003964   0.0000375  -0.0003059  -0.0002349
    2   0.0000075   0.0000686  -0.0003105  -0.0000295
    3   0.0001649  -0.0000838  -0.0008852   0.0000320
 Max gradient component =       6.155E-03
 RMS gradient           =       1.238E-03
 Gradient time:  CPU 261.06 s  wall 261.10 s
 Geometry Optimization Parameters
   NAtoms,    NIC,     NZ,  NCons,   NDum,   NFix, NCnnct, MaxDiis
       22     163      22       0       0       0       0       0

 Cartesian Hessian Update
 Hessian updated using BFGS update


** GEOMETRY OPTIMIZATION IN DELOCALIZED INTERNAL COORDINATES **
   Searching for a Minimum

   Optimization Cycle:   7

                       Coordinates (Angstroms)
     ATOM                X               Y               Z
      1  C         0.0055033058   -0.0425178050    0.0041660266
      2  C         0.0029846539    0.1875455913    1.3911256452
      3  Cl        1.5139347162    0.3836843557    2.2303808535
      4  C        -1.2029969577    0.2628947784    2.0938634007
      5  Cl       -1.2440091714    0.5486277390    3.8137251011
      6  C        -2.4106191405    0.1162806245    1.4250318583
      7  H        -3.3408669001    0.1823943961    1.9715865505
      8  C        -2.4262826962   -0.1202646364    0.0573470337
      9  Cl       -3.9730740050   -0.3080083729   -0.7264366328
     10  C        -1.2252304992   -0.2056811938   -0.6546435891
     11  Cl       -1.2578516746   -0.5615439417   -2.3625474801
     12  C         1.2885247725   -0.0775473905   -0.7553793475
     13  C         2.2476714401   -1.0788509474   -0.5732269453
     14  Cl        1.9730686237   -2.3714367043    0.5772649678
     15  C         3.4381060289   -1.0762241782   -1.2958387703
     16  H         4.1608210431   -1.8660632223   -1.1374966033
     17  C         3.6941582015   -0.0639859730   -2.2126293396
     18  H         4.6172929897   -0.0542742483   -2.7770893972
     19  C         2.7461162033    0.9383520069   -2.3959037228
     20  Cl        3.0591902025    2.2256180650   -3.5484015124
     21  C         1.5563882290    0.9368989391   -1.6828557676
     22  H         0.8306677431    1.7243034442   -1.8379109968
   Point Group: c1    Number of degrees of freedom:    60


   Energy is  -3221.129402229

 Hessian updated using BFGS update

 60 Hessian modes will be used to form the next step
  Hessian Eigenvalues:
     0.012117    0.017803    0.018806    0.020871    0.020947    0.022723
     0.023021    0.023648    0.023846    0.023894    0.024090    0.024092
     0.024115    0.024116    0.024136    0.024143    0.024149    0.024213
     0.028157    0.073997    0.160000    0.160006    0.160044    0.160288
     0.217057    0.224546    0.231633    0.235048    0.236019    0.247579
     0.249985    0.249995    0.250008    0.250027    0.250314    0.256746
     0.289419    0.292109    0.300934    0.301024    0.301097    0.301143
     0.317750    0.354994    0.356667    0.356669    0.356688    0.374774
     0.413276    0.427146    0.429902    0.455888    0.462664    0.467707
     0.471530    0.478076    0.478230    0.479132    0.484946    0.582455

 Minimum search - taking simple RFO step
 Searching for Lamda that Minimizes Along All modes
 Value Taken    Lamda =  -0.00319211
 Calculated Step too Large.  Step scaled by  0.673431
 Step Taken.  Stepsize is  0.300000

                             Maximum     Tolerance    Cnvgd?
         Gradient           0.005364      0.000300      NO
         Displacement       0.216024      0.001200      NO
         Energy change     -0.002681      0.000001      NO


 New Cartesian Coordinates Obtained by Inverse Iteration

 Displacement from previous Coordinates is:  0.546725
 ----------------------------------------------------------------
             Standard Nuclear Orientation (Angstroms)
    I     Atom           X                Y                Z
 ----------------------------------------------------------------
    1      C       0.0044897984    -0.0384901341     0.0040661945
    2      C       0.0024356399     0.2298698435     1.3831421370
    3      Cl      1.5158387929     0.4720937298     2.2089724135
    4      C      -1.2026657363     0.3025699475     2.0872448294
    5      Cl     -1.2453939831     0.6357944059     3.7985685094
    6      C      -2.4087335184     0.1124486917     1.4258835329
    7      H      -3.3387896115     0.1748695121     1.9733680326
    8      C      -2.4235910964    -0.1620606658     0.0654291462
    9      Cl     -3.9681325389    -0.4036937225    -0.7080644335
   10      C      -1.2222277675    -0.2428785932    -0.6475681043
   11      Cl     -1.2438517522    -0.6376671153    -2.3465263693
   12      C       1.2875031242    -0.0734387663    -0.7573845672
   13      C       2.2221875664    -1.1019268741    -0.6075409930
   14      Cl      1.9149812474    -2.4205046258     0.5061236090
   15      C       3.4130026292    -1.1031562480    -1.3288309136
   16      H       4.1186973617    -1.9128578423    -1.1961186788
   17      C       3.6916559348    -0.0669368248    -2.2122573973
   18      H       4.6153846216    -0.0592167555    -2.7758701848
   19      C       2.7671033519     0.9619957368    -2.3632705206
   20      Cl      3.1100636013     2.2775138594    -3.4742527595
   21      C       1.5765249078     0.9646358295    -1.6503560091
   22      H       0.8670145352     1.7712379374    -1.7806261410
 ----------------------------------------------------------------
 Nuclear Repulsion Energy =        2062.77763881 hartrees
 There are       89 alpha and       89 beta electrons
 Applying Cartesian multipole field
    Component          Value
    ---------          -----
     (2,0,0)        1.00000E-11
     (0,2,0)        2.00000E-11
     (0,0,2)       -3.00000E-11
 Nucleus-field energy     =    -0.0000000340 hartrees
 Requested basis set is 6-311++G(d,p)
 There are 170 shells and 472 basis functions
 A cutoff of  1.0D-15 yielded  10995 shell pairs
 There are     92909 function pairs (     99921 Cartesian)
 Smallest overlap matrix eigenvalue = 2.00E-07
 Linear dependence detected in AO basis
 Number of orthogonalized atomic orbitals = 467
 Maximum deviation from orthogonality = 1.243E-09
 Guess from superposition of atomic densities
 Warning:  Energy on first SCF cycle will be non-variational
 SAD guess density has 178.000000 electrons

 -----------------------------------------------------------------------
  General SCF calculation program by
  Eric Jon Sundstrom, Paul Horn, Yuezhi Mao, Dmitri Zuev, Alec White,
  David Stuck, Shaama M.S., Shane Yost, Joonho Lee, David Small,
  Daniel Levine, Susi Lehtola, Hugh Burton, Evgeny Epifanovsky,
  Bang C. Huynh
 -----------------------------------------------------------------------
 Exchange:     0.2000 Hartree-Fock + 0.0800 Slater + 0.7200 B88
 Correlation:  0.1900 VWN1RPA + 0.8100 LYP
 Using SG-1 standard quadrature grid
 A restricted SCF calculation will be
 performed using DIIS
 SCF converges when DIIS error is below 1.0e-08
 ---------------------------------------
  Cycle       Energy         DIIS error
 ---------------------------------------
    1   -3225.3585406259      2.82e-02  
    2   -3221.0099267469      2.09e-03  
    3   -3220.9596397616      2.43e-03  
    4   -3221.1261867930      4.16e-04  
    5   -3221.1307229748      1.24e-04  
    6   -3221.1309638365      7.41e-05  
    7   -3221.1311106083      1.93e-05  
    8   -3221.1311188025      8.84e-06  
    9   -3221.1311210434      1.82e-06  
   10   -3221.1311211222      7.68e-07  
   11   -3221.1311211380      1.93e-07  
   12   -3221.1311211388      8.37e-08  
   13   -3221.1311211390      2.55e-08  
   14   -3221.1311211391      6.62e-09  Convergence criterion met
 ---------------------------------------
 SCF time:   CPU 730.15s  wall 730.00s 
 SCF   energy in the final basis set =    -3221.1311211391
 Total energy in the final basis set =    -3221.1311211391

 --------------------------------------------------------------

                    Orbital Energies (a.u.)
 --------------------------------------------------------------

 Alpha MOs
 -- Occupied --
********-101.5790-101.5789-101.5766-101.5692-101.5691 -10.2790 -10.2780
-10.2767 -10.2763 -10.2631 -10.2605 -10.2447 -10.2319 -10.2267 -10.2152
-10.2139 -10.2133  -9.4941  -9.4937  -9.4936  -9.4915  -9.4841  -9.4837
 -7.2590  -7.2584  -7.2583  -7.2565  -7.2489  -7.2488  -7.2485  -7.2484
 -7.2484  -7.2483  -7.2479  -7.2478  -7.2463  -7.2456  -7.2388  -7.2385
 -7.2384  -7.2381  -0.9613  -0.9291  -0.9212  -0.8973  -0.8882  -0.8777
 -0.8468  -0.8395  -0.8090  -0.7675  -0.7431  -0.7422  -0.6801  -0.6443
 -0.6244  -0.6122  -0.5506  -0.5467  -0.5323  -0.5184  -0.5008  -0.4821
 -0.4703  -0.4677  -0.4588  -0.4567  -0.4375  -0.4347  -0.4210  -0.4108
 -0.4030  -0.4016  -0.3852  -0.3772  -0.3622  -0.3562  -0.3469  -0.3361
 -0.3349  -0.3318  -0.3311  -0.3274  -0.3265  -0.2954  -0.2788  -0.2656
 -0.2622
 -- Virtual --
 -0.0707  -0.0588  -0.0478  -0.0447  -0.0414  -0.0133  -0.0087  -0.0062
  0.0016   0.0045   0.0100   0.0154   0.0241   0.0272   0.0309   0.0404
  0.0418   0.0475   0.0539   0.0566   0.0599   0.0650   0.0709   0.0754
  0.0786   0.0804   0.0872   0.0930   0.0946   0.1001   0.1016   0.1026
  0.1064   0.1091   0.1100   0.1131   0.1166   0.1200   0.1215   0.1256
  0.1287   0.1306   0.1323   0.1351   0.1379   0.1418   0.1426   0.1466
  0.1479   0.1550   0.1573   0.1618   0.1660   0.1710   0.1755   0.1855
  0.1892   0.1933   0.1965   0.2001   0.2055   0.2088   0.2126   0.2185
  0.2196   0.2243   0.2260   0.2311   0.2357   0.2379   0.2408   0.2492
  0.2524   0.2534   0.2553   0.2600   0.2636   0.2694   0.2714   0.2744
  0.2772   0.2805   0.2850   0.2860   0.2933   0.2967   0.3009   0.3032
  0.3063   0.3172   0.3190   0.3279   0.3350   0.3392   0.3521   0.3552
  0.3952   0.4166   0.4282   0.4313   0.4339   0.4362   0.4424   0.4479
  0.4538   0.4622   0.4634   0.4672   0.4845   0.4853   0.4869   0.4973
  0.5026   0.5065   0.5098   0.5148   0.5268   0.5328   0.5430   0.5529
  0.5616   0.5680   0.5697   0.5745   0.5849   0.5897   0.5962   0.5973
  0.6016   0.6106   0.6167   0.6237   0.6246   0.6277   0.6418   0.6628
  0.6642   0.6717   0.6779   0.6789   0.6866   0.6956   0.6983   0.7109
  0.7260   0.7359   0.7608   0.7898   0.7953   0.7970   0.8186   0.8255
  0.8274   0.8321   0.8347   0.8397   0.8440   0.8455   0.8470   0.8506
  0.8548   0.8608   0.8654   0.8677   0.8719   0.8795   0.8822   0.8866
  0.8878   0.8959   0.9006   0.9088   0.9144   0.9211   0.9300   0.9344
  0.9428   0.9467   0.9474   0.9590   0.9594   0.9677   0.9796   0.9810
  0.9868   0.9918   0.9952   1.0018   1.0089   1.0263   1.0347   1.0443
  1.0528   1.0637   1.1047   1.1137   1.1443   1.1597   1.1649   1.1822
  1.2048   1.2213   1.2265   1.2273   1.2394   1.2522   1.2636   1.2680
  1.2881   1.2980   1.3019   1.3155   1.3362   1.3452   1.3704   1.3724
  1.4120   1.4360   1.4622   1.4788   1.5033   1.5136   1.5542   1.5563
  1.5718   1.5731   1.5883   1.6123   1.6184   1.6427   1.6725   1.6864
  1.6914   1.7024   1.7405   1.7557   1.7594   1.7816   1.8107   1.8227
  1.8301   1.8518   1.8769   1.8816   1.9206   1.9313   1.9333   1.9424
  1.9534   1.9666   1.9803   2.0174   2.0347   2.0466   2.0543   2.0745
  2.1301   2.1377   2.1421   2.1929   2.2215   2.2387   2.2501   2.2582
  2.2675   2.2702   2.2857   2.3003   2.3036   2.3263   2.3361   2.3387
  2.3694   2.3994   2.4043   2.4248   2.4485   2.4513   2.4555   2.4744
  2.4949   2.5239   2.5377   2.5445   2.5624   2.5810   2.6016   2.6082
  2.6227   2.6504   2.6670   2.6844   2.6946   2.7043   2.7074   2.7354
  2.7449   2.7521   2.7571   2.7878   2.7980   2.8114   2.8276   2.8516
  2.8634   2.9029   2.9577   2.9818   3.0522   3.0704   3.0794   3.0850
  3.1154   3.1268   3.1633   3.1984   3.2417   3.2581   3.2726   3.3426
  3.3687   3.4064   3.5135   3.5360   3.5655   3.6639   3.7692   3.7826
  3.8693   3.8956   3.9953   4.0506   4.1257   4.3456   4.7980   4.8260
  9.7591   9.7792   9.7816   9.8060   9.8236   9.8562  23.3360  23.5376
 23.7859  23.8537  23.8605  23.9212  23.9335  23.9754  24.0243  24.0677
 24.0850  24.1382  25.8012  25.8054  25.8259  25.9206  25.9367  25.9547
 26.1135  26.1263  26.1642  26.2014  26.2889  26.3420  26.5393  26.5979
 26.6127  26.7642  26.7903  26.9858 215.7528 215.7728 215.7757 215.8042
215.8278 215.8677
 --------------------------------------------------------------

          Ground-State Mulliken Net Atomic Charges

     Atom                 Charge (a.u.)
  ----------------------------------------
      1 C                    -0.250767
      2 C                    -0.714019
      3 Cl                    0.554995
      4 C                     0.298235
      5 Cl                    0.513807
      6 C                    -1.233454
      7 H                     0.226407
      8 C                     0.303747
      9 Cl                    0.512012
     10 C                    -0.807486
     11 Cl                    0.593893
     12 C                     0.356860
     13 C                    -0.865944
     14 Cl                    0.368944
     15 C                    -0.209840
     16 H                     0.203779
     17 C                    -0.657262
     18 H                     0.189734
     19 C                     0.633839
     20 Cl                    0.476713
     21 C                    -0.710905
     22 H                     0.216712
  ----------------------------------------
  Sum of atomic charges =     0.000000

 -----------------------------------------------------------------
                    Cartesian Multipole Moments
 -----------------------------------------------------------------
    Charge (ESU x 10^10)
                 0.0000
    Dipole Moment (Debye)
         X       0.4581      Y      -0.1412      Z      -0.0983
       Tot       0.4894
    Quadrupole Moments (Debye-Ang)
        XX    -135.5725     XY      -4.6752     YY    -146.9420
        XZ      -5.5390     YZ       1.6842     ZZ    -147.6581
    Octopole Moments (Debye-Ang^2)
       XXX    -104.1682    XXY     -18.1262    XYY     -48.8937
       YYY       5.9702    XXZ      20.7650    XYZ      11.1960
       YYZ      28.8891    XZZ     -49.8174    YZZ      -5.7247
       ZZZ      89.8986
    Hexadecapole Moments (Debye-Ang^3)
      XXXX   -4526.7245   XXXY    -221.0025   XXYY   -1028.0540
      XYYY    -140.8775   YYYY   -1274.0208   XXXZ     623.1586
      XXYZ     104.6072   XYYZ     254.6811   YYYZ     140.1578
      XXZZ   -1397.9154   XYZZ     -63.2618   YYZZ    -862.9470
      XZZZ     758.1536   YZZZ     184.6405   ZZZZ   -3878.4454
 -----------------------------------------------------------------
 Calculating analytic gradient of the SCF energy
 Gradient of SCF Energy
            1           2           3           4           5           6
    1  -0.0006981   0.0001113   0.0008389   0.0000421   0.0000133   0.0000160
    2  -0.0000595  -0.0003024  -0.0038412   0.0000477  -0.0000176  -0.0000387
    3  -0.0001483  -0.0001784  -0.0019856  -0.0000115   0.0000010  -0.0001186
            7           8           9          10          11          12
    1  -0.0000175  -0.0002406   0.0000713   0.0003106   0.0003331   0.0004923
    2   0.0000087   0.0000241   0.0000367   0.0005753   0.0000567  -0.0004367
    3   0.0000207   0.0001618   0.0000210  -0.0002172   0.0000944  -0.0000265
           13          14          15          16          17          18
    1  -0.0003316  -0.0004033   0.0001375  -0.0000069   0.0000358  -0.0000118
    2   0.0010007   0.0030994  -0.0000223   0.0000160  -0.0000546   0.0000334
    3   0.0003342   0.0025503  -0.0000589   0.0000095   0.0000690  -0.0000056
           19          20          21          22
    1  -0.0001556   0.0000252  -0.0003319  -0.0002300
    2   0.0000481  -0.0000054  -0.0001014  -0.0000672
    3   0.0000243  -0.0000219  -0.0005114  -0.0000024
 Max gradient component =       3.841E-03
 RMS gradient           =       7.706E-04
 Gradient time:  CPU 274.75 s  wall 274.79 s
 Geometry Optimization Parameters
   NAtoms,    NIC,     NZ,  NCons,   NDum,   NFix, NCnnct, MaxDiis
       22     163      22       0       0       0       0       0

 Cartesian Hessian Update
 Hessian updated using BFGS update


** GEOMETRY OPTIMIZATION IN DELOCALIZED INTERNAL COORDINATES **
   Searching for a Minimum

   Optimization Cycle:   8

                       Coordinates (Angstroms)
     ATOM                X               Y               Z
      1  C         0.0044897984   -0.0384901341    0.0040661945
      2  C         0.0024356399    0.2298698435    1.3831421370
      3  Cl        1.5158387929    0.4720937298    2.2089724135
      4  C        -1.2026657363    0.3025699475    2.0872448294
      5  Cl       -1.2453939831    0.6357944059    3.7985685094
      6  C        -2.4087335184    0.1124486917    1.4258835329
      7  H        -3.3387896115    0.1748695121    1.9733680326
      8  C        -2.4235910964   -0.1620606658    0.0654291462
      9  Cl       -3.9681325389   -0.4036937225   -0.7080644335
     10  C        -1.2222277675   -0.2428785932   -0.6475681043
     11  Cl       -1.2438517522   -0.6376671153   -2.3465263693
     12  C         1.2875031242   -0.0734387663   -0.7573845672
     13  C         2.2221875664   -1.1019268741   -0.6075409930
     14  Cl        1.9149812474   -2.4205046258    0.5061236090
     15  C         3.4130026292   -1.1031562480   -1.3288309136
     16  H         4.1186973617   -1.9128578423   -1.1961186788
     17  C         3.6916559348   -0.0669368248   -2.2122573973
     18  H         4.6153846216   -0.0592167555   -2.7758701848
     19  C         2.7671033519    0.9619957368   -2.3632705206
     20  Cl        3.1100636013    2.2775138594   -3.4742527595
     21  C         1.5765249078    0.9646358295   -1.6503560091
     22  H         0.8670145352    1.7712379374   -1.7806261410
   Point Group: c1    Number of degrees of freedom:    60


   Energy is  -3221.131121139

 Hessian updated using BFGS update

 60 Hessian modes will be used to form the next step
  Hessian Eigenvalues:
     0.008809    0.017822    0.018717    0.020842    0.020937    0.022225
     0.023020    0.023643    0.023841    0.023885    0.024090    0.024091
     0.024115    0.024117    0.024136    0.024143    0.024152    0.024201
     0.028162    0.073790    0.160000    0.160008    0.160045    0.160269
     0.216999    0.224556    0.231621    0.235047    0.236010    0.247581
     0.249891    0.249994    0.249999    0.250009    0.250307    0.256747
     0.289433    0.292061    0.300933    0.301019    0.301099    0.301147
     0.317984    0.354992    0.356667    0.356670    0.356689    0.374758
     0.413259    0.427125    0.429902    0.455873    0.462581    0.467752
     0.471533    0.478115    0.478213    0.479133    0.484960    0.582028

 Minimum search - taking simple RFO step
 Searching for Lamda that Minimizes Along All modes
 Value Taken    Lamda =  -0.00183553
 Calculated Step too Large.  Step scaled by  0.731963
 Step Taken.  Stepsize is  0.300000

                             Maximum     Tolerance    Cnvgd?
         Gradient           0.003328      0.000300      NO
         Displacement       0.216223      0.001200      NO
         Energy change     -0.001719      0.000001      NO


 New Cartesian Coordinates Obtained by Inverse Iteration

 Displacement from previous Coordinates is:  0.549187
 ----------------------------------------------------------------
             Standard Nuclear Orientation (Angstroms)
    I     Atom           X                Y                Z
 ----------------------------------------------------------------
    1      C       0.0037417869    -0.0316444149     0.0037482301
    2      C       0.0006710807     0.2731181233     1.3744900110
    3      Cl      1.5140230075     0.5668482213     2.1854607783
    4      C      -1.2034167806     0.3391654189     2.0805047145
    5      Cl     -1.2486330350     0.7192075873     3.7819391407
    6      C      -2.4067654868     0.1044174358     1.4278167490
    7      H      -3.3365595081     0.1609691394     1.9763927816
    8      C      -2.4196304105    -0.2058955787     0.0749828067
    9      Cl     -3.9600014807    -0.5021061844    -0.6878434212
   10      C      -1.2186054553    -0.2786778063    -0.6393417760
   11      Cl     -1.2319341122    -0.7060531505    -2.3299635181
   12      C       1.2866019290    -0.0661690775    -0.7587981111
   13      C       2.1956139329    -1.1211555444    -0.6412623018
   14      Cl      1.8544891835    -2.4623368269     0.4358459430
   15      C       3.3861177386    -1.1288837115    -1.3622863978
   16      H       4.0728143352    -1.9585124530    -1.2552544136
   17      C       3.6890172674    -0.0721886155    -2.2134275390
   18      H       4.6127197982    -0.0690184685    -2.7771842053
   19      C       2.7901017902     0.9831696842    -2.3311654123
   20      Cl      3.1648357373     2.3238591252    -3.4008911564
   21      C       1.5993134391     0.9926212993    -1.6174538711
   22      H       0.9089823513     1.8194671238    -1.7221776986
 ----------------------------------------------------------------
 Nuclear Repulsion Energy =        2061.70220137 hartrees
 There are       89 alpha and       89 beta electrons
 Applying Cartesian multipole field
    Component          Value
    ---------          -----
     (2,0,0)        1.00000E-11
     (0,2,0)        2.00000E-11
     (0,0,2)       -3.00000E-11
 Nucleus-field energy     =    -0.0000000311 hartrees
 Requested basis set is 6-311++G(d,p)
 There are 170 shells and 472 basis functions
 A cutoff of  1.0D-15 yielded  10997 shell pairs
 There are     92901 function pairs (     99910 Cartesian)
 Smallest overlap matrix eigenvalue = 1.92E-07
 Linear dependence detected in AO basis
 Number of orthogonalized atomic orbitals = 467
 Maximum deviation from orthogonality = 4.663E-10
 Guess from superposition of atomic densities
 Warning:  Energy on first SCF cycle will be non-variational
 SAD guess density has 178.000000 electrons

 -----------------------------------------------------------------------
  General SCF calculation program by
  Eric Jon Sundstrom, Paul Horn, Yuezhi Mao, Dmitri Zuev, Alec White,
  David Stuck, Shaama M.S., Shane Yost, Joonho Lee, David Small,
  Daniel Levine, Susi Lehtola, Hugh Burton, Evgeny Epifanovsky,
  Bang C. Huynh
 -----------------------------------------------------------------------
 Exchange:     0.2000 Hartree-Fock + 0.0800 Slater + 0.7200 B88
 Correlation:  0.1900 VWN1RPA + 0.8100 LYP
 Using SG-1 standard quadrature grid
 A restricted SCF calculation will be
 performed using DIIS
 SCF converges when DIIS error is below 1.0e-08
 ---------------------------------------
  Cycle       Energy         DIIS error
 ---------------------------------------
    1   -3225.3554214551      2.82e-02  
    2   -3221.0108759985      2.09e-03  
    3   -3220.9606846414      2.43e-03  
    4   -3221.1272820736      4.15e-04  
    5   -3221.1317992813      1.21e-04  
    6   -3221.1320375954      6.96e-05  
    7   -3221.1321666671      1.80e-05  
    8   -3221.1321737239      8.48e-06  
    9   -3221.1321757658      1.83e-06  
   10   -3221.1321758464      7.57e-07  
   11   -3221.1321758616      1.91e-07  
   12   -3221.1321758625      8.16e-08  
   13   -3221.1321758628      2.50e-08  
   14   -3221.1321758630      5.77e-09  Convergence criterion met
 ---------------------------------------
 SCF time:   CPU 751.81s  wall 752.00s 
 SCF   energy in the final basis set =    -3221.1321758630
 Total energy in the final basis set =    -3221.1321758630

 --------------------------------------------------------------

                    Orbital Energies (a.u.)
 --------------------------------------------------------------

 Alpha MOs
 -- Occupied --
********-101.5791-101.5788-101.5772-101.5696-101.5691 -10.2789 -10.2781
-10.2767 -10.2764 -10.2630 -10.2606 -10.2443 -10.2316 -10.2268 -10.2152
-10.2139 -10.2133  -9.4941  -9.4937  -9.4936  -9.4920  -9.4844  -9.4837
 -7.2590  -7.2585  -7.2583  -7.2569  -7.2491  -7.2489  -7.2485  -7.2484
 -7.2484  -7.2482  -7.2480  -7.2477  -7.2468  -7.2460  -7.2391  -7.2388
 -7.2384  -7.2382  -0.9613  -0.9290  -0.9211  -0.8972  -0.8884  -0.8778
 -0.8465  -0.8397  -0.8090  -0.7675  -0.7432  -0.7422  -0.6801  -0.6439
 -0.6245  -0.6124  -0.5504  -0.5468  -0.5323  -0.5189  -0.5006  -0.4821
 -0.4704  -0.4676  -0.4587  -0.4567  -0.4374  -0.4348  -0.4210  -0.4101
 -0.4027  -0.4019  -0.3846  -0.3769  -0.3621  -0.3563  -0.3469  -0.3358
 -0.3352  -0.3316  -0.3308  -0.3290  -0.3272  -0.2939  -0.2802  -0.2656
 -0.2623
 -- Virtual --
 -0.0687  -0.0590  -0.0486  -0.0453  -0.0421  -0.0134  -0.0087  -0.0063
  0.0016   0.0044   0.0099   0.0153   0.0241   0.0270   0.0307   0.0407
  0.0416   0.0473   0.0543   0.0567   0.0596   0.0637   0.0714   0.0756
  0.0783   0.0801   0.0865   0.0936   0.0945   0.1002   0.1014   0.1028
  0.1064   0.1089   0.1097   0.1129   0.1156   0.1202   0.1217   0.1252
  0.1282   0.1301   0.1326   0.1352   0.1377   0.1410   0.1428   0.1466
  0.1477   0.1556   0.1582   0.1610   0.1648   0.1710   0.1751   0.1865
  0.1896   0.1937   0.1974   0.1995   0.2057   0.2076   0.2130   0.2183
  0.2192   0.2236   0.2245   0.2291   0.2335   0.2378   0.2410   0.2510
  0.2516   0.2529   0.2560   0.2601   0.2623   0.2694   0.2710   0.2748
  0.2762   0.2807   0.2851   0.2870   0.2948   0.2970   0.2990   0.3004
  0.3043   0.3180   0.3213   0.3279   0.3342   0.3403   0.3537   0.3563
  0.3947   0.4166   0.4283   0.4326   0.4361   0.4363   0.4417   0.4485
  0.4526   0.4626   0.4636   0.4662   0.4855   0.4862   0.4869   0.4980
  0.5028   0.5060   0.5117   0.5163   0.5272   0.5336   0.5432   0.5531
  0.5613   0.5699   0.5722   0.5744   0.5849   0.5898   0.5941   0.5971
  0.6012   0.6121   0.6184   0.6239   0.6269   0.6306   0.6402   0.6596
  0.6630   0.6704   0.6793   0.6802   0.6861   0.6952   0.6960   0.7102
  0.7279   0.7361   0.7624   0.7907   0.7945   0.7974   0.8180   0.8259
  0.8278   0.8327   0.8362   0.8393   0.8443   0.8450   0.8485   0.8511
  0.8557   0.8613   0.8648   0.8666   0.8747   0.8783   0.8816   0.8848
  0.8883   0.8954   0.8989   0.9041   0.9130   0.9219   0.9303   0.9355
  0.9450   0.9480   0.9495   0.9588   0.9603   0.9679   0.9799   0.9845
  0.9892   0.9893   0.9972   1.0021   1.0089   1.0284   1.0370   1.0440
  1.0550   1.0626   1.1083   1.1138   1.1441   1.1612   1.1664   1.1827
  1.2121   1.2232   1.2271   1.2305   1.2400   1.2535   1.2657   1.2698
  1.2871   1.2981   1.3043   1.3145   1.3306   1.3465   1.3699   1.3738
  1.4111   1.4320   1.4654   1.4770   1.5029   1.5099   1.5566   1.5589
  1.5733   1.5740   1.5888   1.6104   1.6195   1.6419   1.6734   1.6854
  1.6925   1.7027   1.7382   1.7549   1.7593   1.7828   1.8089   1.8215
  1.8274   1.8506   1.8758   1.8812   1.9225   1.9303   1.9387   1.9424
  1.9539   1.9660   1.9804   2.0206   2.0344   2.0465   2.0539   2.0756
  2.1260   2.1370   2.1400   2.1957   2.2245   2.2371   2.2506   2.2566
  2.2660   2.2711   2.2905   2.2973   2.3076   2.3227   2.3370   2.3402
  2.3697   2.3977   2.4067   2.4266   2.4475   2.4534   2.4563   2.4683
  2.4977   2.5226   2.5373   2.5460   2.5603   2.5804   2.6037   2.6097
  2.6185   2.6493   2.6702   2.6845   2.6962   2.7047   2.7064   2.7358
  2.7452   2.7506   2.7557   2.7846   2.8022   2.8133   2.8278   2.8529
  2.8583   2.9010   2.9600   2.9835   3.0544   3.0725   3.0806   3.0880
  3.1171   3.1253   3.1595   3.2011   3.2473   3.2561   3.2755   3.3437
  3.3697   3.4082   3.5132   3.5387   3.5669   3.6654   3.7724   3.7837
  3.8702   3.8951   3.9964   4.0506   4.1259   4.3400   4.7992   4.8245
  9.7626   9.7796   9.7813   9.8062   9.8270   9.8509  23.3388  23.5384
 23.7862  23.8536  23.8616  23.9219  23.9331  23.9771  24.0248  24.0682
 24.0875  24.1393  25.7989  25.8058  25.8256  25.9149  25.9399  25.9565
 26.1126  26.1296  26.1638  26.2214  26.2643  26.3463  26.5359  26.6048
 26.6139  26.7613  26.7861  27.0000 215.7562 215.7734 215.7749 215.8044
215.8334 215.8609
 --------------------------------------------------------------

          Ground-State Mulliken Net Atomic Charges

     Atom                 Charge (a.u.)
  ----------------------------------------
      1 C                    -0.306009
      2 C                    -0.746777
      3 Cl                    0.559806
      4 C                     0.301421
      5 Cl                    0.524680
      6 C                    -1.092842
      7 H                     0.229760
      8 C                     0.364956
      9 Cl                    0.519497
     10 C                    -0.894831
     11 Cl                    0.601938
     12 C                     0.180889
     13 C                    -0.888947
     14 Cl                    0.401897
     15 C                    -0.183146
     16 H                     0.205589
     17 C                    -0.650293
     18 H                     0.190670
     19 C                     0.590399
     20 Cl                    0.479870
     21 C                    -0.604959
     22 H                     0.216433
  ----------------------------------------
  Sum of atomic charges =     0.000000

 -----------------------------------------------------------------
                    Cartesian Multipole Moments
 -----------------------------------------------------------------
    Charge (ESU x 10^10)
                 0.0000
    Dipole Moment (Debye)
         X       0.4391      Y      -0.1500      Z      -0.1147
       Tot       0.4780
    Quadrupole Moments (Debye-Ang)
        XX    -135.7696     XY      -4.7898     YY    -146.8591
        XZ      -5.6460     YZ       1.7254     ZZ    -147.4972
    Octopole Moments (Debye-Ang^2)
       XXX    -106.0342    XXY     -18.8088    XYY     -48.6783
       YYY       5.1597    XXZ      20.5283    XYZ      11.7675
       YYZ      28.6760    XZZ     -49.4410    YZZ      -6.1748
       ZZZ      89.3956
    Hexadecapole Moments (Debye-Ang^3)
      XXXX   -4531.9102   XXXY    -255.6529   XXYY   -1037.8064
      XYYY    -176.7053   YYYY   -1343.6379   XXXZ     636.0356
      XXYZ      94.6226   XYYZ     258.3008   YYYZ     102.7120
      XXZZ   -1383.3764   XYZZ     -74.9216   YYZZ    -861.7492
      XZZZ     768.5847   YZZZ     150.7394   ZZZZ   -3803.8795
 -----------------------------------------------------------------
 Calculating analytic gradient of the SCF energy
 Gradient of SCF Energy
            1           2           3           4           5           6
    1  -0.0007359  -0.0001476   0.0006984   0.0001960   0.0000112  -0.0000167
    2  -0.0001516  -0.0001692  -0.0023418  -0.0000016   0.0000319  -0.0000405
    3  -0.0000956  -0.0001560  -0.0011361  -0.0000006   0.0000061  -0.0001774
            7           8           9          10          11          12
    1  -0.0000113  -0.0001435   0.0000281   0.0003340   0.0001629   0.0005530
    2   0.0000142   0.0000481   0.0000257   0.0002939   0.0000152  -0.0001818
    3   0.0000053   0.0001747  -0.0000379  -0.0001685   0.0001060  -0.0001261
           13          14          15          16          17          18
    1  -0.0002927  -0.0002080   0.0000568   0.0000112  -0.0000468   0.0000049
    2   0.0007225   0.0017697  -0.0000793   0.0000200   0.0000283   0.0000258
    3   0.0001205   0.0016539   0.0000257  -0.0000083   0.0000410   0.0000035
           19          20          21          22
    1   0.0000534  -0.0000060  -0.0003584  -0.0001429
    2   0.0000589  -0.0000498  -0.0000263  -0.0000124
    3  -0.0000514   0.0000082  -0.0001814  -0.0000057
 Max gradient component =       2.342E-03
 RMS gradient           =       4.831E-04
 Gradient time:  CPU 258.98 s  wall 258.98 s
 Geometry Optimization Parameters
   NAtoms,    NIC,     NZ,  NCons,   NDum,   NFix, NCnnct, MaxDiis
       22     163      22       0       0       0       0       0

 Cartesian Hessian Update
 Hessian updated using BFGS update


** GEOMETRY OPTIMIZATION IN DELOCALIZED INTERNAL COORDINATES **
   Searching for a Minimum

   Optimization Cycle:   9

                       Coordinates (Angstroms)
     ATOM                X               Y               Z
      1  C         0.0037417869   -0.0316444149    0.0037482301
      2  C         0.0006710807    0.2731181233    1.3744900110
      3  Cl        1.5140230075    0.5668482213    2.1854607783
      4  C        -1.2034167806    0.3391654189    2.0805047145
      5  Cl       -1.2486330350    0.7192075873    3.7819391407
      6  C        -2.4067654868    0.1044174358    1.4278167490
      7  H        -3.3365595081    0.1609691394    1.9763927816
      8  C        -2.4196304105   -0.2058955787    0.0749828067
      9  Cl       -3.9600014807   -0.5021061844   -0.6878434212
     10  C        -1.2186054553   -0.2786778063   -0.6393417760
     11  Cl       -1.2319341122   -0.7060531505   -2.3299635181
     12  C         1.2866019290   -0.0661690775   -0.7587981111
     13  C         2.1956139329   -1.1211555444   -0.6412623018
     14  Cl        1.8544891835   -2.4623368269    0.4358459430
     15  C         3.3861177386   -1.1288837115   -1.3622863978
     16  H         4.0728143352   -1.9585124530   -1.2552544136
     17  C         3.6890172674   -0.0721886155   -2.2134275390
     18  H         4.6127197982   -0.0690184685   -2.7771842053
     19  C         2.7901017902    0.9831696842   -2.3311654123
     20  Cl        3.1648357373    2.3238591252   -3.4008911564
     21  C         1.5993134391    0.9926212993   -1.6174538711
     22  H         0.9089823513    1.8194671238   -1.7221776986
   Point Group: c1    Number of degrees of freedom:    60


   Energy is  -3221.132175863

 Hessian updated using BFGS update

 60 Hessian modes will be used to form the next step
  Hessian Eigenvalues:
     0.005941    0.017857    0.018681    0.020816    0.020933    0.021915
     0.023020    0.023642    0.023839    0.023895    0.024090    0.024091
     0.024115    0.024117    0.024136    0.024143    0.024158    0.024210
     0.028166    0.073592    0.160001    0.160007    0.160048    0.160260
     0.216848    0.224550    0.231584    0.235044    0.236001    0.247578
     0.249572    0.249992    0.249997    0.250014    0.250311    0.256718
     0.289453    0.291966    0.300943    0.301013    0.301100    0.301148
     0.317951    0.355005    0.356667    0.356670    0.356689    0.374830
     0.413241    0.427090    0.429903    0.455862    0.462537    0.467754
     0.471534    0.478140    0.478206    0.479135    0.484961    0.581239

 Minimum search - taking simple RFO step
 Searching for Lamda that Minimizes Along All modes
 Value Taken    Lamda =  -0.00103473
 Calculated Step too Large.  Step scaled by  0.786166
 Step Taken.  Stepsize is  0.300000

                             Maximum     Tolerance    Cnvgd?
         Gradient           0.002057      0.000300      NO
         Displacement       0.218586      0.001200      NO
         Energy change     -0.001055      0.000001      NO


 New Cartesian Coordinates Obtained by Inverse Iteration

 Displacement from previous Coordinates is:  0.539595
 ----------------------------------------------------------------
             Standard Nuclear Orientation (Angstroms)
    I     Atom           X                Y                Z
 ----------------------------------------------------------------
    1      C       0.0034058575    -0.0196909380     0.0034508435
    2      C      -0.0026310783     0.3186769412     1.3657501714
    3      Cl      1.5070876485     0.6658297123     2.1631416150
    4      C      -1.2059874201     0.3737804341     2.0739436780
    5      Cl     -1.2552381903     0.7932046685     3.7658983150
    6      C      -2.4049497055     0.0931397478     1.4311120099
    7      H      -3.3341996058     0.1391875820     1.9816103341
    8      C      -2.4143850059    -0.2487848511     0.0858156959
    9      Cl     -3.9486007813    -0.6024416105    -0.6646582239
   10      C      -1.2139582484    -0.3087053486    -0.6305298815
   11      Cl     -1.2185392835    -0.7653334733    -2.3131625703
   12      C       1.2862465444    -0.0559084130    -0.7595538972
   13      C       2.1687099885    -1.1361558040    -0.6733381757
   14      Cl      1.7918724243    -2.4983980587     0.3652317063
   15      C       3.3584093568    -1.1526750140    -1.3949683721
   16      H       4.0244617188    -2.0018038414    -1.3130648300
   17      C       3.6866367512    -0.0794683131    -2.2158700530
   18      H       4.6096580457    -0.0830487515    -2.7807630068
   19      C       2.8145491028     1.0009289106    -2.3013669349
   20      Cl      3.2222709029     2.3625754871    -3.3319808077
   21      C       1.6242950130     1.0195725721    -1.5860845231
   22      H       0.9543830732     1.8657196877    -1.6664817603
 ----------------------------------------------------------------
 Nuclear Repulsion Energy =        2060.91722477 hartrees
 There are       89 alpha and       89 beta electrons
 Applying Cartesian multipole field
    Component          Value
    ---------          -----
     (2,0,0)        1.00000E-11
     (0,2,0)        2.00000E-11
     (0,0,2)       -3.00000E-11
 Nucleus-field energy     =    -0.0000000284 hartrees
 Requested basis set is 6-311++G(d,p)
 There are 170 shells and 472 basis functions
 A cutoff of  1.0D-15 yielded  11002 shell pairs
 There are     92924 function pairs (     99931 Cartesian)
 Smallest overlap matrix eigenvalue = 1.83E-07
 Linear dependence detected in AO basis
 Number of orthogonalized atomic orbitals = 468
 Maximum deviation from orthogonality = 6.976E-10
 Guess from superposition of atomic densities
 Warning:  Energy on first SCF cycle will be non-variational
 SAD guess density has 178.000000 electrons

 -----------------------------------------------------------------------
  General SCF calculation program by
  Eric Jon Sundstrom, Paul Horn, Yuezhi Mao, Dmitri Zuev, Alec White,
  David Stuck, Shaama M.S., Shane Yost, Joonho Lee, David Small,
  Daniel Levine, Susi Lehtola, Hugh Burton, Evgeny Epifanovsky,
  Bang C. Huynh
 -----------------------------------------------------------------------
 Exchange:     0.2000 Hartree-Fock + 0.0800 Slater + 0.7200 B88
 Correlation:  0.1900 VWN1RPA + 0.8100 LYP
 Using SG-1 standard quadrature grid
 A restricted SCF calculation will be
 performed using DIIS
 SCF converges when DIIS error is below 1.0e-08
 ---------------------------------------
  Cycle       Energy         DIIS error
 ---------------------------------------
    1   -3225.3535867199      2.82e-02  
    2   -3221.0114766974      2.09e-03  
    3   -3220.9612669249      2.43e-03  
    4   -3221.1280155100      4.13e-04  
    5   -3221.1325246705      1.19e-04  
    6   -3221.1327621404      6.68e-05  
    7   -3221.1328815820      1.70e-05  
    8   -3221.1328879231      8.04e-06  
    9   -3221.1328897473      1.83e-06  
   10   -3221.1328898290      7.49e-07  
   11   -3221.1328898440      1.89e-07  
   12   -3221.1328898451      8.02e-08  
   13   -3221.1328898451      2.47e-08  
   14   -3221.1328898451      5.23e-09  Convergence criterion met
 ---------------------------------------
 SCF time:   CPU 727.25s  wall 727.00s 
 SCF   energy in the final basis set =    -3221.1328898451
 Total energy in the final basis set =    -3221.1328898451

 --------------------------------------------------------------

                    Orbital Energies (a.u.)
 --------------------------------------------------------------

 Alpha MOs
 -- Occupied --
********-101.5792-101.5787-101.5776-101.5699-101.5691 -10.2787 -10.2781
-10.2767 -10.2764 -10.2629 -10.2606 -10.2440 -10.2315 -10.2268 -10.2152
-10.2139 -10.2133  -9.4940  -9.4938  -9.4935  -9.4924  -9.4847  -9.4837
 -7.2589  -7.2585  -7.2583  -7.2573  -7.2494  -7.2489  -7.2486  -7.2484
 -7.2483  -7.2482  -7.2480  -7.2476  -7.2472  -7.2464  -7.2394  -7.2391
 -7.2384  -7.2381  -0.9613  -0.9290  -0.9211  -0.8972  -0.8885  -0.8779
 -0.8463  -0.8398  -0.8089  -0.7675  -0.7432  -0.7423  -0.6801  -0.6436
 -0.6246  -0.6125  -0.5503  -0.5469  -0.5323  -0.5193  -0.5005  -0.4821
 -0.4704  -0.4675  -0.4586  -0.4567  -0.4373  -0.4349  -0.4209  -0.4097
 -0.4027  -0.4020  -0.3841  -0.3766  -0.3620  -0.3563  -0.3470  -0.3357
 -0.3354  -0.3320  -0.3305  -0.3301  -0.3274  -0.2926  -0.2814  -0.2657
 -0.2623
 -- Virtual --
 -0.0668  -0.0591  -0.0498  -0.0455  -0.0426  -0.0134  -0.0087  -0.0064
  0.0016   0.0043   0.0099   0.0152   0.0242   0.0268   0.0306   0.0410
  0.0414   0.0471   0.0549   0.0566   0.0587   0.0626   0.0720   0.0758
  0.0778   0.0797   0.0855   0.0939   0.0945   0.0995   0.1012   0.1031
  0.1064   0.1083   0.1097   0.1127   0.1146   0.1200   0.1221   0.1248
  0.1276   0.1292   0.1297   0.1353   0.1374   0.1400   0.1429   0.1463
  0.1469   0.1555   0.1579   0.1597   0.1642   0.1703   0.1745   0.1873
  0.1899   0.1936   0.1955   0.1991   0.2048   0.2060   0.2098   0.2163
  0.2186   0.2205   0.2241   0.2278   0.2302   0.2361   0.2408   0.2505
  0.2519   0.2523   0.2568   0.2584   0.2608   0.2683   0.2689   0.2754
  0.2763   0.2812   0.2851   0.2869   0.2903   0.2950   0.2965   0.2990
  0.3045   0.3192   0.3202   0.3236   0.3283   0.3340   0.3431   0.3544
  0.3594   0.3969   0.4170   0.4285   0.4342   0.4393   0.4400   0.4457
  0.4497   0.4537   0.4629   0.4652   0.4661   0.4856   0.4872   0.4901
  0.4986   0.5044   0.5105   0.5160   0.5186   0.5303   0.5346   0.5438
  0.5529   0.5630   0.5709   0.5744   0.5760   0.5847   0.5905   0.5948
  0.6012   0.6098   0.6134   0.6219   0.6239   0.6310   0.6328   0.6412
  0.6577   0.6667   0.6763   0.6799   0.6829   0.6889   0.6954   0.6986
  0.7100   0.7293   0.7380   0.7645   0.7916   0.7976   0.8172   0.8209
  0.8279   0.8315   0.8339   0.8373   0.8411   0.8449   0.8452   0.8524
  0.8533   0.8569   0.8628   0.8652   0.8674   0.8766   0.8784   0.8818
  0.8877   0.8917   0.8953   0.8990   0.9040   0.9117   0.9282   0.9339
  0.9380   0.9469   0.9514   0.9536   0.9588   0.9631   0.9682   0.9798
  0.9824   0.9872   0.9927   0.9969   1.0051   1.0113   1.0292   1.0395
  1.0458   1.0627   1.0653   1.1088   1.1149   1.1437   1.1622   1.1691
  1.1839   1.2155   1.2252   1.2279   1.2356   1.2455   1.2567   1.2695
  1.2721   1.2859   1.2982   1.3055   1.3187   1.3268   1.3515   1.3695
  1.3788   1.4089   1.4324   1.4678   1.4783   1.5020   1.5066   1.5568
  1.5620   1.5729   1.5773   1.5895   1.6086   1.6229   1.6421   1.6750
  1.6903   1.6938   1.7046   1.7363   1.7534   1.7601   1.7851   1.8073
  1.8204   1.8249   1.8497   1.8756   1.8822   1.9240   1.9294   1.9416
  1.9447   1.9553   1.9652   1.9808   2.0242   2.0343   2.0467   2.0535
  2.0768   2.1246   2.1368   2.1386   2.1984   2.2277   2.2356   2.2504
  2.2543   2.2651   2.2722   2.2875   2.3003   2.3136   2.3226   2.3398
  2.3434   2.3697   2.4002   2.4093   2.4264   2.4482   2.4611   2.4647
  2.4770   2.4998   2.5235   2.5369   2.5470   2.5580   2.5810   2.6036
  2.6134   2.6179   2.6540   2.6726   2.6844   2.6986   2.7051   2.7065
  2.7365   2.7453   2.7483   2.7550   2.7816   2.8046   2.8174   2.8313
  2.8479   2.8601   2.8989   2.9650   2.9861   3.0567   3.0784   3.0821
  3.0926   3.1191   3.1263   3.1546   3.2045   3.2519   3.2545   3.2800
  3.3448   3.3713   3.4113   3.5194   3.5418   3.5683   3.6669   3.7753
  3.7855   3.8711   3.8946   3.9975   4.0509   4.1265   4.3362   4.8012
  4.8224   9.7653   9.7806   9.7836   9.8075   9.8351   9.8482  23.3420
 23.5395  23.7876  23.8540  23.8627  23.9225  23.9378  23.9786  24.0251
 24.0687  24.0895  24.1404  25.7962  25.8055  25.8252  25.8933  25.9410
 25.9708  26.1140  26.1310  26.1619  26.2367  26.2943  26.4016  26.5347
 26.6114  26.6207  26.7521  26.7871  27.0211 215.7589 215.7745 215.7778
215.8066 215.8441 215.8566
 --------------------------------------------------------------

          Ground-State Mulliken Net Atomic Charges

     Atom                 Charge (a.u.)
  ----------------------------------------
      1 C                    -0.269113
      2 C                    -1.218264
      3 Cl                    0.497598
      4 C                     0.625185
      5 Cl                    0.535979
      6 C                    -0.765355
      7 H                     0.233165
      8 C                     0.410839
      9 Cl                    0.524779
     10 C                    -0.902515
     11 Cl                    0.588628
     12 C                    -0.039489
     13 C                    -0.931342
     14 Cl                    0.410417
     15 C                    -0.181269
     16 H                     0.207804
     17 C                    -0.642059
     18 H                     0.191989
     19 C                     0.541046
     20 Cl                    0.488071
     21 C                    -0.521739
     22 H                     0.215643
  ----------------------------------------
  Sum of atomic charges =     0.000000

 -----------------------------------------------------------------
                    Cartesian Multipole Moments
 -----------------------------------------------------------------
    Charge (ESU x 10^10)
                -0.0000
    Dipole Moment (Debye)
         X       0.4199      Y      -0.1633      Z      -0.1292
       Tot       0.4687
    Quadrupole Moments (Debye-Ang)
        XX    -136.0078     XY      -4.8887     YY    -146.7646
        XZ      -5.7286     YZ       1.7344     ZZ    -147.3438
    Octopole Moments (Debye-Ang^2)
       XXX    -108.0425    XXY     -19.5919    XYY     -48.4148
       YYY       4.2455    XXZ      20.4017    XYZ      12.3381
       YYZ      28.3970    XZZ     -49.0551    YZZ      -6.7304
       ZZZ      88.8315
    Hexadecapole Moments (Debye-Ang^3)
      XXXX   -4538.1816   XXXY    -290.7376   XXYY   -1047.0099
      XYYY    -212.6534   YYYY   -1411.3632   XXXZ     651.4759
      XXYZ      84.8184   XYYZ     262.6221   YYYZ      66.6700
      XXZZ   -1369.8608   XYZZ     -86.8768   YYZZ    -861.1185
      XZZZ     781.2158   YZZZ     117.1977   ZZZZ   -3734.8837
 -----------------------------------------------------------------
 Calculating analytic gradient of the SCF energy
 Gradient of SCF Energy
            1           2           3           4           5           6
    1  -0.0006521  -0.0002543   0.0005415   0.0002055   0.0000457   0.0000097
    2  -0.0001242  -0.0001418  -0.0014406   0.0000623   0.0000090  -0.0001007
    3  -0.0001566  -0.0000193  -0.0006949   0.0000316  -0.0000499  -0.0001957
            7           8           9          10          11          12
    1  -0.0000134  -0.0001222   0.0000096   0.0002944   0.0001144   0.0005056
    2   0.0000040   0.0001363  -0.0000304   0.0001280  -0.0000126   0.0000263
    3   0.0000133   0.0001753   0.0000012  -0.0001589   0.0001310  -0.0001917
           13          14          15          16          17          18
    1  -0.0002130  -0.0001321  -0.0000195   0.0000189  -0.0001062   0.0000033
    2   0.0004293   0.0011337  -0.0000875   0.0000074   0.0001049   0.0000101
    3  -0.0000069   0.0010835   0.0000687  -0.0000254  -0.0000156   0.0000002
           19          20          21          22
    1   0.0002051  -0.0000173  -0.0003551  -0.0000686
    2  -0.0000213  -0.0000493  -0.0000215  -0.0000213
    3  -0.0000353  -0.0000113   0.0000588  -0.0000020
 Max gradient component =       1.441E-03
 RMS gradient           =       3.244E-04
 Gradient time:  CPU 262.23 s  wall 262.24 s
 Geometry Optimization Parameters
   NAtoms,    NIC,     NZ,  NCons,   NDum,   NFix, NCnnct, MaxDiis
       22     163      22       0       0       0       0       0

 Cartesian Hessian Update
 Hessian updated using BFGS update


** GEOMETRY OPTIMIZATION IN DELOCALIZED INTERNAL COORDINATES **
   Searching for a Minimum

   Optimization Cycle:  10

                       Coordinates (Angstroms)
     ATOM                X               Y               Z
      1  C         0.0034058575   -0.0196909380    0.0034508435
      2  C        -0.0026310783    0.3186769412    1.3657501714
      3  Cl        1.5070876485    0.6658297123    2.1631416150
      4  C        -1.2059874201    0.3737804341    2.0739436780
      5  Cl       -1.2552381903    0.7932046685    3.7658983150
      6  C        -2.4049497055    0.0931397478    1.4311120099
      7  H        -3.3341996058    0.1391875820    1.9816103341
      8  C        -2.4143850059   -0.2487848511    0.0858156959
      9  Cl       -3.9486007813   -0.6024416105   -0.6646582239
     10  C        -1.2139582484   -0.3087053486   -0.6305298815
     11  Cl       -1.2185392835   -0.7653334733   -2.3131625703
     12  C         1.2862465444   -0.0559084130   -0.7595538972
     13  C         2.1687099885   -1.1361558040   -0.6733381757
     14  Cl        1.7918724243   -2.4983980587    0.3652317063
     15  C         3.3584093568   -1.1526750140   -1.3949683721
     16  H         4.0244617188   -2.0018038414   -1.3130648300
     17  C         3.6866367512   -0.0794683131   -2.2158700530
     18  H         4.6096580457   -0.0830487515   -2.7807630068
     19  C         2.8145491028    1.0009289106   -2.3013669349
     20  Cl        3.2222709029    2.3625754871   -3.3319808077
     21  C         1.6242950130    1.0195725721   -1.5860845231
     22  H         0.9543830732    1.8657196877   -1.6664817603
   Point Group: c1    Number of degrees of freedom:    60


   Energy is  -3221.132889845

 Hessian updated using BFGS update

 60 Hessian modes will be used to form the next step
  Hessian Eigenvalues:
     0.003658    0.017856    0.018650    0.020790    0.020929    0.021745
     0.023026    0.023643    0.023840    0.023895    0.024090    0.024092
     0.024115    0.024118    0.024136    0.024146    0.024156    0.024224
     0.028203    0.073368    0.160001    0.160006    0.160049    0.160256
     0.216628    0.224530    0.231559    0.235041    0.235979    0.247570
     0.249326    0.249992    0.250006    0.250023    0.250310    0.256676
     0.289458    0.291765    0.300942    0.301008    0.301101    0.301160
     0.317909    0.355004    0.356667    0.356670    0.356689    0.374838
     0.413219    0.427062    0.429903    0.455916    0.462556    0.467754
     0.471564    0.478128    0.478234    0.479133    0.484892    0.580646

 Minimum search - taking simple RFO step
 Searching for Lamda that Minimizes Along All modes
 Value Taken    Lamda =  -0.00061886
 Calculated Step too Large.  Step scaled by  0.796670
 Step Taken.  Stepsize is  0.300000

                             Maximum     Tolerance    Cnvgd?
         Gradient           0.001333      0.000300      NO
         Displacement       0.223587      0.001200      NO
         Energy change     -0.000714      0.000001      NO


 New Cartesian Coordinates Obtained by Inverse Iteration

 Displacement from previous Coordinates is:  0.508820
 ----------------------------------------------------------------
             Standard Nuclear Orientation (Angstroms)
    I     Atom           X                Y                Z
 ----------------------------------------------------------------
    1      C       0.0040019091    -0.0105566451     0.0043903371
    2      C      -0.0064514865     0.3607376508     1.3577434789
    3      Cl      1.4960737706     0.7623855278     2.1435946560
    4      C      -1.2096495017     0.4059991686     2.0674479607
    5      Cl     -1.2650653292     0.8651103415     3.7489635974
    6      C      -2.4032792826     0.0830218662     1.4347182721
    7      H      -3.3320700439     0.1210408894     1.9865692560
    8      C      -2.4080843856    -0.2894365789     0.0974617394
    9      Cl     -3.9351632875    -0.6924645175    -0.6423081678
   10      C      -1.2083549450    -0.3381258167    -0.6203429311
   11      Cl     -1.2061652177    -0.8199411281    -2.2957717882
   12      C       1.2864648600    -0.0485157605    -0.7594741151
   13      C       2.1446261225    -1.1503909220    -0.7042283645
   14      Cl      1.7344296399    -2.5345909938     0.2922566883
   15      C       3.3334681353    -1.1733003117    -1.4268086465
   16      H       3.9802451753    -2.0391898654    -1.3695780650
   17      C       3.6848377779    -0.0855191852    -2.2186202722
   18      H       4.6069663606    -0.0942711035    -2.7849297505
   19      C       2.8369208684     1.0157541164    -2.2732637732
   20      Cl      3.2747196934     2.3965210596    -3.2656125777
   21      C       1.6479122828     1.0415427642    -1.5557569030
   22      H       0.9971139924     1.9043907702    -1.6123192986
 ----------------------------------------------------------------
 Nuclear Repulsion Energy =        2060.13706750 hartrees
 There are       89 alpha and       89 beta electrons
 Applying Cartesian multipole field
    Component          Value
    ---------          -----
     (2,0,0)        1.00000E-11
     (0,2,0)        2.00000E-11
     (0,0,2)       -3.00000E-11
 Nucleus-field energy     =    -0.0000000258 hartrees
 Requested basis set is 6-311++G(d,p)
 There are 170 shells and 472 basis functions
 A cutoff of  1.0D-15 yielded  11003 shell pairs
 There are     92937 function pairs (     99945 Cartesian)
 Smallest overlap matrix eigenvalue = 1.73E-07
 Linear dependence detected in AO basis
 Number of orthogonalized atomic orbitals = 468
 Maximum deviation from orthogonality = 1.102E-09
 Guess from superposition of atomic densities
 Warning:  Energy on first SCF cycle will be non-variational
 SAD guess density has 178.000000 electrons

 -----------------------------------------------------------------------
  General SCF calculation program by
  Eric Jon Sundstrom, Paul Horn, Yuezhi Mao, Dmitri Zuev, Alec White,
  David Stuck, Shaama M.S., Shane Yost, Joonho Lee, David Small,
  Daniel Levine, Susi Lehtola, Hugh Burton, Evgeny Epifanovsky,
  Bang C. Huynh
 -----------------------------------------------------------------------
 Exchange:     0.2000 Hartree-Fock + 0.0800 Slater + 0.7200 B88
 Correlation:  0.1900 VWN1RPA + 0.8100 LYP
 Using SG-1 standard quadrature grid
 A restricted SCF calculation will be
 performed using DIIS
 SCF converges when DIIS error is below 1.0e-08
 ---------------------------------------
  Cycle       Energy         DIIS error
 ---------------------------------------
    1   -3225.3515448134      2.82e-02  
    2   -3221.0118148768      2.09e-03  
    3   -3220.9616898416      2.43e-03  
    4   -3221.1284128656      4.13e-04  
    5   -3221.1329116076      1.19e-04  
    6   -3221.1331487412      6.58e-05  
    7   -3221.1332645746      1.66e-05  
    8   -3221.1332706015      7.81e-06  
    9   -3221.1332723123      1.83e-06  
   10   -3221.1332723947      7.43e-07  
   11   -3221.1332724096      1.88e-07  
   12   -3221.1332724105      7.97e-08  
   13   -3221.1332724107      2.46e-08  
   14   -3221.1332724106      5.06e-09  Convergence criterion met
 ---------------------------------------
 SCF time:   CPU 726.18s  wall 726.00s 
 SCF   energy in the final basis set =    -3221.1332724106
 Total energy in the final basis set =    -3221.1332724106

 --------------------------------------------------------------

                    Orbital Energies (a.u.)
 --------------------------------------------------------------

 Alpha MOs
 -- Occupied --
********-101.5792-101.5786-101.5779-101.5701-101.5691 -10.2786 -10.2782
-10.2766 -10.2764 -10.2629 -10.2606 -10.2439 -10.2315 -10.2268 -10.2151
-10.2139 -10.2133  -9.4940  -9.4938  -9.4934  -9.4927  -9.4849  -9.4837
 -7.2589  -7.2586  -7.2581  -7.2576  -7.2496  -7.2488  -7.2486  -7.2484
 -7.2482  -7.2482  -7.2481  -7.2476  -7.2475  -7.2467  -7.2396  -7.2393
 -7.2384  -7.2381  -0.9612  -0.9290  -0.9211  -0.8971  -0.8886  -0.8779
 -0.8462  -0.8399  -0.8089  -0.7675  -0.7432  -0.7423  -0.6801  -0.6433
 -0.6247  -0.6125  -0.5502  -0.5469  -0.5324  -0.5196  -0.5005  -0.4821
 -0.4705  -0.4675  -0.4586  -0.4566  -0.4372  -0.4349  -0.4209  -0.4094
 -0.4027  -0.4020  -0.3838  -0.3764  -0.3619  -0.3564  -0.3471  -0.3359
 -0.3352  -0.3325  -0.3310  -0.3297  -0.3274  -0.2915  -0.2824  -0.2658
 -0.2623
 -- Virtual --
 -0.0652  -0.0593  -0.0511  -0.0455  -0.0429  -0.0134  -0.0086  -0.0065
  0.0016   0.0043   0.0098   0.0151   0.0242   0.0267   0.0305   0.0412
  0.0414   0.0469   0.0555   0.0567   0.0583   0.0618   0.0725   0.0759
  0.0774   0.0795   0.0851   0.0940   0.0946   0.0993   0.1011   0.1035
  0.1063   0.1083   0.1097   0.1125   0.1138   0.1200   0.1226   0.1244
  0.1271   0.1293   0.1294   0.1358   0.1372   0.1392   0.1431   0.1465
  0.1472   0.1555   0.1580   0.1590   0.1644   0.1693   0.1742   0.1876
  0.1910   0.1939   0.1955   0.1987   0.2043   0.2064   0.2095   0.2159
  0.2169   0.2193   0.2241   0.2274   0.2293   0.2346   0.2424   0.2500
  0.2520   0.2531   0.2571   0.2583   0.2602   0.2672   0.2681   0.2756
  0.2769   0.2831   0.2852   0.2865   0.2889   0.2945   0.2958   0.2994
  0.3050   0.3201   0.3205   0.3243   0.3286   0.3342   0.3450   0.3548
  0.3623   0.3967   0.4169   0.4284   0.4361   0.4395   0.4413   0.4447
  0.4516   0.4552   0.4625   0.4646   0.4653   0.4859   0.4868   0.4916
  0.4985   0.5047   0.5096   0.5153   0.5190   0.5327   0.5347   0.5440
  0.5525   0.5649   0.5722   0.5743   0.5791   0.5841   0.5917   0.5939
  0.6013   0.6077   0.6121   0.6238   0.6240   0.6318   0.6338   0.6431
  0.6546   0.6662   0.6767   0.6808   0.6836   0.6891   0.6937   0.7026
  0.7110   0.7298   0.7394   0.7646   0.7930   0.7977   0.8169   0.8234
  0.8294   0.8314   0.8347   0.8379   0.8409   0.8447   0.8456   0.8533
  0.8537   0.8563   0.8617   0.8635   0.8662   0.8762   0.8781   0.8811
  0.8878   0.8939   0.8952   0.8987   0.9042   0.9107   0.9309   0.9344
  0.9380   0.9477   0.9518   0.9530   0.9589   0.9629   0.9681   0.9774
  0.9801   0.9859   0.9917   0.9996   1.0080   1.0131   1.0293   1.0407
  1.0456   1.0628   1.0682   1.1068   1.1164   1.1435   1.1628   1.1714
  1.1852   1.2172   1.2257   1.2279   1.2365   1.2552   1.2589   1.2723
  1.2746   1.2852   1.2983   1.3051   1.3177   1.3231   1.3564   1.3693
  1.3810   1.4066   1.4336   1.4696   1.4776   1.4998   1.5049   1.5569
  1.5630   1.5722   1.5805   1.5907   1.6070   1.6284   1.6421   1.6755
  1.6904   1.6938   1.7055   1.7350   1.7517   1.7610   1.7879   1.8061
  1.8194   1.8227   1.8491   1.8751   1.8842   1.9254   1.9287   1.9412
  1.9457   1.9571   1.9645   1.9815   2.0271   2.0338   2.0468   2.0527
  2.0778   2.1224   2.1365   2.1379   2.2008   2.2305   2.2344   2.2495
  2.2518   2.2652   2.2723   2.2803   2.3069   2.3163   2.3222   2.3393
  2.3458   2.3693   2.3988   2.4111   2.4244   2.4481   2.4637   2.4653
  2.4746   2.5011   2.5247   2.5356   2.5466   2.5568   2.5803   2.6037
  2.6111   2.6234   2.6522   2.6743   2.6842   2.6999   2.7046   2.7076
  2.7372   2.7453   2.7463   2.7541   2.7793   2.8054   2.8218   2.8318
  2.8423   2.8620   2.8969   2.9664   2.9863   3.0587   3.0799   3.0826
  3.0971   3.1210   3.1235   3.1487   3.2080   3.2529   3.2551   3.2856
  3.3456   3.3730   3.4150   3.5191   3.5446   3.5696   3.6680   3.7773
  3.7879   3.8720   3.8942   3.9981   4.0511   4.1270   4.3339   4.8021
  4.8202   9.7670   9.7812   9.7828   9.8092   9.8407   9.8493  23.3453
 23.5403  23.7877  23.8536  23.8635  23.9230  23.9374  23.9795  24.0252
 24.0690  24.0909  24.1411  25.7928  25.8045  25.8248  25.8705  25.9445
 25.9769  26.1138  26.1308  26.1597  26.2420  26.3105  26.3922  26.5328
 26.6152  26.6274  26.7461  26.7797  27.0431 215.7605 215.7751 215.7771
215.8088 215.8511 215.8572
 --------------------------------------------------------------

          Ground-State Mulliken Net Atomic Charges

     Atom                 Charge (a.u.)
  ----------------------------------------
      1 C                    -0.327395
      2 C                    -1.168998
      3 Cl                    0.512097
      4 C                     0.560518
      5 Cl                    0.543125
      6 C                    -0.674264
      7 H                     0.236508
      8 C                     0.437988
      9 Cl                    0.532753
     10 C                    -0.966912
     11 Cl                    0.583599
     12 C                    -0.152774
     13 C                    -0.875601
     14 Cl                    0.428583
     15 C                    -0.205079
     16 H                     0.209610
     17 C                    -0.628625
     18 H                     0.193541
     19 C                     0.498942
     20 Cl                    0.493667
     21 C                    -0.447289
     22 H                     0.216006
  ----------------------------------------
  Sum of atomic charges =     0.000000

 -----------------------------------------------------------------
                    Cartesian Multipole Moments
 -----------------------------------------------------------------
    Charge (ESU x 10^10)
                 0.0000
    Dipole Moment (Debye)
         X       0.4060      Y      -0.1764      Z      -0.1413
       Tot       0.4646
    Quadrupole Moments (Debye-Ang)
        XX    -136.1959     XY      -4.9622     YY    -146.7168
        XZ      -5.8037     YZ       1.7570     ZZ    -147.1883
    Octopole Moments (Debye-Ang^2)
       XXX    -109.6984    XXY     -20.2620    XYY     -48.1722
       YYY       3.2694    XXZ      20.2188    XYZ      12.8502
       YYZ      28.2306    XZZ     -48.5874    YZZ      -7.2877
       ZZZ      88.3149
    Hexadecapole Moments (Debye-Ang^3)
      XXXX   -4542.4505   XXXY    -321.8721   XXYY   -1056.3754
      XYYY    -244.5691   YYYY   -1479.6851   XXXZ     666.0863
      XXYZ      74.9812   XYYZ     267.0599   YYYZ      31.7056
      XXZZ   -1356.5437   XYZZ     -97.8240   YYZZ    -861.3903
      XZZZ     793.5500   YZZZ      84.4478   ZZZZ   -3669.6092
 -----------------------------------------------------------------
 Calculating analytic gradient of the SCF energy
 Gradient of SCF Energy
            1           2           3           4           5           6
    1  -0.0005086  -0.0001183   0.0003630   0.0001911   0.0000705   0.0000140
    2  -0.0000528  -0.0002235  -0.0007273  -0.0000159   0.0000490  -0.0000487
    3  -0.0001732   0.0000231  -0.0003402   0.0000720  -0.0000650  -0.0001940
            7           8           9          10          11          12
    1  -0.0000049  -0.0000610   0.0000551   0.0001508   0.0000066   0.0003859
    2   0.0000182   0.0000938  -0.0000612  -0.0000389   0.0000596   0.0001873
    3   0.0000148   0.0001849  -0.0000252  -0.0000666   0.0000706  -0.0002770
           13          14          15          16          17          18
    1  -0.0001218  -0.0001244  -0.0000556   0.0000119  -0.0001280  -0.0000146
    2   0.0002006   0.0007120  -0.0000701  -0.0000026   0.0001579   0.0000016
    3   0.0000234   0.0006732   0.0001369  -0.0000444  -0.0000567  -0.0000175
           19          20          21          22
    1   0.0001991   0.0000090  -0.0002654  -0.0000545
    2  -0.0001202  -0.0000109  -0.0000650  -0.0000429
    3  -0.0000766  -0.0000143   0.0001691  -0.0000173
 Max gradient component =       7.273E-04
 RMS gradient           =       2.079E-04
 Gradient time:  CPU 262.34 s  wall 262.35 s
 Geometry Optimization Parameters
   NAtoms,    NIC,     NZ,  NCons,   NDum,   NFix, NCnnct, MaxDiis
       22     163      22       0       0       0       0       0

 Cartesian Hessian Update
 Hessian updated using BFGS update


** GEOMETRY OPTIMIZATION IN DELOCALIZED INTERNAL COORDINATES **
   Searching for a Minimum

   Optimization Cycle:  11

                       Coordinates (Angstroms)
     ATOM                X               Y               Z
      1  C         0.0040019091   -0.0105566451    0.0043903371
      2  C        -0.0064514865    0.3607376508    1.3577434789
      3  Cl        1.4960737706    0.7623855278    2.1435946560
      4  C        -1.2096495017    0.4059991686    2.0674479607
      5  Cl       -1.2650653292    0.8651103415    3.7489635974
      6  C        -2.4032792826    0.0830218662    1.4347182721
      7  H        -3.3320700439    0.1210408894    1.9865692560
      8  C        -2.4080843856   -0.2894365789    0.0974617394
      9  Cl       -3.9351632875   -0.6924645175   -0.6423081678
     10  C        -1.2083549450   -0.3381258167   -0.6203429311
     11  Cl       -1.2061652177   -0.8199411281   -2.2957717882
     12  C         1.2864648600   -0.0485157605   -0.7594741151
     13  C         2.1446261225   -1.1503909220   -0.7042283645
     14  Cl        1.7344296399   -2.5345909938    0.2922566883
     15  C         3.3334681353   -1.1733003117   -1.4268086465
     16  H         3.9802451753   -2.0391898654   -1.3695780650
     17  C         3.6848377779   -0.0855191852   -2.2186202722
     18  H         4.6069663606   -0.0942711035   -2.7849297505
     19  C         2.8369208684    1.0157541164   -2.2732637732
     20  Cl        3.2747196934    2.3965210596   -3.2656125777
     21  C         1.6479122828    1.0415427642   -1.5557569030
     22  H         0.9971139924    1.9043907702   -1.6123192986
   Point Group: c1    Number of degrees of freedom:    60


   Energy is  -3221.133272411

 Hessian updated using BFGS update

 60 Hessian modes will be used to form the next step
  Hessian Eigenvalues:
     0.002356    0.017848    0.018619    0.020814    0.020925    0.021642
     0.023049    0.023648    0.023839    0.023896    0.024090    0.024092
     0.024115    0.024121    0.024142    0.024149    0.024186    0.024220
     0.028290    0.072807    0.160001    0.160005    0.160047    0.160251
     0.216355    0.224507    0.231746    0.235056    0.235980    0.247558
     0.249564    0.250000    0.250016    0.250050    0.250309    0.256751
     0.289442    0.291598    0.300941    0.301004    0.301103    0.301150
     0.317887    0.355003    0.356667    0.356670    0.356688    0.374822
     0.413192    0.427090    0.429915    0.455914    0.462600    0.467759
     0.471559    0.478053    0.478261    0.479120    0.484778    0.580560

 Minimum search - taking simple RFO step
 Searching for Lamda that Minimizes Along All modes
 Value Taken    Lamda =  -0.00033048
 Calculated Step too Large.  Step scaled by  0.868201
 Step Taken.  Stepsize is  0.300000

                             Maximum     Tolerance    Cnvgd?
         Gradient           0.000786      0.000300      NO
         Displacement       0.225257      0.001200      NO
         Energy change     -0.000383      0.000001      NO


 New Cartesian Coordinates Obtained by Inverse Iteration

 Displacement from previous Coordinates is:  0.496834
 ----------------------------------------------------------------
             Standard Nuclear Orientation (Angstroms)
    I     Atom           X                Y                Z
 ----------------------------------------------------------------
    1      C       0.0056140503    -0.0032128357     0.0070737315
    2      C      -0.0112491599     0.4019705671     1.3502979559
    3      Cl      1.4820234353     0.8539450776     2.1268267513
    4      C      -1.2151149535     0.4396130547     2.0601895881
    5      Cl     -1.2789146734     0.9352841702     3.7312039581
    6      C      -2.4022552339     0.0765220252     1.4374854944
    7      H      -3.3308536109     0.1076930151     1.9900497995
    8      C      -2.4008904336    -0.3263950372     0.1090036408
    9      Cl     -3.9203122516    -0.7750624908    -0.6200108606
   10      C      -1.2010679307    -0.3670720832    -0.6087238702
   11      Cl     -1.1895507103    -0.8807778349    -2.2744891115
   12      C       1.2875319449    -0.0436147566    -0.7577173356
   13      C       2.1224372436    -1.1647369078    -0.7355688728
   14      Cl      1.6816208927    -2.5717817369     0.2153656219
   15      C       3.3099683290    -1.1918242742    -1.4601696444
   16      H       3.9383713172    -2.0724120929    -1.4283656670
   17      C       3.6831028689    -0.0901215340    -2.2221495883
   18      H       4.6039222514    -0.1025725191    -2.7905585549
   19      C       2.8577771030     1.0292504588    -2.2450083637
   20      Cl      3.3216972570     2.4273464023    -3.2006730096
   21      C       1.6709005697     1.0601281694    -1.5241717981
   22      H       1.0387388031     1.9380324891    -1.5557585326
 ----------------------------------------------------------------
 Nuclear Repulsion Energy =        2059.45868907 hartrees
 There are       89 alpha and       89 beta electrons
 Applying Cartesian multipole field
    Component          Value
    ---------          -----
     (2,0,0)        1.00000E-11
     (0,2,0)        2.00000E-11
     (0,0,2)       -3.00000E-11
 Nucleus-field energy     =    -0.0000000232 hartrees
 Requested basis set is 6-311++G(d,p)
 There are 170 shells and 472 basis functions
 A cutoff of  1.0D-15 yielded  11005 shell pairs
 There are     92897 function pairs (     99889 Cartesian)
 Smallest overlap matrix eigenvalue = 1.66E-07
 Linear dependence detected in AO basis
 Number of orthogonalized atomic orbitals = 468
 Maximum deviation from orthogonality = 1.136E-09
 Guess from superposition of atomic densities
 Warning:  Energy on first SCF cycle will be non-variational
 SAD guess density has 178.000000 electrons

 -----------------------------------------------------------------------
  General SCF calculation program by
  Eric Jon Sundstrom, Paul Horn, Yuezhi Mao, Dmitri Zuev, Alec White,
  David Stuck, Shaama M.S., Shane Yost, Joonho Lee, David Small,
  Daniel Levine, Susi Lehtola, Hugh Burton, Evgeny Epifanovsky,
  Bang C. Huynh
 -----------------------------------------------------------------------
 Exchange:     0.2000 Hartree-Fock + 0.0800 Slater + 0.7200 B88
 Correlation:  0.1900 VWN1RPA + 0.8100 LYP
 Using SG-1 standard quadrature grid
 A restricted SCF calculation will be
 performed using DIIS
 SCF converges when DIIS error is below 1.0e-08
 ---------------------------------------
  Cycle       Energy         DIIS error
 ---------------------------------------
    1   -3225.3494859754      2.82e-02  
    2   -3221.0119892835      2.09e-03  
    3   -3220.9619232470      2.43e-03  
    4   -3221.1286158893      4.12e-04  
    5   -3221.1331065222      1.19e-04  
    6   -3221.1333435262      6.57e-05  
    7   -3221.1334590063      1.66e-05  
    8   -3221.1334649932      7.81e-06  
    9   -3221.1334667072      1.83e-06  
   10   -3221.1334667895      7.41e-07  
   11   -3221.1334668042      1.87e-07  
   12   -3221.1334668050      7.96e-08  
   13   -3221.1334668053      2.44e-08  
   14   -3221.1334668052      4.99e-09  Convergence criterion met
 ---------------------------------------
 SCF time:   CPU 727.23s  wall 727.00s 
 SCF   energy in the final basis set =    -3221.1334668052
 Total energy in the final basis set =    -3221.1334668052

 --------------------------------------------------------------

                    Orbital Energies (a.u.)
 --------------------------------------------------------------

 Alpha MOs
 -- Occupied --
********-101.5793-101.5785-101.5782-101.5702-101.5691 -10.2785 -10.2784
-10.2766 -10.2765 -10.2630 -10.2607 -10.2439 -10.2315 -10.2268 -10.2151
-10.2139 -10.2133  -9.4940  -9.4938  -9.4932  -9.4930  -9.4850  -9.4837
 -7.2589  -7.2586  -7.2580  -7.2579  -7.2496  -7.2488  -7.2486  -7.2484
 -7.2481  -7.2481  -7.2480  -7.2478  -7.2474  -7.2470  -7.2397  -7.2394
 -7.2384  -7.2381  -0.9612  -0.9290  -0.9210  -0.8970  -0.8886  -0.8779
 -0.8461  -0.8399  -0.8089  -0.7675  -0.7432  -0.7423  -0.6801  -0.6432
 -0.6248  -0.6126  -0.5501  -0.5470  -0.5324  -0.5197  -0.5005  -0.4821
 -0.4704  -0.4675  -0.4585  -0.4566  -0.4372  -0.4350  -0.4208  -0.4092
 -0.4028  -0.4020  -0.3836  -0.3763  -0.3618  -0.3564  -0.3472  -0.3360
 -0.3351  -0.3329  -0.3312  -0.3294  -0.3274  -0.2908  -0.2832  -0.2658
 -0.2623
 -- Virtual --
 -0.0640  -0.0595  -0.0521  -0.0455  -0.0430  -0.0134  -0.0086  -0.0065
  0.0015   0.0042   0.0098   0.0150   0.0242   0.0266   0.0305   0.0412
  0.0415   0.0468   0.0560   0.0567   0.0579   0.0613   0.0729   0.0759
  0.0772   0.0794   0.0849   0.0940   0.0948   0.0992   0.1010   0.1038
  0.1062   0.1084   0.1096   0.1124   0.1133   0.1200   0.1231   0.1241
  0.1268   0.1292   0.1293   0.1364   0.1372   0.1383   0.1433   0.1465
  0.1476   0.1554   0.1581   0.1585   0.1649   0.1683   0.1740   0.1877
  0.1923   0.1939   0.1955   0.1983   0.2037   0.2071   0.2091   0.2149
  0.2157   0.2195   0.2242   0.2270   0.2290   0.2333   0.2433   0.2496
  0.2524   0.2535   0.2571   0.2581   0.2596   0.2666   0.2676   0.2756
  0.2773   0.2840   0.2853   0.2864   0.2889   0.2930   0.2965   0.2995
  0.3054   0.3200   0.3210   0.3247   0.3287   0.3347   0.3466   0.3551
  0.3646   0.3966   0.4168   0.4282   0.4376   0.4393   0.4423   0.4435
  0.4535   0.4572   0.4623   0.4636   0.4648   0.4856   0.4871   0.4926
  0.4985   0.5049   0.5068   0.5157   0.5187   0.5335   0.5361   0.5441
  0.5522   0.5658   0.5724   0.5766   0.5805   0.5842   0.5930   0.5932
  0.6016   0.6054   0.6107   0.6237   0.6260   0.6325   0.6339   0.6452
  0.6519   0.6659   0.6766   0.6819   0.6831   0.6897   0.6924   0.7055
  0.7153   0.7305   0.7406   0.7647   0.7946   0.7975   0.8174   0.8268
  0.8301   0.8326   0.8347   0.8382   0.8405   0.8432   0.8461   0.8528
  0.8537   0.8563   0.8616   0.8627   0.8646   0.8747   0.8776   0.8811
  0.8879   0.8937   0.8969   0.9000   0.9037   0.9099   0.9328   0.9353
  0.9379   0.9484   0.9504   0.9518   0.9588   0.9636   0.9675   0.9738
  0.9802   0.9847   0.9907   1.0018   1.0098   1.0142   1.0291   1.0415
  1.0452   1.0627   1.0704   1.1049   1.1178   1.1436   1.1631   1.1729
  1.1864   1.2181   1.2253   1.2278   1.2373   1.2590   1.2630   1.2739
  1.2778   1.2841   1.2981   1.3047   1.3160   1.3243   1.3622   1.3692
  1.3825   1.4054   1.4347   1.4708   1.4773   1.4972   1.5045   1.5570
  1.5627   1.5719   1.5824   1.5921   1.6058   1.6346   1.6421   1.6759
  1.6903   1.6936   1.7066   1.7341   1.7504   1.7618   1.7908   1.8053
  1.8186   1.8213   1.8486   1.8746   1.8864   1.9267   1.9283   1.9406
  1.9462   1.9585   1.9639   1.9827   2.0294   2.0331   2.0468   2.0523
  2.0786   2.1209   2.1363   2.1377   2.2028   2.2326   2.2338   2.2486
  2.2497   2.2656   2.2715   2.2758   2.3124   2.3166   2.3227   2.3388
  2.3473   2.3687   2.3979   2.4121   2.4227   2.4483   2.4638   2.4681
  2.4719   2.5017   2.5271   2.5331   2.5457   2.5567   2.5800   2.6042
  2.6091   2.6275   2.6501   2.6752   2.6842   2.7011   2.7041   2.7082
  2.7376   2.7441   2.7461   2.7533   2.7778   2.8056   2.8241   2.8331
  2.8382   2.8637   2.8953   2.9671   2.9863   3.0602   3.0808   3.0827
  3.1007   3.1210   3.1232   3.1434   3.2108   3.2520   3.2566   3.2911
  3.3462   3.3745   3.4183   3.5189   3.5465   3.5709   3.6687   3.7784
  3.7904   3.8727   3.8938   3.9986   4.0514   4.1275   4.3327   4.8028
  4.8184   9.7678   9.7816   9.7824   9.8105   9.8412   9.8572  23.3483
 23.5409  23.7879  23.8532  23.8638  23.9234  23.9368  23.9800  24.0252
 24.0694  24.0917  24.1414  25.7885  25.8036  25.8243  25.8554  25.9479
 25.9772  26.1138  26.1307  26.1577  26.2451  26.3294  26.3783  26.5316
 26.6169  26.6333  26.7448  26.7705  27.0592 215.7613 215.7755 215.7767
215.8103 215.8508 215.8669
 --------------------------------------------------------------

          Ground-State Mulliken Net Atomic Charges

     Atom                 Charge (a.u.)
  ----------------------------------------
      1 C                    -0.360664
      2 C                    -1.116824
      3 Cl                    0.525202
      4 C                     0.501836
      5 Cl                    0.546796
      6 C                    -0.617114
      7 H                     0.238838
      8 C                     0.462182
      9 Cl                    0.539958
     10 C                    -1.032008
     11 Cl                    0.567858
     12 C                    -0.204464
     13 C                    -0.822637
     14 Cl                    0.433376
     15 C                    -0.233431
     16 H                     0.210719
     17 C                    -0.612403
     18 H                     0.194690
     19 C                     0.470671
     20 Cl                    0.497704
     21 C                    -0.406576
     22 H                     0.216292
  ----------------------------------------
  Sum of atomic charges =     0.000000

 -----------------------------------------------------------------
                    Cartesian Multipole Moments
 -----------------------------------------------------------------
    Charge (ESU x 10^10)
                -0.0000
    Dipole Moment (Debye)
         X       0.3947      Y      -0.1871      Z      -0.1540
       Tot       0.4632
    Quadrupole Moments (Debye-Ang)
        XX    -136.3654     XY      -5.0173     YY    -146.6899
        XZ      -5.8810     YZ       1.7795     ZZ    -147.0381
    Octopole Moments (Debye-Ang^2)
       XXX    -111.2594    XXY     -20.7206    XYY     -47.9596
       YYY       2.5963    XXZ      19.9698    XYZ      13.2975
       YYZ      28.0447    XZZ     -48.0228    YZZ      -7.7715
       ZZZ      87.7192
    Hexadecapole Moments (Debye-Ang^3)
      XXXX   -4544.5557   XXXY    -349.6195   XXYY   -1066.0387
      XYYY    -272.9168   YYYY   -1550.3824   XXXZ     680.7321
      XXYZ      64.6960   XYYZ     271.7106   YYYZ      -3.4636
      XXZZ   -1343.0261   XYZZ    -107.8390   YYZZ    -862.2714
      XZZZ     805.9744   YZZZ      50.9625   ZZZZ   -3605.9038
 -----------------------------------------------------------------
 Calculating analytic gradient of the SCF energy
 Gradient of SCF Energy
            1           2           3           4           5           6
    1  -0.0003793   0.0000774   0.0001524   0.0000989   0.0000690   0.0000234
    2  -0.0000074  -0.0002522  -0.0001546   0.0000201   0.0000218  -0.0000515
    3  -0.0001370  -0.0001026  -0.0000313   0.0000357  -0.0000217  -0.0001302
            7           8           9          10          11          12
    1   0.0000077  -0.0000748   0.0000420   0.0001382   0.0000781   0.0001804
    2   0.0000109   0.0000570  -0.0000680   0.0000125   0.0000601   0.0002686
    3   0.0000298   0.0002028   0.0000195   0.0000075   0.0000407  -0.0002922
           13          14          15          16          17          18
    1  -0.0000439  -0.0001213  -0.0000676   0.0000121  -0.0001043  -0.0000248
    2   0.0000389   0.0002695  -0.0000535   0.0000009   0.0001450  -0.0000123
    3   0.0000627   0.0003121   0.0001036  -0.0000381  -0.0000359  -0.0000393
           19          20          21          22
    1   0.0001316   0.0000132  -0.0001744  -0.0000341
    2  -0.0001464   0.0000032  -0.0001331  -0.0000295
    3  -0.0000566  -0.0000333   0.0001285  -0.0000247
 Max gradient component =       3.793E-04
 RMS gradient           =       1.209E-04
 Gradient time:  CPU 263.38 s  wall 263.38 s
 Geometry Optimization Parameters
   NAtoms,    NIC,     NZ,  NCons,   NDum,   NFix, NCnnct, MaxDiis
       22     163      22       0       0       0       0       0

 Cartesian Hessian Update
 Hessian updated using BFGS update


** GEOMETRY OPTIMIZATION IN DELOCALIZED INTERNAL COORDINATES **
   Searching for a Minimum

   Optimization Cycle:  12

                       Coordinates (Angstroms)
     ATOM                X               Y               Z
      1  C         0.0056140503   -0.0032128357    0.0070737315
      2  C        -0.0112491599    0.4019705671    1.3502979559
      3  Cl        1.4820234353    0.8539450776    2.1268267513
      4  C        -1.2151149535    0.4396130547    2.0601895881
      5  Cl       -1.2789146734    0.9352841702    3.7312039581
      6  C        -2.4022552339    0.0765220252    1.4374854944
      7  H        -3.3308536109    0.1076930151    1.9900497995
      8  C        -2.4008904336   -0.3263950372    0.1090036408
      9  Cl       -3.9203122516   -0.7750624908   -0.6200108606
     10  C        -1.2010679307   -0.3670720832   -0.6087238702
     11  Cl       -1.1895507103   -0.8807778349   -2.2744891115
     12  C         1.2875319449   -0.0436147566   -0.7577173356
     13  C         2.1224372436   -1.1647369078   -0.7355688728
     14  Cl        1.6816208927   -2.5717817369    0.2153656219
     15  C         3.3099683290   -1.1918242742   -1.4601696444
     16  H         3.9383713172   -2.0724120929   -1.4283656670
     17  C         3.6831028689   -0.0901215340   -2.2221495883
     18  H         4.6039222514   -0.1025725191   -2.7905585549
     19  C         2.8577771030    1.0292504588   -2.2450083637
     20  Cl        3.3216972570    2.4273464023   -3.2006730096
     21  C         1.6709005697    1.0601281694   -1.5241717981
     22  H         1.0387388031    1.9380324891   -1.5557585326
   Point Group: c1    Number of degrees of freedom:    60


   Energy is  -3221.133466805

 Hessian updated using BFGS update

 60 Hessian modes will be used to form the next step
  Hessian Eigenvalues:
     0.001970    0.017870    0.018573    0.020851    0.020931    0.021681
     0.023034    0.023648    0.023836    0.023910    0.024091    0.024092
     0.024115    0.024121    0.024142    0.024153    0.024167    0.024243
     0.028288    0.071874    0.159999    0.160003    0.160043    0.160249
     0.215828    0.224457    0.231847    0.235066    0.236036    0.247562
     0.249933    0.249998    0.250029    0.250237    0.250439    0.256456
     0.289495    0.291569    0.300944    0.301001    0.301104    0.301136
     0.317862    0.355009    0.356667    0.356670    0.356687    0.374800
     0.413189    0.427093    0.429907    0.455909    0.462610    0.467769
     0.471489    0.477909    0.478230    0.479112    0.484579    0.580475

 Minimum search - taking simple RFO step
 Searching for Lamda that Minimizes Along All modes
 Value Taken    Lamda =  -0.00006996
 Step Taken.  Stepsize is  0.175115

                             Maximum     Tolerance    Cnvgd?
         Gradient           0.000425      0.000300      NO
         Displacement       0.131630      0.001200      NO
         Energy change     -0.000194      0.000001      NO


 New Cartesian Coordinates Obtained by Inverse Iteration

 Displacement from previous Coordinates is:  0.282368
 ----------------------------------------------------------------
             Standard Nuclear Orientation (Angstroms)
    I     Atom           X                Y                Z
 ----------------------------------------------------------------
    1      C       0.0079119806    -0.0055381401     0.0112544650
    2      C      -0.0140366333     0.4215681711     1.3475334545
    3      Cl      1.4733926047     0.8999740931     2.1194547964
    4      C      -1.2193807459     0.4603464484     2.0554789561
    5      Cl     -1.2899878627     0.9821810197     3.7183870971
    6      C      -2.4027729351     0.0781092402     1.4375125806
    7      H      -3.3322534819     0.1110098699     1.9884527802
    8      C      -2.3966872650    -0.3451511042     0.1152894840
    9      Cl     -3.9123974709    -0.8124354960    -0.6097285232
   10      C      -1.1957892677    -0.3878807662    -0.6000392267
   11      Cl     -1.1794029279    -0.9227972819    -2.2590493968
   12      C       1.2893249798    -0.0461772315    -0.7546504299
   13      C       2.1134424161    -1.1757197716    -0.7546299841
   14      Cl      1.6603506093    -2.5976019512     0.1680657814
   15      C       3.2995463447    -1.2011651493    -1.4818211288
   16      H       3.9193953905    -2.0882131422    -1.4662874541
   17      C       3.6820254547    -0.0902499896    -2.2253947269
   18      H       4.6016427001    -0.1017312934    -2.7957879607
   19      C       2.8669746102     1.0369373557    -2.2274476074
   20      Cl      3.3407051744     2.4464116077    -3.1613005414
   21      C       1.6823938047     1.0668075545    -1.5030005484
   22      H       1.0590996291     1.9515172829    -1.5181605345
 ----------------------------------------------------------------
 Nuclear Repulsion Energy =        2058.88836481 hartrees
 There are       89 alpha and       89 beta electrons
 Applying Cartesian multipole field
    Component          Value
    ---------          -----
     (2,0,0)        1.00000E-11
     (0,2,0)        2.00000E-11
     (0,0,2)       -3.00000E-11
 Nucleus-field energy     =    -0.0000000216 hartrees
 Requested basis set is 6-311++G(d,p)
 There are 170 shells and 472 basis functions
 A cutoff of  1.0D-15 yielded  11009 shell pairs
 There are     92904 function pairs (     99904 Cartesian)
 Smallest overlap matrix eigenvalue = 1.63E-07
 Linear dependence detected in AO basis
 Number of orthogonalized atomic orbitals = 468
 Maximum deviation from orthogonality = 3.859E-10
 Guess from superposition of atomic densities
 Warning:  Energy on first SCF cycle will be non-variational
 SAD guess density has 178.000000 electrons

 -----------------------------------------------------------------------
  General SCF calculation program by
  Eric Jon Sundstrom, Paul Horn, Yuezhi Mao, Dmitri Zuev, Alec White,
  David Stuck, Shaama M.S., Shane Yost, Joonho Lee, David Small,
  Daniel Levine, Susi Lehtola, Hugh Burton, Evgeny Epifanovsky,
  Bang C. Huynh
 -----------------------------------------------------------------------
 Exchange:     0.2000 Hartree-Fock + 0.0800 Slater + 0.7200 B88
 Correlation:  0.1900 VWN1RPA + 0.8100 LYP
 Using SG-1 standard quadrature grid
 A restricted SCF calculation will be
 performed using DIIS
 SCF converges when DIIS error is below 1.0e-08
 ---------------------------------------
  Cycle       Energy         DIIS error
 ---------------------------------------
    1   -3225.3478347072      2.82e-02  
    2   -3221.0120648352      2.09e-03  
    3   -3220.9620214495      2.43e-03  
    4   -3221.1286587147      4.12e-04  
    5   -3221.1331460623      1.19e-04  
    6   -3221.1333829640      6.65e-05  
    7   -3221.1335011233      1.69e-05  
    8   -3221.1335073119      8.03e-06  
    9   -3221.1335091356      1.82e-06  
   10   -3221.1335092165      7.43e-07  
   11   -3221.1335092315      1.87e-07  
   12   -3221.1335092325      7.99e-08  
   13   -3221.1335092322      2.43e-08  
   14   -3221.1335092324      5.00e-09  Convergence criterion met
 ---------------------------------------
 SCF time:   CPU 739.17s  wall 739.00s 
 SCF   energy in the final basis set =    -3221.1335092324
 Total energy in the final basis set =    -3221.1335092324

 --------------------------------------------------------------

                    Orbital Energies (a.u.)
 --------------------------------------------------------------

 Alpha MOs
 -- Occupied --
********-101.5793-101.5784-101.5784-101.5703-101.5691 -10.2785 -10.2785
-10.2766 -10.2765 -10.2630 -10.2607 -10.2440 -10.2316 -10.2268 -10.2151
-10.2139 -10.2133  -9.4940  -9.4938  -9.4931  -9.4931  -9.4850  -9.4837
 -7.2589  -7.2587  -7.2580  -7.2579  -7.2497  -7.2488  -7.2486  -7.2484
 -7.2481  -7.2481  -7.2480  -7.2479  -7.2473  -7.2471  -7.2398  -7.2394
 -7.2384  -7.2381  -0.9612  -0.9289  -0.9210  -0.8970  -0.8886  -0.8779
 -0.8462  -0.8399  -0.8089  -0.7675  -0.7432  -0.7423  -0.6801  -0.6431
 -0.6248  -0.6126  -0.5501  -0.5470  -0.5324  -0.5197  -0.5005  -0.4821
 -0.4704  -0.4675  -0.4585  -0.4566  -0.4371  -0.4350  -0.4208  -0.4092
 -0.4028  -0.4020  -0.3836  -0.3762  -0.3619  -0.3565  -0.3473  -0.3361
 -0.3350  -0.3330  -0.3312  -0.3293  -0.3274  -0.2906  -0.2834  -0.2658
 -0.2623
 -- Virtual --
 -0.0637  -0.0596  -0.0525  -0.0455  -0.0431  -0.0134  -0.0086  -0.0065
  0.0015   0.0042   0.0098   0.0150   0.0242   0.0266   0.0305   0.0412
  0.0415   0.0468   0.0563   0.0566   0.0578   0.0612   0.0731   0.0758
  0.0771   0.0794   0.0849   0.0940   0.0948   0.0992   0.1009   0.1040
  0.1061   0.1084   0.1095   0.1124   0.1131   0.1200   0.1232   0.1239
  0.1267   0.1291   0.1294   0.1367   0.1374   0.1378   0.1433   0.1464
  0.1476   0.1554   0.1582   0.1583   0.1651   0.1677   0.1740   0.1877
  0.1929   0.1937   0.1956   0.1981   0.2033   0.2074   0.2089   0.2144
  0.2157   0.2196   0.2241   0.2269   0.2289   0.2329   0.2434   0.2495
  0.2526   0.2536   0.2572   0.2579   0.2594   0.2663   0.2676   0.2755
  0.2775   0.2838   0.2853   0.2871   0.2885   0.2925   0.2968   0.2995
  0.3055   0.3198   0.3212   0.3248   0.3286   0.3349   0.3471   0.3552
  0.3652   0.3965   0.4166   0.4281   0.4380   0.4394   0.4425   0.4430
  0.4541   0.4576   0.4621   0.4632   0.4647   0.4854   0.4874   0.4930
  0.4986   0.5049   0.5054   0.5157   0.5185   0.5335   0.5366   0.5439
  0.5522   0.5661   0.5720   0.5784   0.5798   0.5848   0.5924   0.5933
  0.6022   0.6043   0.6103   0.6236   0.6266   0.6324   0.6339   0.6460
  0.6510   0.6657   0.6765   0.6824   0.6826   0.6901   0.6919   0.7058
  0.7175   0.7309   0.7410   0.7647   0.7956   0.7971   0.8179   0.8289
  0.8304   0.8330   0.8344   0.8381   0.8406   0.8415   0.8465   0.8525
  0.8534   0.8564   0.8616   0.8628   0.8635   0.8739   0.8775   0.8811
  0.8880   0.8934   0.8972   0.9015   0.9031   0.9093   0.9330   0.9360
  0.9376   0.9489   0.9500   0.9509   0.9590   0.9639   0.9671   0.9729
  0.9805   0.9844   0.9904   1.0023   1.0098   1.0147   1.0290   1.0418
  1.0449   1.0625   1.0705   1.1043   1.1182   1.1439   1.1632   1.1729
  1.1866   1.2184   1.2253   1.2276   1.2374   1.2594   1.2650   1.2739
  1.2796   1.2835   1.2980   1.3045   1.3154   1.3247   1.3640   1.3692
  1.3827   1.4052   1.4351   1.4713   1.4772   1.4961   1.5045   1.5570
  1.5625   1.5719   1.5827   1.5927   1.6054   1.6366   1.6420   1.6761
  1.6903   1.6933   1.7069   1.7339   1.7499   1.7621   1.7917   1.8049
  1.8182   1.8209   1.8481   1.8744   1.8867   1.9275   1.9282   1.9402
  1.9461   1.9589   1.9636   1.9834   2.0304   2.0326   2.0468   2.0521
  2.0789   2.1204   2.1362   2.1378   2.2032   2.2325   2.2345   2.2483
  2.2489   2.2659   2.2709   2.2748   2.3142   2.3160   2.3229   2.3386
  2.3476   2.3687   2.3975   2.4123   2.4221   2.4484   2.4636   2.4691
  2.4707   2.5017   2.5287   2.5312   2.5453   2.5564   2.5798   2.6043
  2.6082   2.6281   2.6492   2.6753   2.6841   2.7013   2.7037   2.7083
  2.7378   2.7434   2.7462   2.7531   2.7774   2.8057   2.8243   2.8334
  2.8370   2.8642   2.8948   2.9672   2.9862   3.0604   3.0811   3.0826
  3.1017   3.1201   3.1238   3.1413   3.2116   3.2516   3.2568   3.2927
  3.3463   3.3749   3.4195   3.5187   3.5468   3.5713   3.6688   3.7787
  3.7911   3.8729   3.8937   3.9985   4.0515   4.1275   4.3325   4.8029
  4.8178   9.7680   9.7817   9.7821   9.8108   9.8416   9.8596  23.3492
 23.5410  23.7877  23.8530  23.8637  23.9233  23.9365  23.9798  24.0252
 24.0695  24.0917  24.1413  25.7866  25.8033  25.8241  25.8518  25.9490
 25.9760  26.1139  26.1306  26.1571  26.2459  26.3356  26.3713  26.5310
 26.6166  26.6345  26.7454  26.7666  27.0625 215.7614 215.7757 215.7764
215.8105 215.8511 215.8697
 --------------------------------------------------------------

          Ground-State Mulliken Net Atomic Charges

     Atom                 Charge (a.u.)
  ----------------------------------------
      1 C                    -0.367235
      2 C                    -1.092129
      3 Cl                    0.534867
      4 C                     0.477728
      5 Cl                    0.546710
      6 C                    -0.611419
      7 H                     0.239651
      8 C                     0.477843
      9 Cl                    0.542840
     10 C                    -1.068927
     11 Cl                    0.557296
     12 C                    -0.202006
     13 C                    -0.791860
     14 Cl                    0.432275
     15 C                    -0.246563
     16 H                     0.210941
     17 C                    -0.603725
     18 H                     0.194925
     19 C                     0.465547
     20 Cl                    0.498768
     21 C                    -0.412106
     22 H                     0.216580
  ----------------------------------------
  Sum of atomic charges =     0.000000

 -----------------------------------------------------------------
                    Cartesian Multipole Moments
 -----------------------------------------------------------------
    Charge (ESU x 10^10)
                 0.0000
    Dipole Moment (Debye)
         X       0.3900      Y      -0.1886      Z      -0.1630
       Tot       0.4629
    Quadrupole Moments (Debye-Ang)
        XX    -136.4345     XY      -5.0410     YY    -146.7032
        XZ      -5.9373     YZ       1.8025     ZZ    -146.9484
    Octopole Moments (Debye-Ang^2)
       XXX    -111.9917    XXY     -20.7305    XYY     -47.8818
       YYY       2.4146    XXZ      19.6681    XYZ      13.4701
       YYZ      27.9658    XZZ     -47.5869    YZZ      -7.9536
       ZZZ      87.2367
    Hexadecapole Moments (Debye-Ang^3)
      XXXX   -4544.9111   XXXY    -361.2220   XXYY   -1072.5629
      XYYY    -284.6719   YYYY   -1594.7850   XXXZ     687.3435
      XXYZ      58.1977   XYYZ     273.9933   YYYZ     -24.9595
      XXZZ   -1334.5101   XYZZ    -112.2594   YYZZ    -862.9431
      XZZZ     811.6186   YZZZ      30.3768   ZZZZ   -3567.3964
 -----------------------------------------------------------------
 Calculating analytic gradient of the SCF energy
 Gradient of SCF Energy
            1           2           3           4           5           6
    1  -0.0001500   0.0001556  -0.0000065   0.0000417   0.0000361   0.0000317
    2   0.0000450  -0.0001763   0.0000937  -0.0000195   0.0000333  -0.0000032
    3   0.0000321  -0.0001151   0.0000770   0.0000296   0.0000096  -0.0000562
            7           8           9          10          11          12
    1   0.0000182  -0.0000303   0.0000344   0.0000365   0.0000162  -0.0000146
    2   0.0000185  -0.0000154  -0.0000120  -0.0000374   0.0000465   0.0002306
    3   0.0000288   0.0001294   0.0000030   0.0000649   0.0000058  -0.0002375
           13          14          15          16          17          18
    1   0.0000222  -0.0000553  -0.0000516   0.0000077  -0.0000519  -0.0000208
    2  -0.0000735   0.0000789  -0.0000475   0.0000071   0.0000798  -0.0000149
    3   0.0000374   0.0000798   0.0000580  -0.0000195  -0.0000272  -0.0000375
           19          20          21          22
    1   0.0000627  -0.0000198  -0.0000447  -0.0000176
    2  -0.0001018  -0.0000025  -0.0001244  -0.0000050
    3  -0.0000485  -0.0000397   0.0000507  -0.0000247
 Max gradient component =       2.375E-04
 RMS gradient           =       7.195E-05
 Gradient time:  CPU 273.55 s  wall 273.56 s
 Geometry Optimization Parameters
   NAtoms,    NIC,     NZ,  NCons,   NDum,   NFix, NCnnct, MaxDiis
       22     163      22       0       0       0       0       0

 Cartesian Hessian Update
 Hessian updated using BFGS update


** GEOMETRY OPTIMIZATION IN DELOCALIZED INTERNAL COORDINATES **
   Searching for a Minimum

   Optimization Cycle:  13

                       Coordinates (Angstroms)
     ATOM                X               Y               Z
      1  C         0.0079119806   -0.0055381401    0.0112544650
      2  C        -0.0140366333    0.4215681711    1.3475334545
      3  Cl        1.4733926047    0.8999740931    2.1194547964
      4  C        -1.2193807459    0.4603464484    2.0554789561
      5  Cl       -1.2899878627    0.9821810197    3.7183870971
      6  C        -2.4027729351    0.0781092402    1.4375125806
      7  H        -3.3322534819    0.1110098699    1.9884527802
      8  C        -2.3966872650   -0.3451511042    0.1152894840
      9  Cl       -3.9123974709   -0.8124354960   -0.6097285232
     10  C        -1.1957892677   -0.3878807662   -0.6000392267
     11  Cl       -1.1794029279   -0.9227972819   -2.2590493968
     12  C         1.2893249798   -0.0461772315   -0.7546504299
     13  C         2.1134424161   -1.1757197716   -0.7546299841
     14  Cl        1.6603506093   -2.5976019512    0.1680657814
     15  C         3.2995463447   -1.2011651493   -1.4818211288
     16  H         3.9193953905   -2.0882131422   -1.4662874541
     17  C         3.6820254547   -0.0902499896   -2.2253947269
     18  H         4.6016427001   -0.1017312934   -2.7957879607
     19  C         2.8669746102    1.0369373557   -2.2274476074
     20  Cl        3.3407051744    2.4464116077   -3.1613005414
     21  C         1.6823938047    1.0668075545   -1.5030005484
     22  H         1.0590996291    1.9515172829   -1.5181605345
   Point Group: c1    Number of degrees of freedom:    60


   Energy is  -3221.133509232

 Hessian updated using BFGS update

 60 Hessian modes will be used to form the next step
  Hessian Eigenvalues:
     0.001669    0.017641    0.018411    0.020811    0.020931    0.021724
     0.022954    0.023648    0.023840    0.023887    0.024089    0.024091
     0.024115    0.024120    0.024142    0.024152    0.024166    0.024268
     0.028368    0.071002    0.159986    0.160002    0.160031    0.160255
     0.213771    0.224342    0.231031    0.235009    0.235981    0.247576
     0.248927    0.249971    0.250005    0.250141    0.250408    0.255925
     0.289489    0.291702    0.300945    0.300995    0.301092    0.301143
     0.317746    0.355013    0.356667    0.356670    0.356688    0.374782
     0.413224    0.427118    0.429857    0.455970    0.462467    0.467770
     0.471243    0.477638    0.478208    0.479111    0.484354    0.579425

 Minimum search - taking simple RFO step
 Searching for Lamda that Minimizes Along All modes
 Value Taken    Lamda =  -0.00000751
 Step Taken.  Stepsize is  0.051669

                             Maximum     Tolerance    Cnvgd?
         Gradient           0.000377      0.000300      NO
         Displacement       0.036677      0.001200      NO
         Energy change     -0.000042      0.000001      NO


 New Cartesian Coordinates Obtained by Inverse Iteration

 Displacement from previous Coordinates is:  0.093589
 ----------------------------------------------------------------
             Standard Nuclear Orientation (Angstroms)
    I     Atom           X                Y                Z
 ----------------------------------------------------------------
    1      C       0.0088544471    -0.0084021785     0.0129847468
    2      C      -0.0148518780     0.4265573240     1.3466617843
    3      Cl      1.4718191339     0.9098103389     2.1170634595
    4      C      -1.2209242347     0.4683692887     2.0533234558
    5      Cl     -1.2935989688     0.9992885547     3.7132931109
    6      C      -2.4033341402     0.0813076946     1.4366104365
    7      H      -3.3333043235     0.1161822898     1.9866009837
    8      C      -2.3956491941    -0.3495323282     0.1167442063
    9      Cl     -3.9105689848    -0.8224221823    -0.6063677150
   10      C      -1.1940942991    -0.3952730297    -0.5972646513
   11      Cl     -1.1756373695    -0.9401150377    -2.2530049265
   12      C       1.2902391720    -0.0487965708    -0.7529028276
   13      C       2.1117589924    -1.1801801584    -0.7608673050
   14      Cl      1.6564562929    -2.6072706103     0.1526962837
   15      C       3.2971554948    -1.2037069859    -1.4894107549
   16      H       3.9149398608    -2.0922786408    -1.4797046336
   17      C       3.6815310606    -0.0892068712    -2.2265091295
   18      H       4.6006815417    -0.0992435325    -2.7976798748
   19      C       2.8688296684     1.0397682139    -2.2210463514
   20      Cl      3.3443202911     2.4536082565    -3.1473254466
   21      C       1.6851322479     1.0677960704    -1.4952136591
   22      H       1.0637422976     1.9539414211    -1.5045498598
 ----------------------------------------------------------------
 Nuclear Repulsion Energy =        2058.70184817 hartrees
 There are       89 alpha and       89 beta electrons
 Applying Cartesian multipole field
    Component          Value
    ---------          -----
     (2,0,0)        1.00000E-11
     (0,2,0)        2.00000E-11
     (0,0,2)       -3.00000E-11
 Nucleus-field energy     =    -0.0000000210 hartrees
 Requested basis set is 6-311++G(d,p)
 There are 170 shells and 472 basis functions
 A cutoff of  1.0D-15 yielded  11007 shell pairs
 There are     92887 function pairs (     99887 Cartesian)
 Smallest overlap matrix eigenvalue = 1.63E-07
 Linear dependence detected in AO basis
 Number of orthogonalized atomic orbitals = 468
 Maximum deviation from orthogonality = 1.030E-09
 Guess from superposition of atomic densities
 Warning:  Energy on first SCF cycle will be non-variational
 SAD guess density has 178.000000 electrons

 -----------------------------------------------------------------------
  General SCF calculation program by
  Eric Jon Sundstrom, Paul Horn, Yuezhi Mao, Dmitri Zuev, Alec White,
  David Stuck, Shaama M.S., Shane Yost, Joonho Lee, David Small,
  Daniel Levine, Susi Lehtola, Hugh Burton, Evgeny Epifanovsky,
  Bang C. Huynh
 -----------------------------------------------------------------------
 Exchange:     0.2000 Hartree-Fock + 0.0800 Slater + 0.7200 B88
 Correlation:  0.1900 VWN1RPA + 0.8100 LYP
 Using SG-1 standard quadrature grid
 A restricted SCF calculation will be
 performed using DIIS
 SCF converges when DIIS error is below 1.0e-08
 ---------------------------------------
  Cycle       Energy         DIIS error
 ---------------------------------------
    1   -3225.3472069196      2.82e-02  
    2   -3221.0120859441      2.09e-03  
    3   -3220.9620359001      2.43e-03  
    4   -3221.1286636253      4.12e-04  
    5   -3221.1331500537      1.19e-04  
    6   -3221.1333869969      6.66e-05  
    7   -3221.1335057085      1.69e-05  
    8   -3221.1335119131      8.04e-06  
    9   -3221.1335137416      1.82e-06  
   10   -3221.1335138226      7.45e-07  
   11   -3221.1335138379      1.88e-07  
   12   -3221.1335138384      8.00e-08  
   13   -3221.1335138386      2.42e-08  
   14   -3221.1335138388      4.96e-09  Convergence criterion met
 ---------------------------------------
 SCF time:   CPU 731.21s  wall 731.00s 
 SCF   energy in the final basis set =    -3221.1335138388
 Total energy in the final basis set =    -3221.1335138388

 --------------------------------------------------------------

                    Orbital Energies (a.u.)
 --------------------------------------------------------------

 Alpha MOs
 -- Occupied --
********-101.5793-101.5784-101.5784-101.5703-101.5691 -10.2785 -10.2785
-10.2766 -10.2766 -10.2631 -10.2607 -10.2441 -10.2317 -10.2269 -10.2151
-10.2139 -10.2133  -9.4940  -9.4939  -9.4931  -9.4931  -9.4850  -9.4837
 -7.2589  -7.2587  -7.2580  -7.2579  -7.2497  -7.2488  -7.2486  -7.2484
 -7.2481  -7.2481  -7.2480  -7.2479  -7.2473  -7.2472  -7.2398  -7.2394
 -7.2384  -7.2381  -0.9612  -0.9289  -0.9210  -0.8970  -0.8887  -0.8779
 -0.8462  -0.8399  -0.8089  -0.7675  -0.7432  -0.7423  -0.6801  -0.6432
 -0.6248  -0.6126  -0.5501  -0.5470  -0.5324  -0.5197  -0.5005  -0.4821
 -0.4704  -0.4675  -0.4585  -0.4565  -0.4371  -0.4350  -0.4208  -0.4092
 -0.4028  -0.4020  -0.3836  -0.3762  -0.3619  -0.3565  -0.3472  -0.3360
 -0.3350  -0.3331  -0.3312  -0.3294  -0.3275  -0.2905  -0.2835  -0.2658
 -0.2623
 -- Virtual --
 -0.0636  -0.0596  -0.0526  -0.0455  -0.0431  -0.0134  -0.0086  -0.0065
  0.0015   0.0042   0.0098   0.0150   0.0242   0.0266   0.0305   0.0411
  0.0415   0.0469   0.0564   0.0565   0.0578   0.0612   0.0731   0.0758
  0.0771   0.0794   0.0848   0.0940   0.0948   0.0992   0.1009   0.1039
  0.1060   0.1084   0.1094   0.1124   0.1130   0.1200   0.1232   0.1239
  0.1267   0.1291   0.1294   0.1367   0.1375   0.1377   0.1433   0.1464
  0.1476   0.1554   0.1582   0.1583   0.1652   0.1676   0.1739   0.1877
  0.1931   0.1936   0.1957   0.1979   0.2032   0.2075   0.2089   0.2144
  0.2157   0.2196   0.2241   0.2270   0.2289   0.2328   0.2434   0.2494
  0.2526   0.2536   0.2573   0.2579   0.2594   0.2663   0.2676   0.2755
  0.2775   0.2838   0.2853   0.2873   0.2884   0.2924   0.2967   0.2995
  0.3055   0.3197   0.3212   0.3248   0.3286   0.3349   0.3472   0.3553
  0.3652   0.3965   0.4166   0.4281   0.4380   0.4394   0.4425   0.4430
  0.4542   0.4576   0.4619   0.4632   0.4646   0.4854   0.4874   0.4931
  0.4987   0.5049   0.5052   0.5156   0.5185   0.5334   0.5366   0.5438
  0.5524   0.5662   0.5720   0.5789   0.5795   0.5849   0.5922   0.5932
  0.6024   0.6041   0.6102   0.6236   0.6266   0.6322   0.6339   0.6461
  0.6508   0.6657   0.6765   0.6822   0.6828   0.6902   0.6918   0.7058
  0.7178   0.7310   0.7410   0.7647   0.7959   0.7969   0.8182   0.8293
  0.8308   0.8329   0.8344   0.8378   0.8407   0.8410   0.8467   0.8524
  0.8535   0.8564   0.8616   0.8627   0.8633   0.8736   0.8775   0.8811
  0.8881   0.8933   0.8972   0.9019   0.9030   0.9091   0.9328   0.9362
  0.9374   0.9490   0.9501   0.9507   0.9591   0.9639   0.9671   0.9728
  0.9804   0.9845   0.9904   1.0024   1.0098   1.0148   1.0289   1.0420
  1.0448   1.0624   1.0704   1.1041   1.1183   1.1441   1.1632   1.1729
  1.1865   1.2184   1.2254   1.2276   1.2373   1.2594   1.2653   1.2739
  1.2799   1.2831   1.2980   1.3044   1.3155   1.3245   1.3641   1.3692
  1.3828   1.4052   1.4352   1.4715   1.4772   1.4957   1.5045   1.5569
  1.5624   1.5719   1.5828   1.5927   1.6054   1.6368   1.6420   1.6761
  1.6903   1.6932   1.7069   1.7339   1.7498   1.7622   1.7917   1.8048
  1.8180   1.8208   1.8478   1.8744   1.8866   1.9275   1.9284   1.9402
  1.9460   1.9589   1.9635   1.9837   2.0306   2.0324   2.0467   2.0521
  2.0791   2.1203   2.1361   2.1378   2.2031   2.2324   2.2347   2.2481
  2.2488   2.2660   2.2708   2.2748   2.3144   2.3158   2.3229   2.3385
  2.3476   2.3688   2.3974   2.4123   2.4221   2.4483   2.4634   2.4692
  2.4706   2.5016   2.5292   2.5307   2.5452   2.5560   2.5797   2.6042
  2.6081   2.6279   2.6490   2.6752   2.6842   2.7014   2.7036   2.7083
  2.7379   2.7432   2.7462   2.7530   2.7773   2.8057   2.8243   2.8333
  2.8369   2.8644   2.8948   2.9672   2.9861   3.0603   3.0811   3.0825
  3.1017   3.1200   3.1239   3.1409   3.2117   3.2515   3.2568   3.2928
  3.3463   3.3749   3.4198   3.5186   3.5468   3.5715   3.6688   3.7787
  3.7911   3.8730   3.8936   3.9984   4.0515   4.1274   4.3324   4.8029
  4.8176   9.7680   9.7817   9.7821   9.8107   9.8416   9.8599  23.3494
 23.5410  23.7875  23.8528  23.8636  23.9233  23.9364  23.9797  24.0252
 24.0694  24.0915  24.1412  25.7863  25.8032  25.8240  25.8515  25.9491
 25.9758  26.1140  26.1304  26.1568  26.2460  26.3361  26.3705  26.5307
 26.6161  26.6343  26.7457  26.7658  27.0625 215.7614 215.7757 215.7764
215.8105 215.8510 215.8701
 --------------------------------------------------------------

          Ground-State Mulliken Net Atomic Charges

     Atom                 Charge (a.u.)
  ----------------------------------------
      1 C                    -0.368772
      2 C                    -1.089677
      3 Cl                    0.538181
      4 C                     0.475605
      5 Cl                    0.546191
      6 C                    -0.611811
      7 H                     0.239782
      8 C                     0.483724
      9 Cl                    0.543489
     10 C                    -1.078449
     11 Cl                    0.553840
     12 C                    -0.199476
     13 C                    -0.780319
     14 Cl                    0.432178
     15 C                    -0.247620
     16 H                     0.210911
     17 C                    -0.600987
     18 H                     0.194865
     19 C                     0.466472
     20 Cl                    0.498712
     21 C                    -0.423556
     22 H                     0.216716
  ----------------------------------------
  Sum of atomic charges =     0.000000

 -----------------------------------------------------------------
                    Cartesian Multipole Moments
 -----------------------------------------------------------------
    Charge (ESU x 10^10)
                -0.0000
    Dipole Moment (Debye)
         X       0.3886      Y      -0.1871      Z      -0.1667
       Tot       0.4624
    Quadrupole Moments (Debye-Ang)
        XX    -136.4473     XY      -5.0486     YY    -146.7171
        XZ      -5.9624     YZ       1.8129     ZZ    -146.9182
    Octopole Moments (Debye-Ang^2)
       XXX    -112.2195    XXY     -20.6210    XYY     -47.9013
       YYY       2.5324    XXZ      19.5254    XYZ      13.4913
       YYZ      27.9272    XZZ     -47.4260    YZZ      -7.9525
       ZZZ      87.0251
    Hexadecapole Moments (Debye-Ang^3)
      XXXX   -4544.9453   XXXY    -363.6669   XXYY   -1074.9876
      XYYY    -287.2047   YYYY   -1610.1758   XXXZ     688.5901
      XXYZ      55.9690   XYYZ     274.4962   YYYZ     -32.0929
      XXZZ   -1331.4436   XYZZ    -113.3051   YYZZ    -863.0117
      XZZZ     812.6330   YZZZ      23.5222   ZZZZ   -3553.2982
 -----------------------------------------------------------------
 Calculating analytic gradient of the SCF energy
 Gradient of SCF Energy
            1           2           3           4           5           6
    1  -0.0000119   0.0001110  -0.0000025   0.0000041   0.0000168   0.0000165
    2  -0.0000042  -0.0000973   0.0000977   0.0000116   0.0000217  -0.0000024
    3   0.0000782  -0.0000985   0.0000255   0.0000024   0.0000232   0.0000190
            7           8           9          10          11          12
    1   0.0000183  -0.0000262  -0.0000004   0.0000173   0.0000259  -0.0000507
    2   0.0000113  -0.0000018  -0.0000115   0.0000287  -0.0000028   0.0001684
    3   0.0000328   0.0000447   0.0000438   0.0000283  -0.0000029  -0.0000753
           13          14          15          16          17          18
    1   0.0000381  -0.0000300  -0.0000369  -0.0000000  -0.0000180  -0.0000181
    2  -0.0000939   0.0000161  -0.0000293   0.0000023   0.0000318  -0.0000135
    3   0.0000000   0.0000277   0.0000125  -0.0000082  -0.0000280  -0.0000297
           19          20          21          22
    1   0.0000217  -0.0000308  -0.0000259  -0.0000185
    2  -0.0000422  -0.0000098  -0.0000811   0.0000005
    3  -0.0000351  -0.0000413   0.0000047  -0.0000240
 Max gradient component =       1.684E-04
 RMS gradient           =       4.406E-05
 Gradient time:  CPU 260.29 s  wall 260.30 s
 Geometry Optimization Parameters
   NAtoms,    NIC,     NZ,  NCons,   NDum,   NFix, NCnnct, MaxDiis
       22     163      22       0       0       0       0       0

 Cartesian Hessian Update
 Hessian updated using BFGS update


** GEOMETRY OPTIMIZATION IN DELOCALIZED INTERNAL COORDINATES **
   Searching for a Minimum

   Optimization Cycle:  14

                       Coordinates (Angstroms)
     ATOM                X               Y               Z
      1  C         0.0088544471   -0.0084021785    0.0129847468
      2  C        -0.0148518780    0.4265573240    1.3466617843
      3  Cl        1.4718191339    0.9098103389    2.1170634595
      4  C        -1.2209242347    0.4683692887    2.0533234558
      5  Cl       -1.2935989688    0.9992885547    3.7132931109
      6  C        -2.4033341402    0.0813076946    1.4366104365
      7  H        -3.3333043235    0.1161822898    1.9866009837
      8  C        -2.3956491941   -0.3495323282    0.1167442063
      9  Cl       -3.9105689848   -0.8224221823   -0.6063677150
     10  C        -1.1940942991   -0.3952730297   -0.5972646513
     11  Cl       -1.1756373695   -0.9401150377   -2.2530049265
     12  C         1.2902391720   -0.0487965708   -0.7529028276
     13  C         2.1117589924   -1.1801801584   -0.7608673050
     14  Cl        1.6564562929   -2.6072706103    0.1526962837
     15  C         3.2971554948   -1.2037069859   -1.4894107549
     16  H         3.9149398608   -2.0922786408   -1.4797046336
     17  C         3.6815310606   -0.0892068712   -2.2265091295
     18  H         4.6006815417   -0.0992435325   -2.7976798748
     19  C         2.8688296684    1.0397682139   -2.2210463514
     20  Cl        3.3443202911    2.4536082565   -3.1473254466
     21  C         1.6851322479    1.0677960704   -1.4952136591
     22  H         1.0637422976    1.9539414211   -1.5045498598
   Point Group: c1    Number of degrees of freedom:    60


   Energy is  -3221.133513839

 Hessian updated using BFGS update

 60 Hessian modes will be used to form the next step
  Hessian Eigenvalues:
     0.001687    0.016109    0.018341    0.020372    0.020928    0.021771
     0.022579    0.023662    0.023841    0.023879    0.024089    0.024092
     0.024116    0.024121    0.024143    0.024152    0.024187    0.024406
     0.027994    0.069374    0.159901    0.160004    0.160015    0.160249
     0.202875    0.223531    0.225663    0.234872    0.235752    0.240752
     0.247581    0.249992    0.250019    0.250057    0.250468    0.256887
     0.289106    0.291581    0.300928    0.301032    0.301095    0.301236
     0.317491    0.355055    0.356667    0.356670    0.356688    0.375390
     0.413454    0.427353    0.429614    0.455882    0.461291    0.467713
     0.470989    0.477307    0.478161    0.479116    0.485312    0.577124

 Minimum search - taking simple RFO step
 Searching for Lamda that Minimizes Along All modes
 Value Taken    Lamda =  -0.00000136
 Step Taken.  Stepsize is  0.012370

                             Maximum     Tolerance    Cnvgd?
         Gradient           0.000206      0.000300     YES
         Displacement       0.007165      0.001200      NO
         Energy change     -0.000005      0.000001      NO


 New Cartesian Coordinates Obtained by Inverse Iteration

 Displacement from previous Coordinates is:  0.031513
 ----------------------------------------------------------------
             Standard Nuclear Orientation (Angstroms)
    I     Atom           X                Y                Z
 ----------------------------------------------------------------
    1      C       0.0092186499    -0.0108000422     0.0137550559
    2      C      -0.0149877960     0.4265821586     1.3467231502
    3      Cl      1.4719227609     0.9087689293     2.1172934617
    4      C      -1.2214050019     0.4709990612     2.0525636482
    5      Cl     -1.2944712670     1.0056559505     3.7112934692
    6      C      -2.4037855012     0.0838812162     1.4358663321
    7      H      -3.3341189375     0.1208788207     1.9850982369
    8      C      -2.3955790392    -0.3500041995     0.1169732746
    9      Cl     -3.9105635892    -0.8227985806    -0.6060973576
   10      C      -1.1937012699    -0.3983275710    -0.5962456751
   11      Cl     -1.1750797647    -0.9463923610    -2.2508718269
   12      C       1.2905841411    -0.0509912545    -0.7522734069
   13      C       2.1124185311    -1.1819863565    -0.7625295925
   14      Cl      1.6580245882    -2.6108437954     0.1485645263
   15      C       3.2975319758    -1.2039549064    -1.4916577085
   16      H       3.9154452176    -2.0924586095    -1.4837219204
   17      C       3.6813788745    -0.0881560709    -2.2269610561
   18      H       4.6003391577    -0.0969729074    -2.7984573511
   19      C       2.8684359137     1.0406720172    -2.2191321604
   20      Cl      3.3433491453     2.4562488062    -3.1430208933
   21      C       1.6850617547     1.0670902720    -1.4927908721
   22      H       1.0634785645     1.9531107491    -1.5002400014
 ----------------------------------------------------------------
 Nuclear Repulsion Energy =        2058.60882285 hartrees
 There are       89 alpha and       89 beta electrons
 Applying Cartesian multipole field
    Component          Value
    ---------          -----
     (2,0,0)        1.00000E-11
     (0,2,0)        2.00000E-11
     (0,0,2)       -3.00000E-11
 Nucleus-field energy     =    -0.0000000208 hartrees
 Requested basis set is 6-311++G(d,p)
 There are 170 shells and 472 basis functions
 A cutoff of  1.0D-15 yielded  11006 shell pairs
 There are     92886 function pairs (     99886 Cartesian)
 Smallest overlap matrix eigenvalue = 1.63E-07
 Linear dependence detected in AO basis
 Number of orthogonalized atomic orbitals = 468
 Maximum deviation from orthogonality = 1.040E-09
 Guess from superposition of atomic densities
 Warning:  Energy on first SCF cycle will be non-variational
 SAD guess density has 178.000000 electrons

 -----------------------------------------------------------------------
  General SCF calculation program by
  Eric Jon Sundstrom, Paul Horn, Yuezhi Mao, Dmitri Zuev, Alec White,
  David Stuck, Shaama M.S., Shane Yost, Joonho Lee, David Small,
  Daniel Levine, Susi Lehtola, Hugh Burton, Evgeny Epifanovsky,
  Bang C. Huynh
 -----------------------------------------------------------------------
 Exchange:     0.2000 Hartree-Fock + 0.0800 Slater + 0.7200 B88
 Correlation:  0.1900 VWN1RPA + 0.8100 LYP
 Using SG-1 standard quadrature grid
 A restricted SCF calculation will be
 performed using DIIS
 SCF converges when DIIS error is below 1.0e-08
 ---------------------------------------
  Cycle       Energy         DIIS error
 ---------------------------------------
    1   -3225.3472212999      2.82e-02  
    2   -3221.0120972708      2.09e-03  
    3   -3220.9620492964      2.43e-03  
    4   -3221.1286632341      4.12e-04  
    5   -3221.1331502754      1.19e-04  
    6   -3221.1333873613      6.67e-05  
    7   -3221.1335064866      1.69e-05  
    8   -3221.1335127027      8.05e-06  
    9   -3221.1335145364      1.82e-06  
   10   -3221.1335146175      7.46e-07  
   11   -3221.1335146324      1.88e-07  
   12   -3221.1335146335      8.01e-08  
   13   -3221.1335146337      2.42e-08  
   14   -3221.1335146339      4.95e-09  Convergence criterion met
 ---------------------------------------
 SCF time:   CPU 731.91s  wall 732.00s 
 SCF   energy in the final basis set =    -3221.1335146339
 Total energy in the final basis set =    -3221.1335146339

 --------------------------------------------------------------

                    Orbital Energies (a.u.)
 --------------------------------------------------------------

 Alpha MOs
 -- Occupied --
********-101.5793-101.5784-101.5784-101.5703-101.5691 -10.2786 -10.2785
-10.2766 -10.2766 -10.2631 -10.2607 -10.2441 -10.2317 -10.2269 -10.2151
-10.2139 -10.2133  -9.4940  -9.4939  -9.4931  -9.4931  -9.4850  -9.4837
 -7.2589  -7.2587  -7.2580  -7.2579  -7.2497  -7.2488  -7.2486  -7.2484
 -7.2481  -7.2481  -7.2480  -7.2479  -7.2473  -7.2472  -7.2398  -7.2394
 -7.2384  -7.2381  -0.9612  -0.9289  -0.9210  -0.8970  -0.8887  -0.8779
 -0.8462  -0.8399  -0.8089  -0.7675  -0.7432  -0.7423  -0.6801  -0.6432
 -0.6248  -0.6126  -0.5501  -0.5470  -0.5324  -0.5197  -0.5005  -0.4821
 -0.4704  -0.4675  -0.4585  -0.4565  -0.4371  -0.4350  -0.4208  -0.4092
 -0.4028  -0.4021  -0.3836  -0.3762  -0.3619  -0.3565  -0.3472  -0.3360
 -0.3350  -0.3331  -0.3312  -0.3294  -0.3275  -0.2905  -0.2835  -0.2659
 -0.2623
 -- Virtual --
 -0.0636  -0.0596  -0.0527  -0.0455  -0.0431  -0.0134  -0.0086  -0.0064
  0.0015   0.0042   0.0098   0.0150   0.0242   0.0266   0.0305   0.0411
  0.0414   0.0469   0.0564   0.0565   0.0578   0.0611   0.0731   0.0758
  0.0771   0.0794   0.0848   0.0940   0.0948   0.0992   0.1009   0.1039
  0.1060   0.1084   0.1094   0.1124   0.1130   0.1200   0.1232   0.1239
  0.1267   0.1291   0.1294   0.1367   0.1376   0.1377   0.1433   0.1463
  0.1476   0.1555   0.1582   0.1584   0.1652   0.1675   0.1739   0.1877
  0.1931   0.1936   0.1957   0.1978   0.2031   0.2075   0.2089   0.2144
  0.2157   0.2195   0.2241   0.2270   0.2289   0.2329   0.2434   0.2493
  0.2526   0.2535   0.2573   0.2579   0.2594   0.2663   0.2677   0.2755
  0.2775   0.2837   0.2854   0.2874   0.2884   0.2924   0.2967   0.2995
  0.3055   0.3196   0.3212   0.3247   0.3285   0.3349   0.3473   0.3553
  0.3652   0.3965   0.4165   0.4280   0.4381   0.4394   0.4425   0.4430
  0.4541   0.4575   0.4618   0.4632   0.4646   0.4854   0.4874   0.4931
  0.4987   0.5048   0.5052   0.5155   0.5185   0.5334   0.5366   0.5438
  0.5525   0.5662   0.5719   0.5790   0.5794   0.5850   0.5920   0.5931
  0.6025   0.6041   0.6102   0.6236   0.6266   0.6322   0.6339   0.6462
  0.6508   0.6656   0.6765   0.6821   0.6828   0.6903   0.6918   0.7058
  0.7179   0.7310   0.7411   0.7647   0.7960   0.7968   0.8183   0.8293
  0.8309   0.8328   0.8343   0.8377   0.8407   0.8408   0.8469   0.8524
  0.8535   0.8565   0.8616   0.8627   0.8631   0.8735   0.8776   0.8811
  0.8881   0.8931   0.8972   0.9020   0.9031   0.9090   0.9327   0.9364
  0.9373   0.9490   0.9501   0.9507   0.9592   0.9639   0.9671   0.9728
  0.9804   0.9845   0.9904   1.0023   1.0097   1.0148   1.0288   1.0420
  1.0448   1.0623   1.0703   1.1041   1.1184   1.1442   1.1633   1.1728
  1.1864   1.2185   1.2254   1.2276   1.2372   1.2594   1.2654   1.2739
  1.2800   1.2831   1.2980   1.3044   1.3155   1.3243   1.3640   1.3693
  1.3827   1.4053   1.4353   1.4716   1.4772   1.4955   1.5045   1.5569
  1.5624   1.5720   1.5828   1.5927   1.6053   1.6368   1.6420   1.6762
  1.6904   1.6932   1.7068   1.7339   1.7498   1.7622   1.7917   1.8048
  1.8180   1.8208   1.8477   1.8744   1.8865   1.9275   1.9286   1.9402
  1.9459   1.9589   1.9635   1.9838   2.0306   2.0324   2.0467   2.0521
  2.0792   2.1203   2.1361   2.1379   2.2030   2.2324   2.2347   2.2481
  2.2488   2.2661   2.2708   2.2748   2.3144   2.3157   2.3228   2.3385
  2.3476   2.3689   2.3974   2.4123   2.4221   2.4483   2.4632   2.4691
  2.4707   2.5016   2.5293   2.5306   2.5452   2.5559   2.5797   2.6042
  2.6080   2.6277   2.6489   2.6752   2.6842   2.7014   2.7035   2.7083
  2.7380   2.7431   2.7462   2.7530   2.7774   2.8057   2.8243   2.8331
  2.8368   2.8645   2.8948   2.9672   2.9861   3.0603   3.0812   3.0825
  3.1017   3.1199   3.1239   3.1408   3.2118   3.2515   3.2568   3.2927
  3.3464   3.3749   3.4199   3.5186   3.5467   3.5715   3.6688   3.7788
  3.7911   3.8731   3.8936   3.9984   4.0515   4.1274   4.3324   4.8028
  4.8176   9.7680   9.7817   9.7821   9.8108   9.8416   9.8599  23.3494
 23.5409  23.7874  23.8528  23.8636  23.9234  23.9365  23.9795  24.0252
 24.0693  24.0915  24.1411  25.7863  25.8031  25.8240  25.8516  25.9491
 25.9757  26.1141  26.1303  26.1569  26.2459  26.3359  26.3703  26.5306
 26.6158  26.6341  26.7458  26.7656  27.0621 215.7614 215.7757 215.7764
215.8105 215.8510 215.8701
 --------------------------------------------------------------

          Ground-State Mulliken Net Atomic Charges

     Atom                 Charge (a.u.)
  ----------------------------------------
      1 C                    -0.369017
      2 C                    -1.091511
      3 Cl                    0.539185
      4 C                     0.476570
      5 Cl                    0.545966
      6 C                    -0.613602
      7 H                     0.239822
      8 C                     0.485975
      9 Cl                    0.543545
     10 C                    -1.081757
     11 Cl                    0.553340
     12 C                    -0.197035
     13 C                    -0.774383
     14 Cl                    0.432137
     15 C                    -0.246334
     16 H                     0.210893
     17 C                    -0.600650
     18 H                     0.194784
     19 C                     0.468639
     20 Cl                    0.498508
     21 C                    -0.431859
     22 H                     0.216784
  ----------------------------------------
  Sum of atomic charges =     0.000000

 -----------------------------------------------------------------
                    Cartesian Multipole Moments
 -----------------------------------------------------------------
    Charge (ESU x 10^10)
                -0.0000
    Dipole Moment (Debye)
         X       0.3882      Y      -0.1853      Z      -0.1680
       Tot       0.4618
    Quadrupole Moments (Debye-Ang)
        XX    -136.4433     XY      -5.0519     YY    -146.7279
        XZ      -5.9714     YZ       1.8188     ZZ    -146.9083
    Octopole Moments (Debye-Ang^2)
       XXX    -112.2445    XXY     -20.5180    XYY     -47.9318
       YYY       2.6558    XXZ      19.4475    XYZ      13.4712
       YYZ      27.9201    XZZ     -47.3672    YZZ      -7.9103
       ZZZ      86.9289
    Hexadecapole Moments (Debye-Ang^3)
      XXXX   -4545.0008   XXXY    -363.2709   XXYY   -1075.8393
      XYYY    -286.7915   YYYY   -1614.6401   XXXZ     688.1999
      XXYZ      55.3186   XYYZ     274.4297   YYYZ     -34.0892
      XXZZ   -1330.4992   XYZZ    -113.2370   YYZZ    -862.9754
      XZZZ     812.3026   YZZZ      21.6476   ZZZZ   -3548.9873
 -----------------------------------------------------------------
 Calculating analytic gradient of the SCF energy
 Gradient of SCF Energy
            1           2           3           4           5           6
    1   0.0000262   0.0000366  -0.0000087   0.0000066   0.0000293   0.0000202
    2   0.0000195  -0.0000226   0.0000664   0.0000055   0.0000273   0.0000217
    3   0.0000481  -0.0000163   0.0000146   0.0000031   0.0000148   0.0000337
            7           8           9          10          11          12
    1   0.0000194   0.0000102   0.0000002  -0.0000144  -0.0000030  -0.0000406
    2   0.0000107  -0.0000141  -0.0000030  -0.0000044  -0.0000054   0.0000216
    3   0.0000293   0.0000061   0.0000408   0.0000273   0.0000099  -0.0000426
           13          14          15          16          17          18
    1   0.0000399   0.0000009  -0.0000282  -0.0000029  -0.0000183  -0.0000164
    2  -0.0000479   0.0000310  -0.0000133  -0.0000019   0.0000076  -0.0000122
    3  -0.0000000  -0.0000095   0.0000003  -0.0000083  -0.0000288  -0.0000261
           19          20          21          22
    1   0.0000070  -0.0000300  -0.0000170  -0.0000171
    2  -0.0000225  -0.0000168  -0.0000428  -0.0000045
    3  -0.0000316  -0.0000382  -0.0000070  -0.0000193
 Max gradient component =       6.639E-05
 RMS gradient           =       2.395E-05
 Gradient time:  CPU 260.73 s  wall 260.74 s
 Geometry Optimization Parameters
   NAtoms,    NIC,     NZ,  NCons,   NDum,   NFix, NCnnct, MaxDiis
       22     163      22       0       0       0       0       0

 Cartesian Hessian Update
 Hessian updated using BFGS update


** GEOMETRY OPTIMIZATION IN DELOCALIZED INTERNAL COORDINATES **
   Searching for a Minimum

   Optimization Cycle:  15

                       Coordinates (Angstroms)
     ATOM                X               Y               Z
      1  C         0.0092186499   -0.0108000422    0.0137550559
      2  C        -0.0149877960    0.4265821586    1.3467231502
      3  Cl        1.4719227609    0.9087689293    2.1172934617
      4  C        -1.2214050019    0.4709990612    2.0525636482
      5  Cl       -1.2944712670    1.0056559505    3.7112934692
      6  C        -2.4037855012    0.0838812162    1.4358663321
      7  H        -3.3341189375    0.1208788207    1.9850982369
      8  C        -2.3955790392   -0.3500041995    0.1169732746
      9  Cl       -3.9105635892   -0.8227985806   -0.6060973576
     10  C        -1.1937012699   -0.3983275710   -0.5962456751
     11  Cl       -1.1750797647   -0.9463923610   -2.2508718269
     12  C         1.2905841411   -0.0509912545   -0.7522734069
     13  C         2.1124185311   -1.1819863565   -0.7625295925
     14  Cl        1.6580245882   -2.6108437954    0.1485645263
     15  C         3.2975319758   -1.2039549064   -1.4916577085
     16  H         3.9154452176   -2.0924586095   -1.4837219204
     17  C         3.6813788745   -0.0881560709   -2.2269610561
     18  H         4.6003391577   -0.0969729074   -2.7984573511
     19  C         2.8684359137    1.0406720172   -2.2191321604
     20  Cl        3.3433491453    2.4562488062   -3.1430208933
     21  C         1.6850617547    1.0670902720   -1.4927908721
     22  H         1.0634785645    1.9531107491   -1.5002400014
   Point Group: c1    Number of degrees of freedom:    60


   Energy is  -3221.133514634

 Hessian updated using BFGS update

 60 Hessian modes will be used to form the next step
  Hessian Eigenvalues:
     0.001856    0.013021    0.018317    0.019491    0.020931    0.021464
     0.022481    0.023665    0.023845    0.023936    0.024090    0.024100
     0.024116    0.024126    0.024143    0.024152    0.024175    0.024569
     0.027809    0.076425    0.159586    0.160002    0.160010    0.160268
     0.181243    0.221692    0.224612    0.234873    0.235948    0.239084
     0.247618    0.249993    0.250036    0.250314    0.250468    0.256830
     0.288941    0.291600    0.300894    0.301076    0.301110    0.301148
     0.317402    0.355029    0.356667    0.356673    0.356692    0.374588
     0.413217    0.427326    0.429308    0.454641    0.459971    0.468014
     0.470841    0.477092    0.478330    0.479113    0.485891    0.573462

 Minimum search - taking simple RFO step
 Searching for Lamda that Minimizes Along All modes
 Value Taken    Lamda =   0.00000000
 Step Taken.  Stepsize is  0.003958

                             Maximum     Tolerance    Cnvgd?
         Gradient           0.000078      0.000300     YES
         Displacement       0.001656      0.001200      NO
         Energy change     -0.000001      0.000001     YES

 Final energy is   -3221.1335146338852     


 ******************************
 **  OPTIMIZATION CONVERGED  **
 ******************************

                       Coordinates (Angstroms)
     ATOM                X               Y               Z
      1  C         0.0092186499   -0.0108000422    0.0137550559
      2  C        -0.0149877960    0.4265821586    1.3467231502
      3  Cl        1.4719227609    0.9087689293    2.1172934617
      4  C        -1.2214050019    0.4709990612    2.0525636482
      5  Cl       -1.2944712670    1.0056559505    3.7112934692
      6  C        -2.4037855012    0.0838812162    1.4358663321
      7  H        -3.3341189375    0.1208788207    1.9850982369
      8  C        -2.3955790392   -0.3500041995    0.1169732746
      9  Cl       -3.9105635892   -0.8227985806   -0.6060973576
     10  C        -1.1937012699   -0.3983275710   -0.5962456751
     11  Cl       -1.1750797647   -0.9463923610   -2.2508718269
     12  C         1.2905841411   -0.0509912545   -0.7522734069
     13  C         2.1124185311   -1.1819863565   -0.7625295925
     14  Cl        1.6580245882   -2.6108437954    0.1485645263
     15  C         3.2975319758   -1.2039549064   -1.4916577085
     16  H         3.9154452176   -2.0924586095   -1.4837219204
     17  C         3.6813788745   -0.0881560709   -2.2269610561
     18  H         4.6003391577   -0.0969729074   -2.7984573511
     19  C         2.8684359137    1.0406720172   -2.2191321604
     20  Cl        3.3433491453    2.4562488062   -3.1430208933
     21  C         1.6850617547    1.0670902720   -1.4927908721
     22  H         1.0634785645    1.9531107491   -1.5002400014

Z-matrix Print:
$molecule
0 1
Cl
C  1 1.743132
C  2 1.398401 1 120.276593
C  3 1.388453 2 120.023238 1 179.820276 0
H  4 1.080993 3 119.894783 2 179.969475 0
C  4 1.388596 3 120.261788 2 -0.014564 0
C  6 1.398437 4 120.103200 3 0.048699 0
C  7 1.403101 6 120.284270 4 -0.108466 0
C  8 1.493423 7 120.696310 6 179.480805 0
C  9 1.397886 8 119.493369 7 -90.572345 0
H  10 1.082337 9 119.758341 8 0.379806 0
C  10 1.388756 9 120.152926 8 -179.463034 0
C  12 1.391111 10 121.087034 9 0.002945 0
H  13 1.082208 12 120.385431 10 179.889027 0
C  13 1.390330 12 119.137980 10 -0.093834 0
H  15 1.082275 13 120.338394 12 -179.982562 0
C  15 1.391619 13 119.969749 12 0.102978 0
Cl 7 1.742752 6 120.270553 4 -179.892587 0
Cl 3 1.744002 2 121.720526 1 -0.233970 0
Cl 6 1.744300 4 118.171524 3 -179.955134 0
Cl 17 1.754480 15 118.671227 13 179.782754 0
Cl 12 1.755839 10 119.362946 9 179.951439 0
$end


 --------------------------------------------------------------

                    Orbital Energies (a.u.)
 --------------------------------------------------------------

 Alpha MOs
 -- Occupied --
********-101.5793-101.5784-101.5784-101.5703-101.5691 -10.2786 -10.2785
-10.2766 -10.2766 -10.2631 -10.2607 -10.2441 -10.2317 -10.2269 -10.2151
-10.2139 -10.2133  -9.4940  -9.4939  -9.4931  -9.4931  -9.4850  -9.4837
 -7.2589  -7.2587  -7.2580  -7.2579  -7.2497  -7.2488  -7.2486  -7.2484
 -7.2481  -7.2481  -7.2480  -7.2479  -7.2473  -7.2472  -7.2398  -7.2394
 -7.2384  -7.2381  -0.9612  -0.9289  -0.9210  -0.8970  -0.8887  -0.8779
 -0.8462  -0.8399  -0.8089  -0.7675  -0.7432  -0.7423  -0.6801  -0.6432
 -0.6248  -0.6126  -0.5501  -0.5470  -0.5324  -0.5197  -0.5005  -0.4821
 -0.4704  -0.4675  -0.4585  -0.4565  -0.4371  -0.4350  -0.4208  -0.4092
 -0.4028  -0.4021  -0.3836  -0.3762  -0.3619  -0.3565  -0.3472  -0.3360
 -0.3350  -0.3331  -0.3312  -0.3294  -0.3275  -0.2905  -0.2835  -0.2659
 -0.2623
 -- Virtual --
 -0.0636  -0.0596  -0.0527  -0.0455  -0.0431  -0.0134  -0.0086  -0.0064
  0.0015   0.0042   0.0098   0.0150   0.0242   0.0266   0.0305   0.0411
  0.0414   0.0469   0.0564   0.0565   0.0578   0.0611   0.0731   0.0758
  0.0771   0.0794   0.0848   0.0940   0.0948   0.0992   0.1009   0.1039
  0.1060   0.1084   0.1094   0.1124   0.1130   0.1200   0.1232   0.1239
  0.1267   0.1291   0.1294   0.1367   0.1376   0.1377   0.1433   0.1463
  0.1476   0.1555   0.1582   0.1584   0.1652   0.1675   0.1739   0.1877
  0.1931   0.1936   0.1957   0.1978   0.2031   0.2075   0.2089   0.2144
  0.2157   0.2195   0.2241   0.2270   0.2289   0.2329   0.2434   0.2493
  0.2526   0.2535   0.2573   0.2579   0.2594   0.2663   0.2677   0.2755
  0.2775   0.2837   0.2854   0.2874   0.2884   0.2924   0.2967   0.2995
  0.3055   0.3196   0.3212   0.3247   0.3285   0.3349   0.3473   0.3553
  0.3652   0.3965   0.4165   0.4280   0.4381   0.4394   0.4425   0.4430
  0.4541   0.4575   0.4618   0.4632   0.4646   0.4854   0.4874   0.4931
  0.4987   0.5048   0.5052   0.5155   0.5185   0.5334   0.5366   0.5438
  0.5525   0.5662   0.5719   0.5790   0.5794   0.5850   0.5920   0.5931
  0.6025   0.6041   0.6102   0.6236   0.6266   0.6322   0.6339   0.6462
  0.6508   0.6656   0.6765   0.6821   0.6828   0.6903   0.6918   0.7058
  0.7179   0.7310   0.7411   0.7647   0.7960   0.7968   0.8183   0.8293
  0.8309   0.8328   0.8343   0.8377   0.8407   0.8408   0.8469   0.8524
  0.8535   0.8565   0.8616   0.8627   0.8631   0.8735   0.8776   0.8811
  0.8881   0.8931   0.8972   0.9020   0.9031   0.9090   0.9327   0.9364
  0.9373   0.9490   0.9501   0.9507   0.9592   0.9639   0.9671   0.9728
  0.9804   0.9845   0.9904   1.0023   1.0097   1.0148   1.0288   1.0420
  1.0448   1.0623   1.0703   1.1041   1.1184   1.1442   1.1633   1.1728
  1.1864   1.2185   1.2254   1.2276   1.2372   1.2594   1.2654   1.2739
  1.2800   1.2831   1.2980   1.3044   1.3155   1.3243   1.3640   1.3693
  1.3827   1.4053   1.4353   1.4716   1.4772   1.4955   1.5045   1.5569
  1.5624   1.5720   1.5828   1.5927   1.6053   1.6368   1.6420   1.6762
  1.6904   1.6932   1.7068   1.7339   1.7498   1.7622   1.7917   1.8048
  1.8180   1.8208   1.8477   1.8744   1.8865   1.9275   1.9286   1.9402
  1.9459   1.9589   1.9635   1.9838   2.0306   2.0324   2.0467   2.0521
  2.0792   2.1203   2.1361   2.1379   2.2030   2.2324   2.2347   2.2481
  2.2488   2.2661   2.2708   2.2748   2.3144   2.3157   2.3228   2.3385
  2.3476   2.3689   2.3974   2.4123   2.4221   2.4483   2.4632   2.4691
  2.4707   2.5016   2.5293   2.5306   2.5452   2.5559   2.5797   2.6042
  2.6080   2.6277   2.6489   2.6752   2.6842   2.7014   2.7035   2.7083
  2.7380   2.7431   2.7462   2.7530   2.7774   2.8057   2.8243   2.8331
  2.8368   2.8645   2.8948   2.9672   2.9861   3.0603   3.0812   3.0825
  3.1017   3.1199   3.1239   3.1408   3.2118   3.2515   3.2568   3.2927
  3.3464   3.3749   3.4199   3.5186   3.5467   3.5715   3.6688   3.7788
  3.7911   3.8731   3.8936   3.9984   4.0515   4.1274   4.3324   4.8028
  4.8176   9.7680   9.7817   9.7821   9.8108   9.8416   9.8599  23.3494
 23.5409  23.7874  23.8528  23.8636  23.9234  23.9365  23.9795  24.0252
 24.0693  24.0915  24.1411  25.7863  25.8031  25.8240  25.8516  25.9491
 25.9757  26.1141  26.1303  26.1569  26.2459  26.3359  26.3703  26.5306
 26.6158  26.6341  26.7458  26.7656  27.0621 215.7614 215.7757 215.7764
215.8105 215.8510 215.8701
 --------------------------------------------------------------

          Ground-State Mulliken Net Atomic Charges

     Atom                 Charge (a.u.)
  ----------------------------------------
      1 C                    -0.369017
      2 C                    -1.091511
      3 Cl                    0.539185
      4 C                     0.476570
      5 Cl                    0.545966
      6 C                    -0.613602
      7 H                     0.239822
      8 C                     0.485975
      9 Cl                    0.543545
     10 C                    -1.081757
     11 Cl                    0.553340
     12 C                    -0.197035
     13 C                    -0.774383
     14 Cl                    0.432137
     15 C                    -0.246334
     16 H                     0.210893
     17 C                    -0.600650
     18 H                     0.194784
     19 C                     0.468639
     20 Cl                    0.498508
     21 C                    -0.431859
     22 H                     0.216784
  ----------------------------------------
  Sum of atomic charges =     0.000000

 -----------------------------------------------------------------
                    Cartesian Multipole Moments
 -----------------------------------------------------------------
    Charge (ESU x 10^10)
                -0.0000
    Dipole Moment (Debye)
         X       0.3882      Y      -0.1853      Z      -0.1680
       Tot       0.4618
    Quadrupole Moments (Debye-Ang)
        XX    -136.4433     XY      -5.0519     YY    -146.7279
        XZ      -5.9714     YZ       1.8188     ZZ    -146.9083
    Octopole Moments (Debye-Ang^2)
       XXX    -112.2445    XXY     -20.5180    XYY     -47.9318
       YYY       2.6558    XXZ      19.4475    XYZ      13.4712
       YYZ      27.9201    XZZ     -47.3672    YZZ      -7.9103
       ZZZ      86.9289
    Hexadecapole Moments (Debye-Ang^3)
      XXXX   -4545.0008   XXXY    -363.2709   XXYY   -1075.8393
      XYYY    -286.7915   YYYY   -1614.6401   XXXZ     688.1999
      XXYZ      55.3186   XYYZ     274.4297   YYYZ     -34.0892
      XXZZ   -1330.4992   XYZZ    -113.2370   YYZZ    -862.9754
      XZZZ     812.3026   YZZZ      21.6476   ZZZZ   -3548.9873
 -----------------------------------------------------------------
Archival summary:
1\1\november\OPT\ProcedureUnspecified\BasisUnspecified\l6124\taweetha\MonJan1302:10:582020MonJan1302:10:582020\0\\#,OPT,ProcedureUnspecified,BasisUnspecified,\\0,1\Cl\C,1,1.74313\C,2,1.3984,1,120.277\C,3,1.38845,2,120.023,1,179.82,0\H,4,1.08099,3,119.895,2,179.969,0\C,4,1.3886,3,120.262,2,-0.014564,0\C,6,1.39844,4,120.103,3,0.0486991,0\C,7,1.4031,6,120.284,4,-0.108466,0\C,8,1.49342,7,120.696,6,179.481,0\C,9,1.39789,8,119.493,7,-90.5723,0\H,10,1.08234,9,119.758,8,0.379806,0\C,10,1.38876,9,120.153,8,-179.463,0\C,12,1.39111,10,121.087,9,0.00294494,0\H,13,1.08221,12,120.385,10,179.889,0\C,13,1.39033,12,119.138,10,-0.0938343,0\H,15,1.08227,13,120.338,12,-179.983,0\C,15,1.39162,13,119.97,12,0.102978,0\Cl,7,1.74275,6,120.271,4,-179.893,0\Cl,3,1.744,2,121.721,1,-0.23397,0\Cl,6,1.7443,4,118.172,3,-179.955,0\Cl,17,1.75448,15,118.671,13,179.783,0\Cl,12,1.75584,10,119.363,9,179.951,0\\\@

 Total job time:  15038.89s(wall), 15037.28s(cpu) 
 Mon Jan 13 02:10:58 2020

        *************************************************************
        *                                                           *
        *  Thank you very much for using Q-Chem.  Have a nice day.  *
        *                                                           *
        *************************************************************


 
User input: 2 of 2 
 
                  Welcome to Q-Chem
     A Quantum Leap Into The Future Of Chemistry


 Q-Chem 5.2 (devel), Q-Chem, Inc., Pleasanton, CA (2019)

 Yihan Shao,  Zhengting Gan,  E. Epifanovsky,  A. T. B. Gilbert,  M. Wormit,  
 J. Kussmann,  A. W. Lange,  A. Behn,  Jia Deng,  Xintian Feng,  D. Ghosh,  
 M. Goldey,  P. R. Horn,  L. D. Jacobson,  I. Kaliman,  T. Kus,  A. Landau,  
 Jie Liu,  E. I. Proynov,  R. M. Richard,  R. P. Steele,  E. J. Sundstrom,  
 H. L. Woodcock III,  P. M. Zimmerman,  D. Zuev,  B. Albrecht,  E. Alguire,  
 S. A. Baeppler,  D. Barton,  Z. Benda,  Y. A. Bernard,  E. J. Berquist,  
 K. B. Bravaya,  H. Burton,  D. Casanova,  Chun-Min Chang,  Yunqing Chen,  
 A. Chien,  K. D. Closser,  M. P. Coons,  S. Coriani,  S. Dasgupta,  
 A. L. Dempwolff,  M. Diedenhofen,  Hainam Do,  R. G. Edgar,  Po-Tung Fang,  
 S. Faraji,  S. Fatehi,  Qingguo Feng,  K. D. Fenk,  J. Fosso-Tande,  
 J. Gayvert,  Qinghui Ge,  A. Ghysels,  G. Gidofalvi,  J. Gomes,  
 J. Gonthier,  A. Gunina,  D. Hait,  M. W. D. Hanson-Heine,  
 P. H. P. Harbach,  A. W. Hauser,  M. F. Herbst,  J. E. Herr,  
 E. G. Hohenstein,  Z. C. Holden,  Kerwin Hui,  B. C. Huynh,  T.-C. Jagau,  
 Hyunjun Ji,  B. Kaduk,  K. Khistyaev,  Jaehoon Kim,  P. Klunzinger,  K. Koh,  
 D. Kosenkov,  L. Koulias,  T. Kowalczyk,  C. M. Krauter,  A. Kunitsa,  
 Ka Un Lao,  A. Laurent,  K. V. Lawler,  Joonho Lee,  D. Lefrancois,  
 S. Lehtola,  D. S. Levine,  Yi-Pei Li,  You-Sheng Lin,  Fenglai Liu,  
 E. Livshits,  A. Luenser,  P. Manohar,  E. Mansoor,  S. F. Manzer,  
 Shan-Ping Mao,  Yuezhi Mao,  N. Mardirossian,  A. V. Marenich,  
 T. Markovich,  L. A. Martinez-Martinez,  S. A. Maurer,  N. J. Mayhall,  
 S. C. McKenzie,  J.-M. Mewes,  P. Morgante,  A. F. Morrison,  
 J. W. Mullinax,  K. Nanda,  T. S. Nguyen-Beck,  R. Olivares-Amaya,  
 J. A. Parkhill,  Zheng Pei,  T. M. Perrine,  F. Plasser,  P. Pokhilko,  
 S. Prager,  A. Prociuk,  E. Ramos,  D. R. Rehn,  F. Rob,  M. Scheurer,  
 M. Schneider,  N. Sergueev,  S. M. Sharada,  S. Sharma,  D. W. Small,  
 T. Stauch,  T. Stein,  Yu-Chuan Su,  A. J. W. Thom,  A. Tkatchenko,  
 T. Tsuchimochi,  N. M. Tubman,  L. Vogt,  M. L. Vidal,  O. Vydrov,  
 M. A. Watson,  J. Wenzel,  M. de Wergifosse,  T. A. Wesolowski,  A. White,  
 J. Witte,  A. Yamada,  Jun Yang,  K. Yao,  S. Yeganeh,  S. R. Yost,  
 Zhi-Qiang You,  A. Zech,  Igor Ying Zhang,  Xing Zhang,  Yan Zhao,  
 Ying Zhu,  B. R. Brooks,  G. K. L. Chan,  C. J. Cramer,  M. S. Gordon,  
 W. J. Hehre,  A. Klamt,  M. W. Schmidt,  C. D. Sherrill,  D. G. Truhlar,  
 A. Aspuru-Guzik,  R. Baer,  A. T. Bell,  N. A. Besley,  Jeng-Da Chai,  
 A. E. DePrince, III,  R. A. DiStasio Jr.,  A. Dreuw,  B. D. Dunietz,  
 T. R. Furlani,  Chao-Ping Hsu,  Yousung Jung,  Jing Kong,  D. S. Lambrecht,  
 WanZhen Liang,  C. Ochsenfeld,  V. A. Rassolov,  L. V. Slipchenko,  
 J. E. Subotnik,  T. Van Voorhis,  J. M. Herbert,  A. I. Krylov,  
 P. M. W. Gill,  M. Head-Gordon

 Contributors to earlier versions of Q-Chem not listed above: 
 R. D. Adamson,  B. Austin,  J. Baker,  G. J. O. Beran,  K. Brandhorst,  
 S. T. Brown,  E. F. C. Byrd,  A. K. Chakraborty,  C.-L. Cheng,  
 Siu Hung Chien,  D. M. Chipman,  D. L. Crittenden,  H. Dachsel,  
 R. J. Doerksen,  A. D. Dutoi,  L. Fusti-Molnar,  W. A. Goddard III,  
 A. Golubeva-Zadorozhnaya,  S. R. Gwaltney,  G. Hawkins,  A. Heyden,  
 S. Hirata,  G. Kedziora,  F. J. Keil,  C. Kelley,  Jihan Kim,  R. A. King,  
 R. Z. Khaliullin,  P. P. Korambath,  W. Kurlancheek,  A. M. Lee,  M. S. Lee,  
 S. V. Levchenko,  Ching Yeh Lin,  D. Liotard,  R. C. Lochan,  I. Lotan,  
 P. E. Maslen,  N. Nair,  D. P. O'Neill,  D. Neuhauser,  E. Neuscamman,  
 C. M. Oana,  R. Olson,  B. Peters,  R. Peverati,  P. A. Pieniazek,  
 Y. M. Rhee,  J. Ritchie,  M. A. Rohrdanz,  E. Rosta,  N. J. Russ,  
 H. F. Schaefer III,  N. E. Schultz,  N. Shenvi,  A. C. Simmonett,  A. Sodt,  
 D. Stuck,  K. S. Thanthiriwatte,  V. Vanovschi,  Tao Wang,  A. Warshel,  
 C. F. Williams,  Q. Wu,  X. Xu,  W. Zhang

 Please cite Q-Chem as follows:
 Y. Shao et al., Mol. Phys. 113, 184-215 (2015)
 DOI: 10.1080/00268976.2014.952696

 Q-Chem 5.2.1 for Intel X86 EM64T Linux

 Parts of Q-Chem use Armadillo 8.300.2 (Tropical Shenanigans).
 http://arma.sourceforge.net/

 Q-Chem begins on Mon Jan 13 02:10:58 2020  

Host: 
0

     Scratch files written to /scratch/taweetham/qchem11132//
NAlpha2: 178
NElect   178
Mult     1
The previous job contains 0 fragments, simply inherited here

 Q-Chem warning in module libgen/rem_setup.C, line 2168:

 Setting Thresh to 1e-14


Checking the input file for inconsistencies... 	...done.

--------------------------------------------------------------
User input:
--------------------------------------------------------------

$MOLECULE
READ
$END

$REM
   JOB_TYPE 	FREQUENCY
   BASIS 	6-311++G**
   METHOD	B3LYP
   SCF_GUESS_ALWAYS     TRUE
   S2THRESH     15
   THRESH       15
   MEM_TOTAL    10000
$END

--------------------------------------------------------------
 ----------------------------------------------------------------
             Standard Nuclear Orientation (Angstroms)
    I     Atom           X                Y                Z
 ----------------------------------------------------------------
    1      C       0.3495610993     0.0046160872     0.0372994943
    2      C       1.0668465262     1.2031391185     0.1704807304
    3      Cl      0.2237260477     2.7237928207     0.0523881070
    4      C       2.4474544883     1.1778989444     0.3916384416
    5      Cl      3.3763660138     2.6446404815     0.5600840670
    6      C       3.1161016737    -0.0356812475     0.4829265020
    7      H       4.1832104941    -0.0503058806     0.6550011840
    8      C       2.4194401814    -1.2298115469     0.3544026123
    9      Cl      3.3111524202    -2.7234317770     0.4788684475
   10      C       1.0388646366    -1.2140360103     0.1323916031
   11      Cl      0.1584468539    -2.7091880566    -0.0346244542
   12      C      -1.1267487690     0.0206323648    -0.1875673846
   13      C      -1.6803300308     0.0538052910    -1.4709668619
   14      Cl     -0.6369424818     0.0870933349    -2.8810853882
   15      C      -3.0590075270     0.0570747860    -1.6602866319
   16      H      -3.4621910245     0.0820427501    -2.6643475114
   17      C      -3.9109481223     0.0265485062    -0.5619779938
   18      H      -4.9843479544     0.0268804618    -0.6997692992
   19      C      -3.3657819847    -0.0048196306     0.7174751408
   20      Cl     -4.4316894371    -0.0424159912     2.1122505459
   21      C      -1.9905916602    -0.0079897929     0.9110868992
   22      H      -1.5838446685    -0.0352223586     1.9137177933
 ----------------------------------------------------------------
 Molecular Point Group                 C1    NOp =  1
 Largest Abelian Subgroup              C1    NOp =  1
 Nuclear Repulsion Energy =        2058.60882285 hartrees
 There are       89 alpha and       89 beta electrons
 Requested basis set is 6-311++G(d,p)
 There are 170 shells and 472 basis functions

 Total QAlloc Memory Limit  10000 MB
 Mega-Array Size       188 MB
 MEM_STATIC part       192 MB
 A cutoff of  1.0D-15 yielded  11006 shell pairs
 There are     92886 function pairs (     99886 Cartesian)
 Smallest overlap matrix eigenvalue = 1.63E-07
 Linear dependence detected in AO basis
 Number of orthogonalized atomic orbitals = 468
 Maximum deviation from orthogonality = 5.537E-10
 Guess from superposition of atomic densities
 Warning:  Energy on first SCF cycle will be non-variational
 SAD guess density has 178.000000 electrons

 -----------------------------------------------------------------------
  General SCF calculation program by
  Eric Jon Sundstrom, Paul Horn, Yuezhi Mao, Dmitri Zuev, Alec White,
  David Stuck, Shaama M.S., Shane Yost, Joonho Lee, David Small,
  Daniel Levine, Susi Lehtola, Hugh Burton, Evgeny Epifanovsky,
  Bang C. Huynh
 -----------------------------------------------------------------------
 Exchange:     0.2000 Hartree-Fock + 0.0800 Slater + 0.7200 B88
 Correlation:  0.1900 VWN1RPA + 0.8100 LYP
 Using SG-1 standard quadrature grid
 A restricted SCF calculation will be
 performed using DIIS
 SCF converges when DIIS error is below 1.0e-08
 ---------------------------------------
  Cycle       Energy         DIIS error
 ---------------------------------------
    1   -3225.3473757905      2.82e-02  
    2   -3221.0121701110      2.09e-03  
    3   -3220.9621189311      2.43e-03  
    4   -3221.1287472754      4.12e-04  
    5   -3221.1332332467      1.19e-04  
    6   -3221.1334703316      6.68e-05  
    7   -3221.1335895696      1.69e-05  
    8   -3221.1335957905      8.05e-06  
    9   -3221.1335976243      1.82e-06  
   10   -3221.1335977052      7.47e-07  
   11   -3221.1335977204      1.88e-07  
   12   -3221.1335977211      8.01e-08  
   13   -3221.1335977213      2.42e-08  
   14   -3221.1335977215      4.95e-09  Convergence criterion met
 ---------------------------------------
 SCF time:   CPU 727.83s  wall 728.00s 
 SCF   energy in the final basis set =    -3221.1335977215
 Total energy in the final basis set =    -3221.1335977215

 --------------------------------------------------------------

                    Orbital Energies (a.u.)
 --------------------------------------------------------------

 Alpha MOs
 -- Occupied --
********-101.5794-101.5785-101.5785-101.5702-101.5691 -10.2786 -10.2786
-10.2766 -10.2766 -10.2630 -10.2606 -10.2441 -10.2316 -10.2269 -10.2151
-10.2139 -10.2133  -9.4940  -9.4939  -9.4932  -9.4932  -9.4849  -9.4836
 -7.2589  -7.2589  -7.2581  -7.2581  -7.2496  -7.2488  -7.2488  -7.2483
 -7.2481  -7.2481  -7.2481  -7.2480  -7.2472  -7.2472  -7.2398  -7.2393
 -7.2385  -7.2380  -0.9612  -0.9289  -0.9211  -0.8970  -0.8887  -0.8780
 -0.8462  -0.8399  -0.8089  -0.7675  -0.7432  -0.7422  -0.6801  -0.6432
 -0.6248  -0.6126  -0.5501  -0.5470  -0.5324  -0.5197  -0.5005  -0.4821
 -0.4705  -0.4675  -0.4585  -0.4565  -0.4371  -0.4350  -0.4208  -0.4092
 -0.4028  -0.4020  -0.3836  -0.3763  -0.3619  -0.3565  -0.3473  -0.3360
 -0.3350  -0.3331  -0.3311  -0.3294  -0.3275  -0.2905  -0.2835  -0.2659
 -0.2623
 -- Virtual --
 -0.0637  -0.0596  -0.0526  -0.0454  -0.0431  -0.0135  -0.0086  -0.0066
  0.0015   0.0042   0.0098   0.0150   0.0241   0.0267   0.0305   0.0410
  0.0413   0.0469   0.0564   0.0564   0.0578   0.0612   0.0731   0.0757
  0.0772   0.0793   0.0848   0.0941   0.0946   0.0995   0.1010   0.1039
  0.1059   0.1083   0.1093   0.1123   0.1130   0.1199   0.1232   0.1240
  0.1267   0.1292   0.1300   0.1366   0.1377   0.1378   0.1436   0.1463
  0.1478   0.1557   0.1581   0.1583   0.1652   0.1677   0.1739   0.1876
  0.1931   0.1935   0.1954   0.1977   0.2032   0.2076   0.2087   0.2144
  0.2156   0.2194   0.2244   0.2270   0.2293   0.2332   0.2434   0.2489
  0.2526   0.2535   0.2574   0.2578   0.2587   0.2662   0.2677   0.2753
  0.2773   0.2838   0.2849   0.2875   0.2884   0.2924   0.2967   0.2990
  0.3055   0.3195   0.3209   0.3246   0.3286   0.3349   0.3478   0.3551
  0.3653   0.3967   0.4166   0.4280   0.4378   0.4395   0.4424   0.4428
  0.4541   0.4574   0.4618   0.4632   0.4646   0.4855   0.4872   0.4932
  0.4986   0.5049   0.5054   0.5155   0.5185   0.5336   0.5368   0.5436
  0.5527   0.5662   0.5723   0.5790   0.5793   0.5848   0.5918   0.5931
  0.6023   0.6040   0.6105   0.6236   0.6261   0.6322   0.6338   0.6462
  0.6509   0.6655   0.6766   0.6818   0.6830   0.6904   0.6921   0.7058
  0.7179   0.7310   0.7410   0.7648   0.7960   0.7968   0.8183   0.8292
  0.8309   0.8328   0.8342   0.8377   0.8407   0.8409   0.8469   0.8523
  0.8535   0.8565   0.8616   0.8627   0.8633   0.8736   0.8776   0.8811
  0.8881   0.8931   0.8972   0.9020   0.9030   0.9091   0.9325   0.9363
  0.9373   0.9490   0.9501   0.9507   0.9594   0.9639   0.9671   0.9728
  0.9804   0.9846   0.9905   1.0024   1.0096   1.0148   1.0288   1.0420
  1.0450   1.0623   1.0702   1.1041   1.1183   1.1442   1.1632   1.1728
  1.1866   1.2185   1.2254   1.2276   1.2372   1.2594   1.2654   1.2738
  1.2799   1.2830   1.2980   1.3043   1.3155   1.3241   1.3639   1.3692
  1.3828   1.4053   1.4353   1.4716   1.4772   1.4956   1.5046   1.5568
  1.5624   1.5721   1.5828   1.5927   1.6054   1.6368   1.6420   1.6762
  1.6903   1.6932   1.7069   1.7339   1.7498   1.7622   1.7917   1.8048
  1.8180   1.8209   1.8477   1.8744   1.8865   1.9275   1.9286   1.9402
  1.9460   1.9589   1.9635   1.9838   2.0306   2.0324   2.0467   2.0521
  2.0791   2.1203   2.1362   2.1379   2.2030   2.2324   2.2347   2.2481
  2.2488   2.2661   2.2707   2.2747   2.3144   2.3157   2.3228   2.3387
  2.3476   2.3690   2.3973   2.4123   2.4221   2.4483   2.4632   2.4691
  2.4708   2.5016   2.5293   2.5307   2.5452   2.5559   2.5797   2.6042
  2.6081   2.6278   2.6490   2.6751   2.6842   2.7014   2.7035   2.7083
  2.7380   2.7431   2.7461   2.7531   2.7774   2.8057   2.8243   2.8331
  2.8368   2.8645   2.8949   2.9673   2.9861   3.0602   3.0812   3.0825
  3.1017   3.1199   3.1239   3.1408   3.2117   3.2514   3.2568   3.2927
  3.3464   3.3748   3.4199   3.5185   3.5467   3.5715   3.6688   3.7788
  3.7910   3.8731   3.8936   3.9984   4.0515   4.1274   4.3324   4.8028
  4.8176   9.7679   9.7818   9.7821   9.8107   9.8416   9.8599  23.3493
 23.5410  23.7873  23.8529  23.8636  23.9234  23.9364  23.9796  24.0253
 24.0693  24.0915  24.1412  25.7864  25.8033  25.8240  25.8517  25.9493
 25.9758  26.1142  26.1305  26.1568  26.2459  26.3360  26.3701  26.5304
 26.6158  26.6341  26.7458  26.7656  27.0620 215.7614 215.7758 215.7763
215.8104 215.8511 215.8700
 --------------------------------------------------------------

          Ground-State Mulliken Net Atomic Charges

     Atom                 Charge (a.u.)
  ----------------------------------------
      1 C                    -0.385756
      2 C                    -1.083680
      3 Cl                    0.534891
      4 C                     0.483193
      5 Cl                    0.545688
      6 C                    -0.613472
      7 H                     0.239910
      8 C                     0.487245
      9 Cl                    0.543353
     10 C                    -1.067188
     11 Cl                    0.548490
     12 C                    -0.189972
     13 C                    -0.787148
     14 Cl                    0.435053
     15 C                    -0.248205
     16 H                     0.210494
     17 C                    -0.603355
     18 H                     0.194828
     19 C                     0.474726
     20 Cl                    0.497909
     21 C                    -0.433546
     22 H                     0.216542
  ----------------------------------------
  Sum of atomic charges =     0.000000

 -----------------------------------------------------------------
                    Cartesian Multipole Moments
 -----------------------------------------------------------------
    Charge (ESU x 10^10)
                 0.0000
    Dipole Moment (Debye)
         X      -0.3901      Y      -0.0010      Z      -0.2453
       Tot       0.4608
    Quadrupole Moments (Debye-Ang)
        XX    -135.7974     XY      -0.2489     YY    -149.7542
        XZ       6.8286     YZ      -0.1143     ZZ    -144.8272
    Octopole Moments (Debye-Ang^2)
       XXX       6.0116    XXY       0.2646    XYY       1.5867
       YYY       0.0211    XXZ     -28.2072    XYZ       0.1681
       YYZ      -0.5788    XZZ      -2.6410    YZZ      -0.0155
       ZZZ      -0.5186
    Hexadecapole Moments (Debye-Ang^3)
      XXXX   -5568.5545   XXXY      -3.0895   XXYY   -1411.3025
      XYYY       1.6818   YYYY   -2495.2267   XXXZ     135.1671
      XXYZ      -1.6013   XYYZ      -4.5404   YYYZ       2.3702
      XXZZ   -1188.6569   XYZZ       0.3491   YYZZ    -688.0685
      XZZZ     -19.8026   YZZZ      -1.2767   ZZZZ   -1433.6439
 -----------------------------------------------------------------
 Calculating MO derivatives via CPSCF
    1     0    69    0.0180985  
    2     0    69    0.0057441  
    3     0    69    0.0005727  
    4     3    66    0.0000510  
    5    57    12    0.0000035  
    6    69     0    0.0000002  Converged
 Time for AOints: 1250.3 s (CPU) 1250.3 s (wall)
 ------------------------------------------------------------------------------
                     AOints        : Timing summary (seconds)
 ------------------------------------------------------------------------------
     job step          cpu (% of tot)      sys (% of tot)     wall (% of tot)
 ------------------------------------------------------------------------------
  AOints            0.1250E+04 ( 9.7)   0.7000E-05 ( 2.1)   0.1250E+04 ( 9.7)
 ------------------------------------------------------------------------------
   Grand Totals     0.1296E+05          0.3410E-03          0.1296E+05
 ------------------------------------------------------------------------------
 Polarizability Matrix (a.u.)
            1           2           3
    1-265.8379659  -0.4663203   4.8533847
    2  -0.4663203-210.4793289   0.2259213
    3   4.8533847   0.2259213-175.0085107
 Calculating analytic Hessian of the SCF energy

 Direct stationary perturbation theory relativistic correction:

 rels  =       4.761575301935
 relv  =     -18.377664654538
 rel2e =       5.071956415727
 E_rel =      -8.544132936876

 Hessian of the SCF Energy
            1           2           3           4           5           6
    1   0.6189457  -0.0004408   0.0715842  -0.1613694  -0.1125017  -0.0185065
    2  -0.0004408   0.6090897   0.0056369  -0.0527074  -0.2313675  -0.0114913
    3   0.0715842   0.0056369   0.1827938  -0.0172391  -0.0216741  -0.0614544
    4  -0.1613694  -0.0527074  -0.0172391   0.5798683   0.0365890   0.0763006
    5  -0.1125017  -0.2313675  -0.0216741   0.0365890   0.5235402   0.0124270
    6  -0.0185065  -0.0114913  -0.0614544   0.0763006   0.0124270   0.1273715
    7   0.0049118  -0.0009371  -0.0000010  -0.0679928   0.0505336  -0.0070157
    8   0.0185604  -0.0398784   0.0025330   0.0541073  -0.1326509   0.0068336
    9   0.0005804  -0.0006242   0.0040145  -0.0074214   0.0066667  -0.0238638
   10  -0.0249595  -0.0763438  -0.0059155  -0.2932381   0.0348850  -0.0375715
   11  -0.0232347   0.0326870  -0.0035505  -0.0274856  -0.0961474  -0.0047305
   12  -0.0051140  -0.0116107   0.0034891  -0.0379757   0.0051333  -0.0643177
   13  -0.0030265   0.0045209  -0.0009767  -0.0192037  -0.0320095  -0.0039723
   14  -0.0000871   0.0014698  -0.0000241  -0.0086707  -0.0153906  -0.0014926
   15  -0.0010526   0.0006493   0.0034329  -0.0035617  -0.0053532   0.0021562
   16  -0.0011485  -0.0006918  -0.0000114  -0.0221075   0.0254417  -0.0042572
   17  -0.0006823  -0.0636975  -0.0010093   0.0781301   0.0287272   0.0122860
   18  -0.0004614  -0.0010242   0.0011106  -0.0031539   0.0044510   0.0052325
   19   0.0005576  -0.0000247   0.0003031   0.0006514   0.0019344  -0.0007137
   20  -0.0000236  -0.0010660   0.0000010   0.0010943  -0.0036451   0.0000718
   21   0.0003251   0.0000117  -0.0013450  -0.0007646   0.0001840   0.0050482
   22  -0.0224866   0.0777037  -0.0034049  -0.0568014  -0.0295865  -0.0090978
   23   0.0245967   0.0297885   0.0044778  -0.0306201  -0.0157175  -0.0050805
   24  -0.0040815   0.0125759   0.0040240  -0.0094917  -0.0049421  -0.0020296
   25  -0.0031029  -0.0043819  -0.0011279   0.0007386   0.0001517   0.0002918
   26   0.0002130   0.0016005  -0.0000078   0.0011582   0.0004092   0.0001576
   27  -0.0010657  -0.0006824   0.0034116   0.0002481   0.0000257  -0.0006544
   28  -0.1577704   0.0514295  -0.0151330   0.0645775   0.0268199   0.0091909
   29   0.1110584  -0.2354880   0.0166535  -0.0299089  -0.0611651  -0.0051887
   30  -0.0146324   0.0064532  -0.0607891   0.0084537   0.0028797   0.0069109
   31   0.0044050  -0.0001113  -0.0000694  -0.0014106   0.0017203  -0.0007653
   32  -0.0194654  -0.0394672  -0.0039527   0.0043426   0.0013254   0.0005679
   33  -0.0000262  -0.0007475   0.0039434  -0.0006977   0.0003416   0.0038671
   34  -0.2111612   0.0016895  -0.0211281  -0.0210032  -0.0115311  -0.0030292
   35   0.0016486  -0.0761498   0.0005810  -0.0265519   0.0043793  -0.0049797
   36  -0.0207584   0.0004969  -0.0815822  -0.0047088  -0.0010254   0.0036938
   37  -0.0159115   0.0008235  -0.0296722  -0.0015102   0.0032792  -0.0003108
   38   0.0005032   0.0036408   0.0001910  -0.0006038  -0.0010474   0.0015909
   39  -0.0121500   0.0001670  -0.0002157   0.0030875  -0.0001116  -0.0005697
   40  -0.0017764   0.0000752  -0.0026271   0.0007216  -0.0001211  -0.0009344
   41  -0.0001273  -0.0023473  -0.0000379  -0.0003853  -0.0002275  -0.0005699
   42   0.0025000  -0.0000647  -0.0010703  -0.0009792   0.0005818  -0.0010985
   43   0.0008946   0.0000393  -0.0016726  -0.0004444   0.0001844   0.0000925
   44   0.0000961   0.0054688   0.0002839   0.0009197  -0.0003188   0.0000407
   45  -0.0011737   0.0002440  -0.0049495  -0.0004009   0.0009919  -0.0000556
   46  -0.0000105   0.0000299  -0.0013050  -0.0002065   0.0002844  -0.0000175
   47  -0.0000072   0.0002125  -0.0000073   0.0000790   0.0001448  -0.0000959
   48   0.0001684  -0.0000006   0.0001061  -0.0000342   0.0000637   0.0000141
   49   0.0009863  -0.0000111   0.0005499  -0.0002723   0.0004008  -0.0000325
   50  -0.0000009  -0.0011084   0.0000125  -0.0002558   0.0001340   0.0001843
   51  -0.0006160   0.0000090  -0.0015321   0.0000534  -0.0001079   0.0003113
   52  -0.0000774   0.0000024  -0.0000118   0.0000095   0.0000376  -0.0000041
   53  -0.0000056  -0.0005386  -0.0000196  -0.0000766   0.0000533  -0.0000058
   54  -0.0000112  -0.0000166   0.0001017   0.0000041   0.0000213  -0.0000214
   55   0.0006781  -0.0000851   0.0030448  -0.0003374   0.0001766  -0.0002193
   56  -0.0000416   0.0069555   0.0002494   0.0011367  -0.0002652  -0.0005504
   57   0.0037476   0.0002617  -0.0020532  -0.0001924   0.0000439  -0.0000776
   58   0.0000109  -0.0000449   0.0012488  -0.0003010   0.0005192  -0.0000824
   59   0.0000158   0.0000771   0.0000216   0.0000367   0.0000074   0.0001317
   60  -0.0004765   0.0000206  -0.0004920   0.0002209  -0.0003961   0.0000643
   61  -0.0296467  -0.0005268   0.0228093  -0.0005051   0.0031924   0.0006172
   62  -0.0000999   0.0041362  -0.0002252   0.0004412  -0.0013067  -0.0001491
   63   0.0026811  -0.0001237   0.0084608  -0.0021223  -0.0003871  -0.0006348
   64   0.0010415  -0.0000126   0.0007568   0.0001235  -0.0003903   0.0000313
   65   0.0000285  -0.0040148  -0.0001325  -0.0007747   0.0005310   0.0000429
   66  -0.0014728  -0.0001422   0.0005926   0.0003695   0.0001687   0.0001088
            7           8           9          10          11          12
    1   0.0049118   0.0185604   0.0005804  -0.0249595  -0.0232347  -0.0051140
    2  -0.0009371  -0.0398784  -0.0006242  -0.0763438   0.0326870  -0.0116107
    3  -0.0000010   0.0025330   0.0040145  -0.0059155  -0.0035505   0.0034891
    4  -0.0679928   0.0541073  -0.0074214  -0.2932381  -0.0274856  -0.0379757
    5   0.0505336  -0.1326509   0.0066667   0.0348850  -0.0961474   0.0051333
    6  -0.0070157   0.0068336  -0.0238638  -0.0375715  -0.0047305  -0.0643177
    7   0.0928539  -0.0778125   0.0126262  -0.0179904   0.0340627  -0.0030148
    8  -0.0778125   0.1919956  -0.0101348   0.0104349  -0.0191540   0.0014509
    9   0.0126262  -0.0101348   0.0136696  -0.0031079   0.0050677   0.0027820
   10  -0.0179904   0.0104349  -0.0031079   0.5791910  -0.0581760   0.0736726
   11   0.0340627  -0.0191540   0.0050677  -0.0581760   0.5542765  -0.0043995
   12  -0.0030148   0.0014509   0.0027820   0.0736726  -0.0043995   0.1239879
   13  -0.0061330  -0.0030288  -0.0008846  -0.0717105  -0.0523579  -0.0084620
   14   0.0033035   0.0033447   0.0005939  -0.0559239  -0.1257129  -0.0100656
   15  -0.0008427  -0.0004399  -0.0010300  -0.0085396  -0.0093518  -0.0232511
   16  -0.0040684   0.0007630  -0.0012099  -0.1711959   0.1315016  -0.0164616
   17  -0.0042785   0.0027166  -0.0005827   0.0655265  -0.2667755   0.0081500
   18  -0.0013038   0.0000946   0.0034686  -0.0177140   0.0188572  -0.0593528
   19  -0.0001475   0.0000474  -0.0000481  -0.0100697  -0.0018324  -0.0021995
   20   0.0014460  -0.0006943   0.0002183   0.0273006   0.0017825   0.0043871
   21  -0.0000203  -0.0000125   0.0001626  -0.0017354  -0.0003543   0.0030003
   22   0.0011337   0.0000251   0.0002036   0.0639311  -0.0304967   0.0091360
   23   0.0002326   0.0000196   0.0000216   0.0273445  -0.0617281   0.0034880
   24   0.0002746   0.0000568  -0.0006548   0.0098810  -0.0057495   0.0064035
   25  -0.0004596   0.0009668  -0.0000244  -0.0004096  -0.0017562  -0.0008373
   26   0.0009886  -0.0015040   0.0001501  -0.0046055   0.0017713  -0.0007823
   27  -0.0000208   0.0001255  -0.0002732  -0.0008395  -0.0003226   0.0042463
   28  -0.0015556  -0.0042279  -0.0008459  -0.0554487   0.0317134  -0.0084103
   29  -0.0016218   0.0014913  -0.0004040   0.0306279  -0.0175817   0.0046449
   30  -0.0008664  -0.0006400   0.0038475  -0.0080252   0.0047813  -0.0016070
   31   0.0004457  -0.0000172   0.0000244   0.0011221  -0.0002636   0.0002540
   32  -0.0000462  -0.0020110  -0.0000405  -0.0000575   0.0000314  -0.0000445
   33   0.0000255  -0.0000255   0.0001686   0.0002010   0.0000006  -0.0006733
   34  -0.0023119   0.0024391  -0.0000787   0.0007116  -0.0020103  -0.0006024
   35  -0.0035117  -0.0024394   0.0000070  -0.0013818  -0.0035762  -0.0002346
   36  -0.0000137   0.0001656  -0.0023806  -0.0008319  -0.0006476   0.0052771
   37   0.0005037  -0.0013014  -0.0006372  -0.0004115  -0.0000110   0.0008093
   38  -0.0013215  -0.0007942  -0.0011100   0.0001243  -0.0001188   0.0002302
   39   0.0000984   0.0005200  -0.0003356  -0.0001604   0.0002331  -0.0001567
   40  -0.0001163   0.0001983  -0.0001418   0.0003686   0.0002157   0.0001274
   41  -0.0000355   0.0003206  -0.0001395   0.0001783  -0.0000980   0.0000082
   42   0.0000796  -0.0000036   0.0003448   0.0003168  -0.0000877   0.0000474
   43   0.0002900   0.0001477   0.0003735  -0.0000394  -0.0000311   0.0000450
   44   0.0000217   0.0000585   0.0001106   0.0000072   0.0001960  -0.0001230
   45   0.0002830  -0.0003999  -0.0000955   0.0000317   0.0000734   0.0002567
   46   0.0000686  -0.0001129  -0.0000212   0.0000074   0.0000106   0.0000789
   47   0.0000102  -0.0001268   0.0000351  -0.0000016   0.0000137  -0.0000244
   48  -0.0000032  -0.0000220   0.0000048  -0.0000064  -0.0000118  -0.0000227
   49  -0.0001742  -0.0002748  -0.0000734   0.0001632  -0.0000286   0.0000145
   50   0.0002117   0.0001166  -0.0000689   0.0000302  -0.0000439   0.0000084
   51  -0.0000959   0.0000176   0.0002309  -0.0000619  -0.0000729  -0.0000103
   52   0.0000041  -0.0000108   0.0000010   0.0000167   0.0000180   0.0000117
   53  -0.0000029  -0.0000422  -0.0000027   0.0000059  -0.0000128  -0.0000056
   54  -0.0000013  -0.0000078   0.0000119   0.0000054   0.0000044   0.0000268
   55   0.0005746   0.0002081  -0.0002613  -0.0003524  -0.0002859  -0.0001323
   56   0.0000360  -0.0000078   0.0002026  -0.0000774   0.0002313   0.0002490
   57  -0.0000662   0.0001119  -0.0002641   0.0002629   0.0002971   0.0002517
   58   0.0000312  -0.0002054   0.0000594   0.0002367   0.0002246  -0.0000070
   59  -0.0000190  -0.0000242  -0.0000194  -0.0000028   0.0000063  -0.0000227
   60   0.0000156   0.0001481  -0.0000179  -0.0002284  -0.0002286  -0.0000430
   61   0.0002122  -0.0010332   0.0008264   0.0002291   0.0003175  -0.0008726
   62  -0.0014555  -0.0005713   0.0000765   0.0001619   0.0000691  -0.0003373
   63  -0.0001436  -0.0004153   0.0001980   0.0002573   0.0000261  -0.0002933
   64  -0.0000780   0.0001264   0.0000614  -0.0001430  -0.0000947  -0.0000559
   65   0.0001944  -0.0001649  -0.0000237  -0.0000511  -0.0001222  -0.0000993
   66   0.0000058   0.0000442   0.0000115   0.0001059   0.0001753  -0.0000431
           13          14          15          16          17          18
    1  -0.0030265  -0.0000871  -0.0010526  -0.0011485  -0.0006823  -0.0004614
    2   0.0045209   0.0014698   0.0006493  -0.0006918  -0.0636975  -0.0010242
    3  -0.0009767  -0.0000241   0.0034329  -0.0000114  -0.0010093   0.0011106
    4  -0.0192037  -0.0086707  -0.0035617  -0.0221075   0.0781301  -0.0031539
    5  -0.0320095  -0.0153906  -0.0053532   0.0254417   0.0287272   0.0044510
    6  -0.0039723  -0.0014926   0.0021562  -0.0042572   0.0122860   0.0052325
    7  -0.0061330   0.0033035  -0.0008427  -0.0040684  -0.0042785  -0.0013038
    8  -0.0030288   0.0033447  -0.0004399   0.0007630   0.0027166   0.0000946
    9  -0.0008846   0.0005939  -0.0010300  -0.0012099  -0.0005827   0.0034686
   10  -0.0717105  -0.0559239  -0.0085396  -0.1711959   0.0655265  -0.0177140
   11  -0.0523579  -0.1257129  -0.0093518   0.1315016  -0.2667755   0.0188572
   12  -0.0084620  -0.0100656  -0.0232511  -0.0164616   0.0081500  -0.0593528
   13   0.0946660   0.0836419   0.0143857   0.0044825  -0.0007279   0.0000460
   14   0.0836419   0.1801644   0.0152565  -0.0236864  -0.0426813  -0.0044229
   15   0.0143857   0.0152565   0.0134886  -0.0002886  -0.0007612   0.0042730
   16   0.0044825  -0.0236864  -0.0002886   0.7326658  -0.0018313   0.0986456
   17  -0.0007279  -0.0426813  -0.0007612  -0.0018313   0.6660634   0.0070752
   18   0.0000460  -0.0044229   0.0042730   0.0986456   0.0070752   0.1364922
   19   0.0011439  -0.0011905   0.0005547  -0.3387999   0.0039237  -0.0492358
   20   0.0008512   0.0004237   0.0001949   0.0038602  -0.0530595   0.0003545
   21   0.0005763  -0.0001301  -0.0026354  -0.0492862   0.0004054  -0.0421802
   22  -0.0002417   0.0046894  -0.0006919  -0.1758594  -0.0672494  -0.0202291
   23   0.0018323   0.0015842   0.0002511  -0.1332261  -0.2615585  -0.0247066
   24  -0.0007593   0.0007324   0.0042777  -0.0209290  -0.0140715  -0.0603244
   25   0.0001768   0.0000734   0.0000063   0.0050599  -0.0004594   0.0001370
   26  -0.0001226  -0.0017202  -0.0000476   0.0225152  -0.0432620   0.0029958
   27   0.0000045  -0.0000108   0.0001367   0.0004226  -0.0006770   0.0043727
   28   0.0007031  -0.0011801   0.0002159  -0.0246861  -0.0767984  -0.0056750
   29  -0.0001665   0.0004455  -0.0000005  -0.0240675   0.0316340  -0.0035873
   30   0.0002874  -0.0001263  -0.0006701  -0.0053420  -0.0114230   0.0046709
   31  -0.0005080  -0.0010123  -0.0000542  -0.0039944   0.0044700  -0.0011744
   32  -0.0009897  -0.0014456  -0.0001569  -0.0005805   0.0025973  -0.0000943
   33  -0.0000611  -0.0001878  -0.0002773  -0.0012307   0.0005883   0.0034862
   34   0.0002370   0.0006810  -0.0000106   0.0005390  -0.0000210   0.0002230
   35  -0.0014224  -0.0005138  -0.0002169  -0.0000281  -0.0010459   0.0000201
   36  -0.0001547  -0.0000143   0.0001037   0.0004645  -0.0000019  -0.0012807
   37  -0.0004140  -0.0003292  -0.0000103  -0.0003168  -0.0000169  -0.0003436
   38  -0.0000420  -0.0000115  -0.0001316  -0.0000115   0.0002132  -0.0000363
   39   0.0005799   0.0004693   0.0001447   0.0004341  -0.0000057   0.0001664
   40   0.0000953   0.0000252   0.0000124  -0.0000708   0.0000158   0.0000966
   41  -0.0000356   0.0000067   0.0000177   0.0000091   0.0001067   0.0000040
   42  -0.0002076  -0.0001928  -0.0000648  -0.0002985   0.0000219   0.0000223
   43   0.0000745   0.0000341  -0.0000157   0.0000448   0.0000030   0.0000384
   44   0.0001088   0.0000491   0.0000308   0.0000031   0.0000118   0.0000262
   45  -0.0000973  -0.0001184  -0.0000124  -0.0002377   0.0000031  -0.0001119
   46  -0.0000430  -0.0000439  -0.0000054  -0.0000591   0.0000007  -0.0000349
   47  -0.0000062  -0.0000099   0.0000097  -0.0000012  -0.0000261  -0.0000007
   48  -0.0000084  -0.0000067   0.0000021   0.0000098  -0.0000017   0.0000129
   49  -0.0001637  -0.0001293  -0.0000227  -0.0000409   0.0000011  -0.0000214
   50  -0.0000413  -0.0000001  -0.0000265   0.0000009  -0.0000307  -0.0000168
   51   0.0000853   0.0000837  -0.0000137   0.0000690  -0.0000008   0.0000320
   52  -0.0000055  -0.0000089  -0.0000016  -0.0000068   0.0000001  -0.0000113
   53  -0.0000126  -0.0000186  -0.0000013   0.0000003   0.0000034   0.0000011
   54  -0.0000062  -0.0000060  -0.0000047  -0.0000033   0.0000000  -0.0000255
   55   0.0002191   0.0001900   0.0000640   0.0001510  -0.0000034   0.0000438
   56   0.0001629   0.0000332   0.0000675  -0.0000054   0.0000838   0.0000322
   57  -0.0003158  -0.0003093  -0.0000493  -0.0000923   0.0000033  -0.0001379
   58  -0.0001857  -0.0001983  -0.0000408  -0.0001834   0.0000025  -0.0000360
   59  -0.0000006   0.0000086  -0.0000073  -0.0000055  -0.0000216  -0.0000026
   60   0.0001987   0.0002003   0.0000456   0.0001644  -0.0000023   0.0000318
   61  -0.0002098  -0.0002402  -0.0001084  -0.0004587  -0.0000004   0.0001320
   62  -0.0000808   0.0000670   0.0000239   0.0000396   0.0000600  -0.0000219
   63  -0.0002201  -0.0001651  -0.0000414  -0.0004856   0.0000070   0.0000646
   64   0.0000470   0.0000618   0.0000074   0.0000464   0.0000021   0.0000337
   65  -0.0000739  -0.0000920  -0.0000070   0.0000021  -0.0000533   0.0000009
   66  -0.0000371  -0.0000622  -0.0000107  -0.0000752  -0.0000036  -0.0000274
           19          20          21          22          23          24
    1   0.0005576  -0.0000236   0.0003251  -0.0224866   0.0245967  -0.0040815
    2  -0.0000247  -0.0010660   0.0000117   0.0777037   0.0297885   0.0125759
    3   0.0003031   0.0000010  -0.0013450  -0.0034049   0.0044778   0.0040240
    4   0.0006514   0.0010943  -0.0007646  -0.0568014  -0.0306201  -0.0094917
    5   0.0019344  -0.0036451   0.0001840  -0.0295865  -0.0157175  -0.0049421
    6  -0.0007137   0.0000718   0.0050482  -0.0090978  -0.0050805  -0.0020296
    7  -0.0001475   0.0014460  -0.0000203   0.0011337   0.0002326   0.0002746
    8   0.0000474  -0.0006943  -0.0000125   0.0000251   0.0000196   0.0000568
    9  -0.0000481   0.0002183   0.0001626   0.0002036   0.0000216  -0.0006548
   10  -0.0100697   0.0273006  -0.0017354   0.0639311   0.0273445   0.0098810
   11  -0.0018324   0.0017825  -0.0003543  -0.0304967  -0.0617281  -0.0057495
   12  -0.0021995   0.0043871   0.0030003   0.0091360   0.0034880   0.0064035
   13   0.0011439   0.0008512   0.0005763  -0.0002417   0.0018323  -0.0007593
   14  -0.0011905   0.0004237  -0.0001301   0.0046894   0.0015842   0.0007324
   15   0.0005547   0.0001949  -0.0026354  -0.0006919   0.0002511   0.0042777
   16  -0.3387999   0.0038602  -0.0492862  -0.1758594  -0.1332261  -0.0209290
   17   0.0039237  -0.0530595   0.0004054  -0.0672494  -0.2615585  -0.0140715
   18  -0.0492358   0.0003545  -0.0421802  -0.0202291  -0.0247066  -0.0603244
   19   0.3558328  -0.0041347   0.0538396  -0.0106142   0.0022120  -0.0022317
   20  -0.0041347   0.0574508  -0.0002151  -0.0268864   0.0025225  -0.0043588
   21   0.0538396  -0.0002151   0.0322934  -0.0025923   0.0003496   0.0028753
   22  -0.0106142  -0.0268864  -0.0025923   0.5824958   0.0543035   0.0762813
   23   0.0022120   0.0025225   0.0003496   0.0543035   0.5533939   0.0157558
   24  -0.0022317  -0.0043588   0.0028753   0.0762813   0.0157558   0.1252808
   25   0.0010605  -0.0008804   0.0005641  -0.0699465   0.0519501  -0.0070176
   26   0.0011397   0.0004376   0.0002124   0.0555072  -0.1307473   0.0069648
   27   0.0005955  -0.0000858  -0.0026294  -0.0070546   0.0062660  -0.0233562
   28   0.0005658  -0.0011713  -0.0008062  -0.2933361   0.0336808  -0.0372070
   29  -0.0020193  -0.0035580  -0.0004367  -0.0286472  -0.0961432  -0.0050066
   30  -0.0007799  -0.0003201   0.0050379  -0.0386841   0.0048534  -0.0642928
   31  -0.0001814  -0.0014568  -0.0000634  -0.0191193  -0.0339066  -0.0041810
   32  -0.0000570  -0.0006524  -0.0000122  -0.0102857  -0.0178878  -0.0020328
   33  -0.0000554  -0.0002454   0.0001580  -0.0035567  -0.0056604   0.0025264
   34  -0.0000852   0.0000013  -0.0000221   0.0007708   0.0019412  -0.0005495
   35   0.0000045   0.0000647  -0.0000071   0.0013149  -0.0036885  -0.0000465
   36  -0.0000633  -0.0000023   0.0002367  -0.0007661   0.0004026   0.0052665
   37   0.0000151  -0.0000024   0.0000402  -0.0003873   0.0000227   0.0007855
   38  -0.0000021   0.0000009   0.0000051  -0.0000875  -0.0000962  -0.0001922
   39   0.0000110   0.0000005   0.0000305  -0.0001716  -0.0002269  -0.0001716
   40   0.0000042   0.0000011   0.0000046   0.0003172  -0.0002419   0.0001273
   41   0.0000001   0.0000054   0.0000002  -0.0002035  -0.0000976  -0.0000164
   42   0.0000019   0.0000004  -0.0000396   0.0002628   0.0000548   0.0000424
   43   0.0000096  -0.0000003  -0.0000048  -0.0000504   0.0000246   0.0000476
   44   0.0000008   0.0000013  -0.0000034  -0.0000001   0.0002117   0.0000866
   45   0.0000133  -0.0000002   0.0000042   0.0000303  -0.0000679   0.0002630
   46   0.0000029  -0.0000001   0.0000038   0.0000068  -0.0000127   0.0000773
   47   0.0000000  -0.0000022   0.0000002   0.0000024   0.0000109   0.0000250
   48  -0.0000000  -0.0000000  -0.0000025  -0.0000040   0.0000137  -0.0000219
   49  -0.0000005   0.0000002   0.0000013   0.0001602   0.0000245   0.0000140
   50  -0.0000011  -0.0000151   0.0000002  -0.0000296  -0.0000472   0.0000259
   51  -0.0000024  -0.0000004   0.0000023  -0.0000670   0.0000702   0.0000016
   52   0.0000017  -0.0000000   0.0000015   0.0000167  -0.0000187   0.0000110
   53  -0.0000000  -0.0000009   0.0000002  -0.0000077  -0.0000140   0.0000034
   54   0.0000006   0.0000000  -0.0000023   0.0000054  -0.0000058   0.0000280
   55   0.0000000   0.0000007  -0.0000047  -0.0003357   0.0003055  -0.0001373
   56   0.0000018   0.0000278  -0.0000010   0.0000833   0.0002471  -0.0003353
   57  -0.0000095   0.0000000   0.0000367   0.0002653  -0.0002889   0.0002203
   58   0.0000096  -0.0000002   0.0000062   0.0002322  -0.0002326  -0.0000036
   59   0.0000001  -0.0000038   0.0000003   0.0000159  -0.0000078   0.0000279
   60  -0.0000054   0.0000001  -0.0000133  -0.0002253   0.0002356  -0.0000419
   61   0.0000489   0.0000001  -0.0000608   0.0002434  -0.0003177  -0.0008456
   62  -0.0000025  -0.0000070   0.0000031  -0.0002185   0.0000670   0.0003994
   63   0.0000234   0.0000005  -0.0000432   0.0002444  -0.0000241  -0.0002810
   64  -0.0000056   0.0000002  -0.0000020  -0.0001439   0.0000954  -0.0000670
   65  -0.0000004  -0.0000130  -0.0000001   0.0000452  -0.0001183   0.0000986
   66   0.0000016  -0.0000009   0.0000052   0.0001097  -0.0001831  -0.0000374
           25          26          27          28          29          30
    1  -0.0031029   0.0002130  -0.0010657  -0.1577704   0.1110584  -0.0146324
    2  -0.0043819   0.0016005  -0.0006824   0.0514295  -0.2354880   0.0064532
    3  -0.0011279  -0.0000078   0.0034116  -0.0151330   0.0166535  -0.0607891
    4   0.0007386   0.0011582   0.0002481   0.0645775  -0.0299089   0.0084537
    5   0.0001517   0.0004092   0.0000257   0.0268199  -0.0611651   0.0028797
    6   0.0002918   0.0001576  -0.0006544   0.0091909  -0.0051887   0.0069109
    7  -0.0004596   0.0009886  -0.0000208  -0.0015556  -0.0016218  -0.0008664
    8   0.0009668  -0.0015040   0.0001255  -0.0042279   0.0014913  -0.0006400
    9  -0.0000244   0.0001501  -0.0002732  -0.0008459  -0.0004040   0.0038475
   10  -0.0004096  -0.0046055  -0.0008395  -0.0554487   0.0306279  -0.0080252
   11  -0.0017562   0.0017713  -0.0003226   0.0317134  -0.0175817   0.0047813
   12  -0.0008373  -0.0007823   0.0042463  -0.0084103   0.0046449  -0.0016070
   13   0.0001768  -0.0001226   0.0000045   0.0007031  -0.0001665   0.0002874
   14   0.0000734  -0.0017202  -0.0000108  -0.0011801   0.0004455  -0.0001263
   15   0.0000063  -0.0000476   0.0001367   0.0002159  -0.0000005  -0.0006701
   16   0.0050599   0.0225152   0.0004226  -0.0246861  -0.0240675  -0.0053420
   17  -0.0004594  -0.0432620  -0.0006770  -0.0767984   0.0316340  -0.0114230
   18   0.0001370   0.0029958   0.0043727  -0.0056750  -0.0035873   0.0046709
   19   0.0010605   0.0011397   0.0005955   0.0005658  -0.0020193  -0.0007799
   20  -0.0008804   0.0004376  -0.0000858  -0.0011713  -0.0035580  -0.0003201
   21   0.0005641   0.0002124  -0.0026294  -0.0008062  -0.0004367   0.0050379
   22  -0.0699465   0.0555072  -0.0070546  -0.2933361  -0.0286472  -0.0386841
   23   0.0519501  -0.1307473   0.0062660   0.0336808  -0.0961432   0.0048534
   24  -0.0070176   0.0069648  -0.0233562  -0.0372070  -0.0050066  -0.0642928
   25   0.0915115  -0.0825218   0.0119256  -0.0182294   0.0321906  -0.0029766
   26  -0.0825218   0.1867946  -0.0103511   0.0088542  -0.0165657   0.0010468
   27   0.0119256  -0.0103511   0.0133024  -0.0031808   0.0048937   0.0023755
   28  -0.0182294   0.0088542  -0.0031808   0.5780714  -0.0413111   0.0750223
   29   0.0321906  -0.0165657   0.0048937  -0.0413111   0.5233506  -0.0020017
   30  -0.0029766   0.0010468   0.0023755   0.0750223  -0.0020017   0.1264757
   31  -0.0060664  -0.0030888  -0.0009125  -0.0695969  -0.0509961  -0.0086293
   32   0.0032245   0.0033076   0.0005964  -0.0544596  -0.1276002  -0.0099404
   33  -0.0008047  -0.0004479  -0.0010352  -0.0091604  -0.0097410  -0.0239326
   34   0.0002293  -0.0006894  -0.0000222  -0.0204068   0.0123523  -0.0028019
   35   0.0014088  -0.0005402   0.0001966   0.0271633   0.0033657   0.0049542
   36  -0.0001160  -0.0000011   0.0001051  -0.0040071   0.0011661   0.0038963
   37  -0.0004051   0.0003316  -0.0000002  -0.0016369  -0.0032062  -0.0003857
   38   0.0000311  -0.0000046   0.0001263   0.0004295  -0.0009337  -0.0015352
   39   0.0005684  -0.0004760   0.0001364   0.0030834  -0.0000799  -0.0005828
   40   0.0000960  -0.0000227   0.0000107   0.0007224   0.0000723  -0.0008967
   41   0.0000429  -0.0000028  -0.0000135   0.0004590  -0.0001979   0.0006303
   42  -0.0001955   0.0001906  -0.0000611  -0.0008980  -0.0005196  -0.0010308
   43   0.0000704  -0.0000353  -0.0000180  -0.0004181  -0.0001699   0.0000726
   44  -0.0001123   0.0000513  -0.0000341  -0.0009183  -0.0002658  -0.0000582
   45  -0.0000970   0.0001209  -0.0000100  -0.0004633  -0.0009842  -0.0000933
   46  -0.0000417   0.0000447  -0.0000035  -0.0002145  -0.0002771  -0.0000284
   47   0.0000057  -0.0000098  -0.0000093  -0.0000744   0.0001432   0.0001005
   48  -0.0000078   0.0000063   0.0000019  -0.0000408  -0.0000555   0.0000172
   49  -0.0001618   0.0001367  -0.0000198  -0.0002974  -0.0004089  -0.0000323
   50   0.0000402   0.0000001   0.0000301   0.0002700   0.0001483  -0.0002191
   51   0.0000827  -0.0000873  -0.0000168   0.0000971   0.0001215   0.0003046
   52  -0.0000054   0.0000095  -0.0000012   0.0000081  -0.0000387  -0.0000047
   53   0.0000133  -0.0000197   0.0000003   0.0000793   0.0000547   0.0000120
   54  -0.0000053   0.0000051  -0.0000046   0.0000090  -0.0000156  -0.0000217
   55   0.0002199  -0.0001941   0.0000629  -0.0003817  -0.0002041  -0.0002576
   56  -0.0001471   0.0000218  -0.0000595  -0.0011443  -0.0002953   0.0005933
   57  -0.0003182   0.0003242  -0.0000426  -0.0002995  -0.0000640  -0.0000804
   58  -0.0001811   0.0002054  -0.0000359  -0.0003006  -0.0005094  -0.0001098
   59  -0.0000098   0.0000201   0.0000048  -0.0000533  -0.0000111  -0.0001404
   60   0.0001950  -0.0002084   0.0000406   0.0002271   0.0003938   0.0000824
   61  -0.0001987   0.0002407  -0.0001020  -0.0004978  -0.0031282   0.0005823
   62   0.0000987   0.0000584  -0.0000251  -0.0003207  -0.0013768   0.0001175
   63  -0.0002103   0.0001761  -0.0000368  -0.0021253   0.0003615  -0.0006205
   64   0.0000453  -0.0000638   0.0000065   0.0001527   0.0003893   0.0000431
   65   0.0000714  -0.0000954   0.0000059   0.0007695   0.0005521  -0.0000214
   66  -0.0000327   0.0000577  -0.0000088   0.0004025  -0.0001351   0.0001099
           31          32          33          34          35          36
    1   0.0044050  -0.0194654  -0.0000262  -0.2111612   0.0016486  -0.0207584
    2  -0.0001113  -0.0394672  -0.0007475   0.0016895  -0.0761498   0.0004969
    3  -0.0000694  -0.0039527   0.0039434  -0.0211281   0.0005810  -0.0815822
    4  -0.0014106   0.0043426  -0.0006977  -0.0210032  -0.0265519  -0.0047088
    5   0.0017203   0.0013254   0.0003416  -0.0115311   0.0043793  -0.0010254
    6  -0.0007653   0.0005679   0.0038671  -0.0030292  -0.0049797   0.0036938
    7   0.0004457  -0.0000462   0.0000255  -0.0023119  -0.0035117  -0.0000137
    8  -0.0000172  -0.0020110  -0.0000255   0.0024391  -0.0024394   0.0001656
    9   0.0000244  -0.0000405   0.0001686  -0.0000787   0.0000070  -0.0023806
   10   0.0011221  -0.0000575   0.0002010   0.0007116  -0.0013818  -0.0008319
   11  -0.0002636   0.0000314   0.0000006  -0.0020103  -0.0035762  -0.0006476
   12   0.0002540  -0.0000445  -0.0006733  -0.0006024  -0.0002346   0.0052771
   13  -0.0005080  -0.0009897  -0.0000611   0.0002370  -0.0014224  -0.0001547
   14  -0.0010123  -0.0014456  -0.0001878   0.0006810  -0.0005138  -0.0000143
   15  -0.0000542  -0.0001569  -0.0002773  -0.0000106  -0.0002169   0.0001037
   16  -0.0039944  -0.0005805  -0.0012307   0.0005390  -0.0000281   0.0004645
   17   0.0044700   0.0025973   0.0005883  -0.0000210  -0.0010459  -0.0000019
   18  -0.0011744  -0.0000943   0.0034862   0.0002230   0.0000201  -0.0012807
   19  -0.0001814  -0.0000570  -0.0000554  -0.0000852   0.0000045  -0.0000633
   20  -0.0014568  -0.0006524  -0.0002454   0.0000013   0.0000647  -0.0000023
   21  -0.0000634  -0.0000122   0.0001580  -0.0000221  -0.0000071   0.0002367
   22  -0.0191193  -0.0102857  -0.0035567   0.0007708   0.0013149  -0.0007661
   23  -0.0339066  -0.0178878  -0.0056604   0.0019412  -0.0036885   0.0004026
   24  -0.0041810  -0.0020328   0.0025264  -0.0005495  -0.0000465   0.0052665
   25  -0.0060664   0.0032245  -0.0008047   0.0002293   0.0014088  -0.0001160
   26  -0.0030888   0.0033076  -0.0004479  -0.0006894  -0.0005402  -0.0000011
   27  -0.0009125   0.0005964  -0.0010352  -0.0000222   0.0001966   0.0001051
   28  -0.0695969  -0.0544596  -0.0091604  -0.0204068   0.0271633  -0.0040071
   29  -0.0509961  -0.1276002  -0.0097410   0.0123523   0.0033657   0.0011661
   30  -0.0086293  -0.0099404  -0.0239326  -0.0028019   0.0049542   0.0038963
   31   0.0958957   0.0785650   0.0151584  -0.0024071   0.0037287   0.0000712
   32   0.0785650   0.1859202   0.0153716  -0.0023728  -0.0027620  -0.0001456
   33   0.0151584   0.0153716   0.0139285  -0.0001052  -0.0000295  -0.0023538
   34  -0.0024071  -0.0023728  -0.0001052   0.6383982  -0.0019090   0.0002149
   35   0.0037287  -0.0027620  -0.0000295  -0.0019090   0.1792877  -0.0122737
   36   0.0000712  -0.0001456  -0.0023538   0.0002149  -0.0122737   0.6251901
   37   0.0005976   0.0011934  -0.0006159  -0.1455143   0.0013435  -0.0444624
   38   0.0012793  -0.0008363   0.0010738   0.0027702  -0.0654218   0.0049816
   39   0.0002227  -0.0005764  -0.0002804  -0.1068149   0.0051279  -0.2601830
   40  -0.0001012  -0.0001674  -0.0001041   0.0013136  -0.0000007   0.0025350
   41   0.0000180   0.0003542   0.0000684  -0.0006418   0.0039373   0.0008838
   42   0.0000923  -0.0000244   0.0003782   0.0267129   0.0008779  -0.0336913
   43   0.0002379  -0.0001114   0.0003940  -0.0112695   0.0019850  -0.0808911
   44  -0.0000427   0.0000477  -0.0000952   0.0007907   0.0096473  -0.0002321
   45   0.0002959   0.0003773  -0.0000899  -0.0325035  -0.0000769   0.0175181
   46   0.0000714   0.0001111  -0.0000172  -0.0053257  -0.0000025   0.0002906
   47  -0.0000149  -0.0001282  -0.0000416  -0.0000052   0.0051551   0.0001089
   48  -0.0000029   0.0000139   0.0000037  -0.0002404   0.0000989   0.0014585
   49  -0.0001619   0.0002830  -0.0000698  -0.0004640  -0.0002351   0.0069756
   50  -0.0002251   0.0001320   0.0000599  -0.0001885  -0.0044514   0.0016317
   51  -0.0001698   0.0000433   0.0002479   0.0075577   0.0015776  -0.0679431
   52   0.0000036   0.0000114   0.0000010   0.0005557   0.0000028   0.0002261
   53   0.0000034  -0.0000447   0.0000013   0.0000019  -0.0009889   0.0000061
   54  -0.0000028   0.0000044   0.0000121   0.0004283   0.0000030  -0.0011006
   55   0.0006736  -0.0002920  -0.0002857  -0.0407810  -0.0018702   0.0739217
   56  -0.0000118   0.0000087  -0.0002015  -0.0004951   0.0078518  -0.0009487
   57  -0.0000258  -0.0001559  -0.0002852   0.0170111  -0.0010107   0.0464577
   58   0.0000343   0.0002089   0.0000675  -0.0021872   0.0001496  -0.0051323
   59   0.0000171  -0.0000138   0.0000224   0.0000032   0.0042329   0.0000604
   60   0.0000136  -0.0001551  -0.0000241  -0.0004392   0.0000691   0.0011875
   61   0.0001482   0.0010793   0.0008849  -0.1890374  -0.0013666   0.0581601
   62   0.0015792  -0.0007539  -0.0001464  -0.0030570  -0.0597015   0.0047959
   63  -0.0000649   0.0004137   0.0002176   0.1256280   0.0048477  -0.2423953
   64  -0.0000872  -0.0001344   0.0000586   0.0091954  -0.0004865   0.0190186
   65  -0.0002333  -0.0001213   0.0000417   0.0002519   0.0033571   0.0005980
   66  -0.0000168  -0.0000566   0.0000141  -0.0094220   0.0005164  -0.0175112
           37          38          39          40          41          42
    1  -0.0159115   0.0005032  -0.0121500  -0.0017764  -0.0001273   0.0025000
    2   0.0008235   0.0036408   0.0001670   0.0000752  -0.0023473  -0.0000647
    3  -0.0296722   0.0001910  -0.0002157  -0.0026271  -0.0000379  -0.0010703
    4  -0.0015102  -0.0006038   0.0030875   0.0007216  -0.0003853  -0.0009792
    5   0.0032792  -0.0010474  -0.0001116  -0.0001211  -0.0002275   0.0005818
    6  -0.0003108   0.0015909  -0.0005697  -0.0009344  -0.0005699  -0.0010985
    7   0.0005037  -0.0013215   0.0000984  -0.0001163  -0.0000355   0.0000796
    8  -0.0013014  -0.0007942   0.0005200   0.0001983   0.0003206  -0.0000036
    9  -0.0006372  -0.0011100  -0.0003356  -0.0001418  -0.0001395   0.0003448
   10  -0.0004115   0.0001243  -0.0001604   0.0003686   0.0001783   0.0003168
   11  -0.0000110  -0.0001188   0.0002331   0.0002157  -0.0000980  -0.0000877
   12   0.0008093   0.0002302  -0.0001567   0.0001274   0.0000082   0.0000474
   13  -0.0004140  -0.0000420   0.0005799   0.0000953  -0.0000356  -0.0002076
   14  -0.0003292  -0.0000115   0.0004693   0.0000252   0.0000067  -0.0001928
   15  -0.0000103  -0.0001316   0.0001447   0.0000124   0.0000177  -0.0000648
   16  -0.0003168  -0.0000115   0.0004341  -0.0000708   0.0000091  -0.0002985
   17  -0.0000169   0.0002132  -0.0000057   0.0000158   0.0001067   0.0000219
   18  -0.0003436  -0.0000363   0.0001664   0.0000966   0.0000040   0.0000223
   19   0.0000151  -0.0000021   0.0000110   0.0000042   0.0000001   0.0000019
   20  -0.0000024   0.0000009   0.0000005   0.0000011   0.0000054   0.0000004
   21   0.0000402   0.0000051   0.0000305   0.0000046   0.0000002  -0.0000396
   22  -0.0003873  -0.0000875  -0.0001716   0.0003172  -0.0002035   0.0002628
   23   0.0000227  -0.0000962  -0.0002269  -0.0002419  -0.0000976   0.0000548
   24   0.0007855  -0.0001922  -0.0001716   0.0001273  -0.0000164   0.0000424
   25  -0.0004051   0.0000311   0.0005684   0.0000960   0.0000429  -0.0001955
   26   0.0003316  -0.0000046  -0.0004760  -0.0000227  -0.0000028   0.0001906
   27  -0.0000002   0.0001263   0.0001364   0.0000107  -0.0000135  -0.0000611
   28  -0.0016369   0.0004295   0.0030834   0.0007224   0.0004590  -0.0008980
   29  -0.0032062  -0.0009337  -0.0000799   0.0000723  -0.0001979  -0.0005196
   30  -0.0003857  -0.0015352  -0.0005828  -0.0008967   0.0006303  -0.0010308
   31   0.0005976   0.0012793   0.0002227  -0.0001012   0.0000180   0.0000923
   32   0.0011934  -0.0008363  -0.0005764  -0.0001674   0.0003542  -0.0000244
   33  -0.0006159   0.0010738  -0.0002804  -0.0001041   0.0000684   0.0003782
   34  -0.1455143   0.0027702  -0.1068149   0.0013136  -0.0006418   0.0267129
   35   0.0013435  -0.0654218   0.0051279  -0.0000007   0.0039373   0.0008779
   36  -0.0444624   0.0049816  -0.2601830   0.0025350   0.0008838  -0.0336913
   37   0.5927356  -0.0017862   0.0620103  -0.0803191  -0.0010054   0.0539113
   38  -0.0017862   0.1266265  -0.0105274  -0.0011119  -0.0232600   0.0021713
   39   0.0620103  -0.0105274   0.5400716   0.0548584   0.0021715  -0.1140144
   40  -0.0803191  -0.0011119   0.0548584   0.1076756   0.0019508  -0.0888863
   41  -0.0010054  -0.0232600   0.0021715   0.0019508   0.0121465  -0.0035205
   42   0.0539113   0.0021713  -0.1140144  -0.0888863  -0.0035205   0.1613173
   43  -0.3119045   0.0000605  -0.0086772  -0.0263860  -0.0003303   0.0113130
   44   0.0015871  -0.0653212   0.0014220  -0.0009004   0.0043053   0.0003451
   45  -0.0742952   0.0012781  -0.1190560   0.0374592   0.0003499  -0.0101898
   46  -0.0080060   0.0006860  -0.0290125   0.0009956   0.0000179  -0.0004669
   47  -0.0000542   0.0029503   0.0000723  -0.0000241  -0.0024967  -0.0000910
   48   0.0017387   0.0001142  -0.0013171   0.0009771  -0.0000871   0.0012095
   49  -0.0400505  -0.0005145   0.0179795  -0.0028583  -0.0000034   0.0000667
   50  -0.0019289   0.0099523  -0.0008464   0.0001478   0.0041863   0.0000355
   51   0.0735269  -0.0007903   0.0458939  -0.0056863   0.0000176   0.0024043
   52   0.0005787  -0.0000895   0.0024946  -0.0006642  -0.0000047   0.0001894
   53  -0.0000450   0.0072535   0.0002761  -0.0000427   0.0000774   0.0000183
   54   0.0023182   0.0002606  -0.0026999   0.0012837   0.0000129  -0.0005291
   55  -0.0502771   0.0008866  -0.0379711   0.0017198   0.0000250  -0.0001200
   56   0.0008996  -0.0099569   0.0004684  -0.0000247  -0.0000063  -0.0000153
   57  -0.0386755   0.0004227  -0.0296647   0.0009975   0.0000021   0.0005837
   58   0.0011960  -0.0000363   0.0007568  -0.0007224  -0.0000236   0.0011469
   59  -0.0000332  -0.0000069  -0.0000298  -0.0000289  -0.0005925   0.0000189
   60   0.0011175  -0.0000126   0.0011153   0.0011882   0.0000125  -0.0012986
   61   0.0631015  -0.0010944   0.0464638  -0.0008874   0.0001328  -0.0059850
   62   0.0003330   0.0108955   0.0018040  -0.0000151   0.0036817   0.0001736
   63  -0.0097997   0.0016830  -0.0574692  -0.0004456   0.0001761  -0.0022511
   64  -0.0016561  -0.0000606   0.0023367  -0.0001243  -0.0000372   0.0014447
   65  -0.0000979   0.0062763   0.0001449  -0.0000003   0.0001984   0.0000297
   66   0.0029728   0.0002011  -0.0008259   0.0000460   0.0000296  -0.0010107
           43          44          45          46          47          48
    1   0.0008946   0.0000961  -0.0011737  -0.0000105  -0.0000072   0.0001684
    2   0.0000393   0.0054688   0.0002440   0.0000299   0.0002125  -0.0000006
    3  -0.0016726   0.0002839  -0.0049495  -0.0013050  -0.0000073   0.0001061
    4  -0.0004444   0.0009197  -0.0004009  -0.0002065   0.0000790  -0.0000342
    5   0.0001844  -0.0003188   0.0009919   0.0002844   0.0001448   0.0000637
    6   0.0000925   0.0000407  -0.0000556  -0.0000175  -0.0000959   0.0000141
    7   0.0002900   0.0000217   0.0002830   0.0000686   0.0000102  -0.0000032
    8   0.0001477   0.0000585  -0.0003999  -0.0001129  -0.0001268  -0.0000220
    9   0.0003735   0.0001106  -0.0000955  -0.0000212   0.0000351   0.0000048
   10  -0.0000394   0.0000072   0.0000317   0.0000074  -0.0000016  -0.0000064
   11  -0.0000311   0.0001960   0.0000734   0.0000106   0.0000137  -0.0000118
   12   0.0000450  -0.0001230   0.0002567   0.0000789  -0.0000244  -0.0000227
   13   0.0000745   0.0001088  -0.0000973  -0.0000430  -0.0000062  -0.0000084
   14   0.0000341   0.0000491  -0.0001184  -0.0000439  -0.0000099  -0.0000067
   15  -0.0000157   0.0000308  -0.0000124  -0.0000054   0.0000097   0.0000021
   16   0.0000448   0.0000031  -0.0002377  -0.0000591  -0.0000012   0.0000098
   17   0.0000030   0.0000118   0.0000031   0.0000007  -0.0000261  -0.0000017
   18   0.0000384   0.0000262  -0.0001119  -0.0000349  -0.0000007   0.0000129
   19   0.0000096   0.0000008   0.0000133   0.0000029   0.0000000  -0.0000000
   20  -0.0000003   0.0000013  -0.0000002  -0.0000001  -0.0000022  -0.0000000
   21  -0.0000048  -0.0000034   0.0000042   0.0000038   0.0000002  -0.0000025
   22  -0.0000504  -0.0000001   0.0000303   0.0000068   0.0000024  -0.0000040
   23   0.0000246   0.0002117  -0.0000679  -0.0000127   0.0000109   0.0000137
   24   0.0000476   0.0000866   0.0002630   0.0000773   0.0000250  -0.0000219
   25   0.0000704  -0.0001123  -0.0000970  -0.0000417   0.0000057  -0.0000078
   26  -0.0000353   0.0000513   0.0001209   0.0000447  -0.0000098   0.0000063
   27  -0.0000180  -0.0000341  -0.0000100  -0.0000035  -0.0000093   0.0000019
   28  -0.0004181  -0.0009183  -0.0004633  -0.0002145  -0.0000744  -0.0000408
   29  -0.0001699  -0.0002658  -0.0009842  -0.0002771   0.0001432  -0.0000555
   30   0.0000726  -0.0000582  -0.0000933  -0.0000284   0.0001005   0.0000172
   31   0.0002379  -0.0000427   0.0002959   0.0000714  -0.0000149  -0.0000029
   32  -0.0001114   0.0000477   0.0003773   0.0001111  -0.0001282   0.0000139
   33   0.0003940  -0.0000952  -0.0000899  -0.0000172  -0.0000416   0.0000037
   34  -0.0112695   0.0007907  -0.0325035  -0.0053257  -0.0000052  -0.0002404
   35   0.0019850   0.0096473  -0.0000769  -0.0000025   0.0051551   0.0000989
   36  -0.0808911  -0.0002321   0.0175181   0.0002906   0.0001089   0.0014585
   37  -0.3119045   0.0015871  -0.0742952  -0.0080060  -0.0000542   0.0017387
   38   0.0000605  -0.0653212   0.0012781   0.0006860   0.0029503   0.0001142
   39  -0.0086772   0.0014220  -0.1190560  -0.0290125   0.0000723  -0.0013171
   40  -0.0263860  -0.0009004   0.0374592   0.0009956  -0.0000241   0.0009771
   41  -0.0003303   0.0043053   0.0003499   0.0000179  -0.0024967  -0.0000871
   42   0.0113130   0.0003451  -0.0101898  -0.0004669  -0.0000910   0.0012095
   43   0.6638953   0.0002460   0.0249533  -0.0975062   0.0024690  -0.1018072
   44   0.0002460   0.1318824  -0.0158467   0.0024034  -0.0356991   0.0067576
   45   0.0249533  -0.0158467   0.7389845  -0.0991843   0.0067214  -0.3018895
   46  -0.0975062   0.0024034  -0.0991843   0.1008304  -0.0025476   0.1058082
   47   0.0024690  -0.0356991   0.0067214  -0.0025476   0.0248317  -0.0074607
   48  -0.1018072   0.0067576  -0.3018895   0.1058082  -0.0074607   0.3184860
   49  -0.2078280  -0.0039461   0.1372761   0.0109176   0.0002759  -0.0102849
   50  -0.0022018  -0.0626612   0.0054570  -0.0004823   0.0037666   0.0005107
   51   0.0681778   0.0053183  -0.2595815   0.0194600   0.0005866  -0.0173142
   52  -0.0132240   0.0000599  -0.0040477   0.0007895   0.0000081   0.0000711
   53  -0.0007230   0.0036110  -0.0000906   0.0000324  -0.0043530  -0.0001321
   54   0.0257397  -0.0000194   0.0069143  -0.0004498  -0.0001276   0.0008998
   55   0.0633754   0.0002908  -0.0091545  -0.0012913  -0.0000946   0.0030597
   56  -0.0011281   0.0108043   0.0017518  -0.0000927   0.0069267   0.0002115
   57   0.0458328   0.0018005  -0.0572591   0.0028407   0.0002116  -0.0009206
   58   0.0000552   0.0000141  -0.0005655  -0.0001967   0.0000004   0.0000293
   59   0.0001731   0.0038486   0.0001310  -0.0000312   0.0001041   0.0000292
   60  -0.0065879   0.0001144  -0.0014066   0.0012069   0.0000312  -0.0010196
   61  -0.0591628  -0.0006066   0.0210430  -0.0008407  -0.0000215   0.0006231
   62  -0.0006677  -0.0049577   0.0001334  -0.0000220  -0.0009936  -0.0000317
   63   0.0220458   0.0001219  -0.0095023   0.0008259  -0.0000335   0.0003411
   64  -0.0007090  -0.0000165   0.0008274   0.0000520   0.0000019  -0.0000453
   65   0.0000319  -0.0009708  -0.0000463   0.0000038  -0.0004142  -0.0000099
   66   0.0005437  -0.0000435   0.0003666  -0.0000456  -0.0000105  -0.0000499
           49          50          51          52          53          54
    1   0.0009863  -0.0000009  -0.0006160  -0.0000774  -0.0000056  -0.0000112
    2  -0.0000111  -0.0011084   0.0000090   0.0000024  -0.0005386  -0.0000166
    3   0.0005499   0.0000125  -0.0015321  -0.0000118  -0.0000196   0.0001017
    4  -0.0002723  -0.0002558   0.0000534   0.0000095  -0.0000766   0.0000041
    5   0.0004008   0.0001340  -0.0001079   0.0000376   0.0000533   0.0000213
    6  -0.0000325   0.0001843   0.0003113  -0.0000041  -0.0000058  -0.0000214
    7  -0.0001742   0.0002117  -0.0000959   0.0000041  -0.0000029  -0.0000013
    8  -0.0002748   0.0001166   0.0000176  -0.0000108  -0.0000422  -0.0000078
    9  -0.0000734  -0.0000689   0.0002309   0.0000010  -0.0000027   0.0000119
   10   0.0001632   0.0000302  -0.0000619   0.0000167   0.0000059   0.0000054
   11  -0.0000286  -0.0000439  -0.0000729   0.0000180  -0.0000128   0.0000044
   12   0.0000145   0.0000084  -0.0000103   0.0000117  -0.0000056   0.0000268
   13  -0.0001637  -0.0000413   0.0000853  -0.0000055  -0.0000126  -0.0000062
   14  -0.0001293  -0.0000001   0.0000837  -0.0000089  -0.0000186  -0.0000060
   15  -0.0000227  -0.0000265  -0.0000137  -0.0000016  -0.0000013  -0.0000047
   16  -0.0000409   0.0000009   0.0000690  -0.0000068   0.0000003  -0.0000033
   17   0.0000011  -0.0000307  -0.0000008   0.0000001   0.0000034   0.0000000
   18  -0.0000214  -0.0000168   0.0000320  -0.0000113   0.0000011  -0.0000255
   19  -0.0000005  -0.0000011  -0.0000024   0.0000017  -0.0000000   0.0000006
   20   0.0000002  -0.0000151  -0.0000004  -0.0000000  -0.0000009   0.0000000
   21   0.0000013   0.0000002   0.0000023   0.0000015   0.0000002  -0.0000023
   22   0.0001602  -0.0000296  -0.0000670   0.0000167  -0.0000077   0.0000054
   23   0.0000245  -0.0000472   0.0000702  -0.0000187  -0.0000140  -0.0000058
   24   0.0000140   0.0000259   0.0000016   0.0000110   0.0000034   0.0000280
   25  -0.0001618   0.0000402   0.0000827  -0.0000054   0.0000133  -0.0000053
   26   0.0001367   0.0000001  -0.0000873   0.0000095  -0.0000197   0.0000051
   27  -0.0000198   0.0000301  -0.0000168  -0.0000012   0.0000003  -0.0000046
   28  -0.0002974   0.0002700   0.0000971   0.0000081   0.0000793   0.0000090
   29  -0.0004089   0.0001483   0.0001215  -0.0000387   0.0000547  -0.0000156
   30  -0.0000323  -0.0002191   0.0003046  -0.0000047   0.0000120  -0.0000217
   31  -0.0001619  -0.0002251  -0.0001698   0.0000036   0.0000034  -0.0000028
   32   0.0002830   0.0001320   0.0000433   0.0000114  -0.0000447   0.0000044
   33  -0.0000698   0.0000599   0.0002479   0.0000010   0.0000013   0.0000121
   34  -0.0004640  -0.0001885   0.0075577   0.0005557   0.0000019   0.0004283
   35  -0.0002351  -0.0044514   0.0015776   0.0000028  -0.0009889   0.0000030
   36   0.0069756   0.0016317  -0.0679431   0.0002261   0.0000061  -0.0011006
   37  -0.0400505  -0.0019289   0.0735269   0.0005787  -0.0000450   0.0023182
   38  -0.0005145   0.0099523  -0.0007903  -0.0000895   0.0072535   0.0002606
   39   0.0179795  -0.0008464   0.0458939   0.0024946   0.0002761  -0.0026999
   40  -0.0028583   0.0001478  -0.0056863  -0.0006642  -0.0000427   0.0012837
   41  -0.0000034   0.0041863   0.0000176  -0.0000047   0.0000774   0.0000129
   42   0.0000667   0.0000355   0.0024043   0.0001894   0.0000183  -0.0005291
   43  -0.2078280  -0.0022018   0.0681778  -0.0132240  -0.0007230   0.0257397
   44  -0.0039461  -0.0626612   0.0053183   0.0000599   0.0036110  -0.0000194
   45   0.1372761   0.0054570  -0.2595815  -0.0040477  -0.0000906   0.0069143
   46   0.0109176  -0.0004823   0.0194600   0.0007895   0.0000324  -0.0004498
   47   0.0002759   0.0037666   0.0005866   0.0000081  -0.0043530  -0.0001276
   48  -0.0102849   0.0005107  -0.0173142   0.0000711  -0.0001321   0.0008998
   49   0.7509045   0.0015218   0.0067297  -0.3383756  -0.0000049  -0.0366288
   50   0.0015218   0.1322409  -0.0133574   0.0001099  -0.0356121   0.0005551
   51   0.0067297  -0.0133574   0.6547140  -0.0390368   0.0005240  -0.0616832
   52  -0.3383756   0.0001099  -0.0390368   0.3566777  -0.0000373   0.0394633
   53  -0.0000049  -0.0356121   0.0005240  -0.0000373   0.0244199  -0.0008465
   54  -0.0366288   0.0005551  -0.0616832   0.0394633  -0.0008465   0.0624076
   55  -0.1556538   0.0010981  -0.0535219  -0.0084309   0.0007140  -0.0288814
   56   0.0028421  -0.0669109   0.0052145  -0.0000828   0.0029996   0.0000001
   57  -0.1178224   0.0050457  -0.2795624   0.0020637   0.0000921  -0.0002734
   58   0.0014470  -0.0000853   0.0028901   0.0013899   0.0000291  -0.0003912
   59  -0.0007649   0.0046656   0.0010652   0.0000006  -0.0024997  -0.0001022
   60   0.0296275   0.0011001  -0.0360080   0.0006169  -0.0000831   0.0011721
   61  -0.0122826   0.0020338  -0.0798986   0.0010217   0.0000487  -0.0014454
   62   0.0008485   0.0100653  -0.0003852   0.0000341   0.0054894   0.0002768
   63  -0.0339672  -0.0002456   0.0181108  -0.0020880   0.0002478  -0.0052976
   64  -0.0057912  -0.0000242   0.0004321  -0.0002838   0.0000301  -0.0014307
   65  -0.0000120   0.0054721   0.0001533  -0.0000030   0.0001829   0.0000040
   66  -0.0002669   0.0001240   0.0014172   0.0000556   0.0000046   0.0000896
           55          56          57          58          59          60
    1   0.0006781  -0.0000416   0.0037476   0.0000109   0.0000158  -0.0004765
    2  -0.0000851   0.0069555   0.0002617  -0.0000449   0.0000771   0.0000206
    3   0.0030448   0.0002494  -0.0020532   0.0012488   0.0000216  -0.0004920
    4  -0.0003374   0.0011367  -0.0001924  -0.0003010   0.0000367   0.0002209
    5   0.0001766  -0.0002652   0.0000439   0.0005192   0.0000074  -0.0003961
    6  -0.0002193  -0.0005504  -0.0000776  -0.0000824   0.0001317   0.0000643
    7   0.0005746   0.0000360  -0.0000662   0.0000312  -0.0000190   0.0000156
    8   0.0002081  -0.0000078   0.0001119  -0.0002054  -0.0000242   0.0001481
    9  -0.0002613   0.0002026  -0.0002641   0.0000594  -0.0000194  -0.0000179
   10  -0.0003524  -0.0000774   0.0002629   0.0002367  -0.0000028  -0.0002284
   11  -0.0002859   0.0002313   0.0002971   0.0002246   0.0000063  -0.0002286
   12  -0.0001323   0.0002490   0.0002517  -0.0000070  -0.0000227  -0.0000430
   13   0.0002191   0.0001629  -0.0003158  -0.0001857  -0.0000006   0.0001987
   14   0.0001900   0.0000332  -0.0003093  -0.0001983   0.0000086   0.0002003
   15   0.0000640   0.0000675  -0.0000493  -0.0000408  -0.0000073   0.0000456
   16   0.0001510  -0.0000054  -0.0000923  -0.0001834  -0.0000055   0.0001644
   17  -0.0000034   0.0000838   0.0000033   0.0000025  -0.0000216  -0.0000023
   18   0.0000438   0.0000322  -0.0001379  -0.0000360  -0.0000026   0.0000318
   19   0.0000000   0.0000018  -0.0000095   0.0000096   0.0000001  -0.0000054
   20   0.0000007   0.0000278   0.0000000  -0.0000002  -0.0000038   0.0000001
   21  -0.0000047  -0.0000010   0.0000367   0.0000062   0.0000003  -0.0000133
   22  -0.0003357   0.0000833   0.0002653   0.0002322   0.0000159  -0.0002253
   23   0.0003055   0.0002471  -0.0002889  -0.0002326  -0.0000078   0.0002356
   24  -0.0001373  -0.0003353   0.0002203  -0.0000036   0.0000279  -0.0000419
   25   0.0002199  -0.0001471  -0.0003182  -0.0001811  -0.0000098   0.0001950
   26  -0.0001941   0.0000218   0.0003242   0.0002054   0.0000201  -0.0002084
   27   0.0000629  -0.0000595  -0.0000426  -0.0000359   0.0000048   0.0000406
   28  -0.0003817  -0.0011443  -0.0002995  -0.0003006  -0.0000533   0.0002271
   29  -0.0002041  -0.0002953  -0.0000640  -0.0005094  -0.0000111   0.0003938
   30  -0.0002576   0.0005933  -0.0000804  -0.0001098  -0.0001404   0.0000824
   31   0.0006736  -0.0000118  -0.0000258   0.0000343   0.0000171   0.0000136
   32  -0.0002920   0.0000087  -0.0001559   0.0002089  -0.0000138  -0.0001551
   33  -0.0002857  -0.0002015  -0.0002852   0.0000675   0.0000224  -0.0000241
   34  -0.0407810  -0.0004951   0.0170111  -0.0021872   0.0000032  -0.0004392
   35  -0.0018702   0.0078518  -0.0010107   0.0001496   0.0042329   0.0000691
   36   0.0739217  -0.0009487   0.0464577  -0.0051323   0.0000604   0.0011875
   37  -0.0502771   0.0008996  -0.0386755   0.0011960  -0.0000332   0.0011175
   38   0.0008866  -0.0099569   0.0004227  -0.0000363  -0.0000069  -0.0000126
   39  -0.0379711   0.0004684  -0.0296647   0.0007568  -0.0000298   0.0011153
   40   0.0017198  -0.0000247   0.0009975  -0.0007224  -0.0000289   0.0011882
   41   0.0000250  -0.0000063   0.0000021  -0.0000236  -0.0005925   0.0000125
   42  -0.0001200  -0.0000153   0.0005837   0.0011469   0.0000189  -0.0012986
   43   0.0633754  -0.0011281   0.0458328   0.0000552   0.0001731  -0.0065879
   44   0.0002908   0.0108043   0.0018005   0.0000141   0.0038486   0.0001144
   45  -0.0091545   0.0017518  -0.0572591  -0.0005655   0.0001310  -0.0014066
   46  -0.0012913  -0.0000927   0.0028407  -0.0001967  -0.0000312   0.0012069
   47  -0.0000946   0.0069267   0.0002116   0.0000004   0.0001041   0.0000312
   48   0.0030597   0.0002115  -0.0009206   0.0000293   0.0000292  -0.0010196
   49  -0.1556538   0.0028421  -0.1178224   0.0014470  -0.0007649   0.0296275
   50   0.0010981  -0.0669109   0.0050457  -0.0000853   0.0046656   0.0011001
   51  -0.0535219   0.0052145  -0.2795624   0.0028901   0.0010652  -0.0360080
   52  -0.0084309  -0.0000828   0.0020637   0.0013899   0.0000006   0.0006169
   53   0.0007140   0.0029996   0.0000921   0.0000291  -0.0024997  -0.0000831
   54  -0.0288814   0.0000001  -0.0002734  -0.0003912  -0.0001022   0.0011721
   55   0.5970631  -0.0011973   0.0701651  -0.0817590  -0.0013653   0.0548727
   56  -0.0011973   0.1258769  -0.0109729  -0.0013630  -0.0232935   0.0024513
   57   0.0701651  -0.0109729   0.5574165   0.0548783   0.0024562  -0.1126498
   58  -0.0817590  -0.0013630   0.0548783   0.1063166   0.0023507  -0.0916767
   59  -0.0013653  -0.0232935   0.0024562   0.0023507   0.0115706  -0.0039598
   60   0.0548727   0.0024513  -0.1126498  -0.0916767  -0.0039598   0.1571467
   61  -0.3178363  -0.0001228  -0.0112105  -0.0259782  -0.0003150   0.0104143
   62   0.0018258  -0.0643477   0.0016445  -0.0009907   0.0044865   0.0003761
   63  -0.0759619   0.0014841  -0.1206155   0.0362142   0.0004125  -0.0089917
   64  -0.0072369   0.0007696  -0.0290378   0.0010354   0.0000160  -0.0004397
   65  -0.0001288   0.0030163   0.0000872  -0.0000149  -0.0025529  -0.0001074
   66   0.0016757   0.0001061  -0.0010335   0.0007839  -0.0000980   0.0011209
           61          62          63          64          65          66
    1  -0.0296467  -0.0000999   0.0026811   0.0010415   0.0000285  -0.0014728
    2  -0.0005268   0.0041362  -0.0001237  -0.0000126  -0.0040148  -0.0001422
    3   0.0228093  -0.0002252   0.0084608   0.0007568  -0.0001325   0.0005926
    4  -0.0005051   0.0004412  -0.0021223   0.0001235  -0.0007747   0.0003695
    5   0.0031924  -0.0013067  -0.0003871  -0.0003903   0.0005310   0.0001687
    6   0.0006172  -0.0001491  -0.0006348   0.0000313   0.0000429   0.0001088
    7   0.0002122  -0.0014555  -0.0001436  -0.0000780   0.0001944   0.0000058
    8  -0.0010332  -0.0005713  -0.0004153   0.0001264  -0.0001649   0.0000442
    9   0.0008264   0.0000765   0.0001980   0.0000614  -0.0000237   0.0000115
   10   0.0002291   0.0001619   0.0002573  -0.0001430  -0.0000511   0.0001059
   11   0.0003175   0.0000691   0.0000261  -0.0000947  -0.0001222   0.0001753
   12  -0.0008726  -0.0003373  -0.0002933  -0.0000559  -0.0000993  -0.0000431
   13  -0.0002098  -0.0000808  -0.0002201   0.0000470  -0.0000739  -0.0000371
   14  -0.0002402   0.0000670  -0.0001651   0.0000618  -0.0000920  -0.0000622
   15  -0.0001084   0.0000239  -0.0000414   0.0000074  -0.0000070  -0.0000107
   16  -0.0004587   0.0000396  -0.0004856   0.0000464   0.0000021  -0.0000752
   17  -0.0000004   0.0000600   0.0000070   0.0000021  -0.0000533  -0.0000036
   18   0.0001320  -0.0000219   0.0000646   0.0000337   0.0000009  -0.0000274
   19   0.0000489  -0.0000025   0.0000234  -0.0000056  -0.0000004   0.0000016
   20   0.0000001  -0.0000070   0.0000005   0.0000002  -0.0000130  -0.0000009
   21  -0.0000608   0.0000031  -0.0000432  -0.0000020  -0.0000001   0.0000052
   22   0.0002434  -0.0002185   0.0002444  -0.0001439   0.0000452   0.0001097
   23  -0.0003177   0.0000670  -0.0000241   0.0000954  -0.0001183  -0.0001831
   24  -0.0008456   0.0003994  -0.0002810  -0.0000670   0.0000986  -0.0000374
   25  -0.0001987   0.0000987  -0.0002103   0.0000453   0.0000714  -0.0000327
   26   0.0002407   0.0000584   0.0001761  -0.0000638  -0.0000954   0.0000577
   27  -0.0001020  -0.0000251  -0.0000368   0.0000065   0.0000059  -0.0000088
   28  -0.0004978  -0.0003207  -0.0021253   0.0001527   0.0007695   0.0004025
   29  -0.0031282  -0.0013768   0.0003615   0.0003893   0.0005521  -0.0001351
   30   0.0005823   0.0001175  -0.0006205   0.0000431  -0.0000214   0.0001099
   31   0.0001482   0.0015792  -0.0000649  -0.0000872  -0.0002333  -0.0000168
   32   0.0010793  -0.0007539   0.0004137  -0.0001344  -0.0001213  -0.0000566
   33   0.0008849  -0.0001464   0.0002176   0.0000586   0.0000417   0.0000141
   34  -0.1890374  -0.0030570   0.1256280   0.0091954   0.0002519  -0.0094220
   35  -0.0013666  -0.0597015   0.0048477  -0.0004865   0.0033571   0.0005164
   36   0.0581601   0.0047959  -0.2423953   0.0190186   0.0005980  -0.0175112
   37   0.0631015   0.0003330  -0.0097997  -0.0016561  -0.0000979   0.0029728
   38  -0.0010944   0.0108955   0.0016830  -0.0000606   0.0062763   0.0002011
   39   0.0464638   0.0018040  -0.0574692   0.0023367   0.0001449  -0.0008259
   40  -0.0008874  -0.0000151  -0.0004456  -0.0001243  -0.0000003   0.0000460
   41   0.0001328   0.0036817   0.0001761  -0.0000372   0.0001984   0.0000296
   42  -0.0059850   0.0001736  -0.0022511   0.0014447   0.0000297  -0.0010107
   43  -0.0591628  -0.0006677   0.0220458  -0.0007090   0.0000319   0.0005437
   44  -0.0006066  -0.0049577   0.0001219  -0.0000165  -0.0009708  -0.0000435
   45   0.0210430   0.0001334  -0.0095023   0.0008274  -0.0000463   0.0003666
   46  -0.0008407  -0.0000220   0.0008259   0.0000520   0.0000038  -0.0000456
   47  -0.0000215  -0.0009936  -0.0000335   0.0000019  -0.0004142  -0.0000105
   48   0.0006231  -0.0000317   0.0003411  -0.0000453  -0.0000099  -0.0000499
   49  -0.0122826   0.0008485  -0.0339672  -0.0057912  -0.0000120  -0.0002669
   50   0.0020338   0.0100653  -0.0002456  -0.0000242   0.0054721   0.0001240
   51  -0.0798986  -0.0003852   0.0181108   0.0004321   0.0001533   0.0014172
   52   0.0010217   0.0000341  -0.0020880  -0.0002838  -0.0000030   0.0000556
   53   0.0000487   0.0054894   0.0002478   0.0000301   0.0001829   0.0000046
   54  -0.0014454   0.0002768  -0.0052976  -0.0014307   0.0000040   0.0000896
   55  -0.3178363   0.0018258  -0.0759619  -0.0072369  -0.0001288   0.0016757
   56  -0.0001228  -0.0643477   0.0014841   0.0007696   0.0030163   0.0001061
   57  -0.0112105   0.0016445  -0.1206155  -0.0290378   0.0000872  -0.0010335
   58  -0.0259782  -0.0009907   0.0362142   0.0010354  -0.0000149   0.0007839
   59  -0.0003150   0.0044865   0.0004125   0.0000160  -0.0025529  -0.0000980
   60   0.0104143   0.0003761  -0.0089917  -0.0004397  -0.0001074   0.0011209
   61   0.6703186  -0.0011320   0.0399199  -0.0977815   0.0028584  -0.1019348
   62  -0.0011320   0.1302446  -0.0158496   0.0026944  -0.0353059   0.0073495
   63   0.0399199  -0.0158496   0.7221767  -0.1002108   0.0072821  -0.3010889
   64  -0.0977815   0.0026944  -0.1002108   0.1023014  -0.0028664   0.1062310
   65   0.0028584  -0.0353059   0.0072821  -0.0028664   0.0244530  -0.0080414
   66  -0.1019348   0.0073495  -0.3010889   0.1062310  -0.0080414   0.3178113
 **********************************************************************
 **                                                                  **
 **                       VIBRATIONAL ANALYSIS                       **
 **                       --------------------                       **
 **                                                                  **
 **        VIBRATIONAL FREQUENCIES (CM**-1) AND NORMAL MODES         **
 **     FORCE CONSTANTS (mDYN/ANGSTROM) AND REDUCED MASSES (AMU)     **
 **                  INFRARED INTENSITIES (KM/MOL)                   **
 **                                                                  **
 **********************************************************************


 Mode:                 1                      2                      3
 Frequency:        22.37                  42.01                  56.06
 Force Cnst:      0.0071                 0.0206                 0.0190
 Red. Mass:      24.0626                19.7899                10.2391
 IR Active:          YES                    YES                    YES
 IR Intens:        0.005                  0.065                  0.193
 Raman Active:       YES                    YES                    YES
               X      Y      Z        X      Y      Z        X      Y      Z
 C         -0.001  0.023  0.006   -0.025 -0.005  0.177   -0.000 -0.149 -0.005
 C          0.043  0.008 -0.093   -0.017 -0.003  0.115   -0.058 -0.112 -0.015
 Cl         0.092  0.027 -0.186   -0.048 -0.007  0.283   -0.140 -0.157 -0.006
 C          0.045 -0.024 -0.110    0.017  0.002 -0.097   -0.058 -0.037 -0.024
 Cl         0.103 -0.044 -0.258    0.043  0.005 -0.273   -0.140  0.018 -0.069
 C          0.001 -0.041 -0.007    0.038  0.005 -0.216    0.001 -0.003  0.002
 H          0.001 -0.065 -0.013    0.067  0.009 -0.395    0.002  0.052  0.004
 C         -0.044 -0.026  0.104    0.022  0.002 -0.102    0.059 -0.039  0.024
 Cl        -0.101 -0.049  0.237    0.055  0.007 -0.282    0.140  0.012  0.073
 C         -0.044  0.006  0.102   -0.012 -0.003  0.110    0.058 -0.114  0.008
 Cl        -0.093  0.022  0.210   -0.038 -0.006  0.274    0.139 -0.161 -0.001
 C         -0.000  0.047  0.005   -0.018 -0.005  0.134    0.000 -0.143 -0.005
 C          0.003  0.215  0.007    0.092 -0.009  0.084   -0.000  0.066  0.000
 Cl         0.007  0.432  0.015    0.218 -0.016  0.175   -0.001  0.135  0.001
 C          0.004  0.204  0.003    0.111 -0.006 -0.042   -0.000  0.280  0.006
 H          0.007  0.337  0.005    0.199 -0.010 -0.077   -0.001  0.451  0.011
 C          0.001  0.014 -0.005    0.016  0.002 -0.116   -0.000  0.298  0.007
 H          0.001 -0.003 -0.009    0.028  0.005 -0.208   -0.001  0.489  0.012
 C         -0.003 -0.160 -0.007   -0.097  0.007 -0.068    0.000  0.076  0.001
 Cl        -0.008 -0.431 -0.018   -0.237  0.019 -0.173    0.000  0.145  0.003
 C         -0.004 -0.137 -0.002   -0.112  0.003  0.059    0.000 -0.157 -0.005
 H         -0.006 -0.276 -0.005   -0.201  0.007  0.096    0.001 -0.297 -0.009
 TransDip   0.000  0.002 -0.000    0.003  0.000 -0.007    0.000  0.014  0.000

 Mode:                 4                      5                      6
 Frequency:        69.00                  94.50                  94.95
 Force Cnst:      0.0904                 0.0494                 0.1214
 Red. Mass:      32.2370                 9.3921                22.8590
 IR Active:          YES                    YES                    YES
 IR Intens:        0.008                  0.549                  0.014
 Raman Active:       YES                    YES                    YES
               X      Y      Z        X      Y      Z        X      Y      Z
 C          0.001 -0.032 -0.010    0.001 -0.022 -0.009    0.035  0.006 -0.208
 C          0.004 -0.024 -0.100   -0.003 -0.022 -0.005    0.013  0.004 -0.067
 Cl         0.053 -0.027 -0.474   -0.015 -0.030  0.003   -0.067 -0.003  0.408
 C         -0.023 -0.012  0.070   -0.003 -0.019 -0.004    0.018  0.003 -0.095
 Cl        -0.102 -0.005  0.448   -0.009 -0.017  0.003   -0.007  0.001  0.065
 C          0.002 -0.004 -0.012    0.001 -0.017 -0.006    0.029  0.004 -0.172
 H          0.002  0.006 -0.012    0.001 -0.014 -0.007    0.032  0.003 -0.193
 C          0.025 -0.010 -0.086    0.004 -0.019 -0.004    0.015  0.003 -0.092
 Cl         0.104  0.008 -0.438    0.008 -0.017  0.003   -0.017 -0.002  0.085
 C         -0.003 -0.027  0.087    0.004 -0.022 -0.002    0.012  0.004 -0.075
 Cl        -0.056 -0.043  0.502    0.010 -0.030  0.025   -0.065 -0.001  0.378
 C          0.001 -0.023 -0.009    0.001 -0.046 -0.011    0.042  0.010 -0.247
 C         -0.002  0.032 -0.007   -0.002 -0.100 -0.011   -0.036  0.012 -0.219
 Cl        -0.007  0.052 -0.010   -0.006  0.299 -0.006   -0.188 -0.023 -0.341
 C         -0.003  0.093 -0.002   -0.002 -0.366 -0.015   -0.054  0.033 -0.119
 H         -0.005  0.145  0.000   -0.004 -0.484 -0.017   -0.117  0.042 -0.094
 C         -0.001  0.084 -0.000    0.000 -0.392 -0.013    0.010  0.034 -0.070
 H         -0.001  0.130  0.003    0.000 -0.542 -0.014    0.001  0.045 -0.005
 C          0.002  0.014 -0.003    0.003 -0.120 -0.008    0.096  0.013 -0.107
 Cl         0.006 -0.010 -0.001    0.011  0.225  0.007    0.245 -0.020 -0.004
 C          0.003 -0.035 -0.008    0.004 -0.028 -0.009    0.102  0.008 -0.205
 H          0.005 -0.080 -0.010    0.006  0.096 -0.007    0.163 -0.002 -0.231
 TransDip   0.000  0.003 -0.000   -0.000 -0.024 -0.001    0.002  0.001 -0.003

 Mode:                 7                      8                      9
 Frequency:       141.76                 163.05                 198.56
 Force Cnst:      0.3182                 0.1655                 0.7419
 Red. Mass:      26.8751                10.5643                31.9384
 IR Active:          YES                    YES                    YES
 IR Intens:        0.020                  0.193                  0.054
 Raman Active:       YES                    YES                    YES
               X      Y      Z        X      Y      Z        X      Y      Z
 C          0.001 -0.001 -0.030   -0.015 -0.002  0.093   -0.040  0.001 -0.019
 C         -0.078  0.008 -0.032   -0.032 -0.002  0.178   -0.097  0.043 -0.025
 Cl        -0.258 -0.088 -0.037   -0.009 -0.003  0.005   -0.376 -0.100 -0.061
 C         -0.091  0.020 -0.037   -0.056 -0.005  0.326   -0.089  0.021 -0.021
 Cl        -0.254  0.111 -0.029    0.021  0.002 -0.182    0.430 -0.325  0.068
 C         -0.090  0.000 -0.050   -0.087 -0.008  0.510   -0.170  0.005 -0.031
 H         -0.088  0.000 -0.051   -0.095 -0.009  0.559   -0.174  0.006 -0.025
 C         -0.092 -0.021 -0.039   -0.056 -0.006  0.322   -0.088 -0.014 -0.017
 Cl        -0.252 -0.106 -0.034    0.026  0.003 -0.185    0.425  0.309  0.076
 C         -0.079 -0.009 -0.032   -0.033 -0.004  0.177   -0.096 -0.037 -0.023
 Cl        -0.256  0.090 -0.030   -0.012  0.002  0.008   -0.355  0.105 -0.056
 C          0.079  0.002 -0.034    0.011  0.002 -0.056   -0.036  0.002 -0.024
 C          0.166  0.002 -0.047    0.012  0.001 -0.061   -0.020  0.002 -0.025
 Cl         0.443 -0.004  0.144   -0.051  0.002 -0.115    0.069  0.000  0.039
 C          0.172  0.003 -0.057    0.006  0.001 -0.040   -0.020  0.002 -0.032
 H          0.149  0.003 -0.049   -0.000  0.001 -0.038   -0.022  0.001 -0.031
 C          0.178  0.002 -0.024    0.004  0.001 -0.039   -0.023  0.002 -0.025
 H          0.178  0.002 -0.027    0.004  0.001 -0.039   -0.023  0.002 -0.027
 C          0.173  0.002 -0.014    0.015  0.001 -0.045   -0.020  0.003 -0.023
 Cl         0.396 -0.006  0.136    0.102 -0.001  0.012    0.063 -0.002  0.038
 C          0.152  0.003 -0.026    0.010  0.003 -0.065   -0.025  0.004 -0.028
 H          0.180  0.002 -0.039    0.016  0.003 -0.067   -0.023  0.005 -0.029
 TransDip  -0.000  0.000 -0.004   -0.002 -0.000  0.014   -0.007  0.000 -0.003

 Mode:                10                     11                     12
 Frequency:       215.05                 221.90                 226.01
 Force Cnst:      0.8629                 0.1820                 0.5473
 Red. Mass:      31.6685                 6.2740                18.1854
 IR Active:          YES                    YES                    YES
 IR Intens:        0.182                  0.023                  0.917
 Raman Active:       YES                    YES                    YES
               X      Y      Z        X      Y      Z        X      Y      Z
 C         -0.004  0.093  0.001    0.008 -0.018  0.004    0.188  0.001  0.061
 C         -0.031  0.144 -0.007    0.023 -0.043  0.011    0.161 -0.017  0.033
 Cl        -0.449 -0.052 -0.075   -0.052 -0.096 -0.009   -0.184 -0.246 -0.040
 C          0.002  0.149  0.004    0.015 -0.030  0.007    0.171  0.034  0.030
 Cl         0.437 -0.086  0.070   -0.043 -0.002 -0.007    0.022  0.168  0.008
 C         -0.004  0.119  0.008    0.009 -0.034 -0.000    0.184  0.004  0.032
 H         -0.004  0.128  0.011    0.009 -0.043 -0.001    0.187  0.005  0.030
 C         -0.009  0.151  0.006    0.001 -0.032 -0.007    0.172 -0.025  0.030
 Cl        -0.455 -0.073 -0.080    0.043 -0.019  0.009   -0.010 -0.168 -0.004
 C          0.025  0.143  0.012   -0.008 -0.040 -0.008    0.166  0.028  0.038
 Cl         0.470 -0.084  0.076    0.036 -0.074  0.002   -0.175  0.272 -0.030
 C         -0.004  0.012 -0.002    0.009  0.175  0.009    0.175 -0.026  0.098
 C         -0.003 -0.003 -0.003    0.007  0.026  0.006    0.137 -0.005  0.106
 Cl         0.006 -0.002  0.004   -0.010  0.045 -0.007   -0.183 -0.002 -0.131
 C         -0.003  0.015 -0.003    0.008 -0.077  0.005    0.144  0.006  0.140
 H         -0.003  0.025 -0.003    0.008 -0.252  0.000    0.138  0.030  0.145
 C         -0.004  0.031 -0.002    0.009 -0.010  0.006    0.177 -0.004  0.125
 H         -0.004  0.058 -0.002    0.010 -0.228  0.002    0.176  0.025  0.146
 C         -0.003 -0.002 -0.003    0.009  0.282  0.013    0.164 -0.043  0.118
 Cl         0.005  0.004  0.004   -0.008 -0.097 -0.010   -0.179  0.018 -0.141
 C         -0.004 -0.017 -0.003    0.009  0.495  0.020    0.172 -0.072  0.134
 H         -0.004 -0.014 -0.003    0.010  0.689  0.025    0.189 -0.100  0.128
 TransDip  -0.001 -0.014 -0.000    0.003  0.004  0.001    0.027 -0.001  0.014

 Mode:                13                     14                     15
 Frequency:       294.19                 300.05                 316.13
 Force Cnst:      0.3628                 0.5853                 0.8473
 Red. Mass:       7.1154                11.0339                14.3888
 IR Active:          YES                    YES                    YES
 IR Intens:        0.677                  0.495                  0.022
 Raman Active:       YES                    YES                    YES
               X      Y      Z        X      Y      Z        X      Y      Z
 C         -0.044 -0.004  0.301    0.026  0.002 -0.207    0.001  0.037  0.003
 C         -0.007 -0.023  0.262    0.118 -0.063 -0.161   -0.139  0.098  0.017
 Cl         0.011 -0.060 -0.049    0.025 -0.175  0.034   -0.097  0.240 -0.018
 C          0.041 -0.003  0.005    0.112 -0.015  0.015   -0.142 -0.081  0.007
 Cl         0.011  0.031  0.023    0.041  0.080 -0.006   -0.113 -0.213 -0.026
 C          0.098  0.003 -0.268    0.122 -0.004  0.203    0.000 -0.031 -0.003
 H          0.147  0.007 -0.566    0.091 -0.007  0.405    0.003  0.156 -0.004
 C          0.041  0.001  0.013    0.112  0.014  0.007    0.140 -0.084 -0.009
 Cl         0.010 -0.033  0.021    0.036 -0.078 -0.007    0.107 -0.215  0.019
 C         -0.008  0.015  0.271    0.121  0.065 -0.168    0.141  0.095 -0.008
 Cl         0.015  0.061 -0.047    0.027  0.174  0.040    0.103  0.240  0.025
 C         -0.036  0.001  0.051   -0.096 -0.002 -0.085   -0.001 -0.184 -0.006
 C          0.015  0.004  0.009   -0.212 -0.007 -0.033    0.002 -0.338 -0.012
 Cl        -0.053  0.000 -0.043    0.012 -0.004  0.211    0.004  0.068 -0.005
 C          0.017  0.005 -0.072   -0.223 -0.002 -0.102    0.001 -0.206 -0.005
 H          0.116  0.007 -0.112   -0.172 -0.003 -0.124   -0.002 -0.262 -0.005
 C         -0.111  0.002 -0.158   -0.258  0.009 -0.113    0.000  0.250  0.009
 H         -0.099  0.003 -0.254   -0.261  0.012 -0.093   -0.000  0.483  0.013
 C         -0.152  0.001 -0.137   -0.174  0.010 -0.139   -0.001  0.212  0.009
 Cl         0.116 -0.001  0.052    0.051 -0.003  0.043   -0.004 -0.055  0.003
 C         -0.168  0.001 -0.073   -0.156  0.007 -0.140   -0.000  0.011  0.000
 H         -0.277  0.001 -0.029   -0.227  0.008 -0.111    0.002  0.021 -0.001
 TransDip  -0.002  0.000 -0.026   -0.020  0.000 -0.010    0.000  0.005  0.000

 Mode:                16                     17                     18
 Frequency:       325.64                 331.09                 345.26
 Force Cnst:      0.5227                 1.7057                 0.8597
 Red. Mass:       8.3652                26.4084                12.2403
 IR Active:          YES                    YES                    YES
 IR Intens:        0.010                  0.046                  0.001
 Raman Active:       YES                    YES                    YES
               X      Y      Z        X      Y      Z        X      Y      Z
 C          0.002  0.054 -0.004   -0.033  0.007 -0.033   -0.001  0.004  0.004
 C         -0.023  0.045 -0.062    0.032 -0.047 -0.029   -0.078 -0.007  0.477
 Cl        -0.082  0.073 -0.004    0.029 -0.105  0.008    0.005  0.000 -0.075
 C         -0.038 -0.064 -0.056    0.034 -0.033 -0.008   -0.077 -0.009  0.480
 Cl        -0.094 -0.120 -0.009   -0.007 -0.015 -0.001    0.007 -0.006 -0.075
 C         -0.002 -0.053  0.005    0.063 -0.007  0.024    0.001 -0.002 -0.007
 H         -0.003  0.018  0.013    0.059 -0.003  0.045    0.002 -0.002 -0.013
 C          0.035 -0.066  0.052    0.036  0.019  0.011    0.077  0.005 -0.480
 Cl         0.089 -0.118  0.004    0.010 -0.005 -0.001   -0.007 -0.006  0.077
 C          0.025  0.043  0.052    0.032  0.053 -0.008    0.076  0.007 -0.471
 Cl         0.085  0.070  0.008    0.048  0.113  0.011   -0.005 -0.002  0.072
 C          0.003  0.191  0.010   -0.075  0.031 -0.144    0.000  0.032  0.003
 C         -0.005  0.389  0.020    0.091  0.061 -0.256    0.002  0.064  0.002
 Cl        -0.014 -0.072  0.017    0.354 -0.001 -0.397   -0.000 -0.014 -0.003
 C         -0.002  0.255  0.006    0.018  0.037 -0.005    0.002  0.067  0.002
 H          0.005  0.328  0.005   -0.161  0.046  0.063    0.003  0.113  0.002
 C          0.001 -0.302 -0.012   -0.036 -0.044  0.067    0.001 -0.063 -0.003
 H          0.001 -0.612 -0.012   -0.016 -0.083 -0.117    0.001 -0.113 -0.007
 C          0.009 -0.210 -0.014   -0.232 -0.034  0.189   -0.001 -0.057 -0.002
 Cl         0.014  0.054 -0.018   -0.355 -0.006  0.479    0.000  0.013  0.002
 C          0.005  0.063  0.004   -0.148  0.013 -0.086   -0.002  0.004  0.001
 H         -0.002  0.107  0.008    0.016  0.022 -0.149   -0.003  0.014  0.001
 TransDip  -0.000 -0.003  0.000   -0.003 -0.000 -0.006    0.000 -0.001 -0.000

 Mode:                19                     20                     21
 Frequency:       350.95                 422.76                 459.29
 Force Cnst:      2.0633                 0.5434                 0.4292
 Red. Mass:      28.4327                 5.1608                 3.4532
 IR Active:          YES                    YES                    YES
 IR Intens:        0.109                  1.372                  2.785
 Raman Active:       YES                    YES                    YES
               X      Y      Z        X      Y      Z        X      Y      Z
 C         -0.065 -0.001  0.015    0.030 -0.002  0.063   -0.000  0.070  0.000
 C         -0.004 -0.173  0.037    0.035  0.012 -0.158    0.047  0.025  0.015
 Cl         0.167 -0.330  0.018   -0.011  0.016  0.012   -0.018 -0.014 -0.004
 C         -0.063 -0.188 -0.005    0.017 -0.003 -0.100    0.042 -0.022  0.014
 Cl        -0.224 -0.417 -0.040   -0.022 -0.029  0.001   -0.023 -0.006 -0.004
 C          0.062  0.001 -0.026   -0.023 -0.002  0.152   -0.001 -0.049 -0.002
 H          0.063 -0.002 -0.080   -0.072 -0.005  0.451   -0.001 -0.095 -0.005
 C         -0.064  0.194  0.002    0.018  0.007 -0.099   -0.043 -0.021 -0.013
 Cl        -0.218  0.430 -0.028   -0.021  0.030  0.002    0.024 -0.008  0.004
 C         -0.004  0.168  0.042    0.036 -0.008 -0.158   -0.048  0.027 -0.013
 Cl         0.171  0.321  0.028   -0.012 -0.016  0.011    0.019 -0.014  0.004
 C          0.010 -0.003  0.022    0.040 -0.003  0.189    0.000  0.213  0.003
 C          0.024 -0.009  0.029    0.180 -0.003  0.140   -0.001  0.215  0.004
 Cl        -0.033  0.001  0.011   -0.072  0.001 -0.033    0.000 -0.015  0.000
 C          0.038 -0.008  0.034    0.233 -0.004 -0.015   -0.001 -0.213 -0.006
 H          0.014 -0.011  0.045    0.415 -0.008 -0.087   -0.001 -0.645 -0.017
 C          0.102  0.005  0.060    0.027  0.008 -0.178   -0.001  0.108  0.004
 H          0.096  0.012  0.118    0.054  0.014 -0.391   -0.001  0.074  0.005
 C          0.121  0.002  0.041   -0.130  0.005 -0.095    0.001  0.120  0.004
 Cl         0.040  0.002 -0.102    0.026 -0.002  0.073   -0.000 -0.006 -0.000
 C          0.098 -0.007  0.068   -0.143 -0.004  0.059    0.001 -0.182 -0.006
 H          0.133 -0.011  0.053   -0.308 -0.010  0.126    0.003 -0.593 -0.018
 TransDip   0.009 -0.000  0.006    0.034 -0.001  0.016   -0.001 -0.053 -0.002

 Mode:                22                     23                     24
 Frequency:       519.86                 532.42                 545.23
 Force Cnst:      1.8305                 0.9056                 1.4413
 Red. Mass:      11.4963                 5.4219                 8.2286
 IR Active:          YES                    YES                    YES
 IR Intens:       31.321                  3.067                 18.903
 Raman Active:       YES                    YES                    YES
               X      Y      Z        X      Y      Z        X      Y      Z
 C          0.223  0.000 -0.140   -0.002 -0.178 -0.005   -0.011  0.003 -0.211
 C          0.178  0.028  0.072   -0.153 -0.070 -0.022   -0.093  0.004  0.004
 Cl        -0.108  0.133 -0.019    0.045  0.003  0.007    0.054 -0.063  0.005
 C          0.192 -0.072  0.151   -0.162  0.088 -0.024   -0.145  0.047  0.126
 Cl        -0.091 -0.117 -0.022    0.038 -0.017  0.006    0.036  0.045 -0.001
 C          0.362 -0.002 -0.047    0.000  0.192  0.002   -0.205  0.002 -0.149
 H          0.410  0.003 -0.322    0.003  0.392  0.002   -0.156  0.004 -0.468
 C          0.195  0.066  0.154    0.161  0.083  0.029   -0.149 -0.050  0.125
 Cl        -0.089  0.118 -0.019   -0.038 -0.017 -0.007    0.035 -0.045 -0.002
 C          0.178 -0.032  0.074    0.149 -0.074  0.021   -0.095 -0.004  0.003
 Cl        -0.111 -0.131 -0.024   -0.044  0.006 -0.006    0.056  0.063  0.008
 C          0.155  0.001 -0.132   -0.002 -0.181 -0.004    0.046 -0.000 -0.099
 C          0.022  0.004 -0.044   -0.000  0.232  0.006    0.108 -0.001 -0.056
 Cl        -0.067 -0.003  0.111    0.000 -0.015 -0.001   -0.124 -0.003  0.135
 C          0.025  0.002 -0.073    0.000 -0.001  0.000    0.196  0.005 -0.182
 H          0.084 -0.001 -0.098    0.001 -0.282 -0.007    0.252  0.008 -0.202
 C         -0.015  0.001 -0.100    0.001 -0.103 -0.002    0.231  0.004 -0.170
 H         -0.010 -0.005 -0.142    0.002 -0.548 -0.013    0.243  0.007 -0.262
 C          0.004  0.006 -0.081   -0.000  0.289  0.008    0.077  0.002 -0.055
 Cl        -0.093 -0.003  0.113    0.001 -0.017 -0.001   -0.089 -0.004  0.135
 C          0.065  0.004 -0.179   -0.001 -0.050 -0.000    0.091  0.003 -0.066
 H          0.063  0.002 -0.178   -0.000 -0.286 -0.007    0.160  0.006 -0.095
 TransDip   0.169  0.001 -0.060   -0.001 -0.056 -0.001    0.034  0.002 -0.135

 Mode:                25                     26                     27
 Frequency:       599.30                 607.05                 608.09
 Force Cnst:      1.3189                 1.1813                 2.6143
 Red. Mass:       6.2325                 5.4406                11.9999
 IR Active:          YES                    YES                    YES
 IR Intens:       33.227                  6.948                  0.050
 Raman Active:       YES                    YES                    YES
               X      Y      Z        X      Y      Z        X      Y      Z
 C         -0.003  0.036  0.012    0.046  0.005 -0.247    0.005 -0.004 -0.027
 C         -0.085  0.050 -0.014    0.009  0.006 -0.084    0.083  0.007 -0.504
 Cl         0.056 -0.079  0.009    0.004 -0.005  0.000   -0.005  0.001  0.032
 C         -0.142  0.167 -0.028   -0.048  0.008  0.236   -0.082 -0.007  0.514
 Cl        -0.013 -0.084 -0.003    0.001 -0.003 -0.008    0.006  0.002 -0.031
 C          0.002  0.281  0.012    0.014  0.014 -0.164    0.000 -0.005 -0.018
 H          0.001  0.518  0.041    0.101  0.031 -0.698    0.010 -0.008 -0.074
 C          0.150  0.163  0.009   -0.045 -0.001  0.286    0.071  0.004 -0.460
 Cl         0.012 -0.086  0.001    0.002 -0.004 -0.011   -0.005  0.001  0.030
 C          0.084  0.049  0.026    0.022  0.002 -0.128   -0.080 -0.007  0.479
 Cl        -0.057 -0.077 -0.011   -0.001 -0.002  0.002    0.006  0.003 -0.031
 C          0.001  0.255 -0.002   -0.009  0.010  0.142   -0.001 -0.020  0.015
 C         -0.002 -0.035 -0.009    0.026 -0.006  0.141    0.003  0.008  0.015
 Cl        -0.003  0.005  0.005    0.047  0.002 -0.074    0.005  0.001 -0.008
 C         -0.001 -0.093 -0.011    0.024 -0.008  0.132    0.003 -0.007  0.014
 H         -0.006 -0.058 -0.008    0.106 -0.004  0.100    0.012 -0.025  0.010
 C          0.007  0.136  0.002   -0.114  0.006  0.019   -0.012  0.006  0.002
 H          0.005  0.550  0.017   -0.104  0.029 -0.059   -0.011  0.002 -0.007
 C          0.007 -0.273 -0.007   -0.104 -0.014  0.002   -0.011  0.002  0.000
 Cl        -0.003  0.013  0.004    0.049  0.002 -0.049    0.005 -0.001 -0.005
 C          0.007  0.063 -0.005   -0.108  0.001  0.114   -0.012  0.002  0.012
 H          0.015  0.135 -0.006   -0.244  0.003  0.171   -0.026  0.027  0.019
 TransDip   0.005  0.185 -0.000   -0.069  0.007  0.048   -0.004  0.005  0.003

 Mode:                28                     29                     30
 Frequency:       659.62                 683.90                 740.23
 Force Cnst:      2.0243                 2.0583                 2.7061
 Red. Mass:       7.8966                 7.4690                 8.3821
 IR Active:          YES                    YES                    YES
 IR Intens:        3.275                 40.489                  6.312
 Raman Active:       YES                    YES                    YES
               X      Y      Z        X      Y      Z        X      Y      Z
 C         -0.199  0.000 -0.038    0.001  0.300  0.006    0.273 -0.001 -0.130
 C         -0.012 -0.085 -0.032    0.113  0.240  0.016    0.055  0.105  0.137
 Cl        -0.023  0.028 -0.003    0.028 -0.093  0.004    0.012 -0.015 -0.003
 C          0.054 -0.088  0.047    0.074  0.134  0.017    0.009  0.106 -0.073
 Cl         0.013  0.012  0.001   -0.052 -0.077 -0.009   -0.023 -0.022 -0.003
 C          0.242 -0.005  0.019    0.001  0.101  0.001   -0.222  0.003  0.005
 H          0.258 -0.004 -0.061    0.001  0.063 -0.001   -0.240 -0.001  0.098
 C          0.057  0.081  0.050   -0.071  0.135 -0.011    0.004 -0.103 -0.076
 Cl         0.012 -0.010  0.001    0.050 -0.080  0.007   -0.022  0.023 -0.002
 C         -0.008  0.083 -0.029   -0.107  0.245 -0.011    0.050 -0.110  0.133
 Cl        -0.023 -0.025 -0.004   -0.029 -0.091 -0.006    0.012  0.015 -0.002
 C         -0.285 -0.003  0.124   -0.003 -0.072  0.000    0.157 -0.007  0.170
 C         -0.136  0.003 -0.050   -0.002 -0.179 -0.004   -0.174 -0.001  0.183
 Cl        -0.002  0.001 -0.030    0.000  0.002 -0.001    0.046  0.002 -0.068
 C         -0.058  0.007 -0.357   -0.001  0.156  0.000   -0.211  0.005 -0.227
 H         -0.146  0.003 -0.324   -0.001  0.343  0.005    0.010 -0.001 -0.323
 C          0.260  0.005 -0.103    0.003 -0.161 -0.006   -0.160  0.006 -0.151
 H          0.239  0.005  0.057    0.004 -0.536 -0.014   -0.204 -0.005  0.149
 C          0.080 -0.004  0.049   -0.000  0.283  0.007    0.135  0.002 -0.164
 Cl         0.019 -0.000  0.017    0.000 -0.009 -0.000   -0.037 -0.001  0.057
 C         -0.011 -0.009  0.369   -0.001 -0.133  0.001    0.160 -0.005  0.235
 H          0.030 -0.006  0.354   -0.002 -0.281 -0.002   -0.084 -0.002  0.341
 TransDip  -0.058 -0.002 -0.004    0.003  0.204  0.004    0.076 -0.001  0.025

 Mode:                31                     32                     33
 Frequency:       753.36                 769.84                 827.30
 Force Cnst:      3.2524                 1.3348                 0.5570
 Red. Mass:       9.7262                 3.8227                 1.3814
 IR Active:          YES                    YES                    YES
 IR Intens:        5.757                 13.616                 29.735
 Raman Active:       YES                    YES                    YES
               X      Y      Z        X      Y      Z        X      Y      Z
 C          0.033 -0.013  0.587   -0.001 -0.095 -0.006    0.001  0.003  0.000
 C          0.097  0.058 -0.333   -0.043 -0.099 -0.014    0.003  0.004  0.001
 Cl         0.003 -0.007  0.013   -0.007  0.024  0.000    0.000 -0.001 -0.000
 C         -0.027  0.054  0.195   -0.048 -0.031 -0.006    0.003  0.003  0.001
 Cl        -0.012 -0.012 -0.004    0.014  0.016  0.002   -0.001 -0.001 -0.000
 C         -0.090  0.004 -0.123    0.001  0.004  0.001   -0.001  0.000 -0.000
 H         -0.059  0.007 -0.323    0.002  0.063  0.003   -0.001 -0.004 -0.000
 C         -0.027 -0.059  0.194    0.047 -0.031  0.002   -0.003  0.002 -0.001
 Cl        -0.012  0.013 -0.004   -0.014  0.016 -0.002    0.001 -0.001  0.000
 C          0.097 -0.057 -0.334    0.039 -0.100  0.015   -0.002  0.003 -0.000
 Cl         0.003  0.008  0.013    0.007  0.023  0.000   -0.000 -0.001  0.000
 C          0.077  0.004 -0.001    0.002  0.337  0.010   -0.000 -0.018 -0.000
 C         -0.082 -0.001 -0.048   -0.001 -0.246 -0.005   -0.000  0.075  0.002
 Cl         0.002 -0.000  0.004    0.000  0.008 -0.000   -0.000 -0.005 -0.000
 C         -0.139  0.005 -0.143   -0.001  0.088  0.002    0.000 -0.109 -0.003
 H         -0.163  0.008 -0.138    0.000  0.435  0.010   -0.003  0.686  0.018
 C         -0.022 -0.001 -0.017   -0.001 -0.111 -0.004    0.000 -0.107 -0.003
 H         -0.051 -0.008  0.196   -0.001 -0.129 -0.003   -0.002  0.703  0.018
 C          0.111  0.003 -0.055    0.000  0.115  0.002   -0.000  0.066  0.002
 Cl        -0.029 -0.001  0.028   -0.000  0.001  0.000    0.000 -0.005 -0.000
 C          0.112 -0.000 -0.040    0.001 -0.052 -0.001   -0.000 -0.002  0.000
 H          0.125 -0.007 -0.045   -0.001 -0.734 -0.019   -0.001  0.015  0.001
 TransDip   0.073 -0.002 -0.025   -0.003 -0.118 -0.003   -0.000  0.175  0.005

 Mode:                34                     35                     36
 Frequency:       860.43                 875.87                 884.97
 Force Cnst:      5.3496                 3.7176                 0.6373
 Red. Mass:      12.2642                 8.2250                 1.3811
 IR Active:          YES                    YES                    YES
 IR Intens:        1.546                  9.435                 15.713
 Raman Active:       YES                    YES                    YES
               X      Y      Z        X      Y      Z        X      Y      Z
 C          0.007 -0.252 -0.006    0.215  0.007 -0.019    0.001  0.000 -0.011
 C          0.282 -0.306  0.043    0.158  0.134  0.043   -0.000 -0.000  0.007
 Cl        -0.040  0.085 -0.006    0.003 -0.011 -0.000    0.000  0.000 -0.000
 C          0.300  0.359  0.050    0.093  0.170  0.010   -0.008 -0.000  0.051
 Cl        -0.052 -0.095 -0.009   -0.031 -0.032 -0.005    0.000 -0.000 -0.004
 C         -0.008  0.254  0.002   -0.245 -0.007 -0.032    0.026  0.002 -0.166
 H         -0.014 -0.233 -0.000   -0.243  0.011 -0.056   -0.158 -0.013  0.970
 C         -0.278  0.345 -0.039    0.110 -0.199  0.008   -0.007 -0.002  0.051
 Cl         0.046 -0.093  0.006   -0.034  0.040 -0.005    0.000  0.000 -0.004
 C         -0.274 -0.314 -0.047    0.176 -0.116  0.042   -0.000  0.000  0.007
 Cl         0.042  0.084  0.008    0.000  0.005 -0.000   -0.000 -0.000 -0.000
 C         -0.010 -0.014 -0.002   -0.131  0.004 -0.022   -0.002  0.000 -0.000
 C         -0.000  0.005 -0.011   -0.019  0.003 -0.185    0.000  0.000  0.001
 Cl        -0.001  0.000  0.002   -0.019 -0.001  0.027    0.000  0.000 -0.000
 C          0.001 -0.002 -0.005   -0.006  0.004 -0.108    0.002 -0.000  0.001
 H         -0.022 -0.028  0.003   -0.416 -0.005  0.055    0.003 -0.000  0.001
 C          0.016  0.006  0.006    0.271 -0.001  0.099    0.000 -0.000 -0.001
 H          0.017 -0.009 -0.005    0.294 -0.004 -0.071    0.001  0.001 -0.006
 C         -0.013 -0.006  0.014   -0.232 -0.009  0.251   -0.003 -0.000  0.001
 Cl         0.003  0.000 -0.003    0.052  0.002 -0.052    0.001  0.000 -0.000
 C         -0.015 -0.004  0.002   -0.261  0.003  0.026   -0.002 -0.000  0.004
 H         -0.009  0.066  0.002   -0.192 -0.030  0.001   -0.004  0.001  0.005
 TransDip   0.001  0.040  0.004    0.020 -0.007  0.096   -0.024 -0.002  0.125

 Mode:                37                     38                     39
 Frequency:       903.61                 969.69                1044.80
 Force Cnst:      0.7390                 0.7525                 4.9974
 Red. Mass:       1.5362                 1.3584                 7.7702
 IR Active:          YES                    YES                    YES
 IR Intens:        2.570                  0.001                 90.272
 Raman Active:       YES                    YES                    YES
               X      Y      Z        X      Y      Z        X      Y      Z
 C          0.001 -0.005 -0.001    0.000  0.001 -0.000    0.145 -0.001  0.003
 C         -0.008 -0.021 -0.001   -0.001 -0.003 -0.000   -0.123  0.123 -0.015
 Cl        -0.000  0.003 -0.000   -0.000  0.000 -0.000    0.009 -0.014  0.001
 C         -0.013 -0.008 -0.002   -0.002 -0.001 -0.000   -0.124 -0.143 -0.021
 Cl         0.002  0.002  0.000    0.000  0.000  0.000    0.013  0.017  0.002
 C         -0.001  0.004  0.000    0.000  0.001 -0.000    0.170 -0.002  0.025
 H         -0.000  0.033 -0.000    0.000  0.005  0.000    0.169  0.001  0.040
 C          0.014 -0.010  0.002    0.001 -0.001  0.000   -0.121  0.147 -0.016
 Cl        -0.002  0.003 -0.000   -0.000  0.000 -0.000    0.013 -0.018  0.002
 C          0.009 -0.022  0.001    0.001 -0.003  0.000   -0.128 -0.120 -0.019
 Cl         0.001  0.003  0.000    0.000  0.000  0.000    0.010  0.014  0.001
 C          0.000  0.086  0.002    0.000  0.009  0.000    0.213 -0.004  0.098
 C         -0.000 -0.016 -0.001    0.000  0.021  0.000   -0.171 -0.007  0.296
 Cl        -0.000  0.000  0.000   -0.000 -0.002 -0.000    0.021  0.001 -0.031
 C         -0.000  0.024  0.000    0.000 -0.124 -0.003   -0.113  0.004 -0.165
 H         -0.002 -0.060 -0.001   -0.003  0.697  0.019   -0.156  0.004 -0.143
 C          0.001 -0.017  0.000   -0.000  0.124  0.003    0.284 -0.002  0.089
 H          0.001  0.022  0.001    0.002 -0.688 -0.018    0.265 -0.007  0.296
 C         -0.001  0.068  0.003    0.000 -0.019 -0.001   -0.083 -0.003  0.103
 Cl         0.000 -0.004 -0.000   -0.000  0.002  0.000    0.005  0.000 -0.007
 C         -0.001 -0.182 -0.005    0.000 -0.017 -0.000   -0.149  0.008 -0.284
 H         -0.003  0.973  0.027   -0.001  0.092  0.003   -0.331  0.003 -0.219
 TransDip  -0.002  0.051  0.003   -0.001  0.001 -0.000   -0.249 -0.003  0.175

 Mode:                40                     41                     42
 Frequency:      1083.42                1112.95                1144.88
 Force Cnst:      5.8957                 1.4896                 3.8327
 Red. Mass:       8.5249                 2.0411                 4.9629
 IR Active:          YES                    YES                    YES
 IR Intens:       44.311                 58.644                  0.906
 Raman Active:       YES                    YES                    YES
               X      Y      Z        X      Y      Z        X      Y      Z
 C         -0.215  0.001 -0.039   -0.013 -0.000  0.009   -0.076  0.003  0.005
 C          0.137 -0.283  0.018    0.009 -0.027 -0.001   -0.075  0.251 -0.011
 Cl        -0.017  0.030 -0.003   -0.002  0.003 -0.000    0.014 -0.027  0.002
 C          0.128  0.129  0.022    0.004  0.002  0.001    0.067  0.136  0.012
 Cl        -0.008 -0.011 -0.001    0.000  0.000  0.000   -0.012 -0.018 -0.002
 C         -0.212  0.002 -0.034   -0.015  0.000 -0.002    0.125 -0.002  0.021
 H         -0.216 -0.007 -0.036   -0.016 -0.000 -0.004    0.142  0.004  0.020
 C          0.123 -0.131  0.018    0.004 -0.002  0.001    0.066 -0.139  0.008
 Cl        -0.007  0.011 -0.001    0.000 -0.000  0.000   -0.012  0.019 -0.002
 C          0.147  0.279  0.028    0.010  0.026  0.000   -0.081 -0.248 -0.019
 Cl        -0.017 -0.029 -0.004   -0.002 -0.003 -0.000    0.015  0.026  0.003
 C         -0.078 -0.001  0.041    0.010  0.001 -0.023   -0.195  0.002 -0.056
 C         -0.198 -0.008  0.335   -0.031 -0.002  0.085   -0.184 -0.003  0.121
 Cl         0.028  0.001 -0.040    0.002  0.000 -0.006    0.016  0.000 -0.018
 C          0.010 -0.002  0.050    0.022  0.002 -0.094    0.061 -0.004  0.164
 H          0.277  0.004 -0.037    0.518  0.011 -0.300    0.172 -0.003  0.141
 C          0.196 -0.000  0.036   -0.090  0.001 -0.029    0.066  0.002 -0.070
 H          0.182 -0.007  0.288   -0.081  0.005 -0.215    0.148  0.015 -0.601
 C          0.122  0.003 -0.129   -0.115 -0.005  0.209    0.062  0.002 -0.085
 Cl        -0.019 -0.001  0.022    0.014  0.001 -0.021   -0.007 -0.000  0.011
 C         -0.057  0.007 -0.264    0.073  0.000 -0.010    0.045  0.000 -0.021
 H         -0.075  0.009 -0.284    0.662  0.009 -0.242    0.405  0.005 -0.176
 TransDip   0.184 -0.004  0.107   -0.115 -0.005  0.217   -0.029 -0.000  0.008

 Mode:                43                     44                     45
 Frequency:      1162.80                1187.86                1247.44
 Force Cnst:      1.2057                 1.2825                 4.3382
 Red. Mass:       1.5134                 1.5426                 4.7318
 IR Active:          YES                    YES                    YES
 IR Intens:        8.985                 47.273                 20.090
 Raman Active:       YES                    YES                    YES
               X      Y      Z        X      Y      Z        X      Y      Z
 C         -0.036  0.001 -0.020    0.000  0.051  0.001    0.166 -0.005  0.036
 C         -0.024  0.061 -0.001    0.114 -0.040  0.018    0.124  0.050  0.019
 Cl         0.004 -0.007  0.000   -0.006  0.007 -0.001   -0.006  0.004 -0.001
 C          0.025  0.051  0.005   -0.023 -0.079 -0.004   -0.067 -0.248 -0.014
 Cl        -0.004 -0.006 -0.001    0.003  0.006  0.001    0.008  0.020  0.001
 C          0.035 -0.001  0.005   -0.001  0.045  0.000   -0.130  0.001 -0.021
 H          0.040 -0.002  0.009    0.009  0.975  0.015   -0.156 -0.012 -0.027
 C          0.024 -0.052  0.003    0.022 -0.078  0.002   -0.058  0.253 -0.006
 Cl        -0.004  0.006 -0.001   -0.003  0.006 -0.000    0.007 -0.020  0.001
 C         -0.024 -0.060 -0.003   -0.113 -0.036 -0.019    0.120 -0.051  0.017
 Cl         0.004  0.007  0.001    0.006  0.006  0.001   -0.006 -0.004 -0.001
 C         -0.054 -0.000  0.018   -0.001 -0.022 -0.001   -0.204  0.003 -0.052
 C          0.070  0.000 -0.018   -0.000  0.003  0.000   -0.188  0.001 -0.054
 Cl        -0.006 -0.000  0.003    0.000 -0.000 -0.000    0.007  0.000 -0.004
 C          0.042  0.002 -0.067    0.000  0.000  0.000    0.116 -0.003  0.100
 H          0.452  0.009 -0.240    0.004 -0.004 -0.001    0.766  0.007 -0.146
 C         -0.050 -0.002  0.072    0.000 -0.000  0.000    0.034 -0.001  0.044
 H         -0.151 -0.021  0.814   -0.000  0.002  0.003    0.030 -0.005  0.165
 C          0.035  0.000 -0.017    0.000  0.000 -0.000    0.017  0.003 -0.102
 Cl        -0.003 -0.000  0.001   -0.000 -0.000  0.000   -0.003 -0.000  0.006
 C         -0.045  0.001 -0.035   -0.000  0.005  0.000   -0.007 -0.001  0.025
 H         -0.063  0.001 -0.034   -0.001 -0.022 -0.001    0.053  0.002 -0.004
 TransDip   0.090  0.002 -0.033   -0.002 -0.220 -0.004   -0.137  0.004 -0.043

 Mode:                46                     47                     48
 Frequency:      1269.27                1279.56                1300.15
 Force Cnst:     10.8084                 1.4853                 6.6367
 Red. Mass:      11.3869                 1.5397                 6.6637
 IR Active:          YES                    YES                    YES
 IR Intens:        0.781                  4.255                  2.131
 Raman Active:       YES                    YES                    YES
               X      Y      Z        X      Y      Z        X      Y      Z
 C          0.005  0.440  0.008    0.014  0.003 -0.020   -0.002  0.001  0.007
 C         -0.350 -0.208 -0.062    0.013  0.012  0.005    0.059  0.063  0.007
 Cl        -0.000 -0.002  0.000   -0.001 -0.000 -0.000   -0.002 -0.002 -0.000
 C          0.343 -0.164  0.053   -0.001 -0.031  0.000    0.007 -0.105 -0.001
 Cl        -0.001 -0.005 -0.000    0.001  0.002  0.000    0.001  0.006  0.000
 C          0.002  0.337  0.005   -0.017  0.002 -0.003   -0.070  0.002 -0.011
 H          0.001  0.225  0.004   -0.021  0.003 -0.000   -0.083 -0.005 -0.016
 C         -0.347 -0.149 -0.059   -0.004  0.029  0.001    0.009  0.104  0.002
 Cl         0.001 -0.005  0.000    0.001 -0.002  0.000    0.001 -0.007  0.000
 C          0.347 -0.219  0.055    0.017 -0.014  0.006    0.059 -0.066  0.005
 Cl         0.000 -0.002 -0.000   -0.001  0.000 -0.000   -0.002  0.002 -0.000
 C          0.001 -0.031 -0.008   -0.062 -0.004  0.148   -0.099  0.007 -0.237
 C         -0.005  0.007 -0.001    0.044  0.000 -0.003    0.289 -0.006  0.237
 Cl         0.000 -0.000  0.000   -0.003  0.000 -0.001   -0.000  0.000 -0.004
 C          0.001  0.002  0.002    0.036  0.001 -0.029   -0.215 -0.002  0.059
 H          0.033 -0.006 -0.011   -0.531 -0.007  0.198   -0.293 -0.003  0.086
 C          0.001 -0.001  0.001   -0.005 -0.000  0.014    0.001  0.007 -0.258
 H          0.002  0.000 -0.007   -0.033 -0.006  0.232   -0.076 -0.008  0.299
 C          0.001  0.002  0.003   -0.060  0.002 -0.091    0.240 -0.003  0.119
 Cl         0.000  0.000 -0.000   -0.001 -0.000  0.003   -0.001 -0.000  0.003
 C         -0.001  0.010  0.003    0.029  0.001 -0.043   -0.270 -0.002  0.062
 H         -0.032 -0.051  0.014    0.688  0.010 -0.318    0.474  0.005 -0.256
 TransDip  -0.001  0.028  0.002    0.022  0.003 -0.062   -0.031  0.001 -0.035

 Mode:                49                     50                     51
 Frequency:      1379.72                1411.92                1425.21
 Force Cnst:      4.8783                 4.1723                 5.3726
 Red. Mass:       4.3494                 3.5523                 4.4893
 IR Active:          YES                    YES                    YES
 IR Intens:       28.557                149.190                 39.403
 Raman Active:       YES                    YES                    YES
               X      Y      Z        X      Y      Z        X      Y      Z
 C          0.243 -0.007  0.055   -0.005  0.264  0.004    0.224  0.014  0.008
 C         -0.063 -0.145 -0.014    0.111 -0.144  0.016   -0.001 -0.089  0.001
 Cl         0.001  0.007  0.001   -0.006  0.006 -0.001    0.000  0.005 -0.000
 C         -0.108  0.141 -0.016   -0.186 -0.031 -0.030   -0.115  0.074 -0.016
 Cl         0.002 -0.005  0.000    0.007  0.005  0.001    0.003 -0.002  0.000
 C          0.140 -0.004  0.023   -0.001  0.125  0.002    0.093  0.007  0.014
 H          0.162  0.014  0.024   -0.012 -0.875 -0.014    0.105 -0.051  0.019
 C         -0.118 -0.138 -0.022    0.193 -0.034  0.030   -0.095 -0.076 -0.015
 Cl         0.003  0.005  0.001   -0.007  0.005 -0.001    0.002  0.002  0.000
 C         -0.055  0.150 -0.009   -0.114 -0.143 -0.020   -0.012  0.072  0.002
 Cl         0.001 -0.008  0.000    0.006  0.006  0.001    0.001 -0.004 -0.000
 C          0.014  0.005 -0.130    0.011 -0.038 -0.010   -0.228 -0.006  0.167
 C         -0.082  0.000 -0.012   -0.005  0.004  0.002    0.092  0.001 -0.037
 Cl         0.004 -0.000  0.000    0.000 -0.000  0.000   -0.004 -0.000 -0.000
 C         -0.004 -0.003  0.119    0.003  0.002  0.004   -0.054  0.002 -0.061
 H          0.185 -0.001  0.062   -0.007 -0.004  0.009    0.171  0.005 -0.172
 C          0.098  0.003 -0.104    0.005 -0.000 -0.006   -0.087 -0.003  0.112
 H          0.023 -0.015  0.584   -0.000 -0.002  0.043    0.020  0.019 -0.758
 C         -0.100  0.002 -0.094   -0.014  0.002 -0.004    0.255 -0.001  0.055
 Cl         0.004 -0.000  0.004    0.000 -0.000 -0.000   -0.008 -0.000  0.001
 C         -0.088 -0.004  0.139    0.002  0.006  0.008   -0.074  0.004 -0.140
 H          0.528  0.004 -0.100    0.010 -0.033  0.006   -0.053  0.003 -0.182
 TransDip   0.162  0.002  0.055   -0.008 -0.391  0.002    0.142 -0.018 -0.141

 Mode:                52                     53                     54
 Frequency:      1496.08                1576.35                1578.52
 Force Cnst:      3.6395                10.4084                16.3831
 Red. Mass:       2.7598                 7.1094                11.1595
 IR Active:          YES                    YES                    YES
 IR Intens:       65.165                 14.135                  6.561
 Raman Active:       YES                    YES                    YES
               X      Y      Z        X      Y      Z        X      Y      Z
 C          0.069 -0.001  0.026    0.009 -0.291 -0.003   -0.329 -0.013 -0.053
 C          0.021 -0.013  0.002    0.081  0.174  0.016    0.424  0.117  0.070
 Cl        -0.000  0.001  0.000   -0.003  0.001 -0.001   -0.005 -0.002 -0.001
 C         -0.046  0.020 -0.008    0.066 -0.269  0.007   -0.397  0.110 -0.062
 Cl         0.001 -0.000  0.000   -0.000  0.001 -0.000    0.004 -0.002  0.001
 C          0.030 -0.000  0.005   -0.002  0.490  0.006    0.206  0.026  0.034
 H          0.034 -0.001  0.004   -0.015 -0.666 -0.011    0.232 -0.043  0.036
 C         -0.047 -0.019 -0.008   -0.041 -0.260 -0.011   -0.407 -0.130 -0.067
 Cl         0.001  0.000  0.000   -0.000  0.002  0.000    0.004  0.002  0.001
 C          0.021  0.013  0.002   -0.109  0.184 -0.015    0.411 -0.108  0.065
 Cl        -0.000 -0.001  0.000    0.004  0.000  0.001   -0.005  0.002 -0.001
 C         -0.146  0.004 -0.117   -0.002  0.021  0.001    0.072  0.000  0.012
 C         -0.037 -0.004  0.141   -0.002 -0.002 -0.001    0.047 -0.000  0.002
 Cl         0.001  0.000 -0.006    0.000  0.000  0.000   -0.000  0.000  0.000
 C          0.211  0.003 -0.079    0.003 -0.001  0.001   -0.081 -0.001  0.017
 H         -0.617 -0.009  0.262   -0.003  0.001  0.003    0.110  0.002 -0.063
 C         -0.094  0.001 -0.061   -0.001  0.001 -0.003    0.041 -0.000  0.012
 H         -0.162 -0.008  0.299   -0.002  0.001  0.004    0.050  0.001 -0.012
 C         -0.011 -0.003  0.101    0.002 -0.002  0.002   -0.066  0.001 -0.034
 Cl         0.001  0.000 -0.005   -0.000  0.000 -0.000    0.001 -0.000  0.001
 C          0.122  0.001 -0.041   -0.001 -0.003 -0.001    0.047 -0.000  0.004
 H         -0.482 -0.006  0.207   -0.002  0.020  0.000   -0.005  0.000  0.029
 TransDip  -0.185 -0.005  0.180    0.002 -0.120  0.000   -0.079 -0.004 -0.020

 Mode:                55                     56                     57
 Frequency:      1594.80                1624.29                3199.02
 Force Cnst:      9.9042                10.8568                 6.5674
 Red. Mass:       6.6093                 6.9843                 1.0892
 IR Active:          YES                    YES                    YES
 IR Intens:        7.856                  6.528                  0.198
 Raman Active:       YES                    YES                    YES
               X      Y      Z        X      Y      Z        X      Y      Z
 C          0.011 -0.002  0.024    0.084 -0.001  0.012    0.000 -0.000 -0.000
 C         -0.003 -0.003 -0.003   -0.028 -0.009 -0.005   -0.000  0.000  0.000
 Cl        -0.000  0.000  0.000    0.001  0.000  0.000   -0.000 -0.000 -0.000
 C          0.003 -0.002 -0.001    0.019 -0.006  0.003   -0.000 -0.000 -0.000
 Cl         0.000  0.000  0.000   -0.000 -0.000 -0.000   -0.000 -0.000 -0.000
 C         -0.001  0.002  0.001   -0.009 -0.000 -0.002   -0.000  0.000 -0.000
 H         -0.001 -0.002 -0.002   -0.011  0.001 -0.002    0.000 -0.000  0.000
 C          0.002 -0.000 -0.001    0.019  0.006  0.003   -0.000  0.000 -0.000
 Cl         0.000 -0.000  0.000   -0.000  0.000 -0.000   -0.000  0.000 -0.000
 C         -0.004  0.005 -0.003   -0.028  0.009 -0.004   -0.000 -0.000  0.000
 Cl        -0.000 -0.000  0.000    0.001 -0.000  0.000   -0.000  0.000 -0.000
 C          0.006  0.008 -0.304   -0.262  0.001 -0.012   -0.000 -0.000  0.001
 C          0.121 -0.006  0.219    0.285 -0.003  0.102    0.002  0.000 -0.000
 Cl        -0.004  0.000 -0.001   -0.002  0.000 -0.003   -0.000 -0.000  0.000
 C          0.045  0.006 -0.211   -0.331 -0.003  0.081   -0.026  0.001 -0.058
 H         -0.154  0.004 -0.156    0.345  0.007 -0.203    0.279 -0.017  0.682
 C         -0.037 -0.011  0.438    0.160  0.001 -0.023    0.056 -0.000  0.010
 H          0.107  0.015 -0.597    0.167 -0.001  0.078   -0.659  0.000 -0.089
 C         -0.077  0.007 -0.271   -0.285  0.002 -0.079    0.000  0.000 -0.002
 Cl         0.001 -0.000  0.002    0.002 -0.000  0.002   -0.000 -0.000  0.000
 C         -0.077 -0.005  0.169    0.369  0.002 -0.085   -0.003  0.000 -0.007
 H          0.271 -0.001  0.037   -0.442 -0.007  0.259    0.032 -0.002  0.077
 TransDip   0.060  0.001 -0.067   -0.080  0.000  0.016    0.007  0.000 -0.012

 Mode:                58                     59                     60
 Frequency:      3204.71                3212.40                3218.69
 Force Cnst:      6.6088                 6.6634                 6.6693
 Red. Mass:       1.0922                 1.0959                 1.0926
 IR Active:          YES                    YES                    YES
 IR Intens:        0.073                  0.277                  2.621
 Raman Active:       YES                    YES                    YES
               X      Y      Z        X      Y      Z        X      Y      Z
 C          0.000  0.000 -0.000   -0.000  0.000 -0.000    0.000 -0.000  0.000
 C          0.000 -0.000  0.000   -0.000  0.000 -0.000    0.001  0.000  0.000
 Cl        -0.000  0.000 -0.000    0.000 -0.000  0.000    0.000  0.000  0.000
 C         -0.000  0.000  0.000    0.000  0.000  0.000    0.001 -0.003  0.000
 Cl        -0.000 -0.000  0.000   -0.000 -0.000  0.000    0.000  0.000  0.000
 C         -0.000  0.000 -0.000    0.000 -0.000  0.000   -0.087  0.001 -0.014
 H          0.001 -0.000  0.000   -0.001  0.000 -0.000    0.983 -0.013  0.159
 C         -0.000 -0.000  0.000    0.000 -0.000  0.000    0.001  0.003  0.000
 Cl         0.000  0.000  0.000   -0.000  0.000 -0.000    0.000 -0.000  0.000
 C          0.000  0.000  0.000   -0.000 -0.000 -0.000    0.001 -0.000  0.000
 Cl        -0.000 -0.000 -0.000    0.000  0.000 -0.000    0.000 -0.000 -0.000
 C         -0.002 -0.000  0.002    0.000 -0.000  0.000   -0.000  0.000 -0.000
 C          0.000 -0.000  0.001    0.003  0.000 -0.000    0.000  0.000 -0.000
 Cl         0.000  0.000 -0.000   -0.000 -0.000  0.000   -0.000  0.000  0.000
 C          0.001 -0.000  0.001   -0.021  0.001 -0.056   -0.000  0.000 -0.000
 H         -0.007  0.000 -0.017    0.250 -0.016  0.621    0.000 -0.000  0.000
 C         -0.009 -0.000 -0.001   -0.065 -0.000 -0.007   -0.000 -0.000 -0.000
 H          0.104 -0.000  0.013    0.728 -0.000  0.094    0.001 -0.000  0.000
 C          0.004  0.000 -0.000    0.000 -0.000  0.003   -0.000 -0.000  0.000
 Cl        -0.000 -0.000  0.000    0.000  0.000 -0.000    0.000 -0.000 -0.000
 C         -0.034  0.002 -0.080    0.003 -0.000  0.005    0.000 -0.000  0.000
 H          0.376 -0.025  0.916   -0.025  0.002 -0.060   -0.000  0.000 -0.001
 TransDip  -0.007 -0.000  0.004   -0.015  0.000 -0.008    0.051 -0.001  0.008

 STANDARD THERMODYNAMIC QUANTITIES AT   298.15 K  AND     1.00 ATM

   This Molecule has  0 Imaginary Frequencies
   Zero point vibrational energy:       76.891 kcal/mol

   Atom    1 Element C  Has Mass   12.00000
   Atom    2 Element C  Has Mass   12.00000
   Atom    3 Element Cl Has Mass   34.96885
   Atom    4 Element C  Has Mass   12.00000
   Atom    5 Element Cl Has Mass   34.96885
   Atom    6 Element C  Has Mass   12.00000
   Atom    7 Element H  Has Mass    1.00783
   Atom    8 Element C  Has Mass   12.00000
   Atom    9 Element Cl Has Mass   34.96885
   Atom   10 Element C  Has Mass   12.00000
   Atom   11 Element Cl Has Mass   34.96885
   Atom   12 Element C  Has Mass   12.00000
   Atom   13 Element C  Has Mass   12.00000
   Atom   14 Element Cl Has Mass   34.96885
   Atom   15 Element C  Has Mass   12.00000
   Atom   16 Element H  Has Mass    1.00783
   Atom   17 Element C  Has Mass   12.00000
   Atom   18 Element H  Has Mass    1.00783
   Atom   19 Element C  Has Mass   12.00000
   Atom   20 Element Cl Has Mass   34.96885
   Atom   21 Element C  Has Mass   12.00000
   Atom   22 Element H  Has Mass    1.00783
   Molecular Mass:   357.844420 amu
   Principal axes and moments of inertia in amu*Bohr^2:
                             1           2           3
    Eigenvalues --     5904.69356 10431.79666 12314.44307
          X               0.99996    -0.00061     0.00906
          Y               0.00062     1.00000    -0.00078
          Z              -0.00906     0.00079     0.99996
   Rotational Symmetry Number is   1
   The Molecule is an Asymmetric Top
   Translational Enthalpy:        0.889 kcal/mol
   Rotational Enthalpy:           0.889 kcal/mol
   Vibrational Enthalpy:         85.518 kcal/mol
   gas constant (RT):             0.592 kcal/mol
   Translational Entropy:        43.518  cal/mol.K
   Rotational Entropy:           34.982  cal/mol.K
   Vibrational Entropy:          57.453  cal/mol.K

   Total Enthalpy:               87.888 kcal/mol
   Total Entropy:               135.954  cal/mol.K

 ======================================================================

 STANDARD THERMODYNAMIC QUANTITIES FOR ANHARMONIC VIBRATION -- TOSH

   Zero point vibrational energy: ************ kcal/mol

   Vibrational Enthalpy:       Infinity kcal/mol
   Vibrational Entropy:             NaN  cal/mol.K

   Total Enthalpy:             Infinity kcal/mol
   Total Entropy:                   NaN  cal/mol.K

 ======================================================================

 STANDARD THERMODYNAMIC QUANTITIES FOR ANHARMONIC VIBRATION -- VPT2

   Zero point vibrational energy: ************ kcal/mol

   Vibrational Enthalpy:       Infinity kcal/mol
   Vibrational Entropy:             NaN  cal/mol.K

   Total Enthalpy:             Infinity kcal/mol
   Total Entropy:                   NaN  cal/mol.K

 ======================================================================

Archival summary:
1\1\november\FREQ\ProcedureUnspecified\BasisUnspecified\l6124\taweetha\MonJan1306:30:372020MonJan1306:30:372020\0\\#,FREQ,ProcedureUnspecified,BasisUnspecified,\\0,1\Cl\C,1,1.74313\C,2,1.3984,1,120.277\C,3,1.38845,2,120.023,1,179.82,0\H,4,1.08099,3,119.895,2,179.969,0\C,4,1.3886,3,120.262,2,-0.014564,0\C,6,1.39844,4,120.103,3,0.0486991,0\C,7,1.4031,6,120.284,4,-0.108466,0\C,8,1.49342,7,120.696,6,179.481,0\C,9,1.39789,8,119.493,7,-90.5723,0\H,10,1.08234,9,119.758,8,0.379806,0\C,10,1.38876,9,120.153,8,-179.463,0\C,12,1.39111,10,121.087,9,0.00294494,0\H,13,1.08221,12,120.385,10,179.889,0\C,13,1.39033,12,119.138,10,-0.0938343,0\H,15,1.08227,13,120.338,12,-179.983,0\C,15,1.39162,13,119.97,12,0.102978,0\Cl,7,1.74275,6,120.271,4,-179.893,0\Cl,3,1.744,2,121.721,1,-0.23397,0\Cl,6,1.7443,4,118.172,3,-179.955,0\Cl,17,1.75448,15,118.671,13,179.783,0\Cl,12,1.75584,10,119.363,9,179.951,0\\\@

 Total job time:  15579.58s(wall), 15578.69s(cpu) 
 Mon Jan 13 06:30:37 2020

        *************************************************************
        *                                                           *
        *  Thank you very much for using Q-Chem.  Have a nice day.  *
        *                                                           *
        *************************************************************
