# Supplementary material for: Quantum Chemical Investigation of Polychlorinated Dibenzodioxins, Dibenzofurans and Biphenyls: Relative Stability and Planarity Analysis
Source: Molecules. 2020 Dec 3;25(23):5697. doi: 10.3390/molecules25235697 (PMC7730433; doi:10.3390/molecules25235697)
Supplement: Supplementary file 1 [file molecules-25-05697-s001.zip › PCB/B3LYP/ClClHClClClHHHCl.out]

                  Welcome to Q-Chem
     A Quantum Leap Into The Future Of Chemistry


 Q-Chem 5.2 (devel), Q-Chem, Inc., Pleasanton, CA (2019)

 Yihan Shao,  Zhengting Gan,  E. Epifanovsky,  A. T. B. Gilbert,  M. Wormit,  
 J. Kussmann,  A. W. Lange,  A. Behn,  Jia Deng,  Xintian Feng,  D. Ghosh,  
 M. Goldey,  P. R. Horn,  L. D. Jacobson,  I. Kaliman,  T. Kus,  A. Landau,  
 Jie Liu,  E. I. Proynov,  R. M. Richard,  R. P. Steele,  E. J. Sundstrom,  
 H. L. Woodcock III,  P. M. Zimmerman,  D. Zuev,  B. Albrecht,  E. Alguire,  
 S. A. Baeppler,  D. Barton,  Z. Benda,  Y. A. Bernard,  E. J. Berquist,  
 K. B. Bravaya,  H. Burton,  D. Casanova,  Chun-Min Chang,  Yunqing Chen,  
 A. Chien,  K. D. Closser,  M. P. Coons,  S. Coriani,  S. Dasgupta,  
 A. L. Dempwolff,  M. Diedenhofen,  Hainam Do,  R. G. Edgar,  Po-Tung Fang,  
 S. Faraji,  S. Fatehi,  Qingguo Feng,  K. D. Fenk,  J. Fosso-Tande,  
 J. Gayvert,  Qinghui Ge,  A. Ghysels,  G. Gidofalvi,  J. Gomes,  
 J. Gonthier,  A. Gunina,  D. Hait,  M. W. D. Hanson-Heine,  
 P. H. P. Harbach,  A. W. Hauser,  M. F. Herbst,  J. E. Herr,  
 E. G. Hohenstein,  Z. C. Holden,  Kerwin Hui,  B. C. Huynh,  T.-C. Jagau,  
 Hyunjun Ji,  B. Kaduk,  K. Khistyaev,  Jaehoon Kim,  P. Klunzinger,  K. Koh,  
 D. Kosenkov,  L. Koulias,  T. Kowalczyk,  C. M. Krauter,  A. Kunitsa,  
 Ka Un Lao,  A. Laurent,  K. V. Lawler,  Joonho Lee,  D. Lefrancois,  
 S. Lehtola,  D. S. Levine,  Yi-Pei Li,  You-Sheng Lin,  Fenglai Liu,  
 E. Livshits,  A. Luenser,  P. Manohar,  E. Mansoor,  S. F. Manzer,  
 Shan-Ping Mao,  Yuezhi Mao,  N. Mardirossian,  A. V. Marenich,  
 T. Markovich,  L. A. Martinez-Martinez,  S. A. Maurer,  N. J. Mayhall,  
 S. C. McKenzie,  J.-M. Mewes,  P. Morgante,  A. F. Morrison,  
 J. W. Mullinax,  K. Nanda,  T. S. Nguyen-Beck,  R. Olivares-Amaya,  
 J. A. Parkhill,  Zheng Pei,  T. M. Perrine,  F. Plasser,  P. Pokhilko,  
 S. Prager,  A. Prociuk,  E. Ramos,  D. R. Rehn,  F. Rob,  M. Scheurer,  
 M. Schneider,  N. Sergueev,  S. M. Sharada,  S. Sharma,  D. W. Small,  
 T. Stauch,  T. Stein,  Yu-Chuan Su,  A. J. W. Thom,  A. Tkatchenko,  
 T. Tsuchimochi,  N. M. Tubman,  L. Vogt,  M. L. Vidal,  O. Vydrov,  
 M. A. Watson,  J. Wenzel,  M. de Wergifosse,  T. A. Wesolowski,  A. White,  
 J. Witte,  A. Yamada,  Jun Yang,  K. Yao,  S. Yeganeh,  S. R. Yost,  
 Zhi-Qiang You,  A. Zech,  Igor Ying Zhang,  Xing Zhang,  Yan Zhao,  
 Ying Zhu,  B. R. Brooks,  G. K. L. Chan,  C. J. Cramer,  M. S. Gordon,  
 W. J. Hehre,  A. Klamt,  M. W. Schmidt,  C. D. Sherrill,  D. G. Truhlar,  
 A. Aspuru-Guzik,  R. Baer,  A. T. Bell,  N. A. Besley,  Jeng-Da Chai,  
 A. E. DePrince, III,  R. A. DiStasio Jr.,  A. Dreuw,  B. D. Dunietz,  
 T. R. Furlani,  Chao-Ping Hsu,  Yousung Jung,  Jing Kong,  D. S. Lambrecht,  
 WanZhen Liang,  C. Ochsenfeld,  V. A. Rassolov,  L. V. Slipchenko,  
 J. E. Subotnik,  T. Van Voorhis,  J. M. Herbert,  A. I. Krylov,  
 P. M. W. Gill,  M. Head-Gordon

 Contributors to earlier versions of Q-Chem not listed above: 
 R. D. Adamson,  B. Austin,  J. Baker,  G. J. O. Beran,  K. Brandhorst,  
 S. T. Brown,  E. F. C. Byrd,  A. K. Chakraborty,  C.-L. Cheng,  
 Siu Hung Chien,  D. M. Chipman,  D. L. Crittenden,  H. Dachsel,  
 R. J. Doerksen,  A. D. Dutoi,  L. Fusti-Molnar,  W. A. Goddard III,  
 A. Golubeva-Zadorozhnaya,  S. R. Gwaltney,  G. Hawkins,  A. Heyden,  
 S. Hirata,  G. Kedziora,  F. J. Keil,  C. Kelley,  Jihan Kim,  R. A. King,  
 R. Z. Khaliullin,  P. P. Korambath,  W. Kurlancheek,  A. M. Lee,  M. S. Lee,  
 S. V. Levchenko,  Ching Yeh Lin,  D. Liotard,  R. C. Lochan,  I. Lotan,  
 P. E. Maslen,  N. Nair,  D. P. O'Neill,  D. Neuhauser,  E. Neuscamman,  
 C. M. Oana,  R. Olson,  B. Peters,  R. Peverati,  P. A. Pieniazek,  
 Y. M. Rhee,  J. Ritchie,  M. A. Rohrdanz,  E. Rosta,  N. J. Russ,  
 H. F. Schaefer III,  N. E. Schultz,  N. Shenvi,  A. C. Simmonett,  A. Sodt,  
 D. Stuck,  K. S. Thanthiriwatte,  V. Vanovschi,  Tao Wang,  A. Warshel,  
 C. F. Williams,  Q. Wu,  X. Xu,  W. Zhang

 Please cite Q-Chem as follows:
 Y. Shao et al., Mol. Phys. 113, 184-215 (2015)
 DOI: 10.1080/00268976.2014.952696

 Q-Chem 5.2.1 for Intel X86 EM64T Linux

 Parts of Q-Chem use Armadillo 8.300.2 (Tropical Shenanigans).
 http://arma.sourceforge.net/

 Q-Chem begins on Sun Jan 12 22:47:17 2020  

Host: 
0

     Scratch files written to /scratch/taweetham/qchem11319//
NAlpha2: 178
NElect   178
Mult     1

 Q-Chem warning in module libgen/rem_setup.C, line 2168:

 Setting Thresh to 1e-14


Checking the input file for inconsistencies... 	...done.

--------------------------------------------------------------
User input:
--------------------------------------------------------------
$MOLECULE
0 1
C 
C  1 1.394960
Cl  2 CCl 1 119.528007
C  2 1.386606 1 120.846377 3 178.766605 0
Cl  4 CCl 2 119.698148 1 -179.612229 0
C  4 1.387279 2 120.235871 1 -0.083363 0
H  6 CH 4 120.254637 2 -179.958574 0
C  6 1.387279 4 119.490737 2 0.041992 0
Cl  8 CCl 6 120.064298 4 179.568218 0
C  8 1.386606 6 120.235863 4 0.041336 0
Cl  10 CCl 8 119.614146 6 178.681836 0
C  1 1.488550 2 120.827489 3 1.275929 0
C  12 1.394960 1 120.827496 2 44.635695 0
Cl  13 CCl 12 119.528011 1 1.275194 0
C  13 1.386606 12 120.846392 1 -179.957497 0
H  15 CH 13 119.698155 12 -179.612829 0
C  15 1.387278 13 120.235860 12 -0.083872 0
H  17 CH 15 120.254633 13 -179.958492 0
C  17 1.387279 15 119.490737 13 0.041666 0
H  19 CH 17 120.064293 15 179.568399 0
C  19 1.386606 17 120.235874 15 0.041790 0
Cl  21 CCl 19 119.614152 17 178.681599 0

CH=1.08273
CCl=1.75400
$END

$REM
   JOB_TYPE	OPTIMIZATION
   BASIS	6-311++G**
   METHOD	B3LYP
   SYM_IGNORE	TRUE
   SCF_GUESS_ALWAYS     TRUE
   SYM_IGNORE   TRUE
   S2THRESH     15
   THRESH       15
$END

--------------------------------------------------------------
 ----------------------------------------------------------------
             Standard Nuclear Orientation (Angstroms)
    I     Atom           X                Y                Z
 ----------------------------------------------------------------
    1      C       0.0000000000     0.0000000000     0.0000000000
    2      C       0.0000000000     0.0000000000     1.3949600000
    3      Cl      1.5261815140     0.0000000000     2.2594170471
    4      C      -1.1901880373     0.0256249026     2.1059255403
    5      Cl     -1.1548436435     0.0351778398     3.8595433764
    6      C      -2.4041742747     0.0535064326     1.4351028665
    7      H      -3.3336980403     0.0741960811     1.9899557843
    8      C      -2.4180259722     0.0546630380     0.0478935036
    9      Cl     -3.9445745286     0.0782926128    -0.8155919614
   10      C      -1.2274122092     0.0272853135    -0.6622934626
   11      Cl     -1.2645630159    -0.0058824468    -2.4155862839
   12      C       1.2779219872    -0.0284629571    -0.7628147595
   13      C       2.3095886281    -0.8932703637    -0.3971844912
   14      Cl      2.0841394724    -1.9836059182     0.9581225060
   15      C       3.5004827568    -0.9194878930    -1.1069450245
   16      H       4.2865586447    -1.6026019117    -0.8107285686
   17      C       3.6821124948    -0.0819958503    -2.1978886372
   18      H       4.6116429624    -0.1026930066    -2.7527300472
   19      C       2.6636000698     0.7822218600    -2.5724593424
   20      H       2.7980411655     1.4448431951    -3.4181323354
   21      C       1.4736782845     0.8090230106    -1.8610916159
   22      Cl      0.2100943914     1.9325319622    -2.3275671039
 ----------------------------------------------------------------
 Nuclear Repulsion Energy =        2180.50491032 hartrees
 There are       89 alpha and       89 beta electrons
 Requested basis set is 6-311++G(d,p)
 There are 170 shells and 472 basis functions

 Total QAlloc Memory Limit   2000 MB
 Mega-Array Size       188 MB
 MEM_STATIC part       192 MB
 A cutoff of  1.0D-15 yielded  11189 shell pairs
 There are     94458 function pairs (    101681 Cartesian)
 Smallest overlap matrix eigenvalue = 1.89E-07
 Linear dependence detected in AO basis
 Number of orthogonalized atomic orbitals = 466
 Maximum deviation from orthogonality = 2.335E-10

 Scale SEOQF with 1.000000e-01/1.000000e-01/1.000000e-01

 Standard Electronic Orientation quadrupole field applied
 Nucleus-field energy     =    -0.0000000385 hartrees
 Guess from superposition of atomic densities
 Warning:  Energy on first SCF cycle will be non-variational
 SAD guess density has 178.000000 electrons

 -----------------------------------------------------------------------
  General SCF calculation program by
  Eric Jon Sundstrom, Paul Horn, Yuezhi Mao, Dmitri Zuev, Alec White,
  David Stuck, Shaama M.S., Shane Yost, Joonho Lee, David Small,
  Daniel Levine, Susi Lehtola, Hugh Burton, Evgeny Epifanovsky,
  Bang C. Huynh
 -----------------------------------------------------------------------
 Exchange:     0.2000 Hartree-Fock + 0.0800 Slater + 0.7200 B88
 Correlation:  0.1900 VWN1RPA + 0.8100 LYP
 Using SG-1 standard quadrature grid
 A restricted SCF calculation will be
 performed using DIIS
 SCF converges when DIIS error is below 1.0e-08
 ---------------------------------------
  Cycle       Energy         DIIS error
 ---------------------------------------
    1   -3225.6530313217      2.89e-02  
    2   -3220.8788694633      2.20e-03  
    3   -3220.7924469092      2.73e-03  
    4   -3221.0061809155      5.23e-04  
    5   -3221.0127656808      2.46e-04  
    6   -3221.0141475104      1.22e-04  
    7   -3221.0145431813      2.32e-05  
    8   -3221.0145550642      9.08e-06  
    9   -3221.0145572299      2.31e-06  
   10   -3221.0145573655      7.82e-07  
   11   -3221.0145573809      1.80e-07  
   12   -3221.0145573820      6.53e-08  
   13   -3221.0145573823      2.56e-08  
   14   -3221.0145573821      7.71e-09  Convergence criterion met
 ---------------------------------------
 SCF time:   CPU 760.53s  wall 760.00s 
 SCF   energy in the final basis set =    -3221.0145573821
 Total energy in the final basis set =    -3221.0145573821

 --------------------------------------------------------------

                    Orbital Energies (a.u.)
 --------------------------------------------------------------

 Alpha MOs
 -- Occupied --
********-101.5748-101.5651-101.5651-101.5627-101.5626 -10.2730 -10.2730
-10.2724 -10.2724 -10.2648 -10.2648 -10.2410 -10.2328 -10.2247 -10.2105
-10.2083 -10.2082  -9.4893  -9.4893  -9.4822  -9.4822  -9.4798  -9.4798
 -7.2542  -7.2540  -7.2468  -7.2466  -7.2443  -7.2442  -7.2441  -7.2441
 -7.2435  -7.2434  -7.2369  -7.2368  -7.2362  -7.2361  -7.2344  -7.2344
 -7.2340  -7.2339  -0.9673  -0.9326  -0.9283  -0.8976  -0.8844  -0.8634
 -0.8562  -0.8364  -0.8076  -0.7595  -0.7563  -0.7415  -0.6781  -0.6411
 -0.6229  -0.6144  -0.5548  -0.5513  -0.5292  -0.5134  -0.4987  -0.4773
 -0.4699  -0.4682  -0.4643  -0.4562  -0.4477  -0.4387  -0.4285  -0.4166
 -0.4036  -0.4014  -0.3936  -0.3922  -0.3655  -0.3595  -0.3462  -0.3415
 -0.3314  -0.3288  -0.3239  -0.3011  -0.2949  -0.2773  -0.2728  -0.2598
 -0.2379
 -- Virtual --
 -0.0756  -0.0545  -0.0500  -0.0404  -0.0281  -0.0209  -0.0114  -0.0092
  0.0023   0.0106   0.0122   0.0132   0.0274   0.0290   0.0356   0.0371
  0.0484   0.0508   0.0534   0.0572   0.0654   0.0718   0.0740   0.0793
  0.0836   0.0848   0.0877   0.0936   0.0986   0.0989   0.1028   0.1053
  0.1074   0.1126   0.1158   0.1172   0.1216   0.1241   0.1252   0.1260
  0.1285   0.1362   0.1367   0.1382   0.1387   0.1510   0.1512   0.1564
  0.1567   0.1656   0.1697   0.1728   0.1745   0.1781   0.1824   0.1826
  0.1951   0.2019   0.2072   0.2081   0.2161   0.2168   0.2203   0.2229
  0.2238   0.2246   0.2315   0.2317   0.2345   0.2451   0.2488   0.2510
  0.2559   0.2643   0.2649   0.2688   0.2694   0.2747   0.2747   0.2807
  0.2809   0.2822   0.2923   0.2951   0.3001   0.3075   0.3078   0.3137
  0.3160   0.3238   0.3241   0.3287   0.3420   0.3521   0.3681   0.3908
  0.4127   0.4207   0.4279   0.4329   0.4430   0.4445   0.4517   0.4539
  0.4622   0.4668   0.4749   0.4840   0.4891   0.4952   0.4972   0.5058
  0.5113   0.5117   0.5256   0.5324   0.5369   0.5393   0.5480   0.5528
  0.5628   0.5778   0.5841   0.5875   0.5926   0.5927   0.6064   0.6081
  0.6096   0.6158   0.6235   0.6255   0.6335   0.6348   0.6374   0.6477
  0.6649   0.6729   0.6756   0.6952   0.7051   0.7096   0.7202   0.7261
  0.7328   0.7427   0.7746   0.7762   0.7816   0.7923   0.8104   0.8129
  0.8153   0.8271   0.8354   0.8401   0.8430   0.8461   0.8500   0.8565
  0.8574   0.8619   0.8640   0.8736   0.8829   0.8832   0.8969   0.9012
  0.9111   0.9122   0.9218   0.9253   0.9322   0.9413   0.9413   0.9498
  0.9610   0.9651   0.9682   0.9726   0.9729   0.9825   0.9876   0.9929
  1.0073   1.0151   1.0260   1.0326   1.0339   1.0578   1.0685   1.0759
  1.0851   1.1013   1.1131   1.1555   1.1637   1.1816   1.1856   1.2116
  1.2265   1.2373   1.2455   1.2513   1.2709   1.2723   1.2952   1.3022
  1.3158   1.3351   1.3364   1.3499   1.3604   1.3769   1.3882   1.4104
  1.4351   1.4665   1.4875   1.4916   1.5300   1.5546   1.5556   1.5707
  1.5761   1.5819   1.6042   1.6259   1.6536   1.6564   1.6881   1.7058
  1.7426   1.7437   1.7698   1.7821   1.7826   1.7980   1.8384   1.8535
  1.8711   1.8818   1.8961   1.8988   1.8990   1.9170   1.9406   1.9580
  1.9624   1.9931   1.9954   2.0239   2.0378   2.0486   2.0776   2.1465
  2.1626   2.1921   2.1944   2.1974   2.2121   2.2178   2.2615   2.2701
  2.2888   2.3100   2.3107   2.3302   2.3503   2.3620   2.3736   2.3882
  2.3957   2.4295   2.4415   2.4519   2.4662   2.4710   2.4840   2.5226
  2.5296   2.5421   2.5584   2.5639   2.5854   2.6068   2.6334   2.6385
  2.6513   2.6779   2.6870   2.7107   2.7215   2.7257   2.7415   2.7473
  2.7565   2.7764   2.7831   2.8063   2.8134   2.8270   2.8296   2.9013
  2.9081   2.9238   2.9635   3.0635   3.0772   3.0795   3.1266   3.1540
  3.1808   3.1852   3.2344   3.2492   3.2574   3.2809   3.3663   3.3712
  3.4006   3.5142   3.5195   3.5765   3.6835   3.7246   3.7824   3.9098
  3.9553   4.0027   4.0402   4.0889   4.4023   4.8190   4.8307   9.7552
  9.7822   9.8305   9.8410   9.8589   9.8699  23.3164  23.5268  23.8020
 23.8685  23.8856  23.9227  23.9729  23.9828  24.0575  24.0577  24.0963
 24.1576  25.7123  25.7333  25.8313  25.8412  26.0570  26.1029  26.1228
 26.2154  26.2663  26.3725  26.4615  26.5389  26.5736  26.6371  26.7240
 26.8605  26.9019  27.0336 215.7473 215.7764 215.8335 215.8410 215.8772
215.8947
 --------------------------------------------------------------

          Ground-State Mulliken Net Atomic Charges

     Atom                 Charge (a.u.)
  ----------------------------------------
      1 C                    -0.334201
      2 C                    -0.880491
      3 Cl                    0.576240
      4 C                     0.439673
      5 Cl                    0.482198
      6 C                    -1.419345
      7 H                     0.203912
      8 C                     0.448242
      9 Cl                    0.482505
     10 C                    -0.879654
     11 Cl                    0.573794
     12 C                     0.007531
     13 C                    -0.024183
     14 Cl                    0.388846
     15 C                    -0.144488
     16 H                     0.202739
     17 C                    -0.715568
     18 H                     0.167558
     19 C                    -0.147068
     20 H                     0.202298
     21 C                    -0.020042
     22 Cl                    0.389506
  ----------------------------------------
  Sum of atomic charges =     0.000000

 -----------------------------------------------------------------
                    Cartesian Multipole Moments
 -----------------------------------------------------------------
    Charge (ESU x 10^10)
                 0.0000
    Dipole Moment (Debye)
         X       1.7903      Y      -0.0393      Z      -1.0678
       Tot       2.0849
    Quadrupole Moments (Debye-Ang)
        XX    -131.5539     XY      -1.6548     YY    -148.9167
        XZ      -9.8691     YZ      -1.9033     ZZ    -142.0860
    Octopole Moments (Debye-Ang^2)
       XXX      10.1457    XXY      -4.5911    XYY     -17.4110
       YYY       1.1806    XXZ     -12.7098    XYZ      -1.4106
       YYZ      10.5766    XZZ       4.1579    YZZ       3.4879
       ZZZ       4.0095
    Hexadecapole Moments (Debye-Ang^3)
      XXXX   -3818.3001   XXXY     154.7857   XXYY    -841.6137
      XYYY     203.8731   YYYY    -896.8947   XXXZ     116.3521
      XXYZ      82.5490   XYYZ      95.4198   YYYZ     274.1956
      XXZZ   -1168.8852   XYZZ      74.7662   YYZZ    -746.5408
      XZZZ     221.3633   YZZZ     234.7503   ZZZZ   -3477.8061
 -----------------------------------------------------------------
 Calculating analytic gradient of the SCF energy
 Gradient of SCF Energy
            1           2           3           4           5           6
    1  -0.0144645  -0.0130706   0.0302354   0.0020151   0.0059936   0.0047736
    2   0.0002440  -0.0041271  -0.0742214   0.0002578   0.0000447  -0.0001001
    3   0.0085688  -0.0109052  -0.0428870  -0.0092471   0.0038435  -0.0027157
            7           8           9          10          11          12
    1  -0.0010400   0.0093652  -0.0006349   0.0035549   0.0545297   0.0212525
    2   0.0000173  -0.0005380  -0.0001390   0.0043593   0.0723318  -0.0005727
    3   0.0006081   0.0026626  -0.0070363   0.0164099  -0.0076174  -0.0126680
           13          14          15          16          17          18
    1  -0.0050031  -0.0260500  -0.0081745   0.0008155   0.0034758  -0.0000384
    2   0.0071233   0.0707453   0.0070884   0.0005736   0.0000351   0.0000234
    3   0.0014778   0.0554840  -0.0037492  -0.0008320  -0.0020751  -0.0000020
           19          20          21          22
    1  -0.0010230   0.0011507  -0.0042222  -0.0634408
    2  -0.0070577  -0.0005403  -0.0067999  -0.0687478
    3   0.0091653  -0.0003035   0.0040184  -0.0022000
 Max gradient component =       7.422E-02
 RMS gradient           =       2.345E-02
 Gradient time:  CPU 278.11 s  wall 278.12 s
 Geometry Optimization Parameters
   NAtoms,    NIC,     NZ,  NCons,   NDum,   NFix, NCnnct, MaxDiis
       22     171      22       0       0       0       0       0


** GEOMETRY OPTIMIZATION IN DELOCALIZED INTERNAL COORDINATES **
   Searching for a Minimum

   Optimization Cycle:   1

                       Coordinates (Angstroms)
     ATOM                X               Y               Z
      1  C         0.0000000000    0.0000000000    0.0000000000
      2  C         0.0000000000    0.0000000000    1.3949600000
      3  Cl        1.5261815140    0.0000000000    2.2594170471
      4  C        -1.1901880373    0.0256249026    2.1059255403
      5  Cl       -1.1548436435    0.0351778398    3.8595433764
      6  C        -2.4041742747    0.0535064326    1.4351028665
      7  H        -3.3336980403    0.0741960811    1.9899557843
      8  C        -2.4180259722    0.0546630380    0.0478935036
      9  Cl       -3.9445745286    0.0782926128   -0.8155919614
     10  C        -1.2274122092    0.0272853135   -0.6622934626
     11  Cl       -1.2645630159   -0.0058824468   -2.4155862839
     12  C         1.2779219872   -0.0284629571   -0.7628147595
     13  C         2.3095886281   -0.8932703637   -0.3971844912
     14  Cl        2.0841394724   -1.9836059182    0.9581225060
     15  C         3.5004827568   -0.9194878930   -1.1069450245
     16  H         4.2865586447   -1.6026019117   -0.8107285686
     17  C         3.6821124948   -0.0819958503   -2.1978886372
     18  H         4.6116429624   -0.1026930066   -2.7527300472
     19  C         2.6636000698    0.7822218600   -2.5724593424
     20  H         2.7980411655    1.4448431951   -3.4181323354
     21  C         1.4736782845    0.8090230106   -1.8610916159
     22  Cl        0.2100943914    1.9325319622   -2.3275671039
   Point Group: c1    Number of degrees of freedom:    60


   Energy is  -3221.014557382


 Attempting to generate delocalized internal coordinates
 Initial Hessian constructed with Jon Baker's OPTIMIZE code

 60 Hessian modes will be used to form the next step
  Hessian Eigenvalues:
     0.016316    0.017505    0.019760    0.020575    0.020682    0.021678
     0.022464    0.022741    0.023495    0.024090    0.024090    0.024114
     0.024114    0.024135    0.024135    0.024142    0.024143    0.055164
     0.085040    0.101101    0.107970    0.159994    0.159995    0.160000
     0.160000    0.215946    0.219298    0.222352    0.227284    0.232406
     0.236108    0.238797    0.249624    0.249977    0.249991    0.249993
     0.249999    0.286934    0.287917    0.290263    0.292903    0.301033
     0.301033    0.315670    0.356665    0.356665    0.356665    0.356665
     0.399069    0.406538    0.418417    0.425613    0.457040    0.458549
     0.466442    0.468749    0.478201    0.478202    0.479142    0.479142

 Minimum search - taking simple RFO step
 Searching for Lamda that Minimizes Along All modes
 Value Taken    Lamda =  -0.08958930
 Calculated Step too Large.  Step scaled by  0.448639
 Step Taken.  Stepsize is  0.300000

                             Maximum     Tolerance    Cnvgd?
         Gradient           0.099650      0.000300      NO
         Displacement       0.231658      0.001200      NO
         Energy change     *********      0.000001      NO


 New Cartesian Coordinates Obtained by Inverse Iteration

 Displacement from previous Coordinates is:  0.311476
 ----------------------------------------------------------------
             Standard Nuclear Orientation (Angstroms)
    I     Atom           X                Y                Z
 ----------------------------------------------------------------
    1      C      -0.0024850150     0.0003961892     0.0016603338
    2      C      -0.0097700245     0.0168672206     1.4043642997
    3      Cl      1.5048483094     0.0406868927     2.2760074225
    4      C      -1.2060824460     0.0405255791     2.1147818619
    5      Cl     -1.1958981956     0.0693349040     3.8661116852
    6      C      -2.4189758982     0.0536417649     1.4438548698
    7      H      -3.3479247452     0.0740558771     1.9984303939
    8      C      -2.4338932506     0.0403763691     0.0579021275
    9      Cl     -3.9707365411     0.0449182001    -0.7823571822
   10      C      -1.2407445086     0.0113587026    -0.6576043452
   11      Cl     -1.2903843093    -0.0449555607    -2.4036935552
   12      C       1.2805337368    -0.0281919389    -0.7642443793
   13      C       2.3177783809    -0.9065914504    -0.4186029692
   14      Cl      2.1064197275    -2.0201474013     0.9129341878
   15      C       3.5105864094    -0.9335179421    -1.1268916695
   16      H       4.2894933669    -1.6278688626    -0.8379793970
   17      C       3.6971597553    -0.0825687362    -2.2070812997
   18      H       4.6266445795    -0.1035864984    -2.7620207258
   19      C       2.6865795542     0.7954841182    -2.5724686136
   20      H       2.8243302777     1.4691347765    -3.4088171270
   21      C       1.4971901446     0.8220414624    -1.8583965793
   22      Cl      0.2618933417     1.9679722350    -2.3259823485
 ----------------------------------------------------------------
 Nuclear Repulsion Energy =        2167.96090773 hartrees
 There are       89 alpha and       89 beta electrons
 Applying Cartesian multipole field
    Component          Value
    ---------          -----
     (2,0,0)        1.00000E-11
     (0,2,0)        2.00000E-11
     (0,0,2)       -3.00000E-11
 Nucleus-field energy     =    -0.0000000377 hartrees
 Requested basis set is 6-311++G(d,p)
 There are 170 shells and 472 basis functions
 A cutoff of  1.0D-15 yielded  11167 shell pairs
 There are     94202 function pairs (    101413 Cartesian)
 Smallest overlap matrix eigenvalue = 1.97E-07
 Linear dependence detected in AO basis
 Number of orthogonalized atomic orbitals = 466
 Maximum deviation from orthogonality = 2.532E-10
 Guess from superposition of atomic densities
 Warning:  Energy on first SCF cycle will be non-variational
 SAD guess density has 178.000000 electrons

 -----------------------------------------------------------------------
  General SCF calculation program by
  Eric Jon Sundstrom, Paul Horn, Yuezhi Mao, Dmitri Zuev, Alec White,
  David Stuck, Shaama M.S., Shane Yost, Joonho Lee, David Small,
  Daniel Levine, Susi Lehtola, Hugh Burton, Evgeny Epifanovsky,
  Bang C. Huynh
 -----------------------------------------------------------------------
 Exchange:     0.2000 Hartree-Fock + 0.0800 Slater + 0.7200 B88
 Correlation:  0.1900 VWN1RPA + 0.8100 LYP
 Using SG-1 standard quadrature grid
 A restricted SCF calculation will be
 performed using DIIS
 SCF converges when DIIS error is below 1.0e-08
 ---------------------------------------
  Cycle       Energy         DIIS error
 ---------------------------------------
    1   -3225.5594776549      2.87e-02  
    2   -3220.9159349615      2.18e-03  
    3   -3220.8319624324      2.70e-03  
    4   -3221.0396421864      5.45e-04  
    5   -3221.0464448255      2.79e-04  
    6   -3221.0484177329      1.12e-04  
    7   -3221.0487523767      2.17e-05  
    8   -3221.0487625149      8.95e-06  
    9   -3221.0487646165      2.16e-06  
   10   -3221.0487647325      7.48e-07  
   11   -3221.0487647465      1.56e-07  
   12   -3221.0487647472      5.58e-08  
   13   -3221.0487647471      2.11e-08  
   14   -3221.0487647472      6.90e-09  Convergence criterion met
 ---------------------------------------
 SCF time:   CPU 752.54s  wall 753.00s 
 SCF   energy in the final basis set =    -3221.0487647472
 Total energy in the final basis set =    -3221.0487647472

 --------------------------------------------------------------

                    Orbital Energies (a.u.)
 --------------------------------------------------------------

 Alpha MOs
 -- Occupied --
********-101.5750-101.5662-101.5662-101.5632-101.5632 -10.2739 -10.2739
-10.2726 -10.2726 -10.2654 -10.2654 -10.2435 -10.2351 -10.2240 -10.2105
-10.2081 -10.2080  -9.4895  -9.4895  -9.4830  -9.4829  -9.4800  -9.4800
 -7.2544  -7.2542  -7.2476  -7.2474  -7.2445  -7.2445  -7.2444  -7.2443
 -7.2438  -7.2436  -7.2376  -7.2376  -7.2369  -7.2368  -7.2346  -7.2346
 -7.2341  -7.2340  -0.9641  -0.9317  -0.9246  -0.8972  -0.8844  -0.8665
 -0.8526  -0.8377  -0.8059  -0.7574  -0.7558  -0.7401  -0.6770  -0.6376
 -0.6231  -0.6140  -0.5532  -0.5501  -0.5291  -0.5129  -0.4985  -0.4777
 -0.4679  -0.4676  -0.4623  -0.4557  -0.4449  -0.4340  -0.4275  -0.4163
 -0.4033  -0.3995  -0.3922  -0.3894  -0.3642  -0.3580  -0.3470  -0.3407
 -0.3311  -0.3300  -0.3239  -0.3006  -0.2993  -0.2752  -0.2730  -0.2704
 -0.2447
 -- Virtual --
 -0.0764  -0.0545  -0.0488  -0.0397  -0.0296  -0.0191  -0.0092  -0.0087
  0.0024   0.0108   0.0134   0.0152   0.0277   0.0292   0.0357   0.0371
  0.0481   0.0511   0.0535   0.0574   0.0649   0.0727   0.0740   0.0795
  0.0835   0.0843   0.0879   0.0932   0.0981   0.0986   0.1031   0.1045
  0.1074   0.1125   0.1162   0.1167   0.1218   0.1240   0.1251   0.1268
  0.1290   0.1362   0.1363   0.1381   0.1385   0.1501   0.1508   0.1553
  0.1564   0.1650   0.1676   0.1724   0.1744   0.1784   0.1815   0.1819
  0.1941   0.2017   0.2055   0.2079   0.2147   0.2165   0.2194   0.2218
  0.2232   0.2239   0.2312   0.2314   0.2352   0.2449   0.2473   0.2510
  0.2539   0.2631   0.2648   0.2683   0.2692   0.2729   0.2747   0.2791
  0.2810   0.2819   0.2913   0.2951   0.2997   0.3069   0.3076   0.3134
  0.3155   0.3218   0.3234   0.3287   0.3421   0.3493   0.3680   0.3935
  0.4151   0.4214   0.4260   0.4331   0.4421   0.4447   0.4505   0.4529
  0.4638   0.4680   0.4752   0.4839   0.4891   0.4964   0.5034   0.5087
  0.5089   0.5114   0.5239   0.5333   0.5348   0.5391   0.5481   0.5521
  0.5616   0.5732   0.5797   0.5858   0.5880   0.5922   0.6027   0.6096
  0.6106   0.6180   0.6214   0.6229   0.6319   0.6346   0.6369   0.6465
  0.6664   0.6720   0.6739   0.6959   0.7053   0.7066   0.7202   0.7222
  0.7360   0.7425   0.7801   0.7854   0.7978   0.8031   0.8094   0.8163
  0.8166   0.8251   0.8413   0.8417   0.8442   0.8450   0.8500   0.8557
  0.8560   0.8616   0.8622   0.8745   0.8828   0.8842   0.8959   0.9047
  0.9136   0.9143   0.9201   0.9222   0.9378   0.9395   0.9457   0.9468
  0.9611   0.9655   0.9657   0.9715   0.9727   0.9805   0.9879   0.9955
  1.0018   1.0101   1.0214   1.0256   1.0321   1.0461   1.0692   1.0709
  1.0780   1.0962   1.1034   1.1469   1.1620   1.1773   1.1818   1.2113
  1.2273   1.2347   1.2394   1.2507   1.2694   1.2723   1.2804   1.3035
  1.3162   1.3259   1.3289   1.3514   1.3599   1.3704   1.3845   1.4087
  1.4365   1.4633   1.4860   1.4895   1.5293   1.5540   1.5541   1.5638
  1.5732   1.5751   1.6042   1.6225   1.6531   1.6569   1.6863   1.7051
  1.7399   1.7405   1.7662   1.7784   1.7788   1.7942   1.8352   1.8500
  1.8675   1.8792   1.8937   1.8962   1.8998   1.9132   1.9368   1.9584
  1.9589   1.9895   1.9954   2.0208   2.0368   2.0478   2.0735   2.1485
  2.1623   2.1902   2.1910   2.2123   2.2161   2.2349   2.2632   2.2685
  2.2891   2.3041   2.3136   2.3239   2.3518   2.3567   2.3693   2.3826
  2.3982   2.4253   2.4291   2.4417   2.4535   2.4705   2.4876   2.5088
  2.5318   2.5396   2.5552   2.5623   2.5838   2.6041   2.6319   2.6329
  2.6490   2.6699   2.6829   2.7066   2.7164   2.7207   2.7383   2.7454
  2.7558   2.7729   2.7794   2.7996   2.8087   2.8246   2.8259   2.8954
  2.9018   2.9182   2.9609   3.0577   3.0740   3.0749   3.1234   3.1426
  3.1730   3.1794   3.2264   3.2438   3.2510   3.2743   3.3600   3.3654
  3.3949   3.5118   3.5162   3.5709   3.6783   3.7205   3.7795   3.9046
  3.9424   4.0011   4.0378   4.0893   4.4028   4.8108   4.8257   9.7507
  9.7807   9.8122   9.8229   9.8629   9.8727  23.3195  23.5221  23.7944
 23.8561  23.8716  23.9146  23.9569  23.9653  24.0383  24.0546  24.0898
 24.1540  25.7686  25.7850  25.8331  25.8480  26.0568  26.0930  26.1216
 26.2143  26.2705  26.3634  26.3711  26.4731  26.5621  26.6223  26.6888
 26.8472  26.8761  27.0163 215.7425 215.7742 215.8123 215.8215 215.8790
215.8947
 --------------------------------------------------------------

          Ground-State Mulliken Net Atomic Charges

     Atom                 Charge (a.u.)
  ----------------------------------------
      1 C                    -0.322704
      2 C                    -0.818747
      3 Cl                    0.564844
      4 C                     0.408147
      5 Cl                    0.479587
      6 C                    -1.474341
      7 H                     0.207283
      8 C                     0.416702
      9 Cl                    0.479794
     10 C                    -0.817880
     11 Cl                    0.562764
     12 C                     0.040343
     13 C                    -0.038439
     14 Cl                    0.371800
     15 C                    -0.128951
     16 H                     0.203489
     17 C                    -0.712307
     18 H                     0.168497
     19 C                    -0.131192
     20 H                     0.203075
     21 C                    -0.034599
     22 Cl                    0.372834
  ----------------------------------------
  Sum of atomic charges =     0.000000

 -----------------------------------------------------------------
                    Cartesian Multipole Moments
 -----------------------------------------------------------------
    Charge (ESU x 10^10)
                 0.0000
    Dipole Moment (Debye)
         X       1.7840      Y      -0.0399      Z      -1.0647
       Tot       2.0779
    Quadrupole Moments (Debye-Ang)
        XX    -131.4615     XY      -1.5237     YY    -148.5305
        XZ     -10.0573     YZ      -1.6874     ZZ    -142.2074
    Octopole Moments (Debye-Ang^2)
       XXX      10.9279    XXY      -4.8727    XYY     -16.0668
       YYY       1.0577    XXZ     -13.5694    XYZ      -1.5696
       YYZ       9.7805    XZZ       4.4869    YZZ       3.7711
       ZZZ       4.1316
    Hexadecapole Moments (Debye-Ang^3)
      XXXX   -3868.1642   XXXY     147.2785   XXYY    -852.5310
      XYYY     194.8280   YYYY    -916.2249   XXXZ     136.9687
      XXYZ      79.4058   XYYZ     102.7400   YYYZ     258.3586
      XXZZ   -1176.5843   XYZZ      75.0998   YYZZ    -749.3162
      XZZZ     243.7738   YZZZ     224.7722   ZZZZ   -3480.0829
 -----------------------------------------------------------------
 Calculating analytic gradient of the SCF energy
 Gradient of SCF Energy
            1           2           3           4           5           6
    1  -0.0089604  -0.0094025   0.0214481   0.0000820   0.0038430   0.0035137
    2   0.0001529  -0.0034384  -0.0539451   0.0000615   0.0001190  -0.0000753
    3   0.0053090  -0.0059520  -0.0312234  -0.0060800   0.0029035  -0.0019928
            7           8           9          10          11          12
    1  -0.0007185   0.0056171  -0.0007971   0.0008457   0.0394763   0.0143597
    2   0.0000021  -0.0001661  -0.0001965   0.0035781   0.0526178  -0.0004208
    3   0.0004180   0.0028263  -0.0047036   0.0109246  -0.0050348  -0.0084893
           13          14          15          16          17          18
    1  -0.0011452  -0.0182121  -0.0057089   0.0008427   0.0025197  -0.0001580
    2   0.0034082   0.0522467   0.0047615   0.0003469   0.0000341   0.0000259
    3   0.0019363   0.0389877  -0.0020271  -0.0007219  -0.0015255   0.0000685
           19          20          21          22
    1  -0.0012240   0.0010688  -0.0025896  -0.0447006
    2  -0.0047389  -0.0003096  -0.0031507  -0.0509134
    3   0.0061093  -0.0003972   0.0002406  -0.0015761
 Max gradient component =       5.395E-02
 RMS gradient           =       1.689E-02
 Gradient time:  CPU 273.73 s  wall 273.75 s
 Geometry Optimization Parameters
   NAtoms,    NIC,     NZ,  NCons,   NDum,   NFix, NCnnct, MaxDiis
       22     171      22       0       0       0       0       0

 Cartesian Hessian Update
 Hessian updated using BFGS update


** GEOMETRY OPTIMIZATION IN DELOCALIZED INTERNAL COORDINATES **
   Searching for a Minimum

   Optimization Cycle:   2

                       Coordinates (Angstroms)
     ATOM                X               Y               Z
      1  C        -0.0024850150    0.0003961892    0.0016603338
      2  C        -0.0097700245    0.0168672206    1.4043642997
      3  Cl        1.5048483094    0.0406868927    2.2760074225
      4  C        -1.2060824460    0.0405255791    2.1147818619
      5  Cl       -1.1958981956    0.0693349040    3.8661116852
      6  C        -2.4189758982    0.0536417649    1.4438548698
      7  H        -3.3479247452    0.0740558771    1.9984303939
      8  C        -2.4338932506    0.0403763691    0.0579021275
      9  Cl       -3.9707365411    0.0449182001   -0.7823571822
     10  C        -1.2407445086    0.0113587026   -0.6576043452
     11  Cl       -1.2903843093   -0.0449555607   -2.4036935552
     12  C         1.2805337368   -0.0281919389   -0.7642443793
     13  C         2.3177783809   -0.9065914504   -0.4186029692
     14  Cl        2.1064197275   -2.0201474013    0.9129341878
     15  C         3.5105864094   -0.9335179421   -1.1268916695
     16  H         4.2894933669   -1.6278688626   -0.8379793970
     17  C         3.6971597553   -0.0825687362   -2.2070812997
     18  H         4.6266445795   -0.1035864984   -2.7620207258
     19  C         2.6865795542    0.7954841182   -2.5724686136
     20  H         2.8243302777    1.4691347765   -3.4088171270
     21  C         1.4971901446    0.8220414624   -1.8583965793
     22  Cl        0.2618933417    1.9679722350   -2.3259823485
   Point Group: c1    Number of degrees of freedom:    60


   Energy is  -3221.048764747

 Hessian updated using BFGS update

 58 Hessian modes will be used to form the next step
  Hessian Eigenvalues:
     0.016316    0.017505    0.019853    0.020575    0.020682    0.021678
     0.022489    0.022741    0.023497    0.024090    0.024090    0.024114
     0.024114    0.024135    0.024136    0.024142    0.024143    0.055164
     0.082177    0.101100    0.123680    0.159994    0.159996    0.160000
     0.160000    0.215946    0.220115    0.225989    0.227413    0.232406
     0.236438    0.238797    0.248877    0.249977    0.249993    0.249999
     0.250389    0.287370    0.288759    0.290263    0.292903    0.300853
     0.301033    0.316747    0.356654    0.356681    0.401115    0.406532
     0.418417    0.425613    0.457040    0.458549    0.466534    0.469146
     0.478201    0.478202    0.479059    0.480008

 Minimum search - taking simple RFO step
 Searching for Lamda that Minimizes Along All modes
 Value Taken    Lamda =  -0.05244345
 Calculated Step too Large.  Step scaled by  0.539719
 Step Taken.  Stepsize is  0.300000

                             Maximum     Tolerance    Cnvgd?
         Gradient           0.072855      0.000300      NO
         Displacement       0.235629      0.001200      NO
         Energy change     -0.034207      0.000001      NO


 New Cartesian Coordinates Obtained by Inverse Iteration

 Displacement from previous Coordinates is:  0.313390
 ----------------------------------------------------------------
             Standard Nuclear Orientation (Angstroms)
    I     Atom           X                Y                Z
 ----------------------------------------------------------------
    1      C      -0.0026979040     0.0007133778     0.0017429359
    2      C      -0.0106765842     0.0388412948     1.4083669106
    3      Cl      1.4952264559     0.0912494570     2.2817430407
    4      C      -1.2108192100     0.0612563857     2.1181778090
    5      Cl     -1.2215510795     0.1154389488     3.8660309212
    6      C      -2.4234732749     0.0533352227     1.4465445316
    7      H      -3.3517451252     0.0734150243     2.0009720266
    8      C      -2.4400498581     0.0196069388     0.0609191887
    9      Cl     -3.9844979832    -0.0009057641    -0.7588553096
   10      C      -1.2455510257    -0.0099154686    -0.6582154681
   11      Cl     -1.3020474105    -0.0939012668    -2.3969617470
   12      C       1.2785297019    -0.0279072941    -0.7631955267
   13      C       2.3137860338    -0.9228969036    -0.4382876400
   14      Cl      2.1072005748    -2.0631925611     0.8682165371
   15      C       3.5083616186    -0.9518360244    -1.1455035088
   16      H       4.2766883658    -1.6608537213    -0.8654376398
   17      C       3.7031103994    -0.0829465021    -2.2106462000
   18      H       4.6328791554    -0.1041736035    -2.7656935031
   19      C       2.7028244907     0.8133214001    -2.5622882529
   20      H       2.8437965337     1.5016626074    -3.3854827627
   21      C       1.5135102004     0.8382317086    -1.8461180185
   22      Cl      0.3037585747     2.0108226445    -2.3061213338
 ----------------------------------------------------------------
 Nuclear Repulsion Energy =        2159.53010169 hartrees
 There are       89 alpha and       89 beta electrons
 Applying Cartesian multipole field
    Component          Value
    ---------          -----
     (2,0,0)        1.00000E-11
     (0,2,0)        2.00000E-11
     (0,0,2)       -3.00000E-11
 Nucleus-field energy     =    -0.0000000366 hartrees
 Requested basis set is 6-311++G(d,p)
 There are 170 shells and 472 basis functions
 A cutoff of  1.0D-15 yielded  11159 shell pairs
 There are     94126 function pairs (    101321 Cartesian)
 Smallest overlap matrix eigenvalue = 2.01E-07
 Linear dependence detected in AO basis
 Number of orthogonalized atomic orbitals = 467
 Maximum deviation from orthogonality = 3.323E-10
 Guess from superposition of atomic densities
 Warning:  Energy on first SCF cycle will be non-variational
 SAD guess density has 178.000000 electrons

 -----------------------------------------------------------------------
  General SCF calculation program by
  Eric Jon Sundstrom, Paul Horn, Yuezhi Mao, Dmitri Zuev, Alec White,
  David Stuck, Shaama M.S., Shane Yost, Joonho Lee, David Small,
  Daniel Levine, Susi Lehtola, Hugh Burton, Evgeny Epifanovsky,
  Bang C. Huynh
 -----------------------------------------------------------------------
 Exchange:     0.2000 Hartree-Fock + 0.0800 Slater + 0.7200 B88
 Correlation:  0.1900 VWN1RPA + 0.8100 LYP
 Using SG-1 standard quadrature grid
 A restricted SCF calculation will be
 performed using DIIS
 SCF converges when DIIS error is below 1.0e-08
 ---------------------------------------
  Cycle       Energy         DIIS error
 ---------------------------------------
    1   -3225.5059273866      2.85e-02  
    2   -3220.9415343783      2.16e-03  
    3   -3220.8588749250      2.68e-03  
    4   -3221.0635768145      5.52e-04  
    5   -3221.0704213643      2.92e-04  
    6   -3221.0726575435      1.07e-04  
    7   -3221.0729592891      2.10e-05  
    8   -3221.0729686549      8.89e-06  
    9   -3221.0729707418      2.04e-06  
   10   -3221.0729708451      7.32e-07  
   11   -3221.0729708582      1.40e-07  
   12   -3221.0729708588      4.88e-08  
   13   -3221.0729708591      1.68e-08  
   14   -3221.0729708590      5.95e-09  Convergence criterion met
 ---------------------------------------
 SCF time:   CPU 753.62s  wall 753.00s 
 SCF   energy in the final basis set =    -3221.0729708590
 Total energy in the final basis set =    -3221.0729708590

 --------------------------------------------------------------

                    Orbital Energies (a.u.)
 --------------------------------------------------------------

 Alpha MOs
 -- Occupied --
********-101.5752-101.5676-101.5676-101.5640-101.5639 -10.2745 -10.2745
-10.2724 -10.2724 -10.2658 -10.2658 -10.2443 -10.2359 -10.2234 -10.2107
-10.2079 -10.2079  -9.4897  -9.4897  -9.4840  -9.4840  -9.4804  -9.4804
 -7.2546  -7.2544  -7.2488  -7.2485  -7.2450  -7.2450  -7.2446  -7.2445
 -7.2439  -7.2438  -7.2387  -7.2387  -7.2380  -7.2379  -7.2351  -7.2350
 -7.2345  -7.2344  -0.9624  -0.9312  -0.9227  -0.8967  -0.8850  -0.8690
 -0.8501  -0.8385  -0.8052  -0.7560  -0.7553  -0.7392  -0.6764  -0.6355
 -0.6231  -0.6139  -0.5523  -0.5493  -0.5291  -0.5128  -0.4985  -0.4782
 -0.4672  -0.4670  -0.4605  -0.4555  -0.4429  -0.4322  -0.4249  -0.4166
 -0.4030  -0.3987  -0.3908  -0.3867  -0.3630  -0.3563  -0.3475  -0.3403
 -0.3310  -0.3306  -0.3240  -0.3044  -0.3005  -0.2812  -0.2734  -0.2707
 -0.2494
 -- Virtual --
 -0.0768  -0.0545  -0.0480  -0.0387  -0.0310  -0.0180  -0.0084  -0.0076
  0.0025   0.0108   0.0143   0.0164   0.0281   0.0294   0.0357   0.0372
  0.0478   0.0511   0.0527   0.0577   0.0628   0.0733   0.0740   0.0795
  0.0834   0.0836   0.0882   0.0920   0.0976   0.0985   0.1034   0.1042
  0.1078   0.1123   0.1159   0.1164   0.1219   0.1239   0.1250   0.1262
  0.1292   0.1358   0.1360   0.1380   0.1381   0.1495   0.1503   0.1535
  0.1562   0.1612   0.1643   0.1718   0.1728   0.1787   0.1805   0.1808
  0.1898   0.2010   0.2035   0.2076   0.2114   0.2142   0.2193   0.2219
  0.2221   0.2239   0.2254   0.2318   0.2321   0.2445   0.2454   0.2469
  0.2528   0.2600   0.2646   0.2678   0.2691   0.2726   0.2732   0.2767
  0.2808   0.2825   0.2898   0.2907   0.2987   0.3057   0.3063   0.3120
  0.3155   0.3158   0.3203   0.3246   0.3285   0.3421   0.3493   0.3683
  0.3956   0.4220   0.4243   0.4282   0.4333   0.4468   0.4483   0.4525
  0.4531   0.4686   0.4713   0.4834   0.4848   0.4960   0.4967   0.5016
  0.5104   0.5130   0.5143   0.5223   0.5318   0.5340   0.5383   0.5504
  0.5520   0.5661   0.5672   0.5807   0.5813   0.5922   0.5995   0.5998
  0.6107   0.6109   0.6206   0.6218   0.6261   0.6304   0.6341   0.6378
  0.6471   0.6682   0.6715   0.6717   0.6964   0.7054   0.7055   0.7199
  0.7200   0.7392   0.7424   0.7832   0.7917   0.8027   0.8086   0.8206
  0.8216   0.8290   0.8315   0.8424   0.8462   0.8465   0.8509   0.8514
  0.8557   0.8582   0.8618   0.8665   0.8766   0.8833   0.8935   0.8968
  0.9068   0.9155   0.9178   0.9239   0.9244   0.9389   0.9427   0.9486
  0.9584   0.9618   0.9647   0.9657   0.9719   0.9737   0.9822   0.9879
  0.9953   0.9980   1.0081   1.0124   1.0257   1.0298   1.0422   1.0654
  1.0712   1.0814   1.0917   1.0966   1.1430   1.1607   1.1743   1.1791
  1.2113   1.2244   1.2346   1.2356   1.2501   1.2683   1.2734   1.2736
  1.3046   1.3160   1.3198   1.3251   1.3525   1.3627   1.3665   1.3829
  1.4090   1.4382   1.4683   1.4874   1.4881   1.5303   1.5532   1.5537
  1.5618   1.5709   1.5739   1.6050   1.6212   1.6520   1.6568   1.6860
  1.7076   1.7377   1.7405   1.7653   1.7765   1.7771   1.7924   1.8324
  1.8481   1.8651   1.8794   1.8924   1.8953   1.9053   1.9117   1.9359
  1.9572   1.9591   1.9869   1.9952   2.0189   2.0358   2.0481   2.0711
  2.1533   2.1619   2.1888   2.1888   2.2169   2.2310   2.2503   2.2675
  2.2765   2.2897   2.3004   2.3206   2.3233   2.3490   2.3549   2.3639
  2.3765   2.3996   2.4136   2.4215   2.4389   2.4547   2.4871   2.4935
  2.5026   2.5356   2.5375   2.5536   2.5629   2.5840   2.6023   2.6301
  2.6360   2.6474   2.6649   2.6815   2.7053   2.7148   2.7195   2.7369
  2.7446   2.7562   2.7716   2.7779   2.7964   2.8066   2.8236   2.8264
  2.8921   2.8990   2.9190   2.9626   3.0549   3.0724   3.0731   3.1220
  3.1426   3.1684   3.1788   3.2226   3.2425   3.2481   3.2710   3.3565
  3.3617   3.3918   3.5110   3.5250   3.5683   3.6749   3.7183   3.7793
  3.9028   3.9367   4.0014   4.0374   4.0903   4.4017   4.8043   4.8223
  9.7472   9.7828   9.8022   9.8158   9.8639   9.8722  23.3230  23.5232
 23.7922  23.8520  23.8664  23.9099  23.9536  23.9568  24.0275  24.0520
 24.0870  24.1511  25.8151  25.8176  25.8635  25.8939  26.0562  26.0790
 26.1190  26.2230  26.2491  26.3002  26.3946  26.4134  26.5658  26.6122
 26.6897  26.8443  26.8597  27.0111 215.7393 215.7769 215.8015 215.8153
215.8771 215.8909
 --------------------------------------------------------------

          Ground-State Mulliken Net Atomic Charges

     Atom                 Charge (a.u.)
  ----------------------------------------
      1 C                    -0.168673
      2 C                    -0.852191
      3 Cl                    0.531225
      4 C                     0.409894
      5 Cl                    0.479814
      6 C                    -1.432002
      7 H                     0.210856
      8 C                     0.424244
      9 Cl                    0.479844
     10 C                    -0.868643
     11 Cl                    0.529910
     12 C                     0.062740
     13 C                    -0.060738
     14 Cl                    0.336522
     15 C                    -0.118132
     16 H                     0.205053
     17 C                    -0.706359
     18 H                     0.169788
     19 C                    -0.119717
     20 H                     0.204618
     21 C                    -0.056050
     22 Cl                    0.337998
  ----------------------------------------
  Sum of atomic charges =     0.000000

 -----------------------------------------------------------------
                    Cartesian Multipole Moments
 -----------------------------------------------------------------
    Charge (ESU x 10^10)
                -0.0000
    Dipole Moment (Debye)
         X       1.7711      Y      -0.0405      Z      -1.0571
       Tot       2.0630
    Quadrupole Moments (Debye-Ang)
        XX    -131.4456     XY      -1.4146     YY    -148.1846
        XZ     -10.1561     YZ      -1.5144     ZZ    -142.3095
    Octopole Moments (Debye-Ang^2)
       XXX      10.5789    XXY      -5.0745    XYY     -15.0552
       YYY       0.9392    XXZ     -14.0605    XYZ      -1.6931
       YYZ       9.1862    XZZ       4.4160    YZZ       3.9827
       ZZZ       4.8479
    Hexadecapole Moments (Debye-Ang^3)
      XXXX   -3890.6235   XXXY     136.7309   XXYY    -859.1161
      XYYY     182.2973   YYYY    -943.5430   XXXZ     152.3588
      XXYZ      74.6139   XYYZ     107.3966   YYYZ     237.7271
      XXZZ   -1177.5335   XYZZ      74.1122   YYZZ    -750.4768
      XZZZ     260.0591   YZZZ     210.0687   ZZZZ   -3466.5880
 -----------------------------------------------------------------
 Calculating analytic gradient of the SCF energy
 Gradient of SCF Energy
            1           2           3           4           5           6
    1  -0.0041712  -0.0054065   0.0137624  -0.0000210   0.0021206   0.0019013
    2   0.0000510  -0.0029246  -0.0393814  -0.0001227   0.0001419  -0.0000491
    3   0.0025108  -0.0027376  -0.0228577  -0.0034099   0.0016242  -0.0010561
            7           8           9          10          11          12
    1  -0.0003746   0.0031258  -0.0004589  -0.0001042   0.0279233   0.0076422
    2  -0.0000158   0.0001034  -0.0002104   0.0029647   0.0384494  -0.0002226
    3   0.0002218   0.0016333  -0.0025804   0.0059404  -0.0020271  -0.0044749
           13          14          15          16          17          18
    1   0.0002008  -0.0118305  -0.0033168   0.0005099   0.0015871  -0.0000865
    2   0.0015775   0.0387032   0.0027649   0.0002307   0.0000137   0.0000262
    3   0.0021816   0.0269833  -0.0008755  -0.0004651  -0.0009798   0.0000271
           19          20          21          22
    1  -0.0010096   0.0006634  -0.0019662  -0.0306907
    2  -0.0027274  -0.0001851  -0.0013675  -0.0378198
    3   0.0034085  -0.0002219  -0.0011517  -0.0016934
 Max gradient component =       3.938E-02
 RMS gradient           =       1.203E-02
 Gradient time:  CPU 273.12 s  wall 273.15 s
 Geometry Optimization Parameters
   NAtoms,    NIC,     NZ,  NCons,   NDum,   NFix, NCnnct, MaxDiis
       22     171      22       0       0       0       0       0

 Cartesian Hessian Update
 Hessian updated using BFGS update


** GEOMETRY OPTIMIZATION IN DELOCALIZED INTERNAL COORDINATES **
   Searching for a Minimum

   Optimization Cycle:   3

                       Coordinates (Angstroms)
     ATOM                X               Y               Z
      1  C        -0.0026979040    0.0007133778    0.0017429359
      2  C        -0.0106765842    0.0388412948    1.4083669106
      3  Cl        1.4952264559    0.0912494570    2.2817430407
      4  C        -1.2108192100    0.0612563857    2.1181778090
      5  Cl       -1.2215510795    0.1154389488    3.8660309212
      6  C        -2.4234732749    0.0533352227    1.4465445316
      7  H        -3.3517451252    0.0734150243    2.0009720266
      8  C        -2.4400498581    0.0196069388    0.0609191887
      9  Cl       -3.9844979832   -0.0009057641   -0.7588553096
     10  C        -1.2455510257   -0.0099154686   -0.6582154681
     11  Cl       -1.3020474105   -0.0939012668   -2.3969617470
     12  C         1.2785297019   -0.0279072941   -0.7631955267
     13  C         2.3137860338   -0.9228969036   -0.4382876400
     14  Cl        2.1072005748   -2.0631925611    0.8682165371
     15  C         3.5083616186   -0.9518360244   -1.1455035088
     16  H         4.2766883658   -1.6608537213   -0.8654376398
     17  C         3.7031103994   -0.0829465021   -2.2106462000
     18  H         4.6328791554   -0.1041736035   -2.7656935031
     19  C         2.7028244907    0.8133214001   -2.5622882529
     20  H         2.8437965337    1.5016626074   -3.3854827627
     21  C         1.5135102004    0.8382317086   -1.8461180185
     22  Cl        0.3037585747    2.0108226445   -2.3061213338
   Point Group: c1    Number of degrees of freedom:    60


   Energy is  -3221.072970859

 Hessian updated using BFGS update

 59 Hessian modes will be used to form the next step
  Hessian Eigenvalues:
     0.016316    0.017505    0.019836    0.020575    0.020682    0.021678
     0.022479    0.022741    0.023497    0.024090    0.024090    0.024114
     0.024114    0.024135    0.024135    0.024142    0.024143    0.055164
     0.070638    0.101101    0.106863    0.159995    0.160000    0.160000
     0.160001    0.215946    0.220117    0.226475    0.227580    0.232408
     0.236542    0.238798    0.249240    0.249977    0.249993    0.249999
     0.251295    0.287618    0.289418    0.290263    0.292903    0.300984
     0.301033    0.316772    0.356662    0.356665    0.356680    0.402101
     0.406579    0.418417    0.425613    0.457040    0.458549    0.466538
     0.469926    0.478201    0.478202    0.479053    0.480410

 Minimum search - taking simple RFO step
 Searching for Lamda that Minimizes Along All modes
 Value Taken    Lamda =  -0.03723479
 Calculated Step too Large.  Step scaled by  0.536569
 Step Taken.  Stepsize is  0.300000

                             Maximum     Tolerance    Cnvgd?
         Gradient           0.052687      0.000300      NO
         Displacement       0.234254      0.001200      NO
         Energy change     -0.024206      0.000001      NO


 New Cartesian Coordinates Obtained by Inverse Iteration

 Displacement from previous Coordinates is:  0.344598
 ----------------------------------------------------------------
             Standard Nuclear Orientation (Angstroms)
    I     Atom           X                Y                Z
 ----------------------------------------------------------------
    1      C      -0.0029404839     0.0010207884     0.0019503596
    2      C      -0.0093110836     0.0646371952     1.4095045095
    3      Cl      1.4925559996     0.1479707325     2.2805304715
    4      C      -1.2116186864     0.0864784194     2.1190730761
    5      Cl     -1.2351264065     0.1700484759     3.8637705233
    6      C      -2.4241260225     0.0530393212     1.4469596717
    7      H      -3.3519908734     0.0729099323     2.0013156392
    8      C      -2.4420895717    -0.0058283118     0.0617633308
    9      Cl     -3.9906222747    -0.0555537198    -0.7449519703
   10      C      -1.2466411379    -0.0352042408    -0.6592599682
   11      Cl     -1.3037154712    -0.1498642719    -2.3927102859
   12      C       1.2761449421    -0.0276580032    -0.7619837497
   13      C       2.3037673686    -0.9413460240    -0.4582814119
   14      Cl      2.0914337101    -2.1093171771     0.8234151263
   15      C       3.4994286437    -0.9725456061    -1.1652290236
   16      H       4.2563591554    -1.6978909877    -0.8972619508
   17      C       3.7049312164    -0.0831309673    -2.2117711114
   18      H       4.6349187957    -0.1044735366    -2.7668764422
   19      C       2.7167671913     0.8337298875    -2.5458144030
   20      H       2.8634892259     1.5384295751    -3.3536085185
   21      C       1.5270849700     0.8566760170    -1.8285476554
   22      Cl      0.3378634427     2.0572384027    -2.2720792265
 ----------------------------------------------------------------
 Nuclear Repulsion Energy =        2153.26242019 hartrees
 There are       89 alpha and       89 beta electrons
 Applying Cartesian multipole field
    Component          Value
    ---------          -----
     (2,0,0)        1.00000E-11
     (0,2,0)        2.00000E-11
     (0,0,2)       -3.00000E-11
 Nucleus-field energy     =    -0.0000000354 hartrees
 Requested basis set is 6-311++G(d,p)
 There are 170 shells and 472 basis functions
 A cutoff of  1.0D-15 yielded  11155 shell pairs
 There are     94116 function pairs (    101321 Cartesian)
 Smallest overlap matrix eigenvalue = 2.02E-07
 Linear dependence detected in AO basis
 Number of orthogonalized atomic orbitals = 467
 Maximum deviation from orthogonality = 5.834E-10
 Guess from superposition of atomic densities
 Warning:  Energy on first SCF cycle will be non-variational
 SAD guess density has 178.000000 electrons

 -----------------------------------------------------------------------
  General SCF calculation program by
  Eric Jon Sundstrom, Paul Horn, Yuezhi Mao, Dmitri Zuev, Alec White,
  David Stuck, Shaama M.S., Shane Yost, Joonho Lee, David Small,
  Daniel Levine, Susi Lehtola, Hugh Burton, Evgeny Epifanovsky,
  Bang C. Huynh
 -----------------------------------------------------------------------
 Exchange:     0.2000 Hartree-Fock + 0.0800 Slater + 0.7200 B88
 Correlation:  0.1900 VWN1RPA + 0.8100 LYP
 Using SG-1 standard quadrature grid
 A restricted SCF calculation will be
 performed using DIIS
 SCF converges when DIIS error is below 1.0e-08
 ---------------------------------------
  Cycle       Energy         DIIS error
 ---------------------------------------
    1   -3225.4668243367      2.84e-02  
    2   -3220.9595433655      2.16e-03  
    3   -3220.8783380638      2.66e-03  
    4   -3221.0807037730      5.51e-04  
    5   -3221.0874351714      2.97e-04  
    6   -3221.0897864473      1.04e-04  
    7   -3221.0900707655      2.06e-05  
    8   -3221.0900797144      8.92e-06  
    9   -3221.0900818177      1.96e-06  
   10   -3221.0900819115      7.23e-07  
   11   -3221.0900819246      1.30e-07  
   12   -3221.0900819249      4.44e-08  
   13   -3221.0900819252      1.44e-08  
   14   -3221.0900819250      5.24e-09  Convergence criterion met
 ---------------------------------------
 SCF time:   CPU 751.63s  wall 751.00s 
 SCF   energy in the final basis set =    -3221.0900819250
 Total energy in the final basis set =    -3221.0900819250

 --------------------------------------------------------------

                    Orbital Energies (a.u.)
 --------------------------------------------------------------

 Alpha MOs
 -- Occupied --
********-101.5753-101.5690-101.5689-101.5648-101.5648 -10.2748 -10.2748
-10.2723 -10.2723 -10.2661 -10.2660 -10.2444 -10.2360 -10.2231 -10.2109
-10.2080 -10.2079  -9.4899  -9.4899  -9.4851  -9.4850  -9.4809  -9.4809
 -7.2548  -7.2546  -7.2499  -7.2496  -7.2456  -7.2455  -7.2448  -7.2447
 -7.2441  -7.2440  -7.2398  -7.2397  -7.2391  -7.2390  -7.2356  -7.2356
 -7.2351  -7.2350  -0.9614  -0.9307  -0.9215  -0.8959  -0.8856  -0.8707
 -0.8483  -0.8392  -0.8048  -0.7552  -0.7551  -0.7388  -0.6760  -0.6341
 -0.6231  -0.6143  -0.5518  -0.5488  -0.5291  -0.5130  -0.4982  -0.4786
 -0.4669  -0.4668  -0.4591  -0.4555  -0.4414  -0.4317  -0.4218  -0.4169
 -0.4027  -0.3984  -0.3893  -0.3842  -0.3620  -0.3544  -0.3479  -0.3401
 -0.3317  -0.3301  -0.3242  -0.3094  -0.3015  -0.2878  -0.2720  -0.2704
 -0.2528
 -- Virtual --
 -0.0766  -0.0545  -0.0476  -0.0381  -0.0324  -0.0176  -0.0082  -0.0065
  0.0025   0.0108   0.0146   0.0169   0.0283   0.0295   0.0357   0.0373
  0.0476   0.0511   0.0528   0.0578   0.0622   0.0736   0.0738   0.0795
  0.0830   0.0834   0.0882   0.0916   0.0978   0.0982   0.1036   0.1043
  0.1081   0.1123   0.1152   0.1164   0.1219   0.1238   0.1249   0.1266
  0.1293   0.1356   0.1357   0.1377   0.1380   0.1491   0.1500   0.1526
  0.1559   0.1605   0.1637   0.1715   0.1722   0.1786   0.1789   0.1804
  0.1883   0.2006   0.2013   0.2080   0.2111   0.2144   0.2194   0.2219
  0.2225   0.2243   0.2258   0.2324   0.2327   0.2439   0.2442   0.2469
  0.2524   0.2597   0.2639   0.2678   0.2690   0.2720   0.2727   0.2759
  0.2801   0.2839   0.2895   0.2905   0.2991   0.3037   0.3058   0.3107
  0.3160   0.3187   0.3197   0.3273   0.3278   0.3419   0.3483   0.3686
  0.3967   0.4222   0.4232   0.4282   0.4335   0.4476   0.4505   0.4521
  0.4534   0.4686   0.4711   0.4851   0.4864   0.4953   0.4954   0.4996
  0.5105   0.5155   0.5177   0.5189   0.5287   0.5325   0.5381   0.5487
  0.5535   0.5624   0.5678   0.5787   0.5816   0.5923   0.5977   0.6013
  0.6106   0.6118   0.6205   0.6222   0.6268   0.6296   0.6347   0.6369
  0.6499   0.6676   0.6714   0.6719   0.6955   0.7047   0.7050   0.7191
  0.7191   0.7401   0.7454   0.7823   0.7935   0.8034   0.8080   0.8217
  0.8246   0.8311   0.8377   0.8432   0.8473   0.8482   0.8511   0.8513
  0.8561   0.8591   0.8597   0.8719   0.8823   0.8843   0.8947   0.8968
  0.9086   0.9170   0.9186   0.9230   0.9280   0.9387   0.9445   0.9503
  0.9584   0.9622   0.9653   0.9660   0.9697   0.9710   0.9857   0.9861
  0.9921   0.9996   1.0028   1.0118   1.0146   1.0258   1.0400   1.0603
  1.0712   1.0871   1.0882   1.0914   1.1423   1.1593   1.1725   1.1765
  1.2117   1.2160   1.2332   1.2357   1.2470   1.2684   1.2730   1.2742
  1.3048   1.3138   1.3161   1.3233   1.3526   1.3639   1.3643   1.3823
  1.4107   1.4404   1.4699   1.4872   1.4874   1.5301   1.5531   1.5536
  1.5611   1.5691   1.5742   1.6061   1.6206   1.6509   1.6561   1.6853
  1.7072   1.7366   1.7415   1.7651   1.7755   1.7762   1.7909   1.8301
  1.8470   1.8621   1.8805   1.8920   1.8940   1.9085   1.9115   1.9357
  1.9563   1.9587   1.9848   1.9942   2.0179   2.0346   2.0485   2.0691
  2.1534   2.1609   2.1879   2.1882   2.2176   2.2463   2.2527   2.2662
  2.2872   2.2968   2.3003   2.3195   2.3276   2.3351   2.3506   2.3585
  2.3730   2.3940   2.4139   2.4166   2.4400   2.4543   2.4927   2.4985
  2.5011   2.5359   2.5363   2.5526   2.5611   2.5824   2.6008   2.6292
  2.6357   2.6461   2.6616   2.6813   2.7049   2.7123   2.7182   2.7361
  2.7442   2.7564   2.7713   2.7768   2.7950   2.8051   2.8225   2.8263
  2.8898   2.8976   2.9214   2.9646   3.0536   3.0714   3.0731   3.1202
  3.1375   3.1658   3.1784   3.2198   3.2426   3.2437   3.2691   3.3545
  3.3593   3.3901   3.5112   3.5255   3.5672   3.6727   3.7165   3.7797
  3.9020   3.9344   4.0021   4.0375   4.0910   4.3980   4.7996   4.8206
  9.7453   9.7841   9.7983   9.8190   9.8609   9.8681  23.3256  23.5247
 23.7897  23.8501  23.8644  23.9079  23.9482  23.9527  24.0248  24.0499
 24.0847  24.1492  25.8200  25.8219  25.9209  25.9556  26.0444  26.0511
 26.1082  26.1631  26.2032  26.3378  26.3392  26.4269  26.5652  26.6053
 26.6824  26.8404  26.8497  27.0118 215.7381 215.7789 215.7980 215.8212
215.8708 215.8833
 --------------------------------------------------------------

          Ground-State Mulliken Net Atomic Charges

     Atom                 Charge (a.u.)
  ----------------------------------------
      1 C                    -0.124294
      2 C                    -0.817020
      3 Cl                    0.496457
      4 C                     0.397581
      5 Cl                    0.485088
      6 C                    -1.459770
      7 H                     0.213870
      8 C                     0.415546
      9 Cl                    0.484924
     10 C                    -0.842880
     11 Cl                    0.495776
     12 C                     0.116000
     13 C                    -0.080825
     14 Cl                    0.305146
     15 C                    -0.103478
     16 H                     0.205932
     17 C                    -0.691749
     18 H                     0.170877
     19 C                    -0.103927
     20 H                     0.205505
     21 C                    -0.075560
     22 Cl                    0.306798
  ----------------------------------------
  Sum of atomic charges =     0.000000

 -----------------------------------------------------------------
                    Cartesian Multipole Moments
 -----------------------------------------------------------------
    Charge (ESU x 10^10)
                 0.0000
    Dipole Moment (Debye)
         X       1.7645      Y      -0.0412      Z      -1.0533
       Tot       2.0554
    Quadrupole Moments (Debye-Ang)
        XX    -131.3867     XY      -1.3275     YY    -147.9155
        XZ     -10.2800     YZ      -1.3721     ZZ    -142.3936
    Octopole Moments (Debye-Ang^2)
       XXX      10.0458    XXY      -5.1891    XYY     -14.2070
       YYY       0.8451    XXZ     -14.5824    XYZ      -1.7697
       YYZ       8.6844    XZZ       4.2831    YZZ       4.1171
       ZZZ       5.7369
    Hexadecapole Moments (Debye-Ang^3)
      XXXX   -3894.5510   XXXY     123.9308   XXYY    -863.4091
      XYYY     167.2626   YYYY    -977.4268   XXXZ     163.2937
      XXYZ      68.5640   XYYZ     110.2882   YYYZ     213.4894
      XXZZ   -1173.7818   XYZZ      72.0085   YYZZ    -751.2712
      XZZZ     272.2262   YZZZ     191.6681   ZZZZ   -3444.1072
 -----------------------------------------------------------------
 Calculating analytic gradient of the SCF energy
 Gradient of SCF Energy
            1           2           3           4           5           6
    1  -0.0012926  -0.0025811   0.0083290   0.0001682   0.0010805   0.0007578
    2  -0.0000146  -0.0025149  -0.0288240  -0.0001427   0.0001000  -0.0000297
    3   0.0008035  -0.0008780  -0.0167097  -0.0016544   0.0007851  -0.0004003
            7           8           9          10          11          12
    1  -0.0001599   0.0016036  -0.0001954  -0.0003632   0.0195837   0.0031274
    2  -0.0000317   0.0001485  -0.0001577   0.0024998   0.0282220  -0.0000765
    3   0.0001031   0.0006491  -0.0012832   0.0026125   0.0000148  -0.0018063
           13          14          15          16          17          18
    1   0.0006741  -0.0073589  -0.0016713   0.0002380   0.0009592  -0.0000260
    2   0.0009666   0.0283838   0.0015672   0.0001451  -0.0000037   0.0000252
    3   0.0020476   0.0188944  -0.0004504  -0.0002546  -0.0006133  -0.0000061
           19          20          21          22
    1  -0.0005278   0.0003240  -0.0015281  -0.0211411
    2  -0.0015082  -0.0000995  -0.0008343  -0.0278207
    3   0.0017188  -0.0000749  -0.0015525  -0.0019453
 Max gradient component =       2.882E-02
 RMS gradient           =       8.596E-03
 Gradient time:  CPU 269.63 s  wall 269.64 s
 Geometry Optimization Parameters
   NAtoms,    NIC,     NZ,  NCons,   NDum,   NFix, NCnnct, MaxDiis
       22     171      22       0       0       0       0       0

 Cartesian Hessian Update
 Hessian updated using BFGS update


** GEOMETRY OPTIMIZATION IN DELOCALIZED INTERNAL COORDINATES **
   Searching for a Minimum

   Optimization Cycle:   4

                       Coordinates (Angstroms)
     ATOM                X               Y               Z
      1  C        -0.0029404839    0.0010207884    0.0019503596
      2  C        -0.0093110836    0.0646371952    1.4095045095
      3  Cl        1.4925559996    0.1479707325    2.2805304715
      4  C        -1.2116186864    0.0864784194    2.1190730761
      5  Cl       -1.2351264065    0.1700484759    3.8637705233
      6  C        -2.4241260225    0.0530393212    1.4469596717
      7  H        -3.3519908734    0.0729099323    2.0013156392
      8  C        -2.4420895717   -0.0058283118    0.0617633308
      9  Cl       -3.9906222747   -0.0555537198   -0.7449519703
     10  C        -1.2466411379   -0.0352042408   -0.6592599682
     11  Cl       -1.3037154712   -0.1498642719   -2.3927102859
     12  C         1.2761449421   -0.0276580032   -0.7619837497
     13  C         2.3037673686   -0.9413460240   -0.4582814119
     14  Cl        2.0914337101   -2.1093171771    0.8234151263
     15  C         3.4994286437   -0.9725456061   -1.1652290236
     16  H         4.2563591554   -1.6978909877   -0.8972619508
     17  C         3.7049312164   -0.0831309673   -2.2117711114
     18  H         4.6349187957   -0.1044735366   -2.7668764422
     19  C         2.7167671913    0.8337298875   -2.5458144030
     20  H         2.8634892259    1.5384295751   -3.3536085185
     21  C         1.5270849700    0.8566760170   -1.8285476554
     22  Cl        0.3378634427    2.0572384027   -2.2720792265
   Point Group: c1    Number of degrees of freedom:    60


   Energy is  -3221.090081925

 Hessian updated using BFGS update

 60 Hessian modes will be used to form the next step
  Hessian Eigenvalues:
     0.016316    0.017505    0.019771    0.020575    0.020682    0.021678
     0.022466    0.022741    0.023496    0.024090    0.024090    0.024114
     0.024114    0.024135    0.024136    0.024142    0.024143    0.055007
     0.055166    0.101090    0.101487    0.159995    0.160000    0.160000
     0.160035    0.215946    0.220117    0.226395    0.227660    0.232408
     0.236591    0.238798    0.249508    0.249977    0.249993    0.249999
     0.252122    0.287829    0.289484    0.290263    0.292903    0.301033
     0.301105    0.316951    0.356665    0.356665    0.356669    0.356680
     0.402830    0.406604    0.418417    0.425613    0.457040    0.458549
     0.466543    0.470559    0.478201    0.478202    0.479128    0.480797

 Minimum search - taking simple RFO step
 Searching for Lamda that Minimizes Along All modes
 Value Taken    Lamda =  -0.02689019
 Calculated Step too Large.  Step scaled by  0.531570
 Step Taken.  Stepsize is  0.300000

                             Maximum     Tolerance    Cnvgd?
         Gradient           0.037933      0.000300      NO
         Displacement       0.230828      0.001200      NO
         Energy change     -0.017111      0.000001      NO


 New Cartesian Coordinates Obtained by Inverse Iteration

 Displacement from previous Coordinates is:  0.377342
 ----------------------------------------------------------------
             Standard Nuclear Orientation (Angstroms)
    I     Atom           X                Y                Z
 ----------------------------------------------------------------
    1      C      -0.0033212503     0.0012142595     0.0020943474
    2      C      -0.0071152729     0.0931890968     1.4081339420
    3      Cl      1.4948637094     0.2086901389     2.2731741797
    4      C      -1.2103736088     0.1148339952     2.1178889349
    5      Cl     -1.2407202162     0.2314089969     3.8595445448
    6      C      -2.4224702479     0.0528694733     1.4460577914
    7      H      -3.3501036533     0.0727394322     2.0004680321
    8      C      -2.4415009447    -0.0344376888     0.0619331953
    9      Cl     -3.9916918202    -0.1171688884    -0.7365933095
   10      C      -1.2454061746    -0.0635577550    -0.6598717946
   11      Cl     -1.2978270447    -0.2106670831    -2.3898563452
   12      C       1.2743519565    -0.0275356075    -0.7612613858
   13      C       2.2896857891    -0.9615440447    -0.4793085366
   14      Cl      2.0624421273    -2.1561310987     0.7773812796
   15      C       3.4860122836    -0.9948207934    -1.1858879699
   16      H       4.2313200581    -1.7371690364    -0.9329276668
   17      C       3.7040182342    -0.0830885179    -2.2110556599
   18      H       4.6341903878    -0.1043913553    -2.7660872324
   19      C       2.7294610487     0.8558943523    -2.5248500150
   20      H       2.8845563989     1.5776736313    -3.3156076778
   21      C       1.5395299755     0.8768856871    -1.8070600972
   22      Cl      0.3666609140     2.1044787066    -2.2264015660
 ----------------------------------------------------------------
 Nuclear Repulsion Energy =        2148.65611416 hartrees
 There are       89 alpha and       89 beta electrons
 Applying Cartesian multipole field
    Component          Value
    ---------          -----
     (2,0,0)        1.00000E-11
     (0,2,0)        2.00000E-11
     (0,0,2)       -3.00000E-11
 Nucleus-field energy     =    -0.0000000340 hartrees
 Requested basis set is 6-311++G(d,p)
 There are 170 shells and 472 basis functions
 A cutoff of  1.0D-15 yielded  11145 shell pairs
 There are     94034 function pairs (    101217 Cartesian)
 Smallest overlap matrix eigenvalue = 2.03E-07
 Linear dependence detected in AO basis
 Number of orthogonalized atomic orbitals = 467
 Maximum deviation from orthogonality = 8.152E-10
 Guess from superposition of atomic densities
 Warning:  Energy on first SCF cycle will be non-variational
 SAD guess density has 178.000000 electrons

 -----------------------------------------------------------------------
  General SCF calculation program by
  Eric Jon Sundstrom, Paul Horn, Yuezhi Mao, Dmitri Zuev, Alec White,
  David Stuck, Shaama M.S., Shane Yost, Joonho Lee, David Small,
  Daniel Levine, Susi Lehtola, Hugh Burton, Evgeny Epifanovsky,
  Bang C. Huynh
 -----------------------------------------------------------------------
 Exchange:     0.2000 Hartree-Fock + 0.0800 Slater + 0.7200 B88
 Correlation:  0.1900 VWN1RPA + 0.8100 LYP
 Using SG-1 standard quadrature grid
 A restricted SCF calculation will be
 performed using DIIS
 SCF converges when DIIS error is below 1.0e-08
 ---------------------------------------
  Cycle       Energy         DIIS error
 ---------------------------------------
    1   -3225.4380908631      2.84e-02  
    2   -3220.9724026067      2.15e-03  
    3   -3220.8929197347      2.65e-03  
    4   -3221.0931910951      5.44e-04  
    5   -3221.0996741038      2.98e-04  
    6   -3221.1020416414      1.03e-04  
    7   -3221.1023189217      2.04e-05  
    8   -3221.1023275880      8.94e-06  
    9   -3221.1023297049      1.90e-06  
   10   -3221.1023297920      7.16e-07  
   11   -3221.1023298045      1.22e-07  
   12   -3221.1023298050      4.20e-08  
   13   -3221.1023298050      1.47e-08  
   14   -3221.1023298050      5.57e-09  Convergence criterion met
 ---------------------------------------
 SCF time:   CPU 747.43s  wall 747.00s 
 SCF   energy in the final basis set =    -3221.1023298050
 Total energy in the final basis set =    -3221.1023298050

 --------------------------------------------------------------

                    Orbital Energies (a.u.)
 --------------------------------------------------------------

 Alpha MOs
 -- Occupied --
********-101.5755-101.5702-101.5701-101.5656-101.5656 -10.2750 -10.2750
-10.2724 -10.2724 -10.2662 -10.2662 -10.2441 -10.2357 -10.2231 -10.2111
-10.2081 -10.2080  -9.4901  -9.4900  -9.4860  -9.4860  -9.4815  -9.4814
 -7.2550  -7.2548  -7.2509  -7.2506  -7.2461  -7.2461  -7.2450  -7.2449
 -7.2443  -7.2442  -7.2408  -7.2407  -7.2401  -7.2400  -7.2361  -7.2361
 -7.2357  -7.2356  -0.9608  -0.9304  -0.9206  -0.8950  -0.8860  -0.8719
 -0.8470  -0.8397  -0.8045  -0.7552  -0.7549  -0.7388  -0.6757  -0.6332
 -0.6231  -0.6149  -0.5515  -0.5484  -0.5292  -0.5135  -0.4979  -0.4788
 -0.4668  -0.4665  -0.4581  -0.4556  -0.4403  -0.4316  -0.4190  -0.4171
 -0.4023  -0.3984  -0.3878  -0.3820  -0.3610  -0.3527  -0.3483  -0.3401
 -0.3323  -0.3296  -0.3244  -0.3140  -0.3044  -0.2908  -0.2709  -0.2704
 -0.2554
 -- Virtual --
 -0.0759  -0.0546  -0.0473  -0.0381  -0.0339  -0.0175  -0.0081  -0.0061
  0.0025   0.0107   0.0147   0.0169   0.0284   0.0294   0.0355   0.0375
  0.0473   0.0511   0.0527   0.0579   0.0615   0.0736   0.0736   0.0794
  0.0824   0.0834   0.0881   0.0913   0.0979   0.0983   0.1036   0.1044
  0.1085   0.1122   0.1144   0.1164   0.1217   0.1237   0.1249   0.1267
  0.1292   0.1351   0.1354   0.1371   0.1379   0.1487   0.1495   0.1519
  0.1557   0.1599   0.1632   0.1714   0.1715   0.1772   0.1784   0.1803
  0.1867   0.1992   0.1999   0.2077   0.2125   0.2150   0.2198   0.2219
  0.2231   0.2249   0.2266   0.2331   0.2334   0.2428   0.2432   0.2471
  0.2525   0.2595   0.2630   0.2680   0.2689   0.2702   0.2729   0.2753
  0.2789   0.2856   0.2892   0.2902   0.2994   0.3015   0.3053   0.3099
  0.3167   0.3174   0.3226   0.3269   0.3317   0.3415   0.3479   0.3685
  0.3975   0.4213   0.4233   0.4276   0.4337   0.4467   0.4513   0.4544
  0.4555   0.4683   0.4707   0.4865   0.4885   0.4941   0.4949   0.5006
  0.5101   0.5142   0.5167   0.5180   0.5271   0.5303   0.5379   0.5480
  0.5560   0.5607   0.5705   0.5803   0.5824   0.5924   0.5966   0.6021
  0.6107   0.6127   0.6208   0.6209   0.6262   0.6329   0.6347   0.6360
  0.6539   0.6655   0.6710   0.6753   0.6941   0.7028   0.7052   0.7181
  0.7199   0.7398   0.7499   0.7825   0.7948   0.8043   0.8081   0.8212
  0.8252   0.8319   0.8404   0.8444   0.8478   0.8493   0.8503   0.8511
  0.8556   0.8591   0.8613   0.8727   0.8848   0.8868   0.8927   0.9000
  0.9098   0.9178   0.9184   0.9228   0.9325   0.9390   0.9426   0.9500
  0.9580   0.9589   0.9655   0.9664   0.9676   0.9681   0.9820   0.9866
  0.9924   0.9981   1.0030   1.0081   1.0130   1.0235   1.0394   1.0562
  1.0714   1.0845   1.0891   1.0925   1.1437   1.1579   1.1719   1.1741
  1.2073   1.2125   1.2318   1.2368   1.2441   1.2690   1.2745   1.2792
  1.3044   1.3107   1.3153   1.3226   1.3519   1.3621   1.3668   1.3821
  1.4137   1.4432   1.4724   1.4874   1.4876   1.5296   1.5537   1.5540
  1.5614   1.5675   1.5752   1.6077   1.6201   1.6499   1.6551   1.6848
  1.7071   1.7364   1.7435   1.7652   1.7750   1.7758   1.7896   1.8282
  1.8464   1.8595   1.8822   1.8917   1.8926   1.9126   1.9129   1.9361
  1.9558   1.9577   1.9834   1.9925   2.0176   2.0335   2.0489   2.0676
  2.1527   2.1594   2.1871   2.1892   2.2186   2.2525   2.2579   2.2643
  2.2850   2.2943   2.3152   2.3166   2.3209   2.3233   2.3436   2.3602
  2.3726   2.3968   2.4099   2.4217   2.4409   2.4546   2.4957   2.4974
  2.5048   2.5358   2.5361   2.5511   2.5607   2.5803   2.5998   2.6291
  2.6350   2.6459   2.6602   2.6820   2.7050   2.7111   2.7178   2.7358
  2.7438   2.7561   2.7715   2.7761   2.7946   2.8040   2.8214   2.8269
  2.8874   2.8970   2.9252   2.9673   3.0533   3.0713   3.0736   3.1183
  3.1337   3.1647   3.1779   3.2179   3.2407   3.2436   3.2679   3.3535
  3.3580   3.3894   3.5122   3.5261   3.5672   3.6718   3.7154   3.7804
  3.9016   3.9345   4.0028   4.0377   4.0915   4.3921   4.7968   4.8206
  9.7455   9.7864   9.7979   9.8333   9.8550   9.8617  23.3275  23.5262
 23.7893  23.8512  23.8639  23.9082  23.9458  23.9516  24.0283  24.0487
 24.0831  24.1478  25.8193  25.8211  25.9592  25.9953  25.9985  26.0082
 26.0946  26.1366  26.1825  26.3302  26.3695  26.4310  26.5645  26.6010
 26.6807  26.8374  26.8443  27.0142 215.7389 215.7817 215.7985 215.8404
215.8618 215.8735
 --------------------------------------------------------------

          Ground-State Mulliken Net Atomic Charges

     Atom                 Charge (a.u.)
  ----------------------------------------
      1 C                    -0.069903
      2 C                    -0.819474
      3 Cl                    0.453075
      4 C                     0.406034
      5 Cl                    0.492845
      6 C                    -1.452921
      7 H                     0.216494
      8 C                     0.426358
      9 Cl                    0.492554
     10 C                    -0.852190
     11 Cl                    0.452880
     12 C                     0.182063
     13 C                    -0.112430
     14 Cl                    0.268998
     15 C                    -0.081102
     16 H                     0.206696
     17 C                    -0.670377
     18 H                     0.171822
     19 C                    -0.080991
     20 H                     0.206264
     21 C                    -0.107189
     22 Cl                    0.270494
  ----------------------------------------
  Sum of atomic charges =     0.000000

 -----------------------------------------------------------------
                    Cartesian Multipole Moments
 -----------------------------------------------------------------
    Charge (ESU x 10^10)
                 0.0000
    Dipole Moment (Debye)
         X       1.7582      Y      -0.0415      Z      -1.0494
       Tot       2.0480
    Quadrupole Moments (Debye-Ang)
        XX    -131.3270     XY      -1.2576     YY    -147.6852
        XZ     -10.4054     YZ      -1.2579     ZZ    -142.4788
    Octopole Moments (Debye-Ang^2)
       XXX       9.3858    XXY      -5.2066    XYY     -13.4858
       YYY       0.7902    XXZ     -15.0406    XYZ      -1.8049
       YYZ       8.2611    XZZ       4.0955    YZZ       4.1793
       ZZZ       6.7147
    Hexadecapole Moments (Debye-Ang^3)
      XXXX   -3886.4567   XXXY     109.2537   XXYY    -866.2817
      XYYY     150.1036   YYYY   -1016.3257   XXXZ     171.8970
      XXYZ      61.3813   XYYZ     112.1668   YYYZ     186.0738
      XXZZ   -1166.8164   XYZZ      68.8915   YYZZ    -751.6501
      XZZZ     282.1803   YZZZ     169.9774   ZZZZ   -3414.2854
 -----------------------------------------------------------------
 Calculating analytic gradient of the SCF energy
 Gradient of SCF Energy
            1           2           3           4           5           6
    1   0.0000503  -0.0009467   0.0049564   0.0002565   0.0005078   0.0001407
    2  -0.0000435  -0.0021537  -0.0209600  -0.0001532   0.0000614  -0.0000200
    3  -0.0000020  -0.0000584  -0.0120775  -0.0007027   0.0003397  -0.0000700
            7           8           9          10          11          12
    1  -0.0000494   0.0007548  -0.0000649  -0.0002879   0.0136720   0.0007032
    2  -0.0000432   0.0001573  -0.0001081   0.0021131   0.0206022   0.0000134
    3   0.0000452   0.0001579  -0.0005841   0.0008010   0.0009573  -0.0003911
           13          14          15          16          17          18
    1   0.0007428  -0.0044624  -0.0007328   0.0000689   0.0005906  -0.0000002
    2   0.0009933   0.0204500   0.0008593   0.0000702  -0.0000164   0.0000245
    3   0.0016275   0.0133870  -0.0002250  -0.0001043  -0.0003992  -0.0000176
           19          20          21          22
    1  -0.0002286   0.0000901  -0.0011002  -0.0146612
    2  -0.0007769  -0.0000280  -0.0009634  -0.0200783
    3   0.0007636   0.0000054  -0.0014276  -0.0020252
 Max gradient component =       2.096E-02
 RMS gradient           =       6.138E-03
 Gradient time:  CPU 278.82 s  wall 278.82 s
 Geometry Optimization Parameters
   NAtoms,    NIC,     NZ,  NCons,   NDum,   NFix, NCnnct, MaxDiis
       22     171      22       0       0       0       0       0

 Cartesian Hessian Update
 Hessian updated using BFGS update


** GEOMETRY OPTIMIZATION IN DELOCALIZED INTERNAL COORDINATES **
   Searching for a Minimum

   Optimization Cycle:   5

                       Coordinates (Angstroms)
     ATOM                X               Y               Z
      1  C        -0.0033212503    0.0012142595    0.0020943474
      2  C        -0.0071152729    0.0931890968    1.4081339420
      3  Cl        1.4948637094    0.2086901389    2.2731741797
      4  C        -1.2103736088    0.1148339952    2.1178889349
      5  Cl       -1.2407202162    0.2314089969    3.8595445448
      6  C        -2.4224702479    0.0528694733    1.4460577914
      7  H        -3.3501036533    0.0727394322    2.0004680321
      8  C        -2.4415009447   -0.0344376888    0.0619331953
      9  Cl       -3.9916918202   -0.1171688884   -0.7365933095
     10  C        -1.2454061746   -0.0635577550   -0.6598717946
     11  Cl       -1.2978270447   -0.2106670831   -2.3898563452
     12  C         1.2743519565   -0.0275356075   -0.7612613858
     13  C         2.2896857891   -0.9615440447   -0.4793085366
     14  Cl        2.0624421273   -2.1561310987    0.7773812796
     15  C         3.4860122836   -0.9948207934   -1.1858879699
     16  H         4.2313200581   -1.7371690364   -0.9329276668
     17  C         3.7040182342   -0.0830885179   -2.2110556599
     18  H         4.6341903878   -0.1043913553   -2.7660872324
     19  C         2.7294610487    0.8558943523   -2.5248500150
     20  H         2.8845563989    1.5776736313   -3.3156076778
     21  C         1.5395299755    0.8768856871   -1.8070600972
     22  Cl        0.3666609140    2.1044787066   -2.2264015660
   Point Group: c1    Number of degrees of freedom:    60


   Energy is  -3221.102329805

 Hessian updated using BFGS update

 60 Hessian modes will be used to form the next step
  Hessian Eigenvalues:
     0.016315    0.017505    0.019673    0.020575    0.020682    0.021679
     0.022429    0.022741    0.023495    0.024090    0.024090    0.024114
     0.024114    0.024135    0.024136    0.024142    0.024143    0.042757
     0.055164    0.098989    0.101105    0.159995    0.160000    0.160000
     0.160075    0.215946    0.220124    0.226252    0.227673    0.232408
     0.236598    0.238798    0.249670    0.249977    0.249993    0.250001
     0.252633    0.287916    0.289358    0.290263    0.292903    0.301033
     0.301153    0.317049    0.356665    0.356665    0.356672    0.356681
     0.403051    0.406629    0.418417    0.425613    0.457040    0.458549
     0.466543    0.470813    0.478201    0.478202    0.479153    0.481067

 Minimum search - taking simple RFO step
 Searching for Lamda that Minimizes Along All modes
 Value Taken    Lamda =  -0.01918858
 Calculated Step too Large.  Step scaled by  0.536820
 Step Taken.  Stepsize is  0.300000

                             Maximum     Tolerance    Cnvgd?
         Gradient           0.027163      0.000300      NO
         Displacement       0.228466      0.001200      NO
         Energy change     -0.012248      0.000001      NO


 New Cartesian Coordinates Obtained by Inverse Iteration

 Displacement from previous Coordinates is:  0.400765
 ----------------------------------------------------------------
             Standard Nuclear Orientation (Angstroms)
    I     Atom           X                Y                Z
 ----------------------------------------------------------------
    1      C      -0.0037393561     0.0010764593     0.0021065591
    2      C      -0.0049216450     0.1233334175     1.4048473287
    3      Cl      1.4993959279     0.2711434600     2.2616472639
    4      C      -1.2083170602     0.1454118443     2.1150757689
    5      Cl     -1.2419047071     0.2973762946     3.8533869032
    6      C      -2.4196168177     0.0530470742     1.4444376026
    7      H      -3.3471363410     0.0733540948     1.9989450096
    8      C      -2.4392582490    -0.0651601155     0.0621908956
    9      Cl     -3.9894102456    -0.1830683450    -0.7307504174
   10      C      -1.2427518289    -0.0941467636    -0.6596887724
   11      Cl     -1.2875265037    -0.2744582751    -2.3870549999
   12      C       1.2733018241    -0.0276570092    -0.7610246397
   13      C       2.2732589032    -0.9827987083    -0.5014111342
   14      Cl      2.0250451206    -2.2020799646     0.7297570750
   15      C       3.4699427426    -1.0177647215    -1.2076153780
   16      H       4.2037208032    -1.7770139575    -0.9720806827
   17      C       3.7015644667    -0.0827655127    -2.2092013311
   18      H       4.6318967432    -0.1038440975    -2.7641029927
   19      C       2.7417583187     0.8789888044    -2.5007598111
   20      H       2.9074317857     1.6178251828    -3.2733161244
   21      C       1.5516174813     0.8980740495    -1.7828743161
   22      Cl      0.3922112868     2.1504926902    -2.1726068167
 ----------------------------------------------------------------
 Nuclear Repulsion Energy =        2145.24577677 hartrees
 There are       89 alpha and       89 beta electrons
 Applying Cartesian multipole field
    Component          Value
    ---------          -----
     (2,0,0)        1.00000E-11
     (0,2,0)        2.00000E-11
     (0,0,2)       -3.00000E-11
 Nucleus-field energy     =    -0.0000000325 hartrees
 Requested basis set is 6-311++G(d,p)
 There are 170 shells and 472 basis functions
 A cutoff of  1.0D-15 yielded  11137 shell pairs
 There are     94034 function pairs (    101225 Cartesian)
 Smallest overlap matrix eigenvalue = 2.02E-07
 Linear dependence detected in AO basis
 Number of orthogonalized atomic orbitals = 467
 Maximum deviation from orthogonality = 6.387E-10
 Guess from superposition of atomic densities
 Warning:  Energy on first SCF cycle will be non-variational
 SAD guess density has 178.000000 electrons

 -----------------------------------------------------------------------
  General SCF calculation program by
  Eric Jon Sundstrom, Paul Horn, Yuezhi Mao, Dmitri Zuev, Alec White,
  David Stuck, Shaama M.S., Shane Yost, Joonho Lee, David Small,
  Daniel Levine, Susi Lehtola, Hugh Burton, Evgeny Epifanovsky,
  Bang C. Huynh
 -----------------------------------------------------------------------
 Exchange:     0.2000 Hartree-Fock + 0.0800 Slater + 0.7200 B88
 Correlation:  0.1900 VWN1RPA + 0.8100 LYP
 Using SG-1 standard quadrature grid
 A restricted SCF calculation will be
 performed using DIIS
 SCF converges when DIIS error is below 1.0e-08
 ---------------------------------------
  Cycle       Energy         DIIS error
 ---------------------------------------
    1   -3225.4174120125      2.83e-02  
    2   -3220.9815881440      2.15e-03  
    3   -3220.9038623914      2.64e-03  
    4   -3221.1023634160      5.34e-04  
    5   -3221.1085266514      2.95e-04  
    6   -3221.1108455382      1.03e-04  
    7   -3221.1111225645      2.02e-05  
    8   -3221.1111310132      8.94e-06  
    9   -3221.1111331388      1.85e-06  
   10   -3221.1111332200      7.07e-07  
   11   -3221.1111332325      1.17e-07  
   12   -3221.1111332329      4.08e-08  
   13   -3221.1111332330      1.62e-08  
   14   -3221.1111332331      5.75e-09  Convergence criterion met
 ---------------------------------------
 SCF time:   CPU 775.94s  wall 776.00s 
 SCF   energy in the final basis set =    -3221.1111332331
 Total energy in the final basis set =    -3221.1111332331

 --------------------------------------------------------------

                    Orbital Energies (a.u.)
 --------------------------------------------------------------

 Alpha MOs
 -- Occupied --
********-101.5756-101.5713-101.5712-101.5664-101.5664 -10.2751 -10.2750
-10.2726 -10.2725 -10.2662 -10.2662 -10.2436 -10.2351 -10.2232 -10.2112
-10.2082 -10.2082  -9.4903  -9.4902  -9.4869  -9.4868  -9.4820  -9.4820
 -7.2552  -7.2549  -7.2517  -7.2515  -7.2467  -7.2467  -7.2451  -7.2450
 -7.2445  -7.2444  -7.2416  -7.2415  -7.2410  -7.2408  -7.2367  -7.2367
 -7.2362  -7.2362  -0.9604  -0.9302  -0.9199  -0.8941  -0.8863  -0.8727
 -0.8462  -0.8400  -0.8043  -0.7553  -0.7549  -0.7390  -0.6755  -0.6325
 -0.6231  -0.6158  -0.5513  -0.5482  -0.5292  -0.5142  -0.4975  -0.4790
 -0.4669  -0.4662  -0.4576  -0.4556  -0.4395  -0.4315  -0.4172  -0.4165
 -0.4018  -0.3985  -0.3865  -0.3802  -0.3602  -0.3510  -0.3487  -0.3402
 -0.3329  -0.3292  -0.3247  -0.3180  -0.3087  -0.2913  -0.2708  -0.2700
 -0.2575
 -- Virtual --
 -0.0748  -0.0547  -0.0471  -0.0384  -0.0354  -0.0175  -0.0081  -0.0059
  0.0025   0.0106   0.0145   0.0168   0.0284   0.0293   0.0353   0.0377
  0.0471   0.0510   0.0526   0.0579   0.0608   0.0732   0.0734   0.0792
  0.0819   0.0833   0.0878   0.0913   0.0975   0.0989   0.1036   0.1046
  0.1089   0.1121   0.1136   0.1163   0.1213   0.1236   0.1251   0.1267
  0.1291   0.1343   0.1350   0.1367   0.1380   0.1485   0.1488   0.1513
  0.1554   0.1596   0.1627   0.1705   0.1719   0.1756   0.1782   0.1803
  0.1851   0.1972   0.1988   0.2072   0.2148   0.2155   0.2205   0.2221
  0.2240   0.2257   0.2276   0.2337   0.2343   0.2416   0.2424   0.2471
  0.2529   0.2595   0.2620   0.2667   0.2684   0.2695   0.2734   0.2750
  0.2773   0.2874   0.2889   0.2898   0.2983   0.3008   0.3046   0.3095
  0.3156   0.3178   0.3242   0.3261   0.3357   0.3410   0.3482   0.3684
  0.3980   0.4204   0.4236   0.4268   0.4338   0.4453   0.4506   0.4553
  0.4606   0.4686   0.4703   0.4871   0.4908   0.4945   0.4948   0.5026
  0.5082   0.5120   0.5130   0.5204   0.5263   0.5278   0.5375   0.5485
  0.5589   0.5600   0.5724   0.5825   0.5868   0.5927   0.5964   0.6023
  0.6114   0.6132   0.6196   0.6209   0.6256   0.6317   0.6358   0.6396
  0.6583   0.6639   0.6704   0.6801   0.6925   0.6999   0.7057   0.7170
  0.7224   0.7395   0.7545   0.7832   0.7956   0.8057   0.8089   0.8206
  0.8251   0.8329   0.8390   0.8454   0.8477   0.8491   0.8506   0.8508
  0.8545   0.8619   0.8630   0.8719   0.8853   0.8875   0.8896   0.9027
  0.9095   0.9162   0.9200   0.9233   0.9364   0.9385   0.9394   0.9446
  0.9522   0.9547   0.9652   0.9662   0.9680   0.9702   0.9822   0.9824
  0.9930   0.9956   1.0050   1.0085   1.0142   1.0225   1.0384   1.0531
  1.0719   1.0818   1.0893   1.0969   1.1462   1.1565   1.1721   1.1725
  1.2005   1.2137   1.2310   1.2367   1.2430   1.2698   1.2747   1.2883
  1.3039   1.3073   1.3187   1.3222   1.3504   1.3604   1.3706   1.3818
  1.4176   1.4466   1.4751   1.4882   1.4888   1.5286   1.5543   1.5554
  1.5624   1.5661   1.5765   1.6095   1.6195   1.6493   1.6542   1.6842
  1.7076   1.7369   1.7461   1.7655   1.7749   1.7756   1.7882   1.8266
  1.8462   1.8571   1.8836   1.8913   1.8917   1.9144   1.9183   1.9366
  1.9557   1.9563   1.9825   1.9906   2.0176   2.0326   2.0492   2.0663
  2.1513   2.1577   2.1863   2.1918   2.2203   2.2513   2.2615   2.2670
  2.2818   2.2903   2.3048   2.3100   2.3229   2.3257   2.3427   2.3615
  2.3735   2.4029   2.4083   2.4259   2.4414   2.4548   2.4949   2.4954
  2.5068   2.5354   2.5368   2.5497   2.5620   2.5778   2.5996   2.6279
  2.6332   2.6477   2.6602   2.6830   2.7051   2.7105   2.7181   2.7359
  2.7429   2.7554   2.7717   2.7757   2.7947   2.8027   2.8203   2.8280
  2.8842   2.8970   2.9295   2.9705   3.0537   3.0719   3.0742   3.1167
  3.1310   3.1645   3.1778   3.2170   3.2396   3.2452   3.2672   3.3530
  3.3575   3.3891   3.5142   3.5267   3.5680   3.6722   3.7150   3.7812
  3.9015   3.9362   4.0034   4.0379   4.0921   4.3849   4.7957   4.8215
  9.7474   9.7881   9.7992   9.8471   9.8543   9.8588  23.3290  23.5276
 23.7902  23.8538  23.8642  23.9098  23.9452  23.9522  24.0351  24.0480
 24.0823  24.1467  25.8170  25.8183  25.9466  25.9594  25.9785  26.0186
 26.0959  26.1321  26.1741  26.3404  26.3829  26.4219  26.5645  26.5992
 26.6839  26.8331  26.8412  27.0136 215.7411 215.7834 215.8007 215.8510
215.8632 215.8723
 --------------------------------------------------------------

          Ground-State Mulliken Net Atomic Charges

     Atom                 Charge (a.u.)
  ----------------------------------------
      1 C                    -0.010818
      2 C                    -0.859264
      3 Cl                    0.406402
      4 C                     0.433855
      5 Cl                    0.502313
      6 C                    -1.412278
      7 H                     0.218885
      8 C                     0.453659
      9 Cl                    0.502053
     10 C                    -0.893413
     11 Cl                    0.406387
     12 C                     0.257554
     13 C                    -0.158549
     14 Cl                    0.232471
     15 C                    -0.051017
     16 H                     0.207337
     17 C                    -0.642475
     18 H                     0.172599
     19 C                    -0.051289
     20 H                     0.206873
     21 C                    -0.155035
     22 Cl                    0.233748
  ----------------------------------------
  Sum of atomic charges =     0.000000

 -----------------------------------------------------------------
                    Cartesian Multipole Moments
 -----------------------------------------------------------------
    Charge (ESU x 10^10)
                 0.0000
    Dipole Moment (Debye)
         X       1.7523      Y      -0.0410      Z      -1.0454
       Tot       2.0408
    Quadrupole Moments (Debye-Ang)
        XX    -131.2755     XY      -1.2035     YY    -147.4773
        XZ     -10.5194     YZ      -1.1707     ZZ    -142.5598
    Octopole Moments (Debye-Ang^2)
       XXX       8.7022    XXY      -5.1280    XYY     -12.8360
       YYY       0.7920    XXZ     -15.4423    XYZ      -1.8084
       YYZ       7.8827    XZZ       3.8898    YZZ       4.1919
       ZZZ       7.7025
    Hexadecapole Moments (Debye-Ang^3)
      XXXX   -3871.3274   XXXY      93.3348   XXYY    -868.4630
      XYYY     131.5532   YYYY   -1059.0035   XXXZ     179.4230
      XXYZ      53.2970   XYYZ     113.5514   YYYZ     156.2861
      XXZZ   -1157.7643   XYZZ      64.9555   YYZZ    -751.7193
      XZZZ     291.2027   YZZZ     145.6887   ZZZZ   -3378.9832
 -----------------------------------------------------------------
 Calculating analytic gradient of the SCF energy
 Gradient of SCF Energy
            1           2           3           4           5           6
    1   0.0004152  -0.0001686   0.0030587   0.0002842   0.0002327  -0.0001175
    2  -0.0000392  -0.0018347  -0.0151088  -0.0001270   0.0000284  -0.0000132
    3  -0.0002334   0.0001211  -0.0086093  -0.0002613   0.0001413   0.0000511
            7           8           9          10          11          12
    1  -0.0000007   0.0003402  -0.0000098  -0.0000923   0.0095705  -0.0002624
    2  -0.0000473   0.0001131  -0.0000635   0.0017906   0.0149325   0.0000590
    3   0.0000232  -0.0000387  -0.0002572   0.0000368   0.0011197   0.0001509
           13          14          15          16          17          18
    1   0.0006258  -0.0027568  -0.0002678  -0.0000164   0.0003837   0.0000077
    2   0.0012381   0.0144856   0.0004185   0.0000273  -0.0000194   0.0000223
    3   0.0012174   0.0095708  -0.0000830  -0.0000210  -0.0002706  -0.0000183
           19          20          21          22
    1  -0.0000947  -0.0000354  -0.0008028  -0.0102937
    2  -0.0003322   0.0000092  -0.0012844  -0.0142549
    3   0.0002679   0.0000384  -0.0011100  -0.0018357
 Max gradient component =       1.511E-02
 RMS gradient           =       4.377E-03
 Gradient time:  CPU 268.91 s  wall 268.92 s
 Geometry Optimization Parameters
   NAtoms,    NIC,     NZ,  NCons,   NDum,   NFix, NCnnct, MaxDiis
       22     171      22       0       0       0       0       0

 Cartesian Hessian Update
 Hessian updated using BFGS update


** GEOMETRY OPTIMIZATION IN DELOCALIZED INTERNAL COORDINATES **
   Searching for a Minimum

   Optimization Cycle:   6

                       Coordinates (Angstroms)
     ATOM                X               Y               Z
      1  C        -0.0037393561    0.0010764593    0.0021065591
      2  C        -0.0049216450    0.1233334175    1.4048473287
      3  Cl        1.4993959279    0.2711434600    2.2616472639
      4  C        -1.2083170602    0.1454118443    2.1150757689
      5  Cl       -1.2419047071    0.2973762946    3.8533869032
      6  C        -2.4196168177    0.0530470742    1.4444376026
      7  H        -3.3471363410    0.0733540948    1.9989450096
      8  C        -2.4392582490   -0.0651601155    0.0621908956
      9  Cl       -3.9894102456   -0.1830683450   -0.7307504174
     10  C        -1.2427518289   -0.0941467636   -0.6596887724
     11  Cl       -1.2875265037   -0.2744582751   -2.3870549999
     12  C         1.2733018241   -0.0276570092   -0.7610246397
     13  C         2.2732589032   -0.9827987083   -0.5014111342
     14  Cl        2.0250451206   -2.2020799646    0.7297570750
     15  C         3.4699427426   -1.0177647215   -1.2076153780
     16  H         4.2037208032   -1.7770139575   -0.9720806827
     17  C         3.7015644667   -0.0827655127   -2.2092013311
     18  H         4.6318967432   -0.1038440975   -2.7641029927
     19  C         2.7417583187    0.8789888044   -2.5007598111
     20  H         2.9074317857    1.6178251828   -3.2733161244
     21  C         1.5516174813    0.8980740495   -1.7828743161
     22  Cl        0.3922112868    2.1504926902   -2.1726068167
   Point Group: c1    Number of degrees of freedom:    60


   Energy is  -3221.111133233

 Hessian updated using BFGS update

 60 Hessian modes will be used to form the next step
  Hessian Eigenvalues:
     0.016315    0.017505    0.019450    0.020575    0.020682    0.021679
     0.022345    0.022741    0.023498    0.024089    0.024090    0.024114
     0.024114    0.024135    0.024136    0.024142    0.024143    0.033265
     0.055164    0.097013    0.101105    0.159995    0.160000    0.160000
     0.160097    0.215947    0.220144    0.226131    0.227644    0.232409
     0.236584    0.238798    0.249747    0.249977    0.249993    0.250002
     0.252814    0.287928    0.289250    0.290263    0.292903    0.301033
     0.301164    0.317047    0.356665    0.356665    0.356673    0.356680
     0.402994    0.406643    0.418417    0.425613    0.457040    0.458549
     0.466539    0.470862    0.478201    0.478202    0.479157    0.481136

 Minimum search - taking simple RFO step
 Searching for Lamda that Minimizes Along All modes
 Value Taken    Lamda =  -0.01361030
 Calculated Step too Large.  Step scaled by  0.546323
 Step Taken.  Stepsize is  0.300000

                             Maximum     Tolerance    Cnvgd?
         Gradient           0.019410      0.000300      NO
         Displacement       0.227685      0.001200      NO
         Energy change     -0.008803      0.000001      NO


 New Cartesian Coordinates Obtained by Inverse Iteration

 Displacement from previous Coordinates is:  0.409877
 ----------------------------------------------------------------
             Standard Nuclear Orientation (Angstroms)
    I     Atom           X                Y                Z
 ----------------------------------------------------------------
    1      C      -0.0042074464     0.0004823395     0.0020821863
    2      C      -0.0035198227     0.1538041719     1.4004010471
    3      Cl      1.5034763003     0.3337892354     2.2481688671
    4      C      -1.2066562719     0.1767628696     2.1112223480
    5      Cl     -1.2418002672     0.3652629709     3.8455976949
    6      C      -2.4167270475     0.0536458463     1.4427305710
    7      H      -3.3442380372     0.0748936377     1.9972736672
    8      C      -2.4363736783    -0.0964400466     0.0632378507
    9      Cl     -3.9853860489    -0.2502261310    -0.7250675288
   10      C      -1.2395870256    -0.1258244144    -0.6583246297
   11      Cl     -1.2760984278    -0.3396931049    -2.3829424685
   12      C       1.2729251100    -0.0280773897    -0.7611655283
   13      C       2.2560318707    -1.0044144451    -0.5246460164
   14      Cl      1.9849008853    -2.2462249105     0.6807435154
   15      C       3.4528854637    -1.0404251995    -1.2305539498
   16      H       4.1753741671    -1.8159329551    -1.0140928733
   17      C       3.6987761113    -0.0821999109    -2.2070028457
   18      H       4.6292532880    -0.1028566545    -2.7617595235
   19      C       2.7544471691     0.9020414631    -2.4748703620
   20      H       2.9321873367     1.6574215238    -3.2284949689
   21      C       1.5640571983     0.9194357237    -1.7572058084
   22      Cl      0.4168418227     2.1941412812    -2.1154242541
 ----------------------------------------------------------------
 Nuclear Repulsion Energy =        2142.48175766 hartrees
 There are       89 alpha and       89 beta electrons
 Applying Cartesian multipole field
    Component          Value
    ---------          -----
     (2,0,0)        1.00000E-11
     (0,2,0)        2.00000E-11
     (0,0,2)       -3.00000E-11
 Nucleus-field energy     =    -0.0000000309 hartrees
 Requested basis set is 6-311++G(d,p)
 There are 170 shells and 472 basis functions
 A cutoff of  1.0D-15 yielded  11142 shell pairs
 There are     94137 function pairs (    101339 Cartesian)
 Smallest overlap matrix eigenvalue = 2.00E-07
 Linear dependence detected in AO basis
 Number of orthogonalized atomic orbitals = 467
 Maximum deviation from orthogonality = 7.203E-10
 Guess from superposition of atomic densities
 Warning:  Energy on first SCF cycle will be non-variational
 SAD guess density has 178.000000 electrons

 -----------------------------------------------------------------------
  General SCF calculation program by
  Eric Jon Sundstrom, Paul Horn, Yuezhi Mao, Dmitri Zuev, Alec White,
  David Stuck, Shaama M.S., Shane Yost, Joonho Lee, David Small,
  Daniel Levine, Susi Lehtola, Hugh Burton, Evgeny Epifanovsky,
  Bang C. Huynh
 -----------------------------------------------------------------------
 Exchange:     0.2000 Hartree-Fock + 0.0800 Slater + 0.7200 B88
 Correlation:  0.1900 VWN1RPA + 0.8100 LYP
 Using SG-1 standard quadrature grid
 A restricted SCF calculation will be
 performed using DIIS
 SCF converges when DIIS error is below 1.0e-08
 ---------------------------------------
  Cycle       Energy         DIIS error
 ---------------------------------------
    1   -3225.4025060279      2.83e-02  
    2   -3220.9881066961      2.15e-03  
    3   -3220.9118295179      2.63e-03  
    4   -3221.1090936140      5.23e-04  
    5   -3221.1149474694      2.91e-04  
    6   -3221.1171886225      1.03e-04  
    7   -3221.1174689711      2.00e-05  
    8   -3221.1174772630      8.95e-06  
    9   -3221.1174793950      1.80e-06  
   10   -3221.1174794722      6.99e-07  
   11   -3221.1174794841      1.14e-07  
   12   -3221.1174794845      4.03e-08  
   13   -3221.1174794846      1.79e-08  
   14   -3221.1174794844      5.59e-09  Convergence criterion met
 ---------------------------------------
 SCF time:   CPU 751.69s  wall 752.00s 
 SCF   energy in the final basis set =    -3221.1174794844
 Total energy in the final basis set =    -3221.1174794844

 --------------------------------------------------------------

                    Orbital Energies (a.u.)
 --------------------------------------------------------------

 Alpha MOs
 -- Occupied --
********-101.5758-101.5722-101.5721-101.5672-101.5672 -10.2751 -10.2750
-10.2727 -10.2727 -10.2661 -10.2661 -10.2430 -10.2345 -10.2233 -10.2113
-10.2083 -10.2083  -9.4905  -9.4904  -9.4876  -9.4875  -9.4826  -9.4825
 -7.2553  -7.2551  -7.2525  -7.2522  -7.2473  -7.2472  -7.2453  -7.2452
 -7.2447  -7.2446  -7.2423  -7.2423  -7.2417  -7.2416  -7.2373  -7.2372
 -7.2368  -7.2368  -0.9602  -0.9302  -0.9193  -0.8935  -0.8866  -0.8733
 -0.8458  -0.8402  -0.8041  -0.7555  -0.7550  -0.7392  -0.6752  -0.6319
 -0.6231  -0.6166  -0.5512  -0.5480  -0.5292  -0.5148  -0.4971  -0.4790
 -0.4670  -0.4660  -0.4573  -0.4555  -0.4389  -0.4315  -0.4173  -0.4145
 -0.4015  -0.3987  -0.3852  -0.3786  -0.3595  -0.3494  -0.3492  -0.3403
 -0.3334  -0.3290  -0.3250  -0.3213  -0.3129  -0.2907  -0.2712  -0.2693
 -0.2591
 -- Virtual --
 -0.0735  -0.0547  -0.0469  -0.0388  -0.0370  -0.0175  -0.0082  -0.0059
  0.0024   0.0105   0.0143   0.0166   0.0283   0.0293   0.0350   0.0380
  0.0468   0.0510   0.0525   0.0581   0.0602   0.0727   0.0733   0.0792
  0.0815   0.0832   0.0875   0.0915   0.0971   0.0996   0.1036   0.1048
  0.1094   0.1120   0.1129   0.1161   0.1208   0.1234   0.1253   0.1267
  0.1289   0.1332   0.1346   0.1363   0.1381   0.1480   0.1484   0.1509
  0.1552   0.1595   0.1623   0.1696   0.1727   0.1744   0.1780   0.1803
  0.1837   0.1954   0.1978   0.2070   0.2155   0.2172   0.2212   0.2227
  0.2250   0.2264   0.2286   0.2342   0.2354   0.2407   0.2417   0.2464
  0.2533   0.2595   0.2611   0.2629   0.2688   0.2698   0.2738   0.2752
  0.2754   0.2884   0.2886   0.2893   0.2969   0.3011   0.3039   0.3093
  0.3138   0.3190   0.3249   0.3258   0.3373   0.3407   0.3486   0.3683
  0.3980   0.4196   0.4239   0.4259   0.4340   0.4438   0.4500   0.4562
  0.4627   0.4696   0.4716   0.4879   0.4925   0.4939   0.4954   0.5049
  0.5063   0.5100   0.5126   0.5222   0.5257   0.5262   0.5370   0.5493
  0.5603   0.5618   0.5734   0.5817   0.5931   0.5939   0.5970   0.6028
  0.6128   0.6130   0.6191   0.6198   0.6254   0.6292   0.6369   0.6452
  0.6628   0.6629   0.6695   0.6844   0.6916   0.6966   0.7060   0.7157
  0.7256   0.7393   0.7589   0.7842   0.7958   0.8074   0.8102   0.8203
  0.8254   0.8336   0.8375   0.8453   0.8468   0.8485   0.8515   0.8516
  0.8545   0.8642   0.8643   0.8697   0.8855   0.8860   0.8867   0.9045
  0.9077   0.9143   0.9194   0.9242   0.9293   0.9378   0.9383   0.9433
  0.9438   0.9541   0.9662   0.9670   0.9686   0.9746   0.9787   0.9846
  0.9935   0.9944   1.0055   1.0088   1.0146   1.0229   1.0372   1.0508
  1.0716   1.0810   1.0915   1.1005   1.1490   1.1553   1.1706   1.1738
  1.1962   1.2156   1.2308   1.2348   1.2442   1.2704   1.2750   1.2951
  1.3029   1.3044   1.3218   1.3280   1.3480   1.3586   1.3754   1.3813
  1.4218   1.4504   1.4765   1.4897   1.4909   1.5269   1.5552   1.5569
  1.5642   1.5648   1.5780   1.6114   1.6184   1.6493   1.6533   1.6837
  1.7087   1.7380   1.7488   1.7657   1.7747   1.7751   1.7863   1.8255
  1.8460   1.8549   1.8840   1.8905   1.8915   1.9165   1.9246   1.9371
  1.9547   1.9558   1.9823   1.9889   2.0178   2.0318   2.0494   2.0651
  2.1494   2.1557   2.1856   2.1954   2.2231   2.2495   2.2587   2.2744
  2.2780   2.2857   2.2971   2.3032   2.3264   2.3280   2.3420   2.3619
  2.3748   2.4086   2.4093   2.4269   2.4415   2.4556   2.4921   2.4927
  2.5062   2.5344   2.5372   2.5496   2.5644   2.5753   2.6004   2.6241
  2.6299   2.6512   2.6613   2.6842   2.7049   2.7100   2.7186   2.7363
  2.7413   2.7548   2.7718   2.7753   2.7950   2.8008   2.8194   2.8295
  2.8798   2.8970   2.9339   2.9736   3.0545   3.0729   3.0749   3.1157
  3.1292   3.1645   3.1783   3.2171   3.2402   3.2471   3.2666   3.3523
  3.3576   3.3891   3.5169   3.5269   3.5690   3.6735   3.7149   3.7822
  3.9015   3.9386   4.0040   4.0379   4.0925   4.3775   4.7956   4.8229
  9.7504   9.7888   9.8014   9.8385   9.8468   9.8890  23.3305  23.5288
 23.7914  23.8567  23.8647  23.9116  23.9455  23.9537  24.0428  24.0476
 24.0822  24.1461  25.8139  25.8144  25.9164  25.9299  25.9829  26.0189
 26.1028  26.1328  26.1733  26.3557  26.3767  26.4038  26.5645  26.5996
 26.6902  26.8269  26.8380  27.0081 215.7443 215.7841 215.8037 215.8398
215.8537 215.9087
 --------------------------------------------------------------

          Ground-State Mulliken Net Atomic Charges

     Atom                 Charge (a.u.)
  ----------------------------------------
      1 C                     0.039551
      2 C                    -0.927827
      3 Cl                    0.368023
      4 C                     0.474220
      5 Cl                    0.512364
      6 C                    -1.344617
      7 H                     0.221201
      8 C                     0.489441
      9 Cl                    0.512307
     10 C                    -0.956274
     11 Cl                    0.367858
     12 C                     0.327152
     13 C                    -0.215069
     14 Cl                    0.205200
     15 C                    -0.020870
     16 H                     0.207858
     17 C                    -0.610311
     18 H                     0.173223
     19 C                    -0.022293
     20 H                     0.207371
     21 C                    -0.215067
     22 Cl                    0.206560
  ----------------------------------------
  Sum of atomic charges =     0.000000

 -----------------------------------------------------------------
                    Cartesian Multipole Moments
 -----------------------------------------------------------------
    Charge (ESU x 10^10)
                -0.0000
    Dipole Moment (Debye)
         X       1.7468      Y      -0.0393      Z      -1.0415
       Tot       2.0341
    Quadrupole Moments (Debye-Ang)
        XX    -131.2355     XY      -1.1618     YY    -147.2849
        XZ     -10.6151     YZ      -1.1048     ZZ    -142.6328
    Octopole Moments (Debye-Ang^2)
       XXX       8.0725    XXY      -4.9646    XYY     -12.2244
       YYY       0.8507    XXZ     -15.8051    XYZ      -1.7868
       YYZ       7.5268    XZZ       3.6930    YZZ       4.1672
       ZZZ       8.6451
    Hexadecapole Moments (Debye-Ang^3)
      XXXX   -3854.1197   XXXY      76.9480   XXYY    -870.7117
      XYYY     112.4475   YYYY   -1104.3462   XXXZ     186.8579
      XXYZ      44.6643   XYYZ     114.9142   YYYZ     125.2445
      XXZZ   -1147.8234   XYZZ      60.4352   YYZZ    -751.7142
      XZZZ     300.4015   YZZZ     119.8425   ZZZZ   -3340.8118
 -----------------------------------------------------------------
 Calculating analytic gradient of the SCF energy
 Gradient of SCF Energy
            1           2           3           4           5           6
    1   0.0002625   0.0001211   0.0020134   0.0002555   0.0001225  -0.0001501
    2  -0.0000192  -0.0015404  -0.0109084  -0.0000847   0.0000036  -0.0000072
    3  -0.0001601   0.0000001  -0.0061249  -0.0000891   0.0000549   0.0000567
            7           8           9          10          11          12
    1   0.0000119   0.0001615   0.0000227   0.0001054   0.0067745  -0.0003815
    2  -0.0000430   0.0000487  -0.0000252   0.0015030   0.0107700   0.0000640
    3   0.0000183  -0.0000858  -0.0001255  -0.0001458   0.0009430   0.0002002
           13          14          15          16          17          18
    1   0.0004529  -0.0017859  -0.0000838  -0.0000412   0.0002382   0.0000087
    2   0.0013834   0.0102470   0.0001559   0.0000157  -0.0000113   0.0000184
    3   0.0009183   0.0069202   0.0000035   0.0000079  -0.0001665  -0.0000153
           19          20          21          22
    1  -0.0000599  -0.0000700  -0.0006428  -0.0073355
    2  -0.0000904   0.0000162  -0.0014417  -0.0100544
    3   0.0000454   0.0000407  -0.0007809  -0.0015151
 Max gradient component =       1.091E-02
 RMS gradient           =       3.133E-03
 Gradient time:  CPU 271.37 s  wall 271.38 s
 Geometry Optimization Parameters
   NAtoms,    NIC,     NZ,  NCons,   NDum,   NFix, NCnnct, MaxDiis
       22     171      22       0       0       0       0       0

 Cartesian Hessian Update
 Hessian updated using BFGS update


** GEOMETRY OPTIMIZATION IN DELOCALIZED INTERNAL COORDINATES **
   Searching for a Minimum

   Optimization Cycle:   7

                       Coordinates (Angstroms)
     ATOM                X               Y               Z
      1  C        -0.0042074464    0.0004823395    0.0020821863
      2  C        -0.0035198227    0.1538041719    1.4004010471
      3  Cl        1.5034763003    0.3337892354    2.2481688671
      4  C        -1.2066562719    0.1767628696    2.1112223480
      5  Cl       -1.2418002672    0.3652629709    3.8455976949
      6  C        -2.4167270475    0.0536458463    1.4427305710
      7  H        -3.3442380372    0.0748936377    1.9972736672
      8  C        -2.4363736783   -0.0964400466    0.0632378507
      9  Cl       -3.9853860489   -0.2502261310   -0.7250675288
     10  C        -1.2395870256   -0.1258244144   -0.6583246297
     11  Cl       -1.2760984278   -0.3396931049   -2.3829424685
     12  C         1.2729251100   -0.0280773897   -0.7611655283
     13  C         2.2560318707   -1.0044144451   -0.5246460164
     14  Cl        1.9849008853   -2.2462249105    0.6807435154
     15  C         3.4528854637   -1.0404251995   -1.2305539498
     16  H         4.1753741671   -1.8159329551   -1.0140928733
     17  C         3.6987761113   -0.0821999109   -2.2070028457
     18  H         4.6292532880   -0.1028566545   -2.7617595235
     19  C         2.7544471691    0.9020414631   -2.4748703620
     20  H         2.9321873367    1.6574215238   -3.2284949689
     21  C         1.5640571983    0.9194357237   -1.7572058084
     22  Cl        0.4168418227    2.1941412812   -2.1154242541
   Point Group: c1    Number of degrees of freedom:    60


   Energy is  -3221.117479484

 Hessian updated using BFGS update

 60 Hessian modes will be used to form the next step
  Hessian Eigenvalues:
     0.016313    0.017505    0.018619    0.020575    0.020682    0.021678
     0.022053    0.022741    0.023498    0.024089    0.024090    0.024113
     0.024114    0.024135    0.024136    0.024142    0.024143    0.026040
     0.055165    0.095660    0.101104    0.159995    0.160000    0.160000
     0.160102    0.215947    0.220171    0.226030    0.227622    0.232409
     0.236569    0.238798    0.249768    0.249977    0.249993    0.250003
     0.252830    0.287927    0.289148    0.290263    0.292903    0.301033
     0.301166    0.316994    0.356665    0.356665    0.356673    0.356680
     0.402907    0.406643    0.418417    0.425613    0.457041    0.458549
     0.466535    0.470855    0.478201    0.478202    0.479156    0.481117

 Minimum search - taking simple RFO step
 Searching for Lamda that Minimizes Along All modes
 Value Taken    Lamda =  -0.00980658
 Calculated Step too Large.  Step scaled by  0.549163
 Step Taken.  Stepsize is  0.300000

                             Maximum     Tolerance    Cnvgd?
         Gradient           0.013958      0.000300      NO
         Displacement       0.227964      0.001200      NO
         Energy change     -0.006346      0.000001      NO


 New Cartesian Coordinates Obtained by Inverse Iteration

 Displacement from previous Coordinates is:  0.408851
 ----------------------------------------------------------------
             Standard Nuclear Orientation (Angstroms)
    I     Atom           X                Y                Z
 ----------------------------------------------------------------
    1      C      -0.0047949068    -0.0002542543     0.0019145971
    2      C      -0.0032396378     0.1840837769     1.3952498841
    3      Cl      1.5057144824     0.3965813637     2.2340010294
    4      C      -1.2059669599     0.2078031358     2.1067756560
    5      Cl     -1.2421858709     0.4329883355     3.8365422370
    6      C      -2.4144560416     0.0542113972     1.4414298739
    7      H      -3.3419840135     0.0763583573     1.9960100222
    8      C      -2.4335972286    -0.1272958949     0.0654675515
    9      Cl     -3.9808929398    -0.3172930039    -0.7178926483
   10      C      -1.2366712619    -0.1572654197    -0.6558246205
   11      Cl     -1.2662503066    -0.4042603736    -2.3771240915
   12      C       1.2729703661    -0.0286837648    -0.7616810706
   13      C       2.2388609318    -1.0256985687    -0.5488853945
   14      Cl      1.9452522950    -2.2882603324     0.6305815826
   15      C       3.4359036507    -1.0621791247    -1.2544758994
   16      H       4.1472393203    -1.8530762478    -1.0577766386
   17      C       3.6966006186    -0.0816568500    -2.2049735872
   18      H       4.6273027734    -0.1017491451    -2.7594336884
   19      C       2.7680991830     0.9241087891    -2.4483149289
   20      H       2.9587045218     1.6953113012    -3.1825448842
   21      C       1.5773091526     0.9401453428    -1.7312006228
   22      Cl      0.4426445213     2.2354470812    -2.0579373685
 ----------------------------------------------------------------
 Nuclear Repulsion Energy =        2139.94744662 hartrees
 There are       89 alpha and       89 beta electrons
 Applying Cartesian multipole field
    Component          Value
    ---------          -----
     (2,0,0)        1.00000E-11
     (0,2,0)        2.00000E-11
     (0,0,2)       -3.00000E-11
 Nucleus-field energy     =    -0.0000000292 hartrees
 Requested basis set is 6-311++G(d,p)
 There are 170 shells and 472 basis functions
 A cutoff of  1.0D-15 yielded  11150 shell pairs
 There are     94192 function pairs (    101397 Cartesian)
 Smallest overlap matrix eigenvalue = 1.97E-07
 Linear dependence detected in AO basis
 Number of orthogonalized atomic orbitals = 467
 Maximum deviation from orthogonality = 7.259E-10
 Guess from superposition of atomic densities
 Warning:  Energy on first SCF cycle will be non-variational
 SAD guess density has 178.000000 electrons

 -----------------------------------------------------------------------
  General SCF calculation program by
  Eric Jon Sundstrom, Paul Horn, Yuezhi Mao, Dmitri Zuev, Alec White,
  David Stuck, Shaama M.S., Shane Yost, Joonho Lee, David Small,
  Daniel Levine, Susi Lehtola, Hugh Burton, Evgeny Epifanovsky,
  Bang C. Huynh
 -----------------------------------------------------------------------
 Exchange:     0.2000 Hartree-Fock + 0.0800 Slater + 0.7200 B88
 Correlation:  0.1900 VWN1RPA + 0.8100 LYP
 Using SG-1 standard quadrature grid
 A restricted SCF calculation will be
 performed using DIIS
 SCF converges when DIIS error is below 1.0e-08
 ---------------------------------------
  Cycle       Energy         DIIS error
 ---------------------------------------
    1   -3225.3909016249      2.83e-02  
    2   -3220.9927446011      2.15e-03  
    3   -3220.9174831780      2.62e-03  
    4   -3221.1140205359      5.13e-04  
    5   -3221.1196231892      2.87e-04  
    6   -3221.1217883449      1.04e-04  
    7   -3221.1220728820      1.99e-05  
    8   -3221.1220810669      8.95e-06  
    9   -3221.1220832047      1.76e-06  
   10   -3221.1220832785      6.91e-07  
   11   -3221.1220832902      1.11e-07  
   12   -3221.1220832902      4.03e-08  
   13   -3221.1220832905      1.93e-08  
   14   -3221.1220832907      5.37e-09  Convergence criterion met
 ---------------------------------------
 SCF time:   CPU 746.19s  wall 747.00s 
 SCF   energy in the final basis set =    -3221.1220832907
 Total energy in the final basis set =    -3221.1220832907

 --------------------------------------------------------------

                    Orbital Energies (a.u.)
 --------------------------------------------------------------

 Alpha MOs
 -- Occupied --
********-101.5759-101.5730-101.5729-101.5679-101.5679 -10.2750 -10.2750
-10.2728 -10.2728 -10.2660 -10.2660 -10.2426 -10.2340 -10.2234 -10.2114
-10.2084 -10.2083  -9.4906  -9.4905  -9.4882  -9.4881  -9.4831  -9.4830
 -7.2555  -7.2552  -7.2531  -7.2528  -7.2478  -7.2477  -7.2454  -7.2453
 -7.2448  -7.2447  -7.2429  -7.2429  -7.2423  -7.2422  -7.2378  -7.2378
 -7.2374  -7.2373  -0.9600  -0.9301  -0.9189  -0.8931  -0.8867  -0.8737
 -0.8456  -0.8403  -0.8038  -0.7556  -0.7551  -0.7394  -0.6751  -0.6314
 -0.6230  -0.6175  -0.5511  -0.5479  -0.5293  -0.5155  -0.4968  -0.4791
 -0.4670  -0.4658  -0.4573  -0.4553  -0.4384  -0.4314  -0.4174  -0.4127
 -0.4012  -0.3989  -0.3842  -0.3773  -0.3589  -0.3497  -0.3481  -0.3404
 -0.3340  -0.3289  -0.3252  -0.3240  -0.3166  -0.2897  -0.2718  -0.2687
 -0.2603
 -- Virtual --
 -0.0719  -0.0548  -0.0466  -0.0392  -0.0387  -0.0175  -0.0082  -0.0059
  0.0024   0.0104   0.0141   0.0165   0.0283   0.0292   0.0347   0.0382
  0.0465   0.0510   0.0524   0.0582   0.0596   0.0721   0.0732   0.0792
  0.0811   0.0831   0.0872   0.0917   0.0967   0.1002   0.1036   0.1047
  0.1099   0.1119   0.1121   0.1159   0.1203   0.1232   0.1256   0.1266
  0.1286   0.1322   0.1341   0.1360   0.1383   0.1473   0.1482   0.1508
  0.1552   0.1593   0.1619   0.1688   0.1736   0.1739   0.1779   0.1803
  0.1825   0.1938   0.1969   0.2069   0.2151   0.2188   0.2218   0.2242
  0.2255   0.2269   0.2296   0.2344   0.2368   0.2401   0.2410   0.2447
  0.2538   0.2584   0.2604   0.2605   0.2691   0.2702   0.2724   0.2755
  0.2759   0.2874   0.2880   0.2902   0.2960   0.3013   0.3032   0.3091
  0.3124   0.3203   0.3247   0.3263   0.3362   0.3407   0.3477   0.3683
  0.3978   0.4190   0.4244   0.4249   0.4344   0.4423   0.4493   0.4569
  0.4622   0.4685   0.4758   0.4894   0.4907   0.4944   0.4953   0.5063
  0.5071   0.5098   0.5148   0.5227   0.5239   0.5268   0.5367   0.5499
  0.5614   0.5645   0.5741   0.5802   0.5935   0.5971   0.5980   0.6043
  0.6125   0.6130   0.6181   0.6201   0.6254   0.6287   0.6371   0.6507
  0.6627   0.6669   0.6689   0.6862   0.6920   0.6937   0.7059   0.7143
  0.7267   0.7392   0.7630   0.7856   0.7953   0.8089   0.8116   0.8205
  0.8261   0.8344   0.8378   0.8449   0.8455   0.8484   0.8523   0.8525
  0.8560   0.8643   0.8655   0.8669   0.8837   0.8839   0.8869   0.9052
  0.9053   0.9117   0.9127   0.9240   0.9260   0.9298   0.9357   0.9424
  0.9474   0.9548   0.9666   0.9672   0.9711   0.9772   0.9801   0.9881
  0.9914   0.9963   1.0047   1.0079   1.0134   1.0238   1.0360   1.0492
  1.0701   1.0815   1.0956   1.1034   1.1519   1.1545   1.1696   1.1755
  1.1938   1.2180   1.2312   1.2323   1.2463   1.2703   1.2755   1.2988
  1.3002   1.3034   1.3214   1.3391   1.3447   1.3570   1.3804   1.3807
  1.4254   1.4543   1.4760   1.4910   1.4915   1.5244   1.5555   1.5583
  1.5637   1.5666   1.5793   1.6125   1.6167   1.6499   1.6525   1.6832
  1.7100   1.7396   1.7512   1.7658   1.7740   1.7741   1.7842   1.8246
  1.8457   1.8528   1.8838   1.8891   1.8918   1.9185   1.9310   1.9373
  1.9534   1.9558   1.9823   1.9881   2.0179   2.0313   2.0495   2.0637
  2.1468   2.1536   2.1850   2.1995   2.2271   2.2472   2.2567   2.2741
  2.2808   2.2813   2.2940   2.3010   2.3260   2.3301   2.3412   2.3613
  2.3759   2.4107   2.4128   2.4254   2.4414   2.4578   2.4884   2.4896
  2.5036   2.5335   2.5367   2.5508   2.5658   2.5736   2.6021   2.6186
  2.6256   2.6555   2.6635   2.6853   2.7046   2.7094   2.7188   2.7369
  2.7395   2.7545   2.7716   2.7752   2.7953   2.7982   2.8188   2.8308
  2.8743   2.8968   2.9378   2.9766   3.0553   3.0741   3.0761   3.1152
  3.1281   3.1641   3.1792   3.2183   3.2413   3.2492   3.2660   3.3514
  3.3581   3.3894   3.5202   3.5268   3.5698   3.6757   3.7146   3.7831
  3.9012   3.9408   4.0044   4.0379   4.0928   4.3706   4.7960   4.8240
  9.7540   9.7890   9.8044   9.8296   9.8404   9.9131  23.3320  23.5297
 23.7924  23.8587  23.8652  23.9130  23.9457  23.9551  24.0473  24.0494
 24.0828  24.1458  25.8110  25.8114  25.9088  25.9181  25.9772  26.0066
 26.1101  26.1385  26.1754  26.3550  26.3693  26.3843  26.5635  26.6013
 26.6972  26.8203  26.8324  27.0010 215.7480 215.7841 215.8073 215.8290
215.8461 215.9367
 --------------------------------------------------------------

          Ground-State Mulliken Net Atomic Charges

     Atom                 Charge (a.u.)
  ----------------------------------------
      1 C                     0.056802
      2 C                    -1.009739
      3 Cl                    0.351442
      4 C                     0.517790
      5 Cl                    0.521534
      6 C                    -1.258245
      7 H                     0.223542
      8 C                     0.525475
      9 Cl                    0.521634
     10 C                    -1.026812
     11 Cl                    0.350995
     12 C                     0.355553
     13 C                    -0.270597
     14 Cl                    0.198457
     15 C                     0.002369
     16 H                     0.208238
     17 C                    -0.577488
     18 H                     0.173740
     19 C                     0.000382
     20 H                     0.207785
     21 C                    -0.273320
     22 Cl                    0.200462
  ----------------------------------------
  Sum of atomic charges =     0.000000

 -----------------------------------------------------------------
                    Cartesian Multipole Moments
 -----------------------------------------------------------------
    Charge (ESU x 10^10)
                 0.0000
    Dipole Moment (Debye)
         X       1.7419      Y      -0.0374      Z      -1.0375
       Tot       2.0278
    Quadrupole Moments (Debye-Ang)
        XX    -131.2039     XY      -1.1280     YY    -147.1111
        XZ     -10.6933     YZ      -1.0548     ZZ    -142.6971
    Octopole Moments (Debye-Ang^2)
       XXX       7.5741    XXY      -4.7557    XYY     -11.6382
       YYY       0.9084    XXZ     -16.1408    XYZ      -1.7399
       YYZ       7.1919    XZZ       3.5201    YZZ       4.0930
       ZZZ       9.5248
    Hexadecapole Moments (Debye-Ang^3)
      XXXX   -3838.0163   XXXY      60.4639   XXYY    -873.5618
      XYYY      93.1541   YYYY   -1151.6904   XXXZ     194.7199
      XXYZ      35.7800   XYYZ     116.5470   YYYZ      93.8726
      XXZZ   -1137.8279   XYZZ      55.4638   YYZZ    -751.8629
      XZZZ     310.3574   YZZZ      93.2961   ZZZZ   -3301.6929
 -----------------------------------------------------------------
 Calculating analytic gradient of the SCF energy
 Gradient of SCF Energy
            1           2           3           4           5           6
    1  -0.0000336   0.0001874   0.0013984   0.0001743   0.0000850  -0.0000814
    2  -0.0000069  -0.0012488  -0.0078974  -0.0000478  -0.0000126  -0.0000080
    3   0.0000142  -0.0001676  -0.0043471  -0.0000286   0.0000147   0.0000251
            7           8           9          10          11          12
    1   0.0000064   0.0000837   0.0000436   0.0002344   0.0048097  -0.0001370
    2  -0.0000335   0.0000013   0.0000015   0.0012365   0.0077487   0.0000600
    3   0.0000167  -0.0000788  -0.0000795  -0.0001062   0.0007006   0.0000566
           13          14          15          16          17          18
    1   0.0002828  -0.0011893  -0.0000231  -0.0000311   0.0001320   0.0000100
    2   0.0013089   0.0072950   0.0000229   0.0000256   0.0000018   0.0000169
    3   0.0007215   0.0050317   0.0000414   0.0000047  -0.0000787  -0.0000129
           19          20          21          22
    1  -0.0000690  -0.0000486  -0.0005771  -0.0052576
    2   0.0000139   0.0000084  -0.0013561  -0.0071303
    3  -0.0000332   0.0000310  -0.0005170  -0.0012086
 Max gradient component =       7.897E-03
 RMS gradient           =       2.253E-03
 Gradient time:  CPU 269.86 s  wall 269.88 s
 Geometry Optimization Parameters
   NAtoms,    NIC,     NZ,  NCons,   NDum,   NFix, NCnnct, MaxDiis
       22     171      22       0       0       0       0       0

 Cartesian Hessian Update
 Hessian updated using BFGS update


** GEOMETRY OPTIMIZATION IN DELOCALIZED INTERNAL COORDINATES **
   Searching for a Minimum

   Optimization Cycle:   8

                       Coordinates (Angstroms)
     ATOM                X               Y               Z
      1  C        -0.0047949068   -0.0002542543    0.0019145971
      2  C        -0.0032396378    0.1840837769    1.3952498841
      3  Cl        1.5057144824    0.3965813637    2.2340010294
      4  C        -1.2059669599    0.2078031358    2.1067756560
      5  Cl       -1.2421858709    0.4329883355    3.8365422370
      6  C        -2.4144560416    0.0542113972    1.4414298739
      7  H        -3.3419840135    0.0763583573    1.9960100222
      8  C        -2.4335972286   -0.1272958949    0.0654675515
      9  Cl       -3.9808929398   -0.3172930039   -0.7178926483
     10  C        -1.2366712619   -0.1572654197   -0.6558246205
     11  Cl       -1.2662503066   -0.4042603736   -2.3771240915
     12  C         1.2729703661   -0.0286837648   -0.7616810706
     13  C         2.2388609318   -1.0256985687   -0.5488853945
     14  Cl        1.9452522950   -2.2882603324    0.6305815826
     15  C         3.4359036507   -1.0621791247   -1.2544758994
     16  H         4.1472393203   -1.8530762478   -1.0577766386
     17  C         3.6966006186   -0.0816568500   -2.2049735872
     18  H         4.6273027734   -0.1017491451   -2.7594336884
     19  C         2.7680991830    0.9241087891   -2.4483149289
     20  H         2.9587045218    1.6953113012   -3.1825448842
     21  C         1.5773091526    0.9401453428   -1.7312006228
     22  Cl        0.4426445213    2.2354470812   -2.0579373685
   Point Group: c1    Number of degrees of freedom:    60


   Energy is  -3221.122083291

 Hessian updated using BFGS update

 60 Hessian modes will be used to form the next step
  Hessian Eigenvalues:
     0.015631    0.016321    0.017505    0.020575    0.020682    0.021224
     0.021683    0.022742    0.023319    0.023507    0.024090    0.024090
     0.024114    0.024114    0.024135    0.024141    0.024142    0.024147
     0.055165    0.094881    0.101104    0.159995    0.160000    0.160000
     0.160102    0.215947    0.220179    0.225920    0.227606    0.232409
     0.236558    0.238798    0.249760    0.249977    0.249993    0.250002
     0.252808    0.287928    0.289024    0.290263    0.292903    0.301033
     0.301167    0.316950    0.356665    0.356665    0.356673    0.356680
     0.402818    0.406640    0.418417    0.425613    0.457040    0.458550
     0.466534    0.470850    0.478202    0.478202    0.479157    0.481091

 Minimum search - taking simple RFO step
 Searching for Lamda that Minimizes Along All modes
 Value Taken    Lamda =  -0.00714019
 Calculated Step too Large.  Step scaled by  0.547566
 Step Taken.  Stepsize is  0.300000

                             Maximum     Tolerance    Cnvgd?
         Gradient           0.010104      0.000300      NO
         Displacement       0.228276      0.001200      NO
         Energy change     -0.004604      0.000001      NO


 New Cartesian Coordinates Obtained by Inverse Iteration

 Displacement from previous Coordinates is:  0.407042
 ----------------------------------------------------------------
             Standard Nuclear Orientation (Angstroms)
    I     Atom           X                Y                Z
 ----------------------------------------------------------------
    1      C      -0.0053282415    -0.0008014522     0.0016649105
    2      C      -0.0039082315     0.2140953624     1.3896648377
    3      Cl      1.5059909959     0.4597658298     2.2194596785
    4      C      -1.2062486932     0.2382899714     2.1018611006
    5      Cl     -1.2439698350     0.5002993714     3.8262678657
    6      C      -2.4127895541     0.0544640338     1.4404586898
    7      H      -3.3403504155     0.0771536923     1.9950511322
    8      C      -2.4308630994    -0.1577229930     0.0686825349
    9      Cl     -3.9760103304    -0.3845842389    -0.7088773878
   10      C      -1.2338423687    -0.1880144899    -0.6524733480
   11      Cl     -1.2575590488    -0.4674363353    -2.3698228600
   12      C       1.2732473430    -0.0291702800    -0.7622265773
   13      C       2.2219217810    -1.0460761192    -0.5737394290
   14      Cl      1.9066091617    -2.3282625785     0.5793904559
   15      C       3.4190889751    -1.0828841523    -1.2791770378
   16      H       4.1190578321    -1.8885279524    -1.1025470576
   17      C       3.6949664314    -0.0814492707    -2.2035069585
   18      H       4.6258153937    -0.1011817653    -2.7577711766
   19      C       2.7826188550     0.9449060755    -2.4215499124
   20      H       2.9862733242     1.7311384320    -3.1361185295
   21      C       1.5914686201     0.9600949057    -1.7049139979
   22      Cl      0.4703737549     2.2752698543    -1.9998699429
 ----------------------------------------------------------------
 Nuclear Repulsion Energy =        2137.57236331 hartrees
 There are       89 alpha and       89 beta electrons
 Applying Cartesian multipole field
    Component          Value
    ---------          -----
     (2,0,0)        1.00000E-11
     (0,2,0)        2.00000E-11
     (0,0,2)       -3.00000E-11
 Nucleus-field energy     =    -0.0000000275 hartrees
 Requested basis set is 6-311++G(d,p)
 There are 170 shells and 472 basis functions
 A cutoff of  1.0D-15 yielded  11146 shell pairs
 There are     94148 function pairs (    101348 Cartesian)
 Smallest overlap matrix eigenvalue = 1.93E-07
 Linear dependence detected in AO basis
 Number of orthogonalized atomic orbitals = 467
 Maximum deviation from orthogonality = 2.448E-10
 Guess from superposition of atomic densities
 Warning:  Energy on first SCF cycle will be non-variational
 SAD guess density has 178.000000 electrons

 -----------------------------------------------------------------------
  General SCF calculation program by
  Eric Jon Sundstrom, Paul Horn, Yuezhi Mao, Dmitri Zuev, Alec White,
  David Stuck, Shaama M.S., Shane Yost, Joonho Lee, David Small,
  Daniel Levine, Susi Lehtola, Hugh Burton, Evgeny Epifanovsky,
  Bang C. Huynh
 -----------------------------------------------------------------------
 Exchange:     0.2000 Hartree-Fock + 0.0800 Slater + 0.7200 B88
 Correlation:  0.1900 VWN1RPA + 0.8100 LYP
 Using SG-1 standard quadrature grid
 A restricted SCF calculation will be
 performed using DIIS
 SCF converges when DIIS error is below 1.0e-08
 ---------------------------------------
  Cycle       Energy         DIIS error
 ---------------------------------------
    1   -3225.3813188035      2.83e-02  
    2   -3220.9960409724      2.15e-03  
    3   -3220.9214863558      2.62e-03  
    4   -3221.1175993902      5.05e-04  
    5   -3221.1230062484      2.83e-04  
    6   -3221.1251050338      1.05e-04  
    7   -3221.1253937376      1.98e-05  
    8   -3221.1254018477      8.95e-06  
    9   -3221.1254039908      1.73e-06  
   10   -3221.1254040618      6.84e-07  
   11   -3221.1254040734      1.10e-07  
   12   -3221.1254040736      4.08e-08  
   13   -3221.1254040738      2.09e-08  
   14   -3221.1254040737      5.26e-09  Convergence criterion met
 ---------------------------------------
 SCF time:   CPU 749.82s  wall 749.00s 
 SCF   energy in the final basis set =    -3221.1254040737
 Total energy in the final basis set =    -3221.1254040737

 --------------------------------------------------------------

                    Orbital Energies (a.u.)
 --------------------------------------------------------------

 Alpha MOs
 -- Occupied --
********-101.5760-101.5736-101.5736-101.5685-101.5684 -10.2750 -10.2750
-10.2729 -10.2728 -10.2659 -10.2659 -10.2423 -10.2336 -10.2235 -10.2114
-10.2084 -10.2084  -9.4907  -9.4906  -9.4887  -9.4886  -9.4836  -9.4835
 -7.2556  -7.2553  -7.2536  -7.2534  -7.2483  -7.2482  -7.2455  -7.2454
 -7.2449  -7.2448  -7.2434  -7.2434  -7.2428  -7.2427  -7.2383  -7.2382
 -7.2378  -7.2378  -0.9598  -0.9301  -0.9186  -0.8928  -0.8869  -0.8740
 -0.8456  -0.8403  -0.8036  -0.7557  -0.7552  -0.7396  -0.6749  -0.6308
 -0.6230  -0.6182  -0.5510  -0.5478  -0.5293  -0.5160  -0.4965  -0.4792
 -0.4671  -0.4656  -0.4574  -0.4550  -0.4380  -0.4314  -0.4174  -0.4113
 -0.4010  -0.3991  -0.3833  -0.3763  -0.3584  -0.3503  -0.3470  -0.3405
 -0.3346  -0.3290  -0.3260  -0.3253  -0.3197  -0.2886  -0.2725  -0.2683
 -0.2612
 -- Virtual --
 -0.0704  -0.0549  -0.0464  -0.0405  -0.0396  -0.0175  -0.0083  -0.0060
  0.0024   0.0103   0.0139   0.0164   0.0282   0.0291   0.0344   0.0384
  0.0463   0.0509   0.0523   0.0585   0.0590   0.0713   0.0732   0.0792
  0.0807   0.0830   0.0868   0.0921   0.0965   0.1007   0.1035   0.1045
  0.1105   0.1114   0.1119   0.1156   0.1197   0.1231   0.1260   0.1265
  0.1283   0.1312   0.1336   0.1358   0.1384   0.1466   0.1481   0.1508
  0.1554   0.1589   0.1614   0.1681   0.1738   0.1746   0.1779   0.1802
  0.1816   0.1923   0.1964   0.2068   0.2144   0.2195   0.2221   0.2249
  0.2266   0.2274   0.2305   0.2344   0.2382   0.2397   0.2402   0.2418
  0.2544   0.2559   0.2603   0.2604   0.2688   0.2707   0.2711   0.2765
  0.2771   0.2860   0.2875   0.2906   0.2952   0.3013   0.3028   0.3083
  0.3116   0.3214   0.3238   0.3281   0.3324   0.3412   0.3462   0.3683
  0.3977   0.4183   0.4240   0.4253   0.4351   0.4412   0.4485   0.4575
  0.4609   0.4673   0.4790   0.4876   0.4906   0.4936   0.4966   0.5078
  0.5091   0.5110   0.5182   0.5223   0.5226   0.5275   0.5367   0.5501
  0.5631   0.5669   0.5746   0.5784   0.5938   0.5969   0.5994   0.6050
  0.6092   0.6128   0.6200   0.6228   0.6254   0.6297   0.6362   0.6547
  0.6631   0.6679   0.6712   0.6862   0.6914   0.6929   0.7053   0.7133
  0.7234   0.7394   0.7665   0.7873   0.7940   0.8096   0.8131   0.8214
  0.8271   0.8353   0.8379   0.8444   0.8459   0.8484   0.8527   0.8533
  0.8595   0.8609   0.8665   0.8665   0.8807   0.8849   0.8877   0.9024
  0.9036   0.9047   0.9114   0.9177   0.9230   0.9265   0.9361   0.9435
  0.9504   0.9559   0.9665   0.9675   0.9739   0.9777   0.9851   0.9898
  0.9922   0.9981   1.0040   1.0063   1.0113   1.0249   1.0352   1.0484
  1.0681   1.0824   1.1013   1.1049   1.1538   1.1552   1.1692   1.1776
  1.1926   1.2209   1.2296   1.2327   1.2485   1.2694   1.2765   1.2971
  1.3015   1.3031   1.3208   1.3408   1.3475   1.3559   1.3796   1.3841
  1.4278   1.4579   1.4725   1.4869   1.4936   1.5210   1.5548   1.5594
  1.5629   1.5695   1.5807   1.6123   1.6144   1.6509   1.6517   1.6826
  1.7103   1.7407   1.7533   1.7658   1.7727   1.7729   1.7828   1.8240
  1.8451   1.8507   1.8833   1.8875   1.8920   1.9203   1.9372   1.9373
  1.9525   1.9558   1.9824   1.9884   2.0179   2.0308   2.0494   2.0620
  2.1433   2.1516   2.1846   2.2038   2.2319   2.2445   2.2559   2.2703
  2.2775   2.2871   2.2950   2.3020   2.3214   2.3333   2.3405   2.3596
  2.3765   2.4095   2.4146   2.4271   2.4408   2.4607   2.4819   2.4881
  2.5004   2.5331   2.5352   2.5528   2.5643   2.5731   2.6026   2.6150
  2.6212   2.6594   2.6663   2.6863   2.7042   2.7085   2.7184   2.7375
  2.7383   2.7543   2.7714   2.7752   2.7945   2.7961   2.8186   2.8313
  2.8684   2.8964   2.9413   2.9788   3.0559   3.0759   3.0780   3.1151
  3.1274   3.1630   3.1803   3.2207   3.2414   3.2517   3.2651   3.3499
  3.3590   3.3898   3.5239   3.5263   3.5706   3.6787   3.7139   3.7840
  3.9008   3.9427   4.0047   4.0379   4.0929   4.3645   4.7967   4.8247
  9.7581   9.7888   9.8085   9.8214   9.8360   9.9211  23.3336  23.5307
 23.7928  23.8597  23.8656  23.9142  23.9454  23.9563  24.0469  24.0545
 24.0838  24.1457  25.8093  25.8100  25.9185  25.9195  25.9648  25.9906
 26.1147  26.1518  26.1780  26.3233  26.3569  26.3903  26.5610  26.6039
 26.7022  26.8168  26.8230  26.9984 215.7520 215.7837 215.8119 215.8195
215.8415 215.9452
 --------------------------------------------------------------

          Ground-State Mulliken Net Atomic Charges

     Atom                 Charge (a.u.)
  ----------------------------------------
      1 C                     0.021169
      2 C                    -1.087650
      3 Cl                    0.362653
      4 C                     0.557397
      5 Cl                    0.528630
      6 C                    -1.158082
      7 H                     0.225971
      8 C                     0.557990
      9 Cl                    0.528712
     10 C                    -1.092603
     11 Cl                    0.361882
     12 C                     0.304587
     13 C                    -0.312354
     14 Cl                    0.217175
     15 C                     0.018845
     16 H                     0.208480
     17 C                    -0.546178
     18 H                     0.174215
     19 C                     0.016595
     20 H                     0.208106
     21 C                    -0.315738
     22 Cl                    0.220200
  ----------------------------------------
  Sum of atomic charges =     0.000000

 -----------------------------------------------------------------
                    Cartesian Multipole Moments
 -----------------------------------------------------------------
    Charge (ESU x 10^10)
                -0.0000
    Dipole Moment (Debye)
         X       1.7372      Y      -0.0361      Z      -1.0342
       Tot       2.0220
    Quadrupole Moments (Debye-Ang)
        XX    -131.1802     XY      -1.1014     YY    -146.9630
        XZ     -10.7603     YZ      -1.0155     ZZ    -142.7521
    Octopole Moments (Debye-Ang^2)
       XXX       7.1504    XXY      -4.5380    XYY     -11.0962
       YYY       0.9096    XXZ     -16.4618    XYZ      -1.6626
       YYZ       6.8761    XZZ       3.3733    YZZ       3.9552
       ZZZ      10.2945
    Hexadecapole Moments (Debye-Ang^3)
      XXXX   -3823.2486   XXXY      43.8327   XXYY    -877.0820
      XYYY      73.6460   YYYY   -1201.1434   XXXZ     203.1933
      XXYZ      26.7473   XYYZ     118.5312   YYYZ      62.4149
      XXZZ   -1127.8579   XYZZ      50.0496   YYZZ    -752.2555
      XZZZ     321.0875   YZZZ      66.2591   ZZZZ   -3261.8744
 -----------------------------------------------------------------
 Calculating analytic gradient of the SCF energy
 Gradient of SCF Energy
            1           2           3           4           5           6
    1  -0.0002471   0.0001623   0.0010041   0.0000839   0.0000642  -0.0000156
    2  -0.0000025  -0.0009585  -0.0056103  -0.0000263  -0.0000194  -0.0000077
    3   0.0001515  -0.0002797  -0.0029962  -0.0000023   0.0000022   0.0000095
            7           8           9          10          11          12
    1  -0.0000025   0.0000389   0.0000374   0.0003067   0.0033173   0.0001256
    2  -0.0000226  -0.0000199   0.0000170   0.0009798   0.0054472   0.0000535
    3   0.0000138  -0.0000668  -0.0000502  -0.0000269   0.0004185  -0.0000908
           13          14          15          16          17          18
    1   0.0001420  -0.0007678  -0.0000040  -0.0000119   0.0000739   0.0000116
    2   0.0010695   0.0051222  -0.0000300   0.0000367   0.0000132   0.0000164
    3   0.0005782   0.0035946   0.0000633  -0.0000053  -0.0000288  -0.0000100
           19          20          21          22
    1  -0.0000781  -0.0000136  -0.0005351  -0.0036921
    2   0.0000394  -0.0000030  -0.0011028  -0.0049919
    3  -0.0000604   0.0000198  -0.0003167  -0.0009174
 Max gradient component =       5.610E-03
 RMS gradient           =       1.590E-03
 Gradient time:  CPU 271.49 s  wall 271.49 s
 Geometry Optimization Parameters
   NAtoms,    NIC,     NZ,  NCons,   NDum,   NFix, NCnnct, MaxDiis
       22     171      22       0       0       0       0       0

 Cartesian Hessian Update
 Hessian updated using BFGS update


** GEOMETRY OPTIMIZATION IN DELOCALIZED INTERNAL COORDINATES **
   Searching for a Minimum

   Optimization Cycle:   9

                       Coordinates (Angstroms)
     ATOM                X               Y               Z
      1  C        -0.0053282415   -0.0008014522    0.0016649105
      2  C        -0.0039082315    0.2140953624    1.3896648377
      3  Cl        1.5059909959    0.4597658298    2.2194596785
      4  C        -1.2062486932    0.2382899714    2.1018611006
      5  Cl       -1.2439698350    0.5002993714    3.8262678657
      6  C        -2.4127895541    0.0544640338    1.4404586898
      7  H        -3.3403504155    0.0771536923    1.9950511322
      8  C        -2.4308630994   -0.1577229930    0.0686825349
      9  Cl       -3.9760103304   -0.3845842389   -0.7088773878
     10  C        -1.2338423687   -0.1880144899   -0.6524733480
     11  Cl       -1.2575590488   -0.4674363353   -2.3698228600
     12  C         1.2732473430   -0.0291702800   -0.7622265773
     13  C         2.2219217810   -1.0460761192   -0.5737394290
     14  Cl        1.9066091617   -2.3282625785    0.5793904559
     15  C         3.4190889751   -1.0828841523   -1.2791770378
     16  H         4.1190578321   -1.8885279524   -1.1025470576
     17  C         3.6949664314   -0.0814492707   -2.2035069585
     18  H         4.6258153937   -0.1011817653   -2.7577711766
     19  C         2.7826188550    0.9449060755   -2.4215499124
     20  H         2.9862733242    1.7311384320   -3.1361185295
     21  C         1.5914686201    0.9600949057   -1.7049139979
     22  Cl        0.4703737549    2.2752698543   -1.9998699429
   Point Group: c1    Number of degrees of freedom:    60


   Energy is  -3221.125404074

 Hessian updated using BFGS update

 60 Hessian modes will be used to form the next step
  Hessian Eigenvalues:
     0.012321    0.016316    0.017505    0.020575    0.020682    0.020799
     0.021682    0.022742    0.022969    0.023502    0.024090    0.024090
     0.024114    0.024114    0.024135    0.024141    0.024142    0.024147
     0.055165    0.094434    0.101104    0.159995    0.160000    0.160000
     0.160104    0.215947    0.220158    0.225799    0.227594    0.232410
     0.236547    0.238798    0.249752    0.249978    0.249993    0.250007
     0.252788    0.287931    0.288912    0.290263    0.292903    0.301033
     0.301168    0.316952    0.356665    0.356665    0.356673    0.356679
     0.402707    0.406638    0.418418    0.425613    0.457040    0.458550
     0.466534    0.470837    0.478202    0.478203    0.479157    0.481072

 Minimum search - taking simple RFO step
 Searching for Lamda that Minimizes Along All modes
 Value Taken    Lamda =  -0.00491105
 Calculated Step too Large.  Step scaled by  0.567134
 Step Taken.  Stepsize is  0.300000

                             Maximum     Tolerance    Cnvgd?
         Gradient           0.007183      0.000300      NO
         Displacement       0.228139      0.001200      NO
         Energy change     -0.003321      0.000001      NO


 New Cartesian Coordinates Obtained by Inverse Iteration

 Displacement from previous Coordinates is:  0.408722
 ----------------------------------------------------------------
             Standard Nuclear Orientation (Angstroms)
    I     Atom           X                Y                Z
 ----------------------------------------------------------------
    1      C      -0.0056499383    -0.0007427784     0.0014899475
    2      C      -0.0052019842     0.2441629075     1.3837588608
    3      Cl      1.5047328841     0.5235278750     2.2042707665
    4      C      -1.2072304943     0.2684395117     2.0964995942
    5      Cl     -1.2472207665     0.5673334398     3.8147420726
    6      C      -2.4114164018     0.0543209189     1.4396886904
    7      H      -3.3390307468     0.0769828130     1.9942526463
    8      C      -2.4277791665    -0.1880301043     0.0727203574
    9      Cl     -3.9700729290    -0.4529403656    -0.6983219692
   10      C      -1.2306436513    -0.2180458160    -0.6482770487
   11      Cl     -1.2484406639    -0.5298772330    -2.3608108419
   12      C       1.2735695226    -0.0290923432    -0.7625647331
   13      C       2.2047570611    -1.0652236286    -0.5990811591
   14      Cl      1.8675824496    -2.3663678661     0.5268403429
   15      C       3.4018821617    -1.1027071111    -1.3046481155
   16      H       4.0898495892    -1.9228227302    -1.1484821157
   17      C       3.6935230119    -0.0816193348    -2.2025019172
   18      H       4.6243674712    -0.1014486743    -2.7567849357
   19      C       2.7979145854     0.9646815333    -2.3944143929
   20      H       3.0147036361     1.7651745882    -3.0890660480
   21      C       1.6064561082     0.9795579754    -1.6781859456
   22      Cl      0.4999109114     2.3141023237    -1.9412170655
 ----------------------------------------------------------------
 Nuclear Repulsion Energy =        2135.48278103 hartrees
 There are       89 alpha and       89 beta electrons
 Applying Cartesian multipole field
    Component          Value
    ---------          -----
     (2,0,0)        1.00000E-11
     (0,2,0)        2.00000E-11
     (0,0,2)       -3.00000E-11
 Nucleus-field energy     =    -0.0000000258 hartrees
 Requested basis set is 6-311++G(d,p)
 There are 170 shells and 472 basis functions
 A cutoff of  1.0D-15 yielded  11145 shell pairs
 There are     94144 function pairs (    101343 Cartesian)
 Smallest overlap matrix eigenvalue = 1.87E-07
 Linear dependence detected in AO basis
 Number of orthogonalized atomic orbitals = 467
 Maximum deviation from orthogonality = 3.555E-10
 Guess from superposition of atomic densities
 Warning:  Energy on first SCF cycle will be non-variational
 SAD guess density has 178.000000 electrons

 -----------------------------------------------------------------------
  General SCF calculation program by
  Eric Jon Sundstrom, Paul Horn, Yuezhi Mao, Dmitri Zuev, Alec White,
  David Stuck, Shaama M.S., Shane Yost, Joonho Lee, David Small,
  Daniel Levine, Susi Lehtola, Hugh Burton, Evgeny Epifanovsky,
  Bang C. Huynh
 -----------------------------------------------------------------------
 Exchange:     0.2000 Hartree-Fock + 0.0800 Slater + 0.7200 B88
 Correlation:  0.1900 VWN1RPA + 0.8100 LYP
 Using SG-1 standard quadrature grid
 A restricted SCF calculation will be
 performed using DIIS
 SCF converges when DIIS error is below 1.0e-08
 ---------------------------------------
  Cycle       Energy         DIIS error
 ---------------------------------------
    1   -3225.3738875290      2.83e-02  
    2   -3220.9983180381      2.15e-03  
    3   -3220.9243115332      2.62e-03  
    4   -3221.1201427283      4.98e-04  
    5   -3221.1253913330      2.79e-04  
    6   -3221.1274264510      1.05e-04  
    7   -3221.1277196516      1.98e-05  
    8   -3221.1277277144      8.96e-06  
    9   -3221.1277298621      1.71e-06  
   10   -3221.1277299307      6.78e-07  
   11   -3221.1277299420      1.09e-07  
   12   -3221.1277299423      4.14e-08  
   13   -3221.1277299422      2.20e-08  
   14   -3221.1277299425      5.15e-09  Convergence criterion met
 ---------------------------------------
 SCF time:   CPU 760.05s  wall 760.00s 
 SCF   energy in the final basis set =    -3221.1277299425
 Total energy in the final basis set =    -3221.1277299425

 --------------------------------------------------------------

                    Orbital Energies (a.u.)
 --------------------------------------------------------------

 Alpha MOs
 -- Occupied --
********-101.5761-101.5741-101.5741-101.5690-101.5689 -10.2750 -10.2750
-10.2730 -10.2729 -10.2658 -10.2658 -10.2421 -10.2333 -10.2235 -10.2114
-10.2085 -10.2084  -9.4908  -9.4907  -9.4891  -9.4891  -9.4840  -9.4839
 -7.2557  -7.2554  -7.2540  -7.2538  -7.2487  -7.2486  -7.2456  -7.2455
 -7.2450  -7.2449  -7.2439  -7.2438  -7.2433  -7.2431  -7.2387  -7.2386
 -7.2383  -7.2382  -0.9597  -0.9302  -0.9184  -0.8926  -0.8871  -0.8743
 -0.8457  -0.8402  -0.8034  -0.7558  -0.7553  -0.7398  -0.6748  -0.6302
 -0.6229  -0.6190  -0.5510  -0.5477  -0.5293  -0.5165  -0.4964  -0.4792
 -0.4672  -0.4655  -0.4575  -0.4548  -0.4377  -0.4315  -0.4174  -0.4101
 -0.4009  -0.3993  -0.3826  -0.3754  -0.3580  -0.3510  -0.3461  -0.3405
 -0.3351  -0.3292  -0.3276  -0.3253  -0.3222  -0.2874  -0.2732  -0.2681
 -0.2617
 -- Virtual --
 -0.0688  -0.0550  -0.0461  -0.0422  -0.0400  -0.0175  -0.0083  -0.0060
  0.0024   0.0102   0.0137   0.0162   0.0280   0.0290   0.0341   0.0386
  0.0460   0.0508   0.0523   0.0584   0.0588   0.0704   0.0733   0.0793
  0.0805   0.0829   0.0865   0.0925   0.0963   0.1011   0.1034   0.1041
  0.1107   0.1111   0.1120   0.1152   0.1192   0.1229   0.1264   0.1265
  0.1280   0.1305   0.1331   0.1354   0.1384   0.1460   0.1479   0.1511
  0.1557   0.1581   0.1610   0.1675   0.1741   0.1754   0.1780   0.1801
  0.1810   0.1910   0.1962   0.2067   0.2136   0.2196   0.2223   0.2234
  0.2277   0.2290   0.2311   0.2343   0.2373   0.2392   0.2394   0.2404
  0.2545   0.2550   0.2607   0.2611   0.2672   0.2712   0.2718   0.2776
  0.2786   0.2847   0.2873   0.2902   0.2939   0.3010   0.3029   0.3068
  0.3115   0.3219   0.3222   0.3278   0.3312   0.3422   0.3449   0.3685
  0.3976   0.4178   0.4231   0.4267   0.4362   0.4408   0.4478   0.4579
  0.4592   0.4663   0.4809   0.4845   0.4907   0.4942   0.4972   0.5100
  0.5104   0.5125   0.5195   0.5213   0.5244   0.5277   0.5373   0.5496
  0.5651   0.5689   0.5752   0.5768   0.5934   0.5953   0.6013   0.6045
  0.6052   0.6132   0.6227   0.6251   0.6259   0.6319   0.6349   0.6567
  0.6634   0.6679   0.6744   0.6857   0.6895   0.6930   0.7037   0.7130
  0.7169   0.7401   0.7693   0.7896   0.7921   0.8094   0.8148   0.8228
  0.8288   0.8355   0.8377   0.8437   0.8466   0.8484   0.8526   0.8531
  0.8568   0.8660   0.8667   0.8689   0.8772   0.8882   0.8889   0.8975
  0.9002   0.9016   0.9099   0.9124   0.9193   0.9255   0.9375   0.9452
  0.9529   0.9569   0.9659   0.9685   0.9758   0.9794   0.9875   0.9899
  0.9954   1.0000   1.0042   1.0046   1.0100   1.0257   1.0347   1.0491
  1.0662   1.0831   1.1044   1.1075   1.1530   1.1596   1.1693   1.1804
  1.1924   1.2234   1.2269   1.2366   1.2504   1.2682   1.2779   1.2946
  1.3028   1.3039   1.3197   1.3365   1.3515   1.3557   1.3788   1.3837
  1.4282   1.4613   1.4639   1.4823   1.4957   1.5165   1.5538   1.5603
  1.5623   1.5727   1.5828   1.6115   1.6118   1.6512   1.6522   1.6820
  1.7095   1.7408   1.7549   1.7660   1.7711   1.7719   1.7825   1.8234
  1.8444   1.8488   1.8829   1.8859   1.8918   1.9220   1.9369   1.9427
  1.9519   1.9558   1.9827   1.9897   2.0180   2.0303   2.0494   2.0602
  2.1394   2.1497   2.1844   2.2081   2.2355   2.2424   2.2558   2.2669
  2.2749   2.2937   2.2996   2.3050   2.3147   2.3365   2.3403   2.3567
  2.3768   2.4035   2.4203   2.4308   2.4397   2.4636   2.4740   2.4879
  2.4980   2.5332   2.5332   2.5552   2.5609   2.5724   2.5988   2.6176
  2.6183   2.6620   2.6698   2.6874   2.7040   2.7075   2.7176   2.7378
  2.7379   2.7540   2.7711   2.7750   2.7907   2.7970   2.8188   2.8306
  2.8624   2.8956   2.9445   2.9800   3.0566   3.0784   3.0803   3.1151
  3.1268   3.1611   3.1817   3.2238   3.2402   3.2549   3.2640   3.3480
  3.3604   3.3906   3.5257   3.5279   3.5715   3.6826   3.7128   3.7852
  3.9002   3.9445   4.0050   4.0379   4.0929   4.3592   4.7976   4.8247
  9.7621   9.7883   9.8140   9.8145   9.8343   9.9115  23.3354  23.5317
 23.7929  23.8599  23.8662  23.9153  23.9449  23.9574  24.0463  24.0585
 24.0850  24.1457  25.8088  25.8090  25.9279  25.9376  25.9482  25.9783
 26.1165  26.1742  26.1796  26.2884  26.3379  26.4034  26.5576  26.6076
 26.7026  26.8102  26.8187  27.0047 215.7560 215.7829 215.8120 215.8180
215.8408 215.9330
 --------------------------------------------------------------

          Ground-State Mulliken Net Atomic Charges

     Atom                 Charge (a.u.)
  ----------------------------------------
      1 C                    -0.064156
      2 C                    -1.148058
      3 Cl                    0.396681
      4 C                     0.587463
      5 Cl                    0.533325
      6 C                    -1.048583
      7 H                     0.228500
      8 C                     0.584192
      9 Cl                    0.533271
     10 C                    -1.145993
     11 Cl                    0.395992
     12 C                     0.173738
     13 C                    -0.338554
     14 Cl                    0.257957
     15 C                     0.030722
     16 H                     0.208650
     17 C                    -0.517359
     18 H                     0.174680
     19 C                     0.027376
     20 H                     0.208337
     21 C                    -0.340067
     22 Cl                    0.261885
  ----------------------------------------
  Sum of atomic charges =     0.000000

 -----------------------------------------------------------------
                    Cartesian Multipole Moments
 -----------------------------------------------------------------
    Charge (ESU x 10^10)
                -0.0000
    Dipole Moment (Debye)
         X       1.7323      Y      -0.0360      Z      -1.0315
       Tot       2.0165
    Quadrupole Moments (Debye-Ang)
        XX    -131.1633     XY      -1.0820     YY    -146.8431
        XZ     -10.8196     YZ      -0.9835     ZZ    -142.7988
    Octopole Moments (Debye-Ang^2)
       XXX       6.7283    XXY      -4.3214    XYY     -10.6125
       YYY       0.8509    XXZ     -16.7657    XYZ      -1.5521
       YYZ       6.5829    XZZ       3.2396    YZZ       3.7523
       ZZZ      10.9688
    Hexadecapole Moments (Debye-Ang^3)
      XXXX   -3808.4259   XXXY      26.7844   XXYY    -881.0377
      XYYY      53.6577   YYYY   -1253.0310   XXXZ     212.3687
      XXYZ      17.5668   XYYZ     120.8594   YYYZ      30.8585
      XXZZ   -1117.6583   XYZZ      44.1180   YYZZ    -752.9098
      XZZZ     332.5248   YZZZ      38.7041   ZZZZ   -3221.1890
 -----------------------------------------------------------------
 Calculating analytic gradient of the SCF energy
 Gradient of SCF Energy
            1           2           3           4           5           6
    1  -0.0003470   0.0000901   0.0007499   0.0000225   0.0000428   0.0000148
    2  -0.0000196  -0.0006772  -0.0038488  -0.0000181  -0.0000207  -0.0000031
    3   0.0001970  -0.0003282  -0.0019705   0.0000180   0.0000025   0.0000174
            7           8           9          10          11          12
    1  -0.0000092   0.0000276   0.0000115   0.0003449   0.0021851   0.0002717
    2  -0.0000137  -0.0000190   0.0000207   0.0007397   0.0036849   0.0000255
    3   0.0000072  -0.0000825  -0.0000257   0.0000633   0.0001751  -0.0001577
           13          14          15          16          17          18
    1   0.0000223  -0.0004616  -0.0000011   0.0000029   0.0000503   0.0000106
    2   0.0007680   0.0034758  -0.0000422   0.0000377   0.0000242   0.0000139
    3   0.0004310   0.0024960   0.0000724  -0.0000098  -0.0000090  -0.0000067
           19          20          21          22
    1  -0.0000719   0.0000112  -0.0004514  -0.0025161
    2   0.0000326  -0.0000104  -0.0007791  -0.0033710
    3  -0.0000667   0.0000103  -0.0001611  -0.0006723
 Max gradient component =       3.849E-03
 RMS gradient           =       1.083E-03
 Gradient time:  CPU 283.89 s  wall 283.90 s
 Geometry Optimization Parameters
   NAtoms,    NIC,     NZ,  NCons,   NDum,   NFix, NCnnct, MaxDiis
       22     171      22       0       0       0       0       0

 Cartesian Hessian Update
 Hessian updated using BFGS update


** GEOMETRY OPTIMIZATION IN DELOCALIZED INTERNAL COORDINATES **
   Searching for a Minimum

   Optimization Cycle:  10

                       Coordinates (Angstroms)
     ATOM                X               Y               Z
      1  C        -0.0056499383   -0.0007427784    0.0014899475
      2  C        -0.0052019842    0.2441629075    1.3837588608
      3  Cl        1.5047328841    0.5235278750    2.2042707665
      4  C        -1.2072304943    0.2684395117    2.0964995942
      5  Cl       -1.2472207665    0.5673334398    3.8147420726
      6  C        -2.4114164018    0.0543209189    1.4396886904
      7  H        -3.3390307468    0.0769828130    1.9942526463
      8  C        -2.4277791665   -0.1880301043    0.0727203574
      9  Cl       -3.9700729290   -0.4529403656   -0.6983219692
     10  C        -1.2306436513   -0.2180458160   -0.6482770487
     11  Cl       -1.2484406639   -0.5298772330   -2.3608108419
     12  C         1.2735695226   -0.0290923432   -0.7625647331
     13  C         2.2047570611   -1.0652236286   -0.5990811591
     14  Cl        1.8675824496   -2.3663678661    0.5268403429
     15  C         3.4018821617   -1.1027071111   -1.3046481155
     16  H         4.0898495892   -1.9228227302   -1.1484821157
     17  C         3.6935230119   -0.0816193348   -2.2025019172
     18  H         4.6243674712   -0.1014486743   -2.7567849357
     19  C         2.7979145854    0.9646815333   -2.3944143929
     20  H         3.0147036361    1.7651745882   -3.0890660480
     21  C         1.6064561082    0.9795579754   -1.6781859456
     22  Cl        0.4999109114    2.3141023237   -1.9412170655
   Point Group: c1    Number of degrees of freedom:    60


   Energy is  -3221.127729942

 Hessian updated using BFGS update

 60 Hessian modes will be used to form the next step
  Hessian Eigenvalues:
     0.009646    0.016318    0.017505    0.020574    0.020629    0.020682
     0.021681    0.022742    0.022871    0.023501    0.024090    0.024090
     0.024114    0.024114    0.024135    0.024142    0.024142    0.024147
     0.055166    0.094158    0.101104    0.159995    0.160000    0.160000
     0.160104    0.215947    0.220112    0.225669    0.227578    0.232413
     0.236537    0.238800    0.249752    0.249977    0.249993    0.250015
     0.252775    0.287929    0.288821    0.290263    0.292903    0.301033
     0.301168    0.316976    0.356665    0.356665    0.356673    0.356679
     0.402595    0.406636    0.418418    0.425613    0.457040    0.458550
     0.466535    0.470819    0.478202    0.478203    0.479157    0.481061

 Minimum search - taking simple RFO step
 Searching for Lamda that Minimizes Along All modes
 Value Taken    Lamda =  -0.00315173
 Calculated Step too Large.  Step scaled by  0.607562
 Step Taken.  Stepsize is  0.300000

                             Maximum     Tolerance    Cnvgd?
         Gradient           0.004919      0.000300      NO
         Displacement       0.227875      0.001200      NO
         Energy change     -0.002326      0.000001      NO


 New Cartesian Coordinates Obtained by Inverse Iteration

 Displacement from previous Coordinates is:  0.411843
 ----------------------------------------------------------------
             Standard Nuclear Orientation (Angstroms)
    I     Atom           X                Y                Z
 ----------------------------------------------------------------
    1      C      -0.0057121900     0.0001221518     0.0014403206
    2      C      -0.0069511362     0.2743607233     1.3775528721
    3      Cl      1.5020294584     0.5880077160     2.1883948136
    4      C      -1.2087530079     0.2982932942     2.0906495149
    5      Cl     -1.2517885849     0.6340314823     3.8019001923
    6      C      -2.4101334733     0.0537132183     1.4390357933
    7      H      -3.3377989458     0.0757844238     1.9935729703
    8      C      -2.4241345342    -0.2184158848     0.0775044613
    9      Cl     -3.9626546508    -0.5224110038    -0.6864783951
   10      C      -1.2268614321    -0.2474169622    -0.6432966258
   11      Cl     -1.2381407439    -0.5920347036    -2.3500346836
   12      C       1.2739027428    -0.0282494788    -0.7625999222
   13      C       2.1872375278    -1.0828539314    -0.6246650758
   14      Cl      1.8272716728    -2.4025631111     0.4726926158
   15      C       3.3840593191    -1.1216441027    -1.3307621658
   16      H       4.0592356605    -1.9560430211    -1.1955600808
   17      C       3.6920435017    -0.0821737212    -2.2018796282
   18      H       4.6227051155    -0.1026103116    -2.7564486126
   19      C       2.8138257525     0.9834468377    -2.3669230290
   20      H       3.0438756136     1.7974339821    -3.0413981774
   21      C       1.6221049250     0.9984831104    -1.6510738510
   22      Cl      0.5312000592     2.3521051932    -1.8817163164
 ----------------------------------------------------------------
 Nuclear Repulsion Energy =        2133.77101025 hartrees
 There are       89 alpha and       89 beta electrons
 Applying Cartesian multipole field
    Component          Value
    ---------          -----
     (2,0,0)        1.00000E-11
     (0,2,0)        2.00000E-11
     (0,0,2)       -3.00000E-11
 Nucleus-field energy     =    -0.0000000240 hartrees
 Requested basis set is 6-311++G(d,p)
 There are 170 shells and 472 basis functions
 A cutoff of  1.0D-15 yielded  11141 shell pairs
 There are     94087 function pairs (    101279 Cartesian)
 Smallest overlap matrix eigenvalue = 1.78E-07
 Linear dependence detected in AO basis
 Number of orthogonalized atomic orbitals = 467
 Maximum deviation from orthogonality = 4.435E-10
 Guess from superposition of atomic densities
 Warning:  Energy on first SCF cycle will be non-variational
 SAD guess density has 178.000000 electrons

 -----------------------------------------------------------------------
  General SCF calculation program by
  Eric Jon Sundstrom, Paul Horn, Yuezhi Mao, Dmitri Zuev, Alec White,
  David Stuck, Shaama M.S., Shane Yost, Joonho Lee, David Small,
  Daniel Levine, Susi Lehtola, Hugh Burton, Evgeny Epifanovsky,
  Bang C. Huynh
 -----------------------------------------------------------------------
 Exchange:     0.2000 Hartree-Fock + 0.0800 Slater + 0.7200 B88
 Correlation:  0.1900 VWN1RPA + 0.8100 LYP
 Using SG-1 standard quadrature grid
 A restricted SCF calculation will be
 performed using DIIS
 SCF converges when DIIS error is below 1.0e-08
 ---------------------------------------
  Cycle       Energy         DIIS error
 ---------------------------------------
    1   -3225.3687953939      2.83e-02  
    2   -3220.9998330047      2.15e-03  
    3   -3220.9262944241      2.61e-03  
    4   -3221.1219122019      4.93e-04  
    5   -3221.1270296924      2.76e-04  
    6   -3221.1289990142      1.06e-04  
    7   -3221.1292972544      1.97e-05  
    8   -3221.1293052915      8.96e-06  
    9   -3221.1293074418      1.69e-06  
   10   -3221.1293075087      6.73e-07  
   11   -3221.1293075198      1.09e-07  
   12   -3221.1293075200      4.19e-08  
   13   -3221.1293075202      2.27e-08  
   14   -3221.1293075201      5.07e-09  Convergence criterion met
 ---------------------------------------
 SCF time:   CPU 746.43s  wall 746.00s 
 SCF   energy in the final basis set =    -3221.1293075201
 Total energy in the final basis set =    -3221.1293075201

 --------------------------------------------------------------

                    Orbital Energies (a.u.)
 --------------------------------------------------------------

 Alpha MOs
 -- Occupied --
********-101.5762-101.5745-101.5745-101.5694-101.5693 -10.2750 -10.2750
-10.2731 -10.2730 -10.2658 -10.2657 -10.2418 -10.2330 -10.2236 -10.2114
-10.2085 -10.2085  -9.4908  -9.4908  -9.4894  -9.4894  -9.4843  -9.4842
 -7.2557  -7.2555  -7.2543  -7.2541  -7.2490  -7.2489  -7.2457  -7.2456
 -7.2451  -7.2450  -7.2442  -7.2442  -7.2436  -7.2435  -7.2391  -7.2389
 -7.2386  -7.2386  -0.9596  -0.9302  -0.9182  -0.8925  -0.8872  -0.8746
 -0.8458  -0.8401  -0.8033  -0.7559  -0.7554  -0.7399  -0.6747  -0.6296
 -0.6229  -0.6197  -0.5510  -0.5476  -0.5293  -0.5170  -0.4963  -0.4792
 -0.4673  -0.4654  -0.4576  -0.4547  -0.4376  -0.4315  -0.4174  -0.4092
 -0.4008  -0.3995  -0.3820  -0.3748  -0.3577  -0.3516  -0.3454  -0.3406
 -0.3357  -0.3297  -0.3287  -0.3253  -0.3240  -0.2862  -0.2740  -0.2680
 -0.2621
 -- Virtual --
 -0.0672  -0.0550  -0.0459  -0.0440  -0.0404  -0.0175  -0.0084  -0.0061
  0.0024   0.0101   0.0135   0.0161   0.0279   0.0290   0.0338   0.0388
  0.0458   0.0508   0.0524   0.0579   0.0593   0.0694   0.0734   0.0794
  0.0803   0.0829   0.0862   0.0930   0.0962   0.1015   0.1033   0.1035
  0.1100   0.1117   0.1122   0.1148   0.1186   0.1227   0.1263   0.1268
  0.1278   0.1301   0.1327   0.1350   0.1384   0.1456   0.1477   0.1515
  0.1562   0.1572   0.1605   0.1671   0.1743   0.1759   0.1782   0.1799
  0.1808   0.1899   0.1963   0.2065   0.2126   0.2195   0.2211   0.2224
  0.2278   0.2299   0.2314   0.2332   0.2350   0.2384   0.2396   0.2407
  0.2542   0.2551   0.2610   0.2624   0.2657   0.2717   0.2741   0.2784
  0.2803   0.2837   0.2872   0.2894   0.2916   0.3007   0.3033   0.3047
  0.3118   0.3193   0.3232   0.3247   0.3352   0.3436   0.3440   0.3686
  0.3979   0.4172   0.4224   0.4283   0.4379   0.4413   0.4471   0.4572
  0.4583   0.4657   0.4811   0.4824   0.4900   0.4951   0.4976   0.5110
  0.5132   0.5133   0.5189   0.5209   0.5264   0.5277   0.5386   0.5483
  0.5670   0.5704   0.5754   0.5758   0.5921   0.5935   0.6024   0.6038
  0.6043   0.6135   0.6239   0.6255   0.6270   0.6348   0.6355   0.6576
  0.6628   0.6684   0.6764   0.6848   0.6886   0.6920   0.7009   0.7110
  0.7136   0.7416   0.7711   0.7903   0.7923   0.8087   0.8167   0.8245
  0.8307   0.8350   0.8382   0.8430   0.8468   0.8485   0.8514   0.8523
  0.8544   0.8668   0.8713   0.8735   0.8742   0.8880   0.8940   0.8945
  0.8966   0.8980   0.9081   0.9117   0.9155   0.9242   0.9391   0.9471
  0.9552   0.9574   0.9655   0.9693   0.9772   0.9806   0.9866   0.9925
  0.9948   1.0017   1.0033   1.0070   1.0112   1.0260   1.0345   1.0515
  1.0649   1.0835   1.1017   1.1125   1.1523   1.1651   1.1696   1.1843
  1.1930   1.2242   1.2250   1.2435   1.2514   1.2670   1.2797   1.2930
  1.3026   1.3063   1.3181   1.3323   1.3481   1.3568   1.3782   1.3803
  1.4269   1.4551   1.4644   1.4798   1.4978   1.5113   1.5533   1.5611
  1.5616   1.5757   1.5865   1.6091   1.6107   1.6509   1.6537   1.6814
  1.7078   1.7403   1.7560   1.7666   1.7697   1.7715   1.7828   1.8230
  1.8437   1.8471   1.8827   1.8846   1.8914   1.9237   1.9364   1.9468
  1.9519   1.9556   1.9834   1.9913   2.0181   2.0296   2.0494   2.0582
  2.1355   2.1480   2.1842   2.2122   2.2353   2.2426   2.2557   2.2638
  2.2740   2.3000   2.3052   2.3074   2.3087   2.3396   2.3407   2.3530
  2.3769   2.3991   2.4272   2.4340   2.4381   2.4665   2.4670   2.4885
  2.4965   2.5312   2.5336   2.5562   2.5579   2.5705   2.5937   2.6150
  2.6265   2.6631   2.6732   2.6885   2.7043   2.7065   2.7167   2.7379
  2.7380   2.7534   2.7710   2.7747   2.7868   2.7989   2.8196   2.8290
  2.8566   2.8947   2.9477   2.9800   3.0574   3.0815   3.0831   3.1154
  3.1263   3.1585   3.1833   3.2271   3.2380   3.2592   3.2628   3.3460
  3.3624   3.3916   3.5251   3.5320   3.5727   3.6873   3.7117   3.7866
  3.8996   3.9464   4.0054   4.0381   4.0927   4.3548   4.7988   4.8240
  9.7656   9.7875   9.8095   9.8215   9.8359   9.8915  23.3375  23.5329
 23.7929  23.8598  23.8671  23.9167  23.9444  23.9586  24.0457  24.0615
 24.0865  24.1457  25.8075  25.8087  25.9251  25.9380  25.9614  25.9717
 26.1166  26.1795  26.2047  26.2573  26.3221  26.4135  26.5539  26.6125
 26.6990  26.7961  26.8241  27.0213 215.7595 215.7818 215.8068 215.8263
215.8443 215.9085
 --------------------------------------------------------------

          Ground-State Mulliken Net Atomic Charges

     Atom                 Charge (a.u.)
  ----------------------------------------
      1 C                    -0.173283
      2 C                    -1.186578
      3 Cl                    0.440508
      4 C                     0.604715
      5 Cl                    0.536402
      6 C                    -0.936943
      7 H                     0.231079
      8 C                     0.600934
      9 Cl                    0.536041
     10 C                    -1.184824
     11 Cl                    0.440893
     12 C                     0.009657
     13 C                    -0.358123
     14 Cl                    0.310681
     15 C                     0.038038
     16 H                     0.208869
     17 C                    -0.492596
     18 H                     0.175132
     19 C                     0.033469
     20 H                     0.208577
     21 C                    -0.357187
     22 Cl                    0.314540
  ----------------------------------------
  Sum of atomic charges =     0.000000

 -----------------------------------------------------------------
                    Cartesian Multipole Moments
 -----------------------------------------------------------------
    Charge (ESU x 10^10)
                -0.0000
    Dipole Moment (Debye)
         X       1.7272      Y      -0.0372      Z      -1.0296
       Tot       2.0111
    Quadrupole Moments (Debye-Ang)
        XX    -131.1524     XY      -1.0687     YY    -146.7492
        XZ     -10.8706     YZ      -0.9564     ZZ    -142.8365
    Octopole Moments (Debye-Ang^2)
       XXX       6.2772    XXY      -4.1108    XYY     -10.1881
       YYY       0.7331    XXZ     -17.0528    XYZ      -1.4092
       YYZ       6.3104    XZZ       3.1151    YZZ       3.4899
       ZZZ      11.5589
    Hexadecapole Moments (Debye-Ang^3)
      XXXX   -3792.7283   XXXY       9.2040   XXYY    -885.2642
      XYYY      33.1030   YYYY   -1307.3655   XXXZ     222.2401
      XXYZ       8.2339   XYYZ     123.4965   YYYZ      -0.8049
      XXZZ   -1107.0865   XYZZ      37.6632   YYZZ    -753.8104
      XZZZ     344.5882   YZZZ      10.6236   ZZZZ   -3179.5453
 -----------------------------------------------------------------
 Calculating analytic gradient of the SCF energy
 Gradient of SCF Energy
            1           2           3           4           5           6
    1  -0.0003562   0.0000093   0.0005888   0.0000063   0.0000305   0.0000216
    2  -0.0000346  -0.0004466  -0.0025863  -0.0000237  -0.0000133   0.0000048
    3   0.0001714  -0.0003154  -0.0012674   0.0000367  -0.0000020   0.0000277
            7           8           9          10          11          12
    1  -0.0000122   0.0000292  -0.0000117   0.0003459   0.0014064   0.0003161
    2  -0.0000064   0.0000024   0.0000098   0.0005193   0.0024449  -0.0000130
    3   0.0000006  -0.0001075  -0.0000068   0.0001300   0.0000171  -0.0001714
           13          14          15          16          17          18
    1  -0.0000832  -0.0002692  -0.0000014   0.0000096   0.0000348   0.0000079
    2   0.0005156   0.0023199  -0.0000383   0.0000261   0.0000245   0.0000092
    3   0.0002847   0.0017226   0.0000603  -0.0000129  -0.0000047  -0.0000040
           19          20          21          22
    1  -0.0000520   0.0000225  -0.0003265  -0.0017164
    2   0.0000236  -0.0000104  -0.0004946  -0.0022328
    3  -0.0000477   0.0000052  -0.0000329  -0.0004836
 Max gradient component =       2.586E-03
 RMS gradient           =       7.273E-04
 Gradient time:  CPU 271.05 s  wall 271.08 s
 Geometry Optimization Parameters
   NAtoms,    NIC,     NZ,  NCons,   NDum,   NFix, NCnnct, MaxDiis
       22     171      22       0       0       0       0       0

 Cartesian Hessian Update
 Hessian updated using BFGS update


** GEOMETRY OPTIMIZATION IN DELOCALIZED INTERNAL COORDINATES **
   Searching for a Minimum

   Optimization Cycle:  11

                       Coordinates (Angstroms)
     ATOM                X               Y               Z
      1  C        -0.0057121900    0.0001221518    0.0014403206
      2  C        -0.0069511362    0.2743607233    1.3775528721
      3  Cl        1.5020294584    0.5880077160    2.1883948136
      4  C        -1.2087530079    0.2982932942    2.0906495149
      5  Cl       -1.2517885849    0.6340314823    3.8019001923
      6  C        -2.4101334733    0.0537132183    1.4390357933
      7  H        -3.3377989458    0.0757844238    1.9935729703
      8  C        -2.4241345342   -0.2184158848    0.0775044613
      9  Cl       -3.9626546508   -0.5224110038   -0.6864783951
     10  C        -1.2268614321   -0.2474169622   -0.6432966258
     11  Cl       -1.2381407439   -0.5920347036   -2.3500346836
     12  C         1.2739027428   -0.0282494788   -0.7625999222
     13  C         2.1872375278   -1.0828539314   -0.6246650758
     14  Cl        1.8272716728   -2.4025631111    0.4726926158
     15  C         3.3840593191   -1.1216441027   -1.3307621658
     16  H         4.0592356605   -1.9560430211   -1.1955600808
     17  C         3.6920435017   -0.0821737212   -2.2018796282
     18  H         4.6227051155   -0.1026103116   -2.7564486126
     19  C         2.8138257525    0.9834468377   -2.3669230290
     20  H         3.0438756136    1.7974339821   -3.0413981774
     21  C         1.6221049250    0.9984831104   -1.6510738510
     22  Cl        0.5312000592    2.3521051932   -1.8817163164
   Point Group: c1    Number of degrees of freedom:    60


   Energy is  -3221.129307520

 Hessian updated using BFGS update

 60 Hessian modes will be used to form the next step
  Hessian Eigenvalues:
     0.007020    0.016320    0.017505    0.020537    0.020577    0.020683
     0.021681    0.022742    0.022814    0.023501    0.024090    0.024090
     0.024114    0.024114    0.024135    0.024141    0.024142    0.024146
     0.055166    0.093929    0.101103    0.159995    0.160000    0.160000
     0.160103    0.215947    0.220043    0.225523    0.227558    0.232415
     0.236525    0.238801    0.249756    0.249978    0.249993    0.250019
     0.252764    0.287905    0.288744    0.290265    0.292903    0.301033
     0.301167    0.316988    0.356665    0.356665    0.356672    0.356679
     0.402489    0.406632    0.418418    0.425613    0.457040    0.458550
     0.466536    0.470804    0.478202    0.478203    0.479157    0.481052

 Minimum search - taking simple RFO step
 Searching for Lamda that Minimizes Along All modes
 Value Taken    Lamda =  -0.00202123
 Calculated Step too Large.  Step scaled by  0.636554
 Step Taken.  Stepsize is  0.300000

                             Maximum     Tolerance    Cnvgd?
         Gradient           0.003309      0.000300      NO
         Displacement       0.228429      0.001200      NO
         Energy change     -0.001578      0.000001      NO


 New Cartesian Coordinates Obtained by Inverse Iteration

 Displacement from previous Coordinates is:  0.410214
 ----------------------------------------------------------------
             Standard Nuclear Orientation (Angstroms)
    I     Atom           X                Y                Z
 ----------------------------------------------------------------
    1      C      -0.0055237786     0.0018427952     0.0016545258
    2      C      -0.0092415307     0.3044345385     1.3712923631
    3      Cl      1.4974262438     0.6528690500     2.1727207200
    4      C      -1.2109845129     0.3275208344     2.0844641327
    5      Cl     -1.2579153498     0.6991265041     3.7880967379
    6      C      -2.4090476988     0.0526346846     1.4385517595
    7      H      -3.3367685024     0.0735659493     1.9930600111
    8      C      -2.4199736281    -0.2485152000     0.0830327114
    9      Cl     -3.9537818995    -0.5915123761    -0.6736520493
   10      C      -1.2225317589    -0.2757724280    -0.6375335575
   11      Cl     -1.2269761446    -0.6539036436    -2.3374349086
   12      C       1.2743704252    -0.0266278603    -0.7622440287
   13      C       2.1698173440    -1.0986692259    -0.6500259781
   14      Cl      1.7862292446    -2.4369289951     0.4168660033
   15      C       3.3660839255    -1.1392831499    -1.3570230543
   16      H       4.0279363154    -1.9874515759    -1.2429835200
   17      C       3.6905716649    -0.0830921034    -2.2017837295
   18      H       4.6208376051    -0.1045945317    -2.7569726862
   19      C       2.8299756748     1.0007134975    -2.3399002273
   20      H       3.0732143508     1.8271652340    -2.9943517576
   21      C       1.6381956272     1.0164974523    -1.6241413546
   22      Cl      0.5646490328     2.3893464507    -1.8217851226
 ----------------------------------------------------------------
 Nuclear Repulsion Energy =        2132.36066924 hartrees
 There are       89 alpha and       89 beta electrons
 Applying Cartesian multipole field
    Component          Value
    ---------          -----
     (2,0,0)        1.00000E-11
     (0,2,0)        2.00000E-11
     (0,0,2)       -3.00000E-11
 Nucleus-field energy     =    -0.0000000221 hartrees
 Requested basis set is 6-311++G(d,p)
 There are 170 shells and 472 basis functions
 A cutoff of  1.0D-15 yielded  11149 shell pairs
 There are     94150 function pairs (    101345 Cartesian)
 Smallest overlap matrix eigenvalue = 1.65E-07
 Linear dependence detected in AO basis
 Number of orthogonalized atomic orbitals = 467
 Maximum deviation from orthogonality = 7.893E-10
 Guess from superposition of atomic densities
 Warning:  Energy on first SCF cycle will be non-variational
 SAD guess density has 178.000000 electrons

 -----------------------------------------------------------------------
  General SCF calculation program by
  Eric Jon Sundstrom, Paul Horn, Yuezhi Mao, Dmitri Zuev, Alec White,
  David Stuck, Shaama M.S., Shane Yost, Joonho Lee, David Small,
  Daniel Levine, Susi Lehtola, Hugh Burton, Evgeny Epifanovsky,
  Bang C. Huynh
 -----------------------------------------------------------------------
 Exchange:     0.2000 Hartree-Fock + 0.0800 Slater + 0.7200 B88
 Correlation:  0.1900 VWN1RPA + 0.8100 LYP
 Using SG-1 standard quadrature grid
 A restricted SCF calculation will be
 performed using DIIS
 SCF converges when DIIS error is below 1.0e-08
 ---------------------------------------
  Cycle       Energy         DIIS error
 ---------------------------------------
    1   -3225.3655203539      2.83e-02  
    2   -3221.0008190676      2.15e-03  
    3   -3220.9276482945      2.61e-03  
    4   -3221.1231270110      4.88e-04  
    5   -3221.1281441059      2.72e-04  
    6   -3221.1300536652      1.07e-04  
    7   -3221.1303566869      1.97e-05  
    8   -3221.1303647161      8.96e-06  
    9   -3221.1303668688      1.67e-06  
   10   -3221.1303669341      6.68e-07  
   11   -3221.1303669451      1.08e-07  
   12   -3221.1303669455      4.23e-08  
   13   -3221.1303669452      2.31e-08  
   14   -3221.1303669454      4.97e-09  Convergence criterion met
 ---------------------------------------
 SCF time:   CPU 748.50s  wall 748.00s 
 SCF   energy in the final basis set =    -3221.1303669454
 Total energy in the final basis set =    -3221.1303669454

 --------------------------------------------------------------

                    Orbital Energies (a.u.)
 --------------------------------------------------------------

 Alpha MOs
 -- Occupied --
********-101.5763-101.5749-101.5748-101.5697-101.5696 -10.2750 -10.2750
-10.2731 -10.2731 -10.2657 -10.2657 -10.2416 -10.2328 -10.2237 -10.2114
-10.2086 -10.2085  -9.4909  -9.4908  -9.4897  -9.4897  -9.4846  -9.4845
 -7.2558  -7.2556  -7.2546  -7.2544  -7.2493  -7.2492  -7.2457  -7.2456
 -7.2451  -7.2451  -7.2445  -7.2445  -7.2439  -7.2438  -7.2393  -7.2392
 -7.2389  -7.2388  -0.9596  -0.9302  -0.9181  -0.8924  -0.8874  -0.8748
 -0.8459  -0.8401  -0.8032  -0.7559  -0.7555  -0.7400  -0.6747  -0.6291
 -0.6229  -0.6204  -0.5510  -0.5476  -0.5293  -0.5174  -0.4962  -0.4793
 -0.4674  -0.4653  -0.4577  -0.4545  -0.4374  -0.4316  -0.4174  -0.4084
 -0.4008  -0.3996  -0.3815  -0.3743  -0.3574  -0.3522  -0.3449  -0.3405
 -0.3362  -0.3304  -0.3294  -0.3253  -0.3251  -0.2850  -0.2749  -0.2680
 -0.2622
 -- Virtual --
 -0.0655  -0.0551  -0.0457  -0.0457  -0.0406  -0.0175  -0.0085  -0.0061
  0.0024   0.0101   0.0134   0.0160   0.0279   0.0289   0.0336   0.0390
  0.0456   0.0507   0.0526   0.0574   0.0598   0.0685   0.0736   0.0794
  0.0804   0.0828   0.0859   0.0936   0.0961   0.1018   0.1027   0.1031
  0.1094   0.1122   0.1124   0.1145   0.1181   0.1226   0.1260   0.1267
  0.1280   0.1302   0.1325   0.1346   0.1384   0.1452   0.1474   0.1520
  0.1562   0.1569   0.1600   0.1668   0.1739   0.1760   0.1784   0.1799
  0.1811   0.1889   0.1967   0.2062   0.2116   0.2186   0.2191   0.2224
  0.2274   0.2279   0.2315   0.2325   0.2354   0.2374   0.2398   0.2407
  0.2548   0.2549   0.2613   0.2630   0.2650   0.2715   0.2776   0.2787
  0.2817   0.2833   0.2875   0.2886   0.2889   0.3003   0.3031   0.3038
  0.3126   0.3172   0.3226   0.3246   0.3397   0.3434   0.3454   0.3688
  0.3982   0.4168   0.4219   0.4300   0.4404   0.4427   0.4466   0.4552
  0.4587   0.4653   0.4790   0.4828   0.4886   0.4959   0.4981   0.5109
  0.5131   0.5173   0.5188   0.5211   0.5260   0.5283   0.5405   0.5465
  0.5688   0.5715   0.5747   0.5762   0.5902   0.5922   0.6006   0.6032
  0.6078   0.6135   0.6213   0.6272   0.6281   0.6374   0.6382   0.6580
  0.6610   0.6691   0.6768   0.6835   0.6894   0.6904   0.6974   0.7077
  0.7143   0.7437   0.7718   0.7891   0.7950   0.8081   0.8188   0.8263
  0.8329   0.8346   0.8387   0.8423   0.8470   0.8481   0.8499   0.8516
  0.8544   0.8667   0.8720   0.8738   0.8791   0.8866   0.8904   0.8931
  0.8965   0.9003   0.9067   0.9121   0.9124   0.9228   0.9406   0.9493
  0.9569   0.9574   0.9657   0.9696   0.9784   0.9811   0.9832   0.9927
  0.9953   0.9999   1.0050   1.0112   1.0144   1.0258   1.0345   1.0552
  1.0643   1.0836   1.0972   1.1157   1.1518   1.1701   1.1706   1.1896
  1.1944   1.2214   1.2262   1.2510   1.2526   1.2663   1.2819   1.2923
  1.3025   1.3082   1.3162   1.3286   1.3369   1.3594   1.3778   1.3791
  1.4255   1.4503   1.4673   1.4785   1.4999   1.5060   1.5534   1.5609
  1.5617   1.5779   1.5920   1.6069   1.6102   1.6508   1.6552   1.6809
  1.7060   1.7397   1.7565   1.7674   1.7691   1.7713   1.7832   1.8226
  1.8429   1.8457   1.8826   1.8839   1.8908   1.9255   1.9358   1.9486
  1.9534   1.9554   1.9845   1.9932   2.0185   2.0289   2.0495   2.0563
  2.1320   2.1466   2.1840   2.2160   2.2337   2.2430   2.2555   2.2610
  2.2745   2.2966   2.3048   2.3125   2.3139   2.3420   2.3425   2.3494
  2.3768   2.3968   2.4314   2.4361   2.4393   2.4627   2.4689   2.4894
  2.4957   2.5292   2.5342   2.5501   2.5609   2.5682   2.5892   2.6133
  2.6372   2.6630   2.6760   2.6896   2.7051   2.7059   2.7158   2.7374
  2.7388   2.7525   2.7712   2.7743   2.7831   2.8017   2.8206   2.8273
  2.8513   2.8936   2.9508   2.9791   3.0585   3.0843   3.0862   3.1160
  3.1260   3.1550   3.1851   3.2302   3.2353   3.2615   3.2642   3.3443
  3.3649   3.3929   3.5246   3.5362   3.5742   3.6927   3.7107   3.7883
  3.8991   3.9483   4.0058   4.0384   4.0925   4.3512   4.8003   4.8225
  9.7684   9.7867   9.8063   9.8311   9.8405   9.8696  23.3399  23.5343
 23.7930  23.8593  23.8681  23.9183  23.9440  23.9598  24.0451  24.0637
 24.0883  24.1457  25.8052  25.8084  25.9006  25.9460  25.9691  25.9804
 26.1162  26.1775  26.2316  26.2436  26.3114  26.4184  26.5507  26.6187
 26.6938  26.7830  26.8278  27.0470 215.7623 215.7809 215.8038 215.8367
215.8515 215.8819
 --------------------------------------------------------------

          Ground-State Mulliken Net Atomic Charges

     Atom                 Charge (a.u.)
  ----------------------------------------
      1 C                    -0.276682
      2 C                    -1.210511
      3 Cl                    0.479608
      4 C                     0.613190
      5 Cl                    0.538990
      6 C                    -0.827131
      7 H                     0.233599
      8 C                     0.611888
      9 Cl                    0.538162
     10 C                    -1.215039
     11 Cl                    0.482136
     12 C                    -0.135639
     13 C                    -0.380237
     14 Cl                    0.362487
     15 C                     0.041311
     16 H                     0.209238
     17 C                    -0.473248
     18 H                     0.175531
     19 C                     0.036516
     20 H                     0.208928
     21 C                    -0.377994
     22 Cl                    0.364897
  ----------------------------------------
  Sum of atomic charges =     0.000000

 -----------------------------------------------------------------
                    Cartesian Multipole Moments
 -----------------------------------------------------------------
    Charge (ESU x 10^10)
                 0.0000
    Dipole Moment (Debye)
         X       1.7222      Y      -0.0393      Z      -1.0285
       Tot       2.0063
    Quadrupole Moments (Debye-Ang)
        XX    -131.1470     XY      -1.0599     YY    -146.6781
        XZ     -10.9120     YZ      -0.9330     ZZ    -142.8628
    Octopole Moments (Debye-Ang^2)
       XXX       5.8041    XXY      -3.9162    XYY      -9.8221
       YYY       0.5617    XXZ     -17.3315    XYZ      -1.2404
       YYZ       6.0509    XZZ       3.0084    YZZ       3.1811
       ZZZ      12.0369
    Hexadecapole Moments (Debye-Ang^3)
      XXXX   -3776.5258   XXXY      -8.6979   XXYY    -889.7968
      XYYY      12.2786   YYYY   -1363.6080   XXXZ     232.8328
      XXYZ      -1.1497   XYYZ     126.4638   YYYZ     -32.2439
      XXZZ   -1096.3383   XYZZ      30.8361   YYZZ    -755.0418
      XZZZ     357.2536   YZZZ     -17.6689   ZZZZ   -3137.7657
 -----------------------------------------------------------------
 Calculating analytic gradient of the SCF energy
 Gradient of SCF Energy
            1           2           3           4           5           6
    1  -0.0003338  -0.0000335   0.0004726   0.0000111   0.0000332   0.0000327
    2  -0.0000301  -0.0003110  -0.0017369  -0.0000318   0.0000009   0.0000091
    3   0.0001208  -0.0002614  -0.0008224   0.0000486  -0.0000171   0.0000189
            7           8           9          10          11          12
    1  -0.0000121   0.0000260  -0.0000096   0.0003135   0.0009082   0.0003209
    2  -0.0000006   0.0000355  -0.0000153   0.0003517   0.0016436  -0.0000529
    3  -0.0000016  -0.0001039   0.0000022   0.0001432  -0.0000366  -0.0001720
           13          14          15          16          17          18
    1  -0.0001595  -0.0001731   0.0000001   0.0000091   0.0000049   0.0000041
    2   0.0003556   0.0015762  -0.0000238   0.0000084   0.0000169   0.0000047
    3   0.0001809   0.0012083   0.0000342  -0.0000225   0.0000011  -0.0000041
           19          20          21          22
    1  -0.0000280   0.0000276  -0.0002000  -0.0012143
    2   0.0000138  -0.0000048  -0.0002908  -0.0015185
    3  -0.0000163   0.0000039   0.0000536  -0.0003579
 Max gradient component =       1.737E-03
 RMS gradient           =       4.975E-04
 Gradient time:  CPU 269.27 s  wall 269.28 s
 Geometry Optimization Parameters
   NAtoms,    NIC,     NZ,  NCons,   NDum,   NFix, NCnnct, MaxDiis
       22     171      22       0       0       0       0       0

 Cartesian Hessian Update
 Hessian updated using BFGS update


** GEOMETRY OPTIMIZATION IN DELOCALIZED INTERNAL COORDINATES **
   Searching for a Minimum

   Optimization Cycle:  12

                       Coordinates (Angstroms)
     ATOM                X               Y               Z
      1  C        -0.0055237786    0.0018427952    0.0016545258
      2  C        -0.0092415307    0.3044345385    1.3712923631
      3  Cl        1.4974262438    0.6528690500    2.1727207200
      4  C        -1.2109845129    0.3275208344    2.0844641327
      5  Cl       -1.2579153498    0.6991265041    3.7880967379
      6  C        -2.4090476988    0.0526346846    1.4385517595
      7  H        -3.3367685024    0.0735659493    1.9930600111
      8  C        -2.4199736281   -0.2485152000    0.0830327114
      9  Cl       -3.9537818995   -0.5915123761   -0.6736520493
     10  C        -1.2225317589   -0.2757724280   -0.6375335575
     11  Cl       -1.2269761446   -0.6539036436   -2.3374349086
     12  C         1.2743704252   -0.0266278603   -0.7622440287
     13  C         2.1698173440   -1.0986692259   -0.6500259781
     14  Cl        1.7862292446   -2.4369289951    0.4168660033
     15  C         3.3660839255   -1.1392831499   -1.3570230543
     16  H         4.0279363154   -1.9874515759   -1.2429835200
     17  C         3.6905716649   -0.0830921034   -2.2017837295
     18  H         4.6208376051   -0.1045945317   -2.7569726862
     19  C         2.8299756748    1.0007134975   -2.3399002273
     20  H         3.0732143508    1.8271652340   -2.9943517576
     21  C         1.6381956272    1.0164974523   -1.6241413546
     22  Cl        0.5646490328    2.3893464507   -1.8217851226
   Point Group: c1    Number of degrees of freedom:    60


   Energy is  -3221.130366945

 Hessian updated using BFGS update

 60 Hessian modes will be used to form the next step
  Hessian Eigenvalues:
     0.004690    0.016321    0.017506    0.020491    0.020576    0.020683
     0.021680    0.022742    0.022780    0.023506    0.024090    0.024090
     0.024114    0.024114    0.024136    0.024141    0.024142    0.024147
     0.055169    0.093707    0.101102    0.159995    0.160000    0.160000
     0.160101    0.215948    0.219952    0.225366    0.227534    0.232413
     0.236512    0.238800    0.249761    0.249978    0.249993    0.250009
     0.252754    0.287853    0.288680    0.290267    0.292903    0.301033
     0.301167    0.316989    0.356665    0.356665    0.356672    0.356679
     0.402384    0.406629    0.418419    0.425613    0.457040    0.458552
     0.466536    0.470789    0.478202    0.478203    0.479157    0.481042

 Minimum search - taking simple RFO step
 Searching for Lamda that Minimizes Along All modes
 Value Taken    Lamda =  -0.00137568
 Calculated Step too Large.  Step scaled by  0.631828
 Step Taken.  Stepsize is  0.300000

                             Maximum     Tolerance    Cnvgd?
         Gradient           0.002268      0.000300      NO
         Displacement       0.230142      0.001200      NO
         Energy change     -0.001059      0.000001      NO


 New Cartesian Coordinates Obtained by Inverse Iteration

 Displacement from previous Coordinates is:  0.403566
 ----------------------------------------------------------------
             Standard Nuclear Orientation (Angstroms)
    I     Atom           X                Y                Z
 ----------------------------------------------------------------
    1      C      -0.0050320566     0.0038702697     0.0023882258
    2      C      -0.0122076943     0.3340395069     1.3652353624
    3      Cl      1.4905895835     0.7176260462     2.1580125266
    4      C      -1.2141812438     0.3559074746     2.0780730504
    5      Cl     -1.2660912637     0.7618513459     3.7736676592
    6      C      -2.4083773096     0.0513350517     1.4381425855
    7      H      -3.3362438746     0.0709749512     1.9924621540
    8      C      -2.4154037276    -0.2779210821     0.0891340085
    9      Cl     -3.9438754160    -0.6579772521    -0.6603618230
   10      C      -1.2176270773    -0.3032843806    -0.6309784215
   11      Cl     -1.2150870965    -0.7154930221    -2.3231504284
   12      C       1.2751270809    -0.0247179115    -0.7612906835
   13      C       2.1531598558    -1.1128930116    -0.6748508826
   14      Cl      1.7462046712    -2.4698291092     0.3597528307
   15      C       3.3486342531    -1.1553412671    -1.3831223824
   16      H       3.9971999818    -2.0162611141    -1.2900196820
   17      C       3.6890560747    -0.0842897229    -2.2025966723
   18      H       4.6186119363    -0.1070637460    -2.7589197729
   19      C       2.8456957026     1.0160804771    -2.3141229907
   20      H       3.1015719615     1.8538420983    -2.9491304343
   21      C       1.6544112981     1.0331515794    -1.5975455820
   22      Cl      0.6004270103     2.4257587194    -1.7608716570
 ----------------------------------------------------------------
 Nuclear Repulsion Energy =        2131.13101347 hartrees
 There are       89 alpha and       89 beta electrons
 Applying Cartesian multipole field
    Component          Value
    ---------          -----
     (2,0,0)        1.00000E-11
     (0,2,0)        2.00000E-11
     (0,0,2)       -3.00000E-11
 Nucleus-field energy     =    -0.0000000203 hartrees
 Requested basis set is 6-311++G(d,p)
 There are 170 shells and 472 basis functions
 A cutoff of  1.0D-15 yielded  11168 shell pairs
 There are     94410 function pairs (    101641 Cartesian)
 Smallest overlap matrix eigenvalue = 1.52E-07
 Linear dependence detected in AO basis
 Number of orthogonalized atomic orbitals = 467
 Maximum deviation from orthogonality = 3.587E-10
 Guess from superposition of atomic densities
 Warning:  Energy on first SCF cycle will be non-variational
 SAD guess density has 178.000000 electrons

 -----------------------------------------------------------------------
  General SCF calculation program by
  Eric Jon Sundstrom, Paul Horn, Yuezhi Mao, Dmitri Zuev, Alec White,
  David Stuck, Shaama M.S., Shane Yost, Joonho Lee, David Small,
  Daniel Levine, Susi Lehtola, Hugh Burton, Evgeny Epifanovsky,
  Bang C. Huynh
 -----------------------------------------------------------------------
 Exchange:     0.2000 Hartree-Fock + 0.0800 Slater + 0.7200 B88
 Correlation:  0.1900 VWN1RPA + 0.8100 LYP
 Using SG-1 standard quadrature grid
 A restricted SCF calculation will be
 performed using DIIS
 SCF converges when DIIS error is below 1.0e-08
 ---------------------------------------
  Cycle       Energy         DIIS error
 ---------------------------------------
    1   -3225.3629857055      2.83e-02  
    2   -3221.0014727398      2.15e-03  
    3   -3220.9285542494      2.61e-03  
    4   -3221.1239580801      4.84e-04  
    5   -3221.1289067951      2.70e-04  
    6   -3221.1307723013      1.07e-04  
    7   -3221.1310789391      1.97e-05  
    8   -3221.1310869737      8.96e-06  
    9   -3221.1310891279      1.66e-06  
   10   -3221.1310891925      6.64e-07  
   11   -3221.1310892033      1.08e-07  
   12   -3221.1310892033      4.24e-08  
   13   -3221.1310892034      2.30e-08  
   14   -3221.1310892037      4.79e-09  Convergence criterion met
 ---------------------------------------
 SCF time:   CPU 755.18s  wall 756.00s 
 SCF   energy in the final basis set =    -3221.1310892037
 Total energy in the final basis set =    -3221.1310892037

 --------------------------------------------------------------

                    Orbital Energies (a.u.)
 --------------------------------------------------------------

 Alpha MOs
 -- Occupied --
********-101.5763-101.5751-101.5751-101.5700-101.5698 -10.2750 -10.2750
-10.2732 -10.2731 -10.2657 -10.2656 -10.2415 -10.2326 -10.2237 -10.2114
-10.2086 -10.2085  -9.4910  -9.4909  -9.4899  -9.4899  -9.4848  -9.4846
 -7.2559  -7.2556  -7.2548  -7.2547  -7.2494  -7.2494  -7.2458  -7.2457
 -7.2452  -7.2451  -7.2448  -7.2447  -7.2441  -7.2440  -7.2395  -7.2394
 -7.2391  -7.2390  -0.9595  -0.9303  -0.9181  -0.8923  -0.8875  -0.8749
 -0.8460  -0.8401  -0.8032  -0.7559  -0.7556  -0.7401  -0.6747  -0.6286
 -0.6229  -0.6209  -0.5510  -0.5475  -0.5294  -0.5177  -0.4962  -0.4793
 -0.4675  -0.4653  -0.4578  -0.4544  -0.4374  -0.4316  -0.4174  -0.4079
 -0.4007  -0.3998  -0.3811  -0.3740  -0.3572  -0.3528  -0.3446  -0.3405
 -0.3366  -0.3311  -0.3299  -0.3259  -0.3252  -0.2838  -0.2758  -0.2681
 -0.2623
 -- Virtual --
 -0.0640  -0.0551  -0.0474  -0.0456  -0.0408  -0.0176  -0.0086  -0.0061
  0.0024   0.0100   0.0133   0.0160   0.0278   0.0289   0.0335   0.0392
  0.0454   0.0507   0.0528   0.0570   0.0603   0.0675   0.0737   0.0795
  0.0806   0.0827   0.0857   0.0943   0.0961   0.1018   0.1020   0.1030
  0.1089   0.1125   0.1127   0.1143   0.1177   0.1225   0.1257   0.1265
  0.1283   0.1306   0.1323   0.1342   0.1385   0.1450   0.1472   0.1524
  0.1553   0.1576   0.1596   0.1668   0.1730   0.1758   0.1783   0.1800
  0.1815   0.1881   0.1974   0.2058   0.2106   0.2163   0.2181   0.2224
  0.2249   0.2279   0.2314   0.2325   0.2359   0.2364   0.2397   0.2403
  0.2545   0.2562   0.2616   0.2626   0.2651   0.2700   0.2783   0.2806
  0.2825   0.2842   0.2872   0.2886   0.2888   0.3001   0.3023   0.3041
  0.3133   0.3157   0.3208   0.3266   0.3430   0.3441   0.3474   0.3690
  0.3985   0.4164   0.4214   0.4313   0.4435   0.4443   0.4469   0.4538
  0.4593   0.4651   0.4773   0.4833   0.4864   0.4967   0.4988   0.5103
  0.5122   0.5171   0.5215   0.5235   0.5251   0.5296   0.5424   0.5445
  0.5699   0.5722   0.5746   0.5764   0.5884   0.5919   0.5990   0.6027
  0.6121   0.6133   0.6185   0.6275   0.6306   0.6389   0.6423   0.6579
  0.6587   0.6698   0.6759   0.6820   0.6883   0.6925   0.6947   0.7061
  0.7148   0.7460   0.7718   0.7884   0.7974   0.8082   0.8208   0.8279
  0.8344   0.8350   0.8390   0.8413   0.8466   0.8472   0.8506   0.8511
  0.8555   0.8664   0.8703   0.8754   0.8826   0.8843   0.8880   0.8927
  0.8958   0.9037   0.9052   0.9093   0.9135   0.9217   0.9418   0.9513
  0.9558   0.9586   0.9665   0.9693   0.9792   0.9795   0.9815   0.9903
  0.9940   1.0011   1.0058   1.0155   1.0185   1.0252   1.0346   1.0593
  1.0645   1.0834   1.0915   1.1175   1.1517   1.1706   1.1751   1.1961
  1.1965   1.2186   1.2273   1.2489   1.2624   1.2664   1.2839   1.2927
  1.3024   1.3090   1.3143   1.3257   1.3261   1.3633   1.3777   1.3800
  1.4249   1.4477   1.4700   1.4779   1.5008   1.5018   1.5538   1.5601
  1.5620   1.5794   1.5963   1.6081   1.6100   1.6509   1.6567   1.6805
  1.7045   1.7393   1.7562   1.7681   1.7698   1.7712   1.7835   1.8222
  1.8421   1.8445   1.8827   1.8838   1.8901   1.9271   1.9351   1.9487
  1.9552   1.9556   1.9857   1.9950   2.0192   2.0281   2.0497   2.0545
  2.1290   2.1455   2.1837   2.2194   2.2329   2.2418   2.2550   2.2584
  2.2752   2.2880   2.3072   2.3156   2.3201   2.3437   2.3450   2.3477
  2.3767   2.3965   2.4298   2.4367   2.4453   2.4615   2.4707   2.4905
  2.4953   2.5267   2.5348   2.5434   2.5640   2.5660   2.5859   2.6122
  2.6485   2.6622   2.6779   2.6906   2.7056   2.7065   2.7150   2.7363
  2.7403   2.7513   2.7717   2.7738   2.7800   2.8054   2.8215   2.8259
  2.8461   2.8923   2.9537   2.9776   3.0596   3.0864   3.0894   3.1171
  3.1258   3.1507   3.1871   3.2324   3.2330   3.2604   3.2697   3.3428
  3.3677   3.3942   3.5242   3.5400   3.5758   3.6980   3.7101   3.7902
  3.8986   3.9499   4.0063   4.0388   4.0923   4.3486   4.8019   4.8204
  9.7704   9.7861   9.8047   9.8423   9.8472   9.8507  23.3427  23.5356
 23.7932  23.8587  23.8691  23.9201  23.9436  23.9609  24.0447  24.0651
 24.0899  24.1459  25.8012  25.8076  25.8753  25.9501  25.9680  25.9943
 26.1159  26.1743  26.2214  26.2769  26.3073  26.4171  26.5485  26.6254
 26.6887  26.7731  26.8263  27.0784 215.7642 215.7803 215.8025 215.8489
215.8588 215.8611
 --------------------------------------------------------------

          Ground-State Mulliken Net Atomic Charges

     Atom                 Charge (a.u.)
  ----------------------------------------
      1 C                    -0.356633
      2 C                    -1.230267
      3 Cl                    0.505041
      4 C                     0.619124
      5 Cl                    0.541866
      6 C                    -0.720799
      7 H                     0.235954
      8 C                     0.622220
      9 Cl                    0.540585
     10 C                    -1.241916
     11 Cl                    0.509599
     12 C                    -0.241283
     13 C                    -0.406394
     14 Cl                    0.403447
     15 C                     0.043630
     16 H                     0.209717
     17 C                    -0.458441
     18 H                     0.175846
     19 C                     0.039981
     20 H                     0.209380
     21 C                    -0.404489
     22 Cl                    0.403835
  ----------------------------------------
  Sum of atomic charges =     0.000000

 -----------------------------------------------------------------
                    Cartesian Multipole Moments
 -----------------------------------------------------------------
    Charge (ESU x 10^10)
                 0.0000
    Dipole Moment (Debye)
         X       1.7169      Y      -0.0421      Z      -1.0288
       Tot       2.0020
    Quadrupole Moments (Debye-Ang)
        XX    -131.1472     XY      -1.0548     YY    -146.6278
        XZ     -10.9448     YZ      -0.9127     ZZ    -142.8763
    Octopole Moments (Debye-Ang^2)
       XXX       5.2901    XXY      -3.7400    XYY      -9.5201
       YYY       0.3484    XXZ     -17.6191    XYZ      -1.0575
       YYZ       5.7905    XZZ       2.9270    YZZ       2.8460
       ZZZ      12.3414
    Hexadecapole Moments (Debye-Ang^3)
      XXXX   -3760.7067   XXXY     -26.3975   XXYY    -894.7889
      XYYY      -8.1579   YYYY   -1421.1724   XXXZ     244.0780
      XXYZ     -10.5304   XYYZ     129.7515   YYYZ     -63.2909
      XXZZ   -1085.6665   XYZZ      23.9059   YYZZ    -756.6380
      XZZZ     370.3817   YZZZ     -46.0191   ZZZZ   -3096.4239
 -----------------------------------------------------------------
 Calculating analytic gradient of the SCF energy
 Gradient of SCF Energy
            1           2           3           4           5           6
    1  -0.0002982  -0.0000124   0.0003671   0.0000169   0.0000414   0.0000441
    2   0.0000051  -0.0002641  -0.0011623  -0.0000344   0.0000173   0.0000083
    3   0.0000891  -0.0002133  -0.0005489   0.0000554  -0.0000311  -0.0000017
            7           8           9          10          11          12
    1  -0.0000086   0.0000003   0.0000100   0.0002818   0.0005980   0.0003065
    2   0.0000054   0.0000562  -0.0000356   0.0002447   0.0011191  -0.0000740
    3   0.0000023  -0.0000560   0.0000079   0.0001053  -0.0000441  -0.0001736
           13          14          15          16          17          18
    1  -0.0001950  -0.0001379   0.0000078   0.0000055  -0.0000289   0.0000009
    2   0.0002621   0.0010966  -0.0000042  -0.0000055   0.0000053   0.0000015
    3   0.0001337   0.0008663   0.0000151  -0.0000352   0.0000065  -0.0000069
           19          20          21          22
    1  -0.0000121   0.0000279  -0.0001211  -0.0008940
    2  -0.0000015  -0.0000003  -0.0001708  -0.0010691
    3   0.0000025   0.0000020   0.0000968  -0.0002721
 Max gradient component =       1.162E-03
 RMS gradient           =       3.499E-04
 Gradient time:  CPU 281.22 s  wall 281.22 s
 Geometry Optimization Parameters
   NAtoms,    NIC,     NZ,  NCons,   NDum,   NFix, NCnnct, MaxDiis
       22     171      22       0       0       0       0       0

 Cartesian Hessian Update
 Hessian updated using BFGS update


** GEOMETRY OPTIMIZATION IN DELOCALIZED INTERNAL COORDINATES **
   Searching for a Minimum

   Optimization Cycle:  13

                       Coordinates (Angstroms)
     ATOM                X               Y               Z
      1  C        -0.0050320566    0.0038702697    0.0023882258
      2  C        -0.0122076943    0.3340395069    1.3652353624
      3  Cl        1.4905895835    0.7176260462    2.1580125266
      4  C        -1.2141812438    0.3559074746    2.0780730504
      5  Cl       -1.2660912637    0.7618513459    3.7736676592
      6  C        -2.4083773096    0.0513350517    1.4381425855
      7  H        -3.3362438746    0.0709749512    1.9924621540
      8  C        -2.4154037276   -0.2779210821    0.0891340085
      9  Cl       -3.9438754160   -0.6579772521   -0.6603618230
     10  C        -1.2176270773   -0.3032843806   -0.6309784215
     11  Cl       -1.2150870965   -0.7154930221   -2.3231504284
     12  C         1.2751270809   -0.0247179115   -0.7612906835
     13  C         2.1531598558   -1.1128930116   -0.6748508826
     14  Cl        1.7462046712   -2.4698291092    0.3597528307
     15  C         3.3486342531   -1.1553412671   -1.3831223824
     16  H         3.9971999818   -2.0162611141   -1.2900196820
     17  C         3.6890560747   -0.0842897229   -2.2025966723
     18  H         4.6186119363   -0.1070637460   -2.7589197729
     19  C         2.8456957026    1.0160804771   -2.3141229907
     20  H         3.1015719615    1.8538420983   -2.9491304343
     21  C         1.6544112981    1.0331515794   -1.5975455820
     22  Cl        0.6004270103    2.4257587194   -1.7608716570
   Point Group: c1    Number of degrees of freedom:    60


   Energy is  -3221.131089204

 Hessian updated using BFGS update

 60 Hessian modes will be used to form the next step
  Hessian Eigenvalues:
     0.003063    0.016321    0.017508    0.020463    0.020577    0.020683
     0.021680    0.022743    0.022757    0.023511    0.024090    0.024090
     0.024114    0.024114    0.024136    0.024142    0.024142    0.024150
     0.055177    0.093456    0.101101    0.159995    0.160000    0.160000
     0.160099    0.215951    0.219831    0.225209    0.227501    0.232410
     0.236495    0.238798    0.249765    0.249978    0.249988    0.249994
     0.252742    0.287795    0.288629    0.290265    0.292903    0.301033
     0.301169    0.316990    0.356665    0.356665    0.356672    0.356679
     0.402273    0.406628    0.418419    0.425613    0.457041    0.458552
     0.466536    0.470771    0.478202    0.478204    0.479157    0.481029

 Minimum search - taking simple RFO step
 Searching for Lamda that Minimizes Along All modes
 Value Taken    Lamda =  -0.00097579
 Calculated Step too Large.  Step scaled by  0.612425
 Step Taken.  Stepsize is  0.300000

                             Maximum     Tolerance    Cnvgd?
         Gradient           0.001600      0.000300      NO
         Displacement       0.232239      0.001200      NO
         Energy change     -0.000722      0.000001      NO


 New Cartesian Coordinates Obtained by Inverse Iteration

 Displacement from previous Coordinates is:  0.396385
 ----------------------------------------------------------------
             Standard Nuclear Orientation (Angstroms)
    I     Atom           X                Y                Z
 ----------------------------------------------------------------
    1      C      -0.0042133523     0.0055388985     0.0038406147
    2      C      -0.0159541953     0.3630869903     1.3594911782
    3      Cl      1.4815022618     0.7817169615     2.1446349386
    4      C      -1.2185148016     0.3837069583     2.0714772201
    5      Cl     -1.2765786128     0.8226320571     3.7586562030
    6      C      -2.4082970761     0.0502437191     1.4376839235
    7      H      -3.3364863815     0.0688144883     1.9914975094
    8      C      -2.4105474848    -0.3064494505     0.0956888962
    9      Cl     -3.9333372291    -0.7210101111    -0.6468625177
   10      C      -1.2121728799    -0.3304109653    -0.6235195620
   11      Cl     -1.2027002396    -0.7769260377    -2.3071939521
   12      C       1.2762436066    -0.0230920603    -0.7596383504
   13      C       2.1375998642    -1.1260273599    -0.6992827058
   14      Cl      1.7086199611    -2.5017054388     0.3016003673
   15      C       3.3320270000    -1.1698992650    -1.4092568393
   16      H       3.9676995031    -2.0423428967    -1.3367295887
   17      C       3.6874901706    -0.0855840259    -2.2045359265
   18      H       4.6159602274    -0.1095587029    -2.7626124378
   19      C       2.8607239772     1.0296547710    -2.2896326588
   20      H       3.1284171916     1.8777221128    -2.9058339645
   21      C       1.6706452073     1.0482438343    -1.5710504847
   22      Cl      0.6384359319     2.4610114240    -1.6985148723
 ----------------------------------------------------------------
 Nuclear Repulsion Energy =        2129.99896880 hartrees
 There are       89 alpha and       89 beta electrons
 Applying Cartesian multipole field
    Component          Value
    ---------          -----
     (2,0,0)        1.00000E-11
     (0,2,0)        2.00000E-11
     (0,0,2)       -3.00000E-11
 Nucleus-field energy     =    -0.0000000184 hartrees
 Requested basis set is 6-311++G(d,p)
 There are 170 shells and 472 basis functions
 A cutoff of  1.0D-15 yielded  11160 shell pairs
 There are     94250 function pairs (    101453 Cartesian)
 Smallest overlap matrix eigenvalue = 1.38E-07
 Linear dependence detected in AO basis
 Number of orthogonalized atomic orbitals = 467
 Maximum deviation from orthogonality = 3.048E-10
 Guess from superposition of atomic densities
 Warning:  Energy on first SCF cycle will be non-variational
 SAD guess density has 178.000000 electrons

 -----------------------------------------------------------------------
  General SCF calculation program by
  Eric Jon Sundstrom, Paul Horn, Yuezhi Mao, Dmitri Zuev, Alec White,
  David Stuck, Shaama M.S., Shane Yost, Joonho Lee, David Small,
  Daniel Levine, Susi Lehtola, Hugh Burton, Evgeny Epifanovsky,
  Bang C. Huynh
 -----------------------------------------------------------------------
 Exchange:     0.2000 Hartree-Fock + 0.0800 Slater + 0.7200 B88
 Correlation:  0.1900 VWN1RPA + 0.8100 LYP
 Using SG-1 standard quadrature grid
 A restricted SCF calculation will be
 performed using DIIS
 SCF converges when DIIS error is below 1.0e-08
 ---------------------------------------
  Cycle       Energy         DIIS error
 ---------------------------------------
    1   -3225.3604460994      2.82e-02  
    2   -3221.0019144176      2.15e-03  
    3   -3220.9291314022      2.61e-03  
    4   -3221.1245062949      4.83e-04  
    5   -3221.1294179714      2.69e-04  
    6   -3221.1312623866      1.08e-04  
    7   -3221.1315708078      1.97e-05  
    8   -3221.1315788541      8.96e-06  
    9   -3221.1315810113      1.65e-06  
   10   -3221.1315810751      6.62e-07  
   11   -3221.1315810857      1.08e-07  
   12   -3221.1315810859      4.22e-08  
   13   -3221.1315810860      2.25e-08  
   14   -3221.1315810860      4.46e-09  Convergence criterion met
 ---------------------------------------
 SCF time:   CPU 756.49s  wall 757.00s 
 SCF   energy in the final basis set =    -3221.1315810860
 Total energy in the final basis set =    -3221.1315810860

 --------------------------------------------------------------

                    Orbital Energies (a.u.)
 --------------------------------------------------------------

 Alpha MOs
 -- Occupied --
********-101.5763-101.5753-101.5753-101.5701-101.5700 -10.2750 -10.2750
-10.2732 -10.2731 -10.2657 -10.2656 -10.2414 -10.2325 -10.2238 -10.2114
-10.2086 -10.2085  -9.4910  -9.4909  -9.4901  -9.4901  -9.4849  -9.4848
 -7.2559  -7.2557  -7.2550  -7.2549  -7.2496  -7.2495  -7.2458  -7.2457
 -7.2452  -7.2452  -7.2449  -7.2449  -7.2443  -7.2442  -7.2397  -7.2395
 -7.2392  -7.2391  -0.9595  -0.9303  -0.9181  -0.8922  -0.8876  -0.8750
 -0.8461  -0.8401  -0.8032  -0.7560  -0.7556  -0.7401  -0.6747  -0.6282
 -0.6229  -0.6214  -0.5510  -0.5475  -0.5294  -0.5179  -0.4962  -0.4793
 -0.4675  -0.4653  -0.4578  -0.4543  -0.4373  -0.4316  -0.4174  -0.4074
 -0.4007  -0.3998  -0.3808  -0.3737  -0.3571  -0.3532  -0.3445  -0.3404
 -0.3369  -0.3317  -0.3302  -0.3263  -0.3251  -0.2826  -0.2768  -0.2682
 -0.2623
 -- Virtual --
 -0.0627  -0.0552  -0.0489  -0.0455  -0.0409  -0.0176  -0.0087  -0.0061
  0.0024   0.0100   0.0132   0.0159   0.0277   0.0289   0.0333   0.0393
  0.0453   0.0506   0.0529   0.0566   0.0609   0.0665   0.0737   0.0796
  0.0809   0.0825   0.0856   0.0951   0.0960   0.1008   0.1021   0.1029
  0.1085   0.1124   0.1130   0.1144   0.1174   0.1224   0.1255   0.1262
  0.1285   0.1311   0.1323   0.1337   0.1385   0.1448   0.1469   0.1528
  0.1546   0.1581   0.1595   0.1671   0.1720   0.1754   0.1781   0.1803
  0.1818   0.1875   0.1983   0.2054   0.2099   0.2143   0.2165   0.2223
  0.2238   0.2279   0.2312   0.2325   0.2355   0.2358   0.2396   0.2401
  0.2543   0.2576   0.2617   0.2622   0.2651   0.2678   0.2778   0.2813
  0.2832   0.2861   0.2867   0.2898   0.2906   0.2998   0.3023   0.3044
  0.3138   0.3140   0.3196   0.3288   0.3427   0.3479   0.3495   0.3693
  0.3987   0.4160   0.4210   0.4321   0.4449   0.4458   0.4485   0.4538
  0.4600   0.4650   0.4761   0.4836   0.4838   0.4977   0.4997   0.5094
  0.5111   0.5167   0.5218   0.5223   0.5264   0.5341   0.5428   0.5456
  0.5698   0.5726   0.5756   0.5765   0.5872   0.5923   0.5972   0.6022
  0.6126   0.6160   0.6168   0.6278   0.6322   0.6394   0.6470   0.6560
  0.6583   0.6703   0.6747   0.6809   0.6862   0.6930   0.6976   0.7051
  0.7153   0.7480   0.7715   0.7881   0.7989   0.8096   0.8227   0.8294
  0.8343   0.8367   0.8393   0.8402   0.8449   0.8476   0.8505   0.8523
  0.8572   0.8657   0.8691   0.8764   0.8808   0.8823   0.8906   0.8926
  0.8956   0.9035   0.9052   0.9073   0.9141   0.9209   0.9427   0.9528
  0.9540   0.9583   0.9679   0.9688   0.9768   0.9799   0.9817   0.9882
  0.9913   1.0027   1.0060   1.0192   1.0225   1.0245   1.0348   1.0630
  1.0653   1.0832   1.0855   1.1185   1.1517   1.1709   1.1783   1.1991
  1.2026   1.2155   1.2285   1.2462   1.2669   1.2712   1.2850   1.2941
  1.3022   1.3073   1.3127   1.3206   1.3250   1.3681   1.3781   1.3812
  1.4248   1.4458   1.4726   1.4779   1.4963   1.5033   1.5544   1.5594
  1.5622   1.5804   1.5958   1.6099   1.6156   1.6511   1.6582   1.6802
  1.7033   1.7390   1.7556   1.7685   1.7710   1.7720   1.7836   1.8218
  1.8413   1.8437   1.8829   1.8841   1.8894   1.9284   1.9346   1.9485
  1.9549   1.9573   1.9867   1.9968   2.0201   2.0273   2.0500   2.0529
  2.1266   2.1448   2.1834   2.2226   2.2331   2.2393   2.2543   2.2556
  2.2734   2.2834   2.3076   2.3170   2.3244   2.3431   2.3470   2.3511
  2.3765   2.3985   2.4276   2.4353   2.4496   2.4630   2.4717   2.4922
  2.4952   2.5221   2.5354   2.5381   2.5641   2.5668   2.5838   2.6113
  2.6584   2.6609   2.6789   2.6915   2.7056   2.7085   2.7144   2.7349
  2.7422   2.7499   2.7723   2.7734   2.7776   2.8096   2.8222   2.8251
  2.8412   2.8910   2.9563   2.9758   3.0608   3.0879   3.0923   3.1185
  3.1258   3.1458   3.1891   3.2302   3.2350   3.2594   3.2754   3.3416
  3.3704   3.3954   3.5239   3.5435   3.5773   3.7029   3.7096   3.7924
  3.8983   3.9510   4.0068   4.0392   4.0922   4.3468   4.8036   4.8178
  9.7716   9.7859   9.8046   9.8358   9.8530   9.8559  23.3458  23.5367
 23.7934  23.8580  23.8700  23.9218  23.9432  23.9618  24.0445  24.0661
 24.0912  24.1461  25.7945  25.8067  25.8539  25.9505  25.9673  26.0032
 26.1161  26.1711  26.2184  26.3056  26.3105  26.4104  26.5470  26.6314
 26.6848  26.7680  26.8193  27.1099 215.7655 215.7802 215.8027 215.8406
215.8618 215.8712
 --------------------------------------------------------------

          Ground-State Mulliken Net Atomic Charges

     Atom                 Charge (a.u.)
  ----------------------------------------
      1 C                    -0.407912
      2 C                    -1.251510
      3 Cl                    0.515439
      4 C                     0.625526
      5 Cl                    0.545052
      6 C                    -0.623357
      7 H                     0.238020
      8 C                     0.632280
      9 Cl                    0.543542
     10 C                    -1.264777
     11 Cl                    0.521021
     12 C                    -0.308625
     13 C                    -0.432785
     14 Cl                    0.429903
     15 C                     0.047180
     16 H                     0.210182
     17 C                    -0.446854
     18 H                     0.176059
     19 C                     0.044991
     20 H                     0.209842
     21 C                    -0.431976
     22 Cl                    0.428759
  ----------------------------------------
  Sum of atomic charges =     0.000000

 -----------------------------------------------------------------
                    Cartesian Multipole Moments
 -----------------------------------------------------------------
    Charge (ESU x 10^10)
                 0.0000
    Dipole Moment (Debye)
         X       1.7112      Y      -0.0448      Z      -1.0305
       Tot       1.9980
    Quadrupole Moments (Debye-Ang)
        XX    -131.1533     XY      -1.0518     YY    -146.5957
        XZ     -10.9711     YZ      -0.8953     ZZ    -142.8781
    Octopole Moments (Debye-Ang^2)
       XXX       4.7192    XXY      -3.5700    XYY      -9.2798
       YYY       0.1299    XXZ     -17.9325    XYZ      -0.8713
       YYZ       5.5166    XZZ       2.8725    YZZ       2.5059
       ZZZ      12.4463
    Hexadecapole Moments (Debye-Ang^3)
      XXXX   -3746.0566   XXXY     -43.4979   XXYY    -900.3688
      XYYY     -27.7436   YYYY   -1479.7786   XXXZ     255.8748
      XXYZ     -19.9365   XYYZ     133.3230   YYYZ     -94.0544
      XXZZ   -1075.2234   XYZZ      17.0555   YYZZ    -758.5690
      XZZZ     383.8716   YZZZ     -74.5134   ZZZZ   -3055.6616
 -----------------------------------------------------------------
 Calculating analytic gradient of the SCF energy
 Gradient of SCF Energy
            1           2           3           4           5           6
    1  -0.0002577   0.0000466   0.0002514   0.0000146   0.0000513   0.0000556
    2   0.0000429  -0.0002404  -0.0007228  -0.0000291   0.0000290   0.0000038
    3   0.0000827  -0.0001858  -0.0003401   0.0000540  -0.0000361  -0.0000212
            7           8           9          10          11          12
    1  -0.0000029  -0.0000289   0.0000321   0.0002544   0.0003650   0.0002758
    2   0.0000108   0.0000554  -0.0000392   0.0001831   0.0007127  -0.0000804
    3   0.0000097   0.0000062   0.0000094   0.0000588  -0.0000501  -0.0001747
           13          14          15          16          17          18
    1  -0.0001842  -0.0001151   0.0000134   0.0000045  -0.0000565  -0.0000027
    2   0.0002090   0.0007188   0.0000154  -0.0000100  -0.0000038  -0.0000015
    3   0.0001303   0.0005929   0.0000095  -0.0000411   0.0000088  -0.0000115
           19          20          21          22
    1  -0.0000045   0.0000221  -0.0001009  -0.0006337
    2  -0.0000226  -0.0000022  -0.0001262  -0.0007026
    3   0.0000035  -0.0000071   0.0000953  -0.0001932
 Max gradient component =       7.228E-04
 RMS gradient           =       2.367E-04
 Gradient time:  CPU 270.38 s  wall 270.39 s
 Geometry Optimization Parameters
   NAtoms,    NIC,     NZ,  NCons,   NDum,   NFix, NCnnct, MaxDiis
       22     171      22       0       0       0       0       0

 Cartesian Hessian Update
 Hessian updated using BFGS update


** GEOMETRY OPTIMIZATION IN DELOCALIZED INTERNAL COORDINATES **
   Searching for a Minimum

   Optimization Cycle:  14

                       Coordinates (Angstroms)
     ATOM                X               Y               Z
      1  C        -0.0042133523    0.0055388985    0.0038406147
      2  C        -0.0159541953    0.3630869903    1.3594911782
      3  Cl        1.4815022618    0.7817169615    2.1446349386
      4  C        -1.2185148016    0.3837069583    2.0714772201
      5  Cl       -1.2765786128    0.8226320571    3.7586562030
      6  C        -2.4082970761    0.0502437191    1.4376839235
      7  H        -3.3364863815    0.0688144883    1.9914975094
      8  C        -2.4105474848   -0.3064494505    0.0956888962
      9  Cl       -3.9333372291   -0.7210101111   -0.6468625177
     10  C        -1.2121728799   -0.3304109653   -0.6235195620
     11  Cl       -1.2027002396   -0.7769260377   -2.3071939521
     12  C         1.2762436066   -0.0230920603   -0.7596383504
     13  C         2.1375998642   -1.1260273599   -0.6992827058
     14  Cl        1.7086199611   -2.5017054388    0.3016003673
     15  C         3.3320270000   -1.1698992650   -1.4092568393
     16  H         3.9676995031   -2.0423428967   -1.3367295887
     17  C         3.6874901706   -0.0855840259   -2.2045359265
     18  H         4.6159602274   -0.1095587029   -2.7626124378
     19  C         2.8607239772    1.0296547710   -2.2896326588
     20  H         3.1284171916    1.8777221128   -2.9058339645
     21  C         1.6706452073    1.0482438343   -1.5710504847
     22  Cl        0.6384359319    2.4610114240   -1.6985148723
   Point Group: c1    Number of degrees of freedom:    60


   Energy is  -3221.131581086

 Hessian updated using BFGS update

 60 Hessian modes will be used to form the next step
  Hessian Eigenvalues:
     0.002273    0.016321    0.017509    0.020451    0.020578    0.020683
     0.021680    0.022741    0.022745    0.023508    0.024090    0.024090
     0.024114    0.024114    0.024137    0.024142    0.024143    0.024147
     0.055173    0.093124    0.101099    0.159995    0.160000    0.160000
     0.160095    0.215950    0.219667    0.225049    0.227440    0.232410
     0.236472    0.238796    0.249763    0.249971    0.249980    0.249994
     0.252711    0.287751    0.288583    0.290263    0.292905    0.301032
     0.301170    0.316995    0.356665    0.356665    0.356672    0.356679
     0.402155    0.406629    0.418419    0.425614    0.457041    0.458549
     0.466535    0.470744    0.478202    0.478205    0.479157    0.481008

 Minimum search - taking simple RFO step
 Searching for Lamda that Minimizes Along All modes
 Value Taken    Lamda =  -0.00060072
 Calculated Step too Large.  Step scaled by  0.659066
 Step Taken.  Stepsize is  0.300000

                             Maximum     Tolerance    Cnvgd?
         Gradient           0.001075      0.000300      NO
         Displacement       0.233620      0.001200      NO
         Energy change     -0.000492      0.000001      NO


 New Cartesian Coordinates Obtained by Inverse Iteration

 Displacement from previous Coordinates is:  0.395067
 ----------------------------------------------------------------
             Standard Nuclear Orientation (Angstroms)
    I     Atom           X                Y                Z
 ----------------------------------------------------------------
    1      C      -0.0031115146     0.0066087683     0.0059513669
    2      C      -0.0204001587     0.3918745792     1.3538174163
    3      Cl      1.4707695529     0.8451919873     2.1317225251
    4      C      -1.2238553070     0.4114998063     2.0645020517
    5      Cl     -1.2892273864     0.8828283444     3.7427265878
    6      C      -2.4087152383     0.0496180044     1.4371016337
    7      H      -3.3374059676     0.0674608260     1.9900866833
    8      C      -2.4053895198    -0.3344456944     0.1027276610
    9      Cl     -3.9222672507    -0.7819113489    -0.6327200715
   10      C      -1.2061498999    -0.3577065017    -0.6150928866
   11      Cl     -1.1894713277    -0.8387648986    -2.2894707074
   12      C       1.2776248601    -0.0219144108    -0.7573426304
   13      C       2.1226369766    -1.1385893174    -0.7239481753
   14      Cl      1.6730126529    -2.5327642680     0.2422435439
   15      C       3.3157906764    -1.1834082615    -1.4360180819
   16      H       3.9387587202    -2.0664087775    -1.3840649304
   17      C       3.6858764196    -0.0867812207    -2.2073383820
   18      H       4.6129601505    -0.1117465215    -2.7676606574
   19      C       2.8754208518     1.0420649601    -2.2655356382
   20      H       3.1543900368     1.8997947752    -2.8630828483
   21      C       1.6870856049     1.0621029150    -1.5440473792
   22      Cl      0.6782297180     2.4947621555    -1.6346500905
 ----------------------------------------------------------------
 Nuclear Repulsion Energy =        2129.00582806 hartrees
 There are       89 alpha and       89 beta electrons
 Applying Cartesian multipole field
    Component          Value
    ---------          -----
     (2,0,0)        1.00000E-11
     (0,2,0)        2.00000E-11
     (0,0,2)       -3.00000E-11
 Nucleus-field energy     =    -0.0000000165 hartrees
 Requested basis set is 6-311++G(d,p)
 There are 170 shells and 472 basis functions
 A cutoff of  1.0D-15 yielded  11160 shell pairs
 There are     94164 function pairs (    101352 Cartesian)
 Smallest overlap matrix eigenvalue = 1.28E-07
 Linear dependence detected in AO basis
 Number of orthogonalized atomic orbitals = 467
 Maximum deviation from orthogonality = 5.612E-10
 Guess from superposition of atomic densities
 Warning:  Energy on first SCF cycle will be non-variational
 SAD guess density has 178.000000 electrons

 -----------------------------------------------------------------------
  General SCF calculation program by
  Eric Jon Sundstrom, Paul Horn, Yuezhi Mao, Dmitri Zuev, Alec White,
  David Stuck, Shaama M.S., Shane Yost, Joonho Lee, David Small,
  Daniel Levine, Susi Lehtola, Hugh Burton, Evgeny Epifanovsky,
  Bang C. Huynh
 -----------------------------------------------------------------------
 Exchange:     0.2000 Hartree-Fock + 0.0800 Slater + 0.7200 B88
 Correlation:  0.1900 VWN1RPA + 0.8100 LYP
 Using SG-1 standard quadrature grid
 A restricted SCF calculation will be
 performed using DIIS
 SCF converges when DIIS error is below 1.0e-08
 ---------------------------------------
  Cycle       Energy         DIIS error
 ---------------------------------------
    1   -3225.3576096776      2.82e-02  
    2   -3221.0021970424      2.15e-03  
    3   -3220.9294648171      2.61e-03  
    4   -3221.1248247331      4.82e-04  
    5   -3221.1297228843      2.69e-04  
    6   -3221.1315657156      1.08e-04  
    7   -3221.1318743380      1.97e-05  
    8   -3221.1318823972      8.97e-06  
    9   -3221.1318845572      1.65e-06  
   10   -3221.1318846205      6.61e-07  
   11   -3221.1318846316      1.08e-07  
   12   -3221.1318846316      4.25e-08  
   13   -3221.1318846317      2.26e-08  
   14   -3221.1318846317      4.38e-09  Convergence criterion met
 ---------------------------------------
 SCF time:   CPU 748.39s  wall 748.00s 
 SCF   energy in the final basis set =    -3221.1318846317
 Total energy in the final basis set =    -3221.1318846317

 --------------------------------------------------------------

                    Orbital Energies (a.u.)
 --------------------------------------------------------------

 Alpha MOs
 -- Occupied --
********-101.5764-101.5755-101.5754-101.5702-101.5701 -10.2751 -10.2751
-10.2732 -10.2732 -10.2657 -10.2656 -10.2415 -10.2326 -10.2238 -10.2114
-10.2086 -10.2085  -9.4910  -9.4909  -9.4902  -9.4902  -9.4850  -9.4848
 -7.2559  -7.2557  -7.2551  -7.2550  -7.2496  -7.2495  -7.2459  -7.2457
 -7.2452  -7.2452  -7.2451  -7.2450  -7.2444  -7.2443  -7.2398  -7.2396
 -7.2393  -7.2392  -0.9595  -0.9302  -0.9181  -0.8921  -0.8876  -0.8751
 -0.8461  -0.8401  -0.8032  -0.7560  -0.7556  -0.7402  -0.6747  -0.6278
 -0.6229  -0.6218  -0.5510  -0.5475  -0.5294  -0.5180  -0.4962  -0.4793
 -0.4676  -0.4653  -0.4578  -0.4543  -0.4372  -0.4317  -0.4174  -0.4072
 -0.4008  -0.3999  -0.3806  -0.3736  -0.3570  -0.3536  -0.3444  -0.3403
 -0.3371  -0.3321  -0.3304  -0.3265  -0.3251  -0.2815  -0.2779  -0.2683
 -0.2623
 -- Virtual --
 -0.0615  -0.0552  -0.0501  -0.0454  -0.0410  -0.0177  -0.0088  -0.0062
  0.0024   0.0100   0.0131   0.0159   0.0277   0.0288   0.0333   0.0394
  0.0452   0.0505   0.0531   0.0563   0.0615   0.0657   0.0738   0.0796
  0.0812   0.0824   0.0855   0.0959   0.0961   0.0997   0.1021   0.1028
  0.1082   0.1122   0.1132   0.1147   0.1171   0.1224   0.1252   0.1259
  0.1287   0.1316   0.1323   0.1333   0.1386   0.1447   0.1466   0.1530
  0.1540   0.1582   0.1597   0.1676   0.1709   0.1750   0.1778   0.1804
  0.1820   0.1871   0.1993   0.2048   0.2093   0.2129   0.2149   0.2222
  0.2235   0.2278   0.2308   0.2326   0.2348   0.2351   0.2395   0.2401
  0.2542   0.2589   0.2614   0.2624   0.2651   0.2657   0.2774   0.2812
  0.2840   0.2862   0.2871   0.2917   0.2927   0.2993   0.3030   0.3047
  0.3116   0.3143   0.3191   0.3305   0.3424   0.3504   0.3514   0.3695
  0.3988   0.4158   0.4208   0.4325   0.4449   0.4463   0.4503   0.4555
  0.4611   0.4650   0.4753   0.4806   0.4844   0.4988   0.5005   0.5079
  0.5105   0.5165   0.5199   0.5219   0.5267   0.5374   0.5416   0.5516
  0.5684   0.5729   0.5763   0.5772   0.5871   0.5930   0.5950   0.6018
  0.6118   0.6146   0.6205   0.6281   0.6327   0.6391   0.6517   0.6544
  0.6582   0.6708   0.6737   0.6805   0.6842   0.6921   0.7037   0.7046
  0.7166   0.7495   0.7714   0.7879   0.7992   0.8117   0.8242   0.8312
  0.8343   0.8374   0.8393   0.8400   0.8427   0.8481   0.8501   0.8544
  0.8591   0.8644   0.8684   0.8765   0.8772   0.8815   0.8927   0.8945
  0.8957   0.9020   0.9048   0.9059   0.9142   0.9202   0.9430   0.9524
  0.9537   0.9561   0.9681   0.9707   0.9759   0.9794   0.9819   0.9864
  0.9894   1.0032   1.0059   1.0218   1.0237   1.0258   1.0352   1.0657
  1.0664   1.0800   1.0831   1.1189   1.1519   1.1711   1.1805   1.2019
  1.2078   1.2124   1.2297   1.2441   1.2674   1.2780   1.2851   1.2954
  1.3018   1.3046   1.3113   1.3196   1.3258   1.3721   1.3801   1.3822
  1.4249   1.4443   1.4748   1.4783   1.4924   1.5046   1.5549   1.5589
  1.5622   1.5812   1.5939   1.6098   1.6250   1.6511   1.6598   1.6800
  1.7025   1.7388   1.7549   1.7687   1.7707   1.7751   1.7835   1.8213
  1.8405   1.8431   1.8830   1.8848   1.8889   1.9294   1.9342   1.9484
  1.9547   1.9584   1.9876   1.9984   2.0212   2.0266   2.0504   2.0516
  2.1249   2.1442   2.1832   2.2257   2.2338   2.2366   2.2529   2.2536
  2.2692   2.2832   2.3071   2.3171   2.3270   2.3422   2.3483   2.3558
  2.3764   2.4028   2.4262   2.4314   2.4516   2.4657   2.4721   2.4949
  2.4952   2.5149   2.5355   2.5359   2.5626   2.5687   2.5828   2.6105
  2.6596   2.6652   2.6793   2.6922   2.7057   2.7106   2.7139   2.7336
  2.7444   2.7487   2.7729   2.7731   2.7759   2.8134   2.8226   2.8246
  2.8367   2.8900   2.9584   2.9740   3.0617   3.0889   3.0943   3.1199
  3.1264   3.1408   3.1909   3.2283   3.2365   3.2586   3.2806   3.3407
  3.3726   3.3964   3.5236   3.5464   3.5786   3.7067   3.7092   3.7944
  3.8979   3.9515   4.0073   4.0397   4.0920   4.3456   4.8055   4.8150
  9.7724   9.7860   9.8058   9.8247   9.8599   9.8666  23.3488  23.5375
 23.7934  23.8572  23.8706  23.9232  23.9428  23.9624  24.0443  24.0667
 24.0919  24.1462  25.7849  25.8057  25.8403  25.9490  25.9665  26.0084
 26.1168  26.1689  26.2207  26.3174  26.3268  26.4001  26.5461  26.6356
 26.6824  26.7675  26.8099  27.1354 215.7662 215.7805 215.8043 215.8271
215.8736 215.8797
 --------------------------------------------------------------

          Ground-State Mulliken Net Atomic Charges

     Atom                 Charge (a.u.)
  ----------------------------------------
      1 C                    -0.433836
      2 C                    -1.272187
      3 Cl                    0.514934
      4 C                     0.632138
      5 Cl                    0.548097
      6 C                    -0.543911
      7 H                     0.239652
      8 C                     0.640366
      9 Cl                    0.546579
     10 C                    -1.280720
     11 Cl                    0.520680
     12 C                    -0.345669
     13 C                    -0.455575
     14 Cl                    0.443540
     15 C                     0.051169
     16 H                     0.210525
     17 C                    -0.438027
     18 H                     0.176183
     19 C                     0.049756
     20 H                     0.210234
     21 C                    -0.455681
     22 Cl                    0.441756
  ----------------------------------------
  Sum of atomic charges =     0.000000

 -----------------------------------------------------------------
                    Cartesian Multipole Moments
 -----------------------------------------------------------------
    Charge (ESU x 10^10)
                 0.0000
    Dipole Moment (Debye)
         X       1.7054      Y      -0.0469      Z      -1.0336
       Tot       1.9947
    Quadrupole Moments (Debye-Ang)
        XX    -131.1647     XY      -1.0495     YY    -146.5770
        XZ     -10.9940     YZ      -0.8801     ZZ    -142.8732
    Octopole Moments (Debye-Ang^2)
       XXX       4.0914    XXY      -3.3829    XYY      -9.0841
       YYY      -0.0577    XXZ     -18.2689    XYZ      -0.6847
       YYZ       5.2267    XZZ       2.8345    YZZ       2.1698
       ZZZ      12.4036
    Hexadecapole Moments (Debye-Ang^3)
      XXXX   -3732.4268   XXXY     -60.0743   XXYY    -906.5054
      XYYY     -46.6155   YYYY   -1539.7481   XXXZ     268.1946
      XXYZ     -29.4748   XYYZ     137.1405   YYYZ    -124.8645
      XXZZ   -1064.9048   XYZZ      10.2269   YYZZ    -760.7333
      XZZZ     397.7396   YZZZ    -103.4309   ZZZZ   -3014.8918
 -----------------------------------------------------------------
 Calculating analytic gradient of the SCF energy
 Gradient of SCF Energy
            1           2           3           4           5           6
    1  -0.0002001   0.0001025   0.0001619   0.0000023   0.0000494   0.0000508
    2   0.0000512  -0.0001871  -0.0003427  -0.0000151   0.0000302   0.0000022
    3   0.0000820  -0.0001907  -0.0001555   0.0000471  -0.0000237  -0.0000213
            7           8           9          10          11          12
    1   0.0000040  -0.0000481   0.0000343   0.0002416   0.0001883   0.0002106
    2   0.0000136   0.0000378  -0.0000275   0.0001357   0.0003537  -0.0000724
    3   0.0000182   0.0000468   0.0000146   0.0000422  -0.0000787  -0.0001448
           13          14          15          16          17          18
    1  -0.0001560  -0.0000942   0.0000165   0.0000058  -0.0000579  -0.0000074
    2   0.0001641   0.0003459   0.0000240  -0.0000070  -0.0000102  -0.0000057
    3   0.0001112   0.0003537   0.0000116  -0.0000320   0.0000031  -0.0000176
           19          20          21          22
    1  -0.0000065   0.0000065  -0.0001118  -0.0003922
    2  -0.0000325  -0.0000096  -0.0001195  -0.0003291
    3  -0.0000110  -0.0000239   0.0000765  -0.0001075
 Max gradient component =       3.922E-04
 RMS gradient           =       1.384E-04
 Gradient time:  CPU 268.55 s  wall 268.55 s
 Geometry Optimization Parameters
   NAtoms,    NIC,     NZ,  NCons,   NDum,   NFix, NCnnct, MaxDiis
       22     171      22       0       0       0       0       0

 Cartesian Hessian Update
 Hessian updated using BFGS update


** GEOMETRY OPTIMIZATION IN DELOCALIZED INTERNAL COORDINATES **
   Searching for a Minimum

   Optimization Cycle:  15

                       Coordinates (Angstroms)
     ATOM                X               Y               Z
      1  C        -0.0031115146    0.0066087683    0.0059513669
      2  C        -0.0204001587    0.3918745792    1.3538174163
      3  Cl        1.4707695529    0.8451919873    2.1317225251
      4  C        -1.2238553070    0.4114998063    2.0645020517
      5  Cl       -1.2892273864    0.8828283444    3.7427265878
      6  C        -2.4087152383    0.0496180044    1.4371016337
      7  H        -3.3374059676    0.0674608260    1.9900866833
      8  C        -2.4053895198   -0.3344456944    0.1027276610
      9  Cl       -3.9222672507   -0.7819113489   -0.6327200715
     10  C        -1.2061498999   -0.3577065017   -0.6150928866
     11  Cl       -1.1894713277   -0.8387648986   -2.2894707074
     12  C         1.2776248601   -0.0219144108   -0.7573426304
     13  C         2.1226369766   -1.1385893174   -0.7239481753
     14  Cl        1.6730126529   -2.5327642680    0.2422435439
     15  C         3.3157906764   -1.1834082615   -1.4360180819
     16  H         3.9387587202   -2.0664087775   -1.3840649304
     17  C         3.6858764196   -0.0867812207   -2.2073383820
     18  H         4.6129601505   -0.1117465215   -2.7676606574
     19  C         2.8754208518    1.0420649601   -2.2655356382
     20  H         3.1543900368    1.8997947752   -2.8630828483
     21  C         1.6870856049    1.0621029150   -1.5440473792
     22  Cl        0.6782297180    2.4947621555   -1.6346500905
   Point Group: c1    Number of degrees of freedom:    60


   Energy is  -3221.131884632

 Hessian updated using BFGS update

 60 Hessian modes will be used to form the next step
  Hessian Eigenvalues:
     0.002005    0.016321    0.017508    0.020448    0.020577    0.020683
     0.021680    0.022743    0.022750    0.023508    0.024090    0.024090
     0.024114    0.024114    0.024137    0.024141    0.024143    0.024145
     0.055165    0.092733    0.101100    0.159995    0.160000    0.160000
     0.160091    0.215948    0.219416    0.224851    0.227353    0.232415
     0.236437    0.238798    0.249749    0.249969    0.249982    0.249994
     0.252621    0.287699    0.288532    0.290266    0.292906    0.301033
     0.301169    0.316999    0.356665    0.356665    0.356672    0.356679
     0.402027    0.406629    0.418418    0.425614    0.457040    0.458546
     0.466536    0.470692    0.478202    0.478205    0.479157    0.480990

 Minimum search - taking simple RFO step
 Searching for Lamda that Minimizes Along All modes
 Value Taken    Lamda =  -0.00023166
 Calculated Step too Large.  Step scaled by  0.939599
 Step Taken.  Stepsize is  0.300000

                             Maximum     Tolerance    Cnvgd?
         Gradient           0.000575      0.000300      NO
         Displacement       0.234058      0.001200      NO
         Energy change     -0.000304      0.000001      NO


 New Cartesian Coordinates Obtained by Inverse Iteration

 Displacement from previous Coordinates is:  0.397056
 ----------------------------------------------------------------
             Standard Nuclear Orientation (Angstroms)
    I     Atom           X                Y                Z
 ----------------------------------------------------------------
    1      C      -0.0020069912     0.0071191382     0.0084569365
    2      C      -0.0257784438     0.4204153667     1.3480115408
    3      Cl      1.4581931631     0.9079977200     2.1189568550
    4      C      -1.2302763299     0.4394700737     2.0571016516
    5      Cl     -1.3037231222     0.9433372450     3.7256207813
    6      C      -2.4097914979     0.0494361337     1.4366794353
    7      H      -3.3390774675     0.0668817358     1.9886561315
    8      C      -2.4002752546    -0.3621819761     0.1106634001
    9      Cl     -3.9110155837    -0.8419268975    -0.6170645956
   10      C      -1.2001068908    -0.3852764058    -0.6055599187
   11      Cl     -1.1767425815    -0.9010822512    -2.2696697739
   12      C       1.2792043921    -0.0211176088    -0.7547445811
   13      C       2.1081383636    -1.1505940026    -0.7493793931
   14      Cl      1.6393776804    -2.5628687119     0.1812093653
   15      C       3.2997887954    -1.1960448191    -1.4639236027
   16      H       3.9098928114    -2.0889321314    -1.4328914617
   17      C       3.6847417375    -0.0877256026    -2.2106993751
   18      H       4.6103327405    -0.1134072969    -2.7734361157
   19      C       2.8906864902     1.0537053362    -2.2411504784
   20      H       3.1808720215     1.9207401350    -2.8196077829
   21      C       1.7041786691     1.0748591557    -1.5166194539
   22      Cl      0.7199499481     2.5265615648    -1.5707025741
 ----------------------------------------------------------------
 Nuclear Repulsion Energy =        2128.10808876 hartrees
 There are       89 alpha and       89 beta electrons
 Applying Cartesian multipole field
    Component          Value
    ---------          -----
     (2,0,0)        1.00000E-11
     (0,2,0)        2.00000E-11
     (0,0,2)       -3.00000E-11
 Nucleus-field energy     =    -0.0000000146 hartrees
 Requested basis set is 6-311++G(d,p)
 There are 170 shells and 472 basis functions
 A cutoff of  1.0D-15 yielded  11166 shell pairs
 There are     94170 function pairs (    101362 Cartesian)
 Smallest overlap matrix eigenvalue = 1.23E-07
 Linear dependence detected in AO basis
 Number of orthogonalized atomic orbitals = 467
 Maximum deviation from orthogonality = 6.061E-10
 Guess from superposition of atomic densities
 Warning:  Energy on first SCF cycle will be non-variational
 SAD guess density has 178.000000 electrons

 -----------------------------------------------------------------------
  General SCF calculation program by
  Eric Jon Sundstrom, Paul Horn, Yuezhi Mao, Dmitri Zuev, Alec White,
  David Stuck, Shaama M.S., Shane Yost, Joonho Lee, David Small,
  Daniel Levine, Susi Lehtola, Hugh Burton, Evgeny Epifanovsky,
  Bang C. Huynh
 -----------------------------------------------------------------------
 Exchange:     0.2000 Hartree-Fock + 0.0800 Slater + 0.7200 B88
 Correlation:  0.1900 VWN1RPA + 0.8100 LYP
 Using SG-1 standard quadrature grid
 A restricted SCF calculation will be
 performed using DIIS
 SCF converges when DIIS error is below 1.0e-08
 ---------------------------------------
  Cycle       Energy         DIIS error
 ---------------------------------------
    1   -3225.3547139325      2.82e-02  
    2   -3221.0023377297      2.15e-03  
    3   -3220.9295283831      2.61e-03  
    4   -3221.1249178495      4.83e-04  
    5   -3221.1298330320      2.70e-04  
    6   -3221.1317032138      1.07e-04  
    7   -3221.1320096759      1.97e-05  
    8   -3221.1320177471      8.98e-06  
    9   -3221.1320199109      1.65e-06  
   10   -3221.1320199742      6.61e-07  
   11   -3221.1320199849      1.09e-07  
   12   -3221.1320199852      4.40e-08  
   13   -3221.1320199852      2.44e-08  
   14   -3221.1320199851      4.91e-09  Convergence criterion met
 ---------------------------------------
 SCF time:   CPU 747.20s  wall 747.00s 
 SCF   energy in the final basis set =    -3221.1320199851
 Total energy in the final basis set =    -3221.1320199851

 --------------------------------------------------------------

                    Orbital Energies (a.u.)
 --------------------------------------------------------------

 Alpha MOs
 -- Occupied --
********-101.5764-101.5755-101.5755-101.5702-101.5701 -10.2752 -10.2751
-10.2733 -10.2732 -10.2657 -10.2657 -10.2416 -10.2327 -10.2238 -10.2114
-10.2086 -10.2085  -9.4911  -9.4909  -9.4903  -9.4903  -9.4850  -9.4849
 -7.2560  -7.2557  -7.2552  -7.2551  -7.2496  -7.2495  -7.2459  -7.2457
 -7.2452  -7.2452  -7.2451  -7.2451  -7.2445  -7.2444  -7.2398  -7.2396
 -7.2393  -7.2392  -0.9594  -0.9302  -0.9181  -0.8921  -0.8876  -0.8751
 -0.8461  -0.8401  -0.8032  -0.7560  -0.7556  -0.7402  -0.6747  -0.6276
 -0.6229  -0.6220  -0.5510  -0.5475  -0.5294  -0.5181  -0.4962  -0.4793
 -0.4676  -0.4653  -0.4577  -0.4543  -0.4372  -0.4317  -0.4174  -0.4070
 -0.4008  -0.3999  -0.3805  -0.3735  -0.3569  -0.3538  -0.3444  -0.3402
 -0.3371  -0.3323  -0.3304  -0.3266  -0.3251  -0.2804  -0.2791  -0.2683
 -0.2623
 -- Virtual --
 -0.0609  -0.0553  -0.0510  -0.0453  -0.0411  -0.0178  -0.0088  -0.0062
  0.0023   0.0100   0.0130   0.0159   0.0276   0.0288   0.0332   0.0394
  0.0451   0.0505   0.0531   0.0562   0.0619   0.0652   0.0738   0.0796
  0.0814   0.0822   0.0855   0.0961   0.0967   0.0988   0.1021   0.1027
  0.1080   0.1120   0.1134   0.1149   0.1169   0.1224   0.1251   0.1258
  0.1287   0.1322   0.1324   0.1329   0.1386   0.1447   0.1464   0.1532
  0.1537   0.1581   0.1601   0.1683   0.1700   0.1747   0.1776   0.1805
  0.1820   0.1870   0.2002   0.2044   0.2089   0.2122   0.2140   0.2221
  0.2235   0.2277   0.2306   0.2326   0.2343   0.2345   0.2393   0.2403
  0.2541   0.2599   0.2613   0.2628   0.2640   0.2652   0.2772   0.2811
  0.2847   0.2858   0.2874   0.2929   0.2940   0.2987   0.3040   0.3049
  0.3097   0.3145   0.3189   0.3316   0.3423   0.3515   0.3528   0.3697
  0.3988   0.4156   0.4206   0.4327   0.4449   0.4461   0.4514   0.4569
  0.4621   0.4650   0.4749   0.4782   0.4848   0.4998   0.5011   0.5066
  0.5103   0.5166   0.5181   0.5219   0.5268   0.5384   0.5410   0.5574
  0.5664   0.5729   0.5762   0.5783   0.5880   0.5925   0.5936   0.6015
  0.6111   0.6137   0.6229   0.6282   0.6324   0.6387   0.6536   0.6547
  0.6583   0.6710   0.6731   0.6806   0.6830   0.6917   0.7044   0.7074
  0.7190   0.7505   0.7717   0.7879   0.7991   0.8135   0.8251   0.8337
  0.8343   0.8374   0.8387   0.8395   0.8411   0.8484   0.8497   0.8564
  0.8607   0.8626   0.8682   0.8733   0.8775   0.8813   0.8931   0.8956
  0.8980   0.9006   0.9034   0.9052   0.9144   0.9194   0.9430   0.9519
  0.9537   0.9541   0.9682   0.9731   0.9757   0.9775   0.9819   0.9853
  0.9887   1.0033   1.0056   1.0229   1.0233   1.0276   1.0356   1.0668
  1.0672   1.0764   1.0829   1.1191   1.1520   1.1710   1.1815   1.2043
  1.2096   1.2107   1.2305   1.2431   1.2676   1.2819   1.2848   1.2963
  1.3015   1.3028   1.3103   1.3193   1.3270   1.3736   1.3821   1.3832
  1.4250   1.4434   1.4761   1.4789   1.4900   1.5054   1.5553   1.5586
  1.5621   1.5813   1.5924   1.6098   1.6311   1.6512   1.6610   1.6800
  1.7021   1.7386   1.7544   1.7685   1.7702   1.7775   1.7834   1.8207
  1.8399   1.8427   1.8831   1.8854   1.8887   1.9298   1.9340   1.9484
  1.9545   1.9589   1.9880   1.9993   2.0220   2.0261   2.0506   2.0508
  2.1240   2.1439   2.1831   2.2278   2.2334   2.2354   2.2510   2.2531
  2.2665   2.2838   2.3065   2.3168   2.3281   2.3417   2.3489   2.3587
  2.3763   2.4081   2.4255   2.4265   2.4523   2.4674   2.4722   2.4953
  2.4991   2.5071   2.5344   2.5362   2.5617   2.5695   2.5825   2.6099
  2.6588   2.6683   2.6793   2.6926   2.7058   2.7120   2.7136   2.7328
  2.7459   2.7478   2.7726   2.7735   2.7748   2.8155   2.8228   2.8242
  2.8337   2.8892   2.9595   2.9727   3.0621   3.0894   3.0953   3.1205
  3.1277   3.1365   3.1918   3.2271   3.2370   3.2581   3.2840   3.3402
  3.3739   3.3968   3.5232   3.5480   3.5792   3.7086   3.7090   3.7957
  3.8977   3.9512   4.0076   4.0400   4.0918   4.3452   4.8072   4.8125
  9.7727   9.7861   9.8080   9.8171   9.8639   9.8736  23.3508  23.5378
 23.7933  23.8564  23.8707  23.9239  23.9426  23.9626  24.0443  24.0668
 24.0919  24.1464  25.7770  25.8051  25.8345  25.9473  25.9658  26.0105
 26.1174  26.1678  26.2240  26.3257  26.3366  26.3903  26.5456  26.6374
 26.6813  26.7689  26.8027  27.1492 215.7665 215.7808 215.8071 215.8180
215.8809 215.8849
 --------------------------------------------------------------

          Ground-State Mulliken Net Atomic Charges

     Atom                 Charge (a.u.)
  ----------------------------------------
      1 C                    -0.444239
      2 C                    -1.285046
      3 Cl                    0.511773
      4 C                     0.635425
      5 Cl                    0.549948
      6 C                    -0.499163
      7 H                     0.240609
      8 C                     0.643290
      9 Cl                    0.548548
     10 C                    -1.285419
     11 Cl                    0.517408
     12 C                    -0.362014
     13 C                    -0.468595
     14 Cl                    0.448916
     15 C                     0.054393
     16 H                     0.210701
     17 C                    -0.434430
     18 H                     0.176229
     19 C                     0.052624
     20 H                     0.210548
     21 C                    -0.468903
     22 Cl                    0.447397
  ----------------------------------------
  Sum of atomic charges =     0.000000

 -----------------------------------------------------------------
                    Cartesian Multipole Moments
 -----------------------------------------------------------------
    Charge (ESU x 10^10)
                 0.0000
    Dipole Moment (Debye)
         X       1.7003      Y      -0.0485      Z      -1.0376
       Tot       1.9925
    Quadrupole Moments (Debye-Ang)
        XX    -131.1795     XY      -1.0456     YY    -146.5665
        XZ     -11.0134     YZ      -0.8646     ZZ    -142.8657
    Octopole Moments (Debye-Ang^2)
       XXX       3.4888    XXY      -3.1569    XYY      -8.9006
       YYY      -0.1963    XXZ     -18.6243    XYZ      -0.4973
       YYZ       4.9271    XZZ       2.8146    YZZ       1.8363
       ZZZ      12.2922
    Hexadecapole Moments (Debye-Ang^3)
      XXXX   -3720.5907   XXXY     -76.2724   XXYY    -913.2861
      XYYY     -65.0068   YYYY   -1601.0686   XXXZ     281.0951
      XXYZ     -39.1597   XYYZ     141.2408   YYYZ    -155.7464
      XXZZ   -1054.8440   XYZZ       3.3334   YYZZ    -763.0915
      XZZZ     412.2308   YZZZ    -132.7345   ZZZZ   -2974.1705
 -----------------------------------------------------------------
 Calculating analytic gradient of the SCF energy
 Gradient of SCF Energy
            1           2           3           4           5           6
    1  -0.0001315   0.0000912   0.0000487  -0.0000122   0.0000481   0.0000573
    2   0.0000275  -0.0000764  -0.0000467   0.0000093   0.0000179   0.0000051
    3   0.0000847  -0.0001450   0.0000124   0.0000138  -0.0000004  -0.0000179
            7           8           9          10          11          12
    1   0.0000114  -0.0000371   0.0000287   0.0001496   0.0000198   0.0001359
    2   0.0000135   0.0000088  -0.0000063   0.0000585   0.0000586  -0.0000312
    3   0.0000262   0.0000579   0.0000153   0.0000594  -0.0000663  -0.0000784
           13          14          15          16          17          18
    1  -0.0000795  -0.0000413   0.0000084   0.0000098  -0.0000542  -0.0000135
    2   0.0001060   0.0000329   0.0000256   0.0000016  -0.0000172  -0.0000109
    3   0.0000458   0.0001111  -0.0000041  -0.0000140   0.0000027  -0.0000241
           19          20          21          22
    1  -0.0000100  -0.0000102  -0.0001067  -0.0001125
    2  -0.0000310  -0.0000202  -0.0001083  -0.0000172
    3  -0.0000166  -0.0000440   0.0000319  -0.0000503
 Max gradient component =       1.496E-04
 RMS gradient           =       5.841E-05
 Gradient time:  CPU 270.65 s  wall 270.66 s
 Geometry Optimization Parameters
   NAtoms,    NIC,     NZ,  NCons,   NDum,   NFix, NCnnct, MaxDiis
       22     171      22       0       0       0       0       0

 Cartesian Hessian Update
 Hessian updated using BFGS update


** GEOMETRY OPTIMIZATION IN DELOCALIZED INTERNAL COORDINATES **
   Searching for a Minimum

   Optimization Cycle:  16

                       Coordinates (Angstroms)
     ATOM                X               Y               Z
      1  C        -0.0020069912    0.0071191382    0.0084569365
      2  C        -0.0257784438    0.4204153667    1.3480115408
      3  Cl        1.4581931631    0.9079977200    2.1189568550
      4  C        -1.2302763299    0.4394700737    2.0571016516
      5  Cl       -1.3037231222    0.9433372450    3.7256207813
      6  C        -2.4097914979    0.0494361337    1.4366794353
      7  H        -3.3390774675    0.0668817358    1.9886561315
      8  C        -2.4002752546   -0.3621819761    0.1106634001
      9  Cl       -3.9110155837   -0.8419268975   -0.6170645956
     10  C        -1.2001068908   -0.3852764058   -0.6055599187
     11  Cl       -1.1767425815   -0.9010822512   -2.2696697739
     12  C         1.2792043921   -0.0211176088   -0.7547445811
     13  C         2.1081383636   -1.1505940026   -0.7493793931
     14  Cl        1.6393776804   -2.5628687119    0.1812093653
     15  C         3.2997887954   -1.1960448191   -1.4639236027
     16  H         3.9098928114   -2.0889321314   -1.4328914617
     17  C         3.6847417375   -0.0877256026   -2.2106993751
     18  H         4.6103327405   -0.1134072969   -2.7734361157
     19  C         2.8906864902    1.0537053362   -2.2411504784
     20  H         3.1808720215    1.9207401350   -2.8196077829
     21  C         1.7041786691    1.0748591557   -1.5166194539
     22  Cl        0.7199499481    2.5265615648   -1.5707025741
   Point Group: c1    Number of degrees of freedom:    60


   Energy is  -3221.132019985

 Hessian updated using BFGS update

 60 Hessian modes will be used to form the next step
  Hessian Eigenvalues:
     0.001755    0.016322    0.017508    0.020453    0.020576    0.020683
     0.021680    0.022743    0.022770    0.023517    0.024090    0.024090
     0.024114    0.024114    0.024137    0.024142    0.024143    0.024151
     0.055167    0.092614    0.101101    0.159995    0.160000    0.160000
     0.160084    0.215951    0.218960    0.224529    0.227293    0.232424
     0.236391    0.238806    0.249735    0.249978    0.249993    0.250016
     0.252476    0.287626    0.288442    0.290274    0.292903    0.301033
     0.301168    0.316996    0.356665    0.356665    0.356672    0.356679
     0.401884    0.406628    0.418418    0.425613    0.457040    0.458545
     0.466536    0.470596    0.478202    0.478204    0.479157    0.480967

 Minimum search - taking simple RFO step
 Searching for Lamda that Minimizes Along All modes
 Value Taken    Lamda =  -0.00002154
 Step Taken.  Stepsize is  0.107542

                             Maximum     Tolerance    Cnvgd?
         Gradient           0.000229      0.000300     YES
         Displacement       0.082936      0.001200      NO
         Energy change     -0.000135      0.000001      NO


 New Cartesian Coordinates Obtained by Inverse Iteration

 Displacement from previous Coordinates is:  0.148083
 ----------------------------------------------------------------
             Standard Nuclear Orientation (Angstroms)
    I     Atom           X                Y                Z
 ----------------------------------------------------------------
    1      C      -0.0017812349     0.0067686608     0.0091075218
    2      C      -0.0278440998     0.4305542528     1.3454276200
    3      Cl      1.4538368919     0.9307072274     2.1127170121
    4      C      -1.2326244176     0.4498647889     2.0541074584
    5      Cl     -1.3091343175     0.9667557257     3.7185465096
    6      C      -2.4102507114     0.0495309013     1.4366452339
    7      H      -3.3396995605     0.0671479963     1.9883271883
    8      C      -2.3986049627    -0.3724272030     0.1138844181
    9      Cl     -3.9073088807    -0.8640649734    -0.6102133669
   10      C      -1.1982146004    -0.3956722954    -0.6019774846
   11      Cl     -1.1723381685    -0.9239436567    -2.2621025335
   12      C       1.2795461173    -0.0212952641    -0.7540948912
   13      C       2.1027060323    -1.1552066951    -0.7592968741
   14      Cl      1.6274855069    -2.5736461641     0.1586379659
   15      C       3.2938486923    -1.2006336644    -1.4746980551
   16      H       3.8991159086    -2.0970336699    -1.4515678465
   17      C       3.6846471090    -0.0877892214    -2.2116799913
   18      H       4.6098936876    -0.1134076433    -2.7749789349
   19      C       2.8966802556     1.0581014656    -2.2314365981
   20      H       3.1912333485     1.9288302022    -2.8020685892
   21      C       1.7105209735     1.0791618033    -1.5062967030
   22      Cl      0.7348490802     2.5370633273    -1.5470820690
 ----------------------------------------------------------------
 Nuclear Repulsion Energy =        2127.87592416 hartrees
 There are       89 alpha and       89 beta electrons
 Applying Cartesian multipole field
    Component          Value
    ---------          -----
     (2,0,0)        1.00000E-11
     (0,2,0)        2.00000E-11
     (0,0,2)       -3.00000E-11
 Nucleus-field energy     =    -0.0000000139 hartrees
 Requested basis set is 6-311++G(d,p)
 There are 170 shells and 472 basis functions
 A cutoff of  1.0D-15 yielded  11170 shell pairs
 There are     94193 function pairs (    101385 Cartesian)
 Smallest overlap matrix eigenvalue = 1.22E-07
 Linear dependence detected in AO basis
 Number of orthogonalized atomic orbitals = 467
 Maximum deviation from orthogonality = 3.406E-10
 Guess from superposition of atomic densities
 Warning:  Energy on first SCF cycle will be non-variational
 SAD guess density has 178.000000 electrons

 -----------------------------------------------------------------------
  General SCF calculation program by
  Eric Jon Sundstrom, Paul Horn, Yuezhi Mao, Dmitri Zuev, Alec White,
  David Stuck, Shaama M.S., Shane Yost, Joonho Lee, David Small,
  Daniel Levine, Susi Lehtola, Hugh Burton, Evgeny Epifanovsky,
  Bang C. Huynh
 -----------------------------------------------------------------------
 Exchange:     0.2000 Hartree-Fock + 0.0800 Slater + 0.7200 B88
 Correlation:  0.1900 VWN1RPA + 0.8100 LYP
 Using SG-1 standard quadrature grid
 A restricted SCF calculation will be
 performed using DIIS
 SCF converges when DIIS error is below 1.0e-08
 ---------------------------------------
  Cycle       Energy         DIIS error
 ---------------------------------------
    1   -3225.3535199898      2.82e-02  
    2   -3221.0023793647      2.15e-03  
    3   -3220.9295530683      2.61e-03  
    4   -3221.1249115757      4.84e-04  
    5   -3221.1298341971      2.71e-04  
    6   -3221.1317159828      1.07e-04  
    7   -3221.1320214799      1.97e-05  
    8   -3221.1320295497      8.98e-06  
    9   -3221.1320317142      1.65e-06  
   10   -3221.1320317777      6.61e-07  
   11   -3221.1320317882      1.09e-07  
   12   -3221.1320317885      4.46e-08  
   13   -3221.1320317885      2.49e-08  
   14   -3221.1320317886      5.05e-09  Convergence criterion met
 ---------------------------------------
 SCF time:   CPU 744.86s  wall 745.00s 
 SCF   energy in the final basis set =    -3221.1320317886
 Total energy in the final basis set =    -3221.1320317886

 --------------------------------------------------------------

                    Orbital Energies (a.u.)
 --------------------------------------------------------------

 Alpha MOs
 -- Occupied --
********-101.5764-101.5756-101.5755-101.5702-101.5701 -10.2752 -10.2752
-10.2733 -10.2732 -10.2658 -10.2657 -10.2416 -10.2328 -10.2238 -10.2114
-10.2086 -10.2085  -9.4911  -9.4909  -9.4903  -9.4903  -9.4850  -9.4849
 -7.2560  -7.2558  -7.2552  -7.2551  -7.2496  -7.2495  -7.2459  -7.2457
 -7.2452  -7.2452  -7.2452  -7.2451  -7.2445  -7.2444  -7.2398  -7.2397
 -7.2393  -7.2392  -0.9594  -0.9302  -0.9181  -0.8921  -0.8876  -0.8751
 -0.8461  -0.8401  -0.8032  -0.7560  -0.7555  -0.7402  -0.6747  -0.6275
 -0.6229  -0.6220  -0.5510  -0.5475  -0.5294  -0.5180  -0.4962  -0.4793
 -0.4676  -0.4654  -0.4577  -0.4543  -0.4371  -0.4317  -0.4173  -0.4070
 -0.4008  -0.3999  -0.3805  -0.3735  -0.3569  -0.3538  -0.3444  -0.3402
 -0.3371  -0.3323  -0.3305  -0.3266  -0.3251  -0.2800  -0.2795  -0.2683
 -0.2623
 -- Virtual --
 -0.0608  -0.0553  -0.0511  -0.0453  -0.0411  -0.0178  -0.0088  -0.0062
  0.0023   0.0100   0.0130   0.0159   0.0276   0.0288   0.0332   0.0394
  0.0451   0.0505   0.0532   0.0561   0.0619   0.0651   0.0738   0.0797
  0.0814   0.0822   0.0855   0.0961   0.0968   0.0987   0.1021   0.1027
  0.1080   0.1120   0.1134   0.1149   0.1169   0.1224   0.1250   0.1257
  0.1287   0.1323   0.1324   0.1328   0.1386   0.1447   0.1464   0.1532
  0.1537   0.1581   0.1601   0.1685   0.1698   0.1746   0.1776   0.1805
  0.1820   0.1869   0.2003   0.2043   0.2089   0.2121   0.2139   0.2220
  0.2235   0.2277   0.2305   0.2326   0.2343   0.2344   0.2393   0.2403
  0.2541   0.2600   0.2612   0.2631   0.2635   0.2652   0.2772   0.2811
  0.2848   0.2857   0.2875   0.2931   0.2941   0.2985   0.3043   0.3049
  0.3093   0.3145   0.3189   0.3318   0.3422   0.3517   0.3531   0.3697
  0.3988   0.4156   0.4206   0.4326   0.4449   0.4460   0.4516   0.4572
  0.4622   0.4650   0.4748   0.4778   0.4849   0.5000   0.5012   0.5064
  0.5102   0.5166   0.5178   0.5218   0.5268   0.5385   0.5409   0.5585
  0.5659   0.5729   0.5762   0.5785   0.5883   0.5921   0.5936   0.6015
  0.6109   0.6135   0.6232   0.6282   0.6323   0.6386   0.6535   0.6550
  0.6583   0.6710   0.6730   0.6806   0.6828   0.6916   0.7044   0.7078
  0.7196   0.7507   0.7717   0.7879   0.7990   0.8138   0.8252   0.8343
  0.8345   0.8374   0.8383   0.8390   0.8412   0.8485   0.8496   0.8568
  0.8609   0.8622   0.8682   0.8728   0.8776   0.8813   0.8932   0.8956
  0.8990   0.9001   0.9030   0.9050   0.9144   0.9192   0.9430   0.9520
  0.9532   0.9542   0.9682   0.9737   0.9757   0.9768   0.9820   0.9851
  0.9886   1.0033   1.0055   1.0228   1.0234   1.0278   1.0357   1.0669
  1.0674   1.0759   1.0829   1.1190   1.1520   1.1710   1.1816   1.2048
  1.2092   1.2109   1.2306   1.2430   1.2676   1.2825   1.2847   1.2964
  1.3014   1.3026   1.3101   1.3192   1.3272   1.3737   1.3822   1.3837
  1.4250   1.4433   1.4762   1.4790   1.4896   1.5055   1.5553   1.5586
  1.5621   1.5812   1.5922   1.6098   1.6319   1.6512   1.6611   1.6799
  1.7020   1.7385   1.7543   1.7685   1.7701   1.7779   1.7833   1.8206
  1.8397   1.8426   1.8830   1.8854   1.8886   1.9298   1.9339   1.9484
  1.9545   1.9590   1.9881   1.9995   2.0221   2.0260   2.0505   2.0508
  2.1238   2.1438   2.1831   2.2280   2.2331   2.2355   2.2506   2.2530
  2.2661   2.2839   2.3064   2.3168   2.3282   2.3417   2.3489   2.3592
  2.3763   2.4092   2.4254   2.4255   2.4524   2.4676   2.4722   2.4953
  2.5011   2.5044   2.5342   2.5362   2.5615   2.5695   2.5825   2.6098
  2.6587   2.6686   2.6793   2.6926   2.7058   2.7121   2.7135   2.7327
  2.7462   2.7476   2.7725   2.7735   2.7746   2.8157   2.8229   2.8241
  2.8332   2.8891   2.9596   2.9724   3.0621   3.0894   3.0953   3.1205
  3.1281   3.1356   3.1919   3.2269   3.2369   3.2579   3.2845   3.3400
  3.3740   3.3968   3.5231   3.5482   3.5793   3.7087   3.7090   3.7958
  3.8976   3.9509   4.0076   4.0400   4.0918   4.3453   4.8075   4.8118
  9.7727   9.7861   9.8087   9.8157   9.8645   9.8746  23.3511  23.5378
 23.7931  23.8560  23.8707  23.9238  23.9424  23.9625  24.0442  24.0667
 24.0916  24.1462  25.7757  25.8049  25.8338  25.9470  25.9657  26.0107
 26.1176  26.1674  26.2246  26.3273  26.3378  26.3887  26.5454  26.6374
 26.6812  26.7691  26.8016  27.1509 215.7665 215.7808 215.8079 215.8162
215.8819 215.8856
 --------------------------------------------------------------

          Ground-State Mulliken Net Atomic Charges

     Atom                 Charge (a.u.)
  ----------------------------------------
      1 C                    -0.445498
      2 C                    -1.287181
      3 Cl                    0.511307
      4 C                     0.636249
      5 Cl                    0.550153
      6 C                    -0.492996
      7 H                     0.240760
      8 C                     0.642638
      9 Cl                    0.548862
     10 C                    -1.283448
     11 Cl                    0.516598
     12 C                    -0.363963
     13 C                    -0.470975
     14 Cl                    0.449461
     15 C                     0.054672
     16 H                     0.210711
     17 C                    -0.434330
     18 H                     0.176248
     19 C                     0.052839
     20 H                     0.210621
     21 C                    -0.471107
     22 Cl                    0.448379
  ----------------------------------------
  Sum of atomic charges =     0.000000

 -----------------------------------------------------------------
                    Cartesian Multipole Moments
 -----------------------------------------------------------------
    Charge (ESU x 10^10)
                -0.0000
    Dipole Moment (Debye)
         X       1.6992      Y      -0.0484      Z      -1.0387
       Tot       1.9921
    Quadrupole Moments (Debye-Ang)
        XX    -131.1831     XY      -1.0418     YY    -146.5629
        XZ     -11.0207     YZ      -0.8594     ZZ    -142.8673
    Octopole Moments (Debye-Ang^2)
       XXX       3.3227    XXY      -3.0375    XYY      -8.8182
       YYY      -0.2138    XXZ     -18.7360    XYZ      -0.4330
       YYZ       4.8318    XZZ       2.7961    YZZ       1.7162
       ZZZ      12.3111
    Hexadecapole Moments (Debye-Ang^3)
      XXXX   -3716.8891   XXXY     -81.9994   XXYY    -915.9369
      XYYY     -71.5792   YYYY   -1623.9022   XXXZ     285.8483
      XXYZ     -42.8071   XYYZ     142.7612   YYYZ    -167.1907
      XXZZ   -1051.1898   XYZZ       0.7660   YYZZ    -763.8158
      XZZZ     417.6534   YZZZ    -143.6478   ZZZZ   -2958.4148
 -----------------------------------------------------------------
 Calculating analytic gradient of the SCF energy
 Gradient of SCF Energy
            1           2           3           4           5           6
    1  -0.0000406   0.0000611   0.0000394  -0.0000054   0.0000203   0.0000158
    2   0.0000106  -0.0000323   0.0000306   0.0000135   0.0000198   0.0000082
    3   0.0000561  -0.0000886  -0.0000113   0.0000189   0.0000122   0.0000163
            7           8           9          10          11          12
    1   0.0000134  -0.0000324   0.0000017   0.0000735   0.0000194   0.0000416
    2   0.0000140  -0.0000047   0.0000002   0.0000174  -0.0000084   0.0000167
    3   0.0000270   0.0000264   0.0000369   0.0000418  -0.0000292  -0.0000214
           13          14          15          16          17          18
    1  -0.0000324  -0.0000197   0.0000005   0.0000020  -0.0000129  -0.0000136
    2   0.0000358  -0.0000385  -0.0000114   0.0000010  -0.0000139  -0.0000116
    3  -0.0000033   0.0000446  -0.0000081  -0.0000023  -0.0000215  -0.0000251
           19          20          21          22
    1  -0.0000123  -0.0000194  -0.0000681  -0.0000318
    2  -0.0000020  -0.0000186  -0.0000648   0.0000383
    3  -0.0000233  -0.0000391   0.0000131  -0.0000201
 Max gradient component =       8.862E-05
 RMS gradient           =       3.033E-05
 Gradient time:  CPU 274.20 s  wall 274.21 s
 Geometry Optimization Parameters
   NAtoms,    NIC,     NZ,  NCons,   NDum,   NFix, NCnnct, MaxDiis
       22     171      22       0       0       0       0       0

 Cartesian Hessian Update
 Hessian updated using BFGS update


** GEOMETRY OPTIMIZATION IN DELOCALIZED INTERNAL COORDINATES **
   Searching for a Minimum

   Optimization Cycle:  17

                       Coordinates (Angstroms)
     ATOM                X               Y               Z
      1  C        -0.0017812349    0.0067686608    0.0091075218
      2  C        -0.0278440998    0.4305542528    1.3454276200
      3  Cl        1.4538368919    0.9307072274    2.1127170121
      4  C        -1.2326244176    0.4498647889    2.0541074584
      5  Cl       -1.3091343175    0.9667557257    3.7185465096
      6  C        -2.4102507114    0.0495309013    1.4366452339
      7  H        -3.3396995605    0.0671479963    1.9883271883
      8  C        -2.3986049627   -0.3724272030    0.1138844181
      9  Cl       -3.9073088807   -0.8640649734   -0.6102133669
     10  C        -1.1982146004   -0.3956722954   -0.6019774846
     11  Cl       -1.1723381685   -0.9239436567   -2.2621025335
     12  C         1.2795461173   -0.0212952641   -0.7540948912
     13  C         2.1027060323   -1.1552066951   -0.7592968741
     14  Cl        1.6274855069   -2.5736461641    0.1586379659
     15  C         3.2938486923   -1.2006336644   -1.4746980551
     16  H         3.8991159086   -2.0970336699   -1.4515678465
     17  C         3.6846471090   -0.0877892214   -2.2116799913
     18  H         4.6098936876   -0.1134076433   -2.7749789349
     19  C         2.8966802556    1.0581014656   -2.2314365981
     20  H         3.1912333485    1.9288302022   -2.8020685892
     21  C         1.7105209735    1.0791618033   -1.5062967030
     22  Cl        0.7348490802    2.5370633273   -1.5470820690
   Point Group: c1    Number of degrees of freedom:    60


   Energy is  -3221.132031789

 Hessian updated using BFGS update

 60 Hessian modes will be used to form the next step
  Hessian Eigenvalues:
     0.001593    0.016311    0.017510    0.020454    0.020579    0.020681
     0.021682    0.022725    0.022764    0.023521    0.024090    0.024090
     0.024113    0.024114    0.024133    0.024139    0.024143    0.024149
     0.055166    0.092342    0.101097    0.159995    0.160000    0.160000
     0.160067    0.215946    0.217402    0.223690    0.227700    0.232347
     0.236338    0.238774    0.249726    0.249899    0.249984    0.249994
     0.252673    0.287257    0.288245    0.290236    0.292894    0.301031
     0.301173    0.316990    0.356664    0.356665    0.356671    0.356679
     0.401486    0.406594    0.418434    0.425612    0.457040    0.458571
     0.466537    0.470304    0.478201    0.478204    0.479162    0.481237

 Minimum search - taking simple RFO step
 Searching for Lamda that Minimizes Along All modes
 Value Taken    Lamda =   0.00000000
 Step Taken.  Stepsize is  0.014519

                             Maximum     Tolerance    Cnvgd?
         Gradient           0.000118      0.000300     YES
         Displacement       0.010960      0.001200      NO
         Energy change     -0.000012      0.000001      NO


 New Cartesian Coordinates Obtained by Inverse Iteration

 Displacement from previous Coordinates is:  0.019902
 ----------------------------------------------------------------
             Standard Nuclear Orientation (Angstroms)
    I     Atom           X                Y                Z
 ----------------------------------------------------------------
    1      C      -0.0018884724     0.0065980841     0.0090952226
    2      C      -0.0283626616     0.4317916602     1.3451205339
    3      Cl      1.4528128391     0.9331041838     2.1124982251
    4      C      -1.2331346225     0.4513674599     2.0537244868
    5      Cl     -1.3098155712     0.9702214642     3.7175413320
    6      C      -2.4105490510     0.0497106651     1.4368152139
    7      H      -3.3399883536     0.0674098924     1.9885026410
    8      C      -2.3986549002    -0.3737247389     0.1145721548
    9      Cl     -3.9070961318    -0.8670949169    -0.6089250911
   10      C      -1.1983655505    -0.3970528623    -0.6013791422
   11      Cl     -1.1729360677    -0.9269889125    -2.2608582399
   12      C       1.2795866672    -0.0214782054    -0.7542454687
   13      C       2.1022902786    -1.1557793167    -0.7608160599
   14      Cl      1.6265753248    -2.5750983495     0.1552080151
   15      C       3.2933752226    -1.2011255869    -1.4763020699
   16      H       3.8979458819    -2.0980234909    -1.4543108196
   17      C       3.6850639677    -0.0876563953    -2.2117832279
   18      H       4.6103416434    -0.1131752799    -2.7750300736
   19      C       2.8978365107     1.0587048814    -2.2301040122
   20      H       3.1930318296     1.9300470643    -2.7994634323
   21      C       1.7115413276     1.0795494935    -1.5051977842
   22      Cl      0.7369525391     2.5380591074    -1.5447554133
 ----------------------------------------------------------------
 Nuclear Repulsion Energy =        2127.77250536 hartrees
 There are       89 alpha and       89 beta electrons
 Applying Cartesian multipole field
    Component          Value
    ---------          -----
     (2,0,0)        1.00000E-11
     (0,2,0)        2.00000E-11
     (0,0,2)       -3.00000E-11
 Nucleus-field energy     =    -0.0000000138 hartrees
 Requested basis set is 6-311++G(d,p)
 There are 170 shells and 472 basis functions
 A cutoff of  1.0D-15 yielded  11170 shell pairs
 There are     94193 function pairs (    101385 Cartesian)
 Smallest overlap matrix eigenvalue = 1.22E-07
 Linear dependence detected in AO basis
 Number of orthogonalized atomic orbitals = 467
 Maximum deviation from orthogonality = 3.589E-10
 Guess from superposition of atomic densities
 Warning:  Energy on first SCF cycle will be non-variational
 SAD guess density has 178.000000 electrons

 -----------------------------------------------------------------------
  General SCF calculation program by
  Eric Jon Sundstrom, Paul Horn, Yuezhi Mao, Dmitri Zuev, Alec White,
  David Stuck, Shaama M.S., Shane Yost, Joonho Lee, David Small,
  Daniel Levine, Susi Lehtola, Hugh Burton, Evgeny Epifanovsky,
  Bang C. Huynh
 -----------------------------------------------------------------------
 Exchange:     0.2000 Hartree-Fock + 0.0800 Slater + 0.7200 B88
 Correlation:  0.1900 VWN1RPA + 0.8100 LYP
 Using SG-1 standard quadrature grid
 A restricted SCF calculation will be
 performed using DIIS
 SCF converges when DIIS error is below 1.0e-08
 ---------------------------------------
  Cycle       Energy         DIIS error
 ---------------------------------------
    1   -3225.3535744012      2.82e-02  
    2   -3221.0023809341      2.15e-03  
    3   -3220.9295123387      2.61e-03  
    4   -3221.1248899809      4.85e-04  
    5   -3221.1298233788      2.72e-04  
    6   -3221.1317171843      1.07e-04  
    7   -3221.1320217008      1.97e-05  
    8   -3221.1320297695      8.98e-06  
    9   -3221.1320319344      1.65e-06  
   10   -3221.1320319975      6.61e-07  
   11   -3221.1320320084      1.09e-07  
   12   -3221.1320320084      4.47e-08  
   13   -3221.1320320088      2.50e-08  
   14   -3221.1320320085      5.06e-09  Convergence criterion met
 ---------------------------------------
 SCF time:   CPU 800.71s  wall 801.00s 
 SCF   energy in the final basis set =    -3221.1320320085
 Total energy in the final basis set =    -3221.1320320085

 --------------------------------------------------------------

                    Orbital Energies (a.u.)
 --------------------------------------------------------------

 Alpha MOs
 -- Occupied --
********-101.5764-101.5755-101.5755-101.5702-101.5701 -10.2752 -10.2752
-10.2732 -10.2732 -10.2658 -10.2657 -10.2417 -10.2328 -10.2238 -10.2114
-10.2086 -10.2085  -9.4911  -9.4909  -9.4903  -9.4903  -9.4850  -9.4849
 -7.2560  -7.2558  -7.2552  -7.2551  -7.2496  -7.2495  -7.2459  -7.2457
 -7.2452  -7.2452  -7.2451  -7.2451  -7.2445  -7.2444  -7.2398  -7.2396
 -7.2393  -7.2392  -0.9594  -0.9302  -0.9181  -0.8921  -0.8876  -0.8751
 -0.8461  -0.8401  -0.8032  -0.7560  -0.7555  -0.7402  -0.6747  -0.6275
 -0.6230  -0.6219  -0.5510  -0.5475  -0.5294  -0.5180  -0.4962  -0.4793
 -0.4676  -0.4654  -0.4577  -0.4543  -0.4371  -0.4318  -0.4173  -0.4070
 -0.4008  -0.3999  -0.3805  -0.3735  -0.3569  -0.3538  -0.3444  -0.3402
 -0.3371  -0.3323  -0.3304  -0.3266  -0.3251  -0.2799  -0.2795  -0.2683
 -0.2623
 -- Virtual --
 -0.0608  -0.0553  -0.0511  -0.0453  -0.0411  -0.0178  -0.0088  -0.0062
  0.0023   0.0100   0.0130   0.0160   0.0276   0.0288   0.0332   0.0394
  0.0451   0.0505   0.0532   0.0561   0.0619   0.0651   0.0738   0.0797
  0.0814   0.0822   0.0855   0.0961   0.0968   0.0986   0.1021   0.1027
  0.1080   0.1120   0.1134   0.1149   0.1169   0.1224   0.1250   0.1257
  0.1287   0.1323   0.1324   0.1328   0.1386   0.1447   0.1464   0.1532
  0.1536   0.1580   0.1601   0.1685   0.1697   0.1746   0.1776   0.1805
  0.1820   0.1869   0.2004   0.2043   0.2089   0.2121   0.2139   0.2220
  0.2235   0.2276   0.2305   0.2326   0.2342   0.2344   0.2393   0.2403
  0.2540   0.2600   0.2613   0.2631   0.2634   0.2652   0.2772   0.2811
  0.2848   0.2857   0.2874   0.2931   0.2941   0.2985   0.3043   0.3049
  0.3093   0.3145   0.3189   0.3318   0.3422   0.3517   0.3531   0.3697
  0.3988   0.4156   0.4205   0.4326   0.4449   0.4460   0.4516   0.4572
  0.4622   0.4650   0.4749   0.4777   0.4849   0.5000   0.5012   0.5064
  0.5102   0.5166   0.5177   0.5218   0.5268   0.5385   0.5410   0.5586
  0.5659   0.5728   0.5761   0.5785   0.5883   0.5920   0.5936   0.6015
  0.6109   0.6135   0.6232   0.6282   0.6323   0.6386   0.6535   0.6551
  0.6583   0.6709   0.6729   0.6806   0.6828   0.6916   0.7045   0.7078
  0.7195   0.7507   0.7717   0.7879   0.7990   0.8138   0.8252   0.8343
  0.8346   0.8374   0.8383   0.8390   0.8413   0.8485   0.8496   0.8567
  0.8609   0.8622   0.8682   0.8727   0.8776   0.8814   0.8933   0.8956
  0.8991   0.9000   0.9030   0.9051   0.9144   0.9191   0.9430   0.9520
  0.9532   0.9542   0.9682   0.9737   0.9758   0.9768   0.9819   0.9851
  0.9886   1.0033   1.0054   1.0228   1.0234   1.0278   1.0356   1.0668
  1.0673   1.0758   1.0829   1.1190   1.1520   1.1710   1.1815   1.2048
  1.2091   1.2109   1.2305   1.2430   1.2676   1.2826   1.2847   1.2965
  1.3015   1.3026   1.3102   1.3191   1.3273   1.3737   1.3820   1.3837
  1.4250   1.4433   1.4763   1.4790   1.4895   1.5055   1.5553   1.5586
  1.5621   1.5811   1.5921   1.6098   1.6317   1.6512   1.6611   1.6800
  1.7020   1.7386   1.7543   1.7684   1.7701   1.7779   1.7833   1.8205
  1.8397   1.8426   1.8830   1.8853   1.8887   1.9297   1.9338   1.9485
  1.9544   1.9590   1.9881   1.9995   2.0221   2.0260   2.0505   2.0508
  2.1238   2.1438   2.1831   2.2280   2.2331   2.2355   2.2506   2.2530
  2.2661   2.2839   2.3064   2.3167   2.3282   2.3417   2.3489   2.3592
  2.3763   2.4093   2.4253   2.4254   2.4524   2.4676   2.4721   2.4954
  2.5013   2.5040   2.5342   2.5362   2.5615   2.5695   2.5824   2.6097
  2.6587   2.6685   2.6792   2.6926   2.7057   2.7121   2.7135   2.7327
  2.7462   2.7476   2.7725   2.7735   2.7746   2.8155   2.8229   2.8241
  2.8332   2.8890   2.9595   2.9723   3.0620   3.0894   3.0953   3.1204
  3.1281   3.1355   3.1918   3.2269   3.2368   3.2579   3.2845   3.3400
  3.3739   3.3968   3.5230   3.5482   3.5793   3.7086   3.7090   3.7958
  3.8977   3.9507   4.0076   4.0399   4.0918   4.3454   4.8075   4.8117
  9.7727   9.7861   9.8088   9.8156   9.8645   9.8745  23.3511  23.5377
 23.7930  23.8559  23.8706  23.9237  23.9425  23.9624  24.0443  24.0667
 24.0914  24.1463  25.7756  25.8049  25.8338  25.9470  25.9657  26.0106
 26.1176  26.1676  26.2247  26.3274  26.3377  26.3883  26.5455  26.6374
 26.6812  26.7690  26.8015  27.1508 215.7665 215.7808 215.8080 215.8162
215.8818 215.8857
 --------------------------------------------------------------

          Ground-State Mulliken Net Atomic Charges

     Atom                 Charge (a.u.)
  ----------------------------------------
      1 C                    -0.445864
      2 C                    -1.286416
      3 Cl                    0.511660
      4 C                     0.635304
      5 Cl                    0.550095
      6 C                    -0.494243
      7 H                     0.240761
      8 C                     0.641863
      9 Cl                    0.548816
     10 C                    -1.283152
     11 Cl                    0.516899
     12 C                    -0.364022
     13 C                    -0.470203
     14 Cl                    0.449731
     15 C                     0.055014
     16 H                     0.210723
     17 C                    -0.435166
     18 H                     0.176237
     19 C                     0.053059
     20 H                     0.210649
     21 C                    -0.470353
     22 Cl                    0.448608
  ----------------------------------------
  Sum of atomic charges =     0.000000

 -----------------------------------------------------------------
                    Cartesian Multipole Moments
 -----------------------------------------------------------------
    Charge (ESU x 10^10)
                 0.0000
    Dipole Moment (Debye)
         X       1.6993      Y      -0.0482      Z      -1.0386
       Tot       1.9921
    Quadrupole Moments (Debye-Ang)
        XX    -131.1827     XY      -1.0404     YY    -146.5616
        XZ     -11.0204     YZ      -0.8579     ZZ    -142.8676
    Octopole Moments (Debye-Ang^2)
       XXX       3.3612    XXY      -3.0059    XYY      -8.7941
       YYY      -0.1909    XXZ     -18.7548    XYZ      -0.4271
       YYZ       4.8198    XZZ       2.8032    YZZ       1.7075
       ZZZ      12.3299
    Hexadecapole Moments (Debye-Ang^3)
      XXXX   -3717.2379   XXXY     -82.6729   XXYY    -916.4127
      XYYY     -72.3755   YYYY   -1626.7604   XXXZ     286.5215
      XXYZ     -43.2967   XYYZ     143.0038   YYYZ    -168.7075
      XXZZ   -1050.8795   XYZZ       0.4509   YYZZ    -763.9272
      XZZZ     418.5466   YZZZ    -145.0667   ZZZZ   -2956.6492
 -----------------------------------------------------------------
 Calculating analytic gradient of the SCF energy
 Gradient of SCF Energy
            1           2           3           4           5           6
    1  -0.0000168   0.0000109  -0.0000153   0.0000049   0.0000361   0.0000357
    2   0.0000004   0.0000081   0.0000309   0.0000135   0.0000219   0.0000095
    3   0.0000242   0.0000094   0.0000225   0.0000026   0.0000031   0.0000097
            7           8           9          10          11          12
    1   0.0000150   0.0000003   0.0000114  -0.0000239  -0.0000348   0.0000298
    2   0.0000121  -0.0000036  -0.0000026  -0.0000070  -0.0000081  -0.0000010
    3   0.0000260   0.0000197   0.0000299   0.0000206   0.0000274  -0.0000252
           13          14          15          16          17          18
    1   0.0000124   0.0000192  -0.0000137   0.0000002  -0.0000267  -0.0000155
    2   0.0000146   0.0000073  -0.0000041  -0.0000006  -0.0000060  -0.0000119
    3   0.0000006  -0.0000113  -0.0000137  -0.0000078  -0.0000128  -0.0000254
           19          20          21          22
    1  -0.0000058  -0.0000146  -0.0000280   0.0000193
    2  -0.0000154  -0.0000173  -0.0000344  -0.0000064
    3  -0.0000165  -0.0000341  -0.0000211  -0.0000277
 Max gradient component =       3.608E-05
 RMS gradient           =       1.846E-05
 Gradient time:  CPU 289.07 s  wall 289.08 s
 Geometry Optimization Parameters
   NAtoms,    NIC,     NZ,  NCons,   NDum,   NFix, NCnnct, MaxDiis
       22     171      22       0       0       0       0       0

 Cartesian Hessian Update
 Hessian updated using BFGS update


** GEOMETRY OPTIMIZATION IN DELOCALIZED INTERNAL COORDINATES **
   Searching for a Minimum

   Optimization Cycle:  18

                       Coordinates (Angstroms)
     ATOM                X               Y               Z
      1  C        -0.0018884724    0.0065980841    0.0090952226
      2  C        -0.0283626616    0.4317916602    1.3451205339
      3  Cl        1.4528128391    0.9331041838    2.1124982251
      4  C        -1.2331346225    0.4513674599    2.0537244868
      5  Cl       -1.3098155712    0.9702214642    3.7175413320
      6  C        -2.4105490510    0.0497106651    1.4368152139
      7  H        -3.3399883536    0.0674098924    1.9885026410
      8  C        -2.3986549002   -0.3737247389    0.1145721548
      9  Cl       -3.9070961318   -0.8670949169   -0.6089250911
     10  C        -1.1983655505   -0.3970528623   -0.6013791422
     11  Cl       -1.1729360677   -0.9269889125   -2.2608582399
     12  C         1.2795866672   -0.0214782054   -0.7542454687
     13  C         2.1022902786   -1.1557793167   -0.7608160599
     14  Cl        1.6265753248   -2.5750983495    0.1552080151
     15  C         3.2933752226   -1.2011255869   -1.4763020699
     16  H         3.8979458819   -2.0980234909   -1.4543108196
     17  C         3.6850639677   -0.0876563953   -2.2117832279
     18  H         4.6103416434   -0.1131752799   -2.7750300736
     19  C         2.8978365107    1.0587048814   -2.2301040122
     20  H         3.1930318296    1.9300470643   -2.7994634323
     21  C         1.7115413276    1.0795494935   -1.5051977842
     22  Cl        0.7369525391    2.5380591074   -1.5447554133
   Point Group: c1    Number of degrees of freedom:    60


   Energy is  -3221.132032009

 Hessian updated using BFGS update

 60 Hessian modes will be used to form the next step
  Hessian Eigenvalues:
     0.001266    0.016149    0.017485    0.020403    0.020597    0.020772
     0.021721    0.021911    0.022765    0.023631    0.023964    0.024090
     0.024091    0.024115    0.024115    0.024140    0.024143    0.024145
     0.055176    0.100903    0.135168    0.159851    0.159995    0.160000
     0.160015    0.215439    0.217738    0.225019    0.228789    0.235221
     0.237686    0.242537    0.249124    0.249767    0.249983    0.250200
     0.258858    0.288111    0.289709    0.292817    0.295626    0.300998
     0.302472    0.321367    0.356661    0.356665    0.356669    0.356681
     0.401344    0.409293    0.418479    0.425596    0.457046    0.458249
     0.466998    0.468990    0.478199    0.478245    0.479173    0.487106

 Minimum search - taking simple RFO step
 Searching for Lamda that Minimizes Along All modes
 Value Taken    Lamda =   0.00000000
 Step Taken.  Stepsize is  0.004231

                             Maximum     Tolerance    Cnvgd?
         Gradient           0.000087      0.000300     YES
         Displacement       0.002688      0.001200      NO
         Energy change     -0.000000      0.000001     YES

 Final energy is   -3221.1320320085056     


 ******************************
 **  OPTIMIZATION CONVERGED  **
 ******************************

                       Coordinates (Angstroms)
     ATOM                X               Y               Z
      1  C        -0.0018884724    0.0065980841    0.0090952226
      2  C        -0.0283626616    0.4317916602    1.3451205339
      3  Cl        1.4528128391    0.9331041838    2.1124982251
      4  C        -1.2331346225    0.4513674599    2.0537244868
      5  Cl       -1.3098155712    0.9702214642    3.7175413320
      6  C        -2.4105490510    0.0497106651    1.4368152139
      7  H        -3.3399883536    0.0674098924    1.9885026410
      8  C        -2.3986549002   -0.3737247389    0.1145721548
      9  Cl       -3.9070961318   -0.8670949169   -0.6089250911
     10  C        -1.1983655505   -0.3970528623   -0.6013791422
     11  Cl       -1.1729360677   -0.9269889125   -2.2608582399
     12  C         1.2795866672   -0.0214782054   -0.7542454687
     13  C         2.1022902786   -1.1557793167   -0.7608160599
     14  Cl        1.6265753248   -2.5750983495    0.1552080151
     15  C         3.2933752226   -1.2011255869   -1.4763020699
     16  H         3.8979458819   -2.0980234909   -1.4543108196
     17  C         3.6850639677   -0.0876563953   -2.2117832279
     18  H         4.6103416434   -0.1131752799   -2.7750300736
     19  C         2.8978365107    1.0587048814   -2.2301040122
     20  H         3.1930318296    1.9300470643   -2.7994634323
     21  C         1.7115413276    1.0795494935   -1.5051977842
     22  Cl        0.7369525391    2.5380591074   -1.5447554133

Z-matrix Print:
$molecule
0 1
Cl
C  1 1.742226
C  2 1.397793 1 120.363517
C  3 1.388440 2 120.015007 1 179.988696 0
H  4 1.080986 3 119.893051 2 179.970932 0
C  4 1.388600 3 120.267384 2 0.001219 0
C  6 1.397848 4 120.101730 3 0.026134 0
C  7 1.402303 6 120.230741 4 -0.019115 0
C  8 1.491863 7 120.624474 6 -179.825657 0
C  9 1.400991 8 121.621974 7 -90.869631 0
C  10 1.390403 9 122.055278 8 -179.378975 0
H  11 1.081918 10 119.675382 9 179.809218 0
C  11 1.390758 10 119.237957 9 -0.070218 0
H  13 1.083530 11 119.731452 10 179.906750 0
C  13 1.390743 11 120.496237 10 -0.081183 0
H  15 1.081857 13 121.138711 11 -179.969709 0
C  15 1.390201 13 119.167252 11 0.139641 0
Cl 7 1.741856 6 120.366774 4 -179.957890 0
Cl 3 1.744207 2 121.698534 1 0.000906 0
Cl 6 1.744527 4 118.194875 3 -179.883804 0
Cl 10 1.754605 9 119.610354 8 0.563625 0
Cl 17 1.754956 15 118.326818 13 179.795439 0
$end


 --------------------------------------------------------------

                    Orbital Energies (a.u.)
 --------------------------------------------------------------

 Alpha MOs
 -- Occupied --
********-101.5764-101.5755-101.5755-101.5702-101.5701 -10.2752 -10.2752
-10.2732 -10.2732 -10.2658 -10.2657 -10.2417 -10.2328 -10.2238 -10.2114
-10.2086 -10.2085  -9.4911  -9.4909  -9.4903  -9.4903  -9.4850  -9.4849
 -7.2560  -7.2558  -7.2552  -7.2551  -7.2496  -7.2495  -7.2459  -7.2457
 -7.2452  -7.2452  -7.2451  -7.2451  -7.2445  -7.2444  -7.2398  -7.2396
 -7.2393  -7.2392  -0.9594  -0.9302  -0.9181  -0.8921  -0.8876  -0.8751
 -0.8461  -0.8401  -0.8032  -0.7560  -0.7555  -0.7402  -0.6747  -0.6275
 -0.6230  -0.6219  -0.5510  -0.5475  -0.5294  -0.5180  -0.4962  -0.4793
 -0.4676  -0.4654  -0.4577  -0.4543  -0.4371  -0.4318  -0.4173  -0.4070
 -0.4008  -0.3999  -0.3805  -0.3735  -0.3569  -0.3538  -0.3444  -0.3402
 -0.3371  -0.3323  -0.3304  -0.3266  -0.3251  -0.2799  -0.2795  -0.2683
 -0.2623
 -- Virtual --
 -0.0608  -0.0553  -0.0511  -0.0453  -0.0411  -0.0178  -0.0088  -0.0062
  0.0023   0.0100   0.0130   0.0160   0.0276   0.0288   0.0332   0.0394
  0.0451   0.0505   0.0532   0.0561   0.0619   0.0651   0.0738   0.0797
  0.0814   0.0822   0.0855   0.0961   0.0968   0.0986   0.1021   0.1027
  0.1080   0.1120   0.1134   0.1149   0.1169   0.1224   0.1250   0.1257
  0.1287   0.1323   0.1324   0.1328   0.1386   0.1447   0.1464   0.1532
  0.1536   0.1580   0.1601   0.1685   0.1697   0.1746   0.1776   0.1805
  0.1820   0.1869   0.2004   0.2043   0.2089   0.2121   0.2139   0.2220
  0.2235   0.2276   0.2305   0.2326   0.2342   0.2344   0.2393   0.2403
  0.2540   0.2600   0.2613   0.2631   0.2634   0.2652   0.2772   0.2811
  0.2848   0.2857   0.2874   0.2931   0.2941   0.2985   0.3043   0.3049
  0.3093   0.3145   0.3189   0.3318   0.3422   0.3517   0.3531   0.3697
  0.3988   0.4156   0.4205   0.4326   0.4449   0.4460   0.4516   0.4572
  0.4622   0.4650   0.4749   0.4777   0.4849   0.5000   0.5012   0.5064
  0.5102   0.5166   0.5177   0.5218   0.5268   0.5385   0.5410   0.5586
  0.5659   0.5728   0.5761   0.5785   0.5883   0.5920   0.5936   0.6015
  0.6109   0.6135   0.6232   0.6282   0.6323   0.6386   0.6535   0.6551
  0.6583   0.6709   0.6729   0.6806   0.6828   0.6916   0.7045   0.7078
  0.7195   0.7507   0.7717   0.7879   0.7990   0.8138   0.8252   0.8343
  0.8346   0.8374   0.8383   0.8390   0.8413   0.8485   0.8496   0.8567
  0.8609   0.8622   0.8682   0.8727   0.8776   0.8814   0.8933   0.8956
  0.8991   0.9000   0.9030   0.9051   0.9144   0.9191   0.9430   0.9520
  0.9532   0.9542   0.9682   0.9737   0.9758   0.9768   0.9819   0.9851
  0.9886   1.0033   1.0054   1.0228   1.0234   1.0278   1.0356   1.0668
  1.0673   1.0758   1.0829   1.1190   1.1520   1.1710   1.1815   1.2048
  1.2091   1.2109   1.2305   1.2430   1.2676   1.2826   1.2847   1.2965
  1.3015   1.3026   1.3102   1.3191   1.3273   1.3737   1.3820   1.3837
  1.4250   1.4433   1.4763   1.4790   1.4895   1.5055   1.5553   1.5586
  1.5621   1.5811   1.5921   1.6098   1.6317   1.6512   1.6611   1.6800
  1.7020   1.7386   1.7543   1.7684   1.7701   1.7779   1.7833   1.8205
  1.8397   1.8426   1.8830   1.8853   1.8887   1.9297   1.9338   1.9485
  1.9544   1.9590   1.9881   1.9995   2.0221   2.0260   2.0505   2.0508
  2.1238   2.1438   2.1831   2.2280   2.2331   2.2355   2.2506   2.2530
  2.2661   2.2839   2.3064   2.3167   2.3282   2.3417   2.3489   2.3592
  2.3763   2.4093   2.4253   2.4254   2.4524   2.4676   2.4721   2.4954
  2.5013   2.5040   2.5342   2.5362   2.5615   2.5695   2.5824   2.6097
  2.6587   2.6685   2.6792   2.6926   2.7057   2.7121   2.7135   2.7327
  2.7462   2.7476   2.7725   2.7735   2.7746   2.8155   2.8229   2.8241
  2.8332   2.8890   2.9595   2.9723   3.0620   3.0894   3.0953   3.1204
  3.1281   3.1355   3.1918   3.2269   3.2368   3.2579   3.2845   3.3400
  3.3739   3.3968   3.5230   3.5482   3.5793   3.7086   3.7090   3.7958
  3.8977   3.9507   4.0076   4.0399   4.0918   4.3454   4.8075   4.8117
  9.7727   9.7861   9.8088   9.8156   9.8645   9.8745  23.3511  23.5377
 23.7930  23.8559  23.8706  23.9237  23.9425  23.9624  24.0443  24.0667
 24.0914  24.1463  25.7756  25.8049  25.8338  25.9470  25.9657  26.0106
 26.1176  26.1676  26.2247  26.3274  26.3377  26.3883  26.5455  26.6374
 26.6812  26.7690  26.8015  27.1508 215.7665 215.7808 215.8080 215.8162
215.8818 215.8857
 --------------------------------------------------------------

          Ground-State Mulliken Net Atomic Charges

     Atom                 Charge (a.u.)
  ----------------------------------------
      1 C                    -0.445864
      2 C                    -1.286416
      3 Cl                    0.511660
      4 C                     0.635304
      5 Cl                    0.550095
      6 C                    -0.494243
      7 H                     0.240761
      8 C                     0.641863
      9 Cl                    0.548816
     10 C                    -1.283152
     11 Cl                    0.516899
     12 C                    -0.364022
     13 C                    -0.470203
     14 Cl                    0.449731
     15 C                     0.055014
     16 H                     0.210723
     17 C                    -0.435166
     18 H                     0.176237
     19 C                     0.053059
     20 H                     0.210649
     21 C                    -0.470353
     22 Cl                    0.448608
  ----------------------------------------
  Sum of atomic charges =     0.000000

 -----------------------------------------------------------------
                    Cartesian Multipole Moments
 -----------------------------------------------------------------
    Charge (ESU x 10^10)
                 0.0000
    Dipole Moment (Debye)
         X       1.6993      Y      -0.0482      Z      -1.0386
       Tot       1.9921
    Quadrupole Moments (Debye-Ang)
        XX    -131.1827     XY      -1.0404     YY    -146.5616
        XZ     -11.0204     YZ      -0.8579     ZZ    -142.8676
    Octopole Moments (Debye-Ang^2)
       XXX       3.3612    XXY      -3.0059    XYY      -8.7941
       YYY      -0.1909    XXZ     -18.7548    XYZ      -0.4271
       YYZ       4.8198    XZZ       2.8032    YZZ       1.7075
       ZZZ      12.3299
    Hexadecapole Moments (Debye-Ang^3)
      XXXX   -3717.2379   XXXY     -82.6729   XXYY    -916.4127
      XYYY     -72.3755   YYYY   -1626.7604   XXXZ     286.5215
      XXYZ     -43.2967   XYYZ     143.0038   YYYZ    -168.7075
      XXZZ   -1050.8795   XYZZ       0.4509   YYZZ    -763.9272
      XZZZ     418.5466   YZZZ    -145.0667   ZZZZ   -2956.6492
 -----------------------------------------------------------------
Archival summary:
1\1\november\OPT\ProcedureUnspecified\BasisUnspecified\l6124\taweetha\MonJan1303:56:282020MonJan1303:56:282020\0\\#,OPT,ProcedureUnspecified,BasisUnspecified,\\0,1\Cl\C,1,1.74223\C,2,1.39779,1,120.364\C,3,1.38844,2,120.015,1,179.989,0\H,4,1.08099,3,119.893,2,179.971,0\C,4,1.3886,3,120.267,2,0.00121852,0\C,6,1.39785,4,120.102,3,0.0261336,0\C,7,1.4023,6,120.231,4,-0.019115,0\C,8,1.49186,7,120.624,6,-179.826,0\C,9,1.40099,8,121.622,7,-90.8696,0\C,10,1.3904,9,122.055,8,-179.379,0\H,11,1.08192,10,119.675,9,179.809,0\C,11,1.39076,10,119.238,9,-0.0702184,0\H,13,1.08353,11,119.731,10,179.907,0\C,13,1.39074,11,120.496,10,-0.0811828,0\H,15,1.08186,13,121.139,11,-179.97,0\C,15,1.3902,13,119.167,11,0.139641,0\Cl,7,1.74186,6,120.367,4,-179.958,0\Cl,3,1.74421,2,121.699,1,0.000905831,0\Cl,6,1.74453,4,118.195,3,-179.884,0\Cl,10,1.7546,9,119.61,8,0.563625,0\Cl,17,1.75496,15,118.327,13,179.795,0\\\@

 Total job time:  18550.59s(wall), 18549.77s(cpu) 
 Mon Jan 13 03:56:28 2020

        *************************************************************
        *                                                           *
        *  Thank you very much for using Q-Chem.  Have a nice day.  *
        *                                                           *
        *************************************************************


 
User input: 2 of 2 
 
                  Welcome to Q-Chem
     A Quantum Leap Into The Future Of Chemistry


 Q-Chem 5.2 (devel), Q-Chem, Inc., Pleasanton, CA (2019)

 Yihan Shao,  Zhengting Gan,  E. Epifanovsky,  A. T. B. Gilbert,  M. Wormit,  
 J. Kussmann,  A. W. Lange,  A. Behn,  Jia Deng,  Xintian Feng,  D. Ghosh,  
 M. Goldey,  P. R. Horn,  L. D. Jacobson,  I. Kaliman,  T. Kus,  A. Landau,  
 Jie Liu,  E. I. Proynov,  R. M. Richard,  R. P. Steele,  E. J. Sundstrom,  
 H. L. Woodcock III,  P. M. Zimmerman,  D. Zuev,  B. Albrecht,  E. Alguire,  
 S. A. Baeppler,  D. Barton,  Z. Benda,  Y. A. Bernard,  E. J. Berquist,  
 K. B. Bravaya,  H. Burton,  D. Casanova,  Chun-Min Chang,  Yunqing Chen,  
 A. Chien,  K. D. Closser,  M. P. Coons,  S. Coriani,  S. Dasgupta,  
 A. L. Dempwolff,  M. Diedenhofen,  Hainam Do,  R. G. Edgar,  Po-Tung Fang,  
 S. Faraji,  S. Fatehi,  Qingguo Feng,  K. D. Fenk,  J. Fosso-Tande,  
 J. Gayvert,  Qinghui Ge,  A. Ghysels,  G. Gidofalvi,  J. Gomes,  
 J. Gonthier,  A. Gunina,  D. Hait,  M. W. D. Hanson-Heine,  
 P. H. P. Harbach,  A. W. Hauser,  M. F. Herbst,  J. E. Herr,  
 E. G. Hohenstein,  Z. C. Holden,  Kerwin Hui,  B. C. Huynh,  T.-C. Jagau,  
 Hyunjun Ji,  B. Kaduk,  K. Khistyaev,  Jaehoon Kim,  P. Klunzinger,  K. Koh,  
 D. Kosenkov,  L. Koulias,  T. Kowalczyk,  C. M. Krauter,  A. Kunitsa,  
 Ka Un Lao,  A. Laurent,  K. V. Lawler,  Joonho Lee,  D. Lefrancois,  
 S. Lehtola,  D. S. Levine,  Yi-Pei Li,  You-Sheng Lin,  Fenglai Liu,  
 E. Livshits,  A. Luenser,  P. Manohar,  E. Mansoor,  S. F. Manzer,  
 Shan-Ping Mao,  Yuezhi Mao,  N. Mardirossian,  A. V. Marenich,  
 T. Markovich,  L. A. Martinez-Martinez,  S. A. Maurer,  N. J. Mayhall,  
 S. C. McKenzie,  J.-M. Mewes,  P. Morgante,  A. F. Morrison,  
 J. W. Mullinax,  K. Nanda,  T. S. Nguyen-Beck,  R. Olivares-Amaya,  
 J. A. Parkhill,  Zheng Pei,  T. M. Perrine,  F. Plasser,  P. Pokhilko,  
 S. Prager,  A. Prociuk,  E. Ramos,  D. R. Rehn,  F. Rob,  M. Scheurer,  
 M. Schneider,  N. Sergueev,  S. M. Sharada,  S. Sharma,  D. W. Small,  
 T. Stauch,  T. Stein,  Yu-Chuan Su,  A. J. W. Thom,  A. Tkatchenko,  
 T. Tsuchimochi,  N. M. Tubman,  L. Vogt,  M. L. Vidal,  O. Vydrov,  
 M. A. Watson,  J. Wenzel,  M. de Wergifosse,  T. A. Wesolowski,  A. White,  
 J. Witte,  A. Yamada,  Jun Yang,  K. Yao,  S. Yeganeh,  S. R. Yost,  
 Zhi-Qiang You,  A. Zech,  Igor Ying Zhang,  Xing Zhang,  Yan Zhao,  
 Ying Zhu,  B. R. Brooks,  G. K. L. Chan,  C. J. Cramer,  M. S. Gordon,  
 W. J. Hehre,  A. Klamt,  M. W. Schmidt,  C. D. Sherrill,  D. G. Truhlar,  
 A. Aspuru-Guzik,  R. Baer,  A. T. Bell,  N. A. Besley,  Jeng-Da Chai,  
 A. E. DePrince, III,  R. A. DiStasio Jr.,  A. Dreuw,  B. D. Dunietz,  
 T. R. Furlani,  Chao-Ping Hsu,  Yousung Jung,  Jing Kong,  D. S. Lambrecht,  
 WanZhen Liang,  C. Ochsenfeld,  V. A. Rassolov,  L. V. Slipchenko,  
 J. E. Subotnik,  T. Van Voorhis,  J. M. Herbert,  A. I. Krylov,  
 P. M. W. Gill,  M. Head-Gordon

 Contributors to earlier versions of Q-Chem not listed above: 
 R. D. Adamson,  B. Austin,  J. Baker,  G. J. O. Beran,  K. Brandhorst,  
 S. T. Brown,  E. F. C. Byrd,  A. K. Chakraborty,  C.-L. Cheng,  
 Siu Hung Chien,  D. M. Chipman,  D. L. Crittenden,  H. Dachsel,  
 R. J. Doerksen,  A. D. Dutoi,  L. Fusti-Molnar,  W. A. Goddard III,  
 A. Golubeva-Zadorozhnaya,  S. R. Gwaltney,  G. Hawkins,  A. Heyden,  
 S. Hirata,  G. Kedziora,  F. J. Keil,  C. Kelley,  Jihan Kim,  R. A. King,  
 R. Z. Khaliullin,  P. P. Korambath,  W. Kurlancheek,  A. M. Lee,  M. S. Lee,  
 S. V. Levchenko,  Ching Yeh Lin,  D. Liotard,  R. C. Lochan,  I. Lotan,  
 P. E. Maslen,  N. Nair,  D. P. O'Neill,  D. Neuhauser,  E. Neuscamman,  
 C. M. Oana,  R. Olson,  B. Peters,  R. Peverati,  P. A. Pieniazek,  
 Y. M. Rhee,  J. Ritchie,  M. A. Rohrdanz,  E. Rosta,  N. J. Russ,  
 H. F. Schaefer III,  N. E. Schultz,  N. Shenvi,  A. C. Simmonett,  A. Sodt,  
 D. Stuck,  K. S. Thanthiriwatte,  V. Vanovschi,  Tao Wang,  A. Warshel,  
 C. F. Williams,  Q. Wu,  X. Xu,  W. Zhang

 Please cite Q-Chem as follows:
 Y. Shao et al., Mol. Phys. 113, 184-215 (2015)
 DOI: 10.1080/00268976.2014.952696

 Q-Chem 5.2.1 for Intel X86 EM64T Linux

 Parts of Q-Chem use Armadillo 8.300.2 (Tropical Shenanigans).
 http://arma.sourceforge.net/

 Q-Chem begins on Mon Jan 13 03:56:28 2020  

Host: 
0

     Scratch files written to /scratch/taweetham/qchem11319//
NAlpha2: 178
NElect   178
Mult     1
The previous job contains 0 fragments, simply inherited here

 Q-Chem warning in module libgen/rem_setup.C, line 2168:

 Setting Thresh to 1e-14


Checking the input file for inconsistencies... 	...done.

--------------------------------------------------------------
User input:
--------------------------------------------------------------

$MOLECULE
READ
$END

$REM
   JOB_TYPE 	FREQUENCY
   BASIS 	6-311++G**
   METHOD	B3LYP
   SCF_GUESS_ALWAYS     TRUE
   S2THRESH     15
   THRESH       15
   MEM_TOTAL    10000
$END

--------------------------------------------------------------
 ----------------------------------------------------------------
             Standard Nuclear Orientation (Angstroms)
    I     Atom           X                Y                Z
 ----------------------------------------------------------------
    1      C       0.0752850098     0.0048589131     0.0034586363
    2      C       0.7961785140     1.2075914447     0.0176398030
    3      Cl     -0.0658269338     2.7211067797     0.0344198328
    4      C       2.1939203158     1.1903953292     0.0170068391
    5      Cl      3.1289012001     2.6631404764     0.0314435113
    6      C       2.8755177301    -0.0193280506     0.0027142694
    7      H       3.9564707865    -0.0276914102     0.0032053499
    8      C       2.1742582256    -1.2175755089    -0.0115635303
    9      Cl      3.0824230511    -2.7065935286    -0.0294334276
   10      C       0.7764872726    -1.2097432791    -0.0116190412
   11      Cl     -0.1125886508    -2.7079302981    -0.0297687024
   12      C      -1.4165521889     0.0130044828     0.0001053235
   13      C      -2.1451337934     0.0374022193    -1.1965972343
   14      Cl     -1.2908792186     0.0697025484    -2.7292671762
   15      C      -3.5351933414     0.0337774703    -1.2161208791
   16      H      -4.0579115904     0.0522970430    -2.1631360875
   17      C      -4.2298948064     0.0039905582    -0.0116837234
   18      H      -5.3134035420    -0.0015881622    -0.0155174449
   19      C      -3.5443178592    -0.0189530308     1.1981364029
   20      H      -4.0750673449    -0.0428621348     2.1406229881
   21      C      -2.1539438885    -0.0135059928     1.1910406192
   22      Cl     -1.3131915333    -0.0424637818     2.7308248023
 ----------------------------------------------------------------
 Molecular Point Group                 C1    NOp =  1
 Largest Abelian Subgroup              C1    NOp =  1
 Nuclear Repulsion Energy =        2127.77250536 hartrees
 There are       89 alpha and       89 beta electrons
 Requested basis set is 6-311++G(d,p)
 There are 170 shells and 472 basis functions

 Total QAlloc Memory Limit  10000 MB
 Mega-Array Size       188 MB
 MEM_STATIC part       192 MB
 A cutoff of  1.0D-15 yielded  11170 shell pairs
 There are     94193 function pairs (    101385 Cartesian)
 Smallest overlap matrix eigenvalue = 1.22E-07
 Linear dependence detected in AO basis
 Number of orthogonalized atomic orbitals = 467
 Maximum deviation from orthogonality = 3.147E-10
 Guess from superposition of atomic densities
 Warning:  Energy on first SCF cycle will be non-variational
 SAD guess density has 178.000000 electrons

 -----------------------------------------------------------------------
  General SCF calculation program by
  Eric Jon Sundstrom, Paul Horn, Yuezhi Mao, Dmitri Zuev, Alec White,
  David Stuck, Shaama M.S., Shane Yost, Joonho Lee, David Small,
  Daniel Levine, Susi Lehtola, Hugh Burton, Evgeny Epifanovsky,
  Bang C. Huynh
 -----------------------------------------------------------------------
 Exchange:     0.2000 Hartree-Fock + 0.0800 Slater + 0.7200 B88
 Correlation:  0.1900 VWN1RPA + 0.8100 LYP
 Using SG-1 standard quadrature grid
 A restricted SCF calculation will be
 performed using DIIS
 SCF converges when DIIS error is below 1.0e-08
 ---------------------------------------
  Cycle       Energy         DIIS error
 ---------------------------------------
    1   -3225.3544120761      2.82e-02  
    2   -3221.0027207345      2.15e-03  
    3   -3220.9298149528      2.61e-03  
    4   -3221.1252370389      4.84e-04  
    5   -3221.1301635523      2.71e-04  
    6   -3221.1320521026      1.07e-04  
    7   -3221.1323568992      1.97e-05  
    8   -3221.1323649753      8.98e-06  
    9   -3221.1323671390      1.65e-06  
   10   -3221.1323672023      6.61e-07  
   11   -3221.1323672126      1.09e-07  
   12   -3221.1323672129      4.47e-08  
   13   -3221.1323672128      2.50e-08  
   14   -3221.1323672131      5.07e-09  Convergence criterion met
 ---------------------------------------
 SCF time:   CPU 747.89s  wall 748.00s 
 SCF   energy in the final basis set =    -3221.1323672131
 Total energy in the final basis set =    -3221.1323672131

 --------------------------------------------------------------

                    Orbital Energies (a.u.)
 --------------------------------------------------------------

 Alpha MOs
 -- Occupied --
********-101.5764-101.5757-101.5756-101.5703-101.5702 -10.2752 -10.2752
-10.2732 -10.2732 -10.2657 -10.2657 -10.2417 -10.2328 -10.2238 -10.2114
-10.2086 -10.2085  -9.4910  -9.4910  -9.4904  -9.4903  -9.4850  -9.4849
 -7.2559  -7.2559  -7.2553  -7.2552  -7.2496  -7.2496  -7.2459  -7.2458
 -7.2453  -7.2452  -7.2451  -7.2451  -7.2444  -7.2443  -7.2399  -7.2398
 -7.2393  -7.2392  -0.9594  -0.9302  -0.9181  -0.8921  -0.8876  -0.8751
 -0.8461  -0.8401  -0.8032  -0.7560  -0.7555  -0.7402  -0.6747  -0.6275
 -0.6230  -0.6219  -0.5511  -0.5475  -0.5295  -0.5180  -0.4962  -0.4794
 -0.4676  -0.4653  -0.4577  -0.4543  -0.4371  -0.4318  -0.4173  -0.4070
 -0.4008  -0.3999  -0.3805  -0.3735  -0.3569  -0.3538  -0.3445  -0.3402
 -0.3372  -0.3324  -0.3305  -0.3266  -0.3251  -0.2799  -0.2795  -0.2683
 -0.2622
 -- Virtual --
 -0.0608  -0.0553  -0.0511  -0.0453  -0.0412  -0.0178  -0.0087  -0.0061
  0.0023   0.0100   0.0131   0.0160   0.0276   0.0290   0.0333   0.0395
  0.0456   0.0505   0.0532   0.0561   0.0622   0.0650   0.0738   0.0796
  0.0815   0.0822   0.0856   0.0962   0.0970   0.0988   0.1021   0.1027
  0.1082   0.1119   0.1134   0.1149   0.1169   0.1225   0.1250   0.1259
  0.1288   0.1325   0.1327   0.1335   0.1387   0.1448   0.1464   0.1533
  0.1537   0.1583   0.1605   0.1689   0.1698   0.1750   0.1778   0.1806
  0.1818   0.1876   0.2005   0.2040   0.2089   0.2122   0.2148   0.2220
  0.2232   0.2277   0.2309   0.2328   0.2342   0.2345   0.2391   0.2405
  0.2542   0.2604   0.2615   0.2629   0.2633   0.2654   0.2772   0.2812
  0.2851   0.2854   0.2869   0.2932   0.2941   0.2986   0.3043   0.3050
  0.3098   0.3145   0.3186   0.3316   0.3422   0.3522   0.3536   0.3695
  0.3990   0.4156   0.4206   0.4327   0.4446   0.4463   0.4517   0.4574
  0.4624   0.4652   0.4752   0.4780   0.4850   0.5003   0.5012   0.5066
  0.5100   0.5166   0.5179   0.5220   0.5270   0.5388   0.5410   0.5586
  0.5659   0.5733   0.5761   0.5785   0.5883   0.5923   0.5940   0.6015
  0.6109   0.6138   0.6232   0.6282   0.6323   0.6387   0.6535   0.6551
  0.6583   0.6708   0.6729   0.6806   0.6831   0.6918   0.7045   0.7078
  0.7194   0.7507   0.7718   0.7880   0.7990   0.8138   0.8251   0.8343
  0.8346   0.8375   0.8383   0.8391   0.8417   0.8487   0.8499   0.8568
  0.8610   0.8622   0.8682   0.8727   0.8778   0.8814   0.8933   0.8956
  0.8993   0.9001   0.9031   0.9051   0.9144   0.9192   0.9430   0.9520
  0.9531   0.9543   0.9681   0.9738   0.9758   0.9768   0.9819   0.9851
  0.9887   1.0033   1.0057   1.0228   1.0233   1.0278   1.0357   1.0669
  1.0673   1.0759   1.0829   1.1190   1.1521   1.1710   1.1817   1.2047
  1.2092   1.2109   1.2304   1.2430   1.2675   1.2825   1.2847   1.2963
  1.3015   1.3023   1.3102   1.3192   1.3273   1.3736   1.3821   1.3837
  1.4250   1.4434   1.4763   1.4791   1.4895   1.5055   1.5553   1.5586
  1.5619   1.5811   1.5921   1.6098   1.6316   1.6512   1.6612   1.6800
  1.7020   1.7386   1.7543   1.7683   1.7701   1.7779   1.7834   1.8205
  1.8396   1.8426   1.8830   1.8853   1.8887   1.9297   1.9338   1.9485
  1.9544   1.9591   1.9882   1.9996   2.0220   2.0260   2.0504   2.0508
  2.1238   2.1438   2.1831   2.2280   2.2330   2.2355   2.2506   2.2529
  2.2661   2.2839   2.3064   2.3168   2.3282   2.3418   2.3489   2.3592
  2.3764   2.4093   2.4252   2.4255   2.4525   2.4676   2.4721   2.4954
  2.5013   2.5040   2.5343   2.5361   2.5616   2.5695   2.5824   2.6098
  2.6588   2.6685   2.6792   2.6926   2.7057   2.7121   2.7135   2.7326
  2.7461   2.7476   2.7725   2.7735   2.7746   2.8155   2.8229   2.8241
  2.8332   2.8890   2.9595   2.9723   3.0620   3.0894   3.0953   3.1203
  3.1281   3.1355   3.1918   3.2269   3.2368   3.2579   3.2845   3.3400
  3.3739   3.3968   3.5230   3.5482   3.5792   3.7086   3.7090   3.7957
  3.8977   3.9506   4.0076   4.0399   4.0918   4.3454   4.8075   4.8117
  9.7725   9.7860   9.8087   9.8155   9.8644   9.8744  23.3511  23.5377
 23.7930  23.8560  23.8706  23.9237  23.9425  23.9624  24.0443  24.0666
 24.0914  24.1463  25.7753  25.8045  25.8335  25.9468  25.9654  26.0104
 26.1174  26.1673  26.2248  26.3277  26.3376  26.3879  26.5451  26.6371
 26.6812  26.7689  26.8013  27.1507 215.7665 215.7808 215.8079 215.8161
215.8817 215.8857
 --------------------------------------------------------------

          Ground-State Mulliken Net Atomic Charges

     Atom                 Charge (a.u.)
  ----------------------------------------
      1 C                    -0.461829
      2 C                    -1.271833
      3 Cl                    0.506186
      4 C                     0.634662
      5 Cl                    0.549776
      6 C                    -0.491116
      7 H                     0.240814
      8 C                     0.636640
      9 Cl                    0.548592
     10 C                    -1.265280
     11 Cl                    0.511239
     12 C                    -0.356418
     13 C                    -0.467295
     14 Cl                    0.450054
     15 C                     0.046769
     16 H                     0.210559
     17 C                    -0.434331
     18 H                     0.176287
     19 C                     0.044604
     20 H                     0.210534
     21 C                    -0.468533
     22 Cl                    0.449925
  ----------------------------------------
  Sum of atomic charges =     0.000000

 -----------------------------------------------------------------
                    Cartesian Multipole Moments
 -----------------------------------------------------------------
    Charge (ESU x 10^10)
                -0.0000
    Dipole Moment (Debye)
         X      -1.9940      Y      -0.0141      Z      -0.0080
       Tot       1.9941
    Quadrupole Moments (Debye-Ang)
        XX    -124.8110     XY      -0.0344     YY    -149.9713
        XZ       0.0583     YZ      -0.0725     ZZ    -146.0930
    Octopole Moments (Debye-Ang^2)
       XXX     -49.4439    XXY      -0.4439    XYY       5.5801
       YYY       0.0615    XXZ      -0.2237    XYZ       0.2178
       YYZ       0.0052    XZZ      -0.9165    YZZ      -0.0337
       ZZZ      -0.0218
    Hexadecapole Moments (Debye-Ang^3)
      XXXX   -4022.1214   XXXY       0.8838   XXYY   -1201.9732
      XYYY       0.6900   YYYY   -2498.0264   XXXZ       0.6225
      XXYZ      -1.4719   XYYZ      -0.2188   YYYZ       1.6596
      XXZZ    -975.8754   XYZZ       0.2868   YYZZ    -699.2455
      XZZZ       0.0741   YZZZ      -1.3424   ZZZZ   -1494.4510
 -----------------------------------------------------------------
 Calculating MO derivatives via CPSCF
    1     0    69    0.0177555  
    2     0    69    0.0061366  
    3     0    69    0.0005871  
    4     4    65    0.0000563  
    5    58    11    0.0000034  
    6    69     0    0.0000002  Converged
 Time for AOints: 1287.7 s (CPU) 1287.9 s (wall)
 ------------------------------------------------------------------------------
                     AOints        : Timing summary (seconds)
 ------------------------------------------------------------------------------
     job step          cpu (% of tot)      sys (% of tot)     wall (% of tot)
 ------------------------------------------------------------------------------
  AOints            0.1288E+04 ( 9.8)   0.1100E-04 ( 3.0)   0.1288E+04 ( 9.8)
 ------------------------------------------------------------------------------
   Grand Totals     0.1319E+05          0.3630E-03          0.1319E+05
 ------------------------------------------------------------------------------
 Polarizability Matrix (a.u.)
            1           2           3
    1-255.4032547  -0.2537823   0.0181806
    2  -0.2537823-209.6891335   0.2232487
    3   0.0181806   0.2232487-177.8010127
 Calculating analytic Hessian of the SCF energy

 Direct stationary perturbation theory relativistic correction:

 rels  =       4.761422561439
 relv  =     -18.464668547477
 rel2e =       5.159100966037
 E_rel =      -8.544145020001

 Hessian of the SCF Energy
            1           2           3           4           5           6
    1   0.6318155   0.0008301   0.0006295  -0.1638977  -0.1152848  -0.0015033
    2   0.0008301   0.6117322   0.0050118  -0.0532220  -0.2335220  -0.0020972
    3   0.0006295   0.0050118   0.1717823  -0.0007082  -0.0021018  -0.0578001
    4  -0.1638977  -0.0532220  -0.0007082   0.5947666   0.0380458   0.0005196
    5  -0.1152848  -0.2335220  -0.0021018   0.0380458   0.5268251   0.0046738
    6  -0.0015033  -0.0020972  -0.0578001   0.0005196   0.0046738   0.1162990
    7   0.0048775  -0.0007862  -0.0000155  -0.0706281   0.0523333   0.0005952
    8   0.0192176  -0.0399051  -0.0005084   0.0555515  -0.1332223  -0.0011284
    9   0.0002065  -0.0004816   0.0037330   0.0006111  -0.0010857  -0.0230896
   10  -0.0254813  -0.0781273  -0.0009572  -0.3002838   0.0340943   0.0003949
   11  -0.0234001   0.0322342   0.0003173  -0.0294127  -0.0960869  -0.0004041
   12  -0.0002568   0.0003310   0.0048808  -0.0002172  -0.0004344  -0.0574798
   13  -0.0030954   0.0045526   0.0000532  -0.0196077  -0.0324689  -0.0003271
   14  -0.0000447   0.0015257  -0.0000246  -0.0088109  -0.0156845  -0.0001712
   15  -0.0000008  -0.0000359   0.0035882  -0.0000746  -0.0001653   0.0026420
   16  -0.0013574  -0.0005057   0.0000178  -0.0233413   0.0254234   0.0003008
   17  -0.0005052  -0.0640947  -0.0008051   0.0790785   0.0293830   0.0002355
   18  -0.0000073  -0.0007968   0.0007739   0.0009562   0.0003043   0.0056366
   19   0.0006329  -0.0000128  -0.0000003   0.0005162   0.0019793   0.0000179
   20  -0.0000149  -0.0010855   0.0000029   0.0011233  -0.0036231  -0.0001020
   21   0.0000018   0.0000161  -0.0013241  -0.0000059  -0.0001118   0.0051566
   22  -0.0237601   0.0789855   0.0009763  -0.0581081  -0.0302256  -0.0003303
   23   0.0242639   0.0305138   0.0003649  -0.0312348  -0.0161294  -0.0001913
   24   0.0003146   0.0003209   0.0049155  -0.0003741  -0.0001985  -0.0001971
   25  -0.0031468  -0.0044710  -0.0000667   0.0007953   0.0001582   0.0000073
   26   0.0001077   0.0016079  -0.0000203   0.0011401   0.0004199   0.0000068
   27   0.0000006  -0.0000150   0.0035951   0.0000106   0.0000111  -0.0006603
   28  -0.1609554   0.0518025   0.0006630   0.0662017   0.0279532   0.0003251
   29   0.1137723  -0.2356928  -0.0021865  -0.0300814  -0.0613814  -0.0007835
   30   0.0015141  -0.0022858  -0.0579283  -0.0003953  -0.0008195   0.0045178
   31   0.0044881   0.0000118  -0.0000211  -0.0015466   0.0017457   0.0000394
   32  -0.0198554  -0.0396720  -0.0005466   0.0043371   0.0013713  -0.0000327
   33  -0.0002490  -0.0005386   0.0037407   0.0000618  -0.0000263   0.0042023
   34  -0.2151556   0.0009668  -0.0002972  -0.0217059  -0.0114920  -0.0000497
   35   0.0007677  -0.0759284   0.0002664  -0.0267841   0.0040614  -0.0000483
   36  -0.0003834   0.0001923  -0.0777718  -0.0003177  -0.0000148   0.0043586
   37  -0.0221825   0.0006009  -0.0266938  -0.0010109   0.0030373   0.0000274
   38   0.0003645   0.0031675  -0.0000168  -0.0001981  -0.0009012   0.0011496
   39  -0.0109132   0.0000284   0.0051305   0.0032797  -0.0005983  -0.0010253
   40  -0.0019436   0.0000697  -0.0025964   0.0003202  -0.0000059  -0.0013535
   41  -0.0000789  -0.0023061  -0.0000205  -0.0005698  -0.0002413  -0.0005716
   42   0.0025961  -0.0000397  -0.0014542  -0.0012419   0.0006103  -0.0009817
   43   0.0014733   0.0000099  -0.0021789  -0.0006116   0.0004106   0.0000314
   44   0.0000957   0.0058939   0.0002204   0.0009163  -0.0003421  -0.0000123
   45  -0.0020054   0.0002025  -0.0045687  -0.0002953   0.0008728   0.0001162
   46  -0.0001929   0.0000208  -0.0012687  -0.0001983   0.0002800   0.0000214
   47  -0.0000095   0.0002774  -0.0000100   0.0000442   0.0001372  -0.0000678
   48   0.0001889  -0.0000015   0.0002334   0.0000015   0.0000318   0.0000276
   49   0.0008469   0.0000050   0.0000103  -0.0001540   0.0002411  -0.0000048
   50  -0.0000063  -0.0011561   0.0000090  -0.0001377   0.0001013   0.0000056
   51   0.0000016  -0.0000185  -0.0013753  -0.0000090   0.0000083   0.0000638
   52  -0.0000481   0.0000033  -0.0000005  -0.0000045   0.0000463   0.0000010
   53  -0.0000056  -0.0005999  -0.0000172  -0.0001064   0.0000505   0.0000007
   54  -0.0000005  -0.0000160   0.0001032  -0.0000031   0.0000025  -0.0000101
   55   0.0014650  -0.0000496   0.0022213  -0.0006028   0.0003969  -0.0000050
   56  -0.0000048   0.0059019   0.0002328   0.0009124  -0.0002911  -0.0000076
   57   0.0020539   0.0002685  -0.0045370   0.0003517  -0.0008847   0.0000963
   58  -0.0001963  -0.0000315   0.0012665  -0.0002038   0.0002800  -0.0000134
   59   0.0000047   0.0002806   0.0000170   0.0000445   0.0001340   0.0000669
   60  -0.0001925   0.0000050   0.0002434   0.0000007  -0.0000223   0.0000276
   61  -0.0223057  -0.0006086   0.0264766  -0.0010674   0.0030335   0.0000328
   62  -0.0002420   0.0031449  -0.0001443  -0.0000474  -0.0008618  -0.0010959
   63   0.0106534  -0.0000520   0.0053737  -0.0033075   0.0005441  -0.0010213
   64  -0.0018802  -0.0000461   0.0024933   0.0003643   0.0000199   0.0012717
   65   0.0000310  -0.0023142  -0.0000403  -0.0005917  -0.0001989   0.0005750
   66  -0.0026475   0.0000016  -0.0013339   0.0011555  -0.0005946  -0.0008790
            7           8           9          10          11          12
    1   0.0048775   0.0192176   0.0002065  -0.0254813  -0.0234001  -0.0002568
    2  -0.0007862  -0.0399051  -0.0004816  -0.0781273   0.0322342   0.0003310
    3  -0.0000155  -0.0005084   0.0037330  -0.0009572   0.0003173   0.0048808
    4  -0.0706281   0.0555515   0.0006111  -0.3002838  -0.0294127  -0.0002172
    5   0.0523333  -0.1332223  -0.0010857   0.0340943  -0.0960869  -0.0004344
    6   0.0005952  -0.0011284  -0.0230896   0.0003949  -0.0004041  -0.0574798
    7   0.0967794  -0.0799177  -0.0008550  -0.0188323   0.0344216   0.0003953
    8  -0.0799177   0.1921038   0.0019718   0.0106181  -0.0188585  -0.0002343
    9  -0.0008550   0.0019718   0.0121226   0.0001291  -0.0002416   0.0031873
   10  -0.0188323   0.0106181   0.0001291   0.5944760  -0.0560647  -0.0009457
   11   0.0344216  -0.0188585  -0.0002416  -0.0560647   0.5562796   0.0049761
   12   0.0003953  -0.0002343   0.0031873  -0.0009457   0.0049761   0.1111541
   13  -0.0062128  -0.0031188  -0.0000307  -0.0743615  -0.0542105  -0.0004742
   14   0.0033204   0.0033523   0.0000383  -0.0578409  -0.1291609  -0.0010047
   15   0.0000408   0.0000425  -0.0008521  -0.0005058  -0.0009788  -0.0219940
   16  -0.0042509   0.0007286   0.0000146  -0.1747425   0.1332490   0.0016011
   17  -0.0043985   0.0027846   0.0000009   0.0662777  -0.2656414  -0.0024603
   18  -0.0000557  -0.0000115   0.0036600   0.0008038  -0.0025031  -0.0561641
   19  -0.0001630   0.0000493   0.0000006  -0.0105048  -0.0019632  -0.0000245
   20   0.0014683  -0.0006826  -0.0000106   0.0275295   0.0019291  -0.0000186
   21   0.0000196  -0.0000107   0.0001718   0.0003564  -0.0000411   0.0033091
   22   0.0011963   0.0000040  -0.0000075   0.0653309  -0.0304007  -0.0004033
   23   0.0002745  -0.0000127   0.0000062   0.0282568  -0.0617197  -0.0007960
   24   0.0000113   0.0000089  -0.0007075   0.0003352  -0.0007876   0.0043007
   25  -0.0004816   0.0009728   0.0000093  -0.0005271  -0.0017826  -0.0000192
   26   0.0010041  -0.0014910  -0.0000102  -0.0046512   0.0016999  -0.0000321
   27   0.0000109  -0.0000134  -0.0002895  -0.0000565  -0.0000324   0.0044282
   28  -0.0016523  -0.0042783  -0.0000486  -0.0571816   0.0318877   0.0003913
   29  -0.0016951   0.0014757  -0.0000453   0.0308569  -0.0171962  -0.0002227
   30  -0.0000325  -0.0000385   0.0042028   0.0003923  -0.0002118  -0.0000954
   31   0.0004453  -0.0000412   0.0000000   0.0011879  -0.0002907  -0.0000132
   32  -0.0000028  -0.0020397  -0.0000237  -0.0000130  -0.0000076   0.0000038
   33   0.0000001  -0.0000255   0.0001481  -0.0000034   0.0000100  -0.0007337
   34  -0.0022900   0.0025183   0.0000270   0.0005616  -0.0025258  -0.0000330
   35  -0.0034080  -0.0022034   0.0000100  -0.0014697  -0.0034679  -0.0001050
   36  -0.0000460   0.0000013  -0.0023942  -0.0000081  -0.0000900   0.0052143
   37   0.0003157  -0.0011742  -0.0007191  -0.0003652   0.0000332   0.0007222
   38  -0.0014350  -0.0009942  -0.0006774   0.0000524  -0.0000906   0.0001983
   39  -0.0000586   0.0006706  -0.0001669  -0.0001450   0.0002150  -0.0002307
   40  -0.0001346   0.0001318  -0.0001229   0.0004561   0.0002102   0.0001262
   41  -0.0001115   0.0002844  -0.0001670   0.0002315  -0.0001233   0.0000250
   42   0.0001291  -0.0000616   0.0002893   0.0003192  -0.0001078   0.0000305
   43   0.0004471   0.0001067   0.0002347   0.0000390   0.0000286   0.0000404
   44   0.0000884   0.0000572   0.0000540  -0.0000477   0.0002332  -0.0000994
   45   0.0002243  -0.0003743  -0.0001903   0.0000565   0.0000889   0.0002042
   46   0.0000649  -0.0001111  -0.0000335   0.0000128   0.0000133   0.0000660
   47   0.0000142  -0.0001152   0.0000163   0.0000231   0.0000031  -0.0000224
   48  -0.0000128  -0.0000098   0.0000052  -0.0000117  -0.0000071  -0.0000238
   49  -0.0001985  -0.0002297  -0.0000037   0.0000620  -0.0001212   0.0000009
   50   0.0001742   0.0001657  -0.0000017   0.0000323  -0.0000536  -0.0000172
   51   0.0000266   0.0000222   0.0001887  -0.0000008  -0.0000003   0.0000299
   52   0.0000018  -0.0000126  -0.0000002   0.0000305   0.0000311  -0.0000001
   53  -0.0000092  -0.0000368  -0.0000008   0.0000024  -0.0000144   0.0000022
   54   0.0000004  -0.0000015   0.0000104  -0.0000001  -0.0000004   0.0000078
   55   0.0003964   0.0000663  -0.0002301   0.0000414   0.0000283  -0.0000419
   56   0.0001093   0.0000378  -0.0000448  -0.0000506   0.0002372   0.0001050
   57  -0.0002316   0.0003550  -0.0001853  -0.0000597  -0.0000774   0.0002126
   58   0.0000627  -0.0001115   0.0000327   0.0000124   0.0000135  -0.0000671
   59   0.0000114  -0.0001156  -0.0000169   0.0000239   0.0000031   0.0000236
   60   0.0000142   0.0000024   0.0000044   0.0000113   0.0000077  -0.0000242
   61   0.0003591  -0.0011178   0.0007177  -0.0003443   0.0000237  -0.0007258
   62  -0.0013820  -0.0009282   0.0006408   0.0000280  -0.0000725  -0.0001937
   63  -0.0000265  -0.0006946  -0.0001601   0.0001653  -0.0002211  -0.0002437
   64  -0.0001006   0.0001487   0.0000682   0.0004156   0.0002255  -0.0001230
   65  -0.0000747   0.0003444   0.0000688   0.0002390  -0.0001253  -0.0000242
   66  -0.0001333   0.0000378   0.0003119  -0.0002708   0.0000876   0.0000295
           13          14          15          16          17          18
    1  -0.0030954  -0.0000447  -0.0000008  -0.0013574  -0.0005052  -0.0000073
    2   0.0045526   0.0015257  -0.0000359  -0.0005057  -0.0640947  -0.0007968
    3   0.0000532  -0.0000246   0.0035882   0.0000178  -0.0008051   0.0007739
    4  -0.0196077  -0.0088109  -0.0000746  -0.0233413   0.0790785   0.0009562
    5  -0.0324689  -0.0156845  -0.0001653   0.0254234   0.0293830   0.0003043
    6  -0.0003271  -0.0001712   0.0026420   0.0003008   0.0002355   0.0056366
    7  -0.0062128   0.0033204   0.0000408  -0.0042509  -0.0043985  -0.0000557
    8  -0.0031188   0.0033523   0.0000425   0.0007286   0.0027846  -0.0000115
    9  -0.0000307   0.0000383  -0.0008521   0.0000146   0.0000009   0.0036600
   10  -0.0743615  -0.0578409  -0.0005058  -0.1747425   0.0662777   0.0008038
   11  -0.0542105  -0.1291609  -0.0009788   0.1332490  -0.2656414  -0.0025031
   12  -0.0004742  -0.0010047  -0.0219940   0.0016011  -0.0024603  -0.0561641
   13   0.0979276   0.0858082   0.0007790   0.0045697  -0.0005508  -0.0000032
   14   0.0858082   0.1838977   0.0016747  -0.0238251  -0.0427114  -0.0004918
   15   0.0007790   0.0016747   0.0114545  -0.0002575  -0.0005259   0.0041505
   16   0.0045697  -0.0238251  -0.0002575   0.7481765  -0.0003025   0.0001614
   17  -0.0005508  -0.0427114  -0.0005259  -0.0003025   0.6658244   0.0064897
   18  -0.0000032  -0.0004918   0.0041505   0.0001614   0.0064897   0.1193851
   19   0.0012087  -0.0011965  -0.0000105  -0.3465602   0.0023047  -0.0001236
   20   0.0008911   0.0004068   0.0000391   0.0022743  -0.0529708  -0.0002271
   21   0.0000088   0.0000359  -0.0027328  -0.0001500  -0.0002065  -0.0338008
   22  -0.0004040   0.0046986   0.0000626  -0.1781232  -0.0678848  -0.0008477
   23   0.0018186   0.0015837  -0.0000319  -0.1348629  -0.2626991  -0.0025067
   24   0.0000290  -0.0000222   0.0044394  -0.0016374  -0.0025138  -0.0560656
   25   0.0001708   0.0000896   0.0000006   0.0050016  -0.0002954  -0.0000085
   26  -0.0001257  -0.0017282  -0.0000202   0.0230029  -0.0430086  -0.0005678
   27  -0.0000015  -0.0000245   0.0001436   0.0002809  -0.0005563   0.0041410
   28   0.0007704  -0.0011526  -0.0000220  -0.0251022  -0.0782237  -0.0009294
   29  -0.0001608   0.0004484   0.0000178  -0.0245474   0.0311283   0.0003178
   30  -0.0000048   0.0000087  -0.0006832  -0.0003089   0.0003087   0.0055299
   31  -0.0005162  -0.0010216  -0.0000097  -0.0042024   0.0045144   0.0000527
   32  -0.0009900  -0.0014558  -0.0000103  -0.0006255   0.0027200  -0.0000109
   33  -0.0000114  -0.0000126  -0.0002823  -0.0000116  -0.0000097   0.0036737
   34   0.0000974   0.0005850   0.0000036   0.0009322  -0.0000170   0.0000021
   35  -0.0014676  -0.0005625  -0.0000055  -0.0000231  -0.0011527   0.0000082
   36  -0.0000128  -0.0000056   0.0001439  -0.0000056   0.0000068  -0.0012934
   37  -0.0002394  -0.0001736   0.0000571  -0.0002788  -0.0000064  -0.0001543
   38  -0.0000494   0.0000199  -0.0001017  -0.0000149   0.0000902  -0.0000047
   39   0.0006682   0.0005281   0.0000199   0.0005383   0.0000010   0.0002147
   40   0.0000686  -0.0000012  -0.0000058  -0.0001399   0.0000123   0.0001386
   41  -0.0000374   0.0000023   0.0000215   0.0000083   0.0001361  -0.0000033
   42  -0.0002258  -0.0001952  -0.0000334  -0.0003020   0.0000162   0.0000614
   43  -0.0000098  -0.0000537  -0.0000029  -0.0000305  -0.0000005   0.0000178
   44   0.0001219   0.0000307   0.0000088   0.0000083   0.0000257  -0.0000087
   45  -0.0000638  -0.0000847   0.0000106  -0.0002550   0.0000043  -0.0000781
   46  -0.0000404  -0.0000421   0.0000036  -0.0000642   0.0000003  -0.0000248
   47  -0.0000069  -0.0000095   0.0000056  -0.0000011  -0.0000063   0.0000018
   48  -0.0000070  -0.0000045   0.0000014   0.0000191  -0.0000010  -0.0000003
   49  -0.0000884  -0.0000497  -0.0000002   0.0000442  -0.0000008  -0.0000003
   50  -0.0000373   0.0000196   0.0000040  -0.0000005  -0.0000570   0.0000145
   51   0.0000005   0.0000005  -0.0000105   0.0000004  -0.0000022  -0.0000049
   52  -0.0000143  -0.0000187  -0.0000001  -0.0000134  -0.0000001   0.0000001
   53  -0.0000117  -0.0000212  -0.0000007   0.0000002   0.0000122  -0.0000011
   54  -0.0000004  -0.0000007  -0.0000015  -0.0000001   0.0000003  -0.0000137
   55  -0.0000141  -0.0000540   0.0000016  -0.0000316   0.0000012  -0.0000165
   56   0.0001246   0.0000309  -0.0000134  -0.0000063   0.0000241  -0.0000022
   57   0.0000677   0.0000835   0.0000119   0.0002501   0.0000003  -0.0000801
   58  -0.0000407  -0.0000419  -0.0000043  -0.0000636  -0.0000002   0.0000257
   59  -0.0000072  -0.0000097  -0.0000057  -0.0000014  -0.0000064  -0.0000029
   60   0.0000065   0.0000038   0.0000013  -0.0000193  -0.0000002   0.0000001
   61  -0.0002371  -0.0001700  -0.0000589  -0.0002729   0.0000069   0.0001513
   62  -0.0000294   0.0000301   0.0001013   0.0000255   0.0000916   0.0000035
   63  -0.0006700  -0.0005204   0.0000139  -0.0005319   0.0000089   0.0002180
   64   0.0000685  -0.0000050   0.0000042  -0.0001401  -0.0000092  -0.0001360
   65  -0.0000450  -0.0000043  -0.0000199  -0.0000045   0.0001318  -0.0000014
   66   0.0002201   0.0001893  -0.0000313   0.0002970   0.0000098   0.0000567
           19          20          21          22          23          24
    1   0.0006329  -0.0000149   0.0000018  -0.0237601   0.0242639   0.0003146
    2  -0.0000128  -0.0010855   0.0000161   0.0789855   0.0305138   0.0003209
    3  -0.0000003   0.0000029  -0.0013241   0.0009763   0.0003649   0.0049155
    4   0.0005162   0.0011233  -0.0000059  -0.0581081  -0.0312348  -0.0003741
    5   0.0019793  -0.0036231  -0.0001118  -0.0302256  -0.0161294  -0.0001985
    6   0.0000179  -0.0001020   0.0051566  -0.0003303  -0.0001913  -0.0001971
    7  -0.0001630   0.0014683   0.0000196   0.0011963   0.0002745   0.0000113
    8   0.0000493  -0.0006826  -0.0000107   0.0000040  -0.0000127   0.0000089
    9   0.0000006  -0.0000106   0.0001718  -0.0000075   0.0000062  -0.0007075
   10  -0.0105048   0.0275295   0.0003564   0.0653309   0.0282568   0.0003352
   11  -0.0019632   0.0019291  -0.0000411  -0.0304007  -0.0617197  -0.0007876
   12  -0.0000245  -0.0000186   0.0033091  -0.0004033  -0.0007960   0.0043007
   13   0.0012087   0.0008911   0.0000088  -0.0004040   0.0018186   0.0000290
   14  -0.0011965   0.0004068   0.0000359   0.0046986   0.0015837  -0.0000222
   15  -0.0000105   0.0000391  -0.0027328   0.0000626  -0.0000319   0.0044394
   16  -0.3465602   0.0022743  -0.0001500  -0.1781232  -0.1348629  -0.0016374
   17   0.0023047  -0.0529708  -0.0002065  -0.0678848  -0.2626991  -0.0025138
   18  -0.0001236  -0.0002271  -0.0338008  -0.0008477  -0.0025067  -0.0560656
   19   0.3643817  -0.0023928   0.0001297  -0.0109000   0.0021843   0.0000215
   20  -0.0023928   0.0573977   0.0004115  -0.0273011   0.0023725  -0.0000200
   21   0.0001297   0.0004115   0.0231432  -0.0003199  -0.0000173   0.0033115
   22  -0.0109000  -0.0273011  -0.0003199   0.5963622   0.0554251   0.0007495
   23   0.0021843   0.0023725  -0.0000173   0.0554251   0.5550749   0.0052377
   24   0.0000215  -0.0000200   0.0033115   0.0007495   0.0052377   0.1110179
   25   0.0011315  -0.0009063  -0.0000124  -0.0724601   0.0533070   0.0006071
   26   0.0011542   0.0004179   0.0000400   0.0569266  -0.1313045  -0.0012079
   27   0.0000158   0.0000399  -0.0027341   0.0006383  -0.0012173  -0.0219997
   28   0.0004617  -0.0011944  -0.0000115  -0.3004520   0.0329831   0.0003531
   29  -0.0020512  -0.0035718  -0.0001053  -0.0305092  -0.0960692  -0.0004427
   30  -0.0000259  -0.0001046   0.0051578  -0.0003473  -0.0004621  -0.0573507
   31  -0.0001871  -0.0014775  -0.0000158  -0.0196318  -0.0343753  -0.0004262
   32  -0.0000564  -0.0006579  -0.0000092  -0.0105787  -0.0180962  -0.0002584
   33  -0.0000010  -0.0000101   0.0001740  -0.0001303  -0.0002529   0.0031607
   34  -0.0001099   0.0000009  -0.0000005   0.0006001   0.0024669   0.0000079
   35   0.0000020   0.0000894  -0.0000035   0.0014224  -0.0035363  -0.0001038
   36  -0.0000002  -0.0000013   0.0002079  -0.0000007  -0.0001208   0.0051775
   37   0.0000246  -0.0000017   0.0000435  -0.0003466  -0.0000331   0.0007009
   38  -0.0000010  -0.0000197   0.0000016  -0.0000333  -0.0000696  -0.0002075
   39   0.0000117   0.0000007   0.0000144  -0.0001636  -0.0002177  -0.0002384
   40   0.0000081   0.0000009  -0.0000037   0.0004175  -0.0002310   0.0001347
   41   0.0000001   0.0000090   0.0000007  -0.0002532  -0.0001228  -0.0000205
   42  -0.0000047   0.0000003  -0.0000402   0.0002794   0.0000820   0.0000334
   43   0.0000118  -0.0000001   0.0000027   0.0000376  -0.0000311   0.0000477
   44   0.0000003   0.0000019  -0.0000010   0.0000492   0.0002397   0.0001216
   45   0.0000138  -0.0000002   0.0000020   0.0000609  -0.0000846   0.0002121
   46   0.0000031  -0.0000001   0.0000014   0.0000125  -0.0000147   0.0000636
   47   0.0000000  -0.0000016   0.0000000  -0.0000228   0.0000012   0.0000194
   48  -0.0000009  -0.0000001  -0.0000008  -0.0000107   0.0000082  -0.0000233
   49  -0.0000057   0.0000004  -0.0000000   0.0000666   0.0001254  -0.0000003
   50  -0.0000008   0.0000017  -0.0000006  -0.0000273  -0.0000501  -0.0000116
   51  -0.0000000  -0.0000001   0.0000117   0.0000001  -0.0000015   0.0000379
   52   0.0000025   0.0000000  -0.0000000   0.0000302  -0.0000315  -0.0000002
   53   0.0000001  -0.0000027   0.0000001  -0.0000035  -0.0000158   0.0000009
   54  -0.0000000  -0.0000001  -0.0000026   0.0000001  -0.0000004   0.0000088
   55   0.0000118   0.0000002  -0.0000029   0.0000383  -0.0000296  -0.0000509
   56   0.0000008   0.0000016   0.0000002   0.0000534   0.0002360  -0.0001171
   57  -0.0000137  -0.0000001   0.0000023  -0.0000597   0.0000916   0.0002051
   58   0.0000031   0.0000001  -0.0000015   0.0000135  -0.0000130  -0.0000640
   59   0.0000000  -0.0000016  -0.0000000  -0.0000216   0.0000013  -0.0000167
   60   0.0000010  -0.0000001  -0.0000009   0.0000106  -0.0000074  -0.0000246
   61   0.0000246   0.0000001  -0.0000432  -0.0003551  -0.0000311  -0.0006919
   62  -0.0000005  -0.0000192   0.0000005  -0.0000655  -0.0000820   0.0001939
   63  -0.0000115  -0.0000001   0.0000136   0.0001569   0.0002187  -0.0002434
   64   0.0000083  -0.0000004   0.0000034   0.0004420  -0.0002184  -0.0001313
   65  -0.0000001   0.0000088   0.0000005  -0.0002317  -0.0001188   0.0000253
   66   0.0000047   0.0000004  -0.0000396  -0.0003128  -0.0000996   0.0000298
           25          26          27          28          29          30
    1  -0.0031468   0.0001077   0.0000006  -0.1609554   0.1137723   0.0015141
    2  -0.0044710   0.0016079  -0.0000150   0.0518025  -0.2356928  -0.0022858
    3  -0.0000667  -0.0000203   0.0035951   0.0006630  -0.0021865  -0.0579283
    4   0.0007953   0.0011401   0.0000106   0.0662017  -0.0300814  -0.0003953
    5   0.0001582   0.0004199   0.0000111   0.0279532  -0.0613814  -0.0008195
    6   0.0000073   0.0000068  -0.0006603   0.0003251  -0.0007835   0.0045178
    7  -0.0004816   0.0010041   0.0000109  -0.0016523  -0.0016951  -0.0000325
    8   0.0009728  -0.0014910  -0.0000134  -0.0042783   0.0014757  -0.0000385
    9   0.0000093  -0.0000102  -0.0002895  -0.0000486  -0.0000453   0.0042028
   10  -0.0005271  -0.0046512  -0.0000565  -0.0571816   0.0308569   0.0003923
   11  -0.0017826   0.0016999  -0.0000324   0.0318877  -0.0171962  -0.0002118
   12  -0.0000192  -0.0000321   0.0044282   0.0003913  -0.0002227  -0.0000954
   13   0.0001708  -0.0001257  -0.0000015   0.0007704  -0.0001608  -0.0000048
   14   0.0000896  -0.0017282  -0.0000245  -0.0011526   0.0004484   0.0000087
   15   0.0000006  -0.0000202   0.0001436  -0.0000220   0.0000178  -0.0006832
   16   0.0050016   0.0230029   0.0002809  -0.0251022  -0.0245474  -0.0003089
   17  -0.0002954  -0.0430086  -0.0005563  -0.0782237   0.0311283   0.0003087
   18  -0.0000085  -0.0005678   0.0041410  -0.0009294   0.0003178   0.0055299
   19   0.0011315   0.0011542   0.0000158   0.0004617  -0.0020512  -0.0000259
   20  -0.0009063   0.0004179   0.0000399  -0.0011944  -0.0035718  -0.0001046
   21  -0.0000124   0.0000400  -0.0027341  -0.0000115  -0.0001053   0.0051578
   22  -0.0724601   0.0569266   0.0006383  -0.3004520  -0.0305092  -0.0003473
   23   0.0533070  -0.1313045  -0.0012173   0.0329831  -0.0960692  -0.0004621
   24   0.0006071  -0.0012079  -0.0219997   0.0003531  -0.0004427  -0.0573507
   25   0.0950761  -0.0843150  -0.0009737  -0.0189409   0.0325381   0.0003938
   26  -0.0843150   0.1869519   0.0019957   0.0088955  -0.0164076  -0.0002230
   27  -0.0009737   0.0019957   0.0114531   0.0001102  -0.0002285   0.0026527
   28  -0.0189409   0.0088955   0.0001102   0.5940842  -0.0391750  -0.0004860
   29   0.0325381  -0.0164076  -0.0002285  -0.0391750   0.5273050   0.0049293
   30   0.0003938  -0.0002230   0.0026527  -0.0004860   0.0049293   0.1163481
   31  -0.0061797  -0.0031668  -0.0000386  -0.0725333  -0.0533193  -0.0006249
   32   0.0032661   0.0033314   0.0000507  -0.0564334  -0.1311422  -0.0011885
   33   0.0000425   0.0000466  -0.0008506  -0.0006790  -0.0011832  -0.0232388
   34   0.0000891  -0.0005881  -0.0000041  -0.0214446   0.0120556  -0.0000191
   35   0.0014517  -0.0005767  -0.0000099   0.0272361   0.0035320   0.0000076
   36   0.0000219  -0.0000133   0.0001386   0.0003156   0.0000253   0.0044519
   37  -0.0002348   0.0001714   0.0000603  -0.0011022  -0.0029835  -0.0000094
   38   0.0000337   0.0000309   0.0001047   0.0000388  -0.0008624  -0.0010758
   39   0.0006591  -0.0005264   0.0000123   0.0032938   0.0004418  -0.0010096
   40   0.0000699   0.0000034  -0.0000063   0.0003585  -0.0000338  -0.0013130
   41   0.0000456  -0.0000063  -0.0000206   0.0006027  -0.0001990   0.0005929
   42  -0.0002162   0.0001905  -0.0000313  -0.0011572  -0.0005631  -0.0009151
   43  -0.0000111   0.0000548  -0.0000026  -0.0006093  -0.0003984  -0.0000013
   44  -0.0001255   0.0000335  -0.0000155  -0.0009299  -0.0002936  -0.0000243
   45  -0.0000648   0.0000835   0.0000118  -0.0003463  -0.0008724   0.0000882
   46  -0.0000394   0.0000426   0.0000051  -0.0002053  -0.0002769   0.0000137
   47   0.0000065  -0.0000091  -0.0000047  -0.0000430   0.0001317   0.0000696
   48  -0.0000067   0.0000043   0.0000014  -0.0000024  -0.0000263   0.0000286
   49  -0.0000887   0.0000527   0.0000005  -0.0001708  -0.0002551   0.0000019
   50   0.0000394   0.0000167   0.0000025   0.0001504   0.0001010   0.0000000
   51  -0.0000001   0.0000003  -0.0000114   0.0000133   0.0000076   0.0000606
   52  -0.0000141   0.0000193   0.0000002  -0.0000060  -0.0000470  -0.0000007
   53   0.0000116  -0.0000212  -0.0000006   0.0001086   0.0000515   0.0000022
   54   0.0000003  -0.0000007  -0.0000016   0.0000034   0.0000025  -0.0000111
   55  -0.0000093   0.0000573   0.0000047  -0.0006341  -0.0004221  -0.0000317
   56  -0.0001248   0.0000342   0.0000141  -0.0009477  -0.0003389   0.0000005
   57   0.0000605  -0.0000839   0.0000101   0.0002840   0.0008561   0.0001079
   58  -0.0000397   0.0000433  -0.0000038  -0.0002034  -0.0002786  -0.0000215
   59   0.0000060  -0.0000084   0.0000044  -0.0000450   0.0001344  -0.0000721
   60   0.0000068  -0.0000046   0.0000015  -0.0000017   0.0000300   0.0000267
   61  -0.0002291   0.0001693  -0.0000572  -0.0010102  -0.0029702  -0.0000376
   62   0.0000572   0.0000159  -0.0001059   0.0001998  -0.0009212   0.0011562
   63  -0.0006627   0.0005398   0.0000233  -0.0033184  -0.0005558  -0.0010030
   64   0.0000679   0.0000017   0.0000064   0.0003202  -0.0000133   0.0013410
   65   0.0000369   0.0000009   0.0000215   0.0005599  -0.0002290  -0.0005703
   66   0.0002220  -0.0001971  -0.0000343   0.0012460   0.0005851  -0.0009384
           31          32          33          34          35          36
    1   0.0044881  -0.0198554  -0.0002490  -0.2151556   0.0007677  -0.0003834
    2   0.0000118  -0.0396720  -0.0005386   0.0009668  -0.0759284   0.0001923
    3  -0.0000211  -0.0005466   0.0037407  -0.0002972   0.0002664  -0.0777718
    4  -0.0015466   0.0043371   0.0000618  -0.0217059  -0.0267841  -0.0003177
    5   0.0017457   0.0013713  -0.0000263  -0.0114920   0.0040614  -0.0000148
    6   0.0000394  -0.0000327   0.0042023  -0.0000497  -0.0000483   0.0043586
    7   0.0004453  -0.0000028   0.0000001  -0.0022900  -0.0034080  -0.0000460
    8  -0.0000412  -0.0020397  -0.0000255   0.0025183  -0.0022034   0.0000013
    9   0.0000000  -0.0000237   0.0001481   0.0000270   0.0000100  -0.0023942
   10   0.0011879  -0.0000130  -0.0000034   0.0005616  -0.0014697  -0.0000081
   11  -0.0002907  -0.0000076   0.0000100  -0.0025258  -0.0034679  -0.0000900
   12  -0.0000132   0.0000038  -0.0007337  -0.0000330  -0.0001050   0.0052143
   13  -0.0005162  -0.0009900  -0.0000114   0.0000974  -0.0014676  -0.0000128
   14  -0.0010216  -0.0014558  -0.0000126   0.0005850  -0.0005625  -0.0000056
   15  -0.0000097  -0.0000103  -0.0002823   0.0000036  -0.0000055   0.0001439
   16  -0.0042024  -0.0006255  -0.0000116   0.0009322  -0.0000231  -0.0000056
   17   0.0045144   0.0027200  -0.0000097  -0.0000170  -0.0011527   0.0000068
   18   0.0000527  -0.0000109   0.0036737   0.0000021   0.0000082  -0.0012934
   19  -0.0001871  -0.0000564  -0.0000010  -0.0001099   0.0000020  -0.0000002
   20  -0.0014775  -0.0006579  -0.0000101   0.0000009   0.0000894  -0.0000013
   21  -0.0000158  -0.0000092   0.0001740  -0.0000005  -0.0000035   0.0002079
   22  -0.0196318  -0.0105787  -0.0001303   0.0006001   0.0014224  -0.0000007
   23  -0.0343753  -0.0180962  -0.0002529   0.0024669  -0.0035363  -0.0001208
   24  -0.0004262  -0.0002584   0.0031607   0.0000079  -0.0001038   0.0051775
   25  -0.0061797   0.0032661   0.0000425   0.0000891   0.0014517   0.0000219
   26  -0.0031668   0.0033314   0.0000466  -0.0005881  -0.0005767  -0.0000133
   27  -0.0000386   0.0000507  -0.0008506  -0.0000041  -0.0000099   0.0001386
   28  -0.0725333  -0.0564334  -0.0006790  -0.0214446   0.0272361   0.0003156
   29  -0.0533193  -0.1311422  -0.0011832   0.0120556   0.0035320   0.0000253
   30  -0.0006249  -0.0011885  -0.0232388  -0.0000191   0.0000076   0.0044519
   31   0.0998324   0.0810759   0.0009349  -0.0024047   0.0036157   0.0000426
   32   0.0810759   0.1895905   0.0020860  -0.0024217  -0.0024892  -0.0000198
   33   0.0009349   0.0020860   0.0123089  -0.0000131   0.0000216  -0.0023849
   34  -0.0024047  -0.0024217  -0.0000131   0.6465400  -0.0010829  -0.0005201
   35   0.0036157  -0.0024892   0.0000216  -0.0010829   0.1724975  -0.0097977
   36   0.0000426  -0.0000198  -0.0023849  -0.0005201  -0.0097977   0.6077580
   37   0.0003489   0.0011176  -0.0007435  -0.1689155   0.0012777  -0.0562302
   38   0.0014477  -0.0010277   0.0006714   0.0024157  -0.0590128   0.0037243
   39   0.0000273  -0.0006725  -0.0001688  -0.1181366   0.0036784  -0.2318519
   40  -0.0000997  -0.0001381  -0.0000726   0.0046595   0.0000851  -0.0021748
   41   0.0000833   0.0003430   0.0000927  -0.0004267   0.0036309   0.0007993
   42   0.0001336   0.0000264   0.0003057   0.0202901   0.0008560  -0.0381549
   43   0.0004181  -0.0000856   0.0002496  -0.0230329   0.0014492  -0.0728711
   44  -0.0001027   0.0000479  -0.0000370   0.0004706   0.0066044  -0.0006913
   45   0.0002337   0.0003558  -0.0001864  -0.0258405  -0.0004743   0.0301549
   46   0.0000654   0.0001113  -0.0000322  -0.0048968  -0.0000431   0.0012091
   47  -0.0000154  -0.0001155  -0.0000191  -0.0000378   0.0052836   0.0000857
   48  -0.0000135   0.0000039   0.0000046   0.0007588   0.0000863   0.0012857
   49  -0.0001960   0.0002440   0.0000015   0.0002072  -0.0000601   0.0002479
   50  -0.0001929   0.0001851  -0.0000022   0.0000150  -0.0023845   0.0014099
   51  -0.0000270   0.0000240   0.0002011   0.0002377   0.0013841  -0.0667062
   52   0.0000010   0.0000135   0.0000001   0.0005524   0.0000088   0.0000051
   53   0.0000107  -0.0000402  -0.0000010   0.0000175  -0.0009317   0.0000201
   54  -0.0000005  -0.0000014   0.0000105   0.0000081   0.0000076  -0.0012481
   55   0.0004717  -0.0001188  -0.0002466  -0.0238263  -0.0016539   0.0724858
   56  -0.0000826   0.0000623   0.0000478  -0.0006550   0.0066065  -0.0003492
   57  -0.0002202  -0.0003785  -0.0001960   0.0254801  -0.0005831   0.0309467
   58   0.0000674   0.0001117   0.0000331  -0.0048924   0.0000055  -0.0012581
   59  -0.0000179  -0.0001148   0.0000189  -0.0000249   0.0052747   0.0000836
   60   0.0000133  -0.0000096   0.0000055  -0.0008075   0.0000914   0.0012683
   61   0.0003034   0.0011661   0.0007525  -0.1704128  -0.0013083   0.0569709
   62   0.0014884  -0.0010877  -0.0007156  -0.0026838  -0.0589707   0.0037998
   63   0.0000710   0.0006644  -0.0001806   0.1189059   0.0039157  -0.2310551
   64  -0.0001304  -0.0001235   0.0001177   0.0048419  -0.0000259   0.0025330
   65   0.0001100   0.0002951  -0.0001614   0.0004470   0.0036379   0.0009551
   66  -0.0001374  -0.0000532   0.0002866  -0.0199968   0.0007978  -0.0382460
           37          38          39          40          41          42
    1  -0.0221825   0.0003645  -0.0109132  -0.0019436  -0.0000789   0.0025961
    2   0.0006009   0.0031675   0.0000284   0.0000697  -0.0023061  -0.0000397
    3  -0.0266938  -0.0000168   0.0051305  -0.0025964  -0.0000205  -0.0014542
    4  -0.0010109  -0.0001981   0.0032797   0.0003202  -0.0005698  -0.0012419
    5   0.0030373  -0.0009012  -0.0005983  -0.0000059  -0.0002413   0.0006103
    6   0.0000274   0.0011496  -0.0010253  -0.0013535  -0.0005716  -0.0009817
    7   0.0003157  -0.0014350  -0.0000586  -0.0001346  -0.0001115   0.0001291
    8  -0.0011742  -0.0009942   0.0006706   0.0001318   0.0002844  -0.0000616
    9  -0.0007191  -0.0006774  -0.0001669  -0.0001229  -0.0001670   0.0002893
   10  -0.0003652   0.0000524  -0.0001450   0.0004561   0.0002315   0.0003192
   11   0.0000332  -0.0000906   0.0002150   0.0002102  -0.0001233  -0.0001078
   12   0.0007222   0.0001983  -0.0002307   0.0001262   0.0000250   0.0000305
   13  -0.0002394  -0.0000494   0.0006682   0.0000686  -0.0000374  -0.0002258
   14  -0.0001736   0.0000199   0.0005281  -0.0000012   0.0000023  -0.0001952
   15   0.0000571  -0.0001017   0.0000199  -0.0000058   0.0000215  -0.0000334
   16  -0.0002788  -0.0000149   0.0005383  -0.0001399   0.0000083  -0.0003020
   17  -0.0000064   0.0000902   0.0000010   0.0000123   0.0001361   0.0000162
   18  -0.0001543  -0.0000047   0.0002147   0.0001386  -0.0000033   0.0000614
   19   0.0000246  -0.0000010   0.0000117   0.0000081   0.0000001  -0.0000047
   20  -0.0000017  -0.0000197   0.0000007   0.0000009   0.0000090   0.0000003
   21   0.0000435   0.0000016   0.0000144  -0.0000037   0.0000007  -0.0000402
   22  -0.0003466  -0.0000333  -0.0001636   0.0004175  -0.0002532   0.0002794
   23  -0.0000331  -0.0000696  -0.0002177  -0.0002310  -0.0001228   0.0000820
   24   0.0007009  -0.0002075  -0.0002384   0.0001347  -0.0000205   0.0000334
   25  -0.0002348   0.0000337   0.0006591   0.0000699   0.0000456  -0.0002162
   26   0.0001714   0.0000309  -0.0005264   0.0000034  -0.0000063   0.0001905
   27   0.0000603   0.0001047   0.0000123  -0.0000063  -0.0000206  -0.0000313
   28  -0.0011022   0.0000388   0.0032938   0.0003585   0.0006027  -0.0011572
   29  -0.0029835  -0.0008624   0.0004418  -0.0000338  -0.0001990  -0.0005631
   30  -0.0000094  -0.0010758  -0.0010096  -0.0013130   0.0005929  -0.0009151
   31   0.0003489   0.0014477   0.0000273  -0.0000997   0.0000833   0.0001336
   32   0.0011176  -0.0010277  -0.0006725  -0.0001381   0.0003430   0.0000264
   33  -0.0007435   0.0006714  -0.0001688  -0.0000726   0.0000927   0.0003057
   34  -0.1689155   0.0024157  -0.1181366   0.0046595  -0.0004267   0.0202901
   35   0.0012777  -0.0590128   0.0036784   0.0000851   0.0036309   0.0008560
   36  -0.0562302   0.0037243  -0.2318519  -0.0021748   0.0007993  -0.0381549
   37   0.6138479  -0.0003786   0.0542938  -0.0674616  -0.0010044   0.0477958
   38  -0.0003786   0.1236220  -0.0081228  -0.0010677  -0.0237028   0.0019602
   39   0.0542938  -0.0081228   0.5159980   0.0484564   0.0019885  -0.1253425
   40  -0.0674616  -0.0010677   0.0484564   0.0873947   0.0018192  -0.0785684
   41  -0.0010044  -0.0237028   0.0019885   0.0018192   0.0125413  -0.0033421
   42   0.0477958   0.0019602  -0.1253425  -0.0785684  -0.0033421   0.1820368
   43  -0.3219749  -0.0008757   0.0154213  -0.0202953  -0.0003763   0.0133945
   44   0.0002670  -0.0616033   0.0010365  -0.0008532   0.0045006   0.0004672
   45  -0.0505415   0.0007615  -0.1118855   0.0393529   0.0005346  -0.0173619
   46  -0.0122116   0.0005309  -0.0281695   0.0009467   0.0000227  -0.0004372
   47  -0.0000901   0.0026195  -0.0000805  -0.0000127  -0.0025241  -0.0000702
   48   0.0031612   0.0000279   0.0016938   0.0009779  -0.0000739   0.0012798
   49  -0.0293327  -0.0007071   0.0268674  -0.0037798  -0.0000433   0.0010945
   50  -0.0019348   0.0063960  -0.0004726   0.0001047   0.0045993   0.0000077
   51   0.0846883  -0.0002212   0.0319735  -0.0056787  -0.0000326   0.0041970
   52   0.0009060  -0.0000889   0.0023310  -0.0005759  -0.0000059   0.0002201
   53  -0.0000558   0.0068971   0.0002385  -0.0000403   0.0000360   0.0000232
   54   0.0020742   0.0002342  -0.0032863   0.0013654   0.0000161  -0.0007998
   55  -0.0555575   0.0004580  -0.0304588   0.0013553   0.0000255   0.0007924
   56   0.0005053  -0.0036048   0.0002011  -0.0000409  -0.0009052   0.0000217
   57  -0.0313471   0.0001835  -0.0158743   0.0023067   0.0000407  -0.0021151
   58  -0.0009613   0.0000230  -0.0010260   0.0001796   0.0000035   0.0000143
   59  -0.0000040  -0.0007036  -0.0000325   0.0000022  -0.0005259  -0.0000142
   60  -0.0009699  -0.0000242   0.0001552   0.0001353  -0.0000116   0.0000143
   61   0.0690219  -0.0004755   0.0321814  -0.0022384   0.0000673  -0.0049553
   62   0.0009802   0.0052705   0.0016589  -0.0000175   0.0044682   0.0000859
   63  -0.0311338   0.0014031  -0.0653927  -0.0010717   0.0000966   0.0012101
   64  -0.0022912  -0.0000383   0.0010422   0.0004344  -0.0000023   0.0000498
   65  -0.0001513   0.0044773   0.0000347   0.0000027   0.0001053   0.0000464
   66   0.0049188   0.0000319   0.0012601  -0.0000264   0.0000552  -0.0022283
           43          44          45          46          47          48
    1   0.0014733   0.0000957  -0.0020054  -0.0001929  -0.0000095   0.0001889
    2   0.0000099   0.0058939   0.0002025   0.0000208   0.0002774  -0.0000015
    3  -0.0021789   0.0002204  -0.0045687  -0.0012687  -0.0000100   0.0002334
    4  -0.0006116   0.0009163  -0.0002953  -0.0001983   0.0000442   0.0000015
    5   0.0004106  -0.0003421   0.0008728   0.0002800   0.0001372   0.0000318
    6   0.0000314  -0.0000123   0.0001162   0.0000214  -0.0000678   0.0000276
    7   0.0004471   0.0000884   0.0002243   0.0000649   0.0000142  -0.0000128
    8   0.0001067   0.0000572  -0.0003743  -0.0001111  -0.0001152  -0.0000098
    9   0.0002347   0.0000540  -0.0001903  -0.0000335   0.0000163   0.0000052
   10   0.0000390  -0.0000477   0.0000565   0.0000128   0.0000231  -0.0000117
   11   0.0000286   0.0002332   0.0000889   0.0000133   0.0000031  -0.0000071
   12   0.0000404  -0.0000994   0.0002042   0.0000660  -0.0000224  -0.0000238
   13  -0.0000098   0.0001219  -0.0000638  -0.0000404  -0.0000069  -0.0000070
   14  -0.0000537   0.0000307  -0.0000847  -0.0000421  -0.0000095  -0.0000045
   15  -0.0000029   0.0000088   0.0000106   0.0000036   0.0000056   0.0000014
   16  -0.0000305   0.0000083  -0.0002550  -0.0000642  -0.0000011   0.0000191
   17  -0.0000005   0.0000257   0.0000043   0.0000003  -0.0000063  -0.0000010
   18   0.0000178  -0.0000087  -0.0000781  -0.0000248   0.0000018  -0.0000003
   19   0.0000118   0.0000003   0.0000138   0.0000031   0.0000000  -0.0000009
   20  -0.0000001   0.0000019  -0.0000002  -0.0000001  -0.0000016  -0.0000001
   21   0.0000027  -0.0000010   0.0000020   0.0000014   0.0000000  -0.0000008
   22   0.0000376   0.0000492   0.0000609   0.0000125  -0.0000228  -0.0000107
   23  -0.0000311   0.0002397  -0.0000846  -0.0000147   0.0000012   0.0000082
   24   0.0000477   0.0001216   0.0002121   0.0000636   0.0000194  -0.0000233
   25  -0.0000111  -0.0001255  -0.0000648  -0.0000394   0.0000065  -0.0000067
   26   0.0000548   0.0000335   0.0000835   0.0000426  -0.0000091   0.0000043
   27  -0.0000026  -0.0000155   0.0000118   0.0000051  -0.0000047   0.0000014
   28  -0.0006093  -0.0009299  -0.0003463  -0.0002053  -0.0000430  -0.0000024
   29  -0.0003984  -0.0002936  -0.0008724  -0.0002769   0.0001317  -0.0000263
   30  -0.0000013  -0.0000243   0.0000882   0.0000137   0.0000696   0.0000286
   31   0.0004181  -0.0001027   0.0002337   0.0000654  -0.0000154  -0.0000135
   32  -0.0000856   0.0000479   0.0003558   0.0001113  -0.0001155   0.0000039
   33   0.0002496  -0.0000370  -0.0001864  -0.0000322  -0.0000191   0.0000046
   34  -0.0230329   0.0004706  -0.0258405  -0.0048968  -0.0000378   0.0007588
   35   0.0014492   0.0066044  -0.0004743  -0.0000431   0.0052836   0.0000863
   36  -0.0728711  -0.0006913   0.0301549   0.0012091   0.0000857   0.0012857
   37  -0.3219749   0.0002670  -0.0505415  -0.0122116  -0.0000901   0.0031612
   38  -0.0008757  -0.0616033   0.0007615   0.0005309   0.0026195   0.0000279
   39   0.0154213   0.0010365  -0.1118855  -0.0281695  -0.0000805   0.0016938
   40  -0.0202953  -0.0008532   0.0393529   0.0009467  -0.0000127   0.0009779
   41  -0.0003763   0.0045006   0.0005346   0.0000227  -0.0025241  -0.0000739
   42   0.0133945   0.0004672  -0.0173619  -0.0004372  -0.0000702   0.0012798
   43   0.6708046   0.0012400   0.0354472  -0.1239422   0.0022549  -0.1239751
   44   0.0012400   0.1266111  -0.0132601   0.0022215  -0.0344908   0.0046859
   45   0.0354472  -0.0132601   0.7384744  -0.1208863   0.0046665  -0.2752211
   46  -0.1239422   0.0022215  -0.1208863   0.1292450  -0.0023466   0.1295303
   47   0.0022549  -0.0344908   0.0046665  -0.0023466   0.0240223  -0.0052095
   48  -0.1239751   0.0046859  -0.2752211   0.1295303  -0.0052095   0.2903299
   49  -0.1799434  -0.0033334   0.1241277   0.0120913   0.0003414  -0.0144167
   50  -0.0019734  -0.0611827   0.0056577  -0.0002979   0.0032527   0.0003820
   51   0.0566203   0.0053565  -0.2864778   0.0153842   0.0005121  -0.0173659
   52  -0.0111441  -0.0000137  -0.0023241   0.0007252   0.0000276   0.0001009
   53  -0.0006908   0.0037539  -0.0000245   0.0000309  -0.0041413  -0.0001084
   54   0.0283612   0.0001358   0.0040316  -0.0004557  -0.0001126   0.0008870
   55   0.0639167   0.0006875  -0.0224032  -0.0010118  -0.0001126   0.0036238
   56  -0.0003149   0.0076678   0.0013708  -0.0001080   0.0067243   0.0002228
   57   0.0233689   0.0014913  -0.0572291   0.0032697   0.0002211  -0.0025528
   58  -0.0009551   0.0000300  -0.0032585   0.0004330   0.0000168  -0.0007260
   59   0.0000618   0.0067288   0.0001756  -0.0000139   0.0001905   0.0000169
   60  -0.0036149   0.0001910  -0.0026136   0.0007362   0.0000253  -0.0007755
   61  -0.0559672  -0.0008454   0.0310503  -0.0009780  -0.0000357   0.0009550
   62  -0.0008835  -0.0036173   0.0003970  -0.0000234  -0.0007003  -0.0000155
   63   0.0301749   0.0003449  -0.0153444   0.0010167  -0.0000164   0.0001712
   64   0.0013815   0.0000574  -0.0022813   0.0001811   0.0000054  -0.0001335
   65   0.0000673  -0.0009013   0.0000050   0.0000035  -0.0005298  -0.0000126
   66  -0.0007669   0.0000357  -0.0021482  -0.0000130  -0.0000102   0.0000138
           49          50          51          52          53          54
    1   0.0008469  -0.0000063   0.0000016  -0.0000481  -0.0000056  -0.0000005
    2   0.0000050  -0.0011561  -0.0000185   0.0000033  -0.0005999  -0.0000160
    3   0.0000103   0.0000090  -0.0013753  -0.0000005  -0.0000172   0.0001032
    4  -0.0001540  -0.0001377  -0.0000090  -0.0000045  -0.0001064  -0.0000031
    5   0.0002411   0.0001013   0.0000083   0.0000463   0.0000505   0.0000025
    6  -0.0000048   0.0000056   0.0000638   0.0000010   0.0000007  -0.0000101
    7  -0.0001985   0.0001742   0.0000266   0.0000018  -0.0000092   0.0000004
    8  -0.0002297   0.0001657   0.0000222  -0.0000126  -0.0000368  -0.0000015
    9  -0.0000037  -0.0000017   0.0001887  -0.0000002  -0.0000008   0.0000104
   10   0.0000620   0.0000323  -0.0000008   0.0000305   0.0000024  -0.0000001
   11  -0.0001212  -0.0000536  -0.0000003   0.0000311  -0.0000144  -0.0000004
   12   0.0000009  -0.0000172   0.0000299  -0.0000001   0.0000022   0.0000078
   13  -0.0000884  -0.0000373   0.0000005  -0.0000143  -0.0000117  -0.0000004
   14  -0.0000497   0.0000196   0.0000005  -0.0000187  -0.0000212  -0.0000007
   15  -0.0000002   0.0000040  -0.0000105  -0.0000001  -0.0000007  -0.0000015
   16   0.0000442  -0.0000005   0.0000004  -0.0000134   0.0000002  -0.0000001
   17  -0.0000008  -0.0000570  -0.0000022  -0.0000001   0.0000122   0.0000003
   18  -0.0000003   0.0000145  -0.0000049   0.0000001  -0.0000011  -0.0000137
   19  -0.0000057  -0.0000008  -0.0000000   0.0000025   0.0000001  -0.0000000
   20   0.0000004   0.0000017  -0.0000001   0.0000000  -0.0000027  -0.0000001
   21  -0.0000000  -0.0000006   0.0000117  -0.0000000   0.0000001  -0.0000026
   22   0.0000666  -0.0000273   0.0000001   0.0000302  -0.0000035   0.0000001
   23   0.0001254  -0.0000501  -0.0000015  -0.0000315  -0.0000158  -0.0000004
   24  -0.0000003  -0.0000116   0.0000379  -0.0000002   0.0000009   0.0000088
   25  -0.0000887   0.0000394  -0.0000001  -0.0000141   0.0000116   0.0000003
   26   0.0000527   0.0000167   0.0000003   0.0000193  -0.0000212  -0.0000007
   27   0.0000005   0.0000025  -0.0000114   0.0000002  -0.0000006  -0.0000016
   28  -0.0001708   0.0001504   0.0000133  -0.0000060   0.0001086   0.0000034
   29  -0.0002551   0.0001010   0.0000076  -0.0000470   0.0000515   0.0000025
   30   0.0000019   0.0000000   0.0000606  -0.0000007   0.0000022  -0.0000111
   31  -0.0001960  -0.0001929  -0.0000270   0.0000010   0.0000107  -0.0000005
   32   0.0002440   0.0001851   0.0000240   0.0000135  -0.0000402  -0.0000014
   33   0.0000015  -0.0000022   0.0002011   0.0000001  -0.0000010   0.0000105
   34   0.0002072   0.0000150   0.0002377   0.0005524   0.0000175   0.0000081
   35  -0.0000601  -0.0023845   0.0013841   0.0000088  -0.0009317   0.0000076
   36   0.0002479   0.0014099  -0.0667062   0.0000051   0.0000201  -0.0012481
   37  -0.0293327  -0.0019348   0.0846883   0.0009060  -0.0000558   0.0020742
   38  -0.0007071   0.0063960  -0.0002212  -0.0000889   0.0068971   0.0002342
   39   0.0268674  -0.0004726   0.0319735   0.0023310   0.0002385  -0.0032863
   40  -0.0037798   0.0001047  -0.0056787  -0.0005759  -0.0000403   0.0013654
   41  -0.0000433   0.0045993  -0.0000326  -0.0000059   0.0000360   0.0000161
   42   0.0010945   0.0000077   0.0041970   0.0002201   0.0000232  -0.0007998
   43  -0.1799434  -0.0019734   0.0566203  -0.0111441  -0.0006908   0.0283612
   44  -0.0033334  -0.0611827   0.0053565  -0.0000137   0.0037539   0.0001358
   45   0.1241277   0.0056577  -0.2864778  -0.0023241  -0.0000245   0.0040316
   46   0.0120913  -0.0002979   0.0153842   0.0007252   0.0000309  -0.0004557
   47   0.0003414   0.0032527   0.0005121   0.0000276  -0.0041413  -0.0001126
   48  -0.0144167   0.0003820  -0.0173659   0.0001009  -0.0001084   0.0008870
   49   0.7383084   0.0029631   0.0001987  -0.3389112  -0.0015492  -0.0009966
   50   0.0029631   0.1336997  -0.0116860  -0.0015356  -0.0367798   0.0004616
   51   0.0001987  -0.0116860   0.6635287  -0.0010140   0.0004913  -0.0584594
   52  -0.3389112  -0.0015356  -0.0010140   0.3583515   0.0016819   0.0010905
   53  -0.0015492  -0.0367798   0.0004913   0.0016819   0.0252505  -0.0007056
   54  -0.0009966   0.0004616  -0.0584594   0.0010905  -0.0007056   0.0581988
   55  -0.1786252   0.0007543  -0.0557952  -0.0109697   0.0005143  -0.0284922
   56   0.0021709  -0.0611496   0.0045907  -0.0001196   0.0037608  -0.0001365
   57  -0.1233334   0.0043917  -0.2877797   0.0022057  -0.0000222   0.0038099
   58   0.0120808   0.0003771  -0.0151633   0.0007254   0.0000176   0.0004503
   59  -0.0002607   0.0032621   0.0004010   0.0000278  -0.0041471  -0.0001083
   60   0.0146547   0.0005271  -0.0174149  -0.0001009  -0.0001139   0.0008967
   61  -0.0284158   0.0016852  -0.0850969   0.0009391   0.0000529  -0.0020439
   62   0.0004747   0.0064167  -0.0009059   0.0000118   0.0069055   0.0002091
   63  -0.0273047  -0.0006804   0.0310775  -0.0022940   0.0002017  -0.0033195
   64  -0.0037987  -0.0001523   0.0056121  -0.0005643   0.0000240  -0.0013606
   65  -0.0000080   0.0045962   0.0000700   0.0000022   0.0000342   0.0000145
   66  -0.0011452  -0.0000011   0.0042355  -0.0002198   0.0000151  -0.0008111
           55          56          57          58          59          60
    1   0.0014650  -0.0000048   0.0020539  -0.0001963   0.0000047  -0.0001925
    2  -0.0000496   0.0059019   0.0002685  -0.0000315   0.0002806   0.0000050
    3   0.0022213   0.0002328  -0.0045370   0.0012665   0.0000170   0.0002434
    4  -0.0006028   0.0009124   0.0003517  -0.0002038   0.0000445   0.0000007
    5   0.0003969  -0.0002911  -0.0008847   0.0002800   0.0001340  -0.0000223
    6  -0.0000050  -0.0000076   0.0000963  -0.0000134   0.0000669   0.0000276
    7   0.0003964   0.0001093  -0.0002316   0.0000627   0.0000114   0.0000142
    8   0.0000663   0.0000378   0.0003550  -0.0001115  -0.0001156   0.0000024
    9  -0.0002301  -0.0000448  -0.0001853   0.0000327  -0.0000169   0.0000044
   10   0.0000414  -0.0000506  -0.0000597   0.0000124   0.0000239   0.0000113
   11   0.0000283   0.0002372  -0.0000774   0.0000135   0.0000031   0.0000077
   12  -0.0000419   0.0001050   0.0002126  -0.0000671   0.0000236  -0.0000242
   13  -0.0000141   0.0001246   0.0000677  -0.0000407  -0.0000072   0.0000065
   14  -0.0000540   0.0000309   0.0000835  -0.0000419  -0.0000097   0.0000038
   15   0.0000016  -0.0000134   0.0000119  -0.0000043  -0.0000057   0.0000013
   16  -0.0000316  -0.0000063   0.0002501  -0.0000636  -0.0000014  -0.0000193
   17   0.0000012   0.0000241   0.0000003  -0.0000002  -0.0000064  -0.0000002
   18  -0.0000165  -0.0000022  -0.0000801   0.0000257  -0.0000029   0.0000001
   19   0.0000118   0.0000008  -0.0000137   0.0000031   0.0000000   0.0000010
   20   0.0000002   0.0000016  -0.0000001   0.0000001  -0.0000016  -0.0000001
   21  -0.0000029   0.0000002   0.0000023  -0.0000015  -0.0000000  -0.0000009
   22   0.0000383   0.0000534  -0.0000597   0.0000135  -0.0000216   0.0000106
   23  -0.0000296   0.0002360   0.0000916  -0.0000130   0.0000013  -0.0000074
   24  -0.0000509  -0.0001171   0.0002051  -0.0000640  -0.0000167  -0.0000246
   25  -0.0000093  -0.0001248   0.0000605  -0.0000397   0.0000060   0.0000068
   26   0.0000573   0.0000342  -0.0000839   0.0000433  -0.0000084  -0.0000046
   27   0.0000047   0.0000141   0.0000101  -0.0000038   0.0000044   0.0000015
   28  -0.0006341  -0.0009477   0.0002840  -0.0002034  -0.0000450  -0.0000017
   29  -0.0004221  -0.0003389   0.0008561  -0.0002786   0.0001344   0.0000300
   30  -0.0000317   0.0000005   0.0001079  -0.0000215  -0.0000721   0.0000267
   31   0.0004717  -0.0000826  -0.0002202   0.0000674  -0.0000179   0.0000133
   32  -0.0001188   0.0000623  -0.0003785   0.0001117  -0.0001148  -0.0000096
   33  -0.0002466   0.0000478  -0.0001960   0.0000331   0.0000189   0.0000055
   34  -0.0238263  -0.0006550   0.0254801  -0.0048924  -0.0000249  -0.0008075
   35  -0.0016539   0.0066065  -0.0005831   0.0000055   0.0052747   0.0000914
   36   0.0724858  -0.0003492   0.0309467  -0.0012581   0.0000836   0.0012683
   37  -0.0555575   0.0005053  -0.0313471  -0.0009613  -0.0000040  -0.0009699
   38   0.0004580  -0.0036048   0.0001835   0.0000230  -0.0007036  -0.0000242
   39  -0.0304588   0.0002011  -0.0158743  -0.0010260  -0.0000325   0.0001552
   40   0.0013553  -0.0000409   0.0023067   0.0001796   0.0000022   0.0001353
   41   0.0000255  -0.0009052   0.0000407   0.0000035  -0.0005259  -0.0000116
   42   0.0007924   0.0000217  -0.0021151   0.0000143  -0.0000142   0.0000143
   43   0.0639167  -0.0003149   0.0233689  -0.0009551   0.0000618  -0.0036149
   44   0.0006875   0.0076678   0.0014913   0.0000300   0.0067288   0.0001910
   45  -0.0224032   0.0013708  -0.0572291  -0.0032585   0.0001756  -0.0026136
   46  -0.0010118  -0.0001080   0.0032697   0.0004330  -0.0000139   0.0007362
   47  -0.0001126   0.0067243   0.0002211   0.0000168   0.0001905   0.0000253
   48   0.0036238   0.0002228  -0.0025528  -0.0007260   0.0000169  -0.0007755
   49  -0.1786252   0.0021709  -0.1233334   0.0120808  -0.0002607   0.0146547
   50   0.0007543  -0.0611496   0.0043917   0.0003771   0.0032621   0.0005271
   51  -0.0557952   0.0045907  -0.2877797  -0.0151633   0.0004010  -0.0174149
   52  -0.0109697  -0.0001196   0.0022057   0.0007254   0.0000278  -0.0001009
   53   0.0005143   0.0037608  -0.0000222   0.0000176  -0.0041471  -0.0001139
   54  -0.0284922  -0.0001365   0.0038099   0.0004503  -0.0001083   0.0008967
   55   0.6712859   0.0031218  -0.0357620  -0.1260296  -0.0032671   0.1251099
   56   0.0031218   0.1267138  -0.0134385  -0.0031513  -0.0345767   0.0058481
   57  -0.0357620  -0.0134385   0.7375745   0.1220718   0.0058608  -0.2729799
   58  -0.1260296  -0.0031513   0.1220718   0.1314901   0.0033944  -0.1307632
   59  -0.0032671  -0.0345767   0.0058608   0.0033944   0.0241027  -0.0064461
   60   0.1251099   0.0058481  -0.2729799  -0.1307632  -0.0064461   0.2880472
   61  -0.3218109  -0.0021501   0.0486484  -0.0124143   0.0000579  -0.0032749
   62  -0.0005321  -0.0616855   0.0013109  -0.0006915   0.0026196   0.0000007
   63  -0.0172785   0.0010342  -0.1116360   0.0280317   0.0001267   0.0018777
   64  -0.0198588   0.0007596  -0.0393927   0.0009323   0.0000292  -0.0009554
   65   0.0001277   0.0045106   0.0003134   0.0000030  -0.0025219  -0.0000926
   66  -0.0134248   0.0004199  -0.0178117   0.0004446  -0.0000801   0.0012637
           61          62          63          64          65          66
    1  -0.0223057  -0.0002420   0.0106534  -0.0018802   0.0000310  -0.0026475
    2  -0.0006086   0.0031449  -0.0000520  -0.0000461  -0.0023142   0.0000016
    3   0.0264766  -0.0001443   0.0053737   0.0024933  -0.0000403  -0.0013339
    4  -0.0010674  -0.0000474  -0.0033075   0.0003643  -0.0005917   0.0011555
    5   0.0030335  -0.0008618   0.0005441   0.0000199  -0.0001989  -0.0005946
    6   0.0000328  -0.0010959  -0.0010213   0.0012717   0.0005750  -0.0008790
    7   0.0003591  -0.0013820  -0.0000265  -0.0001006  -0.0000747  -0.0001333
    8  -0.0011178  -0.0009282  -0.0006946   0.0001487   0.0003444   0.0000378
    9   0.0007177   0.0006408  -0.0001601   0.0000682   0.0000688   0.0003119
   10  -0.0003443   0.0000280   0.0001653   0.0004156   0.0002390  -0.0002708
   11   0.0000237  -0.0000725  -0.0002211   0.0002255  -0.0001253   0.0000876
   12  -0.0007258  -0.0001937  -0.0002437  -0.0001230  -0.0000242   0.0000295
   13  -0.0002371  -0.0000294  -0.0006700   0.0000685  -0.0000450   0.0002201
   14  -0.0001700   0.0000301  -0.0005204  -0.0000050  -0.0000043   0.0001893
   15  -0.0000589   0.0001013   0.0000139   0.0000042  -0.0000199  -0.0000313
   16  -0.0002729   0.0000255  -0.0005319  -0.0001401  -0.0000045   0.0002970
   17   0.0000069   0.0000916   0.0000089  -0.0000092   0.0001318   0.0000098
   18   0.0001513   0.0000035   0.0002180  -0.0001360  -0.0000014   0.0000567
   19   0.0000246  -0.0000005  -0.0000115   0.0000083  -0.0000001   0.0000047
   20   0.0000001  -0.0000192  -0.0000001  -0.0000004   0.0000088   0.0000004
   21  -0.0000432   0.0000005   0.0000136   0.0000034   0.0000005  -0.0000396
   22  -0.0003551  -0.0000655   0.0001569   0.0004420  -0.0002317  -0.0003128
   23  -0.0000311  -0.0000820   0.0002187  -0.0002184  -0.0001188  -0.0000996
   24  -0.0006919   0.0001939  -0.0002434  -0.0001313   0.0000253   0.0000298
   25  -0.0002291   0.0000572  -0.0006627   0.0000679   0.0000369   0.0002220
   26   0.0001693   0.0000159   0.0005398   0.0000017   0.0000009  -0.0001971
   27  -0.0000572  -0.0001059   0.0000233   0.0000064   0.0000215  -0.0000343
   28  -0.0010102   0.0001998  -0.0033184   0.0003202   0.0005599   0.0012460
   29  -0.0029702  -0.0009212  -0.0005558  -0.0000133  -0.0002290   0.0005851
   30  -0.0000376   0.0011562  -0.0010030   0.0013410  -0.0005703  -0.0009384
   31   0.0003034   0.0014884   0.0000710  -0.0001304   0.0001100  -0.0001374
   32   0.0011661  -0.0010877   0.0006644  -0.0001235   0.0002951  -0.0000532
   33   0.0007525  -0.0007156  -0.0001806   0.0001177  -0.0001614   0.0002866
   34  -0.1704128  -0.0026838   0.1189059   0.0048419   0.0004470  -0.0199968
   35  -0.0013083  -0.0589707   0.0039157  -0.0000259   0.0036379   0.0007978
   36   0.0569709   0.0037998  -0.2310551   0.0025330   0.0009551  -0.0382460
   37   0.0690219   0.0009802  -0.0311338  -0.0022912  -0.0001513   0.0049188
   38  -0.0004755   0.0052705   0.0014031  -0.0000383   0.0044773   0.0000319
   39   0.0321814   0.0016589  -0.0653927   0.0010422   0.0000347   0.0012601
   40  -0.0022384  -0.0000175  -0.0010717   0.0004344   0.0000027  -0.0000264
   41   0.0000673   0.0044682   0.0000966  -0.0000023   0.0001053   0.0000552
   42  -0.0049553   0.0000859   0.0012101   0.0000498   0.0000464  -0.0022283
   43  -0.0559672  -0.0008835   0.0301749   0.0013815   0.0000673  -0.0007669
   44  -0.0008454  -0.0036173   0.0003449   0.0000574  -0.0009013   0.0000357
   45   0.0310503   0.0003970  -0.0153444  -0.0022813   0.0000050  -0.0021482
   46  -0.0009780  -0.0000234   0.0010167   0.0001811   0.0000035  -0.0000130
   47  -0.0000357  -0.0007003  -0.0000164   0.0000054  -0.0005298  -0.0000102
   48   0.0009550  -0.0000155   0.0001712  -0.0001335  -0.0000126   0.0000138
   49  -0.0284158   0.0004747  -0.0273047  -0.0037987  -0.0000080  -0.0011452
   50   0.0016852   0.0064167  -0.0006804  -0.0001523   0.0045962  -0.0000011
   51  -0.0850969  -0.0009059   0.0310775   0.0056121   0.0000700   0.0042355
   52   0.0009391   0.0000118  -0.0022940  -0.0005643   0.0000022  -0.0002198
   53   0.0000529   0.0069055   0.0002017   0.0000240   0.0000342   0.0000151
   54  -0.0020439   0.0002091  -0.0033195  -0.0013606   0.0000145  -0.0008111
   55  -0.3218109  -0.0005321  -0.0172785  -0.0198588   0.0001277  -0.0134248
   56  -0.0021501  -0.0616855   0.0010342   0.0007596   0.0045106   0.0004199
   57   0.0486484   0.0013109  -0.1116360  -0.0393927   0.0003134  -0.0178117
   58  -0.0124143  -0.0006915   0.0280317   0.0009323   0.0000030   0.0004446
   59   0.0000579   0.0026196   0.0001267   0.0000292  -0.0025219  -0.0000801
   60  -0.0032749   0.0000007   0.0018777  -0.0009554  -0.0000926   0.0012637
   61   0.6141695   0.0024321  -0.0535070  -0.0667585   0.0010165  -0.0474442
   62   0.0024321   0.1235884  -0.0081803   0.0009028  -0.0236058   0.0017989
   63  -0.0535070  -0.0081803   0.5160000  -0.0480596   0.0018230  -0.1263791
   64  -0.0667585   0.0009028  -0.0480596   0.0860645  -0.0015396   0.0780304
   65   0.0010165  -0.0236058   0.0018230  -0.0015396   0.0124068  -0.0030304
   66  -0.0474442   0.0017989  -0.1263791   0.0780304  -0.0030304   0.1833932
 **********************************************************************
 **                                                                  **
 **                       VIBRATIONAL ANALYSIS                       **
 **                       --------------------                       **
 **                                                                  **
 **        VIBRATIONAL FREQUENCIES (CM**-1) AND NORMAL MODES         **
 **     FORCE CONSTANTS (mDYN/ANGSTROM) AND REDUCED MASSES (AMU)     **
 **                  INFRARED INTENSITIES (KM/MOL)                   **
 **                                                                  **
 **********************************************************************


 Mode:                 1                      2                      3
 Frequency:        31.29                  44.55                  55.34
 Force Cnst:      0.0133                 0.0202                 0.0124
 Red. Mass:      23.0691                17.2762                 6.8786
 IR Active:          YES                    YES                    YES
 IR Intens:        0.000                  0.266                  1.115
 Raman Active:       YES                    YES                    YES
               X      Y      Z        X      Y      Z        X      Y      Z
 C         -0.000 -0.000 -0.001   -0.000  0.004 -0.150   -0.000 -0.064 -0.003
 C         -0.001 -0.001  0.094    0.001  0.002 -0.098   -0.033 -0.042 -0.002
 Cl        -0.002 -0.003  0.186    0.003  0.005 -0.246   -0.075 -0.065 -0.007
 C         -0.001 -0.001  0.113    0.001 -0.002  0.098   -0.034  0.000  0.002
 Cl        -0.001 -0.003  0.280    0.004 -0.005  0.260   -0.083  0.031  0.005
 C         -0.000 -0.000 -0.001   -0.000 -0.004  0.207    0.001  0.020  0.004
 H         -0.000  0.000 -0.002   -0.000 -0.007  0.376    0.001  0.051  0.008
 C         -0.000  0.001 -0.115   -0.002 -0.002  0.097    0.035 -0.000  0.002
 Cl        -0.000  0.003 -0.281   -0.004 -0.005  0.256    0.084  0.029  0.004
 C         -0.000  0.001 -0.095   -0.001  0.002 -0.100    0.033 -0.043 -0.003
 Cl        -0.001  0.002 -0.183   -0.003  0.005 -0.247    0.074 -0.066 -0.007
 C         -0.000 -0.001 -0.001   -0.000  0.002 -0.082    0.000 -0.046 -0.002
 C         -0.001 -0.185 -0.004   -0.111 -0.001 -0.012   -0.001  0.036  0.001
 Cl         0.001 -0.425 -0.008   -0.259  0.010 -0.092   -0.002 -0.129 -0.003
 C         -0.000 -0.190 -0.003   -0.114 -0.012  0.122   -0.002  0.268  0.007
 H         -0.001 -0.339 -0.006   -0.204 -0.015  0.172   -0.003  0.349  0.009
 C          0.000 -0.003  0.002   -0.001 -0.019  0.187   -0.001  0.402  0.011
 H          0.000 -0.005  0.004   -0.001 -0.029  0.288   -0.002  0.600  0.016
 C          0.001  0.186  0.006    0.112 -0.013  0.123    0.000  0.269  0.007
 H          0.001  0.334  0.009    0.202 -0.017  0.173    0.001  0.351  0.010
 C          0.001  0.184  0.004    0.110 -0.002 -0.011    0.001  0.038  0.001
 Cl         0.004  0.429  0.007    0.259  0.008 -0.091    0.003 -0.126 -0.003
 TransDip  -0.000 -0.000  0.000   -0.000 -0.001  0.016   -0.000  0.034  0.001

 Mode:                 4                      5                      6
 Frequency:        70.85                  92.88                  95.73
 Force Cnst:      0.1005                 0.1422                 0.1441
 Red. Mass:      33.9814                27.9811                26.6850
 IR Active:          YES                    YES                    YES
 IR Intens:        0.000                  0.024                  0.011
 Raman Active:       YES                    YES                    YES
               X      Y      Z        X      Y      Z        X      Y      Z
 C         -0.000 -0.001 -0.003    0.000 -0.223 -0.039   -0.000  0.042 -0.188
 C         -0.001 -0.002  0.101   -0.058 -0.195 -0.013    0.010  0.035 -0.053
 Cl        -0.002 -0.008  0.523   -0.170 -0.265  0.078    0.029  0.042  0.435
 C         -0.001  0.000 -0.079   -0.064 -0.113 -0.017    0.011  0.021 -0.082
 Cl        -0.002  0.005 -0.452   -0.179 -0.048  0.014    0.031  0.008  0.083
 C         -0.000 -0.000 -0.002    0.001 -0.075 -0.033   -0.000  0.015 -0.167
 H         -0.000  0.000 -0.001    0.002 -0.016 -0.039   -0.001  0.005 -0.198
 C          0.000 -0.002  0.077    0.066 -0.114 -0.017   -0.012  0.021 -0.082
 Cl         0.001 -0.006  0.456    0.181 -0.051  0.011   -0.032  0.008  0.077
 C          0.000  0.000 -0.104    0.058 -0.196 -0.011   -0.010  0.035 -0.050
 Cl         0.000  0.005 -0.515    0.166 -0.266  0.086   -0.030  0.042  0.443
 C         -0.000 -0.001 -0.003    0.000 -0.159 -0.046   -0.000  0.031 -0.220
 C         -0.001 -0.024 -0.003   -0.012  0.015 -0.035   -0.071  0.001 -0.181
 Cl        -0.002 -0.062 -0.004   -0.043  0.469 -0.044   -0.230 -0.080 -0.277
 C         -0.001 -0.026 -0.001   -0.013  0.058 -0.016   -0.076 -0.004 -0.077
 H         -0.002 -0.048 -0.001   -0.025  0.170 -0.007   -0.140 -0.022 -0.042
 C          0.000  0.000  0.001    0.000  0.018 -0.009   -0.001  0.004 -0.034
 H          0.000  0.001  0.002    0.000  0.044  0.003   -0.001  0.002  0.032
 C          0.002  0.027  0.000    0.013  0.054 -0.015    0.075 -0.005 -0.076
 H          0.003  0.050  0.002    0.024  0.164 -0.007    0.139 -0.025 -0.041
 C          0.002  0.024 -0.001    0.013  0.013 -0.035    0.071 -0.000 -0.180
 Cl         0.005  0.067 -0.003    0.043  0.465 -0.045    0.233 -0.086 -0.276
 TransDip  -0.000  0.000  0.000    0.000  0.005  0.001   -0.000 -0.001  0.003

 Mode:                 7                      8                      9
 Frequency:       140.63                 164.97                 199.68
 Force Cnst:      0.3215                 0.1658                 0.7505
 Red. Mass:      27.5905                10.3396                31.9453
 IR Active:          YES                    YES                    YES
 IR Intens:        0.004                  0.302                  0.056
 Raman Active:       YES                    YES                    YES
               X      Y      Z        X      Y      Z        X      Y      Z
 C         -0.012 -0.000  0.002   -0.000 -0.001  0.094   -0.048  0.002  0.000
 C         -0.089  0.008  0.002   -0.000 -0.002  0.173   -0.101  0.042  0.001
 Cl        -0.260 -0.085 -0.004    0.001  0.000  0.009   -0.367 -0.096 -0.002
 C         -0.103  0.020  0.003    0.000 -0.004  0.330   -0.091  0.018 -0.000
 Cl        -0.254  0.105 -0.001    0.001  0.001 -0.185    0.438 -0.326 -0.004
 C         -0.104 -0.000  0.004    0.000 -0.006  0.525   -0.174  0.002 -0.001
 H         -0.102 -0.000  0.004    0.000 -0.007  0.584   -0.176  0.002 -0.001
 C         -0.104 -0.020  0.003    0.000 -0.003  0.330   -0.093 -0.013 -0.001
 Cl        -0.256 -0.102 -0.003    0.001  0.003 -0.184    0.434  0.318  0.004
 C         -0.090 -0.008  0.003    0.000 -0.002  0.173   -0.102 -0.037 -0.001
 Cl        -0.255  0.085  0.002    0.001 -0.000  0.008   -0.357  0.100  0.002
 C          0.060  0.002 -0.000   -0.000  0.001 -0.038   -0.048  0.003  0.000
 C          0.156  0.003 -0.024   -0.002  0.000 -0.040   -0.030  0.005  0.000
 Cl         0.439 -0.001  0.129   -0.071  0.001 -0.081    0.068 -0.003  0.060
 C          0.164  0.002 -0.033   -0.005  0.000 -0.018   -0.031  0.006 -0.007
 H          0.134  0.001 -0.017   -0.013  0.000 -0.013   -0.034  0.010 -0.006
 C          0.195 -0.003 -0.000   -0.001  0.001 -0.016   -0.026 -0.001 -0.000
 H          0.195 -0.005 -0.001   -0.001  0.002 -0.014   -0.026 -0.003 -0.000
 C          0.163 -0.004  0.033    0.004  0.001 -0.018   -0.031 -0.007  0.007
 H          0.133 -0.008  0.016    0.012  0.001 -0.013   -0.035 -0.014  0.005
 C          0.155 -0.001  0.023    0.001  0.001 -0.040   -0.031 -0.001 -0.000
 Cl         0.441 -0.000 -0.128    0.069  0.001 -0.081    0.068  0.002 -0.060
 TransDip  -0.002 -0.000  0.000   -0.000 -0.000  0.018   -0.008 -0.000 -0.000

 Mode:                10                     11                     12
 Frequency:       201.94                 216.24                 222.39
 Force Cnst:      0.1092                 0.8742                 0.6180
 Red. Mass:       4.5470                31.7311                21.2086
 IR Active:          YES                    YES                    YES
 IR Intens:        0.000                  0.193                  0.652
 Raman Active:       YES                    YES                    YES
               X      Y      Z        X      Y      Z        X      Y      Z
 C         -0.001  0.000 -0.000   -0.012 -0.092 -0.001    0.202 -0.004 -0.001
 C         -0.000  0.000 -0.006    0.018 -0.141 -0.001    0.161 -0.023 -0.000
 Cl         0.002  0.002  0.000    0.475  0.080  0.001   -0.197 -0.259 -0.002
 C         -0.000 -0.000 -0.003   -0.017 -0.151 -0.001    0.165  0.026  0.001
 Cl        -0.001  0.000  0.001   -0.448  0.072  0.001   -0.011  0.166  0.002
 C         -0.000  0.000  0.000   -0.012 -0.118 -0.000    0.171 -0.006  0.002
 H         -0.000  0.000  0.000   -0.012 -0.126  0.000    0.174 -0.007  0.003
 C         -0.000  0.000  0.003   -0.005 -0.148 -0.001    0.163 -0.039  0.001
 Cl        -0.001 -0.000 -0.001    0.456  0.087  0.001    0.018 -0.160 -0.002
 C         -0.000  0.000  0.006   -0.040 -0.144 -0.002    0.157  0.010 -0.000
 Cl         0.002 -0.001 -0.000   -0.460  0.062  0.001   -0.226  0.266  0.003
 C         -0.001 -0.000 -0.000   -0.012 -0.017 -0.000    0.210  0.003  0.000
 C         -0.001  0.152  0.004   -0.009  0.003  0.001    0.181  0.006 -0.014
 Cl         0.000 -0.088 -0.000    0.011 -0.001  0.014   -0.172  0.002 -0.252
 C         -0.002  0.338  0.007   -0.010 -0.010 -0.001    0.189  0.007  0.019
 H         -0.003  0.596  0.013   -0.010 -0.012 -0.001    0.190  0.012  0.020
 C         -0.001  0.000 -0.001   -0.009 -0.030 -0.001    0.185 -0.003  0.001
 H         -0.001  0.001 -0.001   -0.009 -0.052 -0.001    0.186 -0.008  0.001
 C         -0.000 -0.338 -0.007   -0.010 -0.009  0.001    0.190 -0.008 -0.018
 H          0.001 -0.595 -0.013   -0.010 -0.010  0.001    0.191 -0.016 -0.019
 C         -0.001 -0.153 -0.003   -0.010  0.004 -0.001    0.182  0.000  0.015
 Cl         0.000  0.087  0.000    0.011 -0.001 -0.014   -0.173 -0.004  0.250
 TransDip  -0.000  0.000 -0.000   -0.001  0.014  0.000    0.026  0.000  0.000

 Mode:                13                     14                     15
 Frequency:       283.96                 302.16                 307.20
 Force Cnst:      0.8811                 0.3796                 0.4735
 Red. Mass:      18.5459                 7.0565                 8.5152
 IR Active:          YES                    YES                    YES
 IR Intens:        0.012                  0.462                  0.913
 Raman Active:       YES                    YES                    YES
               X      Y      Z        X      Y      Z        X      Y      Z
 C          0.045 -0.001 -0.002   -0.000 -0.004  0.353   -0.001  0.009 -0.011
 C          0.155 -0.076 -0.001    0.003 -0.005  0.314    0.096 -0.058 -0.010
 Cl         0.011 -0.245 -0.003    0.001 -0.005 -0.057    0.018 -0.167 -0.000
 C          0.183 -0.006  0.001    0.003 -0.000  0.019    0.087  0.013 -0.000
 Cl         0.055  0.145  0.001    0.000  0.002  0.019    0.017  0.090  0.000
 C          0.234 -0.001  0.002    0.001  0.003 -0.305    0.002 -0.020  0.010
 H          0.236  0.000  0.004    0.001  0.004 -0.668    0.001 -0.127  0.021
 C          0.185  0.005 -0.000   -0.002 -0.000  0.019   -0.085  0.017 -0.001
 Cl         0.049 -0.145 -0.002    0.000  0.002  0.020   -0.016  0.090  0.000
 C          0.158  0.076 -0.002   -0.002 -0.005  0.314   -0.095 -0.053 -0.011
 Cl         0.011  0.252  0.004    0.000 -0.003 -0.057   -0.016 -0.163 -0.000
 C         -0.083 -0.010 -0.001    0.000  0.009  0.081   -0.001  0.356  0.004
 C         -0.195 -0.011  0.093    0.081  0.008  0.024   -0.006  0.337  0.007
 Cl        -0.021 -0.004  0.314   -0.078 -0.000 -0.074    0.001 -0.051  0.005
 C         -0.216 -0.003  0.033    0.083  0.002 -0.018   -0.005  0.050  0.002
 H         -0.148  0.002 -0.006    0.138 -0.003 -0.048   -0.005 -0.160 -0.002
 C         -0.275  0.005 -0.001   -0.000 -0.004 -0.072   -0.002 -0.213 -0.003
 H         -0.275  0.015  0.000   -0.000 -0.012 -0.157    0.001 -0.640 -0.009
 C         -0.215  0.001 -0.034   -0.083  0.001 -0.019    0.001  0.049  0.000
 H         -0.147  0.007  0.005   -0.137 -0.004 -0.049    0.005 -0.161 -0.003
 C         -0.194 -0.007 -0.095   -0.082  0.008  0.022    0.000  0.337  0.004
 Cl        -0.020  0.007 -0.312    0.077 -0.000 -0.075   -0.003 -0.050 -0.003
 TransDip  -0.003  0.001  0.000    0.000 -0.001 -0.022    0.000 -0.031 -0.000

 Mode:                16                     17                     18
 Frequency:       323.92                 349.40                 350.53
 Force Cnst:      0.9278                 0.9259                 2.0548
 Red. Mass:      15.0076                12.8729                28.3849
 IR Active:          YES                    YES                    YES
 IR Intens:        0.346                  0.000                  0.003
 Raman Active:       YES                    YES                    YES
               X      Y      Z        X      Y      Z        X      Y      Z
 C          0.000 -0.094 -0.000    0.012  0.000  0.001   -0.085  0.000 -0.001
 C          0.087 -0.094 -0.001   -0.002  0.034 -0.477    0.011 -0.182 -0.164
 Cl         0.155 -0.172 -0.002   -0.028  0.053  0.074    0.177 -0.353  0.021
 C          0.107  0.125  0.000    0.007  0.034 -0.499   -0.046 -0.188 -0.171
 Cl         0.176  0.241  0.003    0.031  0.058  0.077   -0.207 -0.389  0.022
 C         -0.001  0.092  0.001   -0.012 -0.000  0.000    0.083 -0.001 -0.000
 H         -0.002 -0.069 -0.002   -0.011  0.000  0.001    0.076 -0.000 -0.000
 C         -0.106  0.126  0.004    0.007 -0.036  0.499   -0.042  0.189  0.170
 Cl        -0.172  0.244  0.003    0.032 -0.060 -0.077   -0.200  0.393 -0.021
 C         -0.090 -0.094  0.002   -0.002 -0.034  0.477    0.014  0.182  0.162
 Cl        -0.161 -0.174 -0.002   -0.028 -0.052 -0.074    0.182  0.351 -0.020
 C          0.000 -0.261 -0.005    0.007  0.001  0.000   -0.046 -0.003 -0.000
 C          0.002 -0.284 -0.006   -0.000  0.014  0.007    0.002  0.001 -0.040
 Cl         0.001  0.039 -0.002   -0.005  0.000  0.012    0.036  0.002 -0.078
 C          0.001 -0.053 -0.001   -0.001 -0.013  0.003    0.004 -0.005 -0.021
 H          0.000  0.112  0.003    0.004 -0.035 -0.000   -0.027 -0.010 -0.004
 C          0.000  0.183  0.004   -0.005 -0.001 -0.000    0.029  0.002  0.000
 H         -0.002  0.552  0.012   -0.005 -0.004 -0.000    0.029  0.008  0.001
 C          0.000 -0.052  0.000   -0.001  0.014 -0.003    0.005  0.003  0.022
 H         -0.002  0.113  0.003    0.003  0.034  0.000   -0.027  0.012  0.004
 C          0.001 -0.284 -0.004   -0.001 -0.010 -0.006    0.002 -0.009  0.040
 Cl         0.000  0.038  0.003   -0.005 -0.001 -0.012    0.035 -0.001  0.079
 TransDip  -0.000  0.019  0.001    0.000 -0.000 -0.000   -0.002  0.000  0.000

 Mode:                19                     20                     21
 Frequency:       401.30                 426.29                 461.84
 Force Cnst:      0.6075                 1.4898                 0.9144
 Red. Mass:       6.4022                13.9148                 7.2760
 IR Active:          YES                    YES                    YES
 IR Intens:        1.869                 11.470                  6.431
 Raman Active:       YES                    YES                    YES
               X      Y      Z        X      Y      Z        X      Y      Z
 C         -0.000  0.001 -0.007   -0.163  0.001  0.000    0.001  0.003 -0.169
 C          0.000 -0.001  0.105   -0.042 -0.043  0.001    0.001 -0.001  0.146
 Cl        -0.000 -0.000 -0.010    0.041 -0.066 -0.001   -0.000  0.000 -0.011
 C          0.000 -0.001  0.054   -0.008  0.018  0.001    0.001 -0.002  0.150
 Cl        -0.000  0.000 -0.002    0.086  0.117  0.001   -0.000 -0.000 -0.008
 C          0.000  0.001 -0.096   -0.007  0.000 -0.000    0.000  0.002 -0.171
 H          0.000  0.003 -0.276   -0.006  0.001 -0.001    0.000  0.006 -0.565
 C         -0.000 -0.001  0.055   -0.008 -0.018 -0.000   -0.000 -0.002  0.151
 Cl         0.000 -0.000 -0.002    0.083 -0.118 -0.001   -0.000  0.000 -0.008
 C         -0.000 -0.001  0.106   -0.041  0.043  0.001   -0.000 -0.002  0.146
 Cl         0.000 -0.000 -0.010    0.042  0.066  0.001   -0.000 -0.000 -0.011
 C          0.000  0.003 -0.129   -0.275  0.001 -0.000    0.001  0.002 -0.198
 C         -0.080  0.001 -0.093   -0.210  0.005 -0.145   -0.194  0.000 -0.111
 Cl         0.148  0.002 -0.104    0.182  0.005 -0.241   -0.031 -0.002  0.138
 C         -0.120 -0.004  0.197   -0.262  0.003 -0.086   -0.202  0.004 -0.190
 H         -0.323 -0.005  0.308   -0.367  0.002 -0.033   -0.233  0.006 -0.174
 C         -0.001 -0.006  0.314   -0.218 -0.002 -0.002    0.000  0.002 -0.089
 H         -0.002 -0.008  0.416   -0.222 -0.006 -0.002   -0.000 -0.004  0.160
 C          0.117 -0.005  0.198   -0.264 -0.003  0.083    0.203  0.004 -0.188
 H          0.319 -0.008  0.310   -0.369 -0.005  0.028    0.234  0.003 -0.173
 C          0.080  0.003 -0.092   -0.212 -0.000  0.144    0.194  0.004 -0.109
 Cl        -0.147  0.002 -0.104    0.181 -0.005  0.243    0.030 -0.003  0.138
 TransDip  -0.001 -0.001  0.044   -0.108 -0.000 -0.000    0.000  0.002 -0.081

 Mode:                22                     23                     24
 Frequency:       504.84                 537.32                 543.01
 Force Cnst:      0.7388                 2.0001                 0.9344
 Red. Mass:       4.9201                11.7581                 5.3787
 IR Active:          YES                    YES                    YES
 IR Intens:        0.521                  8.567                  0.000
 Raman Active:       YES                    YES                    YES
               X      Y      Z        X      Y      Z        X      Y      Z
 C         -0.001  0.161  0.003    0.155  0.001 -0.001    0.000 -0.000 -0.003
 C          0.120  0.063 -0.000    0.215  0.011 -0.001    0.001 -0.000 -0.005
 Cl        -0.035 -0.019 -0.000   -0.127  0.148  0.002   -0.001  0.001 -0.001
 C          0.118 -0.058 -0.002    0.271 -0.101 -0.001    0.001 -0.001  0.023
 Cl        -0.040  0.002  0.000   -0.091 -0.113 -0.001   -0.000 -0.001 -0.002
 C         -0.003 -0.133 -0.000    0.469 -0.007 -0.001    0.002  0.001 -0.002
 H         -0.004 -0.271  0.001    0.474 -0.011 -0.002    0.002  0.001 -0.007
 C         -0.121 -0.057 -0.002    0.267  0.094  0.002    0.002  0.001 -0.018
 Cl         0.042 -0.001  0.000   -0.088  0.115  0.001   -0.000  0.000  0.002
 C         -0.121  0.065  0.000    0.209 -0.012  0.001    0.001 -0.000  0.006
 Cl         0.036 -0.018 -0.000   -0.128 -0.145 -0.002   -0.001 -0.001  0.001
 C          0.000  0.277  0.005    0.021  0.003  0.001   -0.000 -0.000 -0.001
 C         -0.001 -0.074 -0.002   -0.078 -0.004  0.008   -0.001  0.422  0.009
 Cl        -0.000  0.011  0.001    0.047  0.001 -0.050    0.000 -0.030 -0.001
 C         -0.000 -0.179 -0.005   -0.130 -0.000  0.016    0.000 -0.131 -0.002
 H          0.000 -0.322 -0.008   -0.099  0.003 -0.004    0.002 -0.550 -0.011
 C         -0.001  0.257  0.005   -0.201  0.001 -0.001   -0.001 -0.000  0.000
 H         -0.003  0.616  0.014   -0.204  0.002 -0.002   -0.001 -0.000 -0.000
 C          0.001 -0.179 -0.004   -0.132 -0.003 -0.016   -0.002  0.132  0.004
 H          0.002 -0.320 -0.008   -0.102 -0.009  0.004   -0.004  0.551  0.013
 C          0.001 -0.075 -0.002   -0.079  0.005 -0.007    0.000 -0.422 -0.009
 Cl        -0.000  0.011  0.000    0.046 -0.001  0.050    0.000  0.030  0.001
 TransDip  -0.002  0.023  0.000    0.094 -0.001 -0.000   -0.000 -0.000 -0.001

 Mode:                25                     26                     27
 Frequency:       584.19                 593.49                 609.23
 Force Cnst:      1.0872                 1.0225                 2.6394
 Red. Mass:       5.4070                 4.9270                12.0696
 IR Active:          YES                    YES                    YES
 IR Intens:        8.180                  0.652                  0.001
 Raman Active:       YES                    YES                    YES
               X      Y      Z        X      Y      Z        X      Y      Z
 C         -0.001 -0.058 -0.002   -0.000 -0.004  0.286    0.000 -0.000  0.008
 C         -0.131 -0.006 -0.000   -0.001 -0.001  0.090    0.000 -0.006  0.512
 Cl         0.058 -0.055 -0.001    0.000 -0.000 -0.000   -0.000  0.001 -0.033
 C         -0.180  0.153  0.002   -0.001  0.004 -0.267    0.000  0.005 -0.495
 Cl         0.005 -0.070 -0.001   -0.000 -0.001  0.010   -0.000 -0.000  0.031
 C          0.004  0.286  0.003    0.001 -0.000  0.174    0.001 -0.001  0.005
 H          0.006  0.552  0.003    0.001 -0.005  0.739    0.001 -0.001  0.024
 C          0.185  0.151  0.003    0.002  0.004 -0.279   -0.000 -0.006  0.478
 Cl        -0.007 -0.069 -0.001   -0.000 -0.000  0.011   -0.000  0.001 -0.030
 C          0.132 -0.007 -0.001    0.001 -0.001  0.102    0.000  0.006 -0.507
 Cl        -0.059 -0.055 -0.001   -0.001 -0.000 -0.001    0.000 -0.000  0.033
 C          0.000  0.158  0.003    0.000  0.000 -0.067    0.000 -0.000 -0.002
 C         -0.000  0.060  0.001   -0.097  0.004 -0.070   -0.003  0.025 -0.001
 Cl         0.000  0.002 -0.000    0.001 -0.000  0.018    0.000 -0.003  0.000
 C          0.000 -0.134 -0.003   -0.126  0.001 -0.071   -0.004 -0.005 -0.002
 H          0.001 -0.357 -0.008   -0.178 -0.000 -0.044   -0.005 -0.027 -0.002
 C         -0.001  0.171  0.004   -0.001 -0.001  0.009   -0.000 -0.000  0.000
 H         -0.002  0.294  0.007   -0.001 -0.005  0.179   -0.000 -0.000  0.005
 C          0.000 -0.134 -0.003    0.125  0.003 -0.070    0.004  0.006 -0.002
 H          0.001 -0.358 -0.008    0.178  0.007 -0.042    0.005  0.028 -0.001
 C         -0.000  0.061  0.001    0.097 -0.002 -0.069    0.003 -0.026 -0.002
 Cl         0.000  0.002  0.000   -0.001 -0.000  0.018   -0.000  0.003  0.001
 TransDip   0.001  0.092  0.001    0.001  0.001  0.026   -0.000 -0.000  0.001

 Mode:                28                     29                     30
 Frequency:       669.29                 684.51                 744.09
 Force Cnst:      1.7394                 2.2772                 2.9605
 Red. Mass:       6.5905                 8.2489                 9.0754
 IR Active:          YES                    YES                    YES
 IR Intens:       76.609                  1.074                  3.232
 Raman Active:       YES                    YES                    YES
               X      Y      Z        X      Y      Z        X      Y      Z
 C          0.004  0.283  0.003   -0.264  0.006  0.000   -0.001 -0.010  0.541
 C          0.090  0.220  0.002   -0.040 -0.105 -0.001   -0.002  0.000 -0.348
 Cl         0.033 -0.098 -0.001   -0.022  0.025  0.000   -0.000  0.001  0.012
 C          0.041  0.145  0.002    0.051 -0.103 -0.001   -0.001 -0.004  0.205
 Cl        -0.051 -0.085 -0.001    0.019  0.017  0.000    0.001  0.001 -0.002
 C         -0.001  0.137  0.001    0.272 -0.001  0.000    0.001  0.001 -0.108
 H         -0.001  0.150  0.000    0.276 -0.001  0.000    0.001  0.005 -0.360
 C         -0.040  0.144  0.003    0.052  0.106  0.001    0.001 -0.003  0.205
 Cl         0.050 -0.086 -0.001    0.020 -0.020 -0.000   -0.000  0.000 -0.002
 C         -0.086  0.220  0.001   -0.041  0.112  0.001    0.001  0.002 -0.348
 Cl        -0.035 -0.097 -0.001   -0.023 -0.027 -0.000    0.000  0.001  0.012
 C          0.003  0.065  0.002   -0.291  0.001 -0.001    0.000  0.004  0.093
 C          0.001 -0.167 -0.001   -0.034  0.001 -0.172   -0.100 -0.003  0.039
 Cl         0.001  0.001 -0.001   -0.041 -0.001  0.049    0.014  0.001 -0.028
 C         -0.001  0.131  0.005    0.059  0.006 -0.198   -0.150  0.002 -0.096
 H          0.001  0.524  0.012   -0.212  0.008 -0.045   -0.153  0.014 -0.097
 C         -0.004 -0.177 -0.004    0.440 -0.001  0.002   -0.001 -0.003  0.002
 H         -0.005 -0.075 -0.003    0.442  0.002  0.001   -0.002  0.002  0.273
 C         -0.002  0.131  0.001    0.058 -0.002  0.198    0.151  0.004 -0.096
 H         -0.002  0.524  0.011   -0.212  0.005  0.045    0.155  0.016 -0.096
 C          0.000 -0.167 -0.005   -0.036 -0.006  0.171    0.100 -0.005  0.039
 Cl         0.000  0.001  0.001   -0.040  0.001 -0.049   -0.014  0.001 -0.028
 TransDip   0.002  0.280  0.004   -0.033  0.004 -0.000   -0.000 -0.001  0.058

 Mode:                31                     32                     33
 Frequency:       762.05                 790.31                 790.85
 Force Cnst:      0.7030                 1.6041                 1.3549
 Red. Mass:       2.0547                 4.3589                 3.6769
 IR Active:          YES                    YES                    YES
 IR Intens:        2.782                 57.868                 53.783
 Raman Active:       YES                    YES                    YES
               X      Y      Z        X      Y      Z        X      Y      Z
 C         -0.002 -0.076 -0.005   -0.001 -0.039 -0.117    0.001  0.045 -0.089
 C         -0.037 -0.079  0.001   -0.021 -0.046  0.052    0.022  0.050  0.041
 Cl        -0.005  0.019  0.000   -0.003  0.010 -0.002    0.003 -0.011 -0.002
 C         -0.037 -0.027 -0.001   -0.023 -0.015 -0.023    0.025  0.016 -0.017
 Cl         0.012  0.014  0.000    0.006  0.007  0.000   -0.007 -0.007  0.000
 C          0.001 -0.001  0.001    0.001  0.002  0.017   -0.001 -0.004  0.013
 H          0.001  0.044  0.002    0.001  0.033  0.003   -0.001 -0.036  0.002
 C          0.037 -0.027 -0.002    0.022 -0.014 -0.023   -0.024  0.015 -0.017
 Cl        -0.012  0.014  0.000   -0.006  0.007  0.000    0.006 -0.007  0.000
 C          0.035 -0.078  0.001    0.019 -0.046  0.053   -0.020  0.049  0.041
 Cl         0.006  0.019  0.000    0.003  0.010 -0.002   -0.003 -0.011 -0.002
 C          0.001  0.214  0.005   -0.000  0.160  0.186   -0.001 -0.181  0.140
 C          0.001 -0.057 -0.000   -0.083 -0.144  0.199   -0.066  0.147  0.161
 Cl         0.000 -0.000 -0.000    0.025  0.007 -0.059    0.020 -0.006 -0.047
 C          0.001 -0.016  0.000   -0.097  0.110 -0.072   -0.076 -0.116 -0.062
 H         -0.001  0.564  0.013    0.020 -0.373 -0.145    0.012  0.400 -0.099
 C         -0.000 -0.112 -0.003   -0.000  0.029 -0.031    0.001 -0.029 -0.026
 H         -0.004  0.521  0.010    0.002 -0.604  0.169   -0.003  0.636  0.157
 C         -0.000 -0.016 -0.001    0.097  0.111 -0.071    0.077 -0.115 -0.060
 H         -0.003  0.563  0.012   -0.014 -0.371 -0.145   -0.015  0.399 -0.099
 C          0.000 -0.057 -0.001    0.082 -0.143  0.198    0.063  0.147  0.163
[truncated: 25,743 more chars]
