# Supplementary material for: Quantum Chemical Investigation of Polychlorinated Dibenzodioxins, Dibenzofurans and Biphenyls: Relative Stability and Planarity Analysis
Source: Molecules. 2020 Dec 3;25(23):5697. doi: 10.3390/molecules25235697 (PMC7730433; doi:10.3390/molecules25235697)
Supplement: Supplementary file 1 [file molecules-25-05697-s001.zip › PCB/B3LYP/ClClHClClClHHHH.out]

                  Welcome to Q-Chem
     A Quantum Leap Into The Future Of Chemistry


 Q-Chem 5.2 (devel), Q-Chem, Inc., Pleasanton, CA (2019)

 Yihan Shao,  Zhengting Gan,  E. Epifanovsky,  A. T. B. Gilbert,  M. Wormit,  
 J. Kussmann,  A. W. Lange,  A. Behn,  Jia Deng,  Xintian Feng,  D. Ghosh,  
 M. Goldey,  P. R. Horn,  L. D. Jacobson,  I. Kaliman,  T. Kus,  A. Landau,  
 Jie Liu,  E. I. Proynov,  R. M. Richard,  R. P. Steele,  E. J. Sundstrom,  
 H. L. Woodcock III,  P. M. Zimmerman,  D. Zuev,  B. Albrecht,  E. Alguire,  
 S. A. Baeppler,  D. Barton,  Z. Benda,  Y. A. Bernard,  E. J. Berquist,  
 K. B. Bravaya,  H. Burton,  D. Casanova,  Chun-Min Chang,  Yunqing Chen,  
 A. Chien,  K. D. Closser,  M. P. Coons,  S. Coriani,  S. Dasgupta,  
 A. L. Dempwolff,  M. Diedenhofen,  Hainam Do,  R. G. Edgar,  Po-Tung Fang,  
 S. Faraji,  S. Fatehi,  Qingguo Feng,  K. D. Fenk,  J. Fosso-Tande,  
 J. Gayvert,  Qinghui Ge,  A. Ghysels,  G. Gidofalvi,  J. Gomes,  
 J. Gonthier,  A. Gunina,  D. Hait,  M. W. D. Hanson-Heine,  
 P. H. P. Harbach,  A. W. Hauser,  M. F. Herbst,  J. E. Herr,  
 E. G. Hohenstein,  Z. C. Holden,  Kerwin Hui,  B. C. Huynh,  T.-C. Jagau,  
 Hyunjun Ji,  B. Kaduk,  K. Khistyaev,  Jaehoon Kim,  P. Klunzinger,  K. Koh,  
 D. Kosenkov,  L. Koulias,  T. Kowalczyk,  C. M. Krauter,  A. Kunitsa,  
 Ka Un Lao,  A. Laurent,  K. V. Lawler,  Joonho Lee,  D. Lefrancois,  
 S. Lehtola,  D. S. Levine,  Yi-Pei Li,  You-Sheng Lin,  Fenglai Liu,  
 E. Livshits,  A. Luenser,  P. Manohar,  E. Mansoor,  S. F. Manzer,  
 Shan-Ping Mao,  Yuezhi Mao,  N. Mardirossian,  A. V. Marenich,  
 T. Markovich,  L. A. Martinez-Martinez,  S. A. Maurer,  N. J. Mayhall,  
 S. C. McKenzie,  J.-M. Mewes,  P. Morgante,  A. F. Morrison,  
 J. W. Mullinax,  K. Nanda,  T. S. Nguyen-Beck,  R. Olivares-Amaya,  
 J. A. Parkhill,  Zheng Pei,  T. M. Perrine,  F. Plasser,  P. Pokhilko,  
 S. Prager,  A. Prociuk,  E. Ramos,  D. R. Rehn,  F. Rob,  M. Scheurer,  
 M. Schneider,  N. Sergueev,  S. M. Sharada,  S. Sharma,  D. W. Small,  
 T. Stauch,  T. Stein,  Yu-Chuan Su,  A. J. W. Thom,  A. Tkatchenko,  
 T. Tsuchimochi,  N. M. Tubman,  L. Vogt,  M. L. Vidal,  O. Vydrov,  
 M. A. Watson,  J. Wenzel,  M. de Wergifosse,  T. A. Wesolowski,  A. White,  
 J. Witte,  A. Yamada,  Jun Yang,  K. Yao,  S. Yeganeh,  S. R. Yost,  
 Zhi-Qiang You,  A. Zech,  Igor Ying Zhang,  Xing Zhang,  Yan Zhao,  
 Ying Zhu,  B. R. Brooks,  G. K. L. Chan,  C. J. Cramer,  M. S. Gordon,  
 W. J. Hehre,  A. Klamt,  M. W. Schmidt,  C. D. Sherrill,  D. G. Truhlar,  
 A. Aspuru-Guzik,  R. Baer,  A. T. Bell,  N. A. Besley,  Jeng-Da Chai,  
 A. E. DePrince, III,  R. A. DiStasio Jr.,  A. Dreuw,  B. D. Dunietz,  
 T. R. Furlani,  Chao-Ping Hsu,  Yousung Jung,  Jing Kong,  D. S. Lambrecht,  
 WanZhen Liang,  C. Ochsenfeld,  V. A. Rassolov,  L. V. Slipchenko,  
 J. E. Subotnik,  T. Van Voorhis,  J. M. Herbert,  A. I. Krylov,  
 P. M. W. Gill,  M. Head-Gordon

 Contributors to earlier versions of Q-Chem not listed above: 
 R. D. Adamson,  B. Austin,  J. Baker,  G. J. O. Beran,  K. Brandhorst,  
 S. T. Brown,  E. F. C. Byrd,  A. K. Chakraborty,  C.-L. Cheng,  
 Siu Hung Chien,  D. M. Chipman,  D. L. Crittenden,  H. Dachsel,  
 R. J. Doerksen,  A. D. Dutoi,  L. Fusti-Molnar,  W. A. Goddard III,  
 A. Golubeva-Zadorozhnaya,  S. R. Gwaltney,  G. Hawkins,  A. Heyden,  
 S. Hirata,  G. Kedziora,  F. J. Keil,  C. Kelley,  Jihan Kim,  R. A. King,  
 R. Z. Khaliullin,  P. P. Korambath,  W. Kurlancheek,  A. M. Lee,  M. S. Lee,  
 S. V. Levchenko,  Ching Yeh Lin,  D. Liotard,  R. C. Lochan,  I. Lotan,  
 P. E. Maslen,  N. Nair,  D. P. O'Neill,  D. Neuhauser,  E. Neuscamman,  
 C. M. Oana,  R. Olson,  B. Peters,  R. Peverati,  P. A. Pieniazek,  
 Y. M. Rhee,  J. Ritchie,  M. A. Rohrdanz,  E. Rosta,  N. J. Russ,  
 H. F. Schaefer III,  N. E. Schultz,  N. Shenvi,  A. C. Simmonett,  A. Sodt,  
 D. Stuck,  K. S. Thanthiriwatte,  V. Vanovschi,  Tao Wang,  A. Warshel,  
 C. F. Williams,  Q. Wu,  X. Xu,  W. Zhang

 Please cite Q-Chem as follows:
 Y. Shao et al., Mol. Phys. 113, 184-215 (2015)
 DOI: 10.1080/00268976.2014.952696

 Q-Chem 5.2.1 for Intel X86 EM64T Linux

 Parts of Q-Chem use Armadillo 8.300.2 (Tropical Shenanigans).
 http://arma.sourceforge.net/

 Q-Chem begins on Sun Jan 12 23:43:55 2020  

Host: 
0

     Scratch files written to /scratch/taweetham/qchem11567//
NAlpha2: 162
NElect   162
Mult     1

 Q-Chem warning in module libgen/rem_setup.C, line 2168:

 Setting Thresh to 1e-14


Checking the input file for inconsistencies... 	...done.

--------------------------------------------------------------
User input:
--------------------------------------------------------------
$MOLECULE
0 1
C 
C  1 1.394960
Cl  2 CCl 1 119.528007
C  2 1.386606 1 120.846377 3 178.766605 0
Cl  4 CCl 2 119.698148 1 -179.612229 0
C  4 1.387279 2 120.235871 1 -0.083363 0
H  6 CH 4 120.254637 2 -179.958574 0
C  6 1.387279 4 119.490737 2 0.041992 0
Cl  8 CCl 6 120.064298 4 179.568218 0
C  8 1.386606 6 120.235863 4 0.041336 0
Cl  10 CCl 8 119.614146 6 178.681836 0
C  1 1.488550 2 120.827489 3 1.275929 0
C  12 1.394960 1 120.827496 2 44.635695 0
Cl  13 CCl 12 119.528011 1 1.275194 0
C  13 1.386606 12 120.846392 1 -179.957497 0
H  15 CH 13 119.698155 12 -179.612829 0
C  15 1.387278 13 120.235860 12 -0.083872 0
H  17 CH 15 120.254633 13 -179.958492 0
C  17 1.387279 15 119.490737 13 0.041666 0
H  19 CH 17 120.064293 15 179.568399 0
C  19 1.386606 17 120.235874 15 0.041790 0
H  21 CH 19 119.614152 17 178.681599 0

CH=1.08273
CCl=1.75400
$END

$REM
   JOB_TYPE	OPTIMIZATION
   BASIS	6-311++G**
   METHOD	B3LYP
   SYM_IGNORE	TRUE
   SCF_GUESS_ALWAYS     TRUE
   SYM_IGNORE   TRUE
   S2THRESH     15
   THRESH       15
$END

--------------------------------------------------------------
 ----------------------------------------------------------------
             Standard Nuclear Orientation (Angstroms)
    I     Atom           X                Y                Z
 ----------------------------------------------------------------
    1      C       0.0000000000     0.0000000000     0.0000000000
    2      C       0.0000000000     0.0000000000     1.3949600000
    3      Cl      1.5261815140     0.0000000000     2.2594170471
    4      C      -1.1901880373     0.0256249026     2.1059255403
    5      Cl     -1.1548436435     0.0351778398     3.8595433764
    6      C      -2.4041742747     0.0535064326     1.4351028665
    7      H      -3.3336980403     0.0741960811     1.9899557843
    8      C      -2.4180259722     0.0546630380     0.0478935036
    9      Cl     -3.9445745286     0.0782926128    -0.8155919614
   10      C      -1.2274122092     0.0272853135    -0.6622934626
   11      Cl     -1.2645630159    -0.0058824468    -2.4155862839
   12      C       1.2779219872    -0.0284629571    -0.7628147595
   13      C       2.3095886281    -0.8932703637    -0.3971844912
   14      Cl      2.0841394724    -1.9836059182     0.9581225060
   15      C       3.5004827568    -0.9194878930    -1.1069450245
   16      H       4.2865586447    -1.6026019117    -0.8107285686
   17      C       3.6821124948    -0.0819958503    -2.1978886372
   18      H       4.6116429624    -0.1026930066    -2.7527300472
   19      C       2.6636000698     0.7822218600    -2.5724593424
   20      H       2.7980411655     1.4448431951    -3.4181323354
   21      C       1.4736782845     0.8090230106    -1.8610916159
   22      H       0.6936781770     1.5025559907    -2.1490431582
 ----------------------------------------------------------------
 Nuclear Repulsion Energy =        1828.12583946 hartrees
 There are       81 alpha and       81 beta electrons
 Requested basis set is 6-311++G(d,p)
 There are 162 shells and 449 basis functions

 Total QAlloc Memory Limit   2000 MB
 Mega-Array Size       188 MB
 MEM_STATIC part       192 MB
 A cutoff of  1.0D-15 yielded  10368 shell pairs
 There are     86197 function pairs (     92732 Cartesian)
 Smallest overlap matrix eigenvalue = 2.05E-07
 Linear dependence detected in AO basis
 Number of orthogonalized atomic orbitals = 443
 Maximum deviation from orthogonality = 4.418E-10

 Scale SEOQF with 1.000000e-01/1.000000e-01/1.000000e-01

 Standard Electronic Orientation quadrupole field applied
 Nucleus-field energy     =    -0.0000000335 hartrees
 Guess from superposition of atomic densities
 Warning:  Energy on first SCF cycle will be non-variational
 SAD guess density has 162.000000 electrons

 -----------------------------------------------------------------------
  General SCF calculation program by
  Eric Jon Sundstrom, Paul Horn, Yuezhi Mao, Dmitri Zuev, Alec White,
  David Stuck, Shaama M.S., Shane Yost, Joonho Lee, David Small,
  Daniel Levine, Susi Lehtola, Hugh Burton, Evgeny Epifanovsky,
  Bang C. Huynh
 -----------------------------------------------------------------------
 Exchange:     0.2000 Hartree-Fock + 0.0800 Slater + 0.7200 B88
 Correlation:  0.1900 VWN1RPA + 0.8100 LYP
 Using SG-1 standard quadrature grid
 A restricted SCF calculation will be
 performed using DIIS
 SCF converges when DIIS error is below 1.0e-08
 ---------------------------------------
  Cycle       Energy         DIIS error
 ---------------------------------------
    1   -2765.7159853473      2.98e-02  
    2   -2761.3014681205      2.38e-03  
    3   -2761.2236861737      2.88e-03  
    4   -2761.4400834019      5.26e-04  
    5   -2761.4457817247      2.66e-04  
    6   -2761.4474488682      1.07e-04  
    7   -2761.4477131481      2.78e-05  
    8   -2761.4477290903      1.14e-05  
    9   -2761.4477323803      2.93e-06  
   10   -2761.4477325868      7.92e-07  
   11   -2761.4477325992      3.78e-07  
   12   -2761.4477326026      1.19e-07  
   13   -2761.4477326030      4.11e-08  
   14   -2761.4477326029      1.24e-08  
   15   -2761.4477326029      4.51e-09  Convergence criterion met
 ---------------------------------------
 SCF time:   CPU 686.90s  wall 687.00s 
 SCF   energy in the final basis set =    -2761.4477326029
 Total energy in the final basis set =    -2761.4477326029

 --------------------------------------------------------------

                    Orbital Energies (a.u.)
 --------------------------------------------------------------

 Alpha MOs
 -- Occupied --
********-101.5742-101.5742-101.5624-101.5553 -10.2731 -10.2726 -10.2725
-10.2703 -10.2541 -10.2382 -10.2239 -10.2194 -10.2002 -10.2001 -10.1991
-10.1943  -9.4902  -9.4895  -9.4886  -9.4795  -9.4726  -7.2551  -7.2541
 -7.2534  -7.2450  -7.2444  -7.2443  -7.2441  -7.2436  -7.2435  -7.2429
 -7.2369  -7.2342  -7.2333  -7.2272  -7.2268  -0.9615  -0.9257  -0.9134
 -0.8808  -0.8765  -0.8546  -0.8389  -0.8031  -0.7656  -0.7493  -0.7411
 -0.6724  -0.6400  -0.6185  -0.6094  -0.5497  -0.5472  -0.5286  -0.4955
 -0.4940  -0.4760  -0.4669  -0.4613  -0.4561  -0.4523  -0.4367  -0.4265
 -0.4182  -0.4075  -0.3916  -0.3872  -0.3809  -0.3650  -0.3586  -0.3461
 -0.3404  -0.3333  -0.3238  -0.3225  -0.2977  -0.2843  -0.2711  -0.2630
 -0.2414
 -- Virtual --
 -0.0723  -0.0525  -0.0450  -0.0344  -0.0217  -0.0130  -0.0093  -0.0032
  0.0065   0.0088   0.0137   0.0224   0.0306   0.0342   0.0374   0.0432
  0.0495   0.0546   0.0570   0.0634   0.0722   0.0744   0.0798   0.0834
  0.0857   0.0910   0.0929   0.0971   0.1025   0.1048   0.1073   0.1086
  0.1138   0.1156   0.1173   0.1212   0.1259   0.1276   0.1294   0.1335
  0.1349   0.1385   0.1395   0.1452   0.1509   0.1529   0.1574   0.1617
  0.1634   0.1697   0.1764   0.1788   0.1839   0.1896   0.1947   0.1988
  0.2036   0.2067   0.2113   0.2130   0.2157   0.2227   0.2261   0.2273
  0.2297   0.2356   0.2417   0.2435   0.2488   0.2533   0.2570   0.2623
  0.2666   0.2702   0.2732   0.2749   0.2771   0.2811   0.2870   0.2908
  0.2925   0.3013   0.3062   0.3082   0.3104   0.3167   0.3208   0.3327
  0.3393   0.3476   0.3597   0.3708   0.3966   0.4225   0.4292   0.4339
  0.4396   0.4466   0.4528   0.4573   0.4582   0.4695   0.4745   0.4844
  0.4955   0.4967   0.5044   0.5121   0.5187   0.5270   0.5346   0.5444
  0.5466   0.5522   0.5573   0.5685   0.5716   0.5797   0.5840   0.5955
  0.5966   0.6021   0.6101   0.6157   0.6161   0.6212   0.6264   0.6350
  0.6378   0.6540   0.6642   0.6731   0.6768   0.6929   0.7066   0.7112
  0.7164   0.7194   0.7337   0.7426   0.7601   0.7758   0.7890   0.8016
  0.8048   0.8149   0.8238   0.8248   0.8316   0.8424   0.8458   0.8470
  0.8544   0.8589   0.8621   0.8664   0.8738   0.8759   0.8856   0.8913
  0.8967   0.9068   0.9126   0.9179   0.9292   0.9301   0.9333   0.9360
  0.9472   0.9595   0.9624   0.9682   0.9741   0.9756   0.9872   0.9943
  1.0005   1.0126   1.0260   1.0338   1.0407   1.0616   1.0764   1.0858
  1.1068   1.1106   1.1224   1.1623   1.1775   1.1838   1.1943   1.2199
  1.2293   1.2458   1.2555   1.2673   1.2884   1.2961   1.3060   1.3338
  1.3377   1.3471   1.3633   1.3796   1.4059   1.4211   1.4630   1.4835
  1.4997   1.5259   1.5285   1.5533   1.5609   1.5657   1.5845   1.5940
  1.6059   1.6429   1.6543   1.6633   1.6910   1.7088   1.7319   1.7451
  1.7603   1.7702   1.7863   1.8119   1.8372   1.8462   1.8723   1.8738
  1.8811   1.8968   1.9139   1.9212   1.9325   1.9514   1.9717   1.9774
  1.9923   2.0265   2.0348   2.0462   2.0493   2.0774   2.1358   2.1578
  2.1950   2.2076   2.2180   2.2341   2.2504   2.2700   2.2853   2.2976
  2.3271   2.3390   2.3438   2.3646   2.3796   2.3846   2.4151   2.4339
  2.4400   2.4514   2.4729   2.4755   2.4886   2.5286   2.5468   2.5711
  2.5763   2.5934   2.6151   2.6182   2.6342   2.6550   2.6758   2.6917
  2.7087   2.7220   2.7370   2.7421   2.7486   2.7583   2.7836   2.7955
  2.8181   2.8217   2.8344   2.8500   2.8702   2.8985   2.9254   2.9560
  2.9752   3.0649   3.0775   3.0883   3.1270   3.1466   3.1898   3.2006
  3.2373   3.2554   3.2804   3.3527   3.3728   3.4038   3.5137   3.5213
  3.5561   3.5911   3.6953   3.7832   3.8482   3.9096   3.9979   4.0377
  4.0749   4.1443   4.4119   4.8171   4.8406   9.7520   9.7798   9.8208
  9.8382   9.8670  23.3297  23.5823  23.8013  23.8868  23.9162  23.9448
 23.9727  24.0078  24.0637  24.0865  24.0996  24.1848  25.7233  25.8120
 25.8361  25.9410  26.0744  26.1130  26.1849  26.2574  26.3340  26.5055
 26.5517  26.6307  26.7561  26.8470  26.9983 215.7439 215.7737 215.8246
215.8394 215.8879
 --------------------------------------------------------------

          Ground-State Mulliken Net Atomic Charges

     Atom                 Charge (a.u.)
  ----------------------------------------
      1 C                    -0.421886
      2 C                    -0.841119
      3 Cl                    0.640774
      4 C                     0.485656
      5 Cl                    0.477899
      6 C                    -1.253518
      7 H                     0.206689
      8 C                     0.571366
      9 Cl                    0.465805
     10 C                    -1.055298
     11 Cl                    0.696760
     12 C                     0.242486
     13 C                     0.039364
     14 Cl                    0.424587
     15 C                    -0.315364
     16 H                     0.199140
     17 C                    -0.500082
     18 H                     0.163207
     19 C                    -0.260969
     20 H                     0.175807
     21 C                    -0.316838
     22 H                     0.175534
  ----------------------------------------
  Sum of atomic charges =     0.000000

 -----------------------------------------------------------------
                    Cartesian Multipole Moments
 -----------------------------------------------------------------
    Charge (ESU x 10^10)
                 0.0000
    Dipole Moment (Debye)
         X       1.0580      Y       0.8436      Z      -1.4130
       Tot       1.9564
    Quadrupole Moments (Debye-Ang)
        XX    -123.2998     XY      -0.1930     YY    -134.6452
        XZ      -8.7286     YZ      -3.5568     ZZ    -130.0949
    Octopole Moments (Debye-Ang^2)
       XXX       5.6487    XXY      16.3850    XYY     -13.4405
       YYY      78.2781    XXZ     -33.4415    XYZ      -4.4886
       YYZ     -23.6154    XZZ       3.0446    YZZ      30.5219
       ZZZ     -79.2038
    Hexadecapole Moments (Debye-Ang^3)
      XXXX   -3850.1254   XXXY     169.2468   XXYY    -798.7887
      XYYY     230.9749   YYYY    -596.7007   XXXZ     125.9840
      XXYZ      36.5806   XYYZ      81.7810   YYYZ      99.4387
      XXZZ   -1121.3119   XYZZ      88.8892   YYZZ    -619.2053
      XZZZ     215.7720   YZZZ      63.8058   ZZZZ   -3082.2205
 -----------------------------------------------------------------
 Calculating analytic gradient of the SCF energy
 Gradient of SCF Energy
            1           2           3           4           5           6
    1  -0.0140178  -0.0134992   0.0305299   0.0036551   0.0060855   0.0042608
    2  -0.0009551  -0.0045276  -0.0741706   0.0002479   0.0000993  -0.0000046
    3   0.0083334  -0.0099019  -0.0427812  -0.0092086   0.0038587  -0.0044956
            7           8           9          10          11          12
    1  -0.0010557   0.0080023   0.0000371   0.0007287   0.0102650   0.0097871
    2  -0.0000595   0.0000323  -0.0000274  -0.0004071   0.0052360   0.0005778
    3   0.0006128   0.0042891  -0.0068436   0.0105011  -0.0005378  -0.0090119
           13          14          15          16          17          18
    1  -0.0002519  -0.0264070  -0.0089313   0.0006258  -0.0007373  -0.0008612
    2   0.0063742   0.0722964   0.0055660   0.0006177   0.0015651   0.0009323
    3   0.0003781   0.0538071  -0.0013894  -0.0009076  -0.0007199  -0.0004042
           19          20          21          22
    1   0.0021441   0.0002039  -0.0063493  -0.0042148
    2  -0.0054856  -0.0007380  -0.0073591   0.0001897
    3   0.0031703   0.0004671   0.0023131  -0.0015290
 Max gradient component =       7.417E-02
 RMS gradient           =       1.684E-02
 Gradient time:  CPU 232.67 s  wall 232.72 s
 Geometry Optimization Parameters
   NAtoms,    NIC,     NZ,  NCons,   NDum,   NFix, NCnnct, MaxDiis
       22     163      22       0       0       0       0       0


** GEOMETRY OPTIMIZATION IN DELOCALIZED INTERNAL COORDINATES **
   Searching for a Minimum

   Optimization Cycle:   1

                       Coordinates (Angstroms)
     ATOM                X               Y               Z
      1  C         0.0000000000    0.0000000000    0.0000000000
      2  C         0.0000000000    0.0000000000    1.3949600000
      3  Cl        1.5261815140    0.0000000000    2.2594170471
      4  C        -1.1901880373    0.0256249026    2.1059255403
      5  Cl       -1.1548436435    0.0351778398    3.8595433764
      6  C        -2.4041742747    0.0535064326    1.4351028665
      7  H        -3.3336980403    0.0741960811    1.9899557843
      8  C        -2.4180259722    0.0546630380    0.0478935036
      9  Cl       -3.9445745286    0.0782926128   -0.8155919614
     10  C        -1.2274122092    0.0272853135   -0.6622934626
     11  Cl       -1.2645630159   -0.0058824468   -2.4155862839
     12  C         1.2779219872   -0.0284629571   -0.7628147595
     13  C         2.3095886281   -0.8932703637   -0.3971844912
     14  Cl        2.0841394724   -1.9836059182    0.9581225060
     15  C         3.5004827568   -0.9194878930   -1.1069450245
     16  H         4.2865586447   -1.6026019117   -0.8107285686
     17  C         3.6821124948   -0.0819958503   -2.1978886372
     18  H         4.6116429624   -0.1026930066   -2.7527300472
     19  C         2.6636000698    0.7822218600   -2.5724593424
     20  H         2.7980411655    1.4448431951   -3.4181323354
     21  C         1.4736782845    0.8090230106   -1.8610916159
     22  H         0.6936781770    1.5025559907   -2.1490431582
   Point Group: c1    Number of degrees of freedom:    60


   Energy is  -2761.447732603


 Attempting to generate delocalized internal coordinates
 Initial Hessian constructed with Jon Baker's OPTIMIZE code

 60 Hessian modes will be used to form the next step
  Hessian Eigenvalues:
     0.016296    0.017711    0.019512    0.020643    0.020929    0.022946
     0.023585    0.023589    0.023834    0.023846    0.024090    0.024090
     0.024114    0.024114    0.024135    0.024135    0.024142    0.024143
     0.064520    0.103826    0.159965    0.159995    0.159996    0.160000
     0.160000    0.215658    0.220001    0.225627    0.231481    0.235049
     0.245806    0.249942    0.249978    0.249991    0.249993    0.250000
     0.250000    0.289198    0.292803    0.301033    0.301033    0.301033
     0.328580    0.356665    0.356665    0.356665    0.356665    0.356665
     0.412171    0.416733    0.429302    0.433208    0.461309    0.462632
     0.471061    0.471190    0.478203    0.478203    0.479142    0.479142

 Minimum search - taking simple RFO step
 Searching for Lamda that Minimizes Along All modes
 Value Taken    Lamda =  -0.06266525
 Calculated Step too Large.  Step scaled by  0.492322
 Step Taken.  Stepsize is  0.300000

                             Maximum     Tolerance    Cnvgd?
         Gradient           0.066984      0.000300      NO
         Displacement       0.194155      0.001200      NO
         Energy change     *********      0.000001      NO


 New Cartesian Coordinates Obtained by Inverse Iteration

 Displacement from previous Coordinates is:  0.539010
 ----------------------------------------------------------------
             Standard Nuclear Orientation (Angstroms)
    I     Atom           X                Y                Z
 ----------------------------------------------------------------
    1      C      -0.0065868818    -0.0002827980    -0.0147542928
    2      C      -0.0108440500     0.0274434568     1.3898132032
    3      Cl      1.5033958267     0.0503149816     2.2590672116
    4      C      -1.2028226073     0.0584008642     2.1087002768
    5      Cl     -1.1851559598     0.1006805761     3.8592555543
    6      C      -2.4187235028     0.0650998536     1.4471379147
    7      H      -3.3440754255     0.0888606412     2.0073378518
    8      C      -2.4414159630     0.0350611328     0.0619307397
    9      Cl     -3.9875718165     0.0193888109    -0.7610342532
   10      C      -1.2551803038     0.0016877340    -0.6665321836
   11      Cl     -1.3626455913    -0.1052078933    -2.4138048686
   12      C       1.2845807213    -0.0344513317    -0.7730453790
   13      C       2.3155732683    -0.9224596936    -0.4332219718
   14      Cl      2.0985323072    -2.0448970053     0.8892490260
   15      C       3.5132565931    -0.9462890750    -1.1357208576
   16      H       4.2869040008    -1.6484317074    -0.8511103813
   17      C       3.7116520333    -0.0794937908    -2.2006146010
   18      H       4.6455644252    -0.0976091273    -2.7488149285
   19      C       2.7065092349     0.8128897829    -2.5532548058
   20      H       2.8553699158     1.5020949218    -3.3755802471
   21      C       1.5116654928     0.8336785268    -1.8478329743
   22      H       0.7521647176     1.5529110693    -2.1187390975
 ----------------------------------------------------------------
 Nuclear Repulsion Energy =        1816.12097147 hartrees
 There are       81 alpha and       81 beta electrons
 Applying Cartesian multipole field
    Component          Value
    ---------          -----
     (2,0,0)        1.00000E-11
     (0,2,0)        2.00000E-11
     (0,0,2)       -3.00000E-11
 Nucleus-field energy     =    -0.0000000320 hartrees
 Requested basis set is 6-311++G(d,p)
 There are 162 shells and 449 basis functions
 A cutoff of  1.0D-15 yielded  10336 shell pairs
 There are     85883 function pairs (     92391 Cartesian)
 Smallest overlap matrix eigenvalue = 2.24E-07
 Linear dependence detected in AO basis
 Number of orthogonalized atomic orbitals = 445
 Maximum deviation from orthogonality = 3.933E-10
 Guess from superposition of atomic densities
 Warning:  Energy on first SCF cycle will be non-variational
 SAD guess density has 162.000000 electrons

 -----------------------------------------------------------------------
  General SCF calculation program by
  Eric Jon Sundstrom, Paul Horn, Yuezhi Mao, Dmitri Zuev, Alec White,
  David Stuck, Shaama M.S., Shane Yost, Joonho Lee, David Small,
  Daniel Levine, Susi Lehtola, Hugh Burton, Evgeny Epifanovsky,
  Bang C. Huynh
 -----------------------------------------------------------------------
 Exchange:     0.2000 Hartree-Fock + 0.0800 Slater + 0.7200 B88
 Correlation:  0.1900 VWN1RPA + 0.8100 LYP
 Using SG-1 standard quadrature grid
 A restricted SCF calculation will be
 performed using DIIS
 SCF converges when DIIS error is below 1.0e-08
 ---------------------------------------
  Cycle       Energy         DIIS error
 ---------------------------------------
    1   -2765.6128312740      2.94e-02  
    2   -2761.3293348623      2.34e-03  
    3   -2761.2544654361      2.83e-03  
    4   -2761.4636123539      5.45e-04  
    5   -2761.4695697381      2.91e-04  
    6   -2761.4716525575      1.02e-04  
    7   -2761.4718930279      2.81e-05  
    8   -2761.4719099942      1.18e-05  
    9   -2761.4719135903      2.62e-06  
   10   -2761.4719137507      7.91e-07  
   11   -2761.4719137635      3.46e-07  
   12   -2761.4719137664      1.15e-07  
   13   -2761.4719137666      3.74e-08  
   14   -2761.4719137668      1.10e-08  
   15   -2761.4719137667      4.29e-09  Convergence criterion met
 ---------------------------------------
 SCF time:   CPU 690.00s  wall 690.00s 
 SCF   energy in the final basis set =    -2761.4719137667
 Total energy in the final basis set =    -2761.4719137667

 --------------------------------------------------------------

                    Orbital Energies (a.u.)
 --------------------------------------------------------------

 Alpha MOs
 -- Occupied --
********-101.5746-101.5743-101.5638-101.5563 -10.2750 -10.2723 -10.2722
-10.2716 -10.2553 -10.2422 -10.2227 -10.2226 -10.2018 -10.2008 -10.1999
-10.1955  -9.4898  -9.4895  -9.4888  -9.4805  -9.4731  -7.2547  -7.2542
 -7.2535  -7.2452  -7.2447  -7.2444  -7.2440  -7.2436  -7.2436  -7.2430
 -7.2375  -7.2352  -7.2343  -7.2278  -7.2273  -0.9584  -0.9229  -0.9131
 -0.8809  -0.8742  -0.8553  -0.8387  -0.8022  -0.7643  -0.7482  -0.7391
 -0.6715  -0.6373  -0.6176  -0.6096  -0.5485  -0.5457  -0.5280  -0.4958
 -0.4936  -0.4758  -0.4655  -0.4608  -0.4547  -0.4502  -0.4328  -0.4269
 -0.4162  -0.4065  -0.3906  -0.3854  -0.3794  -0.3643  -0.3575  -0.3473
 -0.3404  -0.3322  -0.3243  -0.3223  -0.2971  -0.2905  -0.2691  -0.2642
 -0.2501
 -- Virtual --
 -0.0728  -0.0529  -0.0434  -0.0351  -0.0244  -0.0121  -0.0080  -0.0027
  0.0077   0.0089   0.0145   0.0223   0.0309   0.0344   0.0371   0.0433
  0.0491   0.0539   0.0570   0.0608   0.0713   0.0757   0.0788   0.0828
  0.0851   0.0912   0.0925   0.0975   0.1013   0.1040   0.1063   0.1082
  0.1123   0.1151   0.1163   0.1204   0.1245   0.1270   0.1287   0.1316
  0.1339   0.1373   0.1395   0.1437   0.1481   0.1512   0.1563   0.1585
  0.1626   0.1683   0.1698   0.1779   0.1833   0.1859   0.1911   0.1956
  0.2006   0.2036   0.2091   0.2107   0.2123   0.2189   0.2250   0.2261
  0.2292   0.2315   0.2389   0.2431   0.2441   0.2511   0.2546   0.2599
  0.2638   0.2680   0.2712   0.2721   0.2759   0.2781   0.2854   0.2877
  0.2921   0.2948   0.3006   0.3058   0.3083   0.3125   0.3162   0.3176
  0.3210   0.3364   0.3388   0.3525   0.3568   0.3705   0.4034   0.4268
  0.4313   0.4367   0.4455   0.4520   0.4544   0.4610   0.4680   0.4701
  0.4744   0.4871   0.4950   0.5022   0.5033   0.5162   0.5200   0.5285
  0.5336   0.5438   0.5473   0.5548   0.5655   0.5700   0.5760   0.5851
  0.5889   0.5912   0.6038   0.6051   0.6064   0.6164   0.6235   0.6266
  0.6319   0.6325   0.6412   0.6573   0.6682   0.6749   0.6812   0.6931
  0.7077   0.7130   0.7146   0.7202   0.7398   0.7412   0.7632   0.7958
  0.8027   0.8079   0.8117   0.8208   0.8275   0.8306   0.8413   0.8453
  0.8477   0.8490   0.8568   0.8589   0.8606   0.8713   0.8742   0.8772
  0.8869   0.8917   0.8956   0.9136   0.9166   0.9212   0.9296   0.9330
  0.9416   0.9425   0.9473   0.9628   0.9655   0.9672   0.9723   0.9807
  0.9875   0.9940   0.9960   1.0080   1.0218   1.0262   1.0377   1.0638
  1.0674   1.0791   1.0926   1.1099   1.1225   1.1543   1.1721   1.1781
  1.1929   1.2154   1.2285   1.2392   1.2569   1.2672   1.2792   1.2961
  1.3076   1.3271   1.3363   1.3408   1.3621   1.3750   1.4024   1.4243
  1.4686   1.4837   1.4970   1.5249   1.5275   1.5525   1.5592   1.5608
  1.5788   1.5917   1.6041   1.6425   1.6535   1.6602   1.6919   1.7082
  1.7302   1.7409   1.7555   1.7653   1.7822   1.8099   1.8339   1.8402
  1.8687   1.8741   1.8794   1.8924   1.9123   1.9190   1.9285   1.9498
  1.9687   1.9753   1.9905   2.0239   2.0323   2.0412   2.0483   2.0732
  2.1332   2.1602   2.1910   2.2094   2.2302   2.2392   2.2514   2.2697
  2.2877   2.2911   2.3273   2.3343   2.3407   2.3612   2.3718   2.3888
  2.4082   2.4255   2.4419   2.4486   2.4656   2.4834   2.4878   2.5311
  2.5441   2.5672   2.5741   2.5900   2.6110   2.6213   2.6350   2.6553
  2.6689   2.6863   2.7031   2.7160   2.7315   2.7407   2.7499   2.7650
  2.7813   2.7940   2.8140   2.8166   2.8337   2.8454   2.8671   2.8952
  2.9178   2.9478   2.9743   3.0574   3.0721   3.0833   3.1202   3.1375
  3.1817   3.1915   3.2276   3.2470   3.2714   3.3441   3.3716   3.3977
  3.5149   3.5200   3.5489   3.5834   3.6951   3.7788   3.8388   3.9034
  3.9908   4.0363   4.0710   4.1409   4.4069   4.8063   4.8340   9.7473
  9.7794   9.8164   9.8233   9.8710  23.3328  23.5767  23.7946  23.8696
 23.9093  23.9260  23.9604  23.9884  24.0485  24.0829  24.0930  24.1765
 25.7948  25.8138  25.8459  25.9339  26.0724  26.1134  26.1824  26.2500
 26.3609  26.4010  26.5541  26.6141  26.7572  26.8254  26.9759 215.7388
215.7730 215.8160 215.8260 215.8887
 --------------------------------------------------------------

          Ground-State Mulliken Net Atomic Charges

     Atom                 Charge (a.u.)
  ----------------------------------------
      1 C                    -0.275654
      2 C                    -1.146430
      3 Cl                    0.636968
      4 C                     0.532449
      5 Cl                    0.471087
      6 C                    -1.265688
      7 H                     0.210304
      8 C                     0.317518
      9 Cl                    0.470101
     10 C                    -0.614580
     11 Cl                    0.626704
     12 C                     0.933453
     13 C                    -0.633872
     14 Cl                    0.388670
     15 C                    -0.348906
     16 H                     0.198830
     17 C                    -0.438379
     18 H                     0.165519
     19 C                    -0.297396
     20 H                     0.176525
     21 C                    -0.282855
     22 H                     0.175633
  ----------------------------------------
  Sum of atomic charges =     0.000000

 -----------------------------------------------------------------
                    Cartesian Multipole Moments
 -----------------------------------------------------------------
    Charge (ESU x 10^10)
                 0.0000
    Dipole Moment (Debye)
         X       1.1178      Y       0.8979      Z      -1.3909
       Tot       1.9975
    Quadrupole Moments (Debye-Ang)
        XX    -123.1014     XY      -0.1891     YY    -134.2590
        XZ      -8.9448     YZ      -3.3974     ZZ    -130.3200
    Octopole Moments (Debye-Ang^2)
       XXX      12.4495    XXY      17.4779    XYY     -10.2179
       YYY      81.2308    XXZ     -34.3288    XYZ      -4.4606
       YYZ     -23.6514    XZZ       4.3375    YZZ      32.0726
       ZZZ     -76.1294
    Hexadecapole Moments (Debye-Ang^3)
      XXXX   -3927.9528   XXXY     160.1801   XXYY    -813.8387
      XYYY     220.4905   YYYY    -620.5287   XXXZ     138.3163
      XXYZ      27.3401   XYYZ      86.5305   YYYZ      67.1925
      XXZZ   -1130.0735   XYZZ      89.0290   YYZZ    -619.6162
      XZZZ     235.5770   YZZZ      39.0047   ZZZZ   -3069.3243
 -----------------------------------------------------------------
 Calculating analytic gradient of the SCF energy
 Gradient of SCF Energy
            1           2           3           4           5           6
    1  -0.0063450  -0.0087686   0.0187029   0.0004994   0.0036370   0.0035962
    2   0.0001625  -0.0035184  -0.0497432  -0.0001292   0.0001366   0.0000042
    3   0.0052179  -0.0041358  -0.0281430  -0.0059194   0.0025954  -0.0028119
            7           8           9          10          11          12
    1  -0.0006730   0.0045011   0.0002739  -0.0020822  -0.0006304   0.0067310
    2  -0.0001001   0.0001441  -0.0003271   0.0011045   0.0017641   0.0008646
    3   0.0004734   0.0035683  -0.0046794   0.0055613  -0.0014376  -0.0048314
           13          14          15          16          17          18
    1   0.0027291  -0.0163563  -0.0051403   0.0007598  -0.0000836  -0.0005112
    2   0.0025975   0.0497715   0.0033036   0.0003862   0.0003108   0.0005887
    3   0.0007583   0.0338814  -0.0005148  -0.0007773  -0.0000843  -0.0001853
           19          20          21          22
    1   0.0009994   0.0002894  -0.0024923   0.0003637
    2  -0.0035180  -0.0003704  -0.0032676  -0.0001652
    3   0.0019169   0.0001628  -0.0003836  -0.0002319
 Max gradient component =       4.977E-02
 RMS gradient           =       1.102E-02
 Gradient time:  CPU 241.09 s  wall 241.11 s
 Geometry Optimization Parameters
   NAtoms,    NIC,     NZ,  NCons,   NDum,   NFix, NCnnct, MaxDiis
       22     163      22       0       0       0       0       0

 Cartesian Hessian Update
 Hessian updated using BFGS update


** GEOMETRY OPTIMIZATION IN DELOCALIZED INTERNAL COORDINATES **
   Searching for a Minimum

   Optimization Cycle:   2

                       Coordinates (Angstroms)
     ATOM                X               Y               Z
      1  C        -0.0065868818   -0.0002827980   -0.0147542928
      2  C        -0.0108440500    0.0274434568    1.3898132032
      3  Cl        1.5033958267    0.0503149816    2.2590672116
      4  C        -1.2028226073    0.0584008642    2.1087002768
      5  Cl       -1.1851559598    0.1006805761    3.8592555543
      6  C        -2.4187235028    0.0650998536    1.4471379147
      7  H        -3.3440754255    0.0888606412    2.0073378518
      8  C        -2.4414159630    0.0350611328    0.0619307397
      9  Cl       -3.9875718165    0.0193888109   -0.7610342532
     10  C        -1.2551803038    0.0016877340   -0.6665321836
     11  Cl       -1.3626455913   -0.1052078933   -2.4138048686
     12  C         1.2845807213   -0.0344513317   -0.7730453790
     13  C         2.3155732683   -0.9224596936   -0.4332219718
     14  Cl        2.0985323072   -2.0448970053    0.8892490260
     15  C         3.5132565931   -0.9462890750   -1.1357208576
     16  H         4.2869040008   -1.6484317074   -0.8511103813
     17  C         3.7116520333   -0.0794937908   -2.2006146010
     18  H         4.6455644252   -0.0976091273   -2.7488149285
     19  C         2.7065092349    0.8128897829   -2.5532548058
     20  H         2.8553699158    1.5020949218   -3.3755802471
     21  C         1.5116654928    0.8336785268   -1.8478329743
     22  H         0.7521647176    1.5529110693   -2.1187390975
   Point Group: c1    Number of degrees of freedom:    60


   Energy is  -2761.471913767

 Hessian updated using BFGS update

 56 Hessian modes will be used to form the next step
  Hessian Eigenvalues:
     0.017102    0.017729    0.019952    0.020627    0.020930    0.022948
     0.023579    0.023825    0.023843    0.024089    0.024090    0.024112
     0.024114    0.024132    0.024135    0.024141    0.024142    0.024295
     0.064362    0.086373    0.159957    0.159995    0.159997    0.160000
     0.160184    0.215638    0.219908    0.225726    0.231292    0.235437
     0.245696    0.247460    0.249971    0.249992    0.249995    0.250000
     0.284803    0.289335    0.300428    0.300802    0.304199    0.349391
     0.356644    0.359910    0.412214    0.426441    0.429403    0.455129
     0.461960    0.464607    0.470666    0.476869    0.478148    0.478236
     0.479135    0.513194

 Minimum search - taking simple RFO step
 Searching for Lamda that Minimizes Along All modes
 Value Taken    Lamda =  -0.03278283
 Calculated Step too Large.  Step scaled by  0.565144
 Step Taken.  Stepsize is  0.300000

                             Maximum     Tolerance    Cnvgd?
         Gradient           0.045210      0.000300      NO
         Displacement       0.224982      0.001200      NO
         Energy change     -0.024181      0.000001      NO


 New Cartesian Coordinates Obtained by Inverse Iteration

 Displacement from previous Coordinates is:  0.440810
 ----------------------------------------------------------------
             Standard Nuclear Orientation (Angstroms)
    I     Atom           X                Y                Z
 ----------------------------------------------------------------
    1      C       0.0120064374    -0.0114253044     0.0116740951
    2      C      -0.0097236477     0.0425841549     1.4192598533
    3      Cl      1.4880284955     0.0930450901     2.3027596831
    4      C      -1.2192145194     0.0815783587     2.1184988155
    5      Cl     -1.2596910180     0.1531866237     3.8644821473
    6      C      -2.4238968454     0.0774209958     1.4344380963
    7      H      -3.3573958320     0.1110354169     1.9786781373
    8      C      -2.4275474977     0.0302531434     0.0481844420
    9      Cl     -3.9751681734     0.0148383738    -0.7671432338
   10      C      -1.2243607455    -0.0146794302    -0.6618687712
   11      Cl     -1.2673292386    -0.1329892130    -2.4087507361
   12      C       1.2944118712    -0.0521013865    -0.7493055173
   13      C       2.3301147654    -0.9521041652    -0.4453920936
   14      Cl      2.1431024829    -2.1108085291     0.8490080033
   15      C       3.5182315864    -0.9632105667    -1.1682447934
   16      H       4.2922129775    -1.6740759663    -0.9080487442
   17      C       3.6977425176    -0.0734426656    -2.2201636671
   18      H       4.6231888836    -0.0840288035    -2.7834621254
   19      C       2.6852982174     0.8261646130    -2.5439620144
   20      H       2.8173007974     1.5284144509    -3.3584304645
   21      C       1.5022049495     0.8313430056    -1.8177606674
   22      H       0.7306299709     1.5483917332    -2.0660195086
 ----------------------------------------------------------------
 Nuclear Repulsion Energy =        1809.89059724 hartrees
 There are       81 alpha and       81 beta electrons
 Applying Cartesian multipole field
    Component          Value
    ---------          -----
     (2,0,0)        1.00000E-11
     (0,2,0)        2.00000E-11
     (0,0,2)       -3.00000E-11
 Nucleus-field energy     =    -0.0000000319 hartrees
 Requested basis set is 6-311++G(d,p)
 There are 162 shells and 449 basis functions
 A cutoff of  1.0D-15 yielded  10342 shell pairs
 There are     85916 function pairs (     92411 Cartesian)
 Smallest overlap matrix eigenvalue = 2.26E-07
 Linear dependence detected in AO basis
 Number of orthogonalized atomic orbitals = 445
 Maximum deviation from orthogonality = 3.502E-10
 Guess from superposition of atomic densities
 Warning:  Energy on first SCF cycle will be non-variational
 SAD guess density has 162.000000 electrons

 -----------------------------------------------------------------------
  General SCF calculation program by
  Eric Jon Sundstrom, Paul Horn, Yuezhi Mao, Dmitri Zuev, Alec White,
  David Stuck, Shaama M.S., Shane Yost, Joonho Lee, David Small,
  Daniel Levine, Susi Lehtola, Hugh Burton, Evgeny Epifanovsky,
  Bang C. Huynh
 -----------------------------------------------------------------------
 Exchange:     0.2000 Hartree-Fock + 0.0800 Slater + 0.7200 B88
 Correlation:  0.1900 VWN1RPA + 0.8100 LYP
 Using SG-1 standard quadrature grid
 A restricted SCF calculation will be
 performed using DIIS
 SCF converges when DIIS error is below 1.0e-08
 ---------------------------------------
  Cycle       Energy         DIIS error
 ---------------------------------------
    1   -2765.5706996182      2.93e-02  
    2   -2761.3442588930      2.33e-03  
    3   -2761.2700001401      2.82e-03  
    4   -2761.4781231523      5.35e-04  
    5   -2761.4837786116      2.91e-04  
    6   -2761.4858671377      1.00e-04  
    7   -2761.4860973055      2.82e-05  
    8   -2761.4861143006      1.19e-05  
    9   -2761.4861179855      2.50e-06  
   10   -2761.4861181282      8.17e-07  
   11   -2761.4861181421      3.36e-07  
   12   -2761.4861181448      1.16e-07  
   13   -2761.4861181452      3.49e-08  
   14   -2761.4861181452      1.05e-08  
   15   -2761.4861181454      4.20e-09  Convergence criterion met
 ---------------------------------------
 SCF time:   CPU 711.75s  wall 712.00s 
 SCF   energy in the final basis set =    -2761.4861181454
 Total energy in the final basis set =    -2761.4861181454

 --------------------------------------------------------------

                    Orbital Energies (a.u.)
 --------------------------------------------------------------

 Alpha MOs
 -- Occupied --
********-101.5748-101.5746-101.5662-101.5579 -10.2752 -10.2730 -10.2729
-10.2720 -10.2559 -10.2417 -10.2222 -10.2221 -10.2019 -10.2009 -10.2003
-10.1957  -9.4904  -9.4897  -9.4893  -9.4823  -9.4742  -7.2553  -7.2544
 -7.2540  -7.2471  -7.2453  -7.2446  -7.2446  -7.2441  -7.2438  -7.2436
 -7.2387  -7.2371  -7.2362  -7.2289  -7.2284  -0.9571  -0.9200  -0.9136
 -0.8832  -0.8745  -0.8550  -0.8383  -0.8018  -0.7632  -0.7474  -0.7383
 -0.6707  -0.6368  -0.6177  -0.6092  -0.5474  -0.5450  -0.5278  -0.4957
 -0.4935  -0.4766  -0.4655  -0.4602  -0.4539  -0.4495  -0.4305  -0.4271
 -0.4140  -0.4063  -0.3900  -0.3841  -0.3790  -0.3638  -0.3570  -0.3454
 -0.3409  -0.3320  -0.3261  -0.3235  -0.2991  -0.2948  -0.2674  -0.2634
 -0.2551
 -- Virtual --
 -0.0726  -0.0537  -0.0420  -0.0346  -0.0252  -0.0118  -0.0070  -0.0026
  0.0079   0.0090   0.0151   0.0223   0.0306   0.0345   0.0369   0.0432
  0.0490   0.0538   0.0569   0.0607   0.0708   0.0762   0.0785   0.0829
  0.0852   0.0911   0.0922   0.0973   0.1009   0.1037   0.1063   0.1084
  0.1123   0.1154   0.1164   0.1203   0.1242   0.1269   0.1283   0.1318
  0.1340   0.1367   0.1391   0.1433   0.1463   0.1501   0.1558   0.1587
  0.1622   0.1674   0.1698   0.1771   0.1832   0.1852   0.1906   0.1942
  0.2004   0.2032   0.2094   0.2110   0.2119   0.2184   0.2245   0.2262
  0.2294   0.2305   0.2382   0.2424   0.2456   0.2506   0.2544   0.2594
  0.2625   0.2673   0.2708   0.2729   0.2765   0.2778   0.2857   0.2875
  0.2914   0.2943   0.2990   0.3061   0.3081   0.3128   0.3160   0.3177
  0.3224   0.3362   0.3385   0.3523   0.3550   0.3710   0.4017   0.4255
  0.4308   0.4359   0.4451   0.4529   0.4539   0.4617   0.4683   0.4698
  0.4749   0.4863   0.4959   0.5020   0.5043   0.5164   0.5195   0.5292
  0.5332   0.5425   0.5470   0.5545   0.5604   0.5694   0.5728   0.5857
  0.5866   0.5931   0.6024   0.6043   0.6061   0.6185   0.6212   0.6258
  0.6296   0.6317   0.6385   0.6597   0.6694   0.6731   0.6819   0.6925
  0.7083   0.7108   0.7129   0.7193   0.7411   0.7435   0.7623   0.7998
  0.8006   0.8083   0.8181   0.8241   0.8292   0.8350   0.8408   0.8427
  0.8481   0.8494   0.8559   0.8576   0.8619   0.8683   0.8779   0.8785
  0.8873   0.8943   0.8996   0.9105   0.9196   0.9230   0.9318   0.9352
  0.9425   0.9446   0.9480   0.9626   0.9646   0.9676   0.9724   0.9779
  0.9896   0.9923   0.9970   1.0016   1.0177   1.0254   1.0342   1.0606
  1.0679   1.0823   1.0923   1.1071   1.1198   1.1544   1.1701   1.1733
  1.1893   1.2148   1.2309   1.2331   1.2589   1.2671   1.2804   1.2962
  1.3062   1.3185   1.3351   1.3416   1.3612   1.3750   1.4017   1.4220
  1.4701   1.4847   1.4964   1.5252   1.5266   1.5522   1.5578   1.5608
  1.5784   1.5935   1.6044   1.6398   1.6507   1.6591   1.6932   1.7071
  1.7289   1.7403   1.7595   1.7638   1.7800   1.8094   1.8345   1.8388
  1.8654   1.8722   1.8778   1.8922   1.9125   1.9174   1.9281   1.9499
  1.9694   1.9745   1.9857   2.0232   2.0315   2.0378   2.0483   2.0706
  2.1360   2.1600   2.1886   2.2091   2.2292   2.2486   2.2597   2.2705
  2.2899   2.3007   2.3254   2.3336   2.3392   2.3486   2.3672   2.3865
  2.4049   2.4192   2.4406   2.4469   2.4646   2.4828   2.4977   2.5316
  2.5402   2.5620   2.5707   2.5887   2.6110   2.6175   2.6352   2.6539
  2.6673   2.6856   2.7011   2.7121   2.7326   2.7391   2.7511   2.7638
  2.7797   2.7974   2.8116   2.8162   2.8345   2.8437   2.8655   2.8929
  2.9187   2.9490   2.9750   3.0534   3.0702   3.0825   3.1217   3.1316
  3.1774   3.1946   3.2263   3.2417   3.2668   3.3410   3.3664   3.3971
  3.5145   3.5203   3.5449   3.5798   3.6925   3.7797   3.8375   3.8997
  3.9923   4.0353   4.0719   4.1413   4.4033   4.8015   4.8303   9.7490
  9.7819   9.8061   9.8219   9.8664  23.3368  23.5802  23.7925  23.8620
 23.9058  23.9223  23.9454  23.9826  24.0425  24.0781  24.0869  24.1695
 25.8138  25.8190  25.9163  25.9433  26.0500  26.1145  26.1712  26.2134
 26.3130  26.3973  26.5548  26.6004  26.7494  26.8188  26.9744 215.7409
215.7762 215.8059 215.8248 215.8792
 --------------------------------------------------------------

          Ground-State Mulliken Net Atomic Charges

     Atom                 Charge (a.u.)
  ----------------------------------------
      1 C                    -0.234749
      2 C                    -0.905106
      3 Cl                    0.632061
      4 C                     0.399988
      5 Cl                    0.475411
      6 C                    -1.356585
      7 H                     0.213944
      8 C                     0.361450
      9 Cl                    0.469848
     10 C                    -0.758679
     11 Cl                    0.609795
     12 C                     1.029167
     13 C                    -0.697793
     14 Cl                    0.388596
     15 C                    -0.326190
     16 H                     0.197853
     17 C                    -0.431911
     18 H                     0.166161
     19 C                    -0.295183
     20 H                     0.176983
     21 C                    -0.295200
     22 H                     0.180140
  ----------------------------------------
  Sum of atomic charges =     0.000000

 -----------------------------------------------------------------
                    Cartesian Multipole Moments
 -----------------------------------------------------------------
    Charge (ESU x 10^10)
                -0.0000
    Dipole Moment (Debye)
         X       1.0574      Y       0.9304      Z      -1.4122
       Tot       1.9945
    Quadrupole Moments (Debye-Ang)
        XX    -123.3026     XY      -0.2452     YY    -134.0435
        XZ      -9.0886     YZ      -3.1957     ZZ    -130.3742
    Octopole Moments (Debye-Ang^2)
       XXX       7.2212    XXY      17.7522    XYY     -10.5496
       YYY      81.0401    XXZ     -34.5433    XYZ      -3.9052
       YYZ     -23.9633    XZZ       3.8232    YZZ      32.7663
       ZZZ     -76.8204
    Hexadecapole Moments (Debye-Ang^3)
      XXXX   -3921.2040   XXXY     169.8266   XXYY    -814.9872
      XYYY     229.1607   YYYY    -644.2616   XXXZ     157.7306
      XXYZ      23.0500   XYYZ      93.4999   YYYZ      47.8945
      XXZZ   -1132.3514   XYZZ      92.8689   YYZZ    -625.9647
      XZZZ     252.6817   YZZZ      23.7757   ZZZZ   -3082.2841
 -----------------------------------------------------------------
 Calculating analytic gradient of the SCF energy
 Gradient of SCF Energy
            1           2           3           4           5           6
    1  -0.0026940  -0.0033641   0.0109996  -0.0006756   0.0008346   0.0008907
    2   0.0006172  -0.0022588  -0.0315019  -0.0002112   0.0001575  -0.0000782
    3   0.0007678  -0.0014482  -0.0186226  -0.0019176   0.0013755  -0.0006214
            7           8           9          10          11          12
    1  -0.0001910   0.0012540  -0.0010944   0.0011448   0.0061481   0.0007770
    2  -0.0000391   0.0001825  -0.0000785   0.0010903   0.0032159   0.0009967
    3   0.0001857   0.0025833  -0.0008689   0.0023995  -0.0008408  -0.0033018
           13          14          15          16          17          18
    1   0.0028978  -0.0094673  -0.0024579   0.0003180   0.0005047  -0.0002817
    2  -0.0002643   0.0318698   0.0010709   0.0001269   0.0003609   0.0002847
    3   0.0014778   0.0206081   0.0006576  -0.0003515  -0.0001804  -0.0001432
           19          20          21          22
    1   0.0002339  -0.0000169  -0.0041221  -0.0016381
    2  -0.0015051  -0.0000811  -0.0039574   0.0000024
    3   0.0003817  -0.0000154  -0.0013759  -0.0007490
 Max gradient component =       3.187E-02
 RMS gradient           =       6.924E-03
 Gradient time:  CPU 229.84 s  wall 229.86 s
 Geometry Optimization Parameters
   NAtoms,    NIC,     NZ,  NCons,   NDum,   NFix, NCnnct, MaxDiis
       22     163      22       0       0       0       0       0

 Cartesian Hessian Update
 Hessian updated using BFGS update


** GEOMETRY OPTIMIZATION IN DELOCALIZED INTERNAL COORDINATES **
   Searching for a Minimum

   Optimization Cycle:   3

                       Coordinates (Angstroms)
     ATOM                X               Y               Z
      1  C         0.0120064374   -0.0114253044    0.0116740951
      2  C        -0.0097236477    0.0425841549    1.4192598533
      3  Cl        1.4880284955    0.0930450901    2.3027596831
      4  C        -1.2192145194    0.0815783587    2.1184988155
      5  Cl       -1.2596910180    0.1531866237    3.8644821473
      6  C        -2.4238968454    0.0774209958    1.4344380963
      7  H        -3.3573958320    0.1110354169    1.9786781373
      8  C        -2.4275474977    0.0302531434    0.0481844420
      9  Cl       -3.9751681734    0.0148383738   -0.7671432338
     10  C        -1.2243607455   -0.0146794302   -0.6618687712
     11  Cl       -1.2673292386   -0.1329892130   -2.4087507361
     12  C         1.2944118712   -0.0521013865   -0.7493055173
     13  C         2.3301147654   -0.9521041652   -0.4453920936
     14  Cl        2.1431024829   -2.1108085291    0.8490080033
     15  C         3.5182315864   -0.9632105667   -1.1682447934
     16  H         4.2922129775   -1.6740759663   -0.9080487442
     17  C         3.6977425176   -0.0734426656   -2.2201636671
     18  H         4.6231888836   -0.0840288035   -2.7834621254
     19  C         2.6852982174    0.8261646130   -2.5439620144
     20  H         2.8173007974    1.5284144509   -3.3584304645
     21  C         1.5022049495    0.8313430056   -1.8177606674
     22  H         0.7306299709    1.5483917332   -2.0660195086
   Point Group: c1    Number of degrees of freedom:    60


   Energy is  -2761.486118145

 Hessian updated using BFGS update

 58 Hessian modes will be used to form the next step
  Hessian Eigenvalues:
     0.017107    0.017709    0.019633    0.020824    0.020931    0.022942
     0.023571    0.023831    0.023842    0.024089    0.024090    0.024114
     0.024114    0.024130    0.024135    0.024141    0.024143    0.025096
     0.057669    0.085757    0.159970    0.159997    0.159999    0.160008
     0.160171    0.216412    0.220029    0.225774    0.231533    0.235552
     0.246712    0.249040    0.249981    0.249994    0.249997    0.255617
     0.289224    0.291912    0.300476    0.300954    0.301061    0.309390
     0.354301    0.356654    0.356685    0.370960    0.412193    0.426031
     0.429426    0.455167    0.462721    0.467713    0.471478    0.478048
     0.478182    0.479071    0.484632    0.529742

 Minimum search - taking simple RFO step
 Searching for Lamda that Minimizes Along All modes
 Value Taken    Lamda =  -0.02145253
 Calculated Step too Large.  Step scaled by  0.548362
 Step Taken.  Stepsize is  0.300000

                             Maximum     Tolerance    Cnvgd?
         Gradient           0.028020      0.000300      NO
         Displacement       0.180812      0.001200      NO
         Energy change     -0.014204      0.000001      NO


 New Cartesian Coordinates Obtained by Inverse Iteration

 Displacement from previous Coordinates is:  0.642687
 ----------------------------------------------------------------
             Standard Nuclear Orientation (Angstroms)
    I     Atom           X                Y                Z
 ----------------------------------------------------------------
    1      C       0.0072217089    -0.0170465033    -0.0008922825
    2      C      -0.0047949587     0.0777062572     1.4054348071
    3      Cl      1.4953730697     0.1526685989     2.2758918231
    4      C      -1.2108545547     0.1290396781     2.1106755816
    5      Cl     -1.2485569215     0.2497201478     3.8515844562
    6      C      -2.4203445221     0.0939456024     1.4337372903
    7      H      -3.3504489286     0.1358636588     1.9823262327
    8      C      -2.4335230405    -0.0046145592     0.0495022735
    9      Cl     -3.9870713010    -0.0726849239    -0.7469046049
   10      C      -1.2353238953    -0.0629472899    -0.6674270564
   11      Cl     -1.3081326728    -0.2815779588    -2.4014837229
   12      C       1.2890143333    -0.0598318327    -0.7573740607
   13      C       2.3058620401    -0.9885776279    -0.4821757913
   14      Cl      2.0993768613    -2.1842578247     0.7777734490
   15      C       3.4988060344    -0.9957689703    -1.2000802577
   16      H       4.2554014098    -1.7317827125    -0.9607195531
   17      C       3.7030284587    -0.0658061146    -2.2128544353
   18      H       4.6330594674    -0.0726300747    -2.7691245722
   19      C       2.7142363426     0.8728225259    -2.5007968532
   20      H       2.8674969765     1.6098390581    -3.2799646769
   21      C       1.5269634311     0.8693559198    -1.7815084783
   22      H       0.7733570967     1.6159548751    -1.9971886317
 ----------------------------------------------------------------
 Nuclear Repulsion Energy =        1806.26914157 hartrees
 There are       81 alpha and       81 beta electrons
 Applying Cartesian multipole field
    Component          Value
    ---------          -----
     (2,0,0)        1.00000E-11
     (0,2,0)        2.00000E-11
     (0,0,2)       -3.00000E-11
 Nucleus-field energy     =    -0.0000000302 hartrees
 Requested basis set is 6-311++G(d,p)
 There are 162 shells and 449 basis functions
 A cutoff of  1.0D-15 yielded  10331 shell pairs
 There are     85865 function pairs (     92368 Cartesian)
 Smallest overlap matrix eigenvalue = 2.33E-07
 Linear dependence detected in AO basis
 Number of orthogonalized atomic orbitals = 445
 Maximum deviation from orthogonality = 5.656E-10
 Guess from superposition of atomic densities
 Warning:  Energy on first SCF cycle will be non-variational
 SAD guess density has 162.000000 electrons

 -----------------------------------------------------------------------
  General SCF calculation program by
  Eric Jon Sundstrom, Paul Horn, Yuezhi Mao, Dmitri Zuev, Alec White,
  David Stuck, Shaama M.S., Shane Yost, Joonho Lee, David Small,
  Daniel Levine, Susi Lehtola, Hugh Burton, Evgeny Epifanovsky,
  Bang C. Huynh
 -----------------------------------------------------------------------
 Exchange:     0.2000 Hartree-Fock + 0.0800 Slater + 0.7200 B88
 Correlation:  0.1900 VWN1RPA + 0.8100 LYP
 Using SG-1 standard quadrature grid
 A restricted SCF calculation will be
 performed using DIIS
 SCF converges when DIIS error is below 1.0e-08
 ---------------------------------------
  Cycle       Energy         DIIS error
 ---------------------------------------
    1   -2765.5476608885      2.92e-02  
    2   -2761.3548122175      2.32e-03  
    3   -2761.2826756640      2.80e-03  
    4   -2761.4876753483      5.31e-04  
    5   -2761.4932036315      2.90e-04  
    6   -2761.4952734556      9.93e-05  
    7   -2761.4954983351      2.86e-05  
    8   -2761.4955159755      1.19e-05  
    9   -2761.4955197078      2.40e-06  
   10   -2761.4955198370      8.24e-07  
   11   -2761.4955198517      3.18e-07  
   12   -2761.4955198541      1.16e-07  
   13   -2761.4955198543      3.40e-08  
   14   -2761.4955198546      1.07e-08  
   15   -2761.4955198544      4.08e-09  Convergence criterion met
 ---------------------------------------
 SCF time:   CPU 688.13s  wall 688.00s 
 SCF   energy in the final basis set =    -2761.4955198544
 Total energy in the final basis set =    -2761.4955198544

 --------------------------------------------------------------

                    Orbital Energies (a.u.)
 --------------------------------------------------------------

 Alpha MOs
 -- Occupied --
********-101.5748-101.5745-101.5676-101.5591 -10.2751 -10.2730 -10.2723
-10.2717 -10.2561 -10.2416 -10.2220 -10.2219 -10.2026 -10.2014 -10.2008
-10.1964  -9.4903  -9.4894  -9.4894  -9.4835  -9.4749  -7.2552  -7.2541
 -7.2541  -7.2483  -7.2452  -7.2444  -7.2443  -7.2442  -7.2437  -7.2436
 -7.2395  -7.2382  -7.2374  -7.2297  -7.2292  -0.9566  -0.9195  -0.9136
 -0.8834  -0.8741  -0.8550  -0.8382  -0.8018  -0.7623  -0.7473  -0.7379
 -0.6706  -0.6358  -0.6173  -0.6096  -0.5473  -0.5448  -0.5275  -0.4964
 -0.4935  -0.4764  -0.4656  -0.4597  -0.4534  -0.4488  -0.4294  -0.4274
 -0.4131  -0.4056  -0.3892  -0.3836  -0.3771  -0.3634  -0.3561  -0.3460
 -0.3408  -0.3308  -0.3267  -0.3233  -0.3048  -0.2938  -0.2672  -0.2645
 -0.2574
 -- Virtual --
 -0.0715  -0.0536  -0.0409  -0.0350  -0.0275  -0.0118  -0.0060  -0.0026
  0.0075   0.0095   0.0152   0.0223   0.0307   0.0345   0.0369   0.0434
  0.0487   0.0539   0.0572   0.0598   0.0707   0.0765   0.0777   0.0828
  0.0847   0.0912   0.0928   0.0974   0.1005   0.1035   0.1061   0.1088
  0.1120   0.1152   0.1163   0.1201   0.1226   0.1266   0.1285   0.1311
  0.1342   0.1346   0.1392   0.1425   0.1467   0.1497   0.1555   0.1577
  0.1619   0.1663   0.1695   0.1765   0.1827   0.1841   0.1899   0.1929
  0.1986   0.2031   0.2090   0.2099   0.2133   0.2190   0.2250   0.2270
  0.2299   0.2308   0.2385   0.2436   0.2470   0.2491   0.2533   0.2595
  0.2613   0.2658   0.2718   0.2731   0.2764   0.2785   0.2850   0.2877
  0.2915   0.2955   0.2970   0.3043   0.3072   0.3123   0.3154   0.3185
  0.3247   0.3359   0.3380   0.3533   0.3551   0.3705   0.4017   0.4236
  0.4331   0.4373   0.4431   0.4513   0.4549   0.4623   0.4673   0.4686
  0.4762   0.4896   0.4960   0.5001   0.5032   0.5161   0.5170   0.5294
  0.5320   0.5401   0.5478   0.5568   0.5645   0.5693   0.5735   0.5840
  0.5865   0.5951   0.6025   0.6038   0.6067   0.6186   0.6230   0.6253
  0.6293   0.6299   0.6443   0.6623   0.6736   0.6765   0.6841   0.6926
  0.7056   0.7101   0.7123   0.7223   0.7398   0.7477   0.7600   0.7983
  0.8025   0.8107   0.8192   0.8277   0.8296   0.8381   0.8395   0.8442
  0.8479   0.8494   0.8558   0.8568   0.8630   0.8673   0.8785   0.8815
  0.8872   0.8918   0.8995   0.9075   0.9189   0.9252   0.9301   0.9364
  0.9427   0.9449   0.9470   0.9633   0.9660   0.9683   0.9695   0.9781
  0.9880   0.9930   0.9976   1.0025   1.0108   1.0212   1.0333   1.0568
  1.0670   1.0763   1.0885   1.1074   1.1198   1.1522   1.1673   1.1716
  1.1913   1.2096   1.2306   1.2355   1.2588   1.2661   1.2757   1.2953
  1.3091   1.3145   1.3324   1.3454   1.3639   1.3730   1.4041   1.4241
  1.4701   1.4840   1.4959   1.5260   1.5294   1.5534   1.5575   1.5589
  1.5789   1.5958   1.6046   1.6411   1.6490   1.6596   1.6954   1.7065
  1.7281   1.7396   1.7574   1.7638   1.7791   1.8099   1.8321   1.8356
  1.8627   1.8725   1.8791   1.8930   1.9089   1.9197   1.9321   1.9474
  1.9681   1.9750   1.9884   2.0226   2.0298   2.0338   2.0485   2.0693
  2.1368   2.1602   2.1889   2.2099   2.2281   2.2482   2.2608   2.2728
  2.2862   2.3083   2.3223   2.3320   2.3329   2.3438   2.3682   2.3905
  2.4059   2.4127   2.4407   2.4495   2.4631   2.4816   2.5029   2.5317
  2.5387   2.5598   2.5708   2.5864   2.6090   2.6160   2.6349   2.6564
  2.6656   2.6865   2.6990   2.7095   2.7308   2.7392   2.7494   2.7634
  2.7786   2.7929   2.8119   2.8142   2.8340   2.8398   2.8633   2.8899
  2.9156   2.9527   2.9796   3.0529   3.0705   3.0809   3.1193   3.1280
  3.1738   3.1957   3.2263   3.2385   3.2650   3.3398   3.3650   3.3944
  3.5151   3.5203   3.5414   3.5793   3.6949   3.7801   3.8382   3.9005
  3.9928   4.0347   4.0720   4.1381   4.3929   4.7990   4.8297   9.7492
  9.7845   9.8074   9.8250   9.8610  23.3398  23.5821  23.7884  23.8643
 23.9046  23.9226  23.9439  23.9793  24.0430  24.0756  24.0844  24.1667
 25.8125  25.8191  25.9333  25.9653  26.0074  26.1106  26.1589  26.1713
 26.3160  26.4096  26.5504  26.5958  26.7455  26.8132  26.9728 215.7415
215.7794 215.8088 215.8279 215.8701
 --------------------------------------------------------------

          Ground-State Mulliken Net Atomic Charges

     Atom                 Charge (a.u.)
  ----------------------------------------
      1 C                    -0.154606
      2 C                    -0.998466
      3 Cl                    0.602803
      4 C                     0.460694
      5 Cl                    0.477897
      6 C                    -1.354044
      7 H                     0.216242
      8 C                     0.288196
      9 Cl                    0.478294
     10 C                    -0.640611
     11 Cl                    0.578532
     12 C                     0.907223
     13 C                    -0.698272
     14 Cl                    0.347067
     15 C                    -0.222914
     16 H                     0.197890
     17 C                    -0.395217
     18 H                     0.167120
     19 C                    -0.314461
     20 H                     0.176754
     21 C                    -0.303654
     22 H                     0.183532
  ----------------------------------------
  Sum of atomic charges =     0.000000

 -----------------------------------------------------------------
                    Cartesian Multipole Moments
 -----------------------------------------------------------------
    Charge (ESU x 10^10)
                 0.0000
    Dipole Moment (Debye)
         X       1.0921      Y       1.0115      Z      -1.3775
       Tot       2.0281
    Quadrupole Moments (Debye-Ang)
        XX    -123.1629     XY      -0.2422     YY    -133.6707
        XZ      -9.1853     YZ      -3.1458     ZZ    -130.6475
    Octopole Moments (Debye-Ang^2)
       XXX      10.1753    XXY      19.7926    XYY      -8.4943
       YYY      86.3734    XXZ     -34.3677    XYZ      -4.0178
       YYZ     -23.4858    XZZ       4.0567    YZZ      34.3564
       ZZZ     -71.2087
    Hexadecapole Moments (Debye-Ang^3)
      XXXX   -3923.5649   XXXY     151.0586   XXYY    -818.7494
      XYYY     208.1118   YYYY    -686.5249   XXXZ     161.1174
      XXYZ       9.6870   XYYZ      93.3899   YYYZ       3.3529
      XXZZ   -1124.6619   XYZZ      88.2624   YYZZ    -624.2486
      XZZZ     261.7588   YZZZ     -11.4234   ZZZZ   -3046.2051
 -----------------------------------------------------------------
 Calculating analytic gradient of the SCF energy
 Gradient of SCF Energy
            1           2           3           4           5           6
    1   0.0010473  -0.0006942   0.0053174   0.0003721   0.0002682  -0.0001937
    2   0.0012804  -0.0019307  -0.0221550  -0.0002834   0.0000252   0.0000440
    3  -0.0002959   0.0003136  -0.0133160  -0.0003595   0.0002066   0.0001435
            7           8           9          10          11          12
    1   0.0000050   0.0008898  -0.0002290  -0.0001611   0.0000721  -0.0013452
    2  -0.0001183   0.0000093  -0.0002039   0.0020331   0.0007077  -0.0001893
    3  -0.0000455  -0.0002945  -0.0003080   0.0008535  -0.0004455  -0.0004462
           13          14          15          16          17          18
    1   0.0017172  -0.0051921  -0.0006808  -0.0000278   0.0002628  -0.0000528
    2  -0.0002350   0.0222173   0.0004332   0.0000964   0.0001103   0.0001848
    3   0.0017549   0.0140187   0.0002847  -0.0000382  -0.0004039  -0.0000629
           19          20          21          22
    1  -0.0001466  -0.0000978  -0.0013148   0.0001839
    2  -0.0003548   0.0000046  -0.0020642   0.0003883
    3  -0.0000009   0.0000058  -0.0015297  -0.0000344
 Max gradient component =       2.222E-02
 RMS gradient           =       4.680E-03
 Gradient time:  CPU 230.85 s  wall 230.87 s
 Geometry Optimization Parameters
   NAtoms,    NIC,     NZ,  NCons,   NDum,   NFix, NCnnct, MaxDiis
       22     163      22       0       0       0       0       0

 Cartesian Hessian Update
 Hessian updated using BFGS update


** GEOMETRY OPTIMIZATION IN DELOCALIZED INTERNAL COORDINATES **
   Searching for a Minimum

   Optimization Cycle:   4

                       Coordinates (Angstroms)
     ATOM                X               Y               Z
      1  C         0.0072217089   -0.0170465033   -0.0008922825
      2  C        -0.0047949587    0.0777062572    1.4054348071
      3  Cl        1.4953730697    0.1526685989    2.2758918231
      4  C        -1.2108545547    0.1290396781    2.1106755816
      5  Cl       -1.2485569215    0.2497201478    3.8515844562
      6  C        -2.4203445221    0.0939456024    1.4337372903
      7  H        -3.3504489286    0.1358636588    1.9823262327
      8  C        -2.4335230405   -0.0046145592    0.0495022735
      9  Cl       -3.9870713010   -0.0726849239   -0.7469046049
     10  C        -1.2353238953   -0.0629472899   -0.6674270564
     11  Cl       -1.3081326728   -0.2815779588   -2.4014837229
     12  C         1.2890143333   -0.0598318327   -0.7573740607
     13  C         2.3058620401   -0.9885776279   -0.4821757913
     14  Cl        2.0993768613   -2.1842578247    0.7777734490
     15  C         3.4988060344   -0.9957689703   -1.2000802577
     16  H         4.2554014098   -1.7317827125   -0.9607195531
     17  C         3.7030284587   -0.0658061146   -2.2128544353
     18  H         4.6330594674   -0.0726300747   -2.7691245722
     19  C         2.7142363426    0.8728225259   -2.5007968532
     20  H         2.8674969765    1.6098390581   -3.2799646769
     21  C         1.5269634311    0.8693559198   -1.7815084783
     22  H         0.7733570967    1.6159548751   -1.9971886317
   Point Group: c1    Number of degrees of freedom:    60


   Energy is  -2761.495519854

 Hessian updated using BFGS update

 59 Hessian modes will be used to form the next step
  Hessian Eigenvalues:
     0.017655    0.018328    0.019713    0.020915    0.021044    0.022906
     0.023574    0.023828    0.023838    0.024089    0.024090    0.024113
     0.024114    0.024129    0.024135    0.024140    0.024143    0.028034
     0.045917    0.075632    0.159990    0.159999    0.160006    0.160094
     0.160206    0.216929    0.220058    0.225886    0.231655    0.235573
     0.246682    0.249766    0.249993    0.249996    0.250344    0.256500
     0.289424    0.292100    0.300949    0.300977    0.301080    0.317989
     0.354815    0.356664    0.356681    0.356688    0.375160    0.412242
     0.426754    0.429433    0.456019    0.462718    0.467696    0.471784
     0.478081    0.478175    0.479078    0.485155    0.583712

 Minimum search - taking simple RFO step
 Searching for Lamda that Minimizes Along All modes
 Value Taken    Lamda =  -0.01231494
 Calculated Step too Large.  Step scaled by  0.633275
 Step Taken.  Stepsize is  0.300000

                             Maximum     Tolerance    Cnvgd?
         Gradient           0.019686      0.000300      NO
         Displacement       0.221438      0.001200      NO
         Energy change     -0.009402      0.000001      NO


 New Cartesian Coordinates Obtained by Inverse Iteration

 Displacement from previous Coordinates is:  0.487893
 ----------------------------------------------------------------
             Standard Nuclear Orientation (Angstroms)
    I     Atom           X                Y                Z
 ----------------------------------------------------------------
    1      C       0.0083427541    -0.0334411706     0.0038346089
    2      C      -0.0027131566     0.1031342776     1.4061172553
    3      Cl      1.4981679311     0.2117130746     2.2717504866
    4      C      -1.2104997577     0.1673971833     2.1076115879
    5      Cl     -1.2531297703     0.3404691769     3.8431010069
    6      C      -2.4188502445     0.1056559609     1.4289838301
    7      H      -3.3497196675     0.1621716900     1.9749791512
    8      C      -2.4310234189    -0.0356272868     0.0480530506
    9      Cl     -3.9820027894    -0.1260151408    -0.7484467077
   10      C      -1.2305360494    -0.1104089247    -0.6641801004
   11      Cl     -1.2889903459    -0.3709683025    -2.3911387268
   12      C       1.2905126693    -0.0692417918    -0.7521000622
   13      C       2.2930738987    -1.0195059527    -0.5111827583
   14      Cl      2.0700187368    -2.2572694512     0.7081146729
   15      C       3.4853071571    -1.0192211470    -1.2316117280
   16      H       4.2313563997    -1.7741943259    -1.0197021883
   17      C       3.7005971830    -0.0556230186    -2.2098679029
   18      H       4.6299652133    -0.0567671734    -2.7674352723
   19      C       2.7237032367     0.9053413590    -2.4652275196
   20      H       2.8856420426     1.6651602804    -3.2202492491
   21      C       1.5364740910     0.8905691921    -1.7455524833
   22      H       0.7844503221     1.6460614207    -1.9374200155
 ----------------------------------------------------------------
 Nuclear Repulsion Energy =        1803.37038458 hartrees
 There are       81 alpha and       81 beta electrons
 Applying Cartesian multipole field
    Component          Value
    ---------          -----
     (2,0,0)        1.00000E-11
     (0,2,0)        2.00000E-11
     (0,0,2)       -3.00000E-11
 Nucleus-field energy     =    -0.0000000290 hartrees
 Requested basis set is 6-311++G(d,p)
 There are 162 shells and 449 basis functions
 A cutoff of  1.0D-15 yielded  10324 shell pairs
 There are     85824 function pairs (     92322 Cartesian)
 Smallest overlap matrix eigenvalue = 2.34E-07
 Linear dependence detected in AO basis
 Number of orthogonalized atomic orbitals = 445
 Maximum deviation from orthogonality = 5.311E-10
 Guess from superposition of atomic densities
 Warning:  Energy on first SCF cycle will be non-variational
 SAD guess density has 162.000000 electrons

 -----------------------------------------------------------------------
  General SCF calculation program by
  Eric Jon Sundstrom, Paul Horn, Yuezhi Mao, Dmitri Zuev, Alec White,
  David Stuck, Shaama M.S., Shane Yost, Joonho Lee, David Small,
  Daniel Levine, Susi Lehtola, Hugh Burton, Evgeny Epifanovsky,
  Bang C. Huynh
 -----------------------------------------------------------------------
 Exchange:     0.2000 Hartree-Fock + 0.0800 Slater + 0.7200 B88
 Correlation:  0.1900 VWN1RPA + 0.8100 LYP
 Using SG-1 standard quadrature grid
 A restricted SCF calculation will be
 performed using DIIS
 SCF converges when DIIS error is below 1.0e-08
 ---------------------------------------
  Cycle       Energy         DIIS error
 ---------------------------------------
    1   -2765.5347019416      2.92e-02  
    2   -2761.3615047568      2.32e-03  
    3   -2761.2908401907      2.79e-03  
    4   -2761.4943068417      5.21e-04  
    5   -2761.4996069646      2.85e-04  
    6   -2761.5016038340      9.90e-05  
    7   -2761.5018272494      2.87e-05  
    8   -2761.5018449235      1.19e-05  
    9   -2761.5018486679      2.32e-06  
   10   -2761.5018487877      8.18e-07  
   11   -2761.5018488027      2.99e-07  
   12   -2761.5018488049      1.14e-07  
   13   -2761.5018488051      3.36e-08  
   14   -2761.5018488050      1.09e-08  
   15   -2761.5018488051      3.91e-09  Convergence criterion met
 ---------------------------------------
 SCF time:   CPU 685.37s  wall 686.00s 
 SCF   energy in the final basis set =    -2761.5018488051
 Total energy in the final basis set =    -2761.5018488051

 --------------------------------------------------------------

                    Orbital Energies (a.u.)
 --------------------------------------------------------------

 Alpha MOs
 -- Occupied --
********-101.5750-101.5745-101.5691-101.5600 -10.2749 -10.2731 -10.2724
-10.2717 -10.2560 -10.2410 -10.2221 -10.2215 -10.2027 -10.2014 -10.2008
-10.1966  -9.4905  -9.4895  -9.4894  -9.4847  -9.4756  -7.2554  -7.2543
 -7.2541  -7.2495  -7.2454  -7.2447  -7.2444  -7.2443  -7.2438  -7.2436
 -7.2402  -7.2394  -7.2386  -7.2303  -7.2299  -0.9565  -0.9187  -0.9137
 -0.8840  -0.8740  -0.8547  -0.8383  -0.8017  -0.7619  -0.7474  -0.7381
 -0.6704  -0.6354  -0.6175  -0.6099  -0.5472  -0.5449  -0.5275  -0.4968
 -0.4934  -0.4765  -0.4658  -0.4594  -0.4532  -0.4484  -0.4289  -0.4275
 -0.4118  -0.4054  -0.3885  -0.3834  -0.3755  -0.3629  -0.3555  -0.3457
 -0.3412  -0.3299  -0.3273  -0.3236  -0.3106  -0.2923  -0.2676  -0.2646
 -0.2591
 -- Virtual --
 -0.0700  -0.0537  -0.0405  -0.0353  -0.0292  -0.0119  -0.0057  -0.0028
  0.0072   0.0096   0.0150   0.0222   0.0306   0.0343   0.0369   0.0435
  0.0483   0.0539   0.0573   0.0594   0.0703   0.0764   0.0771   0.0828
  0.0847   0.0907   0.0933   0.0972   0.1005   0.1033   0.1062   0.1089
  0.1118   0.1151   0.1164   0.1195   0.1221   0.1264   0.1283   0.1309
  0.1329   0.1343   0.1391   0.1419   0.1470   0.1491   0.1552   0.1574
  0.1617   0.1654   0.1694   0.1756   0.1821   0.1839   0.1899   0.1927
  0.1976   0.2031   0.2083   0.2093   0.2142   0.2196   0.2252   0.2277
  0.2298   0.2316   0.2379   0.2446   0.2472   0.2483   0.2526   0.2581
  0.2617   0.2653   0.2721   0.2732   0.2771   0.2800   0.2847   0.2869
  0.2910   0.2946   0.2977   0.3018   0.3068   0.3102   0.3147   0.3198
  0.3283   0.3354   0.3386   0.3527   0.3556   0.3702   0.4014   0.4225
  0.4338   0.4377   0.4422   0.4500   0.4569   0.4610   0.4663   0.4688
  0.4798   0.4895   0.4971   0.5008   0.5028   0.5132   0.5166   0.5297
  0.5318   0.5386   0.5477   0.5583   0.5646   0.5703   0.5760   0.5825
  0.5865   0.5963   0.6013   0.6047   0.6097   0.6185   0.6229   0.6256
  0.6288   0.6317   0.6472   0.6645   0.6750   0.6787   0.6854   0.6936
  0.7053   0.7099   0.7132   0.7217   0.7390   0.7527   0.7609   0.7985
  0.8042   0.8137   0.8202   0.8285   0.8302   0.8377   0.8396   0.8449
  0.8472   0.8500   0.8535   0.8572   0.8646   0.8667   0.8785   0.8823
  0.8875   0.8915   0.9008   0.9046   0.9165   0.9247   0.9330   0.9362
  0.9411   0.9451   0.9494   0.9526   0.9639   0.9684   0.9703   0.9796
  0.9845   0.9924   1.0001   1.0068   1.0116   1.0183   1.0319   1.0538
  1.0663   1.0769   1.0873   1.1107   1.1188   1.1527   1.1661   1.1709
  1.1934   1.2079   1.2293   1.2400   1.2601   1.2658   1.2778   1.2959
  1.3087   1.3099   1.3325   1.3471   1.3655   1.3732   1.4071   1.4267
  1.4696   1.4844   1.4965   1.5252   1.5317   1.5547   1.5576   1.5587
  1.5796   1.5971   1.6055   1.6420   1.6478   1.6601   1.6969   1.7059
  1.7278   1.7404   1.7574   1.7636   1.7772   1.8109   1.8309   1.8352
  1.8603   1.8722   1.8795   1.8937   1.9074   1.9238   1.9343   1.9472
  1.9682   1.9762   1.9887   2.0241   2.0296   2.0315   2.0486   2.0678
  2.1374   2.1588   2.1906   2.2106   2.2280   2.2471   2.2590   2.2750
  2.2839   2.3049   2.3139   2.3311   2.3352   2.3445   2.3701   2.3954
  2.4070   2.4109   2.4420   2.4536   2.4632   2.4813   2.5030   2.5321
  2.5373   2.5589   2.5702   2.5859   2.6082   2.6162   2.6361   2.6586
  2.6647   2.6881   2.6976   2.7084   2.7303   2.7386   2.7479   2.7622
  2.7773   2.7922   2.8111   2.8134   2.8342   2.8391   2.8638   2.8865
  2.9146   2.9561   2.9824   3.0535   3.0710   3.0813   3.1189   3.1267
  3.1726   3.1979   3.2278   3.2369   3.2644   3.3406   3.3641   3.3939
  3.5175   3.5211   3.5407   3.5803   3.6976   3.7812   3.8398   3.9008
  3.9938   4.0343   4.0726   4.1372   4.3835   4.7992   4.8306   9.7516
  9.7868   9.8100   9.8353   9.8513  23.3420  23.5827  23.7883  23.8647
 23.9058  23.9255  23.9431  23.9799  24.0477  24.0751  24.0839  24.1663
 25.8115  25.8153  25.9299  25.9465  25.9880  26.1113  26.1506  26.1682
 26.3311  26.4096  26.5494  26.5937  26.7482  26.8117  26.9758 215.7442
215.7818 215.8115 215.8418 215.8571
 --------------------------------------------------------------

          Ground-State Mulliken Net Atomic Charges

     Atom                 Charge (a.u.)
  ----------------------------------------
      1 C                    -0.066534
      2 C                    -1.039124
      3 Cl                    0.563650
      4 C                     0.485180
      5 Cl                    0.484665
      6 C                    -1.305881
      7 H                     0.217959
      8 C                     0.268252
      9 Cl                    0.483727
     10 C                    -0.640521
     11 Cl                    0.563015
     12 C                     0.825684
     13 C                    -0.774572
     14 Cl                    0.315778
     15 C                    -0.134135
     16 H                     0.196556
     17 C                    -0.367071
     18 H                     0.167630
     19 C                    -0.310595
     20 H                     0.177049
     21 C                    -0.294700
     22 H                     0.183990
  ----------------------------------------
  Sum of atomic charges =     0.000000

 -----------------------------------------------------------------
                    Cartesian Multipole Moments
 -----------------------------------------------------------------
    Charge (ESU x 10^10)
                 0.0000
    Dipole Moment (Debye)
         X       1.0722      Y       1.0682      Z      -1.3727
       Tot       2.0432
    Quadrupole Moments (Debye-Ang)
        XX    -123.1424     XY      -0.2626     YY    -133.4388
        XZ      -9.2662     YZ      -3.0492     ZZ    -130.8111
    Octopole Moments (Debye-Ang^2)
       XXX       9.7013    XXY      21.1164    XYY      -7.6973
       YYY      88.9099    XXZ     -34.1952    XYZ      -3.7639
       YYZ     -23.0521    XZZ       3.8595    YZZ      35.3162
       ZZZ     -67.7390
    Hexadecapole Moments (Debye-Ang^3)
      XXXX   -3907.1083   XXXY     141.9889   XXYY    -820.2680
      XYYY     197.5121   YYYY    -728.5809   XXXZ     168.3167
      XXYZ      -0.7886   XYYZ      94.8980   YYYZ     -33.3916
      XXZZ   -1117.0852   XYZZ      85.7281   YYZZ    -625.9885
      XZZZ     272.1474   YZZZ     -41.1169   ZZZZ   -3023.4392
 -----------------------------------------------------------------
 Calculating analytic gradient of the SCF energy
 Gradient of SCF Energy
            1           2           3           4           5           6
    1   0.0011728   0.0003644   0.0024343   0.0003589   0.0001458  -0.0003238
    2   0.0007644  -0.0012657  -0.0142119  -0.0002912   0.0000220   0.0000856
    3  -0.0007714   0.0009167  -0.0086319   0.0002220  -0.0001950   0.0003429
            7           8           9          10          11          12
    1   0.0000554   0.0003665   0.0000305  -0.0003442  -0.0000390  -0.0014238
    2  -0.0000413  -0.0001216  -0.0000120   0.0015091   0.0005317  -0.0002852
    3  -0.0000534  -0.0009350  -0.0000067   0.0001883  -0.0000156   0.0006874
           13          14          15          16          17          18
    1   0.0007915  -0.0026986   0.0000295  -0.0000754   0.0001676  -0.0000002
    2   0.0004057   0.0139306   0.0003367  -0.0000029  -0.0000516   0.0000013
    3   0.0012964   0.0089240  -0.0002837   0.0000348  -0.0000068  -0.0000208
           19          20          21          22
    1  -0.0001748  -0.0000819  -0.0007043  -0.0000512
    2   0.0000292  -0.0000239  -0.0016221   0.0003130
    3  -0.0001715   0.0000268  -0.0016092   0.0000616
 Max gradient component =       1.421E-02
 RMS gradient           =       2.975E-03
 Gradient time:  CPU 229.42 s  wall 229.44 s
 Geometry Optimization Parameters
   NAtoms,    NIC,     NZ,  NCons,   NDum,   NFix, NCnnct, MaxDiis
       22     163      22       0       0       0       0       0

 Cartesian Hessian Update
 Hessian updated using BFGS update


** GEOMETRY OPTIMIZATION IN DELOCALIZED INTERNAL COORDINATES **
   Searching for a Minimum

   Optimization Cycle:   5

                       Coordinates (Angstroms)
     ATOM                X               Y               Z
      1  C         0.0083427541   -0.0334411706    0.0038346089
      2  C        -0.0027131566    0.1031342776    1.4061172553
      3  Cl        1.4981679311    0.2117130746    2.2717504866
      4  C        -1.2104997577    0.1673971833    2.1076115879
      5  Cl       -1.2531297703    0.3404691769    3.8431010069
      6  C        -2.4188502445    0.1056559609    1.4289838301
      7  H        -3.3497196675    0.1621716900    1.9749791512
      8  C        -2.4310234189   -0.0356272868    0.0480530506
      9  Cl       -3.9820027894   -0.1260151408   -0.7484467077
     10  C        -1.2305360494   -0.1104089247   -0.6641801004
     11  Cl       -1.2889903459   -0.3709683025   -2.3911387268
     12  C         1.2905126693   -0.0692417918   -0.7521000622
     13  C         2.2930738987   -1.0195059527   -0.5111827583
     14  Cl        2.0700187368   -2.2572694512    0.7081146729
     15  C         3.4853071571   -1.0192211470   -1.2316117280
     16  H         4.2313563997   -1.7741943259   -1.0197021883
     17  C         3.7005971830   -0.0556230186   -2.2098679029
     18  H         4.6299652133   -0.0567671734   -2.7674352723
     19  C         2.7237032367    0.9053413590   -2.4652275196
     20  H         2.8856420426    1.6651602804   -3.2202492491
     21  C         1.5364740910    0.8905691921   -1.7455524833
     22  H         0.7844503221    1.6460614207   -1.9374200155
   Point Group: c1    Number of degrees of freedom:    60


   Energy is  -2761.501848805

 Hessian updated using BFGS update

 60 Hessian modes will be used to form the next step
  Hessian Eigenvalues:
     0.017628    0.017875    0.019548    0.020909    0.021006    0.022921
     0.023562    0.023834    0.023871    0.024089    0.024091    0.024114
     0.024115    0.024135    0.024137    0.024142    0.024170    0.027984
     0.034381    0.075223    0.159997    0.160001    0.160014    0.160108
     0.160214    0.216929    0.220070    0.225882    0.231662    0.235598
     0.246731    0.249811    0.249995    0.250004    0.250362    0.256510
     0.289470    0.292103    0.300956    0.301040    0.301125    0.317900
     0.354810    0.356665    0.356666    0.356680    0.356689    0.375146
     0.412262    0.426765    0.429449    0.455971    0.462745    0.467749
     0.471783    0.478105    0.478213    0.479114    0.485126    0.583616

 Minimum search - taking simple RFO step
 Searching for Lamda that Minimizes Along All modes
 Value Taken    Lamda =  -0.00754987
 Calculated Step too Large.  Step scaled by  0.662751
 Step Taken.  Stepsize is  0.300000

                             Maximum     Tolerance    Cnvgd?
         Gradient           0.012478      0.000300      NO
         Displacement       0.213434      0.001200      NO
         Energy change     -0.006329      0.000001      NO


 New Cartesian Coordinates Obtained by Inverse Iteration

 Displacement from previous Coordinates is:  0.543724
 ----------------------------------------------------------------
             Standard Nuclear Orientation (Angstroms)
    I     Atom           X                Y                Z
 ----------------------------------------------------------------
    1      C       0.0068112454    -0.0410967848     0.0038868549
    2      C      -0.0001418445     0.1379025364     1.3999431552
    3      Cl      1.5067968168     0.2794869492     2.2542898466
    4      C      -1.2074213709     0.2108175583     2.1015554226
    5      Cl     -1.2501707739     0.4331615687     3.8314959398
    6      C      -2.4158701431     0.1135843423     1.4263366504
    7      H      -3.3464025042     0.1766564805     1.9724763884
    8      C      -2.4297423097    -0.0723406921     0.0507865976
    9      Cl     -3.9800026277    -0.2050626200    -0.7400982420
   10      C      -1.2284187828    -0.1557767096    -0.6606212019
   11      Cl     -1.2711058899    -0.4667403796    -2.3786534073
   12      C       1.2888510741    -0.0736021485    -0.7537953061
   13      C       2.2702064527    -1.0504008914    -0.5463772516
   14      Cl      2.0179070700    -2.3244202812     0.6326345388
   15      C       3.4642782079    -1.0463542261    -1.2636374552
   16      H       4.1962597801    -1.8219337326    -1.0788913499
   17      C       3.6989386196    -0.0491775702    -2.2035928712
   18      H       4.6297076087    -0.0460147915    -2.7588622967
   19      C       2.7409076182     0.9392684501    -2.4249020391
   20      H       2.9195138840     1.7229536553    -3.1512469060
   21      C       1.5513641310     0.9191204968    -1.7088481265
   22      H       0.8078801737     1.6893587196    -1.8754480043
 ----------------------------------------------------------------
 Nuclear Repulsion Energy =        1801.44293735 hartrees
 There are       81 alpha and       81 beta electrons
 Applying Cartesian multipole field
    Component          Value
    ---------          -----
     (2,0,0)        1.00000E-11
     (0,2,0)        2.00000E-11
     (0,0,2)       -3.00000E-11
 Nucleus-field energy     =    -0.0000000275 hartrees
 Requested basis set is 6-311++G(d,p)
 There are 162 shells and 449 basis functions
 A cutoff of  1.0D-15 yielded  10329 shell pairs
 There are     85888 function pairs (     92390 Cartesian)
 Smallest overlap matrix eigenvalue = 2.36E-07
 Linear dependence detected in AO basis
 Number of orthogonalized atomic orbitals = 445
 Maximum deviation from orthogonality = 6.445E-10
 Guess from superposition of atomic densities
 Warning:  Energy on first SCF cycle will be non-variational
 SAD guess density has 162.000000 electrons

 -----------------------------------------------------------------------
  General SCF calculation program by
  Eric Jon Sundstrom, Paul Horn, Yuezhi Mao, Dmitri Zuev, Alec White,
  David Stuck, Shaama M.S., Shane Yost, Joonho Lee, David Small,
  Daniel Levine, Susi Lehtola, Hugh Burton, Evgeny Epifanovsky,
  Bang C. Huynh
 -----------------------------------------------------------------------
 Exchange:     0.2000 Hartree-Fock + 0.0800 Slater + 0.7200 B88
 Correlation:  0.1900 VWN1RPA + 0.8100 LYP
 Using SG-1 standard quadrature grid
 A restricted SCF calculation will be
 performed using DIIS
 SCF converges when DIIS error is below 1.0e-08
 ---------------------------------------
  Cycle       Energy         DIIS error
 ---------------------------------------
    1   -2765.5245842471      2.92e-02  
    2   -2761.3657661570      2.32e-03  
    3   -2761.2965500735      2.78e-03  
    4   -2761.4986968892      5.11e-04  
    5   -2761.5037774744      2.79e-04  
    6   -2761.5056745054      9.89e-05  
    7   -2761.5058980483      2.86e-05  
    8   -2761.5059155796      1.20e-05  
    9   -2761.5059193404      2.27e-06  
   10   -2761.5059194545      8.06e-07  
   11   -2761.5059194693      2.79e-07  
   12   -2761.5059194711      1.10e-07  
   13   -2761.5059194714      3.37e-08  
   14   -2761.5059194715      1.11e-08  
   15   -2761.5059194714      3.74e-09  Convergence criterion met
 ---------------------------------------
 SCF time:   CPU 687.98s  wall 688.00s 
 SCF   energy in the final basis set =    -2761.5059194714
 Total energy in the final basis set =    -2761.5059194714

 --------------------------------------------------------------

                    Orbital Energies (a.u.)
 --------------------------------------------------------------

 Alpha MOs
 -- Occupied --
********-101.5751-101.5746-101.5702-101.5609 -10.2747 -10.2731 -10.2725
-10.2719 -10.2558 -10.2402 -10.2222 -10.2209 -10.2028 -10.2016 -10.2009
-10.1968  -9.4907  -9.4897  -9.4894  -9.4855  -9.4761  -7.2555  -7.2545
 -7.2541  -7.2504  -7.2455  -7.2448  -7.2446  -7.2443  -7.2440  -7.2435
 -7.2407  -7.2403  -7.2395  -7.2309  -7.2305  -0.9563  -0.9180  -0.9137
 -0.8844  -0.8739  -0.8543  -0.8384  -0.8017  -0.7618  -0.7477  -0.7383
 -0.6702  -0.6349  -0.6179  -0.6102  -0.5471  -0.5450  -0.5274  -0.4972
 -0.4931  -0.4765  -0.4659  -0.4591  -0.4530  -0.4483  -0.4286  -0.4274
 -0.4108  -0.4050  -0.3877  -0.3835  -0.3741  -0.3625  -0.3547  -0.3454
 -0.3415  -0.3292  -0.3278  -0.3240  -0.3153  -0.2906  -0.2688  -0.2645
 -0.2602
 -- Virtual --
 -0.0681  -0.0539  -0.0402  -0.0359  -0.0310  -0.0120  -0.0056  -0.0029
  0.0069   0.0096   0.0147   0.0221   0.0303   0.0340   0.0369   0.0436
  0.0478   0.0540   0.0575   0.0590   0.0700   0.0759   0.0767   0.0828
  0.0845   0.0902   0.0940   0.0970   0.1005   0.1032   0.1062   0.1091
  0.1116   0.1151   0.1165   0.1187   0.1218   0.1263   0.1282   0.1302
  0.1319   0.1341   0.1386   0.1416   0.1475   0.1486   0.1551   0.1569
  0.1614   0.1645   0.1688   0.1752   0.1812   0.1839   0.1903   0.1933
  0.1966   0.2030   0.2074   0.2087   0.2151   0.2199   0.2255   0.2286
  0.2297   0.2323   0.2373   0.2445   0.2467   0.2484   0.2530   0.2567
  0.2622   0.2650   0.2718   0.2732   0.2778   0.2808   0.2836   0.2863
  0.2905   0.2937   0.2978   0.2998   0.3070   0.3082   0.3138   0.3211
  0.3302   0.3353   0.3394   0.3523   0.3563   0.3701   0.4011   0.4218
  0.4345   0.4366   0.4431   0.4487   0.4584   0.4606   0.4654   0.4689
  0.4830   0.4884   0.4980   0.4993   0.5063   0.5136   0.5170   0.5295
  0.5316   0.5387   0.5477   0.5588   0.5648   0.5715   0.5774   0.5813
  0.5876   0.5967   0.5987   0.6077   0.6109   0.6190   0.6231   0.6260
  0.6287   0.6349   0.6507   0.6665   0.6773   0.6802   0.6852   0.6944
  0.7043   0.7098   0.7153   0.7213   0.7372   0.7547   0.7660   0.7984
  0.8064   0.8164   0.8221   0.8289   0.8303   0.8368   0.8397   0.8462
  0.8472   0.8507   0.8512   0.8578   0.8647   0.8672   0.8780   0.8824
  0.8878   0.8903   0.9009   0.9027   0.9127   0.9202   0.9328   0.9345
  0.9396   0.9425   0.9460   0.9527   0.9647   0.9688   0.9750   0.9801
  0.9870   0.9920   1.0025   1.0062   1.0140   1.0159   1.0308   1.0515
  1.0657   1.0763   1.0848   1.1149   1.1215   1.1531   1.1656   1.1711
  1.1954   1.2078   1.2290   1.2443   1.2601   1.2667   1.2811   1.2976
  1.3053   1.3092   1.3329   1.3490   1.3673   1.3735   1.4116   1.4299
  1.4666   1.4846   1.4977   1.5234   1.5340   1.5553   1.5582   1.5601
  1.5805   1.5972   1.6066   1.6435   1.6470   1.6598   1.6975   1.7051
  1.7281   1.7409   1.7570   1.7632   1.7744   1.8119   1.8290   1.8342
  1.8575   1.8715   1.8807   1.8946   1.9057   1.9289   1.9377   1.9472
  1.9674   1.9782   1.9900   2.0247   2.0289   2.0323   2.0482   2.0674
  2.1371   2.1565   2.1932   2.2118   2.2293   2.2455   2.2564   2.2751
  2.2825   2.2993   2.3096   2.3311   2.3376   2.3457   2.3714   2.4021
  2.4057   2.4125   2.4425   2.4601   2.4628   2.4801   2.4963   2.5317
  2.5366   2.5582   2.5688   2.5856   2.6072   2.6168   2.6358   2.6612
  2.6647   2.6899   2.6972   2.7074   2.7297   2.7364   2.7476   2.7607
  2.7771   2.7917   2.8094   2.8127   2.8348   2.8386   2.8648   2.8812
  2.9135   2.9601   2.9861   3.0541   3.0726   3.0824   3.1194   3.1261
  3.1717   3.1996   3.2308   3.2371   3.2640   3.3416   3.3639   3.3933
  3.5203   3.5219   3.5409   3.5822   3.7012   3.7822   3.8420   3.9003
  3.9953   4.0338   4.0732   4.1367   4.3730   4.8006   4.8319   9.7548
  9.7878   9.8099   9.8385   9.8540  23.3437  23.5835  23.7897  23.8645
 23.9073  23.9284  23.9425  23.9819  24.0537  24.0749  24.0856  24.1664
 25.8093  25.8108  25.9183  25.9253  25.9883  26.1143  26.1575  26.1673
 26.3420  26.3936  26.5477  26.5929  26.7541  26.8055  26.9756 215.7476
215.7826 215.8106 215.8415 215.8650
 --------------------------------------------------------------

          Ground-State Mulliken Net Atomic Charges

     Atom                 Charge (a.u.)
  ----------------------------------------
      1 C                    -0.019917
      2 C                    -1.093502
      3 Cl                    0.525555
      4 C                     0.538334
      5 Cl                    0.492735
      6 C                    -1.221665
      7 H                     0.219890
      8 C                     0.267415
      9 Cl                    0.490412
     10 C                    -0.653935
     11 Cl                    0.551477
     12 C                     0.733320
     13 C                    -0.828724
     14 Cl                    0.297304
     15 C                    -0.072860
     16 H                     0.195791
     17 C                    -0.335182
     18 H                     0.168233
     19 C                    -0.317337
     20 H                     0.177129
     21 C                    -0.299541
     22 H                     0.185070
  ----------------------------------------
  Sum of atomic charges =     0.000000

 -----------------------------------------------------------------
                    Cartesian Multipole Moments
 -----------------------------------------------------------------
    Charge (ESU x 10^10)
                 0.0000
    Dipole Moment (Debye)
         X       1.0657      Y       1.1196      Z      -1.3570
       Tot       2.0568
    Quadrupole Moments (Debye-Ang)
        XX    -123.0921     XY      -0.2712     YY    -133.1987
        XZ      -9.3523     YZ      -2.9986     ZZ    -131.0193
    Octopole Moments (Debye-Ang^2)
       XXX      10.1058    XXY      22.4452    XYY      -6.6126
       YYY      91.8621    XXZ     -33.7347    XYZ      -3.5468
       YYZ     -22.5398    XZZ       3.7812    YZZ      36.0716
       ZZZ     -63.5427
    Hexadecapole Moments (Debye-Ang^3)
      XXXX   -3884.5702   XXXY     125.8670   XXYY    -821.4145
      XYYY     179.0900   YYYY    -776.3407   XXXZ     176.9269
      XXYZ     -12.5814   XYYZ      96.6087   YYYZ     -73.5389
      XXZZ   -1107.1696   XYZZ      80.4194   YYZZ    -627.0023
      XZZZ     284.1067   YZZZ     -74.2344   ZZZZ   -2992.4991
 -----------------------------------------------------------------
 Calculating analytic gradient of the SCF energy
 Gradient of SCF Energy
            1           2           3           4           5           6
    1   0.0005113   0.0005767   0.0015695  -0.0000264   0.0000099  -0.0001991
    2   0.0004027  -0.0008512  -0.0094466  -0.0000880  -0.0000494   0.0000647
    3  -0.0007723   0.0004497  -0.0056823   0.0001986  -0.0001301   0.0002611
            7           8           9          10          11          12
    1   0.0000256  -0.0000571   0.0000255  -0.0000059   0.0003233  -0.0009377
    2  -0.0000277  -0.0000644   0.0000190   0.0012655   0.0001409  -0.0005203
    3  -0.0000023  -0.0005228   0.0001724  -0.0000835   0.0000679   0.0006097
           13          14          15          16          17          18
    1   0.0001463  -0.0014705   0.0002453  -0.0000836   0.0001123   0.0000126
    2   0.0009089   0.0087711   0.0002070  -0.0000233  -0.0001849  -0.0000307
    3   0.0007957   0.0060881  -0.0002700   0.0000729   0.0000730   0.0000001
           19          20          21          22
    1  -0.0003445  -0.0000673  -0.0002254  -0.0001408
    2   0.0002262  -0.0000117  -0.0008674   0.0001595
    3  -0.0000964   0.0000299  -0.0013360   0.0000767
 Max gradient component =       9.447E-03
 RMS gradient           =       1.949E-03
 Gradient time:  CPU 230.94 s  wall 230.96 s
 Geometry Optimization Parameters
   NAtoms,    NIC,     NZ,  NCons,   NDum,   NFix, NCnnct, MaxDiis
       22     163      22       0       0       0       0       0

 Cartesian Hessian Update
 Hessian updated using BFGS update


** GEOMETRY OPTIMIZATION IN DELOCALIZED INTERNAL COORDINATES **
   Searching for a Minimum

   Optimization Cycle:   6

                       Coordinates (Angstroms)
     ATOM                X               Y               Z
      1  C         0.0068112454   -0.0410967848    0.0038868549
      2  C        -0.0001418445    0.1379025364    1.3999431552
      3  Cl        1.5067968168    0.2794869492    2.2542898466
      4  C        -1.2074213709    0.2108175583    2.1015554226
      5  Cl       -1.2501707739    0.4331615687    3.8314959398
      6  C        -2.4158701431    0.1135843423    1.4263366504
      7  H        -3.3464025042    0.1766564805    1.9724763884
      8  C        -2.4297423097   -0.0723406921    0.0507865976
      9  Cl       -3.9800026277   -0.2050626200   -0.7400982420
     10  C        -1.2284187828   -0.1557767096   -0.6606212019
     11  Cl       -1.2711058899   -0.4667403796   -2.3786534073
     12  C         1.2888510741   -0.0736021485   -0.7537953061
     13  C         2.2702064527   -1.0504008914   -0.5463772516
     14  Cl        2.0179070700   -2.3244202812    0.6326345388
     15  C         3.4642782079   -1.0463542261   -1.2636374552
     16  H         4.1962597801   -1.8219337326   -1.0788913499
     17  C         3.6989386196   -0.0491775702   -2.2035928712
     18  H         4.6297076087   -0.0460147915   -2.7588622967
     19  C         2.7409076182    0.9392684501   -2.4249020391
     20  H         2.9195138840    1.7229536553   -3.1512469060
     21  C         1.5513641310    0.9191204968   -1.7088481265
     22  H         0.8078801737    1.6893587196   -1.8754480043
   Point Group: c1    Number of degrees of freedom:    60


   Energy is  -2761.505919471

 Hessian updated using BFGS update

 59 Hessian modes will be used to form the next step
  Hessian Eigenvalues:
     0.016269    0.017721    0.018922    0.020899    0.020972    0.022952
     0.023587    0.023828    0.023874    0.024087    0.024091    0.024114
     0.024115    0.024133    0.024139    0.024146    0.024170    0.025705
     0.028231    0.074145    0.159997    0.160001    0.160016    0.160110
     0.160215    0.217079    0.220072    0.225871    0.231689    0.235595
     0.246785    0.249933    0.249995    0.250035    0.250342    0.256619
     0.289446    0.292122    0.300962    0.301039    0.301117    0.317926
     0.354808    0.356665    0.356666    0.356680    0.375049    0.412278
     0.426774    0.429450    0.455933    0.462747    0.467741    0.471777
     0.478096    0.478231    0.479122    0.485299    0.583639

 Minimum search - taking simple RFO step
 Searching for Lamda that Minimizes Along All modes
 Value Taken    Lamda =  -0.00496029
 Calculated Step too Large.  Step scaled by  0.666598
 Step Taken.  Stepsize is  0.300000

                             Maximum     Tolerance    Cnvgd?
         Gradient           0.008258      0.000300      NO
         Displacement       0.218680      0.001200      NO
         Energy change     -0.004071      0.000001      NO


 New Cartesian Coordinates Obtained by Inverse Iteration

 Displacement from previous Coordinates is:  0.513698
 ----------------------------------------------------------------
             Standard Nuclear Orientation (Angstroms)
    I     Atom           X                Y                Z
 ----------------------------------------------------------------
    1      C       0.0061235171    -0.0473396647     0.0054416836
    2      C       0.0007349363     0.1716222358     1.3945386414
    3      Cl      1.5108414892     0.3533333784     2.2393045973
    4      C      -1.2059295204     0.2494888074     2.0956394954
    5      Cl     -1.2487593790     0.5237709823     3.8182266591
    6      C      -2.4137144329     0.1156600656     1.4245040090
    7      H      -3.3444405772     0.1837877531     1.9698869944
    8      C      -2.4274184741    -0.1105771543     0.0551952030
    9      Cl     -3.9748319916    -0.2828382581    -0.7330967479
   10      C      -1.2255610967    -0.1983923790    -0.6548902271
   11      Cl     -1.2586047613    -0.5426345040    -2.3659131892
   12      C       1.2889770601    -0.0759011866    -0.7536947283
   13      C       2.2492530051    -1.0777545143    -0.5798562983
   14      Cl      1.9675948242    -2.3843216089     0.5584473068
   15      C       3.4440809019    -1.0717747366    -1.2953781819
   16      H       4.1620139864    -1.8663553271    -1.1383912126
   17      C       3.6976878388    -0.0453277772    -2.1988252715
   18      H       4.6289360430    -0.0392939464    -2.7533003035
   19      C       2.7585973119     0.9677967424    -2.3864721699
   20      H       2.9533269369     1.7717671482    -3.0860656689
   21      C       1.5673816911     0.9449365022    -1.6723325146
   22      H       0.8338571265     1.7297373710    -1.8145371403
 ----------------------------------------------------------------
 Nuclear Repulsion Energy =        1799.71198796 hartrees
 There are       81 alpha and       81 beta electrons
 Applying Cartesian multipole field
    Component          Value
    ---------          -----
     (2,0,0)        1.00000E-11
     (0,2,0)        2.00000E-11
     (0,0,2)       -3.00000E-11
 Nucleus-field energy     =    -0.0000000261 hartrees
 Requested basis set is 6-311++G(d,p)
 There are 162 shells and 449 basis functions
 A cutoff of  1.0D-15 yielded  10339 shell pairs
 There are     86005 function pairs (     92521 Cartesian)
 Smallest overlap matrix eigenvalue = 2.35E-07
 Linear dependence detected in AO basis
 Number of orthogonalized atomic orbitals = 445
 Maximum deviation from orthogonality = 3.778E-10
 Guess from superposition of atomic densities
 Warning:  Energy on first SCF cycle will be non-variational
 SAD guess density has 162.000000 electrons

 -----------------------------------------------------------------------
  General SCF calculation program by
  Eric Jon Sundstrom, Paul Horn, Yuezhi Mao, Dmitri Zuev, Alec White,
  David Stuck, Shaama M.S., Shane Yost, Joonho Lee, David Small,
  Daniel Levine, Susi Lehtola, Hugh Burton, Evgeny Epifanovsky,
  Bang C. Huynh
 -----------------------------------------------------------------------
 Exchange:     0.2000 Hartree-Fock + 0.0800 Slater + 0.7200 B88
 Correlation:  0.1900 VWN1RPA + 0.8100 LYP
 Using SG-1 standard quadrature grid
 A restricted SCF calculation will be
 performed using DIIS
 SCF converges when DIIS error is below 1.0e-08
 ---------------------------------------
  Cycle       Energy         DIIS error
 ---------------------------------------
    1   -2765.5183057762      2.92e-02  
    2   -2761.3685128919      2.32e-03  
    3   -2761.3002699964      2.77e-03  
    4   -2761.5016011883      5.04e-04  
    5   -2761.5065388650      2.74e-04  
    6   -2761.5083594214      9.89e-05  
    7   -2761.5085829505      2.85e-05  
    8   -2761.5086003417      1.20e-05  
    9   -2761.5086041153      2.23e-06  
   10   -2761.5086042255      7.99e-07  
   11   -2761.5086042404      2.62e-07  
   12   -2761.5086042419      1.04e-07  
   13   -2761.5086042421      3.40e-08  
   14   -2761.5086042421      1.14e-08  
   15   -2761.5086042422      3.63e-09  Convergence criterion met
 ---------------------------------------
 SCF time:   CPU 684.06s  wall 684.00s 
 SCF   energy in the final basis set =    -2761.5086042422
 Total energy in the final basis set =    -2761.5086042422

 --------------------------------------------------------------

                    Orbital Energies (a.u.)
 --------------------------------------------------------------

 Alpha MOs
 -- Occupied --
********-101.5753-101.5745-101.5712-101.5616 -10.2745 -10.2732 -10.2726
-10.2720 -10.2556 -10.2397 -10.2224 -10.2205 -10.2027 -10.2017 -10.2008
-10.1969  -9.4907  -9.4899  -9.4893  -9.4863  -9.4766  -7.2556  -7.2546
 -7.2541  -7.2512  -7.2456  -7.2449  -7.2447  -7.2442  -7.2442  -7.2435
 -7.2412  -7.2411  -7.2403  -7.2314  -7.2310  -0.9563  -0.9176  -0.9137
 -0.8846  -0.8738  -0.8541  -0.8385  -0.8015  -0.7617  -0.7478  -0.7386
 -0.6701  -0.6344  -0.6184  -0.6103  -0.5470  -0.5451  -0.5274  -0.4977
 -0.4929  -0.4765  -0.4660  -0.4588  -0.4529  -0.4483  -0.4284  -0.4274
 -0.4100  -0.4047  -0.3871  -0.3837  -0.3730  -0.3619  -0.3541  -0.3452
 -0.3421  -0.3288  -0.3276  -0.3244  -0.3191  -0.2890  -0.2702  -0.2643
 -0.2610
 -- Virtual --
 -0.0662  -0.0540  -0.0400  -0.0366  -0.0327  -0.0121  -0.0056  -0.0031
  0.0067   0.0096   0.0145   0.0220   0.0302   0.0337   0.0369   0.0437
  0.0474   0.0541   0.0577   0.0588   0.0694   0.0753   0.0765   0.0828
  0.0844   0.0896   0.0946   0.0967   0.1006   0.1031   0.1060   0.1094
  0.1113   0.1149   0.1164   0.1180   0.1214   0.1265   0.1282   0.1294
  0.1314   0.1338   0.1380   0.1417   0.1477   0.1484   0.1550   0.1565
  0.1612   0.1639   0.1679   0.1752   0.1805   0.1840   0.1910   0.1941
  0.1964   0.2029   0.2064   0.2085   0.2156   0.2200   0.2256   0.2291
  0.2297   0.2325   0.2369   0.2441   0.2448   0.2488   0.2543   0.2562
  0.2614   0.2651   0.2710   0.2737   0.2781   0.2798   0.2837   0.2868
  0.2898   0.2928   0.2975   0.3005   0.3059   0.3080   0.3128   0.3222
  0.3300   0.3353   0.3400   0.3517   0.3565   0.3700   0.4009   0.4215
  0.4347   0.4366   0.4444   0.4477   0.4579   0.4611   0.4653   0.4683
  0.4848   0.4887   0.4954   0.5016   0.5089   0.5152   0.5184   0.5291
  0.5316   0.5395   0.5473   0.5584   0.5659   0.5729   0.5768   0.5809
  0.5893   0.5947   0.5986   0.6089   0.6110   0.6200   0.6228   0.6278
  0.6288   0.6387   0.6541   0.6678   0.6778   0.6827   0.6843   0.6951
  0.7014   0.7091   0.7137   0.7226   0.7354   0.7564   0.7712   0.7985
  0.8080   0.8183   0.8238   0.8293   0.8303   0.8367   0.8398   0.8453
  0.8472   0.8512   0.8518   0.8580   0.8636   0.8697   0.8777   0.8835
  0.8883   0.8900   0.8985   0.9022   0.9089   0.9143   0.9241   0.9339
  0.9383   0.9440   0.9486   0.9560   0.9655   0.9688   0.9789   0.9821
  0.9901   0.9919   1.0033   1.0054   1.0137   1.0154   1.0303   1.0502
  1.0659   1.0738   1.0842   1.1175   1.1264   1.1541   1.1660   1.1716
  1.1964   1.2110   1.2296   1.2459   1.2604   1.2683   1.2851   1.2992
  1.3024   1.3094   1.3337   1.3483   1.3695   1.3739   1.4155   1.4318
  1.4609   1.4838   1.4989   1.5207   1.5352   1.5556   1.5593   1.5630
  1.5807   1.5962   1.6081   1.6443   1.6480   1.6589   1.6976   1.7046
  1.7285   1.7415   1.7557   1.7626   1.7712   1.8123   1.8271   1.8329
  1.8550   1.8701   1.8817   1.8949   1.9046   1.9331   1.9406   1.9479
  1.9668   1.9802   1.9907   2.0235   2.0283   2.0355   2.0478   2.0676
  2.1354   2.1539   2.1963   2.2132   2.2321   2.2440   2.2549   2.2731
  2.2840   2.2990   2.3065   2.3280   2.3411   2.3460   2.3723   2.4033
  2.4067   2.4175   2.4423   2.4626   2.4663   2.4765   2.4899   2.5306
  2.5367   2.5566   2.5676   2.5859   2.6073   2.6155   2.6328   2.6614
  2.6676   2.6914   2.6983   2.7065   2.7289   2.7348   2.7481   2.7591
  2.7789   2.7924   2.8072   2.8119   2.8355   2.8391   2.8660   2.8751
  2.9123   2.9636   2.9891   3.0555   3.0750   3.0843   3.1202   3.1260
  3.1705   3.2011   3.2346   3.2383   3.2635   3.3418   3.3645   3.3928
  3.5224   3.5228   3.5422   3.5840   3.7044   3.7833   3.8440   3.9003
  3.9964   4.0332   4.0736   4.1366   4.3641   4.8023   4.8327   9.7579
  9.7875   9.8105   9.8299   9.8638  23.3455  23.5840  23.7906  23.8653
 23.9083  23.9300  23.9432  23.9840  24.0576  24.0748  24.0884  24.1668
 25.8073  25.8088  25.9173  25.9241  25.9769  26.1158  26.1686  26.1746
 26.3256  26.3893  26.5458  26.5949  26.7600  26.7953  26.9769 215.7509
215.7822 215.8104 215.8320 215.8767
 --------------------------------------------------------------

          Ground-State Mulliken Net Atomic Charges

     Atom                 Charge (a.u.)
  ----------------------------------------
      1 C                    -0.011950
      2 C                    -1.149248
      3 Cl                    0.500951
      4 C                     0.579912
      5 Cl                    0.502126
      6 C                    -1.121338
      7 H                     0.222021
      8 C                     0.272668
      9 Cl                    0.495942
     10 C                    -0.669779
     11 Cl                    0.556510
     12 C                     0.653075
     13 C                    -0.886032
     14 Cl                    0.302485
     15 C                    -0.050201
     16 H                     0.195894
     17 C                    -0.300535
     18 H                     0.168710
     19 C                    -0.338127
     20 H                     0.176840
     21 C                    -0.286366
     22 H                     0.186440
  ----------------------------------------
  Sum of atomic charges =     0.000000

 -----------------------------------------------------------------
                    Cartesian Multipole Moments
 -----------------------------------------------------------------
    Charge (ESU x 10^10)
                 0.0000
    Dipole Moment (Debye)
         X       1.0603      Y       1.1570      Z      -1.3402
       Tot       2.0637
    Quadrupole Moments (Debye-Ang)
        XX    -123.0627     XY      -0.2656     YY    -132.9915
        XZ      -9.4121     YZ      -2.9486     ZZ    -131.1889
    Octopole Moments (Debye-Ang^2)
       XXX      10.6380    XXY      23.4408    XYY      -5.5464
       YYY      93.8452    XXZ     -33.3425    XYZ      -3.2670
       YYZ     -21.9984    XZZ       3.8258    YZZ      36.4514
       ZZZ     -59.7009
    Hexadecapole Moments (Debye-Ang^3)
      XXXX   -3863.3624   XXXY     109.9171   XXYY    -822.9655
      XYYY     160.8637   YYYY    -824.5711   XXXZ     185.4395
      XXYZ     -23.7607   XYYZ      98.3739   YYYZ    -111.8324
      XXZZ   -1097.1858   XYZZ      74.7346   YYZZ    -628.6164
      XZZZ     295.9450   YZZZ    -106.2823   ZZZZ   -2962.8066
 -----------------------------------------------------------------
 Calculating analytic gradient of the SCF energy
 Gradient of SCF Energy
            1           2           3           4           5           6
    1  -0.0002316   0.0003392   0.0010391   0.0000953   0.0000884  -0.0000038
    2   0.0001124  -0.0005322  -0.0060919  -0.0000217  -0.0000132   0.0000218
    3  -0.0003825   0.0001321  -0.0035077   0.0000542  -0.0000508  -0.0000072
            7           8           9          10          11          12
    1   0.0000163  -0.0000912   0.0001708  -0.0000543   0.0001985  -0.0000249
    2   0.0000203  -0.0000338   0.0000468   0.0007236   0.0001479  -0.0004801
    3  -0.0000027  -0.0002154  -0.0000411  -0.0000814   0.0001123   0.0002763
           13          14          15          16          17          18
    1  -0.0002194  -0.0008136   0.0002431  -0.0000534   0.0000637   0.0000091
    2   0.0011919   0.0053402   0.0000410  -0.0000024  -0.0001478  -0.0000193
    3   0.0005254   0.0040611  -0.0001850   0.0000320   0.0001225  -0.0000073
           19          20          21          22
    1  -0.0002944  -0.0000024  -0.0002004  -0.0002741
    2   0.0001704  -0.0000311  -0.0004214  -0.0000215
    3  -0.0000484   0.0000199  -0.0008565   0.0000504
 Max gradient component =       6.092E-03
 RMS gradient           =       1.236E-03
 Gradient time:  CPU 239.39 s  wall 239.41 s
 Geometry Optimization Parameters
   NAtoms,    NIC,     NZ,  NCons,   NDum,   NFix, NCnnct, MaxDiis
       22     163      22       0       0       0       0       0

 Cartesian Hessian Update
 Hessian updated using BFGS update


** GEOMETRY OPTIMIZATION IN DELOCALIZED INTERNAL COORDINATES **
   Searching for a Minimum

   Optimization Cycle:   7

                       Coordinates (Angstroms)
     ATOM                X               Y               Z
      1  C         0.0061235171   -0.0473396647    0.0054416836
      2  C         0.0007349363    0.1716222358    1.3945386414
      3  Cl        1.5108414892    0.3533333784    2.2393045973
      4  C        -1.2059295204    0.2494888074    2.0956394954
      5  Cl       -1.2487593790    0.5237709823    3.8182266591
      6  C        -2.4137144329    0.1156600656    1.4245040090
      7  H        -3.3444405772    0.1837877531    1.9698869944
      8  C        -2.4274184741   -0.1105771543    0.0551952030
      9  Cl       -3.9748319916   -0.2828382581   -0.7330967479
     10  C        -1.2255610967   -0.1983923790   -0.6548902271
     11  Cl       -1.2586047613   -0.5426345040   -2.3659131892
     12  C         1.2889770601   -0.0759011866   -0.7536947283
     13  C         2.2492530051   -1.0777545143   -0.5798562983
     14  Cl        1.9675948242   -2.3843216089    0.5584473068
     15  C         3.4440809019   -1.0717747366   -1.2953781819
     16  H         4.1620139864   -1.8663553271   -1.1383912126
     17  C         3.6976878388   -0.0453277772   -2.1988252715
     18  H         4.6289360430   -0.0392939464   -2.7533003035
     19  C         2.7585973119    0.9677967424   -2.3864721699
     20  H         2.9533269369    1.7717671482   -3.0860656689
     21  C         1.5673816911    0.9449365022   -1.6723325146
     22  H         0.8338571265    1.7297373710   -1.8145371403
   Point Group: c1    Number of degrees of freedom:    60


   Energy is  -2761.508604242

 Hessian updated using BFGS update

 60 Hessian modes will be used to form the next step
  Hessian Eigenvalues:
     0.012220    0.017816    0.018790    0.020880    0.020953    0.022738
     0.023066    0.023650    0.023848    0.023906    0.024090    0.024092
     0.024114    0.024115    0.024136    0.024143    0.024154    0.024218
     0.028275    0.073776    0.159997    0.160002    0.160016    0.160108
     0.160247    0.217103    0.220071    0.225913    0.231681    0.235600
     0.246788    0.249995    0.250011    0.250017    0.250325    0.256835
     0.289428    0.292196    0.300961    0.301037    0.301116    0.317910
     0.354819    0.356665    0.356666    0.356679    0.356689    0.375110
     0.412302    0.426773    0.429458    0.455896    0.462672    0.467728
     0.471778    0.478085    0.478218    0.479123    0.485474    0.583166

 Minimum search - taking simple RFO step
 Searching for Lamda that Minimizes Along All modes
 Value Taken    Lamda =  -0.00316568
 Calculated Step too Large.  Step scaled by  0.678511
 Step Taken.  Stepsize is  0.300000

                             Maximum     Tolerance    Cnvgd?
         Gradient           0.005299      0.000300      NO
         Displacement       0.214779      0.001200      NO
         Energy change     -0.002685      0.000001      NO


 New Cartesian Coordinates Obtained by Inverse Iteration

 Displacement from previous Coordinates is:  0.531426
 ----------------------------------------------------------------
             Standard Nuclear Orientation (Angstroms)
    I     Atom           X                Y                Z
 ----------------------------------------------------------------
    1      C       0.0056258133    -0.0436155676     0.0062181321
    2      C       0.0001171848     0.2117416633     1.3880821893
    3      Cl      1.5123909691     0.4359331325     2.2217550109
    4      C      -1.2062380552     0.2873181966     2.0896223131
    5      Cl     -1.2516118318     0.6073028336     3.8043013043
    6      C      -2.4123516032     0.1121486303     1.4243666002
    7      H      -3.3433164580     0.1769349216     1.9699372786
    8      C      -2.4246520931    -0.1505989022     0.0617098575
    9      Cl     -3.9697078378    -0.3741855084    -0.7182763071
   10      C      -1.2219605234    -0.2338571723    -0.6485313635
   11      Cl     -1.2432772136    -0.6144883679    -2.3513813044
   12      C       1.2889476967    -0.0715176495    -0.7542372947
   13      C       2.2244281110    -1.1007938079    -0.6145146484
   14      Cl      1.9093516717    -2.4350775687     0.4836872428
   15      C       3.4197783783    -1.0978957139    -1.3285157597
   16      H       4.1203229656    -1.9127028352    -1.1988455429
   17      C       3.6966719346    -0.0464541669    -2.1963274603
   18      H       4.6283086923    -0.0419788544    -2.7501682688
   19      C       2.7813509842     0.9934950765    -2.3494239944
   20      H       2.9954306563     1.8155448262    -3.0219175838
   21      C       1.5887862791     0.9739589224    -1.6363615692
   22      H       0.8717507144     1.7781778413    -1.7527478951
 ----------------------------------------------------------------
 Nuclear Repulsion Energy =        1798.34200391 hartrees
 There are       81 alpha and       81 beta electrons
 Applying Cartesian multipole field
    Component          Value
    ---------          -----
     (2,0,0)        1.00000E-11
     (0,2,0)        2.00000E-11
     (0,0,2)       -3.00000E-11
 Nucleus-field energy     =    -0.0000000247 hartrees
 Requested basis set is 6-311++G(d,p)
 There are 162 shells and 449 basis functions
 A cutoff of  1.0D-15 yielded  10333 shell pairs
 There are     85977 function pairs (     92493 Cartesian)
 Smallest overlap matrix eigenvalue = 2.34E-07
 Linear dependence detected in AO basis
 Number of orthogonalized atomic orbitals = 445
 Maximum deviation from orthogonality = 6.230E-10
 Guess from superposition of atomic densities
 Warning:  Energy on first SCF cycle will be non-variational
 SAD guess density has 162.000000 electrons

 -----------------------------------------------------------------------
  General SCF calculation program by
  Eric Jon Sundstrom, Paul Horn, Yuezhi Mao, Dmitri Zuev, Alec White,
  David Stuck, Shaama M.S., Shane Yost, Joonho Lee, David Small,
  Daniel Levine, Susi Lehtola, Hugh Burton, Evgeny Epifanovsky,
  Bang C. Huynh
 -----------------------------------------------------------------------
 Exchange:     0.2000 Hartree-Fock + 0.0800 Slater + 0.7200 B88
 Correlation:  0.1900 VWN1RPA + 0.8100 LYP
 Using SG-1 standard quadrature grid
 A restricted SCF calculation will be
 performed using DIIS
 SCF converges when DIIS error is below 1.0e-08
 ---------------------------------------
  Cycle       Energy         DIIS error
 ---------------------------------------
    1   -2765.5125513878      2.92e-02  
    2   -2761.3702090109      2.32e-03  
    3   -2761.3026329539      2.77e-03  
    4   -2761.5034785966      4.98e-04  
    5   -2761.5083088134      2.70e-04  
    6   -2761.5100706667      9.88e-05  
    7   -2761.5102941694      2.85e-05  
    8   -2761.5103114578      1.20e-05  
    9   -2761.5103152430      2.21e-06  
   10   -2761.5103153511      7.93e-07  
   11   -2761.5103153660      2.47e-07  
   12   -2761.5103153673      9.54e-08  
   13   -2761.5103153677      3.40e-08  
   14   -2761.5103153678      1.14e-08  
   15   -2761.5103153679      3.60e-09  Convergence criterion met
 ---------------------------------------
 SCF time:   CPU 704.59s  wall 705.00s 
 SCF   energy in the final basis set =    -2761.5103153679
 Total energy in the final basis set =    -2761.5103153679

 --------------------------------------------------------------

                    Orbital Energies (a.u.)
 --------------------------------------------------------------

 Alpha MOs
 -- Occupied --
********-101.5755-101.5745-101.5719-101.5621 -10.2743 -10.2733 -10.2727
-10.2721 -10.2554 -10.2392 -10.2225 -10.2202 -10.2027 -10.2017 -10.2008
-10.1970  -9.4907  -9.4900  -9.4893  -9.4869  -9.4771  -7.2556  -7.2548
 -7.2540  -7.2518  -7.2456  -7.2449  -7.2449  -7.2443  -7.2442  -7.2434
 -7.2417  -7.2417  -7.2409  -7.2318  -7.2315  -0.9563  -0.9173  -0.9137
 -0.8849  -0.8738  -0.8540  -0.8386  -0.8014  -0.7616  -0.7480  -0.7387
 -0.6700  -0.6338  -0.6189  -0.6104  -0.5470  -0.5452  -0.5274  -0.4981
 -0.4927  -0.4765  -0.4661  -0.4586  -0.4527  -0.4483  -0.4283  -0.4275
 -0.4094  -0.4044  -0.3866  -0.3839  -0.3722  -0.3615  -0.3535  -0.3451
 -0.3425  -0.3289  -0.3271  -0.3249  -0.3219  -0.2872  -0.2717  -0.2643
 -0.2614
 -- Virtual --
 -0.0643  -0.0541  -0.0398  -0.0375  -0.0341  -0.0122  -0.0056  -0.0032
  0.0065   0.0096   0.0143   0.0218   0.0300   0.0335   0.0369   0.0439
  0.0471   0.0543   0.0577   0.0590   0.0686   0.0749   0.0763   0.0828
  0.0843   0.0891   0.0952   0.0965   0.1006   0.1031   0.1058   0.1096
  0.1110   0.1147   0.1162   0.1175   0.1210   0.1267   0.1281   0.1288
  0.1311   0.1336   0.1372   0.1419   0.1477   0.1485   0.1549   0.1566
  0.1611   0.1634   0.1668   0.1755   0.1797   0.1838   0.1910   0.1950
  0.1966   0.2029   0.2053   0.2086   0.2157   0.2199   0.2255   0.2285
  0.2301   0.2324   0.2358   0.2424   0.2441   0.2483   0.2563   0.2566
  0.2602   0.2649   0.2703   0.2740   0.2780   0.2792   0.2838   0.2877
  0.2890   0.2923   0.2977   0.3011   0.3035   0.3095   0.3114   0.3231
  0.3296   0.3350   0.3400   0.3514   0.3572   0.3702   0.4007   0.4216
  0.4341   0.4383   0.4456   0.4473   0.4561   0.4622   0.4656   0.4675
  0.4855   0.4908   0.4934   0.5034   0.5116   0.5149   0.5207   0.5286
  0.5319   0.5399   0.5469   0.5583   0.5673   0.5744   0.5762   0.5806
  0.5907   0.5918   0.5996   0.6066   0.6130   0.6203   0.6223   0.6288
  0.6302   0.6414   0.6579   0.6678   0.6755   0.6816   0.6882   0.6955
  0.6973   0.7072   0.7123   0.7228   0.7342   0.7575   0.7755   0.7984
  0.8074   0.8191   0.8253   0.8293   0.8315   0.8361   0.8406   0.8442
  0.8470   0.8519   0.8538   0.8580   0.8623   0.8719   0.8787   0.8850
  0.8888   0.8905   0.8945   0.9023   0.9061   0.9108   0.9179   0.9339
  0.9382   0.9454   0.9525   0.9591   0.9660   0.9689   0.9798   0.9866
  0.9918   0.9940   1.0031   1.0047   1.0116   1.0160   1.0312   1.0504
  1.0663   1.0710   1.0853   1.1191   1.1293   1.1563   1.1673   1.1717
  1.1962   1.2164   1.2311   1.2455   1.2603   1.2704   1.2867   1.2989
  1.3029   1.3106   1.3340   1.3462   1.3725   1.3737   1.4179   1.4298
  1.4547   1.4825   1.5000   1.5169   1.5365   1.5560   1.5602   1.5675
  1.5805   1.5938   1.6096   1.6442   1.6507   1.6575   1.6977   1.7039
  1.7288   1.7417   1.7537   1.7614   1.7697   1.8122   1.8247   1.8312
  1.8522   1.8687   1.8829   1.8945   1.9039   1.9356   1.9429   1.9495
  1.9658   1.9816   1.9914   2.0215   2.0279   2.0387   2.0471   2.0683
  2.1326   2.1508   2.1994   2.2144   2.2362   2.2422   2.2547   2.2695
  2.2878   2.3012   2.3065   2.3223   2.3449   2.3459   2.3723   2.4008
  2.4092   2.4245   2.4416   2.4614   2.4706   2.4715   2.4885   2.5287
  2.5366   2.5542   2.5663   2.5857   2.6098   2.6128   2.6285   2.6604
  2.6709   2.6926   2.6998   2.7059   2.7274   2.7350   2.7486   2.7578
  2.7814   2.7937   2.8054   2.8114   2.8365   2.8398   2.8655   2.8704
  2.9107   2.9669   2.9913   3.0567   3.0782   3.0869   3.1214   3.1258
  3.1685   3.2022   3.2359   3.2438   3.2621   3.3411   3.3653   3.3926
  3.5226   3.5250   3.5445   3.5856   3.7073   3.7845   3.8455   3.8996
  3.9977   4.0328   4.0739   4.1366   4.3567   4.8037   4.8325   9.7614
  9.7871   9.8109   9.8251   9.8632  23.3474  23.5847  23.7915  23.8653
 23.9085  23.9302  23.9427  23.9860  24.0598  24.0747  24.0917  24.1673
 25.8048  25.8089  25.9208  25.9376  25.9589  26.1175  26.1679  26.1997
 26.2940  26.3989  26.5420  26.5972  26.7575  26.7899  26.9833 215.7546
215.7815 215.8096 215.8286 215.8754
 --------------------------------------------------------------

          Ground-State Mulliken Net Atomic Charges

     Atom                 Charge (a.u.)
  ----------------------------------------
      1 C                    -0.042450
      2 C                    -1.163336
      3 Cl                    0.496981
      4 C                     0.591372
      5 Cl                    0.512023
      6 C                    -1.003172
      7 H                     0.224765
      8 C                     0.303198
      9 Cl                    0.501666
     10 C                    -0.704855
     11 Cl                    0.569710
     12 C                     0.559312
     13 C                    -0.954587
     14 Cl                    0.335973
     15 C                    -0.055449
     16 H                     0.197699
     17 C                    -0.271086
     18 H                     0.168988
     19 C                    -0.370025
     20 H                     0.176204
     21 C                    -0.261475
     22 H                     0.188546
  ----------------------------------------
  Sum of atomic charges =     0.000000

 -----------------------------------------------------------------
                    Cartesian Multipole Moments
 -----------------------------------------------------------------
    Charge (ESU x 10^10)
                -0.0000
    Dipole Moment (Debye)
         X       1.0630      Y       1.1829      Z      -1.3180
       Tot       2.0655
    Quadrupole Moments (Debye-Ang)
        XX    -123.0322     XY      -0.2450     YY    -132.7883
        XZ      -9.4863     YZ      -2.9098     ZZ    -131.3513
    Octopole Moments (Debye-Ang^2)
       XXX      11.4909    XXY      24.2120    XYY      -4.3037
       YYY      95.5582    XXZ     -32.9284    XYZ      -2.9408
       YYZ     -21.5351    XZZ       4.1059    YZZ      36.5011
       ZZZ     -56.0521
    Hexadecapole Moments (Debye-Ang^3)
      XXXX   -3840.8444   XXXY      90.1446   XXYY    -824.3605
      XYYY     138.3116   YYYY    -874.5190   XXXZ     196.8662
      XXYZ     -34.9125   XYYZ     101.2477   YYYZ    -149.7806
      XXZZ   -1086.5981   XYZZ      67.2980   YYZZ    -630.4955
      XZZZ     310.2717   YZZZ    -138.5886   ZZZZ   -2932.4942
 -----------------------------------------------------------------
 Calculating analytic gradient of the SCF energy
 Gradient of SCF Energy
            1           2           3           4           5           6
    1  -0.0006543   0.0001039   0.0008239   0.0000617   0.0000138   0.0000055
    2  -0.0000156  -0.0003107  -0.0037746   0.0000639  -0.0000093  -0.0000452
    3  -0.0001961  -0.0001637  -0.0020275  -0.0000258   0.0000059  -0.0001247
            7           8           9          10          11          12
    1  -0.0000155  -0.0002385   0.0000798   0.0002753   0.0003430   0.0004348
    2   0.0000164   0.0000612   0.0000289   0.0005451   0.0000569  -0.0004419
    3   0.0000186   0.0001674   0.0000112  -0.0001769   0.0000819   0.0000038
           13          14          15          16          17          18
    1  -0.0002936  -0.0004052   0.0001567  -0.0000166  -0.0000110   0.0000075
    2   0.0010484   0.0030026  -0.0000419   0.0000170  -0.0000358   0.0000103
    3   0.0003032   0.0025998  -0.0000303   0.0000006   0.0000765  -0.0000043
           19          20          21          22
    1  -0.0001703   0.0000504  -0.0003004  -0.0002510
    2   0.0000867  -0.0000379  -0.0001534  -0.0000710
    3  -0.0000191   0.0000154  -0.0005175   0.0000018
 Max gradient component =       3.775E-03
 RMS gradient           =       7.630E-04
 Gradient time:  CPU 231.83 s  wall 231.85 s
 Geometry Optimization Parameters
   NAtoms,    NIC,     NZ,  NCons,   NDum,   NFix, NCnnct, MaxDiis
       22     163      22       0       0       0       0       0

 Cartesian Hessian Update
 Hessian updated using BFGS update


** GEOMETRY OPTIMIZATION IN DELOCALIZED INTERNAL COORDINATES **
   Searching for a Minimum

   Optimization Cycle:   8

                       Coordinates (Angstroms)
     ATOM                X               Y               Z
      1  C         0.0056258133   -0.0436155676    0.0062181321
      2  C         0.0001171848    0.2117416633    1.3880821893
      3  Cl        1.5123909691    0.4359331325    2.2217550109
      4  C        -1.2062380552    0.2873181966    2.0896223131
      5  Cl       -1.2516118318    0.6073028336    3.8043013043
      6  C        -2.4123516032    0.1121486303    1.4243666002
      7  H        -3.3433164580    0.1769349216    1.9699372786
      8  C        -2.4246520931   -0.1505989022    0.0617098575
      9  Cl       -3.9697078378   -0.3741855084   -0.7182763071
     10  C        -1.2219605234   -0.2338571723   -0.6485313635
     11  Cl       -1.2432772136   -0.6144883679   -2.3513813044
     12  C         1.2889476967   -0.0715176495   -0.7542372947
     13  C         2.2244281110   -1.1007938079   -0.6145146484
     14  Cl        1.9093516717   -2.4350775687    0.4836872428
     15  C         3.4197783783   -1.0978957139   -1.3285157597
     16  H         4.1203229656   -1.9127028352   -1.1988455429
     17  C         3.6966719346   -0.0464541669   -2.1963274603
     18  H         4.6283086923   -0.0419788544   -2.7501682688
     19  C         2.7813509842    0.9934950765   -2.3494239944
     20  H         2.9954306563    1.8155448262   -3.0219175838
     21  C         1.5887862791    0.9739589224   -1.6363615692
     22  H         0.8717507144    1.7781778413   -1.7527478951
   Point Group: c1    Number of degrees of freedom:    60


   Energy is  -2761.510315368

 Hessian updated using BFGS update

 60 Hessian modes will be used to form the next step
  Hessian Eigenvalues:
     0.008891    0.017847    0.018704    0.020855    0.020941    0.022255
     0.023026    0.023645    0.023841    0.023901    0.024090    0.024091
     0.024115    0.024115    0.024136    0.024143    0.024156    0.024205
     0.028279    0.073593    0.159997    0.160001    0.160016    0.160117
     0.160223    0.217049    0.220069    0.225919    0.231677    0.235588
     0.246792    0.249935    0.250004    0.250013    0.250326    0.256806
     0.289438    0.292121    0.300960    0.301029    0.301118    0.318154
     0.354818    0.356665    0.356667    0.356679    0.356690    0.375091
     0.412281    0.426757    0.429457    0.455876    0.462594    0.467775
     0.471782    0.478127    0.478202    0.479123    0.485479    0.582739

 Minimum search - taking simple RFO step
 Searching for Lamda that Minimizes Along All modes
 Value Taken    Lamda =  -0.00179652
 Calculated Step too Large.  Step scaled by  0.741748
 Step Taken.  Stepsize is  0.300000

                             Maximum     Tolerance    Cnvgd?
         Gradient           0.003259      0.000300      NO
         Displacement       0.214954      0.001200      NO
         Energy change     -0.001711      0.000001      NO


 New Cartesian Coordinates Obtained by Inverse Iteration

 Displacement from previous Coordinates is:  0.535170
 ----------------------------------------------------------------
             Standard Nuclear Orientation (Angstroms)
    I     Atom           X                Y                Z
 ----------------------------------------------------------------
    1      C       0.0055351318    -0.0362747624     0.0069012683
    2      C      -0.0016951456     0.2534173069     1.3812195055
    3      Cl      1.5104069551     0.5258615503     2.2026313279
    4      C      -1.2077107687     0.3219508045     2.0836645903
    5      Cl     -1.2566054546     0.6864730939     3.7892868079
    6      C      -2.4109633080     0.1038450090     1.4252658283
    7      H      -3.3421875304     0.1625099376     1.9711135981
    8      C      -2.4205291443    -0.1929912824     0.0695199372
    9      Cl     -3.9614361961    -0.4689598051    -0.7018925996
   10      C      -1.2175560515    -0.2674644215    -0.6411483069
   11      Cl     -1.2296181841    -0.6783650000    -2.3364341062
   12      C       1.2892447056    -0.0631958784    -0.7539199021
   13      C       2.1982064091    -1.1195253638    -0.6484552688
   14      Cl      1.8477543396    -2.4775445561     0.4101194923
   15      C       3.3933419266    -1.1230717923    -1.3621373561
   16      H       4.0742292645    -1.9582122001    -1.2595577529
   17      C       3.6955041692    -0.0505996222    -2.1956341377
   18      H       4.6267977344    -0.0508787335    -2.7500616761
   19      C       2.8066249148     1.0162687658    -2.3133170383
   20      H       3.0408312299     1.8539400640    -2.9594208306
   21      C       1.6136012726     1.0036355119    -1.5997704004
   22      H       0.9163701652     1.8285713033    -1.6895420437
 ----------------------------------------------------------------
 Nuclear Repulsion Energy =        1797.43682129 hartrees
 There are       81 alpha and       81 beta electrons
 Applying Cartesian multipole field
    Component          Value
    ---------          -----
     (2,0,0)        1.00000E-11
     (0,2,0)        2.00000E-11
     (0,0,2)       -3.00000E-11
 Nucleus-field energy     =    -0.0000000232 hartrees
 Requested basis set is 6-311++G(d,p)
 There are 162 shells and 449 basis functions
 A cutoff of  1.0D-15 yielded  10343 shell pairs
 There are     86018 function pairs (     92537 Cartesian)
 Smallest overlap matrix eigenvalue = 2.29E-07
 Linear dependence detected in AO basis
 Number of orthogonalized atomic orbitals = 445
 Maximum deviation from orthogonality = 7.345E-10
 Guess from superposition of atomic densities
 Warning:  Energy on first SCF cycle will be non-variational
 SAD guess density has 162.000000 electrons

 -----------------------------------------------------------------------
  General SCF calculation program by
  Eric Jon Sundstrom, Paul Horn, Yuezhi Mao, Dmitri Zuev, Alec White,
  David Stuck, Shaama M.S., Shane Yost, Joonho Lee, David Small,
  Daniel Levine, Susi Lehtola, Hugh Burton, Evgeny Epifanovsky,
  Bang C. Huynh
 -----------------------------------------------------------------------
 Exchange:     0.2000 Hartree-Fock + 0.0800 Slater + 0.7200 B88
 Correlation:  0.1900 VWN1RPA + 0.8100 LYP
 Using SG-1 standard quadrature grid
 A restricted SCF calculation will be
 performed using DIIS
 SCF converges when DIIS error is below 1.0e-08
 ---------------------------------------
  Cycle       Energy         DIIS error
 ---------------------------------------
    1   -2765.5093095502      2.92e-02  
    2   -2761.3712297104      2.32e-03  
    3   -2761.3041914572      2.77e-03  
    4   -2761.5046520840      4.94e-04  
    5   -2761.5094007715      2.67e-04  
    6   -2761.5111130178      9.88e-05  
    7   -2761.5113367719      2.84e-05  
    8   -2761.5113539451      1.20e-05  
    9   -2761.5113577376      2.20e-06  
   10   -2761.5113578445      7.91e-07  
   11   -2761.5113578596      2.37e-07  
   12   -2761.5113578607      8.67e-08  
   13   -2761.5113578610      3.33e-08  
   14   -2761.5113578611      1.13e-08  
   15   -2761.5113578613      3.67e-09  Convergence criterion met
 ---------------------------------------
 SCF time:   CPU 680.92s  wall 681.00s 
 SCF   energy in the final basis set =    -2761.5113578613
 Total energy in the final basis set =    -2761.5113578613

 --------------------------------------------------------------

                    Orbital Energies (a.u.)
 --------------------------------------------------------------

 Alpha MOs
 -- Occupied --
********-101.5756-101.5744-101.5725-101.5625 -10.2742 -10.2733 -10.2727
-10.2722 -10.2553 -10.2389 -10.2226 -10.2200 -10.2026 -10.2018 -10.2007
-10.1971  -9.4907  -9.4902  -9.4892  -9.4874  -9.4774  -7.2556  -7.2549
 -7.2539  -7.2523  -7.2455  -7.2450  -7.2449  -7.2445  -7.2440  -7.2433
 -7.2422  -7.2420  -7.2414  -7.2321  -7.2318  -0.9563  -0.9170  -0.9137
 -0.8850  -0.8738  -0.8539  -0.8386  -0.8013  -0.7616  -0.7480  -0.7389
 -0.6699  -0.6332  -0.6194  -0.6105  -0.5469  -0.5453  -0.5274  -0.4984
 -0.4926  -0.4765  -0.4662  -0.4585  -0.4526  -0.4483  -0.4283  -0.4275
 -0.4089  -0.4042  -0.3862  -0.3841  -0.3716  -0.3611  -0.3530  -0.3452
 -0.3429  -0.3291  -0.3265  -0.3256  -0.3236  -0.2854  -0.2731  -0.2644
 -0.2616
 -- Virtual --
 -0.0625  -0.0542  -0.0395  -0.0386  -0.0352  -0.0122  -0.0056  -0.0033
  0.0063   0.0095   0.0142   0.0217   0.0299   0.0333   0.0368   0.0441
  0.0468   0.0544   0.0575   0.0595   0.0676   0.0747   0.0762   0.0826
  0.0842   0.0885   0.0957   0.0963   0.1006   0.1029   0.1057   0.1098
  0.1107   0.1145   0.1158   0.1174   0.1207   0.1267   0.1279   0.1289
  0.1308   0.1336   0.1367   0.1420   0.1477   0.1485   0.1546   0.1571
  0.1612   0.1629   0.1657   0.1759   0.1791   0.1836   0.1904   0.1958
  0.1968   0.2035   0.2044   0.2091   0.2155   0.2199   0.2252   0.2275
  0.2302   0.2312   0.2336   0.2408   0.2453   0.2472   0.2571   0.2585
  0.2599   0.2646   0.2694   0.2740   0.2774   0.2798   0.2842   0.2884
  0.2890   0.2924   0.2965   0.3013   0.3024   0.3095   0.3115   0.3233
  0.3307   0.3347   0.3400   0.3514   0.3589   0.3704   0.4006   0.4218
  0.4342   0.4403   0.4453   0.4490   0.4539   0.4633   0.4661   0.4670
  0.4866   0.4908   0.4941   0.5048   0.5131   0.5149   0.5215   0.5278
  0.5327   0.5392   0.5465   0.5594   0.5684   0.5753   0.5767   0.5806
  0.5893   0.5920   0.6001   0.6042   0.6146   0.6197   0.6221   0.6289
  0.6325   0.6427   0.6617   0.6661   0.6725   0.6820   0.6911   0.6948
  0.6964   0.7055   0.7113   0.7221   0.7338   0.7583   0.7784   0.7983
  0.8055   0.8195   0.8259   0.8297   0.8338   0.8355   0.8416   0.8435
  0.8470   0.8519   0.8564   0.8579   0.8619   0.8724   0.8800   0.8854
  0.8878   0.8906   0.8943   0.9026   0.9040   0.9092   0.9142   0.9343
  0.9391   0.9468   0.9559   0.9610   0.9662   0.9699   0.9796   0.9890
  0.9930   0.9967   1.0026   1.0049   1.0097   1.0174   1.0331   1.0518
  1.0663   1.0698   1.0873   1.1199   1.1295   1.1602   1.1700   1.1716
  1.1967   1.2218   1.2352   1.2441   1.2609   1.2725   1.2868   1.2994
  1.3040   1.3117   1.3301   1.3458   1.3732   1.3760   1.4148   1.4293
  1.4522   1.4813   1.5008   1.5125   1.5383   1.5566   1.5609   1.5734
  1.5797   1.5911   1.6119   1.6444   1.6540   1.6560   1.6980   1.7030
  1.7289   1.7420   1.7513   1.7598   1.7704   1.8115   1.8220   1.8299
  1.8497   1.8677   1.8839   1.8943   1.9033   1.9373   1.9435   1.9521
  1.9648   1.9827   1.9916   2.0196   2.0281   2.0415   2.0468   2.0690
  2.1298   2.1478   2.2028   2.2152   2.2399   2.2411   2.2550   2.2657
  2.2918   2.3004   2.3118   2.3161   2.3452   2.3495   2.3724   2.3988
  2.4108   2.4299   2.4409   2.4570   2.4696   2.4747   2.4907   2.5264
  2.5360   2.5529   2.5635   2.5853   2.6102   2.6147   2.6244   2.6590
  2.6735   2.6937   2.7011   2.7069   2.7256   2.7364   2.7491   2.7562
  2.7830   2.7931   2.8049   2.8126   2.8377   2.8403   2.8599   2.8716
  2.9088   2.9702   2.9923   3.0586   3.0817   3.0903   3.1225   3.1258
  3.1652   3.2037   3.2361   3.2524   3.2602   3.3396   3.3668   3.3930
  3.5226   3.5267   3.5485   3.5870   3.7103   3.7863   3.8469   3.8992
  3.9989   4.0325   4.0743   4.1367   4.3512   4.8049   4.8312   9.7645
  9.7864   9.8109   9.8274   9.8567  23.3498  23.5857  23.7918  23.8662
 23.9087  23.9303  23.9427  23.9878  24.0606  24.0745  24.0949  24.1677
 25.8024  25.8092  25.9168  25.9427  25.9587  26.1189  26.1668  26.2268
 26.2712  26.4037  26.5377  26.6016  26.7481  26.7892  26.9984 215.7579
215.7807 215.8092 215.8330 215.8669
 --------------------------------------------------------------

          Ground-State Mulliken Net Atomic Charges

     Atom                 Charge (a.u.)
  ----------------------------------------
      1 C                    -0.085358
      2 C                    -1.156603
      3 Cl                    0.505820
      4 C                     0.573628
      5 Cl                    0.522030
      6 C                    -0.877305
      7 H                     0.228095
      8 C                     0.343505
      9 Cl                    0.508236
     10 C                    -0.753797
     11 Cl                    0.584467
     12 C                     0.469262
     13 C                    -1.011597
     14 Cl                    0.378475
     15 C                    -0.080387
     16 H                     0.200573
     17 C                    -0.243815
     18 H                     0.169282
     19 C                    -0.406350
     20 H                     0.175362
     21 C                    -0.234274
     22 H                     0.190753
  ----------------------------------------
  Sum of atomic charges =     0.000000

 -----------------------------------------------------------------
                    Cartesian Multipole Moments
 -----------------------------------------------------------------
    Charge (ESU x 10^10)
                -0.0000
    Dipole Moment (Debye)
         X       1.0701      Y       1.1994      Z      -1.2928
       Tot       2.0628
    Quadrupole Moments (Debye-Ang)
        XX    -123.0087     XY      -0.2135     YY    -132.6030
        XZ      -9.5478     YZ      -2.8715     ZZ    -131.4885
    Octopole Moments (Debye-Ang^2)
       XXX      12.4895    XXY      24.7709    XYY      -2.9944
       YYY      96.7481    XXZ     -32.5268    XYZ      -2.5729
       YYZ     -21.0511    XZZ       4.5203    YZZ      36.2604
       ZZZ     -52.5774
    Hexadecapole Moments (Debye-Ang^3)
      XXXX   -3816.9502   XXXY      68.4759   XXYY    -825.5003
      XYYY     113.8219   YYYY    -925.5406   XXXZ     209.1972
      XXYZ     -45.7722   XYYZ     104.5126   YYYZ    -186.5863
      XXZZ   -1075.3999   XYZZ      58.8202   YYZZ    -632.7104
      XZZZ     325.1381   YZZZ    -170.3781   ZZZZ   -2902.1083
 -----------------------------------------------------------------
 Calculating analytic gradient of the SCF energy
 Gradient of SCF Energy
            1           2           3           4           5           6
    1  -0.0007198  -0.0001258   0.0006724   0.0001881   0.0000065  -0.0000202
    2  -0.0001237  -0.0001307  -0.0023036   0.0000189   0.0000378  -0.0000480
    3  -0.0001147  -0.0001667  -0.0011457  -0.0000023   0.0000082  -0.0001793
            7           8           9          10          11          12
    1  -0.0000111  -0.0001526   0.0000375   0.0003138   0.0001812   0.0005711
    2   0.0000208   0.0000594   0.0000266   0.0002745   0.0000191  -0.0002326
    3   0.0000030   0.0001850  -0.0000437  -0.0001540   0.0001009  -0.0001092
           13          14          15          16          17          18
    1  -0.0002824  -0.0001990   0.0000602   0.0000076  -0.0000387   0.0000136
    2   0.0007564   0.0016706  -0.0000731   0.0000128   0.0000430   0.0000174
    3   0.0001069   0.0016765   0.0000602  -0.0000152   0.0000107   0.0000047
           19          20          21          22
    1  -0.0000413   0.0000557  -0.0003655  -0.0001512
    2   0.0000225  -0.0000271  -0.0000326  -0.0000084
    3   0.0000000  -0.0000013  -0.0002122  -0.0000118
 Max gradient component =       2.304E-03
 RMS gradient           =       4.764E-04
 Gradient time:  CPU 234.08 s  wall 234.10 s
 Geometry Optimization Parameters
   NAtoms,    NIC,     NZ,  NCons,   NDum,   NFix, NCnnct, MaxDiis
       22     163      22       0       0       0       0       0

 Cartesian Hessian Update
 Hessian updated using BFGS update


** GEOMETRY OPTIMIZATION IN DELOCALIZED INTERNAL COORDINATES **
   Searching for a Minimum

   Optimization Cycle:   9

                       Coordinates (Angstroms)
     ATOM                X               Y               Z
      1  C         0.0055351318   -0.0362747624    0.0069012683
      2  C        -0.0016951456    0.2534173069    1.3812195055
      3  Cl        1.5104069551    0.5258615503    2.2026313279
      4  C        -1.2077107687    0.3219508045    2.0836645903
      5  Cl       -1.2566054546    0.6864730939    3.7892868079
      6  C        -2.4109633080    0.1038450090    1.4252658283
      7  H        -3.3421875304    0.1625099376    1.9711135981
      8  C        -2.4205291443   -0.1929912824    0.0695199372
      9  Cl       -3.9614361961   -0.4689598051   -0.7018925996
     10  C        -1.2175560515   -0.2674644215   -0.6411483069
     11  Cl       -1.2296181841   -0.6783650000   -2.3364341062
     12  C         1.2892447056   -0.0631958784   -0.7539199021
     13  C         2.1982064091   -1.1195253638   -0.6484552688
     14  Cl        1.8477543396   -2.4775445561    0.4101194923
     15  C         3.3933419266   -1.1230717923   -1.3621373561
     16  H         4.0742292645   -1.9582122001   -1.2595577529
     17  C         3.6955041692   -0.0505996222   -2.1956341377
     18  H         4.6267977344   -0.0508787335   -2.7500616761
     19  C         2.8066249148    1.0162687658   -2.3133170383
     20  H         3.0408312299    1.8539400640   -2.9594208306
     21  C         1.6136012726    1.0036355119   -1.5997704004
     22  H         0.9163701652    1.8285713033   -1.6895420437
   Point Group: c1    Number of degrees of freedom:    60


   Energy is  -2761.511357861

 Hessian updated using BFGS update

 60 Hessian modes will be used to form the next step
  Hessian Eigenvalues:
     0.005943    0.017890    0.018671    0.020830    0.020935    0.021927
     0.023027    0.023644    0.023839    0.023909    0.024090    0.024091
     0.024115    0.024115    0.024136    0.024143    0.024160    0.024218
     0.028284    0.073415    0.159995    0.160001    0.160016    0.160123
     0.160212    0.216900    0.220070    0.225924    0.231634    0.235576
     0.246801    0.249572    0.249998    0.250017    0.250332    0.256766
     0.289456    0.291994    0.300967    0.301021    0.301118    0.318127
     0.354830    0.356665    0.356667    0.356679    0.356690    0.375153
     0.412260    0.426725    0.429455    0.455860    0.462537    0.467775
     0.471782    0.478141    0.478203    0.479123    0.485462    0.581839

 Minimum search - taking simple RFO step
 Searching for Lamda that Minimizes Along All modes
 Value Taken    Lamda =  -0.00100898
 Calculated Step too Large.  Step scaled by  0.795044
 Step Taken.  Stepsize is  0.300000

                             Maximum     Tolerance    Cnvgd?
         Gradient           0.001991      0.000300      NO
         Displacement       0.216781      0.001200      NO
         Energy change     -0.001042      0.000001      NO


 New Cartesian Coordinates Obtained by Inverse Iteration

 Displacement from previous Coordinates is:  0.528245
 ----------------------------------------------------------------
             Standard Nuclear Orientation (Angstroms)
    I     Atom           X                Y                Z
 ----------------------------------------------------------------
    1      C       0.0057777763    -0.0232652495     0.0073984277
    2      C      -0.0049794601     0.2977309258     1.3741699416
    3      Cl      1.5036849292     0.6216280602     2.1840690436
    4      C      -1.2108145599     0.3543202035     2.0779744180
    5      Cl     -1.2645639471     0.7557085341     3.7750562149
    6      C      -2.4096656600     0.0918189561     1.4275830655
    7      H      -3.3408449619     0.1392512432     1.9746334561
    8      C      -2.4151929536    -0.2345985596     0.0785313944
    9      Cl     -3.9501293854    -0.5665133585    -0.6825032525
   10      C      -1.2122578732    -0.2950732215    -0.6333809876
   11      Cl     -1.2148063831    -0.7328807985    -2.3215121953
   12      C       1.2900876003    -0.0513314417    -0.7529407635
   13      C       2.1712721576    -1.1336486545    -0.6805792615
   14      Cl      1.7829948011    -2.5131711069     0.3366550444
   15      C       3.3657492494    -1.1465286671    -1.3947264616
   16      H       4.0250460904    -2.0016062655    -1.3184011669
   17      C       3.6947311553    -0.0573521593    -2.1960913471
   18      H       4.6249906768    -0.0651572352    -2.7521672281
   19      C       2.8339477852     1.0351926551    -2.2797945021
   20      H       3.0886740887     1.8853423743    -2.9014514409
   21      C       1.6412387649     1.0324002883    -1.5647454568
   22      H       0.9652065445     1.8771234066    -1.6293460060
 ----------------------------------------------------------------
 Nuclear Repulsion Energy =        1796.87629908 hartrees
 There are       81 alpha and       81 beta electrons
 Applying Cartesian multipole field
    Component          Value
    ---------          -----
     (2,0,0)        1.00000E-11
     (0,2,0)        2.00000E-11
     (0,0,2)       -3.00000E-11
 Nucleus-field energy     =    -0.0000000219 hartrees
 Requested basis set is 6-311++G(d,p)
 There are 162 shells and 449 basis functions
 A cutoff of  1.0D-15 yielded  10345 shell pairs
 There are     86019 function pairs (     92533 Cartesian)
 Smallest overlap matrix eigenvalue = 2.24E-07
 Linear dependence detected in AO basis
 Number of orthogonalized atomic orbitals = 445
 Maximum deviation from orthogonality = 4.464E-10
 Guess from superposition of atomic densities
 Warning:  Energy on first SCF cycle will be non-variational
 SAD guess density has 162.000000 electrons

 -----------------------------------------------------------------------
  General SCF calculation program by
  Eric Jon Sundstrom, Paul Horn, Yuezhi Mao, Dmitri Zuev, Alec White,
  David Stuck, Shaama M.S., Shane Yost, Joonho Lee, David Small,
  Daniel Levine, Susi Lehtola, Hugh Burton, Evgeny Epifanovsky,
  Bang C. Huynh
 -----------------------------------------------------------------------
 Exchange:     0.2000 Hartree-Fock + 0.0800 Slater + 0.7200 B88
 Correlation:  0.1900 VWN1RPA + 0.8100 LYP
 Using SG-1 standard quadrature grid
 A restricted SCF calculation will be
 performed using DIIS
 SCF converges when DIIS error is below 1.0e-08
 ---------------------------------------
  Cycle       Energy         DIIS error
 ---------------------------------------
    1   -2765.5075757757      2.92e-02  
    2   -2761.3718048868      2.32e-03  
    3   -2761.3051389770      2.77e-03  
    4   -2761.5053708350      4.91e-04  
    5   -2761.5100632048      2.64e-04  
    6   -2761.5117417154      9.88e-05  
    7   -2761.5119657229      2.84e-05  
    8   -2761.5119828350      1.20e-05  
    9   -2761.5119866267      2.19e-06  
   10   -2761.5119867333      7.92e-07  
   11   -2761.5119867484      2.30e-07  
   12   -2761.5119867497      7.91e-08  
   13   -2761.5119867498      3.15e-08  
   14   -2761.5119867499      1.06e-08  
   15   -2761.5119867500      3.88e-09  Convergence criterion met
 ---------------------------------------
 SCF time:   CPU 679.63s  wall 680.00s 
 SCF   energy in the final basis set =    -2761.5119867500
 Total energy in the final basis set =    -2761.5119867500

 --------------------------------------------------------------

                    Orbital Energies (a.u.)
 --------------------------------------------------------------

 Alpha MOs
 -- Occupied --
********-101.5757-101.5743-101.5730-101.5628 -10.2740 -10.2734 -10.2726
-10.2723 -10.2552 -10.2386 -10.2227 -10.2198 -10.2026 -10.2018 -10.2007
-10.1971  -9.4907  -9.4903  -9.4891  -9.4878  -9.4776  -7.2555  -7.2550
 -7.2538  -7.2527  -7.2455  -7.2451  -7.2448  -7.2446  -7.2439  -7.2432
 -7.2426  -7.2423  -7.2418  -7.2324  -7.2321  -0.9562  -0.9169  -0.9138
 -0.8852  -0.8738  -0.8539  -0.8386  -0.8013  -0.7616  -0.7480  -0.7389
 -0.6699  -0.6326  -0.6198  -0.6106  -0.5469  -0.5453  -0.5274  -0.4986
 -0.4926  -0.4765  -0.4662  -0.4584  -0.4524  -0.4483  -0.4282  -0.4276
 -0.4086  -0.4040  -0.3860  -0.3842  -0.3711  -0.3608  -0.3526  -0.3457
 -0.3430  -0.3292  -0.3268  -0.3259  -0.3243  -0.2837  -0.2746  -0.2645
 -0.2616
 -- Virtual --
 -0.0609  -0.0542  -0.0398  -0.0393  -0.0358  -0.0122  -0.0056  -0.0033
  0.0062   0.0095   0.0141   0.0216   0.0298   0.0332   0.0368   0.0443
  0.0465   0.0545   0.0572   0.0603   0.0665   0.0746   0.0761   0.0824
  0.0842   0.0882   0.0960   0.0962   0.1006   0.1028   0.1057   0.1097
  0.1104   0.1143   0.1156   0.1175   0.1207   0.1264   0.1275   0.1292
  0.1305   0.1337   0.1362   0.1420   0.1480   0.1483   0.1542   0.1578
  0.1613   0.1624   0.1651   0.1760   0.1789   0.1832   0.1894   0.1963
  0.1968   0.2035   0.2048   0.2098   0.2152   0.2199   0.2245   0.2252
  0.2292   0.2302   0.2330   0.2391   0.2458   0.2480   0.2580   0.2592
  0.2606   0.2643   0.2678   0.2738   0.2766   0.2803   0.2857   0.2881
  0.2898   0.2929   0.2944   0.3016   0.3026   0.3074   0.3132   0.3233
  0.3333   0.3346   0.3399   0.3514   0.3614   0.3707   0.4006   0.4222
  0.4348   0.4422   0.4443   0.4511   0.4526   0.4636   0.4667   0.4677
  0.4879   0.4883   0.4969   0.5067   0.5126   0.5161   0.5207   0.5263
  0.5339   0.5386   0.5465   0.5620   0.5692   0.5758   0.5776   0.5809
  0.5870   0.5932   0.5996   0.6037   0.6155   0.6179   0.6218   0.6289
  0.6343   0.6431   0.6632   0.6652   0.6716   0.6843   0.6899   0.6946
  0.6994   0.7048   0.7101   0.7219   0.7341   0.7593   0.7805   0.7982
  0.8035   0.8200   0.8252   0.8315   0.8349   0.8368   0.8422   0.8432
  0.8471   0.8512   0.8575   0.8585   0.8625   0.8717   0.8805   0.8846
  0.8864   0.8912   0.8962   0.9016   0.9030   0.9083   0.9130   0.9345
  0.9410   0.9479   0.9575   0.9614   0.9664   0.9717   0.9788   0.9860
  0.9964   0.9985   1.0015   1.0035   1.0131   1.0179   1.0352   1.0531
  1.0656   1.0714   1.0891   1.1193   1.1288   1.1639   1.1712   1.1746
  1.1985   1.2249   1.2372   1.2478   1.2622   1.2746   1.2864   1.3007
  1.3046   1.3134   1.3227   1.3492   1.3727   1.3791   1.4097   1.4325
  1.4512   1.4804   1.5010   1.5080   1.5401   1.5570   1.5612   1.5767
  1.5802   1.5896   1.6153   1.6450   1.6540   1.6582   1.6984   1.7022
  1.7287   1.7423   1.7495   1.7580   1.7728   1.8107   1.8195   1.8290
  1.8477   1.8674   1.8853   1.8946   1.9027   1.9384   1.9432   1.9547
  1.9637   1.9840   1.9915   2.0188   2.0287   2.0435   2.0468   2.0695
  2.1275   2.1456   2.2061   2.2156   2.2392   2.2435   2.2554   2.2623
  2.2905   2.3023   2.3116   2.3179   2.3449   2.3533   2.3726   2.3977
  2.4114   2.4320   2.4413   2.4531   2.4708   2.4763   2.4945   2.5238
  2.5351   2.5534   2.5592   2.5852   2.6090   2.6176   2.6240   2.6572
  2.6757   2.6946   2.7011   2.7094   2.7240   2.7386   2.7492   2.7546
  2.7839   2.7911   2.8044   2.8158   2.8389   2.8407   2.8538   2.8744
  2.9067   2.9728   2.9923   3.0608   3.0846   3.0938   3.1235   3.1258
  3.1608   3.2055   3.2361   3.2583   3.2623   3.3382   3.3686   3.3938
  3.5226   3.5279   3.5535   3.5883   3.7134   3.7886   3.8479   3.8987
  3.9999   4.0324   4.0747   4.1371   4.3475   4.8060   4.8293   9.7671
  9.7859   9.8113   9.8342   9.8514  23.3526  23.5868  23.7920  23.8671
 23.9091  23.9305  23.9423  23.9893  24.0609  24.0745  24.0977  24.1682
 25.7997  25.8089  25.8964  25.9429  25.9736  26.1206  26.1646  26.2335
 26.2795  26.4003  26.5341  26.6076  26.7394  26.7854  27.0202 215.7606
215.7802 215.8102 215.8420 215.8594
 --------------------------------------------------------------

          Ground-State Mulliken Net Atomic Charges

     Atom                 Charge (a.u.)
  ----------------------------------------
      1 C                    -0.127277
      2 C                    -1.123770
      3 Cl                    0.517562
      4 C                     0.533447
      5 Cl                    0.530646
      6 C                    -0.758078
      7 H                     0.231612
      8 C                     0.386390
      9 Cl                    0.515883
     10 C                    -0.818322
     11 Cl                    0.591547
     12 C                     0.405001
     13 C                    -1.043977
     14 Cl                    0.413518
     15 C                    -0.125491
     16 H                     0.203607
     17 C                    -0.219253
     18 H                     0.169720
     19 C                    -0.438980
     20 H                     0.174597
     21 C                    -0.210897
     22 H                     0.192511
  ----------------------------------------
  Sum of atomic charges =     0.000000

 -----------------------------------------------------------------
                    Cartesian Multipole Moments
 -----------------------------------------------------------------
    Charge (ESU x 10^10)
                 0.0000
    Dipole Moment (Debye)
         X       1.0815      Y       1.2053      Z      -1.2676
       Tot       2.0565
    Quadrupole Moments (Debye-Ang)
        XX    -122.9841     XY      -0.1711     YY    -132.4415
        XZ      -9.6031     YZ      -2.8360     ZZ    -131.5961
    Octopole Moments (Debye-Ang^2)
       XXX      13.6235    XXY      25.0942    XYY      -1.6480
       YYY      97.4128    XXZ     -32.1415    XYZ      -2.1651
       YYZ     -20.5869    XZZ       5.0766    YZZ      35.7742
       ZZZ     -49.4347
    Hexadecapole Moments (Debye-Ang^3)
      XXXX   -3791.3192   XXXY      45.6798   XXYY    -826.2090
      XYYY      87.9998   YYYY    -976.5778   XXXZ     222.9723
      XXYZ     -56.0940   XYYZ     108.4877   YYYZ    -221.1465
      XXZZ   -1064.0634   XYZZ      49.6609   YYZZ    -635.5486
      XZZZ     341.0106   YZZZ    -200.8154   ZZZZ   -2873.4845
 -----------------------------------------------------------------
 Calculating analytic gradient of the SCF energy
 Gradient of SCF Energy
            1           2           3           4           5           6
    1  -0.0006533  -0.0002193   0.0005367   0.0002014   0.0000268  -0.0000104
    2  -0.0001136  -0.0000800  -0.0014549   0.0000318   0.0000316  -0.0000702
    3  -0.0001497  -0.0000631  -0.0006954   0.0000176  -0.0000325  -0.0001869
            7           8           9          10          11          12
    1  -0.0000165  -0.0000978  -0.0000001   0.0002844   0.0001121   0.0005346
    2   0.0000092   0.0000978  -0.0000171   0.0001394  -0.0000173  -0.0000208
    3   0.0000099   0.0001862  -0.0000109  -0.0001489   0.0001105  -0.0001796
           13          14          15          16          17          18
    1  -0.0002165  -0.0001361  -0.0000028   0.0000177  -0.0000782   0.0000043
    2   0.0004696   0.0010454  -0.0000677   0.0000008   0.0000979   0.0000085
    3  -0.0000149   0.0011169   0.0000804  -0.0000293  -0.0000351  -0.0000016
           19          20          21          22
    1   0.0000977   0.0000355  -0.0003413  -0.0000789
    2  -0.0000610  -0.0000116  -0.0000053  -0.0000126
    3   0.0000176  -0.0000160   0.0000407  -0.0000161
 Max gradient component =       1.455E-03
 RMS gradient           =       3.212E-04
 Gradient time:  CPU 233.22 s  wall 233.23 s
 Geometry Optimization Parameters
   NAtoms,    NIC,     NZ,  NCons,   NDum,   NFix, NCnnct, MaxDiis
       22     163      22       0       0       0       0       0

 Cartesian Hessian Update
 Hessian updated using BFGS update


** GEOMETRY OPTIMIZATION IN DELOCALIZED INTERNAL COORDINATES **
   Searching for a Minimum

   Optimization Cycle:  10

                       Coordinates (Angstroms)
     ATOM                X               Y               Z
      1  C         0.0057777763   -0.0232652495    0.0073984277
      2  C        -0.0049794601    0.2977309258    1.3741699416
      3  Cl        1.5036849292    0.6216280602    2.1840690436
      4  C        -1.2108145599    0.3543202035    2.0779744180
      5  Cl       -1.2645639471    0.7557085341    3.7750562149
      6  C        -2.4096656600    0.0918189561    1.4275830655
      7  H        -3.3408449619    0.1392512432    1.9746334561
      8  C        -2.4151929536   -0.2345985596    0.0785313944
      9  Cl       -3.9501293854   -0.5665133585   -0.6825032525
     10  C        -1.2122578732   -0.2950732215   -0.6333809876
     11  Cl       -1.2148063831   -0.7328807985   -2.3215121953
     12  C         1.2900876003   -0.0513314417   -0.7529407635
     13  C         2.1712721576   -1.1336486545   -0.6805792615
     14  Cl        1.7829948011   -2.5131711069    0.3366550444
     15  C         3.3657492494   -1.1465286671   -1.3947264616
     16  H         4.0250460904   -2.0016062655   -1.3184011669
     17  C         3.6947311553   -0.0573521593   -2.1960913471
     18  H         4.6249906768   -0.0651572352   -2.7521672281
     19  C         2.8339477852    1.0351926551   -2.2797945021
     20  H         3.0886740887    1.8853423743   -2.9014514409
     21  C         1.6412387649    1.0324002883   -1.5647454568
     22  H         0.9652065445    1.8771234066   -1.6293460060
   Point Group: c1    Number of degrees of freedom:    60


   Energy is  -2761.511986750

 Hessian updated using BFGS update

 60 Hessian modes will be used to form the next step
  Hessian Eigenvalues:
     0.003573    0.017887    0.018642    0.020803    0.020931    0.021741
     0.023028    0.023646    0.023840    0.023909    0.024090    0.024092
     0.024115    0.024116    0.024136    0.024144    0.024158    0.024223
     0.028324    0.073257    0.159993    0.160001    0.160016    0.160119
     0.160208    0.216679    0.220073    0.225914    0.231587    0.235552
     0.246782    0.249182    0.250006    0.250020    0.250331    0.256718
     0.289462    0.291743    0.300969    0.301014    0.301124    0.318084
     0.354829    0.356664    0.356667    0.356680    0.356690    0.375170
     0.412236    0.426704    0.429454    0.455901    0.462539    0.467775
     0.471803    0.478120    0.478226    0.479122    0.485394    0.581222

 Minimum search - taking simple RFO step
 Searching for Lamda that Minimizes Along All modes
 Value Taken    Lamda =  -0.00062198
 Calculated Step too Large.  Step scaled by  0.786984
 Step Taken.  Stepsize is  0.300000

                             Maximum     Tolerance    Cnvgd?
         Gradient           0.001299      0.000300      NO
         Displacement       0.221522      0.001200      NO
         Energy change     -0.000629      0.000001      NO


 New Cartesian Coordinates Obtained by Inverse Iteration

 Displacement from previous Coordinates is:  0.498238
 ----------------------------------------------------------------
             Standard Nuclear Orientation (Angstroms)
    I     Atom           X                Y                Z
 ----------------------------------------------------------------
    1      C       0.0067738435    -0.0117386575     0.0089481458
    2      C      -0.0090296507     0.3395171519     1.3678586710
    3      Cl      1.4925708587     0.7173960464     2.1679248488
    4      C      -1.2150596447     0.3840412136     2.0726257735
    5      Cl     -1.2753036697     0.8202952074     3.7608721264
    6      C      -2.4084468963     0.0799040104     1.4304808353
    7      H      -3.3395096509     0.1171767062     1.9784869115
    8      C      -2.4088595295    -0.2737419025     0.0882127647
    9      Cl     -3.9365165355    -0.6550598733    -0.6638982530
   10      C      -1.2061029729    -0.3211042245    -0.6244787746
   11      Cl     -1.2008492022    -0.7813717942    -2.3063108440
   12      C       1.2914568468    -0.0413874422    -0.7510828180
   13      C       2.1466867172    -1.1462414220    -0.7110466508
   14      Cl      1.7227484013    -2.5472494019     0.2619634024
   15      C       3.3403105312    -1.1669429994    -1.4261054024
   16      H       3.9789872606    -2.0393839833    -1.3752309057
   17      C       3.6943423327    -0.0636454797    -2.1970272510
   18      H       4.6233151333    -0.0780941050    -2.7550938959
   19      C       2.8595249754     1.0506310920    -2.2486779572
   20      H       3.1329536510     1.9114447534    -2.8473108506
   21      C       1.6679297227     1.0564313279    -1.5312770724
   22      H       1.0122239133     1.9185137058    -1.5714018675
 ----------------------------------------------------------------
 Nuclear Repulsion Energy =        1796.32873432 hartrees
 There are       81 alpha and       81 beta electrons
 Applying Cartesian multipole field
    Component          Value
    ---------          -----
     (2,0,0)        1.00000E-11
     (0,2,0)        2.00000E-11
     (0,0,2)       -3.00000E-11
 Nucleus-field energy     =    -0.0000000205 hartrees
 Requested basis set is 6-311++G(d,p)
 There are 162 shells and 449 basis functions
 A cutoff of  1.0D-15 yielded  10342 shell pairs
 There are     85992 function pairs (     92500 Cartesian)
 Smallest overlap matrix eigenvalue = 2.19E-07
 Linear dependence detected in AO basis
 Number of orthogonalized atomic orbitals = 445
 Maximum deviation from orthogonality = 5.924E-10
 Guess from superposition of atomic densities
 Warning:  Energy on first SCF cycle will be non-variational
 SAD guess density has 162.000000 electrons

 -----------------------------------------------------------------------
  General SCF calculation program by
  Eric Jon Sundstrom, Paul Horn, Yuezhi Mao, Dmitri Zuev, Alec White,
  David Stuck, Shaama M.S., Shane Yost, Joonho Lee, David Small,
  Daniel Levine, Susi Lehtola, Hugh Burton, Evgeny Epifanovsky,
  Bang C. Huynh
 -----------------------------------------------------------------------
 Exchange:     0.2000 Hartree-Fock + 0.0800 Slater + 0.7200 B88
 Correlation:  0.1900 VWN1RPA + 0.8100 LYP
 Using SG-1 standard quadrature grid
 A restricted SCF calculation will be
 performed using DIIS
 SCF converges when DIIS error is below 1.0e-08
 ---------------------------------------
  Cycle       Energy         DIIS error
 ---------------------------------------
    1   -2765.5061109205      2.92e-02  
    2   -2761.3721469559      2.32e-03  
    3   -2761.3057059942      2.76e-03  
    4   -2761.5057936154      4.89e-04  
    5   -2761.5104566912      2.64e-04  
    6   -2761.5121212564      9.88e-05  
    7   -2761.5123454129      2.84e-05  
    8   -2761.5123625666      1.20e-05  
    9   -2761.5123663504      2.19e-06  
   10   -2761.5123664568      7.95e-07  
   11   -2761.5123664719      2.26e-07  
   12   -2761.5123664732      7.42e-08  
   13   -2761.5123664735      2.93e-08  
   14   -2761.5123664735      9.10e-09  Convergence criterion met
 ---------------------------------------
 SCF time:   CPU 659.65s  wall 659.00s 
 SCF   energy in the final basis set =    -2761.5123664735
 Total energy in the final basis set =    -2761.5123664735

 --------------------------------------------------------------

                    Orbital Energies (a.u.)
 --------------------------------------------------------------

 Alpha MOs
 -- Occupied --
********-101.5758-101.5742-101.5734-101.5630 -10.2739 -10.2735 -10.2726
-10.2723 -10.2551 -10.2384 -10.2227 -10.2198 -10.2025 -10.2018 -10.2006
-10.1971  -9.4906  -9.4903  -9.4889  -9.4881  -9.4778  -7.2555  -7.2551
 -7.2537  -7.2530  -7.2454  -7.2451  -7.2448  -7.2446  -7.2438  -7.2431
 -7.2430  -7.2424  -7.2422  -7.2326  -7.2322  -0.9562  -0.9169  -0.9138
 -0.8852  -0.8738  -0.8539  -0.8386  -0.8012  -0.7616  -0.7480  -0.7389
 -0.6699  -0.6322  -0.6200  -0.6106  -0.5469  -0.5453  -0.5274  -0.4987
 -0.4926  -0.4765  -0.4663  -0.4584  -0.4523  -0.4483  -0.4281  -0.4278
 -0.4084  -0.4039  -0.3859  -0.3842  -0.3708  -0.3605  -0.3522  -0.3462
 -0.3431  -0.3292  -0.3276  -0.3256  -0.3245  -0.2820  -0.2760  -0.2647
 -0.2615
 -- Virtual --
 -0.0597  -0.0543  -0.0409  -0.0391  -0.0361  -0.0122  -0.0056  -0.0034
  0.0061   0.0095   0.0141   0.0215   0.0298   0.0332   0.0368   0.0445
  0.0464   0.0546   0.0570   0.0611   0.0654   0.0747   0.0761   0.0822
  0.0842   0.0880   0.0960   0.0965   0.1006   0.1026   0.1057   0.1092
  0.1104   0.1141   0.1155   0.1176   0.1208   0.1262   0.1270   0.1296
  0.1304   0.1339   0.1358   0.1419   0.1480   0.1485   0.1537   0.1584
  0.1609   0.1625   0.1646   0.1758   0.1793   0.1828   0.1883   0.1961
  0.1972   0.2032   0.2057   0.2108   0.2149   0.2196   0.2212   0.2253
  0.2284   0.2300   0.2329   0.2372   0.2446   0.2510   0.2586   0.2597
  0.2609   0.2639   0.2662   0.2738   0.2758   0.2805   0.2872   0.2879
  0.2902   0.2930   0.2943   0.3015   0.3033   0.3057   0.3143   0.3235
  0.3346   0.3363   0.3398   0.3514   0.3636   0.3713   0.4005   0.4224
  0.4357   0.4430   0.4439   0.4496   0.4558   0.4636   0.4664   0.4698
  0.4855   0.4895   0.4988   0.5088   0.5122   0.5154   0.5199   0.5242
  0.5352   0.5386   0.5466   0.5655   0.5696   0.5769   0.5779   0.5811
  0.5860   0.5939   0.5998   0.6041   0.6143   0.6165   0.6222   0.6286
  0.6361   0.6431   0.6606   0.6670   0.6722   0.6866   0.6888   0.6939
  0.7010   0.7070   0.7104   0.7229   0.7351   0.7604   0.7825   0.7982
  0.8020   0.8205   0.8248   0.8339   0.8348   0.8391   0.8421   0.8433
  0.8474   0.8503   0.8576   0.8591   0.8627   0.8711   0.8798   0.8838
  0.8862   0.8917   0.8982   0.8997   0.9032   0.9084   0.9125   0.9350
  0.9427   0.9489   0.9569   0.9604   0.9669   0.9735   0.9767   0.9831
  0.9977   0.9988   0.9991   1.0055   1.0159   1.0189   1.0371   1.0532
  1.0649   1.0741   1.0903   1.1178   1.1284   1.1660   1.1710   1.1796
  1.2014   1.2268   1.2350   1.2548   1.2657   1.2761   1.2867   1.3018
  1.3047   1.3148   1.3169   1.3544   1.3724   1.3812   1.4069   1.4361
  1.4505   1.4801   1.5004   1.5047   1.5418   1.5570   1.5612   1.5747
  1.5835   1.5900   1.6196   1.6458   1.6527   1.6625   1.6987   1.7017
  1.7286   1.7424   1.7485   1.7563   1.7756   1.8102   1.8174   1.8284
  1.8463   1.8674   1.8865   1.8956   1.9020   1.9390   1.9429   1.9566
  1.9627   1.9855   1.9909   2.0188   2.0295   2.0448   2.0472   2.0698
  2.1259   2.1443   2.2092   2.2153   2.2382   2.2452   2.2559   2.2596
  2.2847   2.3059   2.3117   2.3207   2.3445   2.3562   2.3726   2.3982
  2.4108   2.4309   2.4428   2.4512   2.4716   2.4771   2.4989   2.5202
  2.5347   2.5539   2.5554   2.5854   2.6090   2.6159   2.6280   2.6555
  2.6773   2.6952   2.7008   2.7119   2.7227   2.7410   2.7487   2.7532
  2.7847   2.7894   2.8038   2.8190   2.8391   2.8417   2.8484   2.8774
  2.9045   2.9746   2.9921   3.0629   3.0866   3.0968   3.1237   3.1264
  3.1560   3.2075   3.2359   3.2569   3.2724   3.3369   3.3707   3.3950
  3.5224   3.5287   3.5584   3.5894   3.7162   3.7911   3.8487   3.8984
  4.0006   4.0325   4.0752   4.1376   4.3454   4.8067   4.8274   9.7688
  9.7854   9.8127   9.8389   9.8531  23.3555  23.5879  23.7921  23.8678
 23.9096  23.9308  23.9419  23.9903  24.0610  24.0747  24.0996  24.1687
 25.7963  25.8080  25.8736  25.9477  25.9806  26.1224  26.1625  26.2280
 26.3039  26.3903  26.5320  26.6137  26.7342  26.7788  27.0430 215.7623
215.7797 215.8121 215.8486 215.8598
 --------------------------------------------------------------

          Ground-State Mulliken Net Atomic Charges

     Atom                 Charge (a.u.)
  ----------------------------------------
      1 C                    -0.149827
      2 C                    -1.081173
      3 Cl                    0.526840
      4 C                     0.486599
      5 Cl                    0.536840
      6 C                    -0.669229
      7 H                     0.234775
      8 C                     0.414980
      9 Cl                    0.524038
     10 C                    -0.886061
     11 Cl                    0.587114
     12 C                     0.392726
     13 C                    -1.056627
     14 Cl                    0.430516
     15 C                    -0.178226
     16 H                     0.206069
     17 C                    -0.198251
     18 H                     0.170203
     19 C                    -0.463711
     20 H                     0.174080
     21 C                    -0.195498
     22 H                     0.193822
  ----------------------------------------
  Sum of atomic charges =     0.000000

 -----------------------------------------------------------------
                    Cartesian Multipole Moments
 -----------------------------------------------------------------
    Charge (ESU x 10^10)
                 0.0000
    Dipole Moment (Debye)
         X       1.0944      Y       1.2082      Z      -1.2434
       Tot       2.0503
    Quadrupole Moments (Debye-Ang)
        XX    -122.9571     XY      -0.1148     YY    -132.3146
        XZ      -9.6392     YZ      -2.8017     ZZ    -131.6880
    Octopole Moments (Debye-Ang^2)
       XXX      14.7853    XXY      25.3765    XYY      -0.3801
       YYY      97.7411    XXZ     -31.7645    XYZ      -1.7800
       YYZ     -20.0690    XZZ       5.6533    YZZ      35.2064
       ZZZ     -46.5332
    Hexadecapole Moments (Debye-Ang^3)
      XXXX   -3766.2805   XXXY      25.1753   XXYY    -827.3669
      XYYY      64.7394   YYYY   -1028.3523   XXXZ     237.0336
      XXYZ     -66.0960   XYYZ     112.7816   YYYZ    -253.9531
      XXZZ   -1053.2619   XYZZ      41.0997   YYZZ    -639.0830
      XZZZ     356.9699   YZZZ    -230.1485   ZZZZ   -2847.0588
 -----------------------------------------------------------------
 Calculating analytic gradient of the SCF energy
 Gradient of SCF Energy
            1           2           3           4           5           6
    1  -0.0005240  -0.0001394   0.0003554   0.0001773   0.0000661   0.0000215
    2  -0.0000538  -0.0001632  -0.0007807  -0.0000067   0.0000407  -0.0000462
    3  -0.0001665   0.0000170  -0.0003742   0.0000592  -0.0000611  -0.0001837
            7           8           9          10          11          12
    1  -0.0000060  -0.0000469   0.0000374   0.0001579   0.0000183   0.0004089
    2   0.0000158   0.0000872  -0.0000519  -0.0000168   0.0000482   0.0001736
    3   0.0000117   0.0001635  -0.0000229  -0.0000845   0.0000976  -0.0002350
           13          14          15          16          17          18
    1  -0.0001120  -0.0001414  -0.0000568   0.0000121  -0.0001012  -0.0000095
    2   0.0002410   0.0006583  -0.0000665  -0.0000043   0.0001382  -0.0000016
    3   0.0000022   0.0006910   0.0000917  -0.0000371  -0.0000474  -0.0000166
           19          20          21          22
    1   0.0001774   0.0000118  -0.0002534  -0.0000537
    2  -0.0001302   0.0000008  -0.0000427  -0.0000390
    3  -0.0000257  -0.0000198   0.0001691  -0.0000286
 Max gradient component =       7.807E-04
 RMS gradient           =       2.077E-04
 Gradient time:  CPU 242.17 s  wall 242.20 s
 Geometry Optimization Parameters
   NAtoms,    NIC,     NZ,  NCons,   NDum,   NFix, NCnnct, MaxDiis
       22     163      22       0       0       0       0       0

 Cartesian Hessian Update
 Hessian updated using BFGS update


** GEOMETRY OPTIMIZATION IN DELOCALIZED INTERNAL COORDINATES **
   Searching for a Minimum

   Optimization Cycle:  11

                       Coordinates (Angstroms)
     ATOM                X               Y               Z
      1  C         0.0067738435   -0.0117386575    0.0089481458
      2  C        -0.0090296507    0.3395171519    1.3678586710
      3  Cl        1.4925708587    0.7173960464    2.1679248488
      4  C        -1.2150596447    0.3840412136    2.0726257735
      5  Cl       -1.2753036697    0.8202952074    3.7608721264
      6  C        -2.4084468963    0.0799040104    1.4304808353
      7  H        -3.3395096509    0.1171767062    1.9784869115
      8  C        -2.4088595295   -0.2737419025    0.0882127647
      9  Cl       -3.9365165355   -0.6550598733   -0.6638982530
     10  C        -1.2061029729   -0.3211042245   -0.6244787746
     11  Cl       -1.2008492022   -0.7813717942   -2.3063108440
     12  C         1.2914568468   -0.0413874422   -0.7510828180
     13  C         2.1466867172   -1.1462414220   -0.7110466508
     14  Cl        1.7227484013   -2.5472494019    0.2619634024
     15  C         3.3403105312   -1.1669429994   -1.4261054024
     16  H         3.9789872606   -2.0393839833   -1.3752309057
     17  C         3.6943423327   -0.0636454797   -2.1970272510
     18  H         4.6233151333   -0.0780941050   -2.7550938959
     19  C         2.8595249754    1.0506310920   -2.2486779572
     20  H         3.1329536510    1.9114447534   -2.8473108506
     21  C         1.6679297227    1.0564313279   -1.5312770724
     22  H         1.0122239133    1.9185137058   -1.5714018675
   Point Group: c1    Number of degrees of freedom:    60


   Energy is  -2761.512366473

 Hessian updated using BFGS update

 60 Hessian modes will be used to form the next step
  Hessian Eigenvalues:
     0.002348    0.017891    0.018613    0.020809    0.020926    0.021627
     0.023044    0.023645    0.023838    0.023909    0.024090    0.024092
     0.024115    0.024117    0.024137    0.024144    0.024159    0.024229
     0.028362    0.072812    0.159995    0.160001    0.160016    0.160113
     0.160204    0.216406    0.220073    0.225894    0.231726    0.235556
     0.246764    0.249445    0.250007    0.250026    0.250330    0.256742
     0.289456    0.291541    0.300967    0.301008    0.301126    0.318048
     0.354827    0.356664    0.356666    0.356680    0.356690    0.375161
     0.412207    0.426728    0.429448    0.455905    0.462595    0.467778
     0.471807    0.478059    0.478243    0.479112    0.485309    0.581084

 Minimum search - taking simple RFO step
 Searching for Lamda that Minimizes Along All modes
 Value Taken    Lamda =  -0.00032585
 Calculated Step too Large.  Step scaled by  0.872278
 Step Taken.  Stepsize is  0.300000

                             Maximum     Tolerance    Cnvgd?
         Gradient           0.000785      0.000300      NO
         Displacement       0.223680      0.001200      NO
         Energy change     -0.000380      0.000001      NO


 New Cartesian Coordinates Obtained by Inverse Iteration

 Displacement from previous Coordinates is:  0.482177
 ----------------------------------------------------------------
             Standard Nuclear Orientation (Angstroms)
    I     Atom           X                Y                Z
 ----------------------------------------------------------------
    1      C       0.0086045771    -0.0035549254     0.0119596462
    2      C      -0.0137216024     0.3792327519     1.3619589185
    3      Cl      1.4784678683     0.8086590033     2.1540723638
    4      C      -1.2206258180     0.4145966801     2.0666028794
    5      Cl     -1.2893142112     0.8848430860     3.7455358484
    6      C      -2.4077464573     0.0716966671     1.4328253661
    7      H      -3.3388660510     0.1012734645     1.9811765517
    8      C      -2.4019614734    -0.3095221460     0.0980699351
    9      Cl     -3.9221315556    -0.7345610456    -0.6454255842
   10      C      -1.1988626102    -0.3476891286    -0.6141843637
   11      Cl     -1.1847289227    -0.8351048519    -2.2881517988
   12      C       1.2931577234    -0.0353754374    -0.7483771554
   13      C       2.1243650011    -1.1595360451    -0.7421467309
   14      Cl      1.6689245104    -2.5826095402     0.1838322793
   15      C       3.3169541595    -1.1849035852    -1.4587269398
   16      H       3.9366099799    -2.0720444931    -1.4338251806
   17      C       3.6938848255    -0.0681599539    -2.1987281091
   18      H       4.6215146075    -0.0868987133    -2.7588821161
   19      C       2.8827233516     1.0643747048    -2.2177211970
   20      H       3.1730551937     1.9355466159    -2.7929213919
   21      C       1.6929472453     1.0757997980    -1.4972613863
   22      H       1.0568960940     1.9533270236    -1.5112508984
 ----------------------------------------------------------------
 Nuclear Repulsion Energy =        1795.73068872 hartrees
 There are       81 alpha and       81 beta electrons
 Applying Cartesian multipole field
    Component          Value
    ---------          -----
     (2,0,0)        1.00000E-11
     (0,2,0)        2.00000E-11
     (0,0,2)       -3.00000E-11
 Nucleus-field energy     =    -0.0000000192 hartrees
 Requested basis set is 6-311++G(d,p)
 There are 162 shells and 449 basis functions
 A cutoff of  1.0D-15 yielded  10344 shell pairs
 There are     85958 function pairs (     92454 Cartesian)
 Smallest overlap matrix eigenvalue = 2.15E-07
 Linear dependence detected in AO basis
 Number of orthogonalized atomic orbitals = 445
 Maximum deviation from orthogonality = 3.526E-10
 Guess from superposition of atomic densities
 Warning:  Energy on first SCF cycle will be non-variational
 SAD guess density has 162.000000 electrons

 -----------------------------------------------------------------------
  General SCF calculation program by
  Eric Jon Sundstrom, Paul Horn, Yuezhi Mao, Dmitri Zuev, Alec White,
  David Stuck, Shaama M.S., Shane Yost, Joonho Lee, David Small,
  Daniel Levine, Susi Lehtola, Hugh Burton, Evgeny Epifanovsky,
  Bang C. Huynh
 -----------------------------------------------------------------------
 Exchange:     0.2000 Hartree-Fock + 0.0800 Slater + 0.7200 B88
 Correlation:  0.1900 VWN1RPA + 0.8100 LYP
 Using SG-1 standard quadrature grid
 A restricted SCF calculation will be
 performed using DIIS
 SCF converges when DIIS error is below 1.0e-08
 ---------------------------------------
  Cycle       Energy         DIIS error
 ---------------------------------------
    1   -2765.5042605848      2.92e-02  
    2   -2761.3723048063      2.32e-03  
    3   -2761.3059223827      2.76e-03  
    4   -2761.5059903030      4.89e-04  
    5   -2761.5106463168      2.64e-04  
    6   -2761.5123127790      9.88e-05  
    7   -2761.5125367904      2.85e-05  
    8   -2761.5125540656      1.20e-05  
    9   -2761.5125578433      2.19e-06  
   10   -2761.5125579495      7.97e-07  
   11   -2761.5125579648      2.24e-07  
   12   -2761.5125579659      7.13e-08  
   13   -2761.5125579662      2.73e-08  
   14   -2761.5125579662      6.75e-09  Convergence criterion met
 ---------------------------------------
 SCF time:   CPU 647.37s  wall 647.00s 
 SCF   energy in the final basis set =    -2761.5125579662
 Total energy in the final basis set =    -2761.5125579662

 --------------------------------------------------------------

                    Orbital Energies (a.u.)
 --------------------------------------------------------------

 Alpha MOs
 -- Occupied --
********-101.5758-101.5740-101.5737-101.5631 -10.2738 -10.2736 -10.2725
-10.2724 -10.2552 -10.2384 -10.2227 -10.2199 -10.2025 -10.2017 -10.2006
-10.1971  -9.4906  -9.4904  -9.4887  -9.4884  -9.4779  -7.2555  -7.2551
 -7.2535  -7.2533  -7.2454  -7.2452  -7.2447  -7.2446  -7.2436  -7.2433
 -7.2429  -7.2425  -7.2424  -7.2327  -7.2323  -0.9562  -0.9168  -0.9138
 -0.8853  -0.8738  -0.8538  -0.8387  -0.8012  -0.7615  -0.7480  -0.7389
 -0.6699  -0.6320  -0.6202  -0.6106  -0.5469  -0.5454  -0.5274  -0.4988
 -0.4926  -0.4765  -0.4663  -0.4584  -0.4523  -0.4482  -0.4280  -0.4279
 -0.4082  -0.4039  -0.3860  -0.3841  -0.3707  -0.3604  -0.3520  -0.3466
 -0.3431  -0.3292  -0.3281  -0.3255  -0.3245  -0.2805  -0.2775  -0.2648
 -0.2615
 -- Virtual --
 -0.0589  -0.0544  -0.0417  -0.0391  -0.0362  -0.0122  -0.0056  -0.0034
  0.0061   0.0094   0.0141   0.0215   0.0298   0.0332   0.0368   0.0447
  0.0463   0.0547   0.0568   0.0621   0.0642   0.0747   0.0761   0.0821
  0.0842   0.0879   0.0959   0.0967   0.1007   0.1025   0.1057   0.1086
  0.1105   0.1140   0.1154   0.1177   0.1209   0.1261   0.1267   0.1298
  0.1302   0.1343   0.1355   0.1417   0.1478   0.1489   0.1532   0.1588
  0.1605   0.1631   0.1642   0.1756   0.1801   0.1822   0.1875   0.1960
  0.1975   0.2030   0.2064   0.2118   0.2149   0.2175   0.2203   0.2257
  0.2278   0.2298   0.2330   0.2356   0.2439   0.2537   0.2584   0.2601
  0.2609   0.2634   0.2650   0.2737   0.2752   0.2807   0.2873   0.2882
  0.2909   0.2931   0.2948   0.3012   0.3037   0.3048   0.3149   0.3235
  0.3349   0.3384   0.3397   0.3513   0.3649   0.3720   0.4004   0.4225
  0.4364   0.4419   0.4450   0.4481   0.4592   0.4633   0.4662   0.4714
  0.4834   0.4908   0.5001   0.5103   0.5116   0.5138   0.5193   0.5223
  0.5360   0.5390   0.5466   0.5680   0.5696   0.5778   0.5781   0.5813
  0.5868   0.5931   0.6011   0.6049   0.6109   0.6165   0.6230   0.6282
  0.6377   0.6430   0.6587   0.6674   0.6733   0.6864   0.6896   0.6934
  0.7006   0.7069   0.7142   0.7259   0.7360   0.7611   0.7848   0.7981
  0.8010   0.8209   0.8251   0.8343   0.8377   0.8406   0.8416   0.8442
  0.8477   0.8496   0.8561   0.8595   0.8622   0.8702   0.8791   0.8832
  0.8862   0.8919   0.8986   0.9004   0.9034   0.9088   0.9117   0.9357
  0.9437   0.9501   0.9556   0.9581   0.9672   0.9733   0.9754   0.9827
  0.9959   0.9988   0.9994   1.0068   1.0167   1.0203   1.0390   1.0527
  1.0643   1.0761   1.0910   1.1163   1.1284   1.1669   1.1710   1.1831
  1.2039   1.2282   1.2325   1.2580   1.2705   1.2767   1.2871   1.3022
  1.3055   1.3112   1.3188   1.3595   1.3722   1.3824   1.4056   1.4391
  1.4498   1.4801   1.4990   1.5031   1.5431   1.5565   1.5611   1.5730
  1.5843   1.5915   1.6234   1.6466   1.6518   1.6667   1.6984   1.7018
  1.7284   1.7424   1.7478   1.7550   1.7782   1.8101   1.8160   1.8279
  1.8454   1.8675   1.8875   1.8969   1.9014   1.9393   1.9427   1.9579
  1.9620   1.9872   1.9901   2.0194   2.0304   2.0454   2.0477   2.0700
  2.1247   2.1439   2.2120   2.2146   2.2374   2.2461   2.2564   2.2578
  2.2799   2.3070   2.3149   2.3212   2.3442   2.3579   2.3721   2.4002
  2.4090   2.4295   2.4438   2.4504   2.4717   2.4775   2.5036   2.5153
  2.5347   2.5509   2.5562   2.5857   2.6097   2.6138   2.6308   2.6538
  2.6783   2.6955   2.7005   2.7135   2.7218   2.7429   2.7480   2.7522
  2.7855   2.7881   2.8037   2.8215   2.8375   2.8431   2.8449   2.8800
  2.9027   2.9756   2.9917   3.0644   3.0878   3.0988   3.1233   3.1275
  3.1519   3.2090   3.2354   3.2559   3.2807   3.3360   3.3725   3.3961
  3.5222   3.5293   3.5621   3.5902   3.7182   3.7934   3.8493   3.8980
  4.0011   4.0325   4.0757   4.1380   4.3442   4.8072   4.8259   9.7698
  9.7851   9.8140   9.8396   9.8596  23.3580  23.5886  23.7921  23.8680
 23.9099  23.9310  23.9413  23.9909  24.0611  24.0750  24.1006  24.1689
 25.7919  25.8072  25.8584  25.9523  25.9814  26.1240  26.1607  26.2258
 26.3247  26.3765  26.5307  26.6176  26.7329  26.7712  27.0593 215.7633
215.7794 215.8137 215.8493 215.8671
 --------------------------------------------------------------

          Ground-State Mulliken Net Atomic Charges

     Atom                 Charge (a.u.)
  ----------------------------------------
      1 C                    -0.157715
      2 C                    -1.033223
      3 Cl                    0.536153
      4 C                     0.446505
      5 Cl                    0.539509
      6 C                    -0.615533
      7 H                     0.237003
      8 C                     0.431973
      9 Cl                    0.531649
     10 C                    -0.951198
     11 Cl                    0.572144
     12 C                     0.414197
     13 C                    -1.058332
     14 Cl                    0.435192
     15 C                    -0.221849
     16 H                     0.207690
     17 C                    -0.183205
     18 H                     0.170570
     19 C                    -0.480465
     20 H                     0.173768
     21 C                    -0.189585
     22 H                     0.194752
  ----------------------------------------
  Sum of atomic charges =     0.000000

 -----------------------------------------------------------------
                    Cartesian Multipole Moments
 -----------------------------------------------------------------
    Charge (ESU x 10^10)
                 0.0000
    Dipole Moment (Debye)
         X       1.1080      Y       1.2131      Z      -1.2193
       Tot       2.0459
    Quadrupole Moments (Debye-Ang)
        XX    -122.9262     XY      -0.0463     YY    -132.2178
        XZ      -9.6617     YZ      -2.7625     ZZ    -131.7822
    Octopole Moments (Debye-Ang^2)
       XXX      15.8550    XXY      25.8137    XYY       0.7815
       YYY      98.2093    XXZ     -31.3807    XYZ      -1.4336
       YYZ     -19.5115    XZZ       6.2152    YZZ      34.6622
       ZZZ     -43.7290
    Hexadecapole Moments (Debye-Ang^3)
      XXXX   -3742.4491   XXXY       7.6643   XXYY    -829.5441
      XYYY      44.7816   YYYY   -1083.1694   XXXZ     251.7139
      XXYZ     -76.3458   XYYZ     117.4807   YYYZ    -286.7696
      XXZZ   -1042.8720   XYZZ      33.2921   YYZZ    -643.2080
      XZZZ     373.4738   YZZZ    -259.8634   ZZZZ   -2820.9676
 -----------------------------------------------------------------
 Calculating analytic gradient of the SCF energy
 Gradient of SCF Energy
            1           2           3           4           5           6
    1  -0.0003708   0.0000456   0.0001479   0.0000887   0.0000738   0.0000409
    2   0.0000045  -0.0002596  -0.0001596  -0.0000065   0.0000261  -0.0000389
    3  -0.0001215  -0.0000604  -0.0000596   0.0000566  -0.0000424  -0.0001371
            7           8           9          10          11          12
    1   0.0000024  -0.0000669   0.0000425   0.0001317   0.0000496   0.0001610
    2   0.0000154   0.0000598  -0.0000582  -0.0000020   0.0000672   0.0002746
    3   0.0000246   0.0001836   0.0000106  -0.0000298   0.0000605  -0.0002916
           13          14          15          16          17          18
    1  -0.0000188  -0.0001280  -0.0000782   0.0000091  -0.0000965  -0.0000179
    2   0.0000597   0.0002465  -0.0000488   0.0000012   0.0001405  -0.0000094
    3   0.0000595   0.0003019   0.0000923  -0.0000322  -0.0000391  -0.0000265
           19          20          21          22
    1   0.0001770  -0.0000122  -0.0001692  -0.0000118
    2  -0.0001622  -0.0000024  -0.0001277  -0.0000201
    3  -0.0000579  -0.0000217   0.0001515  -0.0000212
 Max gradient component =       3.708E-04
 RMS gradient           =       1.191E-04
 Gradient time:  CPU 229.20 s  wall 229.23 s
 Geometry Optimization Parameters
   NAtoms,    NIC,     NZ,  NCons,   NDum,   NFix, NCnnct, MaxDiis
       22     163      22       0       0       0       0       0

 Cartesian Hessian Update
 Hessian updated using BFGS update


** GEOMETRY OPTIMIZATION IN DELOCALIZED INTERNAL COORDINATES **
   Searching for a Minimum

   Optimization Cycle:  12

                       Coordinates (Angstroms)
     ATOM                X               Y               Z
      1  C         0.0086045771   -0.0035549254    0.0119596462
      2  C        -0.0137216024    0.3792327519    1.3619589185
      3  Cl        1.4784678683    0.8086590033    2.1540723638
      4  C        -1.2206258180    0.4145966801    2.0666028794
      5  Cl       -1.2893142112    0.8848430860    3.7455358484
      6  C        -2.4077464573    0.0716966671    1.4328253661
      7  H        -3.3388660510    0.1012734645    1.9811765517
      8  C        -2.4019614734   -0.3095221460    0.0980699351
      9  Cl       -3.9221315556   -0.7345610456   -0.6454255842
     10  C        -1.1988626102   -0.3476891286   -0.6141843637
     11  Cl       -1.1847289227   -0.8351048519   -2.2881517988
     12  C         1.2931577234   -0.0353754374   -0.7483771554
     13  C         2.1243650011   -1.1595360451   -0.7421467309
     14  Cl        1.6689245104   -2.5826095402    0.1838322793
     15  C         3.3169541595   -1.1849035852   -1.4587269398
     16  H         3.9366099799   -2.0720444931   -1.4338251806
     17  C         3.6938848255   -0.0681599539   -2.1987281091
     18  H         4.6215146075   -0.0868987133   -2.7588821161
     19  C         2.8827233516    1.0643747048   -2.2177211970
     20  H         3.1730551937    1.9355466159   -2.7929213919
     21  C         1.6929472453    1.0757997980   -1.4972613863
     22  H         1.0568960940    1.9533270236   -1.5112508984
   Point Group: c1    Number of degrees of freedom:    60


   Energy is  -2761.512557966

 Hessian updated using BFGS update

 60 Hessian modes will be used to form the next step
  Hessian Eigenvalues:
     0.001972    0.017878    0.018570    0.020871    0.020934    0.021676
     0.023054    0.023649    0.023834    0.023916    0.024090    0.024092
     0.024115    0.024117    0.024135    0.024144    0.024152    0.024230
     0.028378    0.071840    0.159999    0.160000    0.160017    0.160107
     0.160209    0.215969    0.220074    0.225856    0.231878    0.235615
     0.246781    0.249972    0.250017    0.250228    0.250385    0.256520
     0.289488    0.291480    0.300963    0.300992    0.301114    0.318012
     0.354829    0.356664    0.356666    0.356679    0.356690    0.375110
     0.412205    0.426736    0.429436    0.455901    0.462621    0.467786
     0.471762    0.477943    0.478221    0.479096    0.485088    0.580870

 Minimum search - taking simple RFO step
 Searching for Lamda that Minimizes Along All modes
 Value Taken    Lamda =  -0.00006571
 Step Taken.  Stepsize is  0.169968

                             Maximum     Tolerance    Cnvgd?
         Gradient           0.000414      0.000300      NO
         Displacement       0.127325      0.001200      NO
         Energy change     -0.000191      0.000001      NO


 New Cartesian Coordinates Obtained by Inverse Iteration

 Displacement from previous Coordinates is:  0.268093
 ----------------------------------------------------------------
             Standard Nuclear Orientation (Angstroms)
    I     Atom           X                Y                Z
 ----------------------------------------------------------------
    1      C       0.0109599187    -0.0045157240     0.0161952802
    2      C      -0.0165178580     0.3985466882     1.3601213010
    3      Cl      1.4698086374     0.8532011344     2.1492509010
    4      C      -1.2250112569     0.4337778263     2.0627031540
    5      Cl     -1.3004872401     0.9265915354     3.7350345763
    6      C      -2.4084125712     0.0722279910     1.4326990154
    7      H      -3.3404083223     0.1021645512     1.9794996990
    8      C      -2.3978581436    -0.3273226868     0.1032641429
    9      Cl     -3.9141872443    -0.7707659719    -0.6372649239
   10      C      -1.1935599214    -0.3662707026    -0.6064914175
   11      Cl     -1.1741349283    -0.8729098985    -2.2746935638
   12      C       1.2952600092    -0.0367308317    -0.7447789206
   13      C       2.1151721411    -1.1692920475    -0.7605944164
   14      Cl      1.6470365164    -2.6061236015     0.1372491361
   15      C       3.3063218838    -1.1936811467    -1.4797779938
   16      H       3.9170401779    -2.0872928980    -1.4713114819
   17      C       3.6931462118    -0.0682784797    -2.2011330923
   18      H       4.6194556157    -0.0866360797    -2.7634770644
   19      C       2.8928790042     1.0722138169    -2.1991854738
   20      H       3.1902035082     1.9500774788    -2.7604409532
   21      C       1.7051691882     1.0830802974    -1.4755100158
   22      H       1.0782711089     1.9673286786    -1.4729269522
 ----------------------------------------------------------------
 Nuclear Repulsion Energy =        1795.17731021 hartrees
 There are       81 alpha and       81 beta electrons
 Applying Cartesian multipole field
    Component          Value
    ---------          -----
     (2,0,0)        1.00000E-11
     (0,2,0)        2.00000E-11
     (0,0,2)       -3.00000E-11
 Nucleus-field energy     =    -0.0000000183 hartrees
 Requested basis set is 6-311++G(d,p)
 There are 162 shells and 449 basis functions
 A cutoff of  1.0D-15 yielded  10351 shell pairs
 There are     86012 function pairs (     92516 Cartesian)
 Smallest overlap matrix eigenvalue = 2.13E-07
 Linear dependence detected in AO basis
 Number of orthogonalized atomic orbitals = 445
 Maximum deviation from orthogonality = 3.483E-10
 Guess from superposition of atomic densities
 Warning:  Energy on first SCF cycle will be non-variational
 SAD guess density has 162.000000 electrons

 -----------------------------------------------------------------------
  General SCF calculation program by
  Eric Jon Sundstrom, Paul Horn, Yuezhi Mao, Dmitri Zuev, Alec White,
  David Stuck, Shaama M.S., Shane Yost, Joonho Lee, David Small,
  Daniel Levine, Susi Lehtola, Hugh Burton, Evgeny Epifanovsky,
  Bang C. Huynh
 -----------------------------------------------------------------------
 Exchange:     0.2000 Hartree-Fock + 0.0800 Slater + 0.7200 B88
 Correlation:  0.1900 VWN1RPA + 0.8100 LYP
 Using SG-1 standard quadrature grid
 A restricted SCF calculation will be
 performed using DIIS
 SCF converges when DIIS error is below 1.0e-08
 ---------------------------------------
  Cycle       Energy         DIIS error
 ---------------------------------------
    1   -2765.5026756126      2.92e-02  
    2   -2761.3723563254      2.32e-03  
    3   -2761.3059175042      2.76e-03  
    4   -2761.5060088253      4.90e-04  
    5   -2761.5106757168      2.64e-04  
    6   -2761.5123530102      9.88e-05  
    7   -2761.5125766255      2.86e-05  
    8   -2761.5125940351      1.20e-05  
    9   -2761.5125978125      2.18e-06  
   10   -2761.5125979182      7.98e-07  
   11   -2761.5125979335      2.23e-07  
   12   -2761.5125979349      7.04e-08  
   13   -2761.5125979350      2.67e-08  
   14   -2761.5125979351      5.43e-09  Convergence criterion met
 ---------------------------------------
 SCF time:   CPU 647.22s  wall 647.00s 
 SCF   energy in the final basis set =    -2761.5125979351
 Total energy in the final basis set =    -2761.5125979351

 --------------------------------------------------------------

                    Orbital Energies (a.u.)
 --------------------------------------------------------------

 Alpha MOs
 -- Occupied --
********-101.5758-101.5739-101.5738-101.5632 -10.2738 -10.2738 -10.2725
-10.2724 -10.2552 -10.2385 -10.2227 -10.2200 -10.2025 -10.2017 -10.2006
-10.1971  -9.4906  -9.4904  -9.4886  -9.4886  -9.4779  -7.2554  -7.2552
 -7.2535  -7.2534  -7.2454  -7.2452  -7.2447  -7.2447  -7.2435  -7.2435
 -7.2428  -7.2426  -7.2425  -7.2327  -7.2323  -0.9562  -0.9168  -0.9137
 -0.8853  -0.8738  -0.8538  -0.8387  -0.8012  -0.7615  -0.7480  -0.7389
 -0.6699  -0.6319  -0.6202  -0.6107  -0.5469  -0.5454  -0.5275  -0.4988
 -0.4926  -0.4765  -0.4663  -0.4584  -0.4523  -0.4482  -0.4280  -0.4279
 -0.4082  -0.4039  -0.3860  -0.3841  -0.3706  -0.3603  -0.3520  -0.3467
 -0.3431  -0.3292  -0.3282  -0.3255  -0.3246  -0.2797  -0.2783  -0.2648
 -0.2615
 -- Virtual --
 -0.0587  -0.0544  -0.0420  -0.0391  -0.0362  -0.0122  -0.0056  -0.0033
  0.0061   0.0094   0.0141   0.0215   0.0297   0.0332   0.0368   0.0446
  0.0463   0.0547   0.0568   0.0626   0.0636   0.0747   0.0761   0.0821
  0.0842   0.0878   0.0959   0.0967   0.1007   0.1024   0.1057   0.1084
  0.1105   0.1140   0.1154   0.1177   0.1208   0.1260   0.1265   0.1298
  0.1302   0.1345   0.1354   0.1417   0.1477   0.1491   0.1530   0.1589
  0.1604   0.1634   0.1639   0.1754   0.1805   0.1818   0.1874   0.1960
  0.1976   0.2028   0.2066   0.2123   0.2152   0.2163   0.2201   0.2259
  0.2275   0.2297   0.2332   0.2350   0.2437   0.2549   0.2577   0.2602
  0.2609   0.2632   0.2648   0.2736   0.2752   0.2808   0.2872   0.2883
  0.2912   0.2931   0.2948   0.3010   0.3036   0.3048   0.3151   0.3234
  0.3350   0.3389   0.3398   0.3512   0.3652   0.3723   0.4003   0.4225
  0.4366   0.4414   0.4455   0.4474   0.4606   0.4628   0.4660   0.4720
  0.4827   0.4913   0.5004   0.5103   0.5112   0.5136   0.5187   0.5218
  0.5362   0.5392   0.5465   0.5688   0.5696   0.5777   0.5784   0.5813
  0.5879   0.5921   0.6017   0.6053   0.6094   0.6165   0.6230   0.6280
  0.6380   0.6430   0.6583   0.6673   0.6738   0.6859   0.6898   0.6933
  0.7004   0.7066   0.7153   0.7275   0.7364   0.7613   0.7859   0.7981
  0.8006   0.8212   0.8253   0.8342   0.8389   0.8410   0.8415   0.8452
  0.8476   0.8493   0.8550   0.8594   0.8618   0.8700   0.8790   0.8829
  0.8862   0.8918   0.8981   0.9011   0.9037   0.9092   0.9108   0.9358
  0.9440   0.9511   0.9551   0.9567   0.9672   0.9726   0.9756   0.9830
  0.9953   0.9986   0.9997   1.0068   1.0170   1.0205   1.0397   1.0523
  1.0640   1.0763   1.0911   1.1158   1.1284   1.1672   1.1711   1.1838
  1.2045   1.2288   1.2316   1.2590   1.2722   1.2767   1.2872   1.3021
  1.3063   1.3095   1.3193   1.3610   1.3722   1.3825   1.4053   1.4401
  1.4497   1.4801   1.4983   1.5027   1.5436   1.5562   1.5610   1.5725
  1.5841   1.5920   1.6245   1.6469   1.6516   1.6681   1.6982   1.7019
  1.7284   1.7423   1.7475   1.7546   1.7788   1.8101   1.8153   1.8277
  1.8451   1.8675   1.8873   1.8974   1.9010   1.9392   1.9428   1.9584
  1.9617   1.9878   1.9897   2.0196   2.0307   2.0456   2.0479   2.0702
  2.1243   2.1438   2.2129   2.2144   2.2370   2.2463   2.2566   2.2572
  2.2785   2.3070   2.3163   2.3208   2.3440   2.3583   2.3720   2.4013
  2.4078   2.4289   2.4439   2.4501   2.4715   2.4777   2.5062   2.5124
  2.5346   2.5500   2.5562   2.5857   2.6100   2.6128   2.6311   2.6532
  2.6784   2.6956   2.7003   2.7138   2.7214   2.7436   2.7476   2.7520
  2.7858   2.7874   2.8036   2.8222   2.8366   2.8434   2.8440   2.8808
  2.9021   2.9758   2.9915   3.0646   3.0880   3.0992   3.1230   3.1277
  3.1503   3.2094   3.2349   3.2555   3.2833   3.3355   3.3732   3.3965
  3.5220   3.5294   3.5630   3.5904   3.7187   3.7940   3.8494   3.8978
  4.0011   4.0326   4.0759   4.1379   4.3440   4.8072   4.8253   9.7699
  9.7849   9.8143   9.8399   9.8616  23.3588  23.5887  23.7919  23.8679
 23.9097  23.9309  23.9410  23.9908  24.0611  24.0751  24.1005  24.1688
 25.7900  25.8068  25.8547  25.9538  25.9804  26.1246  26.1601  26.2252
 26.3312  26.3700  26.5301  26.6181  26.7330  26.7681  27.0629 215.7634
215.7792 215.8140 215.8495 215.8694
 --------------------------------------------------------------

          Ground-State Mulliken Net Atomic Charges

     Atom                 Charge (a.u.)
  ----------------------------------------
      1 C                    -0.159378
      2 C                    -1.008094
      3 Cl                    0.543556
      4 C                     0.430712
      5 Cl                    0.538869
      6 C                    -0.609539
      7 H                     0.237732
      8 C                     0.440754
      9 Cl                    0.534726
     10 C                    -0.986414
     11 Cl                    0.562600
     12 C                     0.436131
     13 C                    -1.047312
     14 Cl                    0.435070
     15 C                    -0.238029
     16 H                     0.208095
     17 C                    -0.178045
     18 H                     0.170679
     19 C                    -0.486292
     20 H                     0.173653
     21 C                    -0.194641
     22 H                     0.195166
  ----------------------------------------
  Sum of atomic charges =     0.000000

 -----------------------------------------------------------------
                    Cartesian Multipole Moments
 -----------------------------------------------------------------
    Charge (ESU x 10^10)
                 0.0000
    Dipole Moment (Debye)
         X       1.1130      Y       1.2205      Z      -1.2067
       Tot       2.0456
    Quadrupole Moments (Debye-Ang)
        XX    -122.9138     XY      -0.0068     YY    -132.1849
        XZ      -9.6674     YZ      -2.7315     ZZ    -131.8370
    Octopole Moments (Debye-Ang^2)
       XXX      16.1741    XXY      26.2685    XYY       1.3010
       YYY      98.7587    XXZ     -31.1996    XYZ      -1.2767
       YYZ     -19.1814    XZZ       6.4905    YZZ      34.4464
       ZZZ     -42.2542
    Hexadecapole Moments (Debye-Ang^3)
      XXXX   -3731.8302   XXXY       1.0679   XXYY    -832.0216
      XYYY      37.1704   YYYY   -1116.8455   XXXZ     260.1628
      XXYZ     -82.4921   XYYZ     120.2399   YYYZ    -306.3716
      XXZZ   -1037.3402   XYZZ      29.8302   YYZZ    -645.8234
      XZZZ     382.9036   YZZZ    -277.7348   ZZZZ   -2805.8609
 -----------------------------------------------------------------
 Calculating analytic gradient of the SCF energy
 Gradient of SCF Energy
            1           2           3           4           5           6
    1  -0.0001520   0.0001402  -0.0000029   0.0000326   0.0000387   0.0000368
    2   0.0000406  -0.0001862   0.0000900  -0.0000121   0.0000240  -0.0000084
    3   0.0000162  -0.0000980   0.0000770   0.0000431  -0.0000040  -0.0000633
            7           8           9          10          11          12
    1   0.0000132  -0.0000373   0.0000324   0.0000501   0.0000151  -0.0000266
    2   0.0000163  -0.0000022  -0.0000132  -0.0000095   0.0000432   0.0002258
    3   0.0000249   0.0001295   0.0000030   0.0000294   0.0000209  -0.0002323
           13          14          15          16          17          18
    1   0.0000330  -0.0000571  -0.0000687   0.0000060  -0.0000512  -0.0000161
    2  -0.0000619   0.0000770  -0.0000487   0.0000060   0.0000931  -0.0000147
    3   0.0000539   0.0000584   0.0000597  -0.0000180  -0.0000274  -0.0000265
           19          20          21          22
    1   0.0001085  -0.0000231  -0.0000710  -0.0000005
    2  -0.0001102  -0.0000123  -0.0001389   0.0000024
    3  -0.0000548  -0.0000297   0.0000606  -0.0000227
 Max gradient component =       2.323E-04
 RMS gradient           =       7.255E-05
 Gradient time:  CPU 230.28 s  wall 230.30 s
 Geometry Optimization Parameters
   NAtoms,    NIC,     NZ,  NCons,   NDum,   NFix, NCnnct, MaxDiis
       22     163      22       0       0       0       0       0

 Cartesian Hessian Update
 Hessian updated using BFGS update


** GEOMETRY OPTIMIZATION IN DELOCALIZED INTERNAL COORDINATES **
   Searching for a Minimum

   Optimization Cycle:  13

                       Coordinates (Angstroms)
     ATOM                X               Y               Z
      1  C         0.0109599187   -0.0045157240    0.0161952802
      2  C        -0.0165178580    0.3985466882    1.3601213010
      3  Cl        1.4698086374    0.8532011344    2.1492509010
      4  C        -1.2250112569    0.4337778263    2.0627031540
      5  Cl       -1.3004872401    0.9265915354    3.7350345763
      6  C        -2.4084125712    0.0722279910    1.4326990154
      7  H        -3.3404083223    0.1021645512    1.9794996990
      8  C        -2.3978581436   -0.3273226868    0.1032641429
      9  Cl       -3.9141872443   -0.7707659719   -0.6372649239
     10  C        -1.1935599214   -0.3662707026   -0.6064914175
     11  Cl       -1.1741349283   -0.8729098985   -2.2746935638
     12  C         1.2952600092   -0.0367308317   -0.7447789206
     13  C         2.1151721411   -1.1692920475   -0.7605944164
     14  Cl        1.6470365164   -2.6061236015    0.1372491361
     15  C         3.3063218838   -1.1936811467   -1.4797779938
     16  H         3.9170401779   -2.0872928980   -1.4713114819
     17  C         3.6931462118   -0.0682784797   -2.2011330923
     18  H         4.6194556157   -0.0866360797   -2.7634770644
     19  C         2.8928790042    1.0722138169   -2.1991854738
     20  H         3.1902035082    1.9500774788   -2.7604409532
     21  C         1.7051691882    1.0830802974   -1.4755100158
     22  H         1.0782711089    1.9673286786   -1.4729269522
   Point Group: c1    Number of degrees of freedom:    60


   Energy is  -2761.512597935

 Hessian updated using BFGS update

 60 Hessian modes will be used to form the next step
  Hessian Eigenvalues:
     0.001672    0.017654    0.018411    0.020811    0.020937    0.021784
     0.022963    0.023650    0.023827    0.023885    0.024090    0.024092
     0.024115    0.024116    0.024140    0.024143    0.024151    0.024198
     0.028388    0.070717    0.159989    0.160000    0.160016    0.160094
     0.160216    0.214078    0.220055    0.225751    0.231268    0.235547
     0.246802    0.249027    0.249993    0.250162    0.250373    0.256053
     0.289466    0.291685    0.300948    0.300972    0.301110    0.317927
     0.354830    0.356664    0.356666    0.356681    0.356690    0.375062
     0.412236    0.426743    0.429423    0.455917    0.462432    0.467788
     0.471471    0.477572    0.478183    0.479084    0.484844    0.580150

 Minimum search - taking simple RFO step
 Searching for Lamda that Minimizes Along All modes
 Value Taken    Lamda =  -0.00000752
 Step Taken.  Stepsize is  0.050687

                             Maximum     Tolerance    Cnvgd?
         Gradient           0.000391      0.000300      NO
         Displacement       0.035919      0.001200      NO
         Energy change     -0.000040      0.000001      NO


 New Cartesian Coordinates Obtained by Inverse Iteration

 Displacement from previous Coordinates is:  0.090400
 ----------------------------------------------------------------
             Standard Nuclear Orientation (Angstroms)
    I     Atom           X                Y                Z
 ----------------------------------------------------------------
    1      C       0.0120620296    -0.0076508180     0.0182422441
    2      C      -0.0173178870     0.4030075567     1.3597621638
    3      Cl      1.4681233109     0.8623594840     2.1478364710
    4      C      -1.2266672582     0.4412659131     2.0608590168
    5      Cl     -1.3044924535     0.9429351884     3.7305083933
    6      C      -2.4090865319     0.0753324402     1.4316565640
    7      H      -3.3416845891     0.1075278487     1.9772929657
    8      C      -2.3967744661    -0.3316015293     0.1043763455
    9      Cl     -3.9123299378    -0.7795373726    -0.6350938815
   10      C      -1.1916793366    -0.3737396309    -0.6037783508
   11      Cl     -1.1701349439    -0.8891638429    -2.2692812107
   12      C       1.2964168282    -0.0393587370    -0.7425969030
   13      C       2.1137446237    -1.1736277945    -0.7666967098
   14      Cl      1.6438509939    -2.6153928231     0.1223305048
   15      C       3.3040370267    -1.1959824415    -1.4875290382
   16      H       3.9127497617    -2.0910031568    -1.4852003915
   17      C       3.6925103672    -0.0670145488    -2.2022976436
   18      H       4.6181382507    -0.0838811459    -2.7658052037
   19      C       2.8946499458     1.0752571843    -2.1922874260
   20      H       3.1931398009     1.9559139251    -2.7485193701
   21      C       1.7080009258     1.0841267268    -1.4670488922
   22      H       1.0828899744     1.9696175033    -1.4582987117
 ----------------------------------------------------------------
 Nuclear Repulsion Energy =        1794.94041213 hartrees
 There are       81 alpha and       81 beta electrons
 Applying Cartesian multipole field
    Component          Value
    ---------          -----
     (2,0,0)        1.00000E-11
     (0,2,0)        2.00000E-11
     (0,0,2)       -3.00000E-11
 Nucleus-field energy     =    -0.0000000180 hartrees
 Requested basis set is 6-311++G(d,p)
 There are 162 shells and 449 basis functions
 A cutoff of  1.0D-15 yielded  10348 shell pairs
 There are     85991 function pairs (     92495 Cartesian)
 Smallest overlap matrix eigenvalue = 2.12E-07
 Linear dependence detected in AO basis
 Number of orthogonalized atomic orbitals = 445
 Maximum deviation from orthogonality = 3.857E-10
 Guess from superposition of atomic densities
 Warning:  Energy on first SCF cycle will be non-variational
 SAD guess density has 162.000000 electrons

 -----------------------------------------------------------------------
  General SCF calculation program by
  Eric Jon Sundstrom, Paul Horn, Yuezhi Mao, Dmitri Zuev, Alec White,
  David Stuck, Shaama M.S., Shane Yost, Joonho Lee, David Small,
  Daniel Levine, Susi Lehtola, Hugh Burton, Evgeny Epifanovsky,
  Bang C. Huynh
 -----------------------------------------------------------------------
 Exchange:     0.2000 Hartree-Fock + 0.0800 Slater + 0.7200 B88
 Correlation:  0.1900 VWN1RPA + 0.8100 LYP
 Using SG-1 standard quadrature grid
 A restricted SCF calculation will be
 performed using DIIS
 SCF converges when DIIS error is below 1.0e-08
 ---------------------------------------
  Cycle       Energy         DIIS error
 ---------------------------------------
    1   -2765.5019581228      2.92e-02  
    2   -2761.3723768691      2.32e-03  
    3   -2761.3059052981      2.76e-03  
    4   -2761.5060071717      4.90e-04  
    5   -2761.5106789542      2.65e-04  
    6   -2761.5123579934      9.87e-05  
    7   -2761.5125813209      2.86e-05  
    8   -2761.5125987523      1.20e-05  
    9   -2761.5126025347      2.18e-06  
   10   -2761.5126026400      7.97e-07  
   11   -2761.5126026556      2.23e-07  
   12   -2761.5126026570      7.01e-08  
   13   -2761.5126026571      2.64e-08  
   14   -2761.5126026572      4.89e-09  Convergence criterion met
 ---------------------------------------
 SCF time:   CPU 646.56s  wall 646.00s 
 SCF   energy in the final basis set =    -2761.5126026572
 Total energy in the final basis set =    -2761.5126026572

 --------------------------------------------------------------

                    Orbital Energies (a.u.)
 --------------------------------------------------------------

 Alpha MOs
 -- Occupied --
********-101.5759-101.5739-101.5739-101.5632 -10.2738 -10.2738 -10.2725
-10.2724 -10.2553 -10.2386 -10.2228 -10.2200 -10.2025 -10.2017 -10.2006
-10.1971  -9.4906  -9.4904  -9.4886  -9.4886  -9.4779  -7.2555  -7.2552
 -7.2535  -7.2534  -7.2454  -7.2452  -7.2447  -7.2447  -7.2435  -7.2434
 -7.2428  -7.2426  -7.2425  -7.2327  -7.2323  -0.9562  -0.9168  -0.9137
 -0.8853  -0.8738  -0.8538  -0.8387  -0.8012  -0.7615  -0.7480  -0.7389
 -0.6699  -0.6319  -0.6202  -0.6107  -0.5469  -0.5454  -0.5275  -0.4988
 -0.4926  -0.4765  -0.4663  -0.4584  -0.4523  -0.4482  -0.4280  -0.4279
 -0.4081  -0.4039  -0.3860  -0.3840  -0.3706  -0.3603  -0.3520  -0.3467
 -0.3431  -0.3292  -0.3282  -0.3255  -0.3246  -0.2794  -0.2786  -0.2648
 -0.2615
 -- Virtual --
 -0.0586  -0.0544  -0.0421  -0.0391  -0.0362  -0.0122  -0.0056  -0.0033
  0.0060   0.0094   0.0141   0.0215   0.0297   0.0331   0.0368   0.0446
  0.0463   0.0547   0.0568   0.0628   0.0634   0.0747   0.0761   0.0821
  0.0841   0.0878   0.0959   0.0967   0.1006   0.1023   0.1057   0.1084
  0.1105   0.1141   0.1154   0.1176   0.1208   0.1260   0.1265   0.1297
  0.1302   0.1345   0.1354   0.1418   0.1477   0.1491   0.1530   0.1589
  0.1604   0.1635   0.1638   0.1754   0.1806   0.1816   0.1874   0.1960
  0.1977   0.2026   0.2066   0.2124   0.2154   0.2160   0.2201   0.2259
  0.2274   0.2297   0.2332   0.2350   0.2437   0.2553   0.2573   0.2601
  0.2609   0.2632   0.2647   0.2735   0.2754   0.2809   0.2871   0.2883
  0.2912   0.2931   0.2948   0.3010   0.3035   0.3047   0.3152   0.3233
  0.3350   0.3390   0.3399   0.3511   0.3653   0.3723   0.4002   0.4224
  0.4366   0.4413   0.4456   0.4473   0.4609   0.4625   0.4660   0.4722
  0.4826   0.4914   0.5005   0.5102   0.5112   0.5135   0.5185   0.5217
  0.5362   0.5392   0.5464   0.5691   0.5696   0.5777   0.5784   0.5812
  0.5881   0.5919   0.6018   0.6054   0.6093   0.6164   0.6227   0.6280
  0.6379   0.6430   0.6582   0.6672   0.6740   0.6857   0.6898   0.6934
  0.7003   0.7065   0.7155   0.7279   0.7365   0.7613   0.7862   0.7980
  0.8006   0.8214   0.8254   0.8341   0.8390   0.8411   0.8416   0.8454
  0.8476   0.8490   0.8551   0.8594   0.8616   0.8700   0.8791   0.8828
  0.8861   0.8917   0.8978   0.9012   0.9039   0.9093   0.9105   0.9356
  0.9441   0.9514   0.9551   0.9564   0.9672   0.9725   0.9755   0.9831
  0.9954   0.9986   0.9999   1.0067   1.0171   1.0204   1.0399   1.0523
  1.0638   1.0762   1.0911   1.1156   1.1284   1.1673   1.1711   1.1839
  1.2044   1.2288   1.2315   1.2594   1.2724   1.2766   1.2872   1.3021
  1.3066   1.3091   1.3191   1.3610   1.3723   1.3826   1.4052   1.4403
  1.4498   1.4801   1.4983   1.5025   1.5436   1.5561   1.5609   1.5724
  1.5841   1.5921   1.6247   1.6469   1.6516   1.6682   1.6982   1.7019
  1.7284   1.7423   1.7474   1.7545   1.7787   1.8101   1.8152   1.8277
  1.8450   1.8675   1.8871   1.8975   1.9009   1.9392   1.9429   1.9587
  1.9616   1.9878   1.9896   2.0196   2.0306   2.0456   2.0479   2.0704
  2.1242   2.1439   2.2129   2.2144   2.2369   2.2464   2.2567   2.2571
  2.2784   2.3069   2.3166   2.3206   2.3440   2.3583   2.3719   2.4014
  2.4075   2.4289   2.4438   2.4500   2.4714   2.4779   2.5068   2.5115
  2.5346   2.5499   2.5560   2.5857   2.6099   2.6126   2.6309   2.6530
  2.6782   2.6956   2.7002   2.7139   2.7213   2.7437   2.7475   2.7519
  2.7860   2.7873   2.8036   2.8223   2.8364   2.8433   2.8439   2.8811
  2.9020   2.9758   2.9914   3.0646   3.0880   3.0993   3.1229   3.1277
  3.1500   3.2095   3.2346   3.2554   3.2837   3.3353   3.3733   3.3966
  3.5219   3.5295   3.5630   3.5904   3.7188   3.7940   3.8494   3.8978
  4.0011   4.0326   4.0759   4.1379   4.3439   4.8071   4.8252   9.7699
  9.7849   9.8143   9.8399   9.8618  23.3589  23.5886  23.7918  23.8679
 23.9095  23.9309  23.9409  23.9906  24.0611  24.0750  24.1004  24.1687
 25.7897  25.8067  25.8543  25.9540  25.9801  26.1248  26.1597  26.2250
 26.3316  26.3691  26.5298  26.6176  26.7330  26.7675  27.0629 215.7634
215.7792 215.8140 215.8495 215.8696
 --------------------------------------------------------------

          Ground-State Mulliken Net Atomic Charges

     Atom                 Charge (a.u.)
  ----------------------------------------
      1 C                    -0.160626
      2 C                    -1.006931
      3 Cl                    0.546446
      4 C                     0.431071
      5 Cl                    0.538084
      6 C                    -0.611890
      7 H                     0.237884
      8 C                     0.443113
      9 Cl                    0.535370
     10 C                    -0.994452
     11 Cl                    0.559662
     12 C                     0.442958
     13 C                    -1.037516
     14 Cl                    0.434862
     15 C                    -0.240243
     16 H                     0.208093
     17 C                    -0.176648
     18 H                     0.170683
     19 C                    -0.488238
     20 H                     0.173623
     21 C                    -0.200591
     22 H                     0.195285
  ----------------------------------------
  Sum of atomic charges =     0.000000

 -----------------------------------------------------------------
                    Cartesian Multipole Moments
 -----------------------------------------------------------------
    Charge (ESU x 10^10)
                 0.0000
    Dipole Moment (Debye)
         X       1.1129      Y       1.2260      Z      -1.2030
       Tot       2.0467
    Quadrupole Moments (Debye-Ang)
        XX    -122.9124     XY       0.0045     YY    -132.1815
        XZ      -9.6689     YZ      -2.7174     ZZ    -131.8578
    Octopole Moments (Debye-Ang^2)
       XXX      16.1020    XXY      26.5376    XYY       1.3893
       YYY      99.1677    XXZ     -31.1393    XYZ      -1.2486
       YYZ     -19.0709    XZZ       6.5375    YZZ      34.4454
       ZZZ     -41.7863
    Hexadecapole Moments (Debye-Ang^3)
      XXXX   -3729.9983   XXXY       0.3294   XXYY    -833.3618
      XYYY      36.2157   YYYY   -1128.5826   XXXZ     262.6259
      XXYZ     -84.5688   XYYZ     121.0329   YYYZ    -313.0414
      XXZZ   -1035.6666   XYZZ      29.1002   YYZZ    -646.5629
      XZZZ     385.6563   YZZZ    -283.7910   ZZZZ   -2799.9368
 -----------------------------------------------------------------
 Calculating analytic gradient of the SCF energy
 Gradient of SCF Energy
            1           2           3           4           5           6
    1  -0.0000123   0.0001092  -0.0000048   0.0000069   0.0000134   0.0000126
    2  -0.0000021  -0.0001077   0.0000991   0.0000036   0.0000213   0.0000028
    3   0.0000739  -0.0000984   0.0000232   0.0000132   0.0000155   0.0000077
            7           8           9          10          11          12
    1   0.0000151  -0.0000293  -0.0000007   0.0000211   0.0000180  -0.0000530
    2   0.0000132  -0.0000037  -0.0000032   0.0000269   0.0000041   0.0001856
    3   0.0000268   0.0000499   0.0000325   0.0000218  -0.0000026  -0.0000779
           13          14          15          16          17          18
    1   0.0000369  -0.0000302  -0.0000412  -0.0000012  -0.0000168  -0.0000138
    2  -0.0001027   0.0000116  -0.0000312   0.0000002   0.0000355  -0.0000146
    3   0.0000116   0.0000198   0.0000202  -0.0000071  -0.0000311  -0.0000226
           19          20          21          22
    1   0.0000361  -0.0000242  -0.0000321  -0.0000100
    2  -0.0000431  -0.0000132  -0.0000860   0.0000035
    3  -0.0000351  -0.0000297   0.0000128  -0.0000245
 Max gradient component =       1.856E-04
 RMS gradient           =       4.552E-05
 Gradient time:  CPU 231.72 s  wall 231.74 s
 Geometry Optimization Parameters
   NAtoms,    NIC,     NZ,  NCons,   NDum,   NFix, NCnnct, MaxDiis
       22     163      22       0       0       0       0       0

 Cartesian Hessian Update
 Hessian updated using BFGS update


** GEOMETRY OPTIMIZATION IN DELOCALIZED INTERNAL COORDINATES **
   Searching for a Minimum

   Optimization Cycle:  14

                       Coordinates (Angstroms)
     ATOM                X               Y               Z
      1  C         0.0120620296   -0.0076508180    0.0182422441
      2  C        -0.0173178870    0.4030075567    1.3597621638
      3  Cl        1.4681233109    0.8623594840    2.1478364710
      4  C        -1.2266672582    0.4412659131    2.0608590168
      5  Cl       -1.3044924535    0.9429351884    3.7305083933
      6  C        -2.4090865319    0.0753324402    1.4316565640
      7  H        -3.3416845891    0.1075278487    1.9772929657
      8  C        -2.3967744661   -0.3316015293    0.1043763455
      9  Cl       -3.9123299378   -0.7795373726   -0.6350938815
     10  C        -1.1916793366   -0.3737396309   -0.6037783508
     11  Cl       -1.1701349439   -0.8891638429   -2.2692812107
     12  C         1.2964168282   -0.0393587370   -0.7425969030
     13  C         2.1137446237   -1.1736277945   -0.7666967098
     14  Cl        1.6438509939   -2.6153928231    0.1223305048
     15  C         3.3040370267   -1.1959824415   -1.4875290382
     16  H         3.9127497617   -2.0910031568   -1.4852003915
     17  C         3.6925103672   -0.0670145488   -2.2022976436
     18  H         4.6181382507   -0.0838811459   -2.7658052037
     19  C         2.8946499458    1.0752571843   -2.1922874260
     20  H         3.1931398009    1.9559139251   -2.7485193701
     21  C         1.7080009258    1.0841267268   -1.4670488922
     22  H         1.0828899744    1.9696175033   -1.4582987117
   Point Group: c1    Number of degrees of freedom:    60


   Energy is  -2761.512602657

 Hessian updated using BFGS update

 60 Hessian modes will be used to form the next step
  Hessian Eigenvalues:
     0.001710    0.015849    0.018281    0.020172    0.020925    0.021616
     0.022737    0.023657    0.023827    0.023905    0.024090    0.024094
     0.024115    0.024120    0.024138    0.024143    0.024185    0.024195
     0.027898    0.068605    0.159825    0.160003    0.160014    0.160086
     0.160177    0.203814    0.219975    0.224971    0.226887    0.235157
     0.240567    0.246817    0.250016    0.250054    0.250475    0.256833
     0.289228    0.291504    0.300962    0.301070    0.301213    0.317780
     0.354857    0.356664    0.356665    0.356680    0.356690    0.375528
     0.412601    0.426862    0.429454    0.456255    0.460954    0.467710
     0.471158    0.477008    0.478123    0.479101    0.485870    0.578423

 Minimum search - taking simple RFO step
 Searching for Lamda that Minimizes Along All modes
 Value Taken    Lamda =  -0.00000157
 Step Taken.  Stepsize is  0.013274

                             Maximum     Tolerance    Cnvgd?
         Gradient           0.000201      0.000300     YES
         Displacement       0.007439      0.001200      NO
         Energy change     -0.000005      0.000001      NO


 New Cartesian Coordinates Obtained by Inverse Iteration

 Displacement from previous Coordinates is:  0.033306
 ----------------------------------------------------------------
             Standard Nuclear Orientation (Angstroms)
    I     Atom           X                Y                Z
 ----------------------------------------------------------------
    1      C       0.0125539187    -0.0100733407     0.0192632261
    2      C      -0.0175277584     0.4031269061     1.3600859892
    3      Cl      1.4680472377     0.8609471684     2.1487582284
    4      C      -1.2273482190     0.4441364946     2.0601464039
    5      Cl     -1.3057921872     0.9493322310     3.7286999151
    6      C      -2.4096283632     0.0781062413     1.4307873915
    7      H      -3.3426487879     0.1124286630     1.9755671796
    8      C      -2.3965952369    -0.3320070386     0.1044597427
    9      Cl     -3.9120670112    -0.7800943715    -0.6351171165
   10      C      -1.1910691512    -0.3768407774    -0.6027018837
   11      Cl     -1.1689900038    -0.8957886197    -2.2670720475
   12      C       1.2969176838    -0.0415832853    -0.7416843930
   13      C       2.1144965880    -1.1754381410    -0.7684279859
   14      Cl      1.6456045235    -2.6189756106     0.1180579485
   15      C       3.3043463507    -1.1961882080    -1.4901327603
   16      H       3.9131324297    -2.0911681946    -1.4898904438
   17      C       3.6921852394    -0.0658465139    -2.2029566755
   18      H       4.6174493683    -0.0814698533    -2.7670951894
   19      C       2.8941525846     1.0763340182    -2.1901424447
   20      H       3.1922376549     1.9581461674    -2.7447577416
   21      C       1.7080063035     1.0834977069    -1.4641828536
   22      H       1.0826832714     1.9688082871    -1.4532335534
 ----------------------------------------------------------------
 Nuclear Repulsion Energy =        1794.82011305 hartrees
 There are       81 alpha and       81 beta electrons
 Applying Cartesian multipole field
    Component          Value
    ---------          -----
     (2,0,0)        1.00000E-11
     (0,2,0)        2.00000E-11
     (0,0,2)       -3.00000E-11
 Nucleus-field energy     =    -0.0000000179 hartrees
 Requested basis set is 6-311++G(d,p)
 There are 162 shells and 449 basis functions
 A cutoff of  1.0D-15 yielded  10348 shell pairs
 There are     85991 function pairs (     92495 Cartesian)
 Smallest overlap matrix eigenvalue = 2.11E-07
 Linear dependence detected in AO basis
 Number of orthogonalized atomic orbitals = 445
 Maximum deviation from orthogonality = 5.870E-10
 Guess from superposition of atomic densities
 Warning:  Energy on first SCF cycle will be non-variational
 SAD guess density has 162.000000 electrons

 -----------------------------------------------------------------------
  General SCF calculation program by
  Eric Jon Sundstrom, Paul Horn, Yuezhi Mao, Dmitri Zuev, Alec White,
  David Stuck, Shaama M.S., Shane Yost, Joonho Lee, David Small,
  Daniel Levine, Susi Lehtola, Hugh Burton, Evgeny Epifanovsky,
  Bang C. Huynh
 -----------------------------------------------------------------------
 Exchange:     0.2000 Hartree-Fock + 0.0800 Slater + 0.7200 B88
 Correlation:  0.1900 VWN1RPA + 0.8100 LYP
 Using SG-1 standard quadrature grid
 A restricted SCF calculation will be
 performed using DIIS
 SCF converges when DIIS error is below 1.0e-08
 ---------------------------------------
  Cycle       Energy         DIIS error
 ---------------------------------------
    1   -2765.5019551704      2.92e-02  
    2   -2761.3723888145      2.32e-03  
    3   -2761.3059137674      2.76e-03  
    4   -2761.5060047592      4.90e-04  
    5   -2761.5106795156      2.65e-04  
    6   -2761.5123589994      9.87e-05  
    7   -2761.5125822138      2.86e-05  
    8   -2761.5125996497      1.20e-05  
    9   -2761.5126034341      2.18e-06  
   10   -2761.5126035396      7.97e-07  
   11   -2761.5126035553      2.23e-07  
   12   -2761.5126035563      7.00e-08  
   13   -2761.5126035565      2.64e-08  
   14   -2761.5126035564      4.77e-09  Convergence criterion met
 ---------------------------------------
 SCF time:   CPU 641.99s  wall 642.00s 
 SCF   energy in the final basis set =    -2761.5126035564
 Total energy in the final basis set =    -2761.5126035564

 --------------------------------------------------------------

                    Orbital Energies (a.u.)
 --------------------------------------------------------------

 Alpha MOs
 -- Occupied --
********-101.5759-101.5739-101.5739-101.5632 -10.2738 -10.2738 -10.2725
-10.2725 -10.2553 -10.2386 -10.2228 -10.2200 -10.2025 -10.2017 -10.2006
-10.1971  -9.4906  -9.4904  -9.4886  -9.4886  -9.4779  -7.2555  -7.2552
 -7.2535  -7.2534  -7.2454  -7.2452  -7.2447  -7.2447  -7.2435  -7.2434
 -7.2428  -7.2427  -7.2425  -7.2327  -7.2323  -0.9562  -0.9168  -0.9137
 -0.8853  -0.8738  -0.8538  -0.8387  -0.8012  -0.7615  -0.7480  -0.7389
 -0.6699  -0.6319  -0.6202  -0.6107  -0.5469  -0.5454  -0.5275  -0.4988
 -0.4926  -0.4765  -0.4663  -0.4584  -0.4523  -0.4482  -0.4280  -0.4279
 -0.4081  -0.4040  -0.3860  -0.3840  -0.3706  -0.3603  -0.3520  -0.3467
 -0.3431  -0.3292  -0.3281  -0.3255  -0.3246  -0.2794  -0.2786  -0.2648
 -0.2615
 -- Virtual --
 -0.0587  -0.0544  -0.0421  -0.0391  -0.0362  -0.0122  -0.0056  -0.0033
  0.0060   0.0094   0.0141   0.0215   0.0297   0.0331   0.0368   0.0446
  0.0463   0.0548   0.0568   0.0629   0.0634   0.0747   0.0761   0.0821
  0.0841   0.0878   0.0959   0.0967   0.1006   0.1023   0.1057   0.1084
  0.1104   0.1141   0.1154   0.1176   0.1208   0.1259   0.1265   0.1297
  0.1302   0.1345   0.1354   0.1418   0.1477   0.1491   0.1530   0.1589
  0.1604   0.1635   0.1638   0.1754   0.1806   0.1816   0.1874   0.1960
  0.1977   0.2025   0.2066   0.2125   0.2155   0.2160   0.2201   0.2259
  0.2274   0.2296   0.2333   0.2350   0.2437   0.2553   0.2572   0.2601
  0.2609   0.2633   0.2647   0.2735   0.2755   0.2809   0.2871   0.2883
  0.2912   0.2931   0.2947   0.3010   0.3035   0.3047   0.3153   0.3232
  0.3349   0.3390   0.3399   0.3511   0.3653   0.3723   0.4002   0.4223
  0.4366   0.4413   0.4456   0.4472   0.4609   0.4624   0.4660   0.4723
  0.4826   0.4914   0.5005   0.5102   0.5112   0.5133   0.5184   0.5216
  0.5362   0.5392   0.5464   0.5693   0.5696   0.5777   0.5784   0.5811
  0.5882   0.5917   0.6017   0.6054   0.6093   0.6164   0.6226   0.6280
  0.6378   0.6430   0.6581   0.6671   0.6741   0.6856   0.6898   0.6934
  0.7002   0.7065   0.7155   0.7281   0.7365   0.7612   0.7863   0.7979
  0.8005   0.8216   0.8255   0.8341   0.8389   0.8411   0.8416   0.8453
  0.8475   0.8488   0.8554   0.8594   0.8616   0.8700   0.8792   0.8828
  0.8861   0.8917   0.8976   0.9013   0.9040   0.9093   0.9103   0.9354
  0.9443   0.9516   0.9551   0.9564   0.9672   0.9724   0.9755   0.9831
  0.9954   0.9986   0.9999   1.0066   1.0171   1.0203   1.0399   1.0523
  1.0637   1.0761   1.0911   1.1155   1.1285   1.1673   1.1711   1.1838
  1.2044   1.2288   1.2316   1.2596   1.2724   1.2766   1.2871   1.3021
  1.3067   1.3091   1.3188   1.3609   1.3723   1.3826   1.4052   1.4404
  1.4498   1.4801   1.4983   1.5025   1.5436   1.5561   1.5609   1.5724
  1.5840   1.5920   1.6247   1.6469   1.6515   1.6681   1.6982   1.7020
  1.7284   1.7423   1.7473   1.7545   1.7786   1.8102   1.8151   1.8277
  1.8450   1.8675   1.8869   1.8975   1.9009   1.9391   1.9430   1.9588
  1.9616   1.9878   1.9897   2.0196   2.0306   2.0456   2.0479   2.0705
  2.1242   2.1439   2.2129   2.2145   2.2369   2.2464   2.2567   2.2571
  2.2784   2.3069   2.3166   2.3206   2.3440   2.3583   2.3720   2.4015
  2.4074   2.4289   2.4437   2.4499   2.4714   2.4780   2.5069   2.5113
  2.5346   2.5499   2.5558   2.5857   2.6099   2.6125   2.6306   2.6529
  2.6781   2.6956   2.7001   2.7139   2.7213   2.7437   2.7474   2.7519
  2.7860   2.7873   2.8036   2.8223   2.8364   2.8432   2.8438   2.8812
  2.9021   2.9758   2.9914   3.0645   3.0879   3.0992   3.1229   3.1277
  3.1499   3.2096   3.2344   3.2553   3.2838   3.3353   3.3734   3.3967
  3.5218   3.5295   3.5630   3.5905   3.7188   3.7939   3.8495   3.8978
  4.0011   4.0326   4.0760   4.1378   4.3439   4.8071   4.8251   9.7699
  9.7849   9.8143   9.8400   9.8617  23.3590  23.5885  23.7916  23.8679
 23.9094  23.9311  23.9409  23.9905  24.0612  24.0750  24.1003  24.1687
 25.7896  25.8067  25.8543  25.9540  25.9800  26.1248  26.1598  26.2248
 26.3315  26.3689  26.5296  26.6174  26.7331  26.7672  27.0627 215.7633
215.7792 215.8140 215.8495 215.8696
 --------------------------------------------------------------

          Ground-State Mulliken Net Atomic Charges

     Atom                 Charge (a.u.)
  ----------------------------------------
      1 C                    -0.161462
      2 C                    -1.008649
      3 Cl                    0.547389
      4 C                     0.432175
      5 Cl                    0.537727
      6 C                    -0.614176
      7 H                     0.237918
      8 C                     0.445093
      9 Cl                    0.535350
     10 C                    -0.998220
     11 Cl                    0.559303
     12 C                     0.445380
     13 C                    -1.030971
     14 Cl                    0.434896
     15 C                    -0.239291
     16 H                     0.208072
     17 C                    -0.176391
     18 H                     0.170656
     19 C                    -0.488714
     20 H                     0.173610
     21 C                    -0.205012
     22 H                     0.195316
  ----------------------------------------
  Sum of atomic charges =     0.000000

 -----------------------------------------------------------------
                    Cartesian Multipole Moments
 -----------------------------------------------------------------
    Charge (ESU x 10^10)
                -0.0000
    Dipole Moment (Debye)
         X       1.1116      Y       1.2296      Z      -1.2023
       Tot       2.0477
    Quadrupole Moments (Debye-Ang)
        XX    -122.9138     XY       0.0053     YY    -132.1852
        XZ      -9.6676     YZ      -2.7104     ZZ    -131.8630
    Octopole Moments (Debye-Ang^2)
       XXX      15.9829    XXY      26.6870    XYY       1.3622
       YYY      99.4277    XXZ     -31.1362    XYZ      -1.2574
       YYZ     -19.0462    XZZ       6.5318    YZZ      34.4974
       ZZZ     -41.6914
    Hexadecapole Moments (Debye-Ang^3)
      XXXX   -3730.4910   XXXY       1.0316   XXYY    -834.0315
      XYYY      36.9678   YYYY   -1132.0627   XXXZ     263.1163
      XXYZ     -85.1910   XYYZ     121.1805   YYYZ    -315.0932
      XXZZ   -1035.3316   XYZZ      29.1902   YYZZ    -646.7542
      XZZZ     386.2532   YZZZ    -285.6185   ZZZZ   -2798.1804
 -----------------------------------------------------------------
 Calculating analytic gradient of the SCF energy
 Gradient of SCF Energy
            1           2           3           4           5           6
    1   0.0000236   0.0000338  -0.0000135   0.0000058   0.0000264   0.0000173
    2   0.0000179  -0.0000174   0.0000606   0.0000094   0.0000236   0.0000209
    3   0.0000415  -0.0000134   0.0000238   0.0000015   0.0000138   0.0000291
            7           8           9          10          11          12
    1   0.0000167   0.0000100  -0.0000013  -0.0000143  -0.0000000  -0.0000387
    2   0.0000117  -0.0000093   0.0000021   0.0000022  -0.0000039   0.0000148
    3   0.0000248   0.0000044   0.0000336   0.0000261   0.0000066  -0.0000516
           13          14          15          16          17          18
    1   0.0000357  -0.0000016  -0.0000283  -0.0000037  -0.0000156  -0.0000140
    2  -0.0000488   0.0000347  -0.0000142  -0.0000051   0.0000062  -0.0000149
    3   0.0000067  -0.0000168   0.0000031  -0.0000077  -0.0000265  -0.0000220
           19          20          21          22
    1   0.0000076  -0.0000172  -0.0000148  -0.0000138
    2  -0.0000238  -0.0000152  -0.0000477  -0.0000039
    3  -0.0000240  -0.0000288  -0.0000056  -0.0000187
 Max gradient component =       6.064E-05
 RMS gradient           =       2.247E-05
 Gradient time:  CPU 231.52 s  wall 231.53 s
 Geometry Optimization Parameters
   NAtoms,    NIC,     NZ,  NCons,   NDum,   NFix, NCnnct, MaxDiis
       22     163      22       0       0       0       0       0

 Cartesian Hessian Update
 Hessian updated using BFGS update


** GEOMETRY OPTIMIZATION IN DELOCALIZED INTERNAL COORDINATES **
   Searching for a Minimum

   Optimization Cycle:  15

                       Coordinates (Angstroms)
     ATOM                X               Y               Z
      1  C         0.0125539187   -0.0100733407    0.0192632261
      2  C        -0.0175277584    0.4031269061    1.3600859892
      3  Cl        1.4680472377    0.8609471684    2.1487582284
      4  C        -1.2273482190    0.4441364946    2.0601464039
      5  Cl       -1.3057921872    0.9493322310    3.7286999151
      6  C        -2.4096283632    0.0781062413    1.4307873915
      7  H        -3.3426487879    0.1124286630    1.9755671796
      8  C        -2.3965952369   -0.3320070386    0.1044597427
      9  Cl       -3.9120670112   -0.7800943715   -0.6351171165
     10  C        -1.1910691512   -0.3768407774   -0.6027018837
     11  Cl       -1.1689900038   -0.8957886197   -2.2670720475
     12  C         1.2969176838   -0.0415832853   -0.7416843930
     13  C         2.1144965880   -1.1754381410   -0.7684279859
     14  Cl        1.6456045235   -2.6189756106    0.1180579485
     15  C         3.3043463507   -1.1961882080   -1.4901327603
     16  H         3.9131324297   -2.0911681946   -1.4898904438
     17  C         3.6921852394   -0.0658465139   -2.2029566755
     18  H         4.6174493683   -0.0814698533   -2.7670951894
     19  C         2.8941525846    1.0763340182   -2.1901424447
     20  H         3.1922376549    1.9581461674   -2.7447577416
     21  C         1.7080063035    1.0834977069   -1.4641828536
     22  H         1.0826832714    1.9688082871   -1.4532335534
   Point Group: c1    Number of degrees of freedom:    60


   Energy is  -2761.512603556

 Hessian updated using BFGS update

 60 Hessian modes will be used to form the next step
  Hessian Eigenvalues:
     0.001877    0.012533    0.018229    0.019338    0.020937    0.021458
     0.022937    0.023669    0.023829    0.023913    0.024091    0.024096
     0.024115    0.024128    0.024129    0.024145    0.024163    0.024260
     0.027501    0.076745    0.159294    0.160002    0.160016    0.160085
     0.160205    0.184838    0.219899    0.224062    0.226144    0.235254
     0.239100    0.246892    0.250016    0.250271    0.250761    0.256785
     0.289094    0.291700    0.300946    0.301073    0.301138    0.317664
     0.354846    0.356664    0.356669    0.356681    0.356693    0.375148
     0.413009    0.426866    0.429270    0.455646    0.459496    0.468047
     0.470996    0.476812    0.478340    0.479099    0.486569    0.575465

 Minimum search - taking simple RFO step
 Searching for Lamda that Minimizes Along All modes
 Value Taken    Lamda =   0.00000000
 Step Taken.  Stepsize is  0.004216

                             Maximum     Tolerance    Cnvgd?
         Gradient           0.000085      0.000300     YES
         Displacement       0.001910      0.001200      NO
         Energy change     -0.000001      0.000001     YES

 Final energy is   -2761.5126035563640     


 ******************************
 **  OPTIMIZATION CONVERGED  **
 ******************************

                       Coordinates (Angstroms)
     ATOM                X               Y               Z
      1  C         0.0125539187   -0.0100733407    0.0192632261
      2  C        -0.0175277584    0.4031269061    1.3600859892
      3  Cl        1.4680472377    0.8609471684    2.1487582284
      4  C        -1.2273482190    0.4441364946    2.0601464039
      5  Cl       -1.3057921872    0.9493322310    3.7286999151
      6  C        -2.4096283632    0.0781062413    1.4307873915
      7  H        -3.3426487879    0.1124286630    1.9755671796
      8  C        -2.3965952369   -0.3320070386    0.1044597427
      9  Cl       -3.9120670112   -0.7800943715   -0.6351171165
     10  C        -1.1910691512   -0.3768407774   -0.6027018837
     11  Cl       -1.1689900038   -0.8957886197   -2.2670720475
     12  C         1.2969176838   -0.0415832853   -0.7416843930
     13  C         2.1144965880   -1.1754381410   -0.7684279859
     14  Cl        1.6456045235   -2.6189756106    0.1180579485
     15  C         3.3043463507   -1.1961882080   -1.4901327603
     16  H         3.9131324297   -2.0911681946   -1.4898904438
     17  C         3.6921852394   -0.0658465139   -2.2029566755
     18  H         4.6174493683   -0.0814698533   -2.7670951894
     19  C         2.8941525846    1.0763340182   -2.1901424447
     20  H         3.1922376549    1.9581461674   -2.7447577416
     21  C         1.7080063035    1.0834977069   -1.4641828536
     22  H         1.0826832714    1.9688082871   -1.4532335534

Z-matrix Print:
$molecule
0 1
Cl
C  1 1.743537
C  2 1.398349 1 120.212566
C  3 1.388347 2 120.045320 1 179.815148 0
H  4 1.080967 3 119.930101 2 179.976330 0
C  4 1.388473 3 120.192385 2 -0.042201 0
C  6 1.398368 4 120.134646 3 0.087009 0
C  7 1.403369 6 120.364184 4 -0.134480 0
C  8 1.493193 7 120.767075 6 179.258669 0
C  9 1.398134 8 121.994938 7 89.885874 0
C  10 1.391773 9 121.462128 8 179.481936 0
H  11 1.082409 10 119.541082 9 -179.947043 0
C  11 1.391477 10 119.460116 9 -0.041111 0
H  13 1.083794 11 119.531144 10 -179.868213 0
C  13 1.393412 11 120.101099 10 0.100406 0
H  15 1.083534 13 120.320211 11 -179.937108 0
C  15 1.390687 13 119.835167 11 -0.068847 0
H  17 1.083939 15 120.101229 13 -179.846049 0
Cl 7 1.743140 6 120.206784 4 -179.947886 0
Cl 3 1.744824 2 121.748773 1 -0.237345 0
Cl 6 1.745121 4 118.126983 3 -179.937056 0
Cl 10 1.757702 9 120.025488 8 -0.329124 0
$end


 --------------------------------------------------------------

                    Orbital Energies (a.u.)
 --------------------------------------------------------------

 Alpha MOs
 -- Occupied --
********-101.5759-101.5739-101.5739-101.5632 -10.2738 -10.2738 -10.2725
-10.2725 -10.2553 -10.2386 -10.2228 -10.2200 -10.2025 -10.2017 -10.2006
-10.1971  -9.4906  -9.4904  -9.4886  -9.4886  -9.4779  -7.2555  -7.2552
 -7.2535  -7.2534  -7.2454  -7.2452  -7.2447  -7.2447  -7.2435  -7.2434
 -7.2428  -7.2427  -7.2425  -7.2327  -7.2323  -0.9562  -0.9168  -0.9137
 -0.8853  -0.8738  -0.8538  -0.8387  -0.8012  -0.7615  -0.7480  -0.7389
 -0.6699  -0.6319  -0.6202  -0.6107  -0.5469  -0.5454  -0.5275  -0.4988
 -0.4926  -0.4765  -0.4663  -0.4584  -0.4523  -0.4482  -0.4280  -0.4279
 -0.4081  -0.4040  -0.3860  -0.3840  -0.3706  -0.3603  -0.3520  -0.3467
 -0.3431  -0.3292  -0.3281  -0.3255  -0.3246  -0.2794  -0.2786  -0.2648
 -0.2615
 -- Virtual --
 -0.0587  -0.0544  -0.0421  -0.0391  -0.0362  -0.0122  -0.0056  -0.0033
  0.0060   0.0094   0.0141   0.0215   0.0297   0.0331   0.0368   0.0446
  0.0463   0.0548   0.0568   0.0629   0.0634   0.0747   0.0761   0.0821
  0.0841   0.0878   0.0959   0.0967   0.1006   0.1023   0.1057   0.1084
  0.1104   0.1141   0.1154   0.1176   0.1208   0.1259   0.1265   0.1297
  0.1302   0.1345   0.1354   0.1418   0.1477   0.1491   0.1530   0.1589
  0.1604   0.1635   0.1638   0.1754   0.1806   0.1816   0.1874   0.1960
  0.1977   0.2025   0.2066   0.2125   0.2155   0.2160   0.2201   0.2259
  0.2274   0.2296   0.2333   0.2350   0.2437   0.2553   0.2572   0.2601
  0.2609   0.2633   0.2647   0.2735   0.2755   0.2809   0.2871   0.2883
  0.2912   0.2931   0.2947   0.3010   0.3035   0.3047   0.3153   0.3232
  0.3349   0.3390   0.3399   0.3511   0.3653   0.3723   0.4002   0.4223
  0.4366   0.4413   0.4456   0.4472   0.4609   0.4624   0.4660   0.4723
  0.4826   0.4914   0.5005   0.5102   0.5112   0.5133   0.5184   0.5216
  0.5362   0.5392   0.5464   0.5693   0.5696   0.5777   0.5784   0.5811
  0.5882   0.5917   0.6017   0.6054   0.6093   0.6164   0.6226   0.6280
  0.6378   0.6430   0.6581   0.6671   0.6741   0.6856   0.6898   0.6934
  0.7002   0.7065   0.7155   0.7281   0.7365   0.7612   0.7863   0.7979
  0.8005   0.8216   0.8255   0.8341   0.8389   0.8411   0.8416   0.8453
  0.8475   0.8488   0.8554   0.8594   0.8616   0.8700   0.8792   0.8828
  0.8861   0.8917   0.8976   0.9013   0.9040   0.9093   0.9103   0.9354
  0.9443   0.9516   0.9551   0.9564   0.9672   0.9724   0.9755   0.9831
  0.9954   0.9986   0.9999   1.0066   1.0171   1.0203   1.0399   1.0523
  1.0637   1.0761   1.0911   1.1155   1.1285   1.1673   1.1711   1.1838
  1.2044   1.2288   1.2316   1.2596   1.2724   1.2766   1.2871   1.3021
  1.3067   1.3091   1.3188   1.3609   1.3723   1.3826   1.4052   1.4404
  1.4498   1.4801   1.4983   1.5025   1.5436   1.5561   1.5609   1.5724
  1.5840   1.5920   1.6247   1.6469   1.6515   1.6681   1.6982   1.7020
  1.7284   1.7423   1.7473   1.7545   1.7786   1.8102   1.8151   1.8277
  1.8450   1.8675   1.8869   1.8975   1.9009   1.9391   1.9430   1.9588
  1.9616   1.9878   1.9897   2.0196   2.0306   2.0456   2.0479   2.0705
  2.1242   2.1439   2.2129   2.2145   2.2369   2.2464   2.2567   2.2571
  2.2784   2.3069   2.3166   2.3206   2.3440   2.3583   2.3720   2.4015
  2.4074   2.4289   2.4437   2.4499   2.4714   2.4780   2.5069   2.5113
  2.5346   2.5499   2.5558   2.5857   2.6099   2.6125   2.6306   2.6529
  2.6781   2.6956   2.7001   2.7139   2.7213   2.7437   2.7474   2.7519
  2.7860   2.7873   2.8036   2.8223   2.8364   2.8432   2.8438   2.8812
  2.9021   2.9758   2.9914   3.0645   3.0879   3.0992   3.1229   3.1277
  3.1499   3.2096   3.2344   3.2553   3.2838   3.3353   3.3734   3.3967
  3.5218   3.5295   3.5630   3.5905   3.7188   3.7939   3.8495   3.8978
  4.0011   4.0326   4.0760   4.1378   4.3439   4.8071   4.8251   9.7699
  9.7849   9.8143   9.8400   9.8617  23.3590  23.5885  23.7916  23.8679
 23.9094  23.9311  23.9409  23.9905  24.0612  24.0750  24.1003  24.1687
 25.7896  25.8067  25.8543  25.9540  25.9800  26.1248  26.1598  26.2248
 26.3315  26.3689  26.5296  26.6174  26.7331  26.7672  27.0627 215.7633
215.7792 215.8140 215.8495 215.8696
 --------------------------------------------------------------

          Ground-State Mulliken Net Atomic Charges

     Atom                 Charge (a.u.)
  ----------------------------------------
      1 C                    -0.161462
      2 C                    -1.008649
      3 Cl                    0.547389
      4 C                     0.432175
      5 Cl                    0.537727
      6 C                    -0.614176
      7 H                     0.237918
      8 C                     0.445093
      9 Cl                    0.535350
     10 C                    -0.998220
     11 Cl                    0.559303
     12 C                     0.445380
     13 C                    -1.030971
     14 Cl                    0.434896
     15 C                    -0.239291
     16 H                     0.208072
     17 C                    -0.176391
     18 H                     0.170656
     19 C                    -0.488714
     20 H                     0.173610
     21 C                    -0.205012
     22 H                     0.195316
  ----------------------------------------
  Sum of atomic charges =     0.000000

 -----------------------------------------------------------------
                    Cartesian Multipole Moments
 -----------------------------------------------------------------
    Charge (ESU x 10^10)
                -0.0000
    Dipole Moment (Debye)
         X       1.1116      Y       1.2296      Z      -1.2023
       Tot       2.0477
    Quadrupole Moments (Debye-Ang)
        XX    -122.9138     XY       0.0053     YY    -132.1852
        XZ      -9.6676     YZ      -2.7104     ZZ    -131.8630
    Octopole Moments (Debye-Ang^2)
       XXX      15.9829    XXY      26.6870    XYY       1.3622
       YYY      99.4277    XXZ     -31.1362    XYZ      -1.2574
       YYZ     -19.0462    XZZ       6.5318    YZZ      34.4974
       ZZZ     -41.6914
    Hexadecapole Moments (Debye-Ang^3)
      XXXX   -3730.4910   XXXY       1.0316   XXYY    -834.0315
      XYYY      36.9678   YYYY   -1132.0627   XXXZ     263.1163
      XXYZ     -85.1910   XYYZ     121.1805   YYYZ    -315.0932
      XXZZ   -1035.3316   XYZZ      29.1902   YYZZ    -646.7542
      XZZZ     386.2532   YZZZ    -285.6185   ZZZZ   -2798.1804
 -----------------------------------------------------------------
Archival summary:
1\1\november\OPT\ProcedureUnspecified\BasisUnspecified\l5125\taweetha\MonJan1303:31:312020MonJan1303:31:312020\0\\#,OPT,ProcedureUnspecified,BasisUnspecified,\\0,1\Cl\C,1,1.74354\C,2,1.39835,1,120.213\C,3,1.38835,2,120.045,1,179.815,0\H,4,1.08097,3,119.93,2,179.976,0\C,4,1.38847,3,120.192,2,-0.0422009,0\C,6,1.39837,4,120.135,3,0.0870095,0\C,7,1.40337,6,120.364,4,-0.13448,0\C,8,1.49319,7,120.767,6,179.259,0\C,9,1.39813,8,121.995,7,89.8859,0\C,10,1.39177,9,121.462,8,179.482,0\H,11,1.08241,10,119.541,9,-179.947,0\C,11,1.39148,10,119.46,9,-0.0411112,0\H,13,1.08379,11,119.531,10,-179.868,0\C,13,1.39341,11,120.101,10,0.100406,0\H,15,1.08353,13,120.32,11,-179.937,0\C,15,1.39069,13,119.835,11,-0.0688472,0\H,17,1.08394,15,120.101,13,-179.846,0\Cl,7,1.74314,6,120.207,4,-179.948,0\Cl,3,1.74482,2,121.749,1,-0.237345,0\Cl,6,1.74512,4,118.127,3,-179.937,0\Cl,10,1.7577,9,120.025,8,-0.329124,0\\\@

 Total job time:  13656.06s(wall), 13654.35s(cpu) 
 Mon Jan 13 03:31:31 2020

        *************************************************************
        *                                                           *
        *  Thank you very much for using Q-Chem.  Have a nice day.  *
        *                                                           *
        *************************************************************


 
User input: 2 of 2 
 
                  Welcome to Q-Chem
     A Quantum Leap Into The Future Of Chemistry


 Q-Chem 5.2 (devel), Q-Chem, Inc., Pleasanton, CA (2019)

 Yihan Shao,  Zhengting Gan,  E. Epifanovsky,  A. T. B. Gilbert,  M. Wormit,  
 J. Kussmann,  A. W. Lange,  A. Behn,  Jia Deng,  Xintian Feng,  D. Ghosh,  
 M. Goldey,  P. R. Horn,  L. D. Jacobson,  I. Kaliman,  T. Kus,  A. Landau,  
 Jie Liu,  E. I. Proynov,  R. M. Richard,  R. P. Steele,  E. J. Sundstrom,  
 H. L. Woodcock III,  P. M. Zimmerman,  D. Zuev,  B. Albrecht,  E. Alguire,  
 S. A. Baeppler,  D. Barton,  Z. Benda,  Y. A. Bernard,  E. J. Berquist,  
 K. B. Bravaya,  H. Burton,  D. Casanova,  Chun-Min Chang,  Yunqing Chen,  
 A. Chien,  K. D. Closser,  M. P. Coons,  S. Coriani,  S. Dasgupta,  
 A. L. Dempwolff,  M. Diedenhofen,  Hainam Do,  R. G. Edgar,  Po-Tung Fang,  
 S. Faraji,  S. Fatehi,  Qingguo Feng,  K. D. Fenk,  J. Fosso-Tande,  
 J. Gayvert,  Qinghui Ge,  A. Ghysels,  G. Gidofalvi,  J. Gomes,  
 J. Gonthier,  A. Gunina,  D. Hait,  M. W. D. Hanson-Heine,  
 P. H. P. Harbach,  A. W. Hauser,  M. F. Herbst,  J. E. Herr,  
 E. G. Hohenstein,  Z. C. Holden,  Kerwin Hui,  B. C. Huynh,  T.-C. Jagau,  
 Hyunjun Ji,  B. Kaduk,  K. Khistyaev,  Jaehoon Kim,  P. Klunzinger,  K. Koh,  
 D. Kosenkov,  L. Koulias,  T. Kowalczyk,  C. M. Krauter,  A. Kunitsa,  
 Ka Un Lao,  A. Laurent,  K. V. Lawler,  Joonho Lee,  D. Lefrancois,  
 S. Lehtola,  D. S. Levine,  Yi-Pei Li,  You-Sheng Lin,  Fenglai Liu,  
 E. Livshits,  A. Luenser,  P. Manohar,  E. Mansoor,  S. F. Manzer,  
 Shan-Ping Mao,  Yuezhi Mao,  N. Mardirossian,  A. V. Marenich,  
 T. Markovich,  L. A. Martinez-Martinez,  S. A. Maurer,  N. J. Mayhall,  
 S. C. McKenzie,  J.-M. Mewes,  P. Morgante,  A. F. Morrison,  
 J. W. Mullinax,  K. Nanda,  T. S. Nguyen-Beck,  R. Olivares-Amaya,  
 J. A. Parkhill,  Zheng Pei,  T. M. Perrine,  F. Plasser,  P. Pokhilko,  
 S. Prager,  A. Prociuk,  E. Ramos,  D. R. Rehn,  F. Rob,  M. Scheurer,  
 M. Schneider,  N. Sergueev,  S. M. Sharada,  S. Sharma,  D. W. Small,  
 T. Stauch,  T. Stein,  Yu-Chuan Su,  A. J. W. Thom,  A. Tkatchenko,  
 T. Tsuchimochi,  N. M. Tubman,  L. Vogt,  M. L. Vidal,  O. Vydrov,  
 M. A. Watson,  J. Wenzel,  M. de Wergifosse,  T. A. Wesolowski,  A. White,  
 J. Witte,  A. Yamada,  Jun Yang,  K. Yao,  S. Yeganeh,  S. R. Yost,  
 Zhi-Qiang You,  A. Zech,  Igor Ying Zhang,  Xing Zhang,  Yan Zhao,  
 Ying Zhu,  B. R. Brooks,  G. K. L. Chan,  C. J. Cramer,  M. S. Gordon,  
 W. J. Hehre,  A. Klamt,  M. W. Schmidt,  C. D. Sherrill,  D. G. Truhlar,  
 A. Aspuru-Guzik,  R. Baer,  A. T. Bell,  N. A. Besley,  Jeng-Da Chai,  
 A. E. DePrince, III,  R. A. DiStasio Jr.,  A. Dreuw,  B. D. Dunietz,  
 T. R. Furlani,  Chao-Ping Hsu,  Yousung Jung,  Jing Kong,  D. S. Lambrecht,  
 WanZhen Liang,  C. Ochsenfeld,  V. A. Rassolov,  L. V. Slipchenko,  
 J. E. Subotnik,  T. Van Voorhis,  J. M. Herbert,  A. I. Krylov,  
 P. M. W. Gill,  M. Head-Gordon

 Contributors to earlier versions of Q-Chem not listed above: 
 R. D. Adamson,  B. Austin,  J. Baker,  G. J. O. Beran,  K. Brandhorst,  
 S. T. Brown,  E. F. C. Byrd,  A. K. Chakraborty,  C.-L. Cheng,  
 Siu Hung Chien,  D. M. Chipman,  D. L. Crittenden,  H. Dachsel,  
 R. J. Doerksen,  A. D. Dutoi,  L. Fusti-Molnar,  W. A. Goddard III,  
 A. Golubeva-Zadorozhnaya,  S. R. Gwaltney,  G. Hawkins,  A. Heyden,  
 S. Hirata,  G. Kedziora,  F. J. Keil,  C. Kelley,  Jihan Kim,  R. A. King,  
 R. Z. Khaliullin,  P. P. Korambath,  W. Kurlancheek,  A. M. Lee,  M. S. Lee,  
 S. V. Levchenko,  Ching Yeh Lin,  D. Liotard,  R. C. Lochan,  I. Lotan,  
 P. E. Maslen,  N. Nair,  D. P. O'Neill,  D. Neuhauser,  E. Neuscamman,  
 C. M. Oana,  R. Olson,  B. Peters,  R. Peverati,  P. A. Pieniazek,  
 Y. M. Rhee,  J. Ritchie,  M. A. Rohrdanz,  E. Rosta,  N. J. Russ,  
 H. F. Schaefer III,  N. E. Schultz,  N. Shenvi,  A. C. Simmonett,  A. Sodt,  
 D. Stuck,  K. S. Thanthiriwatte,  V. Vanovschi,  Tao Wang,  A. Warshel,  
 C. F. Williams,  Q. Wu,  X. Xu,  W. Zhang

 Please cite Q-Chem as follows:
 Y. Shao et al., Mol. Phys. 113, 184-215 (2015)
 DOI: 10.1080/00268976.2014.952696

 Q-Chem 5.2.1 for Intel X86 EM64T Linux

 Parts of Q-Chem use Armadillo 8.300.2 (Tropical Shenanigans).
 http://arma.sourceforge.net/

 Q-Chem begins on Mon Jan 13 03:31:31 2020  

Host: 
0

     Scratch files written to /scratch/taweetham/qchem11567//
NAlpha2: 162
NElect   162
Mult     1
The previous job contains 0 fragments, simply inherited here

 Q-Chem warning in module libgen/rem_setup.C, line 2168:

 Setting Thresh to 1e-14


Checking the input file for inconsistencies... 	...done.

--------------------------------------------------------------
User input:
--------------------------------------------------------------

$MOLECULE
READ
$END

$REM
   JOB_TYPE 	FREQUENCY
   BASIS 	6-311++G**
   METHOD	B3LYP
   SCF_GUESS_ALWAYS     TRUE
   S2THRESH     15
   THRESH       15
   MEM_TOTAL    10000
$END

--------------------------------------------------------------
 ----------------------------------------------------------------
             Standard Nuclear Orientation (Angstroms)
    I     Atom           X                Y                Z
 ----------------------------------------------------------------
    1      C      -0.0293942759    -0.0008989018    -0.2612812680
    2      C       0.6898901458    -1.2049350276    -0.2125784793
    3      Cl     -0.1692202482    -2.7196177582    -0.2913307442
    4      C       2.0834886955    -1.1916623921    -0.0979537133
    5      Cl      3.0132174053    -2.6670028755    -0.0314556504
    6      C       2.7661964214     0.0156942348    -0.0342560809
    7      H       3.8436058132     0.0211106036     0.0532071944
    8      C       2.0690628458     1.2153671162    -0.0821888671
    9      Cl      2.9789300046     2.7018158739     0.0016128724
   10      C       0.6753436740     1.2111759977    -0.1958113913
   11      Cl     -0.2049151620     2.7151578118    -0.2515382148
   12      C      -1.5161132933    -0.0043743111    -0.4001298236
   13      C      -2.3638914184    -0.0265464247     0.7114267276
   14      Cl     -1.6870717028    -0.0601354857     2.3332480351
   15      C      -3.7483707758    -0.0188303569     0.5693416271
   16      H      -4.3754802292    -0.0357037100     1.4514180118
   17      C      -4.3053289328     0.0124676604    -0.7054239704
   18      H      -5.3832965665     0.0206751908    -0.8173546486
   19      C      -3.4803431014     0.0337144221    -1.8281633185
   20      H      -3.9102367879     0.0591312009    -2.8224424086
   21      C      -2.0985192324     0.0250127928    -1.6716426383
   22      H      -1.4527017908     0.0439792314    -2.5419780399
 ----------------------------------------------------------------
 Molecular Point Group                 C1    NOp =  1
 Largest Abelian Subgroup              C1    NOp =  1
 Nuclear Repulsion Energy =        1794.82011305 hartrees
 There are       81 alpha and       81 beta electrons
 Requested basis set is 6-311++G(d,p)
 There are 162 shells and 449 basis functions

 Total QAlloc Memory Limit  10000 MB
 Mega-Array Size       188 MB
 MEM_STATIC part       192 MB
 A cutoff of  1.0D-15 yielded  10348 shell pairs
 There are     85991 function pairs (     92495 Cartesian)
 Smallest overlap matrix eigenvalue = 2.11E-07
 Linear dependence detected in AO basis
 Number of orthogonalized atomic orbitals = 445
 Maximum deviation from orthogonality = 5.965E-10
 Guess from superposition of atomic densities
 Warning:  Energy on first SCF cycle will be non-variational
 SAD guess density has 162.000000 electrons

 -----------------------------------------------------------------------
  General SCF calculation program by
  Eric Jon Sundstrom, Paul Horn, Yuezhi Mao, Dmitri Zuev, Alec White,
  David Stuck, Shaama M.S., Shane Yost, Joonho Lee, David Small,
  Daniel Levine, Susi Lehtola, Hugh Burton, Evgeny Epifanovsky,
  Bang C. Huynh
 -----------------------------------------------------------------------
 Exchange:     0.2000 Hartree-Fock + 0.0800 Slater + 0.7200 B88
 Correlation:  0.1900 VWN1RPA + 0.8100 LYP
 Using SG-1 standard quadrature grid
 A restricted SCF calculation will be
 performed using DIIS
 SCF converges when DIIS error is below 1.0e-08
 ---------------------------------------
  Cycle       Energy         DIIS error
 ---------------------------------------
    1   -2765.5022067278      2.92e-02  
    2   -2761.3725488327      2.32e-03  
    3   -2761.3060819449      2.76e-03  
    4   -2761.5061767309      4.90e-04  
    5   -2761.5108510717      2.65e-04  
    6   -2761.5125303293      9.87e-05  
    7   -2761.5127534055      2.86e-05  
    8   -2761.5127708352      1.20e-05  
    9   -2761.5127746189      2.18e-06  
   10   -2761.5127747243      7.97e-07  
   11   -2761.5127747397      2.23e-07  
   12   -2761.5127747410      7.00e-08  
   13   -2761.5127747409      2.64e-08  
   14   -2761.5127747413      4.76e-09  Convergence criterion met
 ---------------------------------------
 SCF time:   CPU 654.37s  wall 654.00s 
 SCF   energy in the final basis set =    -2761.5127747413
 Total energy in the final basis set =    -2761.5127747413

 --------------------------------------------------------------

                    Orbital Energies (a.u.)
 --------------------------------------------------------------

 Alpha MOs
 -- Occupied --
********-101.5759-101.5740-101.5739-101.5632 -10.2739 -10.2738 -10.2725
-10.2725 -10.2552 -10.2386 -10.2228 -10.2200 -10.2024 -10.2017 -10.2006
-10.1971  -9.4906  -9.4905  -9.4887  -9.4887  -9.4779  -7.2555  -7.2554
 -7.2536  -7.2536  -7.2454  -7.2453  -7.2447  -7.2446  -7.2436  -7.2436
 -7.2427  -7.2427  -7.2425  -7.2328  -7.2324  -0.9562  -0.9168  -0.9137
 -0.8854  -0.8738  -0.8538  -0.8387  -0.8012  -0.7615  -0.7480  -0.7389
 -0.6699  -0.6319  -0.6203  -0.6106  -0.5469  -0.5454  -0.5275  -0.4988
 -0.4926  -0.4765  -0.4663  -0.4584  -0.4523  -0.4482  -0.4280  -0.4279
 -0.4081  -0.4040  -0.3860  -0.3840  -0.3706  -0.3603  -0.3520  -0.3467
 -0.3432  -0.3292  -0.3282  -0.3255  -0.3246  -0.2794  -0.2786  -0.2648
 -0.2615
 -- Virtual --
 -0.0587  -0.0544  -0.0420  -0.0391  -0.0362  -0.0122  -0.0056  -0.0033
  0.0061   0.0095   0.0141   0.0215   0.0299   0.0332   0.0368   0.0446
  0.0467   0.0547   0.0568   0.0631   0.0635   0.0746   0.0761   0.0822
  0.0843   0.0878   0.0960   0.0970   0.1006   0.1025   0.1057   0.1085
  0.1104   0.1141   0.1155   0.1177   0.1207   0.1260   0.1265   0.1298
  0.1302   0.1353   0.1356   0.1420   0.1477   0.1495   0.1528   0.1589
  0.1604   0.1639   0.1641   0.1754   0.1807   0.1822   0.1877   0.1960
  0.1975   0.2026   0.2069   0.2122   0.2155   0.2164   0.2201   0.2257
  0.2277   0.2295   0.2333   0.2354   0.2438   0.2556   0.2573   0.2601
  0.2611   0.2634   0.2646   0.2737   0.2755   0.2810   0.2869   0.2884
  0.2912   0.2936   0.2948   0.3010   0.3034   0.3046   0.3156   0.3230
  0.3351   0.3392   0.3401   0.3512   0.3654   0.3724   0.4004   0.4225
  0.4368   0.4412   0.4457   0.4472   0.4610   0.4625   0.4662   0.4723
  0.4828   0.4915   0.5006   0.5104   0.5115   0.5134   0.5185   0.5215
  0.5364   0.5392   0.5465   0.5693   0.5697   0.5781   0.5785   0.5811
  0.5882   0.5919   0.6017   0.6055   0.6094   0.6165   0.6223   0.6279
  0.6378   0.6430   0.6583   0.6672   0.6741   0.6857   0.6899   0.6936
  0.7004   0.7064   0.7157   0.7280   0.7365   0.7613   0.7864   0.7980
  0.8005   0.8215   0.8255   0.8341   0.8389   0.8411   0.8417   0.8454
  0.8477   0.8489   0.8555   0.8594   0.8616   0.8700   0.8792   0.8828
  0.8862   0.8917   0.8976   0.9013   0.9041   0.9092   0.9104   0.9354
  0.9442   0.9517   0.9551   0.9564   0.9672   0.9724   0.9755   0.9832
  0.9955   0.9986   1.0000   1.0066   1.0171   1.0202   1.0400   1.0523
  1.0637   1.0760   1.0912   1.1156   1.1284   1.1673   1.1711   1.1839
  1.2045   1.2287   1.2316   1.2596   1.2723   1.2765   1.2871   1.3021
  1.3066   1.3090   1.3187   1.3610   1.3722   1.3826   1.4052   1.4404
  1.4499   1.4801   1.4983   1.5025   1.5437   1.5561   1.5608   1.5724
  1.5840   1.5921   1.6247   1.6469   1.6516   1.6681   1.6981   1.7020
  1.7284   1.7423   1.7473   1.7545   1.7786   1.8102   1.8151   1.8277
  1.8450   1.8676   1.8869   1.8975   1.9009   1.9391   1.9430   1.9589
  1.9616   1.9878   1.9897   2.0196   2.0307   2.0456   2.0479   2.0705
  2.1242   2.1439   2.2129   2.2145   2.2369   2.2463   2.2567   2.2571
  2.2784   2.3070   2.3166   2.3206   2.3441   2.3583   2.3721   2.4015
  2.4074   2.4289   2.4437   2.4500   2.4714   2.4781   2.5069   2.5113
  2.5346   2.5500   2.5559   2.5857   2.6098   2.6126   2.6307   2.6529
  2.6781   2.6957   2.7001   2.7140   2.7213   2.7436   2.7474   2.7519
  2.7861   2.7873   2.8036   2.8223   2.8365   2.8432   2.8438   2.8812
  2.9021   2.9759   2.9914   3.0644   3.0880   3.0992   3.1228   3.1277
  3.1500   3.2096   3.2344   3.2553   3.2837   3.3353   3.3733   3.3967
  3.5218   3.5295   3.5630   3.5905   3.7188   3.7938   3.8495   3.8978
  4.0010   4.0326   4.0759   4.1379   4.3439   4.8070   4.8251   9.7698
  9.7848   9.8142   9.8400   9.8616  23.3589  23.5886  23.7916  23.8679
 23.9094  23.9311  23.9409  23.9905  24.0612  24.0750  24.1003  24.1688
 25.7895  25.8065  25.8543  25.9539  25.9802  26.1246  26.1596  26.2248
 26.3316  26.3686  26.5293  26.6171  26.7332  26.7671  27.0625 215.7633
215.7791 215.8140 215.8495 215.8695
 --------------------------------------------------------------

          Ground-State Mulliken Net Atomic Charges

     Atom                 Charge (a.u.)
  ----------------------------------------
      1 C                    -0.174975
      2 C                    -0.996980
      3 Cl                    0.542583
      4 C                     0.434169
      5 Cl                    0.537427
      6 C                    -0.614973
      7 H                     0.237983
      8 C                     0.444646
      9 Cl                    0.535082
     10 C                    -0.987519
     11 Cl                    0.554670
     12 C                     0.451224
     13 C                    -1.030658
     14 Cl                    0.437208
     15 C                    -0.240529
     16 H                     0.207897
     17 C                    -0.176421
     18 H                     0.170743
     19 C                    -0.490909
     20 H                     0.173261
     21 C                    -0.209298
     22 H                     0.195370
  ----------------------------------------
  Sum of atomic charges =     0.000000

 -----------------------------------------------------------------
                    Cartesian Multipole Moments
 -----------------------------------------------------------------
    Charge (ESU x 10^10)
                 0.0000
    Dipole Moment (Debye)
         X      -1.4108      Y       0.0420      Z      -1.4833
       Tot       2.0475
    Quadrupole Moments (Debye-Ang)
        XX    -117.2146     XY      -0.0622     YY    -138.8297
        XZ       3.5739     YZ      -0.1433     ZZ    -130.0154
    Octopole Moments (Debye-Ang^2)
       XXX     -34.3602    XXY       0.5244    XYY       7.6300
       YYY      -0.3977    XXZ      -3.4275    XYZ       0.4054
       YYZ       6.2015    XZZ      -6.0075    YZZ       0.3313
       ZZZ      -3.0551
    Hexadecapole Moments (Debye-Ang^3)
      XXXX   -3979.0390   XXXY      -1.4132   XXYY   -1187.3947
      XYYY       0.0697   YYYY   -2491.6949   XXXZ      17.8891
      XXYZ      -1.8067   XYYZ      -7.8291   YYYZ       1.3987
      XXZZ    -853.3435   XYZZ      -1.2234   YYZZ    -594.0438
      XZZZ      23.1205   YZZZ      -1.6326   ZZZZ    -847.8428
 -----------------------------------------------------------------
 Calculating MO derivatives via CPSCF
    1     0    69    0.0188548  
    2     0    69    0.0056526  
    3     0    69    0.0006048  
    4     6    63    0.0000490  
    5    61     8    0.0000032  
    6    69     0    0.0000002  Converged
 Time for AOints: 1078.6 s (CPU) 1078.7 s (wall)
 ------------------------------------------------------------------------------
                     AOints        : Timing summary (seconds)
 ------------------------------------------------------------------------------
     job step          cpu (% of tot)      sys (% of tot)     wall (% of tot)
 ------------------------------------------------------------------------------
  AOints            0.1079E+04 ( 9.3)   0.8000E-05 ( 2.5)   0.1079E+04 ( 9.3)
 ------------------------------------------------------------------------------
   Grand Totals     0.1162E+05          0.3190E-03          0.1162E+05
 ------------------------------------------------------------------------------
 Polarizability Matrix (a.u.)
            1           2           3
    1-245.7736097   0.4008325 -11.9499900
    2   0.4008325-205.4082242   0.3624245
    3 -11.9499900   0.3624245-155.1768264
 Calculating analytic Hessian of the SCF energy

 Direct stationary perturbation theory relativistic correction:

 rels  =       3.985246614556
 relv  =     -15.369222464863
 rel2e =       4.235249084925
 E_rel =      -7.148726765382

 Hessian of the SCF Energy
            1           2           3           4           5           6
    1   0.6259358  -0.0011272   0.0378068  -0.1624865   0.1131614  -0.0071729
    2  -0.0011272   0.6071698   0.0025722   0.0529323  -0.2319070   0.0029166
    3   0.0378068   0.0025722   0.1753330  -0.0082414   0.0075589  -0.0592939
    4  -0.1624865   0.0529323  -0.0082414   0.5892040  -0.0380385   0.0380137
    5   0.1131614  -0.2319070   0.0075589  -0.0380385   0.5236414  -0.0006601
    6  -0.0071729   0.0029166  -0.0592939   0.0380137  -0.0006601   0.1170646
    7   0.0047778   0.0006485   0.0001516  -0.0697643  -0.0515674  -0.0043433
    8  -0.0189711  -0.0399259  -0.0016714  -0.0550065  -0.1316352  -0.0046299
    9  -0.0002516  -0.0002662   0.0039714  -0.0041477  -0.0039913  -0.0231281
   10  -0.0248475   0.0775174  -0.0015039  -0.2980877  -0.0335532  -0.0193399
   11   0.0238780   0.0318943   0.0020391   0.0295172  -0.0959758   0.0024576
   12  -0.0022358   0.0067384   0.0044580  -0.0194533  -0.0031640  -0.0584435
   13  -0.0031895  -0.0045823  -0.0006204  -0.0192267   0.0323807  -0.0015994
   14   0.0001590   0.0016105  -0.0000064   0.0086994  -0.0158382   0.0007445
   15  -0.0005687  -0.0004396   0.0035412  -0.0017249   0.0025121   0.0024804
   16  -0.0009507   0.0003807  -0.0004959  -0.0233845  -0.0250420  -0.0024898
   17   0.0003804  -0.0637875  -0.0004460  -0.0783473   0.0295857  -0.0067483
   18  -0.0000025  -0.0004567   0.0010726  -0.0030158  -0.0018210   0.0050807
   19   0.0005854   0.0000063   0.0001787   0.0005556  -0.0019828  -0.0003946
   20   0.0000097  -0.0010677   0.0000035  -0.0011104  -0.0036152  -0.0001432
   21   0.0001359   0.0000140  -0.0014027  -0.0003383  -0.0002143   0.0051387
   22  -0.0235392  -0.0780961  -0.0025554  -0.0573876   0.0300004  -0.0049127
   23  -0.0244546   0.0307242  -0.0016843   0.0312591  -0.0163116   0.0025239
   24  -0.0024671  -0.0063753   0.0043513  -0.0044604   0.0024029  -0.0009001
   25  -0.0032194   0.0045274  -0.0005396   0.0007993  -0.0001513   0.0000710
   26  -0.0001961   0.0016595  -0.0000187  -0.0010902   0.0004099  -0.0001371
   27  -0.0005642   0.0004081   0.0035530   0.0001150  -0.0000227  -0.0006952
   28  -0.1602318  -0.0516932  -0.0089682   0.0651410  -0.0277240   0.0051937
   29  -0.1119375  -0.2332327  -0.0099897   0.0292110  -0.0613120   0.0023055
   30  -0.0089249  -0.0053708  -0.0596925   0.0056197  -0.0032156   0.0064048
   31   0.0044793  -0.0000615   0.0001767  -0.0014039  -0.0017982  -0.0005023
   32   0.0194594  -0.0397935   0.0009857  -0.0044276   0.0014400  -0.0004848
   33   0.0000156  -0.0003826   0.0040205  -0.0005682  -0.0000852   0.0038683
   34  -0.2130308  -0.0005550  -0.0109023  -0.0209141   0.0119845  -0.0031916
   35  -0.0003377  -0.0757888   0.0003524   0.0269584   0.0037067   0.0018162
   36  -0.0116150   0.0002761  -0.0797649  -0.0015306   0.0017691   0.0042602
   37  -0.0253354  -0.0005284   0.0235859  -0.0008064  -0.0031285   0.0002853
   38  -0.0003263   0.0031351  -0.0001014   0.0004133  -0.0009773   0.0012003
   39   0.0061967  -0.0000347   0.0083337  -0.0032744  -0.0009227  -0.0013007
   40  -0.0014614  -0.0001045   0.0021348   0.0002026  -0.0000327   0.0012723
   41   0.0000686  -0.0023681   0.0000107   0.0005167  -0.0002145  -0.0004212
   42  -0.0029536  -0.0000313  -0.0009218   0.0013723   0.0006138  -0.0006162
   43   0.0005896  -0.0000375   0.0029278  -0.0006068  -0.0004255  -0.0002029
   44  -0.0001044   0.0058657   0.0002038  -0.0009995  -0.0003195   0.0000331
   45   0.0025243   0.0001876  -0.0039402   0.0002403   0.0008604   0.0000171
   46  -0.0002829  -0.0000198   0.0012269  -0.0002151  -0.0002891  -0.0000417
   47   0.0000127   0.0003113  -0.0000119  -0.0000679   0.0001503  -0.0001252
   48  -0.0002884  -0.0000021   0.0003296  -0.0000157  -0.0000005   0.0000108
   49   0.0006564  -0.0000139   0.0001324  -0.0001854  -0.0003289  -0.0001174
   50  -0.0000051  -0.0010783   0.0000103   0.0002110   0.0000828  -0.0000005
   51   0.0008019  -0.0000003  -0.0015176  -0.0000727  -0.0001035   0.0002550
   52  -0.0000109  -0.0000037  -0.0000413  -0.0000125  -0.0000592   0.0000047
   53   0.0000058  -0.0008407  -0.0000228   0.0001319   0.0000660   0.0000234
   54  -0.0000031  -0.0000220   0.0001236   0.0000037   0.0000123  -0.0000082
   55   0.0026686   0.0000713  -0.0022209  -0.0005688  -0.0004266   0.0002009
   56  -0.0000049   0.0069531   0.0002619  -0.0010433  -0.0003473  -0.0002841
   57  -0.0018212   0.0002907  -0.0044585  -0.0004262  -0.0006120   0.0000925
   58  -0.0000924   0.0000322  -0.0012219  -0.0002354  -0.0002747  -0.0000064
   59  -0.0000083   0.0001328   0.0000170  -0.0000362   0.0001465   0.0000190
   60   0.0001007   0.0000068  -0.0000263  -0.0000465  -0.0000916  -0.0000137
   61  -0.0219018   0.0006953  -0.0304408  -0.0008879  -0.0030325  -0.0006696
   62   0.0003632   0.0040482  -0.0000037  -0.0003482  -0.0013032  -0.0006282
   63  -0.0102506   0.0000662   0.0011864   0.0022901  -0.0010286  -0.0003203
   64   0.0008885   0.0000099  -0.0005697   0.0002735   0.0003240  -0.0000519
   65  -0.0000217  -0.0037139  -0.0000616   0.0006692   0.0005375   0.0002246
   66   0.0015470  -0.0000987   0.0007539  -0.0003397   0.0002039   0.0000439
            7           8           9          10          11          12
    1   0.0047778  -0.0189711  -0.0002516  -0.0248475   0.0238780  -0.0022358
    2   0.0006485  -0.0399259  -0.0002662   0.0775174   0.0318943   0.0067384
    3   0.0001516  -0.0016714   0.0039714  -0.0015039   0.0020391   0.0044580
    4  -0.0697643  -0.0550065  -0.0041477  -0.2980877   0.0295172  -0.0194533
    5  -0.0515674  -0.1316352  -0.0039913  -0.0335532  -0.0959758  -0.0031640
    6  -0.0043433  -0.0046299  -0.0231281  -0.0193399   0.0024576  -0.0584435
    7   0.0956582   0.0791310   0.0074522  -0.0186750  -0.0342388  -0.0019820
    8   0.0791310   0.1906766   0.0067319  -0.0104578  -0.0189090  -0.0009663
    9   0.0074522   0.0067319   0.0125384  -0.0019447  -0.0030263   0.0028731
   10  -0.0186750  -0.0104578  -0.0019447   0.5903464   0.0567052   0.0396177
   11  -0.0342388  -0.0189090  -0.0030263   0.0567052   0.5555233   0.0079884
   12  -0.0019820  -0.0009663   0.0028731   0.0396177   0.0079884   0.1142139
   13  -0.0062838   0.0031154  -0.0004798  -0.0733631   0.0534794  -0.0036861
   14  -0.0033051   0.0033613  -0.0002619   0.0570980  -0.1286561   0.0035901
   15  -0.0005259   0.0002986  -0.0008772  -0.0037300   0.0034572  -0.0224112
   16  -0.0041777  -0.0007373  -0.0006736  -0.1745118  -0.1333179  -0.0105954
   17   0.0042813   0.0026392   0.0004542  -0.0666316  -0.2651696  -0.0067937
   18  -0.0006232  -0.0000794   0.0036365  -0.0101622  -0.0124715  -0.0566138
   19  -0.0001650  -0.0000556  -0.0000301  -0.0105068   0.0020175  -0.0011259
   20  -0.0014599  -0.0006891  -0.0001271  -0.0274103   0.0020055  -0.0022915
   21  -0.0000500  -0.0000200   0.0001764  -0.0013049   0.0000921   0.0031006
   22   0.0010666  -0.0001237   0.0002314   0.0648291   0.0301134   0.0050536
   23  -0.0002234   0.0000519  -0.0000363  -0.0285852  -0.0618912  -0.0027178
   24   0.0001482   0.0000420  -0.0006258   0.0046152   0.0018937   0.0048089
   25  -0.0004760  -0.0009809  -0.0000207  -0.0004940   0.0017630  -0.0003532
   26  -0.0009972  -0.0014934  -0.0000858   0.0046240   0.0016631   0.0003564
   27  -0.0000176  -0.0001018  -0.0002774  -0.0003688   0.0001256   0.0044225
   28  -0.0014919   0.0043821  -0.0005105  -0.0566863  -0.0316730  -0.0048658
   29   0.0017670   0.0015071   0.0000417  -0.0303866  -0.0170741  -0.0026710
   30  -0.0004550   0.0004149   0.0038929  -0.0053124  -0.0027998  -0.0009258
   31   0.0004349   0.0000028   0.0000415   0.0010543   0.0002244   0.0001660
   32   0.0000307  -0.0020387  -0.0000218   0.0001352   0.0000641  -0.0000309
   33   0.0000401  -0.0000036   0.0001752   0.0002311   0.0000537  -0.0006335
   34  -0.0022648  -0.0025812   0.0002884   0.0006850   0.0019462  -0.0006217
   35   0.0034979  -0.0023138   0.0006497   0.0013038  -0.0036165  -0.0000351
   36   0.0001085  -0.0005582  -0.0023274  -0.0003022  -0.0001926   0.0053120
   37   0.0004111   0.0010980   0.0007853  -0.0002832  -0.0000047  -0.0008369
   38   0.0014098  -0.0008122  -0.0005797  -0.0001969  -0.0001195   0.0003978
   39   0.0000669   0.0008474  -0.0002141   0.0001805   0.0002099  -0.0002939
   40  -0.0001415  -0.0001612   0.0000421   0.0004690  -0.0001851  -0.0000273
   41   0.0000676   0.0003384  -0.0001090  -0.0002029  -0.0001128  -0.0000595
   42  -0.0001836  -0.0000846   0.0003008  -0.0002679  -0.0001066  -0.0000498
   43   0.0003813  -0.0000197  -0.0002400   0.0000615  -0.0000241  -0.0001178
   44  -0.0000665   0.0000475   0.0000152   0.0000370   0.0002089  -0.0002167
   45  -0.0001778  -0.0004016  -0.0002187  -0.0000698   0.0000720   0.0002025
   46   0.0000615   0.0001177   0.0000366   0.0000237  -0.0000090  -0.0000579
   47  -0.0000232  -0.0001349   0.0000367   0.0000104   0.0000161  -0.0000182
   48   0.0000182   0.0000024   0.0000105   0.0000120  -0.0000044  -0.0000353
   49  -0.0001903   0.0002543  -0.0000121   0.0001034   0.0000928   0.0000236
   50  -0.0001942   0.0001660  -0.0000630  -0.0000386  -0.0000230   0.0001270
   51   0.0000453   0.0000247   0.0002468  -0.0000093   0.0000132   0.0000154
   52   0.0000018   0.0000175  -0.0000017   0.0000406  -0.0000413  -0.0000024
   53   0.0000075  -0.0000384  -0.0000011  -0.0000020  -0.0000248  -0.0000222
   54  -0.0000024  -0.0000055   0.0000125  -0.0000045   0.0000026   0.0000133
   55   0.0004334  -0.0001334   0.0003741  -0.0000881   0.0000073   0.0000324
   56  -0.0000417   0.0000616   0.0001078   0.0000232   0.0002083   0.0000492
   57   0.0002266   0.0003137  -0.0001906   0.0000280  -0.0000170   0.0001996
   58   0.0000723   0.0001169  -0.0000205   0.0000513  -0.0000392   0.0000808
   59  -0.0000136  -0.0001283   0.0000001  -0.0000038   0.0000132   0.0000383
   60  -0.0000084   0.0000317  -0.0000049   0.0000242  -0.0000214  -0.0000037
   61   0.0004057   0.0011119  -0.0008301   0.0000131  -0.0002551   0.0009582
   62   0.0014345  -0.0005157   0.0005253  -0.0000812   0.0000728  -0.0002145
   63   0.0001544  -0.0002370   0.0000832  -0.0002674   0.0000424  -0.0001308
   64  -0.0000742  -0.0001194  -0.0000881  -0.0001254   0.0000525   0.0000288
   65  -0.0001453  -0.0002148   0.0000068   0.0000901  -0.0001089  -0.0000847
   66  -0.0000420   0.0000521  -0.0000543  -0.0001192   0.0001927  -0.0000799
           13          14          15          16          17          18
    1  -0.0031895   0.0001590  -0.0005687  -0.0009507   0.0003804  -0.0000025
    2  -0.0045823   0.0016105  -0.0004396   0.0003807  -0.0637875  -0.0004567
    3  -0.0006204  -0.0000064   0.0035412  -0.0004959  -0.0004460   0.0010726
    4  -0.0192267   0.0086994  -0.0017249  -0.0233845  -0.0783473  -0.0030158
    5   0.0323807  -0.0158382   0.0025121  -0.0250420   0.0295857  -0.0018210
    6  -0.0015994   0.0007445   0.0024804  -0.0024898  -0.0067483   0.0050807
    7  -0.0062838  -0.0033051  -0.0005259  -0.0041777   0.0042813  -0.0006232
    8   0.0031154   0.0033613   0.0002986  -0.0007373   0.0026392  -0.0000794
    9  -0.0004798  -0.0002619  -0.0008772  -0.0006736   0.0004542   0.0036365
   10  -0.0733631   0.0570980  -0.0037300  -0.1745118  -0.0666316  -0.0101622
   11   0.0534794  -0.1286561   0.0034572  -0.1333179  -0.2651696  -0.0124715
   12  -0.0036861   0.0035901  -0.0224112  -0.0105954  -0.0067937  -0.0566138
   13   0.0966354  -0.0849086   0.0063407   0.0045831   0.0004534   0.0000137
   14  -0.0849086   0.1836108  -0.0055170   0.0236854  -0.0428066   0.0016573
   15   0.0063407  -0.0055170   0.0120794   0.0001911  -0.0003113   0.0041675
   16   0.0045831   0.0236854   0.0001911   0.7445593  -0.0001960   0.0510133
   17   0.0004534  -0.0428066  -0.0003113  -0.0001960   0.6660324   0.0038037
   18   0.0000137   0.0016573   0.0041675   0.0510133   0.0038037   0.1229981
   19   0.0011891   0.0011867   0.0003032  -0.3446927  -0.0014697  -0.0252343
   20  -0.0008931   0.0004046  -0.0000529  -0.0014352  -0.0529628  -0.0002498
   21   0.0002811   0.0000979  -0.0027085  -0.0253111  -0.0002358  -0.0358483
   22  -0.0004031  -0.0046537  -0.0004178  -0.1769824   0.0679559  -0.0094560
   23  -0.0017842   0.0015832  -0.0001769   0.1346126  -0.2632436   0.0096351
   24  -0.0003731  -0.0003961   0.0044177  -0.0089077   0.0039352  -0.0563073
   25   0.0001838  -0.0000916   0.0000028   0.0049074   0.0001702   0.0000400
   26   0.0001192  -0.0017362  -0.0000073  -0.0230858  -0.0429898  -0.0022376
   27   0.0000041  -0.0000164   0.0001433  -0.0001106  -0.0002559   0.0041369
   28   0.0007834   0.0010973   0.0001238  -0.0247320   0.0777741  -0.0019612
   29   0.0001539   0.0004254   0.0000342   0.0244458   0.0307567   0.0021579
   30   0.0000697   0.0001632  -0.0007039  -0.0022107   0.0070523   0.0051760
   31  -0.0005021   0.0010116  -0.0000080  -0.0041515  -0.0043524  -0.0006757
   32   0.0009933  -0.0014691   0.0000900   0.0006770   0.0025847   0.0000539
   33  -0.0000066   0.0000662  -0.0002696  -0.0006504  -0.0004710   0.0036340
   34   0.0001986  -0.0006624   0.0000441   0.0005375  -0.0000045   0.0002498
   35   0.0014435  -0.0005159   0.0001418   0.0000261  -0.0009815   0.0000418
   36   0.0001898  -0.0001772   0.0001412  -0.0000658  -0.0000130  -0.0012953
   37  -0.0001986   0.0001690  -0.0000805  -0.0002298   0.0000093   0.0002472
   38   0.0000660  -0.0000237  -0.0001244   0.0000228   0.0002194  -0.0000347
   39  -0.0007163   0.0005783  -0.0000245  -0.0005941   0.0000088   0.0000993
   40   0.0000512   0.0000124   0.0000083  -0.0001036  -0.0000257  -0.0001757
   41   0.0000319   0.0000095   0.0000257  -0.0000068   0.0001155   0.0000000
   42   0.0002521  -0.0002171  -0.0000069   0.0003020   0.0000204   0.0000752
   43  -0.0000115   0.0000462   0.0000279  -0.0000583  -0.0000056   0.0000044
   44  -0.0001053   0.0000494   0.0000153  -0.0000115   0.0000055   0.0000171
   45   0.0000829  -0.0001029   0.0000200   0.0002605  -0.0000010  -0.0000389
   46  -0.0000459   0.0000469  -0.0000064  -0.0000632   0.0000002   0.0000126
   47   0.0000021  -0.0000086   0.0000091   0.0000012  -0.0000297  -0.0000007
   48   0.0000039  -0.0000021   0.0000028  -0.0000213  -0.0000015   0.0000090
   49  -0.0001072   0.0000752  -0.0000109   0.0000107   0.0000007   0.0000186
   50   0.0000293   0.0000120  -0.0000281   0.0000012  -0.0000345  -0.0000071
   51  -0.0000258   0.0000272  -0.0000323  -0.0000178   0.0000009   0.0000248
   52  -0.0000238   0.0000284  -0.0000007  -0.0000244   0.0000002   0.0000060
   53   0.0000167  -0.0000240   0.0000039  -0.0000009   0.0000066   0.0000008
   54   0.0000043  -0.0000038  -0.0000019   0.0000084  -0.0000001  -0.0000203
   55  -0.0000134   0.0000472  -0.0000195   0.0000015   0.0000025  -0.0000140
   56  -0.0001534   0.0000549   0.0000243   0.0000075   0.0000710   0.0000181
   57   0.0000130   0.0000010   0.0000180  -0.0001658  -0.0000019  -0.0001144
   58  -0.0000533   0.0000582  -0.0000029  -0.0000821   0.0000000  -0.0000283
   59   0.0000104  -0.0000114  -0.0000079   0.0000029  -0.0000303  -0.0000022
   60  -0.0000277   0.0000260   0.0000008  -0.0000159  -0.0000005   0.0000013
   61  -0.0002457   0.0002508   0.0000509  -0.0005107   0.0000029  -0.0002430
   62   0.0000591   0.0000597   0.0000400  -0.0000277   0.0000834  -0.0000243
   63   0.0002435  -0.0001843   0.0000225   0.0004757   0.0000097   0.0001306
   64   0.0000428  -0.0000504   0.0000036   0.0000524  -0.0000032  -0.0000141
   65   0.0000733  -0.0000917   0.0000132  -0.0000017  -0.0000573  -0.0000000
   66   0.0000362  -0.0000665   0.0000013   0.0000734  -0.0000065  -0.0000061
           19          20          21          22          23          24
    1   0.0005854   0.0000097   0.0001359  -0.0235392  -0.0244546  -0.0024671
    2   0.0000063  -0.0010677   0.0000140  -0.0780961   0.0307242  -0.0063753
    3   0.0001787   0.0000035  -0.0014027  -0.0025554  -0.0016843   0.0043513
    4   0.0005556  -0.0011104  -0.0003383  -0.0573876   0.0312591  -0.0044604
    5  -0.0019828  -0.0036152  -0.0002143   0.0300004  -0.0163116   0.0024029
    6  -0.0003946  -0.0001432   0.0051387  -0.0049127   0.0025239  -0.0009001
    7  -0.0001650  -0.0014599  -0.0000500   0.0010666  -0.0002234   0.0001482
    8  -0.0000556  -0.0006891  -0.0000200  -0.0001237   0.0000519   0.0000420
    9  -0.0000301  -0.0001271   0.0001764   0.0002314  -0.0000363  -0.0006258
   10  -0.0105068  -0.0274103  -0.0013049   0.0648291  -0.0285852   0.0046152
   11   0.0020175   0.0020055   0.0000921   0.0301134  -0.0618912   0.0018937
   12  -0.0011259  -0.0022915   0.0031006   0.0050536  -0.0027178   0.0048089
   13   0.0011891  -0.0008931   0.0002811  -0.0004031  -0.0017842  -0.0003731
   14   0.0011867   0.0004046   0.0000979  -0.0046537   0.0015832  -0.0003961
   15   0.0003032  -0.0000529  -0.0027085  -0.0004178  -0.0001769   0.0044177
   16  -0.3446927  -0.0014352  -0.0253111  -0.1769824   0.1346126  -0.0089077
   17  -0.0014697  -0.0529628  -0.0002358   0.0679559  -0.2632436   0.0039352
   18  -0.0252343  -0.0002498  -0.0358483  -0.0094560   0.0096351  -0.0563073
   19   0.3623480   0.0015120   0.0276137  -0.0107831  -0.0021635  -0.0011748
   20   0.0015120   0.0573874   0.0003688   0.0272505   0.0023027   0.0022606
   21   0.0276137   0.0003688   0.0255759  -0.0009229  -0.0001496   0.0031270
   22  -0.0107831   0.0272505  -0.0009229   0.5915696  -0.0566929   0.0386710
   23  -0.0021635   0.0023027  -0.0001496  -0.0566929   0.5545820  -0.0018178
   24  -0.0011748   0.0022606   0.0031270   0.0386710  -0.0018178   0.1139686
   25   0.0011295   0.0008993   0.0002945  -0.0718371  -0.0526966  -0.0043040
   26  -0.0011548   0.0004194  -0.0000483  -0.0563017  -0.1299913  -0.0048176
   27   0.0002893   0.0000954  -0.0027116  -0.0043787  -0.0046920  -0.0225385
   28   0.0005161   0.0011687  -0.0003388  -0.2982139  -0.0320234  -0.0197121
   29   0.0020433  -0.0035808   0.0000897   0.0310072  -0.0959343   0.0023630
   30  -0.0003721   0.0000246   0.0051427  -0.0187573  -0.0032607  -0.0583448
   31  -0.0001823   0.0014687  -0.0000343  -0.0192537   0.0342239  -0.0014627
   32   0.0000608  -0.0006727   0.0000074   0.0104248  -0.0183654   0.0006203
   33  -0.0000309   0.0001123   0.0001810  -0.0018128   0.0026767   0.0029081
   34  -0.0000815   0.0000005  -0.0000588   0.0006944  -0.0018987  -0.0006283
   35  -0.0000016   0.0000702  -0.0000068  -0.0012660  -0.0036549  -0.0001427
   36  -0.0000112  -0.0000016   0.0002534  -0.0003110   0.0000904   0.0052859
   37   0.0000274   0.0000014  -0.0000446  -0.0002404  -0.0000127  -0.0008345
   38   0.0000004   0.0000075   0.0000050   0.0001468  -0.0001092  -0.0003549
   39  -0.0000138   0.0000018   0.0000222   0.0002009  -0.0002127  -0.0002948
   40   0.0000082  -0.0000011   0.0000082   0.0004017   0.0002163  -0.0000450
   41  -0.0000000   0.0000036  -0.0000001   0.0002194  -0.0001163   0.0000614
   42   0.0000096  -0.0000003  -0.0000395  -0.0002153   0.0000803  -0.0000471
   43   0.0000128   0.0000001  -0.0000002   0.0000487   0.0000320  -0.0001226
   44   0.0000001  -0.0000043  -0.0000027  -0.0000290   0.0002202   0.0001885
   45  -0.0000100  -0.0000002  -0.0000023  -0.0000809  -0.0000617   0.0002151
   46   0.0000030   0.0000001  -0.0000015   0.0000235   0.0000091  -0.0000563
   47  -0.0000001  -0.0000024   0.0000002  -0.0000105   0.0000145   0.0000200
   48   0.0000015  -0.0000001  -0.0000028   0.0000096   0.0000060  -0.0000357
   49  -0.0000025  -0.0000001  -0.0000058   0.0001071  -0.0000959   0.0000265
   50   0.0000008  -0.0000028   0.0000002   0.0000278  -0.0000186  -0.0001121
   51  -0.0000007  -0.0000000   0.0000055   0.0000009  -0.0000152   0.0000160
   52   0.0000024   0.0000000  -0.0000010   0.0000408   0.0000415  -0.0000025
   53  -0.0000000  -0.0000012   0.0000002   0.0000045  -0.0000259   0.0000218
   54   0.0000003  -0.0000001  -0.0000023  -0.0000056  -0.0000038   0.0000161
   55   0.0000059  -0.0000005  -0.0000023  -0.0000853  -0.0000091   0.0000473
   56  -0.0000015   0.0000058  -0.0000013  -0.0000188   0.0002018  -0.0001036
   57   0.0000149  -0.0000005   0.0000263   0.0000209   0.0000345   0.0001838
   58   0.0000040  -0.0000000   0.0000016   0.0000526   0.0000400   0.0000775
   59  -0.0000001  -0.0000011   0.0000001  -0.0000023   0.0000098  -0.0000351
   60   0.0000011  -0.0000001  -0.0000012   0.0000250   0.0000217  -0.0000056
   61   0.0000320  -0.0000004   0.0000806   0.0000357   0.0002627   0.0009311
   62   0.0000014   0.0000046   0.0000031   0.0001253   0.0000770   0.0002565
   63  -0.0000098   0.0000007  -0.0000325  -0.0002487  -0.0000475  -0.0001310
   64  -0.0000052  -0.0000001  -0.0000010  -0.0001342  -0.0000520   0.0000366
   65   0.0000005  -0.0000113   0.0000003  -0.0000846  -0.0001031   0.0000909
   66  -0.0000042  -0.0000008   0.0000020  -0.0001346  -0.0001960  -0.0000746
           25          26          27          28          29          30
    1  -0.0032194  -0.0001961  -0.0005642  -0.1602318  -0.1119375  -0.0089249
    2   0.0045274   0.0016595   0.0004081  -0.0516932  -0.2332327  -0.0053708
    3  -0.0005396  -0.0000187   0.0035530  -0.0089682  -0.0099897  -0.0596925
    4   0.0007993  -0.0010902   0.0001150   0.0651410   0.0292110   0.0056197
    5  -0.0001513   0.0004099  -0.0000227  -0.0277240  -0.0613120  -0.0032156
    6   0.0000710  -0.0001371  -0.0006952   0.0051937   0.0023055   0.0064048
    7  -0.0004760  -0.0009972  -0.0000176  -0.0014919   0.0017670  -0.0004550
    8  -0.0009809  -0.0014934  -0.0001018   0.0043821   0.0015071   0.0004149
    9  -0.0000207  -0.0000858  -0.0002774  -0.0005105   0.0000417   0.0038929
   10  -0.0004940   0.0046240  -0.0003688  -0.0566863  -0.0303866  -0.0053124
   11   0.0017630   0.0016631   0.0001256  -0.0316730  -0.0170741  -0.0027998
   12  -0.0003532   0.0003564   0.0044225  -0.0048658  -0.0026710  -0.0009258
   13   0.0001838   0.0001192   0.0000041   0.0007834   0.0001539   0.0000697
   14  -0.0000916  -0.0017362  -0.0000164   0.0010973   0.0004254   0.0001632
   15   0.0000028  -0.0000073   0.0001433   0.0001238   0.0000342  -0.0007039
   16   0.0049074  -0.0230858  -0.0001106  -0.0247320   0.0244458  -0.0022107
   17   0.0001702  -0.0429898  -0.0002559   0.0777741   0.0307567   0.0070523
   18   0.0000400  -0.0022376   0.0041369  -0.0019612   0.0021579   0.0051760
   19   0.0011295  -0.0011548   0.0002893   0.0005161   0.0020433  -0.0003721
   20   0.0008993   0.0004194   0.0000954   0.0011687  -0.0035808   0.0000246
   21   0.0002945  -0.0000483  -0.0027116  -0.0003388   0.0000897   0.0051427
   22  -0.0718371  -0.0563017  -0.0043787  -0.2982139   0.0310072  -0.0187573
   23  -0.0526966  -0.1299913  -0.0046920  -0.0320234  -0.0959343  -0.0032607
   24  -0.0043040  -0.0048176  -0.0225385  -0.0197121   0.0023630  -0.0583448
   25   0.0943771   0.0836482   0.0072884  -0.0187178  -0.0324048  -0.0019894
   26   0.0836482   0.1855380   0.0075722  -0.0087270  -0.0163221  -0.0009864
   27   0.0072884   0.0075722   0.0122565  -0.0018013  -0.0027489   0.0024531
   28  -0.0187178  -0.0087270  -0.0018013   0.5889301   0.0383511   0.0381986
   29  -0.0324048  -0.0163221  -0.0027489   0.0383511   0.5237395   0.0068300
   30  -0.0019894  -0.0009864   0.0024531   0.0381986   0.0068300   0.1169987
   31  -0.0062482   0.0031900  -0.0004633  -0.0713174   0.0524717  -0.0034517
   32  -0.0032135   0.0033439  -0.0002419   0.0558109  -0.1301634   0.0030552
   33  -0.0005211   0.0002985  -0.0008755  -0.0031713   0.0024152  -0.0230156
   34   0.0001835   0.0006606   0.0000448  -0.0209106  -0.0123940  -0.0030845
   35  -0.0014393  -0.0005273  -0.0001466  -0.0272859   0.0033960  -0.0019180
   36   0.0001672   0.0001676   0.0001344  -0.0018924  -0.0017523   0.0043528
   37  -0.0001954  -0.0001673  -0.0000811  -0.0009395   0.0030983   0.0002823
   38  -0.0000493  -0.0000133   0.0001226  -0.0002558  -0.0009489  -0.0011130
   39  -0.0007091  -0.0005713  -0.0000277  -0.0032818   0.0007319  -0.0012837
   40   0.0000537  -0.0000151   0.0000093   0.0002616   0.0000947   0.0012164
   41  -0.0000400   0.0000024  -0.0000239  -0.0005589  -0.0001691   0.0004223
   42   0.0002420   0.0002084  -0.0000071   0.0012530  -0.0005676  -0.0005561
   43  -0.0000147  -0.0000462   0.0000278  -0.0005918   0.0004178  -0.0001708
   44   0.0001091   0.0000515  -0.0000190   0.0010125  -0.0002801  -0.0000449
   45   0.0000818   0.0001016   0.0000206   0.0003048  -0.0008554   0.0000041
   46  -0.0000450  -0.0000471  -0.0000074  -0.0002230   0.0002863  -0.0000344
   47  -0.0000013  -0.0000080  -0.0000084   0.0000686   0.0001442   0.0001257
   48   0.0000039   0.0000019   0.0000025  -0.0000116   0.0000070   0.0000159
   49  -0.0001080  -0.0000787  -0.0000108  -0.0001973   0.0003404  -0.0001311
   50  -0.0000292   0.0000107   0.0000333  -0.0002187   0.0000821  -0.0000218
   51  -0.0000226  -0.0000281  -0.0000321  -0.0001134   0.0001126   0.0002524
   52  -0.0000236  -0.0000290  -0.0000011  -0.0000139   0.0000591   0.0000066
   53  -0.0000168  -0.0000243  -0.0000050  -0.0001349   0.0000678  -0.0000181
   54   0.0000035   0.0000023  -0.0000022  -0.0000042  -0.0000057  -0.0000109
   55  -0.0000070  -0.0000510  -0.0000232  -0.0006114   0.0004543   0.0002447
   56   0.0001497   0.0000570  -0.0000220   0.0010813  -0.0004096   0.0002901
   57   0.0000215   0.0000017   0.0000179  -0.0003367   0.0005917   0.0001103
   58  -0.0000523  -0.0000596  -0.0000032  -0.0002334   0.0002754  -0.0000002
   59  -0.0000081  -0.0000092   0.0000071   0.0000408   0.0001439  -0.0000191
   60  -0.0000282  -0.0000274   0.0000009  -0.0000462   0.0001005  -0.0000117
   61  -0.0002372  -0.0002468   0.0000493  -0.0008108   0.0029684  -0.0006738
   62  -0.0000720   0.0000529  -0.0000467   0.0002091  -0.0014257   0.0006299
   63   0.0002385   0.0001934   0.0000240   0.0023176   0.0009634  -0.0002857
   64   0.0000421   0.0000517   0.0000034   0.0002828  -0.0003235  -0.0000703
   65  -0.0000719  -0.0000928  -0.0000131  -0.0006950   0.0005852  -0.0002418
   66   0.0000322   0.0000615   0.0000016  -0.0003734  -0.0001526   0.0000362
           31          32          33          34          35          36
    1   0.0044793   0.0194594   0.0000156  -0.2130308  -0.0003377  -0.0116150
    2  -0.0000615  -0.0397935  -0.0003826  -0.0005550  -0.0757888   0.0002761
    3   0.0001767   0.0009857   0.0040205  -0.0109023   0.0003524  -0.0797649
    4  -0.0014039  -0.0044276  -0.0005682  -0.0209141   0.0269584  -0.0015306
    5  -0.0017982   0.0014400  -0.0000852   0.0119845   0.0037067   0.0017691
    6  -0.0005023  -0.0004848   0.0038683  -0.0031916   0.0018162   0.0042602
    7   0.0004349   0.0000307   0.0000401  -0.0022648   0.0034979   0.0001085
    8   0.0000028  -0.0020387  -0.0000036  -0.0025812  -0.0023138  -0.0005582
    9   0.0000415  -0.0000218   0.0001752   0.0002884   0.0006497  -0.0023274
   10   0.0010543   0.0001352   0.0002311   0.0006850   0.0013038  -0.0003022
   11   0.0002244   0.0000641   0.0000537   0.0019462  -0.0036165  -0.0001926
   12   0.0001660  -0.0000309  -0.0006335  -0.0006217  -0.0000351   0.0053120
   13  -0.0005021   0.0009933  -0.0000066   0.0001986   0.0014435   0.0001898
   14   0.0010116  -0.0014691   0.0000662  -0.0006624  -0.0005159  -0.0001772
   15  -0.0000080   0.0000900  -0.0002696   0.0000441   0.0001418   0.0001412
   16  -0.0041515   0.0006770  -0.0006504   0.0005375   0.0000261  -0.0000658
   17  -0.0043524   0.0025847  -0.0004710  -0.0000045  -0.0009815  -0.0000130
   18  -0.0006757   0.0000539   0.0036340   0.0002498   0.0000418  -0.0012953
   19  -0.0001823   0.0000608  -0.0000309  -0.0000815  -0.0000016  -0.0000112
   20   0.0014687  -0.0006727   0.0001123   0.0000005   0.0000702  -0.0000016
   21  -0.0000343   0.0000074   0.0001810  -0.0000588  -0.0000068   0.0002534
   22  -0.0192537   0.0104248  -0.0018128   0.0006944  -0.0012660  -0.0003110
   23   0.0342239  -0.0183654   0.0026767  -0.0018987  -0.0036549   0.0000904
   24  -0.0014627   0.0006203   0.0029081  -0.0006283  -0.0001427   0.0052859
   25  -0.0062482  -0.0032135  -0.0005211   0.0001835  -0.0014393   0.0001672
   26   0.0031900   0.0033439   0.0002985   0.0006606  -0.0005273   0.0001676
   27  -0.0004633  -0.0002419  -0.0008755   0.0000448  -0.0001466   0.0001344
   28  -0.0713174   0.0558109  -0.0031713  -0.0209106  -0.0272859  -0.0018924
   29   0.0524717  -0.1301634   0.0024152  -0.0123940   0.0033960  -0.0017523
   30  -0.0034517   0.0030552  -0.0230156  -0.0030845  -0.0019180   0.0043528
   31   0.0980268  -0.0801861   0.0062110  -0.0023920  -0.0037259   0.0000474
   32  -0.0801861   0.1889927  -0.0039528   0.0024631  -0.0026516   0.0005827
   33   0.0062110  -0.0039528   0.0123119   0.0002718  -0.0006769  -0.0023053
   34  -0.0023920   0.0024631   0.0002718   0.6402026   0.0006097   0.0011039
   35  -0.0037259  -0.0026516  -0.0006769   0.0006097   0.1788339  -0.0102843
   36   0.0000474   0.0005827  -0.0023053   0.0011039  -0.0102843   0.6234113
   37   0.0004822  -0.0009863   0.0008142  -0.1896627  -0.0012692   0.0633678
   38  -0.0014068  -0.0008075   0.0005881  -0.0022949  -0.0644249   0.0031897
   39  -0.0000584  -0.0008516  -0.0001971   0.1259418   0.0032141  -0.2169192
   40  -0.0000937   0.0001644   0.0000027   0.0061300  -0.0001865   0.0069568
   41  -0.0000306   0.0003964   0.0000216   0.0003417   0.0039347   0.0008245
   42  -0.0001757   0.0000478   0.0003172  -0.0173062   0.0008732  -0.0389457
   43   0.0003337  -0.0000338  -0.0002697  -0.0346457  -0.0012640   0.0668690
   44   0.0000825   0.0000322   0.0000108  -0.0002873   0.0088589  -0.0009055
   45  -0.0001938   0.0003632  -0.0002239   0.0190718  -0.0006469   0.0421673
   46   0.0000612  -0.0001180   0.0000356  -0.0048181   0.0000645  -0.0019361
   47   0.0000249  -0.0001362  -0.0000397   0.0000559   0.0054912   0.0001097
   48   0.0000190  -0.0000096   0.0000087  -0.0014052   0.0000956   0.0011883
   49  -0.0001908  -0.0002687  -0.0000170  -0.0006028  -0.0001461   0.0087113
   50   0.0002148   0.0001888   0.0000563  -0.0001946  -0.0055620   0.0013427
   51   0.0001169   0.0000524   0.0002783   0.0081075   0.0012970  -0.0682944
   52   0.0000003  -0.0000178  -0.0000022   0.0006281  -0.0000121   0.0001449
   53  -0.0000088  -0.0000413  -0.0000006  -0.0000219  -0.0009008   0.0000175
   54  -0.0000010   0.0000021   0.0000126   0.0000957   0.0000077  -0.0012873
   55   0.0005361   0.0002229   0.0004092  -0.0142829   0.0018591  -0.0828055
   56  -0.0000033   0.0000871  -0.0001206   0.0008432   0.0075140  -0.0000275
   57   0.0002094  -0.0003520  -0.0002122  -0.0342565  -0.0002344   0.0197090
   58   0.0000774  -0.0001180  -0.0000204  -0.0051093   0.0000284   0.0000686
   59   0.0000181  -0.0001265   0.0000011   0.0000434   0.0068855   0.0001029
   60  -0.0000076  -0.0000398  -0.0000049   0.0000612   0.0001215   0.0019756
   61   0.0003113  -0.0012022  -0.0008846  -0.1500817   0.0008908  -0.0350654
   62  -0.0015683  -0.0006769  -0.0006076   0.0023598  -0.0612710   0.0048858
   63   0.0000503   0.0001924   0.0000526  -0.1013547   0.0049910  -0.2780247
   64  -0.0000614   0.0001290  -0.0000762   0.0095289   0.0002497  -0.0121960
   65   0.0002067  -0.0001877   0.0000400  -0.0004269   0.0035162   0.0005631
   66  -0.0000039  -0.0000680  -0.0000315   0.0175372   0.0004928  -0.0190307
           37          38          39          40          41          42
    1  -0.0253354  -0.0003263   0.0061967  -0.0014614   0.0000686  -0.0029536
    2  -0.0005284   0.0031351  -0.0000347  -0.0001045  -0.0023681  -0.0000313
    3   0.0235859  -0.0001014   0.0083337   0.0021348   0.0000107  -0.0009218
    4  -0.0008064   0.0004133  -0.0032744   0.0002026   0.0005167   0.0013723
    5  -0.0031285  -0.0009773  -0.0009227  -0.0000327  -0.0002145   0.0006138
    6   0.0002853   0.0012003  -0.0013007   0.0012723  -0.0004212  -0.0006162
    7   0.0004111   0.0014098   0.0000669  -0.0001415   0.0000676  -0.0001836
    8   0.0010980  -0.0008122   0.0008474  -0.0001612   0.0003384  -0.0000846
    9   0.0007853  -0.0005797  -0.0002141   0.0000421  -0.0001090   0.0003008
   10  -0.0002832  -0.0001969   0.0001805   0.0004690  -0.0002029  -0.0002679
   11  -0.0000047  -0.0001195   0.0002099  -0.0001851  -0.0001128  -0.0001066
   12  -0.0008369   0.0003978  -0.0002939  -0.0000273  -0.0000595  -0.0000498
   13  -0.0001986   0.0000660  -0.0007163   0.0000512   0.0000319   0.0002521
   14   0.0001690  -0.0000237   0.0005783   0.0000124   0.0000095  -0.0002171
   15  -0.0000805  -0.0001244  -0.0000245   0.0000083   0.0000257  -0.0000069
   16  -0.0002298   0.0000228  -0.0005941  -0.0001036  -0.0000068   0.0003020
   17   0.0000093   0.0002194   0.0000088  -0.0000257   0.0001155   0.0000204
   18   0.0002472  -0.0000347   0.0000993  -0.0001757   0.0000000   0.0000752
   19   0.0000274   0.0000004  -0.0000138   0.0000082  -0.0000000   0.0000096
   20   0.0000014   0.0000075   0.0000018  -0.0000011   0.0000036  -0.0000003
   21  -0.0000446   0.0000050   0.0000222   0.0000082  -0.0000001  -0.0000395
   22  -0.0002404   0.0001468   0.0002009   0.0004017   0.0002194  -0.0002153
   23  -0.0000127  -0.0001092  -0.0002127   0.0002163  -0.0001163   0.0000803
   24  -0.0008345  -0.0003549  -0.0002948  -0.0000450   0.0000614  -0.0000471
   25  -0.0001954  -0.0000493  -0.0007091   0.0000537  -0.0000400   0.0002420
   26  -0.0001673  -0.0000133  -0.0005713  -0.0000151   0.0000024   0.0002084
   27  -0.0000811   0.0001226  -0.0000277   0.0000093  -0.0000239  -0.0000071
   28  -0.0009395  -0.0002558  -0.0032818   0.0002616  -0.0005589   0.0012530
   29   0.0030983  -0.0009489   0.0007319   0.0000947  -0.0001691  -0.0005676
   30   0.0002823  -0.0011130  -0.0012837   0.0012164   0.0004223  -0.0005561
   31   0.0004822  -0.0014068  -0.0000584  -0.0000937  -0.0000306  -0.0001757
   32  -0.0009863  -0.0008075  -0.0008516   0.0001644   0.0003964   0.0000478
   33   0.0008142   0.0005881  -0.0001971   0.0000027   0.0000216   0.0003172
   34  -0.1896627  -0.0022949   0.1259418   0.0061300   0.0003417  -0.0173062
   35  -0.0012692  -0.0644249   0.0032141  -0.0001865   0.0039347   0.0008732
   36   0.0633678   0.0031897  -0.2169192   0.0069568   0.0008245  -0.0389457
   37   0.6200054  -0.0005139  -0.0480384  -0.0556280   0.0010607  -0.0376100
   38  -0.0005139   0.1249072  -0.0083386   0.0011457  -0.0224442   0.0024033
   39  -0.0480384  -0.0083386   0.5053903  -0.0383876   0.0024121  -0.1305287
   40  -0.0556280   0.0011457  -0.0383876   0.0680976  -0.0017653   0.0643460
   41   0.0010607  -0.0224442   0.0024121  -0.0017653   0.0111190  -0.0039361
   42  -0.0376100   0.0024033  -0.1305287   0.0643460  -0.0039361   0.1932813
   43  -0.3201276   0.0016857  -0.0391878  -0.0141915   0.0003561  -0.0125578
   44   0.0003762  -0.0635458   0.0011803   0.0008268   0.0041861   0.0005726
   45   0.0268641   0.0009105  -0.1098363  -0.0389042   0.0006697  -0.0231305
   46  -0.0144274  -0.0004973   0.0263303   0.0007590  -0.0000200   0.0005446
   47   0.0001829   0.0028845  -0.0001588   0.0000084  -0.0025408  -0.0000690
   48  -0.0048419  -0.0000103   0.0039973  -0.0007393  -0.0000809   0.0011328
   49  -0.0155399   0.0007791  -0.0329162  -0.0040349   0.0000655  -0.0018647
   50   0.0020549   0.0075768  -0.0001056  -0.0000836   0.0048033   0.0000042
   51  -0.0898674   0.0000895   0.0199760   0.0048002  -0.0000235   0.0044933
   52   0.0014398   0.0000782  -0.0017342  -0.0004254   0.0000060  -0.0002329
   53   0.0000394   0.0073561   0.0002531   0.0000401   0.0000575   0.0000294
   54  -0.0014127   0.0002538  -0.0036715  -0.0013360   0.0000214  -0.0009849
   55  -0.0622460  -0.0003916   0.0272668   0.0014514  -0.0000163  -0.0007189
   56  -0.0004282  -0.0070476   0.0000166   0.0000361  -0.0006264   0.0000284
   57   0.0276284  -0.0000079  -0.0108977  -0.0018729   0.0000359  -0.0019899
   58  -0.0012702  -0.0000164   0.0009149   0.0002015  -0.0000047  -0.0000603
   59  -0.0000079  -0.0005505  -0.0000282  -0.0000018  -0.0008091  -0.0000171
   60   0.0009009  -0.0000255   0.0004072  -0.0001429  -0.0000181  -0.0000218
   61   0.0649839   0.0001455  -0.0160256  -0.0021711  -0.0001139   0.0069895
   62  -0.0011352   0.0094213   0.0015979   0.0000234   0.0042244   0.0001068
   63   0.0418195   0.0013271  -0.0604320   0.0005990   0.0001317  -0.0002419
   64  -0.0002228   0.0000544  -0.0021689   0.0001637   0.0000256  -0.0011642
   65   0.0001006   0.0063166   0.0001648  -0.0000047   0.0002107   0.0000406
   66  -0.0029491   0.0002070  -0.0023130   0.0002351   0.0000353  -0.0015134
           43          44          45          46          47          48
    1   0.0005896  -0.0001044   0.0025243  -0.0002829   0.0000127  -0.0002884
    2  -0.0000375   0.0058657   0.0001876  -0.0000198   0.0003113  -0.0000021
    3   0.0029278   0.0002038  -0.0039402   0.0012269  -0.0000119   0.0003296
    4  -0.0006068  -0.0009995   0.0002403  -0.0002151  -0.0000679  -0.0000157
    5  -0.0004255  -0.0003195   0.0008604  -0.0002891   0.0001503  -0.0000005
    6  -0.0002029   0.0000331   0.0000171  -0.0000417  -0.0001252   0.0000108
    7   0.0003813  -0.0000665  -0.0001778   0.0000615  -0.0000232   0.0000182
    8  -0.0000197   0.0000475  -0.0004016   0.0001177  -0.0001349   0.0000024
    9  -0.0002400   0.0000152  -0.0002187   0.0000366   0.0000367   0.0000105
   10   0.0000615   0.0000370  -0.0000698   0.0000237   0.0000104   0.0000120
   11  -0.0000241   0.0002089   0.0000720  -0.0000090   0.0000161  -0.0000044
   12  -0.0001178  -0.0002167   0.0002025  -0.0000579  -0.0000182  -0.0000353
   13  -0.0000115  -0.0001053   0.0000829  -0.0000459   0.0000021   0.0000039
   14   0.0000462   0.0000494  -0.0001029   0.0000469  -0.0000086  -0.0000021
   15   0.0000279   0.0000153   0.0000200  -0.0000064   0.0000091   0.0000028
   16  -0.0000583  -0.0000115   0.0002605  -0.0000632   0.0000012  -0.0000213
   17  -0.0000056   0.0000055  -0.0000010   0.0000002  -0.0000297  -0.0000015
   18   0.0000044   0.0000171  -0.0000389   0.0000126  -0.0000007   0.0000090
   19   0.0000128   0.0000001  -0.0000100   0.0000030  -0.0000001   0.0000015
   20   0.0000001  -0.0000043  -0.0000002   0.0000001  -0.0000024  -0.0000001
   21  -0.0000002  -0.0000027  -0.0000023  -0.0000015   0.0000002  -0.0000028
   22   0.0000487  -0.0000290  -0.0000809   0.0000235  -0.0000105   0.0000096
   23   0.0000320   0.0002202  -0.0000617   0.0000091   0.0000145   0.0000060
   24  -0.0001226   0.0001885   0.0002151  -0.0000563   0.0000200  -0.0000357
   25  -0.0000147   0.0001091   0.0000818  -0.0000450  -0.0000013   0.0000039
   26  -0.0000462   0.0000515   0.0001016  -0.0000471  -0.0000080   0.0000019
   27   0.0000278  -0.0000190   0.0000206  -0.0000074  -0.0000084   0.0000025
   28  -0.0005918   0.0010125   0.0003048  -0.0002230   0.0000686  -0.0000116
   29   0.0004178  -0.0002801  -0.0008554   0.0002863   0.0001442   0.0000070
   30  -0.0001708  -0.0000449   0.0000041  -0.0000344   0.0001257   0.0000159
   31   0.0003337   0.0000825  -0.0001938   0.0000612   0.0000249   0.0000190
   32  -0.0000338   0.0000322   0.0003632  -0.0001180  -0.0001362  -0.0000096
   33  -0.0002697   0.0000108  -0.0002239   0.0000356  -0.0000397   0.0000087
   34  -0.0346457  -0.0002873   0.0190718  -0.0048181   0.0000559  -0.0014052
   35  -0.0012640   0.0088589  -0.0006469   0.0000645   0.0054912   0.0000956
   36   0.0668690  -0.0009055   0.0421673  -0.0019361   0.0001097   0.0011883
   37  -0.3201276   0.0003762   0.0268641  -0.0144274   0.0001829  -0.0048419
   38   0.0016857  -0.0635458   0.0009105  -0.0004973   0.0028845  -0.0000103
   39  -0.0391878   0.0011803  -0.1098363   0.0263303  -0.0001588   0.0039973
   40  -0.0141915   0.0008268  -0.0389042   0.0007590   0.0000084  -0.0007393
   41   0.0003561   0.0041861   0.0006697  -0.0000200  -0.0025408  -0.0000809
   42  -0.0125578   0.0005726  -0.0231305   0.0005446  -0.0000690   0.0011328
   43   0.6764583  -0.0012290  -0.0423355  -0.1536953  -0.0025176   0.1368353
   44  -0.0012290   0.1303116  -0.0130217  -0.0024394  -0.0354412   0.0039642
   45  -0.0423355  -0.0130217   0.7244816   0.1339545   0.0039677  -0.2445148
   46  -0.1536953  -0.0024394   0.1339545   0.1606669   0.0025952  -0.1438217
   47  -0.0025176  -0.0354412   0.0039677   0.0025952   0.0244361  -0.0044757
   48   0.1368353   0.0039642  -0.2445148  -0.1438217  -0.0044757   0.2584320
   49  -0.1609724   0.0029734  -0.1089820   0.0118118  -0.0004258   0.0179064
   50   0.0014918  -0.0625002   0.0059303   0.0002215   0.0036067   0.0003821
   51  -0.0421686   0.0057084  -0.3040544  -0.0120206   0.0005226  -0.0172301
   52  -0.0083692   0.0000271   0.0010616   0.0007259  -0.0000264  -0.0001908
   53   0.0007466   0.0035971   0.0000526  -0.0000333  -0.0042227  -0.0001089
   54  -0.0298780   0.0002049   0.0006539   0.0004604  -0.0001247   0.0009686
   55   0.0631718  -0.0009593   0.0349025  -0.0002532   0.0001075  -0.0035249
   56   0.0000369   0.0086604   0.0013518   0.0001031   0.0070283   0.0002492
   57  -0.0104070   0.0014738  -0.0564569  -0.0030173   0.0002470  -0.0033788
   58  -0.0015814  -0.0000312   0.0034310   0.0004036  -0.0000196   0.0008774
   59  -0.0000568   0.0067829   0.0001766   0.0000138   0.0001637   0.0000194
   60   0.0039980   0.0001945  -0.0021550  -0.0006510   0.0000251  -0.0008681
   61  -0.0457384   0.0008015  -0.0310748  -0.0005094   0.0000264  -0.0009132
   62   0.0008626  -0.0058776   0.0004772   0.0000211  -0.0010195  -0.0000155
   63  -0.0322046   0.0004493  -0.0231992  -0.0010230  -0.0000147  -0.0000296
   64  -0.0004544   0.0000170  -0.0009550   0.0000384  -0.0000038   0.0000867
   65  -0.0000173  -0.0009078  -0.0000307  -0.0000064  -0.0007031  -0.0000161
   66  -0.0008313  -0.0000212  -0.0000104   0.0000737  -0.0000169  -0.0000135
           49          50          51          52          53          54
    1   0.0006564  -0.0000051   0.0008019  -0.0000109   0.0000058  -0.0000031
    2  -0.0000139  -0.0010783  -0.0000003  -0.0000037  -0.0008407  -0.0000220
    3   0.0001324   0.0000103  -0.0015176  -0.0000413  -0.0000228   0.0001236
    4  -0.0001854   0.0002110  -0.0000727  -0.0000125   0.0001319   0.0000037
    5  -0.0003289   0.0000828  -0.0001035  -0.0000592   0.0000660   0.0000123
    6  -0.0001174  -0.0000005   0.0002550   0.0000047   0.0000234  -0.0000082
    7  -0.0001903  -0.0001942   0.0000453   0.0000018   0.0000075  -0.0000024
    8   0.0002543   0.0001660   0.0000247   0.0000175  -0.0000384  -0.0000055
    9  -0.0000121  -0.0000630   0.0002468  -0.0000017  -0.0000011   0.0000125
   10   0.0001034  -0.0000386  -0.0000093   0.0000406  -0.0000020  -0.0000045
   11   0.0000928  -0.0000230   0.0000132  -0.0000413  -0.0000248   0.0000026
   12   0.0000236   0.0001270   0.0000154  -0.0000024  -0.0000222   0.0000133
   13  -0.0001072   0.0000293  -0.0000258  -0.0000238   0.0000167   0.0000043
   14   0.0000752   0.0000120   0.0000272   0.0000284  -0.0000240  -0.0000038
   15  -0.0000109  -0.0000281  -0.0000323  -0.0000007   0.0000039  -0.0000019
   16   0.0000107   0.0000012  -0.0000178  -0.0000244  -0.0000009   0.0000084
   17   0.0000007  -0.0000345   0.0000009   0.0000002   0.0000066  -0.0000001
   18   0.0000186  -0.0000071   0.0000248   0.0000060   0.0000008  -0.0000203
   19  -0.0000025   0.0000008  -0.0000007   0.0000024  -0.0000000   0.0000003
   20  -0.0000001  -0.0000028  -0.0000000   0.0000000  -0.0000012  -0.0000001
   21  -0.0000058   0.0000002   0.0000055  -0.0000010   0.0000002  -0.0000023
   22   0.0001071   0.0000278   0.0000009   0.0000408   0.0000045  -0.0000056
   23  -0.0000959  -0.0000186  -0.0000152   0.0000415  -0.0000259  -0.0000038
   24   0.0000265  -0.0001121   0.0000160  -0.0000025   0.0000218   0.0000161
   25  -0.0001080  -0.0000292  -0.0000226  -0.0000236  -0.0000168   0.0000035
   26  -0.0000787   0.0000107  -0.0000281  -0.0000290  -0.0000243   0.0000023
   27  -0.0000108   0.0000333  -0.0000321  -0.0000011  -0.0000050  -0.0000022
   28  -0.0001973  -0.0002187  -0.0001134  -0.0000139  -0.0001349  -0.0000042
   29   0.0003404   0.0000821   0.0001126   0.0000591   0.0000678  -0.0000057
   30  -0.0001311  -0.0000218   0.0002524   0.0000066  -0.0000181  -0.0000109
   31  -0.0001908   0.0002148   0.0001169   0.0000003  -0.0000088  -0.0000010
   32  -0.0002687   0.0001888   0.0000524  -0.0000178  -0.0000413   0.0000021
   33  -0.0000170   0.0000563   0.0002783  -0.0000022  -0.0000006   0.0000126
   34  -0.0006028  -0.0001946   0.0081075   0.0006281  -0.0000219   0.0000957
   35  -0.0001461  -0.0055620   0.0012970  -0.0000121  -0.0009008   0.0000077
   36   0.0087113   0.0013427  -0.0682944   0.0001449   0.0000175  -0.0012873
   37  -0.0155399   0.0020549  -0.0898674   0.0014398   0.0000394  -0.0014127
   38   0.0007791   0.0075768   0.0000895   0.0000782   0.0073561   0.0002538
   39  -0.0329162  -0.0001056   0.0199760  -0.0017342   0.0002531  -0.0036715
   40  -0.0040349  -0.0000836   0.0048002  -0.0004254   0.0000401  -0.0013360
   41   0.0000655   0.0048033  -0.0000235   0.0000060   0.0000575   0.0000214
   42  -0.0018647   0.0000042   0.0044933  -0.0002329   0.0000294  -0.0009849
   43  -0.1609724   0.0014918  -0.0421686  -0.0083692   0.0007466  -0.0298780
   44   0.0029734  -0.0625002   0.0057084   0.0000271   0.0035971   0.0002049
   45  -0.1089820   0.0059303  -0.3040544   0.0010616   0.0000526   0.0006539
   46   0.0118118   0.0002215  -0.0120206   0.0007259  -0.0000333   0.0004604
   47  -0.0004258   0.0036067   0.0005226  -0.0000264  -0.0042227  -0.0001247
   48   0.0179064   0.0003821  -0.0172301  -0.0001908  -0.0001089   0.0009686
   49   0.7380644  -0.0030996   0.0079817  -0.3350208   0.0021461  -0.0286313
   50  -0.0030996   0.1355405  -0.0118856   0.0021648  -0.0369472   0.0007115
   51   0.0079817  -0.0118856   0.6597804  -0.0287537   0.0007168  -0.0619136
   52  -0.3350208   0.0021648  -0.0287537   0.3544588  -0.0023559   0.0309213
   53   0.0021461  -0.0369472   0.0007168  -0.0023559   0.0253036  -0.0009565
   54  -0.0286313   0.0007115  -0.0619136   0.0309213  -0.0009565   0.0614343
   55  -0.2001924  -0.0008250   0.0655850  -0.0133786  -0.0004808   0.0260598
   56  -0.0022355  -0.0641354   0.0040720   0.0001892   0.0035737  -0.0002234
   57   0.1288685   0.0038468  -0.2605825  -0.0047529  -0.0000735   0.0074002
   58   0.0114431  -0.0004747   0.0185303   0.0007881  -0.0000028  -0.0005789
   59   0.0002343   0.0029620   0.0003981  -0.0000350  -0.0038860  -0.0000977
   60  -0.0124627   0.0005371  -0.0179116   0.0002177  -0.0001135   0.0008685
   61  -0.0394705  -0.0013399   0.0690186  -0.0000954  -0.0000608   0.0030182
   62  -0.0003322   0.0084063  -0.0011515  -0.0000409   0.0068871   0.0002291
   63   0.0227251  -0.0008971   0.0448443   0.0036535   0.0002015  -0.0037864
   64  -0.0053804   0.0000851  -0.0019163  -0.0007281  -0.0000200   0.0012821
   65   0.0000642   0.0068636   0.0001721   0.0000096   0.0000620  -0.0000044
   66  -0.0012345   0.0001396   0.0013829  -0.0002990   0.0000012   0.0001858
           55          56          57          58          59          60
    1   0.0026686  -0.0000049  -0.0018212  -0.0000924  -0.0000083   0.0001007
    2   0.0000713   0.0069531   0.0002907   0.0000322   0.0001328   0.0000068
    3  -0.0022209   0.0002619  -0.0044585  -0.0012219   0.0000170  -0.0000263
    4  -0.0005688  -0.0010433  -0.0004262  -0.0002354  -0.0000362  -0.0000465
    5  -0.0004266  -0.0003473  -0.0006120  -0.0002747   0.0001465  -0.0000916
    6   0.0002009  -0.0002841   0.0000925  -0.0000064   0.0000190  -0.0000137
    7   0.0004334  -0.0000417   0.0002266   0.0000723  -0.0000136  -0.0000084
    8  -0.0001334   0.0000616   0.0003137   0.0001169  -0.0001283   0.0000317
    9   0.0003741   0.0001078  -0.0001906  -0.0000205   0.0000001  -0.0000049
   10  -0.0000881   0.0000232   0.0000280   0.0000513  -0.0000038   0.0000242
   11   0.0000073   0.0002083  -0.0000170  -0.0000392   0.0000132  -0.0000214
   12   0.0000324   0.0000492   0.0001996   0.0000808   0.0000383  -0.0000037
   13  -0.0000134  -0.0001534   0.0000130  -0.0000533   0.0000104  -0.0000277
   14   0.0000472   0.0000549   0.0000010   0.0000582  -0.0000114   0.0000260
   15  -0.0000195   0.0000243   0.0000180  -0.0000029  -0.0000079   0.0000008
   16   0.0000015   0.0000075  -0.0001658  -0.0000821   0.0000029  -0.0000159
   17   0.0000025   0.0000710  -0.0000019   0.0000000  -0.0000303  -0.0000005
   18  -0.0000140   0.0000181  -0.0001144  -0.0000283  -0.0000022   0.0000013
   19   0.0000059  -0.0000015   0.0000149   0.0000040  -0.0000001   0.0000011
   20  -0.0000005   0.0000058  -0.0000005  -0.0000000  -0.0000011  -0.0000001
   21  -0.0000023  -0.0000013   0.0000263   0.0000016   0.0000001  -0.0000012
   22  -0.0000853  -0.0000188   0.0000209   0.0000526  -0.0000023   0.0000250
   23  -0.0000091   0.0002018   0.0000345   0.0000400   0.0000098   0.0000217
   24   0.0000473  -0.0001036   0.0001838   0.0000775  -0.0000351  -0.0000056
   25  -0.0000070   0.0001497   0.0000215  -0.0000523  -0.0000081  -0.0000282
   26  -0.0000510   0.0000570   0.0000017  -0.0000596  -0.0000092  -0.0000274
   27  -0.0000232  -0.0000220   0.0000179  -0.0000032   0.0000071   0.0000009
   28  -0.0006114   0.0010813  -0.0003367  -0.0002334   0.0000408  -0.0000462
   29   0.0004543  -0.0004096   0.0005917   0.0002754   0.0001439   0.0001005
   30   0.0002447   0.0002901   0.0001103  -0.0000002  -0.0000191  -0.0000117
   31   0.0005361  -0.0000033   0.0002094   0.0000774   0.0000181  -0.0000076
   32   0.0002229   0.0000871  -0.0003520  -0.0001180  -0.0001265  -0.0000398
   33   0.0004092  -0.0001206  -0.0002122  -0.0000204   0.0000011  -0.0000049
   34  -0.0142829   0.0008432  -0.0342565  -0.0051093   0.0000434   0.0000612
   35   0.0018591   0.0075140  -0.0002344   0.0000284   0.0068855   0.0001215
   36  -0.0828055  -0.0000275   0.0197090   0.0000686   0.0001029   0.0019756
   37  -0.0622460  -0.0004282   0.0276284  -0.0012702  -0.0000079   0.0009009
   38  -0.0003916  -0.0070476  -0.0000079  -0.0000164  -0.0005505  -0.0000255
   39   0.0272668   0.0000166  -0.0108977   0.0009149  -0.0000282   0.0004072
   40   0.0014514   0.0000361  -0.0018729   0.0002015  -0.0000018  -0.0001429
   41  -0.0000163  -0.0006264   0.0000359  -0.0000047  -0.0008091  -0.0000181
   42  -0.0007189   0.0000284  -0.0019899  -0.0000603  -0.0000171  -0.0000218
   43   0.0631718   0.0000369  -0.0104070  -0.0015814  -0.0000568   0.0039980
   44  -0.0009593   0.0086604   0.0014738  -0.0000312   0.0067829   0.0001945
   45   0.0349025   0.0013518  -0.0564569   0.0034310   0.0001766  -0.0021550
   46  -0.0002532   0.0001031  -0.0030173   0.0004036   0.0000138  -0.0006510
   47   0.0001075   0.0070283   0.0002470  -0.0000196   0.0001637   0.0000251
   48  -0.0035249   0.0002492  -0.0033788   0.0008774   0.0000194  -0.0008681
   49  -0.2001924  -0.0022355   0.1288685   0.0114431   0.0002343  -0.0124627
   50  -0.0008250  -0.0641354   0.0038468  -0.0004747   0.0029620   0.0005371
   51   0.0655850   0.0040720  -0.2605825   0.0185303   0.0003981  -0.0179116
   52  -0.0133786   0.0001892  -0.0047529   0.0007881  -0.0000350   0.0002177
   53  -0.0004808   0.0035737  -0.0000735  -0.0000028  -0.0038860  -0.0001135
   54   0.0260598  -0.0002234   0.0074002  -0.0005789  -0.0000977   0.0008685
   55   0.6729337  -0.0030349   0.0305955  -0.1028087   0.0026830  -0.1020449
   56  -0.0030349   0.1330667  -0.0138945   0.0026928  -0.0361153   0.0066037
   57   0.0305955  -0.0138945   0.7274749  -0.1019598   0.0066131  -0.2940469
   58  -0.1028087   0.0026928  -0.1019598   0.1054314  -0.0028918   0.1093609
   59   0.0026830  -0.0361153   0.0066131  -0.0028918   0.0255085  -0.0072659
   60  -0.1020449   0.0066037  -0.2940469   0.1093609  -0.0072659   0.3105162
   61  -0.3338246   0.0023982  -0.0551696  -0.0079165   0.0000182   0.0010871
   62   0.0006357  -0.0627846   0.0018967   0.0007265   0.0030330   0.0000517
   63   0.0099021   0.0016672  -0.1297140  -0.0297794   0.0002009   0.0006025
   64  -0.0128423  -0.0005952   0.0265581   0.0009096   0.0000008  -0.0002948
   65   0.0002378   0.0039231  -0.0001546  -0.0000374  -0.0041142  -0.0001166
   66  -0.0042446  -0.0000639   0.0068100   0.0003392  -0.0001204   0.0007023
           61          62          63          64          65          66
    1  -0.0219018   0.0003632  -0.0102506   0.0008885  -0.0000217   0.0015470
    2   0.0006953   0.0040482   0.0000662   0.0000099  -0.0037139  -0.0000987
    3  -0.0304408  -0.0000037   0.0011864  -0.0005697  -0.0000616   0.0007539
    4  -0.0008879  -0.0003482   0.0022901   0.0002735   0.0006692  -0.0003397
    5  -0.0030325  -0.0013032  -0.0010286   0.0003240   0.0005375   0.0002039
    6  -0.0006696  -0.0006282  -0.0003203  -0.0000519   0.0002246   0.0000439
    7   0.0004057   0.0014345   0.0001544  -0.0000742  -0.0001453  -0.0000420
    8   0.0011119  -0.0005157  -0.0002370  -0.0001194  -0.0002148   0.0000521
    9  -0.0008301   0.0005253   0.0000832  -0.0000881   0.0000068  -0.0000543
   10   0.0000131  -0.0000812  -0.0002674  -0.0001254   0.0000901  -0.0001192
   11  -0.0002551   0.0000728   0.0000424   0.0000525  -0.0001089   0.0001927
   12   0.0009582  -0.0002145  -0.0001308   0.0000288  -0.0000847  -0.0000799
   13  -0.0002457   0.0000591   0.0002435   0.0000428   0.0000733   0.0000362
   14   0.0002508   0.0000597  -0.0001843  -0.0000504  -0.0000917  -0.0000665
   15   0.0000509   0.0000400   0.0000225   0.0000036   0.0000132   0.0000013
   16  -0.0005107  -0.0000277   0.0004757   0.0000524  -0.0000017   0.0000734
   17   0.0000029   0.0000834   0.0000097  -0.0000032  -0.0000573  -0.0000065
   18  -0.0002430  -0.0000243   0.0001306  -0.0000141  -0.0000000  -0.0000061
   19   0.0000320   0.0000014  -0.0000098  -0.0000052   0.0000005  -0.0000042
   20  -0.0000004   0.0000046   0.0000007  -0.0000001  -0.0000113  -0.0000008
   21   0.0000806   0.0000031  -0.0000325  -0.0000010   0.0000003   0.0000020
   22   0.0000357   0.0001253  -0.0002487  -0.0001342  -0.0000846  -0.0001346
   23   0.0002627   0.0000770  -0.0000475  -0.0000520  -0.0001031  -0.0001960
   24   0.0009311   0.0002565  -0.0001310   0.0000366   0.0000909  -0.0000746
   25  -0.0002372  -0.0000720   0.0002385   0.0000421  -0.0000719   0.0000322
   26  -0.0002468   0.0000529   0.0001934   0.0000517  -0.0000928   0.0000615
   27   0.0000493  -0.0000467   0.0000240   0.0000034  -0.0000131   0.0000016
   28  -0.0008108   0.0002091   0.0023176   0.0002828  -0.0006950  -0.0003734
   29   0.0029684  -0.0014257   0.0009634  -0.0003235   0.0005852  -0.0001526
   30  -0.0006738   0.0006299  -0.0002857  -0.0000703  -0.0002418   0.0000362
   31   0.0003113  -0.0015683   0.0000503  -0.0000614   0.0002067  -0.0000039
   32  -0.0012022  -0.0006769   0.0001924   0.0001290  -0.0001877  -0.0000680
   33  -0.0008846  -0.0006076   0.0000526  -0.0000762   0.0000400  -0.0000315
   34  -0.1500817   0.0023598  -0.1013547   0.0095289  -0.0004269   0.0175372
   35   0.0008908  -0.0612710   0.0049910   0.0002497   0.0035162   0.0004928
   36  -0.0350654   0.0048858  -0.2780247  -0.0121960   0.0005631  -0.0190307
   37   0.0649839  -0.0011352   0.0418195  -0.0002228   0.0001006  -0.0029491
   38   0.0001455   0.0094213   0.0013271   0.0000544   0.0063166   0.0002070
   39  -0.0160256   0.0015979  -0.0604320  -0.0021689   0.0001648  -0.0023130
   40  -0.0021711   0.0000234   0.0005990   0.0001637  -0.0000047   0.0002351
   41  -0.0001139   0.0042244   0.0001317   0.0000256   0.0002107   0.0000353
   42   0.0069895   0.0001068  -0.0002419  -0.0011642   0.0000406  -0.0015134
   43  -0.0457384   0.0008626  -0.0322046  -0.0004544  -0.0000173  -0.0008313
   44   0.0008015  -0.0058776   0.0004493   0.0000170  -0.0009078  -0.0000212
   45  -0.0310748   0.0004772  -0.0231992  -0.0009550  -0.0000307  -0.0000104
   46  -0.0005094   0.0000211  -0.0010230   0.0000384  -0.0000064   0.0000737
   47   0.0000264  -0.0010195  -0.0000147  -0.0000038  -0.0007031  -0.0000169
   48  -0.0009132  -0.0000155  -0.0000296   0.0000867  -0.0000161  -0.0000135
   49  -0.0394705  -0.0003322   0.0227251  -0.0053804   0.0000642  -0.0012345
   50  -0.0013399   0.0084063  -0.0008971   0.0000851   0.0068636   0.0001396
   51   0.0690186  -0.0011515   0.0448443  -0.0019163   0.0001721   0.0013829
   52  -0.0000954  -0.0000409   0.0036535  -0.0007281   0.0000096  -0.0002990
   53  -0.0000608   0.0068871   0.0002015  -0.0000200   0.0000620   0.0000012
   54   0.0030182   0.0002291  -0.0037864   0.0012821  -0.0000044   0.0001858
   55  -0.3338246   0.0006357   0.0099021  -0.0128423   0.0002378  -0.0042446
   56   0.0023982  -0.0627846   0.0016672  -0.0005952   0.0039231  -0.0000639
   57  -0.0551696   0.0018967  -0.1297140   0.0265581  -0.0001546   0.0068100
   58  -0.0079165   0.0007265  -0.0297794   0.0009096  -0.0000374   0.0003392
   59   0.0000182   0.0030330   0.0002009   0.0000008  -0.0041142  -0.0001204
   60   0.0010871   0.0000517   0.0006025  -0.0002948  -0.0001166   0.0007023
   61   0.6952936  -0.0003260  -0.0434302  -0.1566740  -0.0029952   0.1332366
   62  -0.0003260   0.1353320  -0.0123230  -0.0028885  -0.0368301   0.0043146
   63  -0.0434302  -0.0123230   0.6876643   0.1341021   0.0042962  -0.2382788
   64  -0.1566740  -0.0028885   0.1341021   0.1644798   0.0030563  -0.1425351
   65  -0.0029952  -0.0368301   0.0042962   0.0030563   0.0251218  -0.0048890
   66   0.1332366   0.0043146  -0.2382788  -0.1425351  -0.0048890   0.2514865
 **********************************************************************
 **                                                                  **
 **                       VIBRATIONAL ANALYSIS                       **
 **                       --------------------                       **
 **                                                                  **
 **        VIBRATIONAL FREQUENCIES (CM**-1) AND NORMAL MODES         **
 **     FORCE CONSTANTS (mDYN/ANGSTROM) AND REDUCED MASSES (AMU)     **
 **                  INFRARED INTENSITIES (KM/MOL)                   **
 **                                                                  **
 **********************************************************************


 Mode:                 1                      2                      3
 Frequency:        23.50                  45.46                  60.10
 Force Cnst:      0.0042                 0.0166                 0.0148
 Red. Mass:      12.7658                13.6398                 6.9759
 IR Active:          YES                    YES                    YES
 IR Intens:        0.185                  0.265                  0.589
 Raman Active:       YES                    YES                    YES
               X      Y      Z        X      Y      Z        X      Y      Z
 C         -0.000 -0.040 -0.002   -0.017 -0.000 -0.150    0.000 -0.108 -0.001
 C          0.010 -0.036 -0.060   -0.021 -0.000 -0.108    0.044 -0.080  0.001
 Cl         0.023 -0.042 -0.109   -0.009  0.000 -0.250    0.102 -0.114  0.012
 C          0.011 -0.030 -0.068   -0.035 -0.001  0.065    0.046 -0.024 -0.003
 Cl         0.025 -0.025 -0.160   -0.048 -0.003  0.208    0.113  0.017 -0.008
 C         -0.000 -0.027  0.000   -0.043 -0.002  0.161   -0.000  0.002 -0.001
 H         -0.001 -0.022  0.001   -0.055 -0.003  0.310   -0.000  0.043 -0.001
 C         -0.012 -0.031  0.068   -0.036 -0.001  0.064   -0.046 -0.025  0.001
 Cl        -0.027 -0.027  0.162   -0.049 -0.001  0.205   -0.114  0.015  0.006
 C         -0.011 -0.037  0.058   -0.021 -0.001 -0.109   -0.043 -0.081 -0.003
 Cl        -0.025 -0.045  0.110   -0.011  0.001 -0.252   -0.101 -0.115 -0.011
 C         -0.000 -0.054 -0.003   -0.022 -0.001 -0.077    0.000 -0.087 -0.002
 C          0.001  0.127  0.001    0.091 -0.000  0.012   -0.001  0.061  0.000
 Cl         0.004  0.429  0.007    0.267  0.001 -0.059   -0.004 -0.003  0.000
 C          0.001  0.085  0.001    0.078  0.001  0.160   -0.000  0.301  0.004
 H          0.001  0.226  0.004    0.169  0.002  0.224   -0.001  0.435  0.006
 C         -0.000 -0.140 -0.005   -0.052  0.004  0.216    0.002  0.378  0.005
 H         -0.000 -0.175 -0.006   -0.064  0.006  0.326    0.004  0.582  0.007
 C         -0.001 -0.314 -0.008   -0.168  0.004  0.131    0.003  0.190  0.002
 H         -0.001 -0.484 -0.013   -0.273  0.006  0.176    0.005  0.238  0.002
 C         -0.000 -0.272 -0.007   -0.150  0.001 -0.016    0.002 -0.042 -0.001
 H         -0.001 -0.416 -0.011   -0.242  0.002 -0.084    0.003 -0.155 -0.003
 TransDip  -0.000 -0.014 -0.000   -0.009  0.000  0.014    0.000  0.025  0.000

 Mode:                 4                      5                      6
 Frequency:        70.27                 100.62                 147.80
 Force Cnst:      0.0986                 0.1265                 0.0650
 Red. Mass:      33.8911                21.2043                 5.0474
 IR Active:          YES                    YES                    YES
 IR Intens:        0.001                  0.076                  0.102
 Raman Active:       YES                    YES                    YES
               X      Y      Z        X      Y      Z        X      Y      Z
 C         -0.000 -0.016 -0.002   -0.008  0.001 -0.231   -0.001 -0.038  0.001
 C          0.012 -0.012 -0.096   -0.030 -0.002 -0.096    0.004 -0.040  0.008
 Cl         0.057 -0.018 -0.499   -0.089  0.010  0.354    0.035 -0.061  0.007
 C         -0.002 -0.007  0.085   -0.031 -0.002 -0.106    0.007 -0.027  0.005
 Cl        -0.027 -0.006  0.469   -0.061 -0.012  0.078    0.038 -0.012  0.000
 C         -0.001 -0.004 -0.001   -0.025  0.001 -0.178   -0.000 -0.022  0.001
 H         -0.001  0.001 -0.001   -0.024  0.001 -0.188   -0.000 -0.014  0.001
 C          0.001 -0.006 -0.086   -0.031  0.002 -0.106   -0.008 -0.027 -0.004
 Cl         0.026 -0.000 -0.469   -0.062  0.010  0.079   -0.037 -0.013 -0.003
 C         -0.013 -0.014  0.096   -0.029  0.001 -0.098   -0.005 -0.040 -0.007
 Cl        -0.057 -0.026  0.504   -0.087 -0.017  0.346   -0.032 -0.059 -0.009
 C         -0.000 -0.013 -0.002    0.002  0.002 -0.247   -0.001  0.012  0.000
 C          0.000  0.018 -0.001    0.100 -0.002 -0.182   -0.001 -0.110 -0.003
 Cl         0.003  0.069 -0.001    0.354  0.003 -0.296   -0.000  0.163  0.003
 C          0.000  0.031 -0.000    0.093 -0.002 -0.052   -0.002 -0.262 -0.006
 H          0.001  0.059  0.001    0.164 -0.005 -0.001   -0.003 -0.443 -0.010
 C         -0.000  0.012 -0.001   -0.005  0.003 -0.013   -0.001 -0.080 -0.002
 H         -0.000  0.022 -0.000   -0.013  0.003  0.072   -0.002 -0.164 -0.004
 C         -0.001 -0.016 -0.002   -0.098  0.008 -0.083    0.000  0.278  0.006
 H         -0.001 -0.028 -0.002   -0.187  0.012 -0.045    0.001  0.513  0.012
 C         -0.000 -0.027 -0.002   -0.080  0.007 -0.206    0.000  0.273  0.006
 H         -0.001 -0.047 -0.003   -0.150  0.010 -0.258    0.001  0.478  0.010
 TransDip  -0.000  0.001 -0.000   -0.009  0.000 -0.000   -0.000  0.010  0.000

 Mode:                 7                      8                      9
 Frequency:       160.46                 180.04                 201.07
 Force Cnst:      0.1795                 0.2104                 0.7173
 Red. Mass:      11.8343                11.0165                30.1147
 IR Active:          YES                    YES                    YES
 IR Intens:        0.125                  0.562                  0.010
 Raman Active:       YES                    YES                    YES
               X      Y      Z        X      Y      Z        X      Y      Z
 C          0.013 -0.000  0.135   -0.084  0.000 -0.053   -0.023  0.002 -0.039
 C         -0.024 -0.003  0.181   -0.042 -0.002  0.038    0.052  0.037  0.002
 Cl        -0.091  0.044 -0.021    0.107 -0.091  0.043    0.431 -0.174  0.050
 C         -0.039 -0.011  0.293   -0.044  0.016  0.163    0.042  0.029  0.040
 Cl        -0.081 -0.055 -0.178    0.164  0.137 -0.077   -0.375 -0.241 -0.053
 C         -0.051 -0.003  0.452   -0.065 -0.002  0.290    0.115  0.001  0.082
 H         -0.053 -0.003  0.482   -0.072 -0.003  0.354    0.115 -0.000  0.104
 C         -0.040  0.008  0.293   -0.043 -0.018  0.163    0.044 -0.027  0.038
 Cl        -0.081  0.056 -0.177    0.169 -0.135 -0.077   -0.371  0.236 -0.048
 C         -0.025  0.001  0.181   -0.042  0.002  0.037    0.054 -0.034 -0.001
 Cl        -0.091 -0.043 -0.023    0.101  0.090  0.043    0.421  0.176  0.052
 C          0.058 -0.001 -0.002   -0.126  0.002 -0.104   -0.043  0.004 -0.044
 C          0.063 -0.001 -0.016   -0.106  0.003 -0.078   -0.040  0.005 -0.033
 Cl         0.191 -0.000 -0.068   -0.036  0.001 -0.126   -0.042 -0.001 -0.041
 C          0.070  0.002 -0.037   -0.119  0.003  0.027   -0.047  0.003  0.014
 H          0.038  0.003 -0.059   -0.044  0.003  0.080   -0.009  0.004  0.041
 C          0.119  0.003 -0.064   -0.214 -0.001  0.072   -0.094 -0.002  0.039
 H          0.122  0.006 -0.094   -0.220 -0.001  0.135   -0.098 -0.005  0.070
 C          0.137  0.001 -0.053   -0.266 -0.004  0.033   -0.118 -0.005  0.022
 H          0.149  0.002 -0.058   -0.319 -0.007  0.056   -0.142 -0.010  0.032
 C          0.131 -0.001 -0.026   -0.242 -0.002 -0.062   -0.106  0.000 -0.023
 H          0.167 -0.002  0.001   -0.323 -0.003 -0.123   -0.147 -0.002 -0.054
 TransDip   0.003 -0.000  0.011   -0.020 -0.000  0.013   -0.001 -0.000  0.003

 Mode:                10                     11                     12
 Frequency:       215.98                 256.95                 281.25
 Force Cnst:      0.8733                 0.4170                 0.2561
 Red. Mass:      31.7758                10.7196                 5.4958
 IR Active:          YES                    YES                    YES
 IR Intens:        0.189                  0.198                  0.216
 Raman Active:       YES                    YES                    YES
               X      Y      Z        X      Y      Z        X      Y      Z
 C          0.000 -0.093 -0.003   -0.120 -0.002  0.218    0.001  0.011  0.005
 C         -0.026 -0.142 -0.006   -0.154 -0.042  0.131   -0.039 -0.028 -0.002
 Cl        -0.462  0.066 -0.040    0.047 -0.197 -0.038    0.022 -0.083  0.002
 C          0.008 -0.149  0.003   -0.155  0.009 -0.051   -0.029 -0.018 -0.003
 Cl         0.449  0.082  0.037   -0.027  0.138  0.026    0.027  0.010  0.002
 C          0.002 -0.118  0.008   -0.168  0.000 -0.219    0.003 -0.031 -0.003
 H          0.001 -0.125  0.011   -0.157  0.001 -0.384    0.004 -0.067 -0.007
 C         -0.005 -0.150  0.002   -0.154 -0.010 -0.050    0.034 -0.017  0.003
 Cl        -0.453  0.078 -0.040   -0.027 -0.137  0.024   -0.025  0.014 -0.001
 C          0.030 -0.143  0.003   -0.153  0.038  0.132    0.043 -0.029  0.009
 Cl         0.470  0.075  0.042    0.047  0.198 -0.035   -0.024 -0.090 -0.005
 C         -0.001 -0.018 -0.002   -0.050  0.001  0.120   -0.001  0.260  0.006
 C         -0.001  0.003 -0.001   -0.070  0.001  0.076   -0.002  0.303  0.005
 Cl        -0.002  0.000 -0.002    0.180 -0.001 -0.013    0.002 -0.053 -0.006
 C         -0.002 -0.007  0.001   -0.058  0.003 -0.042   -0.003  0.199  0.004
 H          0.000 -0.005  0.002   -0.174  0.006 -0.124   -0.003  0.204  0.004
 C         -0.004 -0.029  0.001    0.096  0.001 -0.129   -0.005 -0.207 -0.005
 H         -0.004 -0.049  0.002    0.107  0.000 -0.235   -0.007 -0.559 -0.014
 C         -0.005 -0.012  0.001    0.174 -0.001 -0.076   -0.003 -0.109 -0.002
 H         -0.006 -0.014  0.001    0.245 -0.004 -0.106   -0.003 -0.351 -0.009
 C         -0.004 -0.001 -0.001    0.146  0.001  0.053   -0.002  0.287  0.007
 H         -0.006 -0.009 -0.003    0.266 -0.001  0.143   -0.002  0.390  0.009
 TransDip  -0.000  0.014  0.000   -0.008  0.000 -0.012   -0.000 -0.015 -0.000

 Mode:                13                     14                     15
 Frequency:       299.43                 320.23                 346.33
 Force Cnst:      0.4956                 1.4362                 0.8828
 Red. Mass:       9.3818                23.7705                12.4924
 IR Active:          YES                    YES                    YES
 IR Intens:        0.246                  0.000                  0.002
 Raman Active:       YES                    YES                    YES
               X      Y      Z        X      Y      Z        X      Y      Z
 C          0.027  0.002 -0.304   -0.000 -0.096  0.004    0.001 -0.003 -0.001
 C         -0.048 -0.046 -0.272   -0.166 -0.140  0.008    0.036 -0.001 -0.488
 Cl        -0.022 -0.131  0.047   -0.191 -0.304 -0.021   -0.009 -0.010  0.075
 C         -0.084 -0.008 -0.016   -0.182  0.153  0.005    0.038  0.006 -0.494
 Cl        -0.028  0.063 -0.020   -0.213  0.337 -0.018   -0.010  0.004  0.077
 C         -0.134 -0.002  0.259    0.001  0.092 -0.002   -0.000  0.002  0.001
 H         -0.159 -0.007  0.563    0.003 -0.166 -0.008   -0.000 -0.003  0.002
 C         -0.080  0.009 -0.019    0.183  0.156 -0.001   -0.038  0.001  0.495
 Cl        -0.025 -0.058 -0.020    0.210  0.342  0.022    0.010  0.008 -0.077
 C         -0.044  0.046 -0.275    0.169 -0.139 -0.001   -0.036 -0.006  0.487
 Cl        -0.022  0.122  0.050    0.196 -0.305  0.015    0.008 -0.003 -0.075
 C          0.080  0.008 -0.067   -0.001 -0.052  0.000    0.001  0.001 -0.001
 C          0.184  0.009  0.024   -0.003 -0.100 -0.002    0.002  0.014 -0.000
 Cl        -0.063 -0.005  0.195    0.001  0.013 -0.002   -0.001  0.000  0.000
 C          0.200  0.006 -0.007   -0.003 -0.089 -0.001    0.002 -0.019  0.000
 H          0.189  0.006 -0.015   -0.003 -0.118 -0.002    0.003 -0.052  0.000
 C          0.171 -0.009  0.007   -0.002  0.087  0.002    0.001  0.001  0.001
 H          0.165 -0.023  0.067   -0.001  0.228  0.004    0.000 -0.004  0.002
 C          0.092 -0.002 -0.045   -0.001  0.029  0.002   -0.000  0.018  0.001
 H          0.044 -0.008 -0.024    0.000  0.098  0.003   -0.001  0.037  0.002
 C          0.076  0.012 -0.063   -0.001 -0.127 -0.002   -0.000 -0.009 -0.001
 H          0.096  0.015 -0.048   -0.001 -0.205 -0.004   -0.001 -0.015 -0.002
 TransDip   0.013 -0.000  0.009   -0.000 -0.000 -0.000    0.000  0.001 -0.000

 Mode:                16                     17                     18
 Frequency:       349.70                 387.51                 434.84
 Force Cnst:      1.9204                 0.5369                 1.0949
 Red. Mass:      26.6531                 6.0688                 9.8283
 IR Active:          YES                    YES                    YES
 IR Intens:        0.006                  1.460                  8.667
 Raman Active:       YES                    YES                    YES
               X      Y      Z        X      Y      Z        X      Y      Z
 C          0.080  0.000  0.057    0.048  0.001  0.026   -0.060  0.002 -0.084
 C         -0.019 -0.182  0.097   -0.013 -0.011  0.190   -0.033  0.017  0.144
 Cl        -0.174 -0.348 -0.028   -0.006 -0.016 -0.019    0.019  0.028 -0.010
 C          0.042 -0.187  0.033   -0.022  0.013  0.082   -0.017 -0.008  0.105
 Cl         0.202 -0.383  0.013   -0.044  0.068 -0.006    0.034 -0.044 -0.003
 C         -0.074 -0.000 -0.087   -0.001  0.001 -0.172    0.003  0.000 -0.146
 H         -0.057  0.001 -0.209    0.022  0.002 -0.465    0.028  0.001 -0.445
 C          0.041  0.186  0.024   -0.021 -0.015  0.081   -0.015  0.006  0.106
 Cl         0.196  0.385  0.020   -0.044 -0.068 -0.007    0.032  0.044 -0.003
 C         -0.020  0.180  0.088   -0.012  0.008  0.189   -0.030 -0.019  0.144
 Cl        -0.178  0.347 -0.021   -0.006  0.015 -0.019    0.019 -0.029 -0.010
 C          0.051  0.000 -0.042    0.122  0.003 -0.172   -0.094  0.003 -0.175
 C          0.033 -0.000 -0.059    0.220  0.002 -0.121    0.053 -0.002 -0.009
 Cl        -0.058  0.002 -0.077   -0.129  0.002 -0.045    0.124 -0.007  0.319
 C          0.030 -0.002  0.031    0.246 -0.000  0.069    0.043  0.003 -0.173
 H          0.104 -0.004  0.083    0.390 -0.001  0.168   -0.034  0.006 -0.226
 C         -0.035  0.000  0.077    0.103 -0.005  0.173   -0.063  0.004 -0.177
 H         -0.038  0.002  0.110    0.091 -0.009  0.301   -0.082  0.002 -0.013
 C         -0.051 -0.002  0.064   -0.026 -0.003  0.075   -0.208  0.007 -0.278
 H         -0.083 -0.001  0.078   -0.176 -0.004  0.140   -0.246  0.007 -0.264
 C         -0.030 -0.002 -0.014    0.005  0.004 -0.135   -0.197  0.005 -0.213
 H         -0.099 -0.002 -0.066   -0.112  0.009 -0.222   -0.178  0.005 -0.203
 TransDip  -0.002 -0.000  0.001    0.038  0.000 -0.007   -0.049  0.002 -0.080

 Mode:                19                     20                     21
 Frequency:       453.38                 511.31                 529.90
 Force Cnst:      0.4242                 0.7381                 1.9735
 Red. Mass:       3.5023                 4.7919                11.9285
 IR Active:          YES                    YES                    YES
 IR Intens:        2.554                  0.961                 14.310
 Raman Active:       YES                    YES                    YES
               X      Y      Z        X      Y      Z        X      Y      Z
 C          0.001  0.066  0.001   -0.001 -0.143 -0.004    0.191 -0.002  0.008
 C         -0.046  0.024  0.003    0.107 -0.056  0.012    0.220 -0.022  0.019
 Cl         0.018 -0.014  0.000   -0.030  0.015 -0.004   -0.129 -0.151 -0.011
 C         -0.040 -0.021  0.004    0.107  0.053  0.018    0.266  0.094  0.031
 Cl         0.023 -0.007  0.001   -0.034 -0.004 -0.004   -0.099  0.124 -0.008
 C          0.000 -0.046  0.000   -0.003  0.123 -0.002    0.446  0.007  0.031
 H          0.001 -0.087  0.000   -0.003  0.252 -0.008    0.452  0.011  0.015
 C          0.041 -0.020 -0.004   -0.112  0.053 -0.012    0.261 -0.088  0.027
 Cl        -0.024 -0.008 -0.001    0.036 -0.002  0.003   -0.096 -0.126 -0.009
 C          0.047  0.025 -0.003   -0.110 -0.058 -0.010    0.214  0.022  0.018
 Cl        -0.018 -0.014 -0.000    0.032  0.013  0.004   -0.129  0.150 -0.009
 C          0.000  0.208  0.004   -0.001 -0.213 -0.004    0.079 -0.004  0.032
 C          0.001  0.258  0.005    0.000  0.254  0.006   -0.030  0.002 -0.026
 Cl         0.000 -0.020 -0.000   -0.000 -0.023 -0.001    0.041 -0.001  0.042
 C         -0.000 -0.193 -0.004   -0.000  0.085  0.002   -0.073  0.004 -0.114
 H         -0.001 -0.626 -0.013   -0.001 -0.011  0.000   -0.053  0.003 -0.097
 C          0.001  0.070  0.002   -0.001 -0.220 -0.005   -0.187  0.000 -0.087
 H          0.000  0.025  0.001   -0.002 -0.580 -0.013   -0.191 -0.004 -0.063
 C          0.000  0.108  0.002    0.002  0.234  0.006   -0.105  0.004 -0.018
 H         -0.000  0.112  0.003    0.002  0.485  0.012    0.022  0.008 -0.074
 C         -0.001 -0.197 -0.005    0.000 -0.107 -0.002   -0.085 -0.003  0.078
 H         -0.001 -0.604 -0.015    0.001 -0.178 -0.003   -0.142 -0.002  0.034
 TransDip   0.001 -0.051 -0.001   -0.001 -0.031 -0.001    0.121  0.001 -0.012

 Mode:                22                     23                     24
 Frequency:       584.49                 588.29                 603.76
 Force Cnst:      1.1054                 0.9777                 2.5865
 Red. Mass:       5.4918                 4.7948                12.0431
 IR Active:          YES                    YES                    YES
 IR Intens:        8.621                  0.775                  0.076
 Raman Active:       YES                    YES                    YES
               X      Y      Z        X      Y      Z        X      Y      Z
 C         -0.000 -0.052  0.005   -0.027 -0.002  0.303   -0.001  0.006  0.007
 C          0.129 -0.001  0.024   -0.006  0.001  0.077   -0.047 -0.002  0.501
 Cl        -0.059 -0.058 -0.006   -0.001 -0.001  0.000    0.005  0.002 -0.032
 C          0.182  0.156 -0.001    0.024  0.003 -0.277    0.031 -0.003 -0.500
 Cl        -0.004 -0.072  0.000   -0.001  0.001  0.011   -0.002  0.003  0.032
 C         -0.004  0.291  0.005   -0.007 -0.004  0.185    0.000 -0.012  0.004
 H         -0.006  0.559  0.016   -0.054 -0.011  0.762   -0.001 -0.029  0.019
 C         -0.185  0.154 -0.006    0.028 -0.002 -0.287   -0.029 -0.010  0.487
 Cl         0.006 -0.072 -0.001   -0.001  0.000  0.011    0.002  0.003 -0.031
 C         -0.131 -0.002 -0.022   -0.005 -0.003  0.087    0.047  0.006 -0.496
 Cl         0.060 -0.058  0.005   -0.002  0.002 -0.000   -0.005  0.002  0.032
 C          0.000  0.170  0.002    0.002 -0.004 -0.069    0.000 -0.007 -0.001
 C          0.002  0.013 -0.001    0.057  0.002 -0.056    0.002 -0.002 -0.001
 Cl        -0.000  0.005  0.001    0.003 -0.001  0.029    0.000 -0.001  0.000
 C          0.002 -0.115 -0.003    0.074  0.004 -0.023    0.002  0.012 -0.001
 H          0.002 -0.295 -0.007    0.110  0.008  0.001    0.003  0.033  0.000
 C          0.001  0.161  0.004    0.003 -0.005  0.015   -0.000 -0.015 -0.000
 H          0.002  0.277  0.010   -0.007 -0.012  0.111   -0.001 -0.034  0.002
 C         -0.003 -0.136 -0.005   -0.075  0.006 -0.052   -0.002  0.013 -0.001
 H         -0.005 -0.406 -0.010   -0.149  0.014 -0.021   -0.003  0.024 -0.000
 C         -0.001  0.091 -0.001   -0.045 -0.001 -0.111   -0.001 -0.007 -0.002
 H         -0.002 -0.028 -0.004   -0.083  0.002 -0.141   -0.002 -0.026 -0.003
 TransDip  -0.001  0.094  0.001   -0.019 -0.000  0.021    0.000 -0.009  0.001

 Mode:                25                     26                     27
 Frequency:       648.21                 673.51                 707.58
 Force Cnst:      1.7542                 1.8832                 2.1771
 Red. Mass:       7.0859                 7.0461                 7.3806
 IR Active:          YES                    YES                    YES
 IR Intens:        4.036                 78.176                 15.355
 Raman Active:       YES                    YES                    YES
               X      Y      Z        X      Y      Z        X      Y      Z
 C          0.170 -0.001  0.019    0.000  0.307  0.003   -0.180 -0.001  0.001
 C          0.004 -0.073  0.010   -0.102  0.240 -0.013   -0.038  0.075 -0.014
 Cl         0.024  0.027  0.002   -0.033 -0.102 -0.002   -0.011 -0.014 -0.001
 C         -0.063 -0.076 -0.014   -0.056  0.148  0.001    0.019  0.071  0.015
 Cl        -0.009  0.008 -0.000    0.054 -0.087  0.004    0.015 -0.014  0.001
 C         -0.222 -0.003 -0.012   -0.003  0.132 -0.000    0.168  0.001  0.009
 H         -0.227 -0.004  0.002   -0.003  0.127 -0.002    0.173  0.001 -0.019
 C         -0.064  0.072 -0.014    0.053  0.150  0.003    0.020 -0.071  0.014
 Cl        -0.008 -0.006 -0.000   -0.053 -0.088 -0.005    0.014  0.014  0.001
 C          0.002  0.069  0.012    0.100  0.243  0.013   -0.037 -0.075 -0.015
 Cl         0.023 -0.025  0.001    0.035 -0.102  0.001   -0.011  0.014 -0.001
 C          0.227 -0.004  0.141    0.002  0.016  0.002   -0.185 -0.004  0.172
 C          0.176  0.001 -0.032    0.000 -0.153 -0.003    0.128 -0.006  0.275
 Cl         0.004  0.001 -0.025   -0.000 -0.000 -0.000   -0.046  0.002 -0.110
 C          0.175  0.005 -0.291    0.001  0.129  0.001    0.265 -0.000 -0.035
 H          0.295 -0.002 -0.206    0.003  0.510  0.010    0.061  0.007 -0.182
 C         -0.244  0.005 -0.117   -0.003 -0.176 -0.005    0.252 -0.001 -0.028
 H         -0.267 -0.000  0.105   -0.002 -0.119 -0.003    0.215 -0.008  0.344
 C         -0.120 -0.001  0.027    0.001  0.139  0.004   -0.124  0.007 -0.261
 H          0.240 -0.003 -0.128    0.005  0.500  0.012   -0.120  0.008 -0.260
 C         -0.124 -0.007  0.333   -0.001 -0.150  0.000   -0.203 -0.003  0.167
 H         -0.199 -0.005  0.279   -0.001 -0.051  0.002    0.063 -0.010  0.368
 TransDip   0.063 -0.003  0.010   -0.001  0.283  0.003    0.003 -0.002  0.125

 Mode:                28                     29                     30
 Frequency:       748.53                 756.20                 778.14
 Force Cnst:      3.2682                 0.5493                 0.8486
 Red. Mass:       9.9001                 1.6305                 2.3787
 IR Active:          YES                    YES                    YES
 IR Intens:        0.635                 51.877                  1.060
 Raman Active:       YES                    YES                    YES
               X      Y      Z        X      Y      Z        X      Y      Z
 C         -0.031 -0.009  0.614   -0.001  0.024  0.006    0.002 -0.072 -0.004
 C          0.039 -0.011 -0.378   -0.010  0.022 -0.002    0.035 -0.080  0.003
 Cl         0.000  0.002  0.013   -0.002 -0.006 -0.000    0.005  0.018  0.001
 C         -0.016 -0.012  0.216   -0.011  0.007  0.000    0.038 -0.025  0.002
 Cl        -0.002  0.002 -0.003    0.003 -0.004  0.000   -0.011  0.012 -0.001
 C         -0.007  0.000 -0.121    0.000  0.001 -0.001   -0.002  0.004  0.001
 H          0.009  0.004 -0.329    0.000 -0.011 -0.003   -0.002  0.053  0.001
 C         -0.021  0.004  0.215    0.010  0.008  0.004   -0.037 -0.024 -0.004
 Cl        -0.000 -0.000 -0.003   -0.003 -0.004 -0.000    0.011  0.012  0.001
 C          0.034  0.007 -0.378    0.010  0.022 -0.005   -0.033 -0.079  0.000
 Cl        -0.000 -0.000  0.013    0.002 -0.006  0.001   -0.005  0.018 -0.001
 C          0.016  0.010 -0.024    0.000 -0.094 -0.002   -0.000  0.254  0.006
 C          0.035 -0.009 -0.077    0.001  0.154  0.003   -0.001 -0.091 -0.001
 Cl         0.004  0.000  0.018    0.000 -0.007  0.000   -0.000  0.000 -0.000
 C          0.060  0.006 -0.028    0.000 -0.091 -0.002   -0.000 -0.006  0.001
 H          0.122  0.003  0.013    0.001  0.161  0.003    0.001  0.632  0.013
 C         -0.020 -0.003  0.024   -0.000 -0.006 -0.000    0.001 -0.132 -0.003
 H         -0.031 -0.028  0.125    0.003  0.577  0.013    0.004  0.474  0.011
 C         -0.069  0.009 -0.038   -0.001 -0.115 -0.003   -0.000  0.025 -0.000
 H         -0.152 -0.017 -0.006    0.000  0.510  0.013    0.000  0.489  0.012
 C         -0.016  0.000 -0.111   -0.000 -0.005 -0.001   -0.001 -0.079 -0.002
 H         -0.067 -0.032 -0.152   -0.001  0.569  0.011    0.000 -0.108 -0.002
 TransDip  -0.014 -0.006 -0.021    0.000  0.231  0.005    0.004  0.033  0.003

 Mode:                31                     32                     33
 Frequency:       834.72                 862.65                 878.88
 Force Cnst:      3.1295                 5.3487                 0.6599
 Red. Mass:       7.6233                12.1991                 1.4500
 IR Active:          YES                    YES                    YES
 IR Intens:       17.649                  1.250                  1.362
 Raman Active:       YES                    YES                    YES
               X      Y      Z        X      Y      Z        X      Y      Z
 C          0.297  0.004  0.011    0.004 -0.251 -0.001    0.000  0.006  0.000
 C          0.173 -0.151  0.019   -0.277 -0.312 -0.024   -0.009  0.016 -0.002
 Cl         0.005  0.012 -0.000    0.041  0.085  0.004   -0.000 -0.002  0.000
 C          0.080 -0.188  0.002   -0.292  0.347 -0.020   -0.013  0.009 -0.001
 Cl        -0.037  0.040 -0.003    0.050 -0.094  0.003    0.002 -0.003  0.000
 C         -0.283 -0.003 -0.019   -0.004  0.253  0.000   -0.000 -0.002  0.001
 H         -0.284 -0.002 -0.037   -0.002 -0.236  0.005    0.000 -0.026 -0.005
 C          0.076  0.185  0.005    0.290  0.354  0.026    0.013  0.010  0.000
 Cl        -0.036 -0.039 -0.003   -0.049 -0.095 -0.005   -0.002 -0.003 -0.000
 C          0.168  0.157  0.021    0.284 -0.306  0.020    0.009  0.016  0.002
 Cl         0.006 -0.013 -0.000   -0.042  0.084 -0.002    0.000 -0.002 -0.000
 C         -0.018 -0.006  0.045    0.000 -0.010  0.000    0.000 -0.078 -0.002
 C         -0.087 -0.002  0.159   -0.001  0.000  0.001    0.000  0.060  0.001
 Cl        -0.012  0.001 -0.033   -0.000  0.001 -0.000    0.000 -0.003 -0.000
 C         -0.110 -0.004  0.191   -0.001  0.004  0.002   -0.001 -0.118 -0.002
 H         -0.366 -0.007  0.015   -0.003 -0.068 -0.001    0.002  0.630  0.013
 C          0.206  0.001  0.018    0.002  0.011  0.000   -0.000 -0.034 -0.001
 H          0.195 -0.011  0.090    0.001 -0.037  0.001    0.001  0.279  0.007
 C         -0.121  0.005 -0.257   -0.001 -0.009 -0.003    0.000  0.053  0.001
 H         -0.353  0.002 -0.161   -0.003  0.014 -0.001   -0.002 -0.411 -0.010
 C         -0.099  0.003 -0.074   -0.001 -0.006 -0.001    0.000  0.107  0.002
 H          0.022  0.003  0.006    0.000  0.069  0.002   -0.000 -0.562 -0.012
 TransDip   0.129 -0.001  0.040    0.001  0.036  0.000   -0.000  0.037 -0.001

 Mode:                34                     35                     36
 Frequency:       879.78                 962.43                 999.05
 Force Cnst:      0.6271                 0.7487                 0.7758
 Red. Mass:       1.3750                 1.3718                 1.3192
 IR Active:          YES                    YES                    YES
 IR Intens:       15.540                  0.084                  0.074
 Raman Active:       YES                    YES                    YES
               X      Y      Z        X      Y      Z        X      Y      Z
 C          0.002  0.000 -0.012   -0.000  0.001 -0.000   -0.000  0.000  0.000
 C         -0.000 -0.000  0.008    0.003 -0.009  0.000    0.000 -0.002  0.000
 Cl         0.000 -0.000 -0.001    0.000  0.001 -0.000   -0.000  0.000 -0.000
 C         -0.004 -0.001  0.051    0.005 -0.004  0.000    0.001 -0.001 -0.000
 Cl         0.000  0.000 -0.004   -0.001  0.001 -0.000   -0.000  0.000 -0.000
 C          0.013  0.001 -0.166   -0.000  0.003 -0.000   -0.000  0.001  0.000
 H         -0.080 -0.007  0.980   -0.000  0.017  0.000   -0.000  0.003 -0.000
 C         -0.004 -0.000  0.050   -0.005 -0.004 -0.000   -0.001 -0.000  0.000
 Cl         0.000  0.000 -0.004    0.001  0.001  0.000    0.000  0.000  0.000
 C         -0.001  0.001  0.009   -0.002 -0.009 -0.001   -0.000 -0.002 -0.000
 Cl         0.000 -0.000 -0.001   -0.000  0.001  0.000    0.000  0.000  0.000
 C         -0.000 -0.000 -0.001   -0.000  0.032  0.001   -0.000 -0.001 -0.000
 C         -0.001  0.000  0.003   -0.000  0.018  0.001    0.000  0.003  0.000
 Cl        -0.000 -0.000 -0.000   -0.000 -0.001 -0.000   -0.000  0.001 -0.000
 C         -0.002 -0.001  0.002   -0.000 -0.095 -0.002    0.000  0.051  0.002
 H         -0.005  0.003 -0.001    0.001  0.528  0.010   -0.001 -0.316 -0.006
 C          0.002 -0.000 -0.001    0.000  0.076  0.002   -0.001 -0.106 -0.002
 H          0.002  0.002 -0.004   -0.002 -0.434 -0.009    0.003  0.614  0.014
 C          0.001  0.000  0.000    0.000  0.066  0.002    0.000  0.106  0.002
 H          0.004 -0.002 -0.001   -0.000 -0.363 -0.009   -0.001 -0.613 -0.016
 C         -0.001  0.000  0.004   -0.000 -0.111 -0.003   -0.000 -0.056 -0.001
 H          0.000 -0.003  0.005   -0.001  0.606  0.012    0.000  0.343  0.007
 TransDip  -0.008 -0.001  0.126    0.001  0.009  0.001   -0.000 -0.009  0.000

 Mode:                37                     38                     39
 Frequency:      1043.71                1053.31                1084.16
 Force Cnst:      4.9632                 2.3225                 2.3175
 Red. Mass:       7.7331                 3.5529                 3.3464
 IR Active:          YES                    YES                    YES
 IR Intens:       40.241                 16.051                 42.967
 Raman Active:       YES                    YES                    YES
               X      Y      Z        X      Y      Z        X      Y      Z
 C         -0.163 -0.001 -0.017   -0.022 -0.000  0.018    0.122  0.000  0.010
 C          0.147  0.133  0.014    0.016  0.009 -0.002   -0.079 -0.157 -0.007
 Cl        -0.011 -0.016 -0.001   -0.001 -0.001  0.000    0.010  0.017  0.001
 C          0.148 -0.172  0.011    0.020 -0.022  0.001   -0.073  0.074 -0.005
 Cl        -0.016  0.021 -0.001   -0.002  0.003 -0.000    0.004 -0.006  0.000
 C         -0.199 -0.001 -0.017   -0.019  0.000 -0.001    0.119  0.001  0.010
 H         -0.201 -0.002 -0.010   -0.018  0.001 -0.008    0.122 -0.000  0.010
 C          0.146  0.173  0.013    0.019  0.022  0.001   -0.071 -0.074 -0.006
 Cl        -0.016 -0.021 -0.001   -0.002 -0.003 -0.000    0.004  0.006  0.000
 C          0.149 -0.131  0.012    0.016 -0.010 -0.002   -0.081  0.156 -0.005
 Cl        -0.011  0.016 -0.001   -0.001  0.001  0.000    0.010 -0.017  0.000
 C         -0.261 -0.000 -0.001   -0.014  0.001 -0.057    0.041 -0.001  0.026
 C          0.051 -0.006  0.268   -0.088  0.004 -0.169    0.039 -0.005  0.224
 Cl        -0.006  0.001 -0.022    0.011 -0.001  0.023   -0.006  0.001 -0.023
 C          0.148  0.005 -0.244   -0.017  0.003 -0.110   -0.013  0.003 -0.104
 H         -0.055  0.006 -0.395   -0.309  0.007 -0.339   -0.474  0.009 -0.431
 C         -0.118  0.001 -0.015    0.289 -0.001 -0.025    0.009  0.000 -0.019
 H         -0.112  0.003 -0.001    0.335  0.005 -0.262    0.018  0.002 -0.066
 C          0.078 -0.007  0.263    0.033 -0.004  0.179   -0.022 -0.002  0.113
 H         -0.078 -0.008  0.338   -0.099 -0.008  0.260   -0.339 -0.006  0.252
 C          0.085  0.005 -0.182   -0.195 -0.002  0.136    0.020  0.003 -0.128
 H         -0.010  0.002 -0.248   -0.539  0.002 -0.099   -0.256  0.008 -0.340
 TransDip   0.160 -0.001  0.125   -0.016  0.002 -0.127   -0.187 -0.004  0.095

 Mode:                40                     41                     42
 Frequency:      1141.90                1153.74                1185.95
 Force Cnst:      2.1880                 1.7614                 0.9231
 Red. Mass:       2.8480                 2.2459                 1.1140
 IR Active:          YES                    YES                    YES
 IR Intens:        7.288                  0.171                  0.163
 Raman Active:       YES                    YES                    YES
               X      Y      Z        X      Y      Z        X      Y      Z
 C         -0.034 -0.000 -0.025   -0.051 -0.000  0.016   -0.006  0.000 -0.001
 C         -0.048 -0.162 -0.001   -0.043 -0.132 -0.007   -0.004 -0.006 -0.000
 Cl         0.009  0.017  0.001    0.008  0.015  0.001    0.000  0.001  0.000
 C          0.038 -0.078  0.003    0.039 -0.081  0.002    0.004 -0.008  0.000
 Cl        -0.007  0.011 -0.001   -0.007  0.011 -0.000   -0.000  0.001 -0.000
 C          0.080  0.000  0.006    0.068  0.001  0.006    0.004  0.000  0.000
 H          0.089 -0.000  0.012    0.078  0.004  0.003    0.005  0.005  0.000
 C          0.037  0.079  0.004    0.037  0.080  0.003    0.003  0.007  0.000
 Cl        -0.007 -0.011 -0.001   -0.007 -0.011 -0.001   -0.000 -0.001 -0.000
 C         -0.050  0.162  0.001   -0.044  0.131 -0.005   -0.002  0.006  0.000
 Cl         0.010 -0.017  0.000    0.008 -0.014  0.001    0.000 -0.001  0.000
 C         -0.131 -0.001  0.034   -0.100  0.001 -0.063   -0.002  0.000 -0.006
 C         -0.126  0.003 -0.134    0.062 -0.001  0.044   -0.002  0.000 -0.008
 Cl         0.009 -0.000  0.016   -0.005  0.000 -0.004    0.001 -0.000  0.001
 C          0.075  0.002 -0.114    0.030 -0.002  0.082   -0.025  0.001 -0.015
 H          0.200 -0.000 -0.043    0.320 -0.007  0.298   -0.284  0.005 -0.201
 C          0.018 -0.002  0.067   -0.038  0.002 -0.062   -0.006 -0.001  0.063
 H         -0.025 -0.011  0.541    0.007  0.011 -0.530   -0.065 -0.013  0.629
 C         -0.019 -0.000  0.016    0.081 -0.001  0.021    0.056  0.000 -0.023
 H         -0.276 -0.003  0.127    0.542  0.003 -0.174    0.571  0.005 -0.246
 C          0.077 -0.001  0.015   -0.091  0.000  0.015   -0.021  0.001 -0.015
 H          0.527 -0.007  0.350   -0.274  0.002 -0.111   -0.231  0.004 -0.170
 TransDip  -0.061  0.001 -0.061    0.009 -0.002  0.010   -0.012 -0.001  0.005

 Mode:                43                     44                     45
 Frequency:      1188.24                1250.58                1268.75
 Force Cnst:      1.2789                 3.7122                10.9292
 Red. Mass:       1.5374                 4.0286                11.5235
 IR Active:          YES                    YES                    YES
 IR Intens:       46.755                 34.056                  0.420
 Raman Active:       YES                    YES                    YES
               X      Y      Z        X      Y      Z        X      Y      Z
 C         -0.000  0.051  0.000   -0.152 -0.004 -0.003   -0.003  0.448  0.004
 C         -0.113 -0.039 -0.009   -0.117  0.054 -0.011    0.355 -0.215  0.026
 Cl         0.006  0.007  0.001    0.005  0.003  0.001    0.000 -0.002  0.000
 C          0.022 -0.079  0.001    0.060 -0.230  0.003   -0.347 -0.160 -0.029
 Cl        -0.004  0.006 -0.000   -0.007  0.018 -0.000    0.001 -0.005  0.000
 C         -0.000  0.045  0.000    0.122 -0.001  0.010   -0.000  0.339  0.002
 H         -0.005  0.976  0.007    0.147 -0.005  0.011    0.001  0.196  0.002
 C         -0.021 -0.079 -0.002    0.053  0.233  0.005    0.348 -0.151  0.027
 Cl         0.003  0.006  0.000   -0.007 -0.018 -0.001   -0.001 -0.005 -0.000
 C          0.114 -0.038  0.009   -0.113 -0.052 -0.011   -0.355 -0.221 -0.029
 Cl        -0.006  0.007 -0.000    0.006 -0.003  0.001    0.000 -0.002 -0.000
 C          0.000 -0.022 -0.001    0.205  0.001 -0.018    0.000 -0.031 -0.008
 C          0.000  0.003  0.000    0.159 -0.001 -0.008    0.005  0.006  0.001
 Cl        -0.000 -0.000 -0.000   -0.004  0.000 -0.004   -0.000 -0.000 -0.000
 C         -0.000  0.001  0.000   -0.102 -0.001  0.055   -0.001  0.003  0.002
 H         -0.000 -0.004 -0.000   -0.666  0.010 -0.334   -0.028 -0.005 -0.017
 C          0.000 -0.000 -0.000   -0.018 -0.000  0.017   -0.001 -0.001  0.000
 H          0.000  0.001 -0.003   -0.013  0.002 -0.110   -0.001 -0.002 -0.003
 C         -0.001  0.000  0.000   -0.050  0.001 -0.041   -0.001  0.002  0.001
 H         -0.006 -0.002  0.002   -0.307 -0.000  0.064    0.003 -0.003 -0.001
 C          0.001  0.005  0.000    0.031 -0.001  0.034    0.000  0.010  0.003
 H          0.004 -0.022  0.002    0.157 -0.002  0.120    0.025 -0.052  0.020
 TransDip   0.002 -0.219 -0.001    0.183  0.001  0.039    0.001  0.021  0.002

 Mode:                46                     47                     48
 Frequency:      1286.62                1309.13                1395.41
 Force Cnst:      1.6957                 6.6939                 6.7559
 Red. Mass:       1.7386                 6.6292                 5.8889
 IR Active:          YES                    YES                    YES
 IR Intens:        4.664                  1.069                 27.581
 Raman Active:       YES                    YES                    YES
               X      Y      Z        X      Y      Z        X      Y      Z
 C         -0.013  0.002 -0.028   -0.009 -0.000 -0.019    0.384  0.012  0.035
 C         -0.032  0.030  0.001    0.037 -0.043  0.008   -0.067  0.183 -0.004
 Cl         0.001 -0.001 -0.000   -0.001  0.001 -0.000    0.002 -0.010  0.000
 C          0.000 -0.062  0.001    0.008  0.065  0.002   -0.165 -0.176 -0.015
 Cl        -0.001  0.004 -0.000    0.001 -0.004 -0.000    0.004  0.006  0.000
 C          0.038  0.002  0.002   -0.047 -0.000 -0.005    0.191  0.005  0.016
 H          0.044  0.004  0.007   -0.055  0.004 -0.001    0.220 -0.038  0.017
 C          0.004  0.060  0.002    0.010 -0.065  0.002   -0.186  0.173 -0.014
 Cl        -0.001 -0.004 -0.000    0.000  0.004  0.000    0.004 -0.006  0.000
 C         -0.035 -0.032  0.000    0.036  0.044  0.008   -0.053 -0.195 -0.006
 Cl         0.001  0.001 -0.000   -0.001 -0.001 -0.000    0.001  0.010  0.000
 C          0.065 -0.004  0.180   -0.107 -0.007  0.288   -0.139 -0.002 -0.027
 C         -0.074  0.000 -0.008    0.326  0.003 -0.165   -0.052 -0.000  0.029
 Cl         0.004 -0.000 -0.000    0.000 -0.000  0.002    0.001 -0.000  0.000
 C         -0.016  0.001 -0.050   -0.211  0.004 -0.132    0.017  0.002 -0.066
 H          0.492 -0.008  0.308   -0.089  0.002 -0.044    0.188 -0.002  0.046
 C          0.024 -0.000  0.007   -0.040 -0.006  0.255    0.024 -0.001  0.058
 H          0.015 -0.003  0.121    0.033  0.010 -0.456    0.054  0.003 -0.143
 C          0.028  0.001 -0.050    0.225  0.001 -0.075    0.017 -0.001  0.059
 H         -0.220 -0.001  0.052   -0.185 -0.003  0.104    0.388  0.000 -0.092
 C          0.015  0.001 -0.056   -0.233  0.004 -0.163   -0.113  0.002 -0.081
 H         -0.545  0.011 -0.481    0.370 -0.003  0.290    0.427 -0.009  0.323
 TransDip   0.052  0.003 -0.046   -0.033  0.001 -0.001    0.166 -0.012  0.022

 Mode:                49                     50                     51
 Frequency:      1411.97                1464.18                1505.37
 Force Cnst:      4.1976                 2.7031                 3.6620
 Red. Mass:       3.5736                 2.1401                 2.7427
 IR Active:          YES                    YES                    YES
 IR Intens:      149.270                 25.461                 19.605
 Raman Active:       YES                    YES                    YES
               X      Y      Z        X      Y      Z        X      Y      Z
 C         -0.011  0.263  0.001    0.021 -0.002  0.022   -0.077 -0.000  0.002
 C         -0.114 -0.149 -0.010    0.004  0.006 -0.002   -0.027 -0.012 -0.003
 Cl         0.006  0.006  0.000   -0.000 -0.000  0.000    0.000  0.001  0.000
 C          0.199 -0.026  0.016   -0.013 -0.005 -0.002    0.053  0.021  0.004
 Cl        -0.008  0.005 -0.001    0.000  0.000  0.000   -0.001 -0.000 -0.000
 C         -0.006  0.123  0.000    0.009 -0.001  0.001   -0.034  0.000 -0.003
 H         -0.001 -0.875 -0.006    0.011  0.005 -0.001   -0.038 -0.001 -0.004
 C         -0.189 -0.037 -0.016   -0.012  0.006 -0.002    0.054 -0.021  0.004
 Cl         0.007  0.005  0.001    0.000 -0.000  0.000   -0.001  0.000 -0.000
 C          0.118 -0.138  0.008    0.002 -0.004 -0.002   -0.027  0.012 -0.003
 Cl        -0.006  0.006 -0.000    0.000  0.000  0.000    0.000 -0.001  0.000
 C          0.003 -0.038 -0.000   -0.027  0.003 -0.137    0.194  0.001 -0.044
 C          0.002  0.004 -0.000    0.094 -0.002  0.071   -0.059 -0.003  0.133
 Cl        -0.000 -0.000 -0.000   -0.003  0.000 -0.002    0.002  0.000 -0.005
 C         -0.002  0.002  0.001   -0.143  0.001 -0.014   -0.126  0.003 -0.133
 H         -0.001 -0.003  0.002    0.267 -0.007  0.302    0.460 -0.008  0.281
 C         -0.001 -0.001 -0.002    0.002  0.003 -0.119    0.108 -0.001  0.037
 H         -0.002 -0.002  0.009   -0.082 -0.014  0.654    0.129 -0.002  0.044
 C          0.002  0.002 -0.002    0.154 -0.001 -0.002   -0.090 -0.002  0.084
 H         -0.016 -0.003  0.005   -0.456 -0.005  0.277    0.450  0.002 -0.138
 C          0.003  0.006  0.003   -0.059 -0.002  0.077   -0.094  0.002 -0.105
 H         -0.013 -0.031 -0.010   -0.039 -0.002  0.115    0.470 -0.007  0.299
 TransDip  -0.004 -0.391 -0.003    0.031 -0.001  0.159    0.099 -0.003  0.102

 Mode:                52                     53                     54
 Frequency:      1575.91                1578.96                1605.13
 Force Cnst:     10.3836                16.2401                 8.6272
 Red. Mass:       7.0964                11.0560                 5.6833
 IR Active:          YES                    YES                    YES
 IR Intens:       14.171                  5.498                  5.539
 Raman Active:       YES                    YES                    YES
               X      Y      Z        X      Y      Z        X      Y      Z
 C         -0.010 -0.288 -0.003   -0.334  0.016 -0.028   -0.001 -0.002  0.019
 C         -0.081  0.174 -0.006    0.426 -0.118  0.034   -0.001 -0.000 -0.002
 Cl         0.003  0.001  0.000   -0.005  0.002 -0.000    0.000  0.000  0.000
 C         -0.068 -0.270 -0.008   -0.400 -0.107 -0.033    0.001 -0.000 -0.001
 Cl         0.000  0.002  0.000    0.004  0.002  0.000   -0.000  0.000  0.000
 C          0.005  0.491  0.004    0.207 -0.027  0.017   -0.001  0.001  0.001
 H          0.012 -0.668 -0.004    0.233  0.040  0.020   -0.001 -0.002 -0.002
 C          0.040 -0.260  0.002   -0.408  0.133 -0.032    0.002 -0.001 -0.001
 Cl         0.000  0.002  0.000    0.004 -0.002  0.000   -0.000 -0.000  0.000
 C          0.111  0.182  0.011    0.414  0.102  0.034   -0.001  0.002 -0.002
 Cl        -0.004  0.000 -0.000   -0.005 -0.002 -0.000    0.000 -0.000  0.000
 C          0.003  0.021  0.001    0.091 -0.001  0.002    0.025  0.006 -0.264
 C          0.001 -0.002 -0.000    0.021 -0.000  0.016   -0.123 -0.003  0.148
 Cl        -0.000  0.000 -0.000    0.000 -0.000 -0.000    0.003 -0.000  0.001
 C         -0.002 -0.001 -0.000   -0.058  0.001 -0.036   -0.010  0.005 -0.201
 H          0.002  0.001  0.003    0.088 -0.002  0.068    0.168  0.002 -0.100
 C          0.001  0.000 -0.002    0.038 -0.001  0.015   -0.062 -0.009  0.403
 H          0.001  0.002  0.004    0.046 -0.000 -0.014    0.035  0.013 -0.578
 C         -0.002 -0.002  0.001   -0.067  0.000  0.013    0.125  0.005 -0.228
 H          0.004  0.001 -0.001    0.102  0.001 -0.061   -0.287  0.003 -0.075
 C          0.000 -0.003 -0.001    0.031  0.000 -0.001    0.072 -0.005  0.195
 H          0.003  0.019  0.002    0.030 -0.001 -0.008   -0.325  0.003 -0.087
 TransDip  -0.002 -0.121  0.000   -0.074  0.005  0.011    0.013 -0.002  0.074

 Mode:                55                     56                     57
 Frequency:      1633.15                3174.90                3184.14
 Force Cnst:      9.8745                 6.4515                 6.5138
 Red. Mass:       6.2837                 1.0863                 1.0904
 IR Active:          YES                    YES                    YES
 IR Intens:        2.517                  0.205                  7.101
 Raman Active:       YES                    YES                    YES
               X      Y      Z        X      Y      Z        X      Y      Z
 C         -0.067  0.000 -0.004    0.000 -0.000  0.000   -0.000 -0.000  0.000
 C          0.018 -0.006  0.001    0.000 -0.000 -0.000    0.000  0.000 -0.000
 Cl        -0.000 -0.000 -0.000   -0.000 -0.000  0.000   -0.000 -0.000  0.000
 C         -0.011 -0.004 -0.001   -0.000 -0.000  0.000   -0.000 -0.000  0.000
 Cl         0.000 -0.000 -0.000   -0.000  0.000 -0.000    0.000  0.000  0.000
 C          0.005 -0.000  0.000   -0.000  0.000 -0.000   -0.000  0.000  0.000
 H          0.006  0.000  0.000    0.000  0.000  0.000    0.000  0.000 -0.000
 C         -0.011  0.004 -0.001   -0.000  0.000  0.000   -0.000  0.000  0.000
 Cl         0.000 -0.000 -0.000   -0.000 -0.000 -0.000    0.000 -0.000  0.000
 C          0.018  0.006  0.001    0.000  0.000 -0.000    0.000 -0.000 -0.000
 Cl        -0.000  0.000 -0.000   -0.000  0.000  0.000   -0.000  0.000  0.000
 C          0.236 -0.000  0.017   -0.001  0.000 -0.001   -0.001  0.000 -0.002
 C         -0.280 -0.000  0.045    0.000 -0.000 -0.000    0.000  0.000 -0.001
 Cl         0.002  0.000 -0.003    0.000 -0.000  0.000    0.000 -0.000  0.000
 C          0.273 -0.004  0.129   -0.007 -0.000  0.009    0.013  0.000 -0.014
 H         -0.252  0.006 -0.256    0.082  0.002 -0.113   -0.137 -0.004  0.187
 C         -0.152  0.002 -0.039    0.043 -0.000  0.005   -0.060  0.000 -0.006
 H         -0.180  0.000  0.035   -0.504  0.004 -0.054    0.686 -0.005  0.071
 C          0.321 -0.000 -0.040   -0.021  0.001 -0.049    0.004 -0.000 -0.001
 H         -0.309 -0.005  0.247    0.249 -0.015  0.575   -0.008  0.000 -0.007
 C         -0.318  0.004 -0.131   -0.028 -0.001  0.040   -0.035 -0.001  0.048
 H          0.296 -0.007  0.336    0.337  0.010 -0.458    0.404  0.012 -0.547
 TransDip  -0.024  0.001 -0.045   -0.008  0.000 -0.012   -0.084 -0.000  0.016

 Mode:                58                     59                     60
 Frequency:      3196.45                3207.31                3218.63
 Force Cnst:      6.5928                 6.6391                 6.6689
 Red. Mass:       1.0952                 1.0954                 1.0926
 IR Active:          YES                    YES                    YES
 IR Intens:        9.171                  3.587                  2.399
 Raman Active:       YES                    YES                    YES
               X      Y      Z        X      Y      Z        X      Y      Z
 C         -0.000  0.000 -0.000   -0.000 -0.000  0.000    0.000 -0.000  0.000
 C         -0.000 -0.000  0.000    0.000  0.000  0.000    0.001 -0.000  0.000
 Cl         0.000  0.000 -0.000    0.000 -0.000 -0.000    0.000 -0.000  0.000
 C          0.000 -0.000  0.000   -0.000  0.000 -0.000    0.001  0.003  0.000
 Cl        -0.000  0.000  0.000    0.000 -0.000  0.000    0.000 -0.000  0.000
 C          0.000  0.000  0.000   -0.000 -0.000 -0.000   -0.087 -0.000 -0.007
 H         -0.001 -0.000 -0.000    0.001  0.000  0.000    0.993  0.005  0.081
 C          0.000  0.000  0.000   -0.000 -0.000 -0.000    0.001 -0.003  0.000
 Cl        -0.000 -0.000  0.000    0.000  0.000  0.000    0.000  0.000  0.000
 C         -0.000  0.000  0.000    0.000 -0.000  0.000    0.001  0.000  0.000
 Cl         0.000 -0.000 -0.000   -0.000  0.000 -0.000    0.000  0.000  0.000
 C          0.001 -0.000  0.002   -0.000 -0.000  0.000   -0.000 -0.000  0.000
 C         -0.001  0.000 -0.000   -0.003  0.000 -0.001    0.000  0.000  0.000
 Cl         0.000 -0.000  0.000    0.000 -0.000  0.000    0.000  0.000 -0.000
 C          0.019  0.000 -0.024    0.045  0.001 -0.064   -0.000  0.000  0.000
 H         -0.214 -0.006  0.295   -0.516 -0.014  0.723    0.000  0.000 -0.000
 C         -0.030  0.000  0.000    0.036 -0.000  0.006   -0.000  0.000 -0.000
 H          0.325 -0.002  0.029   -0.389  0.003 -0.043    0.001 -0.000  0.000
 C         -0.027  0.002 -0.061    0.006 -0.000  0.018   -0.000  0.000 -0.000
 H          0.297 -0.018  0.685   -0.079  0.005 -0.188    0.000 -0.000  0.001
 C          0.026  0.001 -0.031   -0.006 -0.000  0.006    0.000  0.000 -0.000
 H         -0.265 -0.008  0.353    0.057  0.002 -0.074   -0.000 -0.000  0.001
 TransDip  -0.043  0.002 -0.087    0.060 -0.000  0.006    0.050  0.000  0.003

 STANDARD THERMODYNAMIC QUANTITIES AT   298.15 K  AND     1.00 ATM

   This Molecule has  0 Imaginary Frequencies
   Zero point vibrational energy:       82.915 kcal/mol

   Atom    1 Element C  Has Mass   12.00000
   Atom    2 Element C  Has Mass   12.00000
   Atom    3 Element Cl Has Mass   34.96885
   Atom    4 Element C  Has Mass   12.00000
   Atom    5 Element Cl Has Mass   34.96885
   Atom    6 Element C  Has Mass   12.00000
   Atom    7 Element H  Has Mass    1.00783
   Atom    8 Element C  Has Mass   12.00000
   Atom    9 Element Cl Has Mass   34.96885
   Atom   10 Element C  Has Mass   12.00000
   Atom   11 Element Cl Has Mass   34.96885
   Atom   12 Element C  Has Mass   12.00000
   Atom   13 Element C  Has Mass   12.00000
   Atom   14 Element Cl Has Mass   34.96885
   Atom   15 Element C  Has Mass   12.00000
   Atom   16 Element H  Has Mass    1.00783
   Atom   17 Element C  Has Mass   12.00000
   Atom   18 Element H  Has Mass    1.00783
   Atom   19 Element C  Has Mass   12.00000
   Atom   20 Element H  Has Mass    1.00783
   Atom   21 Element C  Has Mass   12.00000
   Atom   22 Element H  Has Mass    1.00783
   Molecular Mass:   323.883400 amu
   Principal axes and moments of inertia in amu*Bohr^2:
                             1           2           3
    Eigenvalues --     4987.05564  7166.14734  9966.83477
          X               0.99993    -0.00030     0.01218
          Y               0.00031     1.00000    -0.00052
          Z              -0.01218     0.00052     0.99993
   Rotational Symmetry Number is   1
   The Molecule is an Asymmetric Top
   Translational Enthalpy:        0.889 kcal/mol
   Rotational Enthalpy:           0.889 kcal/mol
   Vibrational Enthalpy:         90.754 kcal/mol
   gas constant (RT):             0.592 kcal/mol
   Translational Entropy:        43.221  cal/mol.K
   Rotational Entropy:           34.231  cal/mol.K
   Vibrational Entropy:          51.790  cal/mol.K

   Total Enthalpy:               93.124 kcal/mol
   Total Entropy:               129.242  cal/mol.K

 ======================================================================

 STANDARD THERMODYNAMIC QUANTITIES FOR ANHARMONIC VIBRATION -- TOSH

   Zero point vibrational energy: ************ kcal/mol

   Vibrational Enthalpy:       Infinity kcal/mol
   Vibrational Entropy:             NaN  cal/mol.K

   Total Enthalpy:             Infinity kcal/mol
   Total Entropy:                   NaN  cal/mol.K

 ======================================================================

 STANDARD THERMODYNAMIC QUANTITIES FOR ANHARMONIC VIBRATION -- VPT2

   Zero point vibrational energy: ************ kcal/mol

   Vibrational Enthalpy:       Infinity kcal/mol
   Vibrational Entropy:             NaN  cal/mol.K

   Total Enthalpy:             Infinity kcal/mol
   Total Entropy:                   NaN  cal/mol.K

 ======================================================================

Archival summary:
1\1\november\FREQ\ProcedureUnspecified\BasisUnspecified\l5125\taweetha\MonJan1307:24:262020MonJan1307:24:262020\0\\#,FREQ,ProcedureUnspecified,BasisUnspecified,\\0,1\Cl\C,1,1.74354\C,2,1.39835,1,120.213\C,3,1.38835,2,120.045,1,179.815,0\H,4,1.08097,3,119.93,2,179.976,0\C,4,1.38847,3,120.192,2,-0.0422009,0\C,6,1.39837,4,120.135,3,0.0870095,0\C,7,1.40337,6,120.364,4,-0.13448,0\C,8,1.49319,7,120.767,6,179.259,0\C,9,1.39813,8,121.995,7,89.8859,0\C,10,1.39177,9,121.462,8,179.482,0\H,11,1.08241,10,119.541,9,-179.947,0\C,11,1.39148,10,119.46,9,-0.0411112,0\H,13,1.08379,11,119.531,10,-179.868,0\C,13,1.39341,11,120.101,10,0.100406,0\H,15,1.08353,13,120.32,11,-179.937,0\C,15,1.39069,13,119.835,11,-0.0688472,0\H,17,1.08394,15,120.101,13,-179.846,0\Cl,7,1.74314,6,120.207,4,-179.948,0\Cl,3,1.74482,2,121.749,1,-0.237345,0\Cl,6,1.74512,4,118.127,3,-179.937,0\Cl,10,1.7577,9,120.025,8,-0.329124,0\\\@

 Total job time:  13974.57s(wall), 13973.63s(cpu) 
 Mon Jan 13 07:24:26 2020

        *************************************************************
        *                                                           *
        *  Thank you very much for using Q-Chem.  Have a nice day.  *
        *                                                           *
        *************************************************************
