# Supplementary material for: Quantum Chemical Investigation of Polychlorinated Dibenzodioxins, Dibenzofurans and Biphenyls: Relative Stability and Planarity Analysis
Source: Molecules. 2020 Dec 3;25(23):5697. doi: 10.3390/molecules25235697 (PMC7730433; doi:10.3390/molecules25235697)
Supplement: Supplementary file 1 [file molecules-25-05697-s001.zip › PCB/B3LYP/ClClHClClHClClClH.out]

                  Welcome to Q-Chem
     A Quantum Leap Into The Future Of Chemistry


 Q-Chem 5.2 (devel), Q-Chem, Inc., Pleasanton, CA (2019)

 Yihan Shao,  Zhengting Gan,  E. Epifanovsky,  A. T. B. Gilbert,  M. Wormit,  
 J. Kussmann,  A. W. Lange,  A. Behn,  Jia Deng,  Xintian Feng,  D. Ghosh,  
 M. Goldey,  P. R. Horn,  L. D. Jacobson,  I. Kaliman,  T. Kus,  A. Landau,  
 Jie Liu,  E. I. Proynov,  R. M. Richard,  R. P. Steele,  E. J. Sundstrom,  
 H. L. Woodcock III,  P. M. Zimmerman,  D. Zuev,  B. Albrecht,  E. Alguire,  
 S. A. Baeppler,  D. Barton,  Z. Benda,  Y. A. Bernard,  E. J. Berquist,  
 K. B. Bravaya,  H. Burton,  D. Casanova,  Chun-Min Chang,  Yunqing Chen,  
 A. Chien,  K. D. Closser,  M. P. Coons,  S. Coriani,  S. Dasgupta,  
 A. L. Dempwolff,  M. Diedenhofen,  Hainam Do,  R. G. Edgar,  Po-Tung Fang,  
 S. Faraji,  S. Fatehi,  Qingguo Feng,  K. D. Fenk,  J. Fosso-Tande,  
 J. Gayvert,  Qinghui Ge,  A. Ghysels,  G. Gidofalvi,  J. Gomes,  
 J. Gonthier,  A. Gunina,  D. Hait,  M. W. D. Hanson-Heine,  
 P. H. P. Harbach,  A. W. Hauser,  M. F. Herbst,  J. E. Herr,  
 E. G. Hohenstein,  Z. C. Holden,  Kerwin Hui,  B. C. Huynh,  T.-C. Jagau,  
 Hyunjun Ji,  B. Kaduk,  K. Khistyaev,  Jaehoon Kim,  P. Klunzinger,  K. Koh,  
 D. Kosenkov,  L. Koulias,  T. Kowalczyk,  C. M. Krauter,  A. Kunitsa,  
 Ka Un Lao,  A. Laurent,  K. V. Lawler,  Joonho Lee,  D. Lefrancois,  
 S. Lehtola,  D. S. Levine,  Yi-Pei Li,  You-Sheng Lin,  Fenglai Liu,  
 E. Livshits,  A. Luenser,  P. Manohar,  E. Mansoor,  S. F. Manzer,  
 Shan-Ping Mao,  Yuezhi Mao,  N. Mardirossian,  A. V. Marenich,  
 T. Markovich,  L. A. Martinez-Martinez,  S. A. Maurer,  N. J. Mayhall,  
 S. C. McKenzie,  J.-M. Mewes,  P. Morgante,  A. F. Morrison,  
 J. W. Mullinax,  K. Nanda,  T. S. Nguyen-Beck,  R. Olivares-Amaya,  
 J. A. Parkhill,  Zheng Pei,  T. M. Perrine,  F. Plasser,  P. Pokhilko,  
 S. Prager,  A. Prociuk,  E. Ramos,  D. R. Rehn,  F. Rob,  M. Scheurer,  
 M. Schneider,  N. Sergueev,  S. M. Sharada,  S. Sharma,  D. W. Small,  
 T. Stauch,  T. Stein,  Yu-Chuan Su,  A. J. W. Thom,  A. Tkatchenko,  
 T. Tsuchimochi,  N. M. Tubman,  L. Vogt,  M. L. Vidal,  O. Vydrov,  
 M. A. Watson,  J. Wenzel,  M. de Wergifosse,  T. A. Wesolowski,  A. White,  
 J. Witte,  A. Yamada,  Jun Yang,  K. Yao,  S. Yeganeh,  S. R. Yost,  
 Zhi-Qiang You,  A. Zech,  Igor Ying Zhang,  Xing Zhang,  Yan Zhao,  
 Ying Zhu,  B. R. Brooks,  G. K. L. Chan,  C. J. Cramer,  M. S. Gordon,  
 W. J. Hehre,  A. Klamt,  M. W. Schmidt,  C. D. Sherrill,  D. G. Truhlar,  
 A. Aspuru-Guzik,  R. Baer,  A. T. Bell,  N. A. Besley,  Jeng-Da Chai,  
 A. E. DePrince, III,  R. A. DiStasio Jr.,  A. Dreuw,  B. D. Dunietz,  
 T. R. Furlani,  Chao-Ping Hsu,  Yousung Jung,  Jing Kong,  D. S. Lambrecht,  
 WanZhen Liang,  C. Ochsenfeld,  V. A. Rassolov,  L. V. Slipchenko,  
 J. E. Subotnik,  T. Van Voorhis,  J. M. Herbert,  A. I. Krylov,  
 P. M. W. Gill,  M. Head-Gordon

 Contributors to earlier versions of Q-Chem not listed above: 
 R. D. Adamson,  B. Austin,  J. Baker,  G. J. O. Beran,  K. Brandhorst,  
 S. T. Brown,  E. F. C. Byrd,  A. K. Chakraborty,  C.-L. Cheng,  
 Siu Hung Chien,  D. M. Chipman,  D. L. Crittenden,  H. Dachsel,  
 R. J. Doerksen,  A. D. Dutoi,  L. Fusti-Molnar,  W. A. Goddard III,  
 A. Golubeva-Zadorozhnaya,  S. R. Gwaltney,  G. Hawkins,  A. Heyden,  
 S. Hirata,  G. Kedziora,  F. J. Keil,  C. Kelley,  Jihan Kim,  R. A. King,  
 R. Z. Khaliullin,  P. P. Korambath,  W. Kurlancheek,  A. M. Lee,  M. S. Lee,  
 S. V. Levchenko,  Ching Yeh Lin,  D. Liotard,  R. C. Lochan,  I. Lotan,  
 P. E. Maslen,  N. Nair,  D. P. O'Neill,  D. Neuhauser,  E. Neuscamman,  
 C. M. Oana,  R. Olson,  B. Peters,  R. Peverati,  P. A. Pieniazek,  
 Y. M. Rhee,  J. Ritchie,  M. A. Rohrdanz,  E. Rosta,  N. J. Russ,  
 H. F. Schaefer III,  N. E. Schultz,  N. Shenvi,  A. C. Simmonett,  A. Sodt,  
 D. Stuck,  K. S. Thanthiriwatte,  V. Vanovschi,  Tao Wang,  A. Warshel,  
 C. F. Williams,  Q. Wu,  X. Xu,  W. Zhang

 Please cite Q-Chem as follows:
 Y. Shao et al., Mol. Phys. 113, 184-215 (2015)
 DOI: 10.1080/00268976.2014.952696

 Q-Chem 5.2.1 for Intel X86 EM64T Linux

 Parts of Q-Chem use Armadillo 8.300.2 (Tropical Shenanigans).
 http://arma.sourceforge.net/

 Q-Chem begins on Mon Jan 13 00:21:20 2020  

Host: 
0

     Scratch files written to /scratch/taweetham/qchem11779//
NAlpha2: 194
NElect   194
Mult     1

 Q-Chem warning in module libgen/rem_setup.C, line 2168:

 Setting Thresh to 1e-14


Checking the input file for inconsistencies... 	...done.

--------------------------------------------------------------
User input:
--------------------------------------------------------------
$MOLECULE
0 1
C 
C  1 1.394960
Cl  2 CCl 1 119.528007
C  2 1.386606 1 120.846377 3 178.766605 0
Cl  4 CCl 2 119.698148 1 -179.612229 0
C  4 1.387279 2 120.235871 1 -0.083363 0
H  6 CH 4 120.254637 2 -179.958574 0
C  6 1.387279 4 119.490737 2 0.041992 0
Cl  8 CCl 6 120.064298 4 179.568218 0
C  8 1.386606 6 120.235863 4 0.041336 0
Cl  10 CCl 8 119.614146 6 178.681836 0
C  1 1.488550 2 120.827489 3 1.275929 0
C  12 1.394960 1 120.827496 2 44.635695 0
H  13 CH 12 119.528011 1 1.275194 0
C  13 1.386606 12 120.846392 1 -179.957497 0
Cl  15 CCl 13 119.698155 12 -179.612829 0
C  15 1.387278 13 120.235860 12 -0.083872 0
Cl  17 CCl 15 120.254633 13 -179.958492 0
C  17 1.387279 15 119.490737 13 0.041666 0
Cl  19 CCl 17 120.064293 15 179.568399 0
C  19 1.386606 17 120.235874 15 0.041790 0
H  21 CH 19 119.614152 17 178.681599 0

CH=1.08273
CCl=1.75400
$END

$REM
   JOB_TYPE	OPTIMIZATION
   BASIS	6-311++G**
   METHOD	B3LYP
   SYM_IGNORE	TRUE
   SCF_GUESS_ALWAYS     TRUE
   SYM_IGNORE   TRUE
   S2THRESH     15
   THRESH       15
$END

--------------------------------------------------------------
 ----------------------------------------------------------------
             Standard Nuclear Orientation (Angstroms)
    I     Atom           X                Y                Z
 ----------------------------------------------------------------
    1      C       0.0000000000     0.0000000000     0.0000000000
    2      C       0.0000000000     0.0000000000     1.3949600000
    3      Cl      1.5261815140     0.0000000000     2.2594170471
    4      C      -1.1901880373     0.0256249026     2.1059255403
    5      Cl     -1.1548436435     0.0351778398     3.8595433764
    6      C      -2.4041742747     0.0535064326     1.4351028665
    7      H      -3.3336980403     0.0741960811     1.9899557843
    8      C      -2.4180259722     0.0546630380     0.0478935036
    9      Cl     -3.9445745286     0.0782926128    -0.8155919614
   10      C      -1.2274122092     0.0272853135    -0.6622934626
   11      Cl     -1.2645630159    -0.0058824468    -2.4155862839
   12      C       1.2779219872    -0.0284629571    -0.7628147595
   13      C       2.3095886281    -0.8932703637    -0.3971844912
   14      H       2.1704206894    -1.5663256744     0.4394355459
   15      C       3.5004827568    -0.9194878930    -1.1069450245
   16      Cl      4.7739092873    -2.0261183446    -0.6270805489
   17      C       3.6821124948    -0.0819958503    -2.1978886372
   18      Cl      5.1879324501    -0.1155248115    -3.0967201401
   19      C       2.6636000698     0.7822218600    -2.5724593424
   20      Cl      2.8813918386     1.8556545918    -3.9424319391
   21      C       1.4736782845     0.8090230106    -1.8610916159
   22      H       0.6936781770     1.5025559907    -2.1490431582
 ----------------------------------------------------------------
 Nuclear Repulsion Energy =        2323.82422669 hartrees
 There are       97 alpha and       97 beta electrons
 Requested basis set is 6-311++G(d,p)
 There are 178 shells and 495 basis functions

 Total QAlloc Memory Limit   2000 MB
 Mega-Array Size       188 MB
 MEM_STATIC part       192 MB
 A cutoff of  1.0D-15 yielded  11566 shell pairs
 There are     99193 function pairs (    106584 Cartesian)
 Smallest overlap matrix eigenvalue = 1.83E-07
 Linear dependence detected in AO basis
 Number of orthogonalized atomic orbitals = 489
 Maximum deviation from orthogonality = 1.065E-09

 Scale SEOQF with 1.000000e-02/1.000000e-01/1.000000e-01

 Standard Electronic Orientation quadrupole field applied
 Nucleus-field energy     =    -0.0000000954 hartrees
 Guess from superposition of atomic densities
 Warning:  Energy on first SCF cycle will be non-variational
 SAD guess density has 194.000000 electrons

 -----------------------------------------------------------------------
  General SCF calculation program by
  Eric Jon Sundstrom, Paul Horn, Yuezhi Mao, Dmitri Zuev, Alec White,
  David Stuck, Shaama M.S., Shane Yost, Joonho Lee, David Small,
  Daniel Levine, Susi Lehtola, Hugh Burton, Evgeny Epifanovsky,
  Bang C. Huynh
 -----------------------------------------------------------------------
 Exchange:     0.2000 Hartree-Fock + 0.0800 Slater + 0.7200 B88
 Correlation:  0.1900 VWN1RPA + 0.8100 LYP
 Using SG-1 standard quadrature grid
 A restricted SCF calculation will be
 performed using DIIS
 SCF converges when DIIS error is below 1.0e-08
 ---------------------------------------
  Cycle       Energy         DIIS error
 ---------------------------------------
    1   -3685.2861454537      2.76e-02  
    2   -3680.6195946459      1.95e-03  
    3   -3680.5372180045      2.44e-03  
    4   -3680.7197652991      6.40e-04  
    5   -3680.7311559168      2.82e-04  
    6   -3680.7333630898      1.00e-04  
    7   -3680.7336526898      2.31e-05  
    8   -3680.7336658743      8.02e-06  
    9   -3680.7336676019      2.60e-06  
   10   -3680.7336678013      7.86e-07  
   11   -3680.7336678198      1.55e-07  
   12   -3680.7336678206      6.53e-08  
   13   -3680.7336678206      2.23e-08  
   14   -3680.7336678206      7.24e-09  Convergence criterion met
 ---------------------------------------
 SCF time:   CPU 808.01s  wall 808.00s 
 SCF   energy in the final basis set =    -3680.7336678206
 Total energy in the final basis set =    -3680.7336678206

 --------------------------------------------------------------

                    Orbital Energies (a.u.)
 --------------------------------------------------------------

 Alpha MOs
 -- Occupied --
********-101.5844-101.5837-101.5837-101.5747-101.5747-101.5743 -10.2840
-10.2840 -10.2834 -10.2834 -10.2741 -10.2712 -10.2711 -10.2509 -10.2347
-10.2328 -10.2176 -10.2176  -9.4989  -9.4989  -9.4988  -9.4988  -9.4891
 -9.4891  -9.4888  -7.2638  -7.2637  -7.2636  -7.2635  -7.2542  -7.2541
 -7.2538  -7.2538  -7.2537  -7.2537  -7.2537  -7.2531  -7.2529  -7.2529
 -7.2528  -7.2439  -7.2438  -7.2437  -7.2434  -7.2433  -7.2427  -0.9705
 -0.9507  -0.9283  -0.9021  -0.8975  -0.8817  -0.8725  -0.8571  -0.8487
 -0.7998  -0.7661  -0.7587  -0.7529  -0.6808  -0.6487  -0.6291  -0.6231
 -0.5615  -0.5533  -0.5385  -0.5277  -0.5012  -0.4865  -0.4767  -0.4729
 -0.4724  -0.4635  -0.4533  -0.4416  -0.4304  -0.4222  -0.4130  -0.4124
 -0.3872  -0.3860  -0.3675  -0.3669  -0.3619  -0.3549  -0.3521  -0.3471
 -0.3409  -0.3370  -0.3364  -0.3250  -0.3154  -0.2990  -0.2758  -0.2717
 -0.2657
 -- Virtual --
 -0.0861  -0.0639  -0.0559  -0.0494  -0.0406  -0.0351  -0.0187  -0.0125
 -0.0008   0.0103   0.0114   0.0121   0.0222   0.0229   0.0257   0.0279
  0.0403   0.0466   0.0501   0.0546   0.0582   0.0619   0.0665   0.0701
  0.0746   0.0748   0.0792   0.0826   0.0833   0.0924   0.0940   0.0956
  0.1017   0.1035   0.1068   0.1085   0.1145   0.1145   0.1201   0.1205
  0.1273   0.1274   0.1281   0.1293   0.1301   0.1366   0.1396   0.1404
  0.1455   0.1497   0.1543   0.1596   0.1623   0.1669   0.1680   0.1775
  0.1806   0.1865   0.1868   0.1942   0.1950   0.1957   0.2027   0.2041
  0.2064   0.2085   0.2136   0.2147   0.2197   0.2271   0.2299   0.2404
  0.2410   0.2462   0.2544   0.2554   0.2592   0.2631   0.2637   0.2689
  0.2694   0.2727   0.2737   0.2755   0.2795   0.2827   0.2878   0.2925
  0.2969   0.3025   0.3054   0.3138   0.3213   0.3230   0.3289   0.3339
  0.3422   0.3464   0.3906   0.4120   0.4229   0.4243   0.4309   0.4310
  0.4335   0.4413   0.4414   0.4464   0.4511   0.4536   0.4598   0.4693
  0.4740   0.4787   0.4832   0.4903   0.4939   0.4959   0.5012   0.5020
  0.5154   0.5163   0.5183   0.5380   0.5403   0.5578   0.5647   0.5709
  0.5745   0.5858   0.5896   0.5947   0.6009   0.6093   0.6101   0.6158
  0.6181   0.6247   0.6332   0.6370   0.6464   0.6570   0.6597   0.6663
  0.6740   0.6915   0.6942   0.6955   0.6976   0.7287   0.7349   0.7683
  0.7735   0.7920   0.7975   0.8160   0.8176   0.8255   0.8281   0.8333
  0.8335   0.8370   0.8393   0.8417   0.8467   0.8480   0.8494   0.8509
  0.8570   0.8571   0.8677   0.8751   0.8796   0.8820   0.8872   0.8892
  0.8981   0.8998   0.9080   0.9186   0.9205   0.9249   0.9254   0.9372
  0.9373   0.9455   0.9471   0.9521   0.9559   0.9626   0.9658   0.9712
  0.9722   0.9862   0.9953   1.0035   1.0083   1.0383   1.0546   1.0635
  1.0674   1.0741   1.0958   1.1223   1.1256   1.1573   1.1646   1.1811
  1.2086   1.2179   1.2274   1.2300   1.2388   1.2439   1.2476   1.2627
  1.2678   1.2727   1.2873   1.2896   1.2947   1.3334   1.3336   1.3459
  1.3614   1.3772   1.3962   1.4251   1.4516   1.4825   1.5099   1.5107
  1.5375   1.5614   1.5758   1.5997   1.6099   1.6194   1.6295   1.6555
  1.6749   1.7317   1.7362   1.7417   1.7596   1.7794   1.7919   1.8208
  1.8280   1.8626   1.8653   1.8810   1.8920   1.8972   1.9071   1.9109
  1.9571   1.9587   1.9666   1.9757   2.0301   2.0338   2.0841   2.0966
  2.1062   2.1484   2.1650   2.1827   2.2306   2.2308   2.2408   2.2542
  2.2601   2.2609   2.2702   2.2808   2.2894   2.3006   2.3028   2.3175
  2.3210   2.3320   2.3715   2.3893   2.4047   2.4135   2.4302   2.4416
  2.4489   2.4612   2.5069   2.5088   2.5228   2.5327   2.5438   2.5541
  2.5914   2.6005   2.6195   2.6216   2.6380   2.6434   2.6862   2.7286
  2.7419   2.7424   2.7450   2.7505   2.7724   2.7849   2.8252   2.8319
  2.8446   2.8844   2.9271   2.9375   2.9624   3.0434   3.0630   3.0871
  3.1103   3.1217   3.1342   3.1490   3.1611   3.2171   3.2215   3.2280
  3.2691   3.3518   3.3709   3.4286   3.5047   3.5618   3.6696   3.7163
  3.7347   3.7756   3.8960   3.9956   4.0066   4.0955   4.3875   4.7994
  4.8284   9.7321   9.7475   9.7681   9.7913   9.8081   9.8177   9.8184
 23.2977  23.4706  23.7917  23.8609  23.8735  23.8905  23.9613  23.9728
 24.0207  24.0462  24.0780  24.1278  25.7731  25.7972  25.8108  25.8214
 25.8920  25.9157  25.9421  26.0872  26.1069  26.1211  26.1752  26.1858
 26.2224  26.3245  26.4762  26.5590  26.6119  26.6454  26.7540  26.8698
 26.9549 215.7223 215.7379 215.7618 215.7876 215.8081 215.8211 215.8237
 --------------------------------------------------------------

          Ground-State Mulliken Net Atomic Charges

     Atom                 Charge (a.u.)
  ----------------------------------------
      1 C                    -0.730725
      2 C                    -0.940302
      3 Cl                    0.697644
      4 C                     0.700341
      5 Cl                    0.467261
      6 C                    -1.370285
      7 H                     0.214166
      8 C                     0.709160
      9 Cl                    0.467246
     10 C                    -0.943662
     11 Cl                    0.698247
     12 C                     0.656007
     13 C                    -0.929044
     14 H                     0.229935
     15 C                    -0.469220
     16 Cl                    0.637943
     17 C                    -0.178583
     18 Cl                    0.615189
     19 C                    -0.470290
     20 Cl                    0.638678
     21 C                    -0.929705
     22 H                     0.229997
  ----------------------------------------
  Sum of atomic charges =     0.000000

 -----------------------------------------------------------------
                    Cartesian Multipole Moments
 -----------------------------------------------------------------
    Charge (ESU x 10^10)
                -0.0000
    Dipole Moment (Debye)
         X      -2.0525      Y       0.0462      Z       1.2249
       Tot       2.3906
    Quadrupole Moments (Debye-Ang)
        XX    -162.9102     XY      -0.4698     YY    -157.5648
        XZ       1.8206     YZ      -1.0277     ZZ    -160.8878
    Octopole Moments (Debye-Ang^2)
       XXX    -472.6355    XXY       3.2897    XYY    -144.8736
       YYY       9.6882    XXZ     114.2837    XYZ      -1.0406
       YYZ      86.5141    XZZ    -158.6659    YZZ       4.3223
       ZZZ     262.4950
    Hexadecapole Moments (Debye-Ang^3)
      XXXX   -8113.5984   XXXY     239.1126   XXYY   -1509.6578
      XYYY     243.8701   YYYY    -870.8959   XXXZ    1477.2444
      XXYZ      79.7018   XYYZ     494.2660   YYYZ     238.8829
      XXZZ   -2179.1034   XYZZ      83.5238   YYZZ    -981.7013
      XZZZ    1475.3830   YZZZ     238.4063   ZZZZ   -4957.4058
 -----------------------------------------------------------------
 Calculating analytic gradient of the SCF energy
 Gradient of SCF Energy
            1           2           3           4           5           6
    1  -0.0127828  -0.0107257   0.0055736   0.0018762   0.0060572   0.0050364
    2   0.0003264   0.0001361  -0.0053743  -0.0002978  -0.0000464  -0.0001043
    3   0.0074681  -0.0049278  -0.0082378  -0.0097368   0.0040134  -0.0028714
            7           8           9          10          11          12
    1  -0.0010388   0.0097522  -0.0007559  -0.0006947   0.0099799  -0.0038996
    2   0.0000162   0.0000230  -0.0000559   0.0000994   0.0050161  -0.0001950
    3   0.0006084   0.0030011  -0.0071669   0.0115112  -0.0010096   0.0024593
           13          14          15          16          17          18
    1   0.0020549  -0.0035635  -0.0004572   0.0046209  -0.0186793   0.0045972
    2   0.0092329   0.0007460   0.0063538  -0.0007478   0.0005011  -0.0000965
    3  -0.0007086   0.0050997  -0.0053088  -0.0019390   0.0111496  -0.0027517
           19          20          21          22
    1   0.0040728   0.0040369   0.0011174  -0.0061778
    2  -0.0065050   0.0005284  -0.0091290  -0.0004274
    3   0.0032277  -0.0033090  -0.0011198   0.0005485
 Max gradient component =       1.868E-02
 RMS gradient           =       5.581E-03
 Gradient time:  CPU 299.82 s  wall 299.87 s
 Geometry Optimization Parameters
   NAtoms,    NIC,     NZ,  NCons,   NDum,   NFix, NCnnct, MaxDiis
       22     155      22       0       0       0       0       0


** GEOMETRY OPTIMIZATION IN DELOCALIZED INTERNAL COORDINATES **
   Searching for a Minimum

   Optimization Cycle:   1

                       Coordinates (Angstroms)
     ATOM                X               Y               Z
      1  C         0.0000000000    0.0000000000    0.0000000000
      2  C         0.0000000000    0.0000000000    1.3949600000
      3  Cl        1.5261815140    0.0000000000    2.2594170471
      4  C        -1.1901880373    0.0256249026    2.1059255403
      5  Cl       -1.1548436435    0.0351778398    3.8595433764
      6  C        -2.4041742747    0.0535064326    1.4351028665
      7  H        -3.3336980403    0.0741960811    1.9899557843
      8  C        -2.4180259722    0.0546630380    0.0478935036
      9  Cl       -3.9445745286    0.0782926128   -0.8155919614
     10  C        -1.2274122092    0.0272853135   -0.6622934626
     11  Cl       -1.2645630159   -0.0058824468   -2.4155862839
     12  C         1.2779219872   -0.0284629571   -0.7628147595
     13  C         2.3095886281   -0.8932703637   -0.3971844912
     14  H         2.1704206894   -1.5663256744    0.4394355459
     15  C         3.5004827568   -0.9194878930   -1.1069450245
     16  Cl        4.7739092873   -2.0261183446   -0.6270805489
     17  C         3.6821124948   -0.0819958503   -2.1978886372
     18  Cl        5.1879324501   -0.1155248115   -3.0967201401
     19  C         2.6636000698    0.7822218600   -2.5724593424
     20  Cl        2.8813918386    1.8556545918   -3.9424319391
     21  C         1.4736782845    0.8090230106   -1.8610916159
     22  H         0.6936781770    1.5025559907   -2.1490431582
   Point Group: c1    Number of degrees of freedom:    60


   Energy is  -3680.733667821


 Attempting to generate delocalized internal coordinates
 Initial Hessian constructed with Jon Baker's OPTIMIZE code

 60 Hessian modes will be used to form the next step
  Hessian Eigenvalues:
     0.010693    0.019215    0.019215    0.023207    0.023207    0.023578
     0.023582    0.023677    0.023682    0.023938    0.023939    0.024090
     0.024090    0.024114    0.024114    0.024136    0.024136    0.024143
     0.024143    0.159963    0.159969    0.160000    0.234791    0.234835
     0.234854    0.249937    0.249947    0.249991    0.249991    0.249992
     0.249993    0.250000    0.250000    0.250000    0.250000    0.250000
     0.250000    0.301033    0.301033    0.301033    0.301033    0.301033
     0.301033    0.301033    0.336089    0.356665    0.356665    0.356665
     0.429938    0.430747    0.432123    0.434586    0.467799    0.467850
     0.472148    0.472167    0.478204    0.478204    0.479142    0.479142

 Minimum search - taking simple RFO step
 Searching for Lamda that Minimizes Along All modes
 Value Taken    Lamda =  -0.03239337
 Calculated Step too Large.  Step scaled by  0.431202
 Step Taken.  Stepsize is  0.300000

                             Maximum     Tolerance    Cnvgd?
         Gradient           0.045172      0.000300      NO
         Displacement       0.261481      0.001200      NO
         Energy change     *********      0.000001      NO


 New Cartesian Coordinates Obtained by Inverse Iteration

 Displacement from previous Coordinates is:  1.175512
 ----------------------------------------------------------------
             Standard Nuclear Orientation (Angstroms)
    I     Atom           X                Y                Z
 ----------------------------------------------------------------
    1      C       0.0079862690    -0.0000344594    -0.0034243257
    2      C      -0.0033702394     0.0706052046     1.4021458906
    3      Cl      1.4914570047     0.2100515783     2.3080599675
    4      C      -1.2024725496     0.0988594166     2.1086257323
    5      Cl     -1.1988161579     0.2110777939     3.8561971116
    6      C      -2.4145927086     0.0538731293     1.4406768616
    7      H      -3.3437580340     0.0745536928     1.9947525259
    8      C      -2.4278040257    -0.0177785301     0.0579782352
    9      Cl     -3.9662041377    -0.0959732809    -0.7748924538
   10      C      -1.2358652755    -0.0427094950    -0.6605317172
   11      Cl     -1.3265690626    -0.2133405739    -2.4033665738
   12      C       1.2934290054    -0.0287448757    -0.7709236690
   13      C       2.2932645676    -0.9569304357    -0.4674735585
   14      H       2.1331216370    -1.6870889378     0.3126098157
   15      C       3.4830359217    -0.9861273076    -1.1799765231
   16      Cl      4.6924765990    -2.1835746810    -0.7652818921
   17      C       3.7090510537    -0.0828907396    -2.2151095534
   18      Cl      5.2111280625    -0.1165765230    -3.1130487590
   19      C       2.7206611092     0.8476713031    -2.5241270694
   20      Cl      2.9663739476     2.0130406715    -3.8086058384
   21      C       1.5298364233     0.8715644511    -1.8133203712
   22      H       0.7910490464     1.6216059309    -2.0558615368
 ----------------------------------------------------------------
 Nuclear Repulsion Energy =        2310.87601316 hartrees
 There are       97 alpha and       97 beta electrons
 Applying Cartesian multipole field
    Component          Value
    ---------          -----
     (2,0,0)        1.00000E-12
     (0,2,0)        2.00000E-11
     (0,0,2)       -3.00000E-11
 Nucleus-field energy     =    -0.0000000921 hartrees
 Requested basis set is 6-311++G(d,p)
 There are 178 shells and 495 basis functions
 A cutoff of  1.0D-15 yielded  11528 shell pairs
 There are     98855 function pairs (    106220 Cartesian)
 Smallest overlap matrix eigenvalue = 2.08E-07
 Linear dependence detected in AO basis
 Number of orthogonalized atomic orbitals = 489
 Maximum deviation from orthogonality = 6.692E-10
 Guess from superposition of atomic densities
 Warning:  Energy on first SCF cycle will be non-variational
 SAD guess density has 194.000000 electrons

 -----------------------------------------------------------------------
  General SCF calculation program by
  Eric Jon Sundstrom, Paul Horn, Yuezhi Mao, Dmitri Zuev, Alec White,
  David Stuck, Shaama M.S., Shane Yost, Joonho Lee, David Small,
  Daniel Levine, Susi Lehtola, Hugh Burton, Evgeny Epifanovsky,
  Bang C. Huynh
 -----------------------------------------------------------------------
 Exchange:     0.2000 Hartree-Fock + 0.0800 Slater + 0.7200 B88
 Correlation:  0.1900 VWN1RPA + 0.8100 LYP
 Using SG-1 standard quadrature grid
 A restricted SCF calculation will be
 performed using DIIS
 SCF converges when DIIS error is below 1.0e-08
 ---------------------------------------
  Cycle       Energy         DIIS error
 ---------------------------------------
    1   -3685.2021620041      2.74e-02  
    2   -3680.6295422566      1.93e-03  
    3   -3680.5499345309      2.41e-03  
    4   -3680.7286668515      6.20e-04  
    5   -3680.7393023818      2.79e-04  
    6   -3680.7414507986      1.01e-04  
    7   -3680.7417412820      2.48e-05  
    8   -3680.7417570327      8.56e-06  
    9   -3680.7417590098      2.80e-06  
   10   -3680.7417592476      7.40e-07  
   11   -3680.7417592632      1.40e-07  
   12   -3680.7417592636      6.33e-08  
   13   -3680.7417592639      1.88e-08  
   14   -3680.7417592637      6.81e-09  Convergence criterion met
 ---------------------------------------
 SCF time:   CPU 804.27s  wall 805.00s 
 SCF   energy in the final basis set =    -3680.7417592637
 Total energy in the final basis set =    -3680.7417592637

 --------------------------------------------------------------

                    Orbital Energies (a.u.)
 --------------------------------------------------------------

 Alpha MOs
 -- Occupied --
********-101.5836-101.5833-101.5832-101.5761-101.5758-101.5757 -10.2849
-10.2849 -10.2823 -10.2823 -10.2760 -10.2730 -10.2729 -10.2542 -10.2356
-10.2329 -10.2192 -10.2191  -9.4981  -9.4981  -9.4980  -9.4980  -9.4905
 -9.4902  -9.4902  -7.2631  -7.2630  -7.2628  -7.2628  -7.2555  -7.2552
 -7.2552  -7.2530  -7.2529  -7.2529  -7.2529  -7.2523  -7.2522  -7.2522
 -7.2520  -7.2454  -7.2449  -7.2449  -7.2445  -7.2445  -7.2443  -0.9673
 -0.9510  -0.9270  -0.8997  -0.8990  -0.8800  -0.8744  -0.8578  -0.8468
 -0.7986  -0.7660  -0.7576  -0.7499  -0.6804  -0.6466  -0.6274  -0.6233
 -0.5589  -0.5532  -0.5367  -0.5296  -0.5019  -0.4856  -0.4748  -0.4730
 -0.4698  -0.4625  -0.4534  -0.4422  -0.4299  -0.4202  -0.4126  -0.4116
 -0.3868  -0.3842  -0.3679  -0.3659  -0.3632  -0.3553  -0.3526  -0.3476
 -0.3418  -0.3356  -0.3348  -0.3257  -0.3179  -0.2969  -0.2749  -0.2724
 -0.2679
 -- Virtual --
 -0.0845  -0.0641  -0.0551  -0.0502  -0.0404  -0.0403  -0.0164  -0.0126
  0.0001   0.0101   0.0105   0.0121   0.0212   0.0231   0.0257   0.0275
  0.0396   0.0459   0.0502   0.0547   0.0580   0.0610   0.0673   0.0699
  0.0737   0.0752   0.0778   0.0823   0.0830   0.0932   0.0939   0.0957
  0.0995   0.1022   0.1052   0.1075   0.1120   0.1143   0.1188   0.1205
  0.1250   0.1273   0.1273   0.1288   0.1303   0.1351   0.1393   0.1407
  0.1449   0.1473   0.1552   0.1587   0.1612   0.1666   0.1676   0.1742
  0.1785   0.1812   0.1833   0.1919   0.1926   0.1968   0.2012   0.2021
  0.2052   0.2091   0.2133   0.2135   0.2217   0.2248   0.2306   0.2408
  0.2420   0.2464   0.2496   0.2550   0.2590   0.2603   0.2625   0.2682
  0.2712   0.2722   0.2735   0.2739   0.2789   0.2821   0.2877   0.2894
  0.2937   0.2967   0.3032   0.3124   0.3187   0.3225   0.3307   0.3328
  0.3385   0.3460   0.3921   0.4105   0.4230   0.4246   0.4275   0.4311
  0.4343   0.4405   0.4419   0.4466   0.4488   0.4534   0.4579   0.4690
  0.4745   0.4803   0.4813   0.4919   0.4935   0.4949   0.4966   0.5012
  0.5060   0.5148   0.5221   0.5425   0.5489   0.5590   0.5650   0.5682
  0.5759   0.5846   0.5910   0.6006   0.6023   0.6049   0.6091   0.6097
  0.6201   0.6305   0.6373   0.6467   0.6490   0.6568   0.6573   0.6683
  0.6758   0.6879   0.6903   0.6932   0.7057   0.7173   0.7324   0.7653
  0.7713   0.7935   0.8008   0.8168   0.8198   0.8253   0.8264   0.8310
  0.8337   0.8384   0.8404   0.8413   0.8440   0.8471   0.8473   0.8479
  0.8565   0.8588   0.8709   0.8725   0.8752   0.8779   0.8821   0.8915
  0.8951   0.9015   0.9070   0.9160   0.9215   0.9242   0.9309   0.9362
  0.9391   0.9460   0.9476   0.9495   0.9535   0.9629   0.9639   0.9753
  0.9758   0.9800   0.9802   0.9901   1.0041   1.0159   1.0373   1.0483
  1.0573   1.0795   1.0927   1.1215   1.1229   1.1549   1.1627   1.1794
  1.2000   1.2157   1.2284   1.2336   1.2354   1.2430   1.2496   1.2545
  1.2644   1.2737   1.2819   1.2902   1.2919   1.3261   1.3377   1.3519
  1.3535   1.3715   1.3828   1.4341   1.4501   1.4820   1.5096   1.5123
  1.5374   1.5543   1.5823   1.6001   1.6108   1.6182   1.6284   1.6541
  1.6759   1.7263   1.7299   1.7399   1.7520   1.7763   1.7889   1.8204
  1.8240   1.8541   1.8661   1.8782   1.8858   1.8945   1.9023   1.9143
  1.9502   1.9514   1.9570   1.9741   2.0305   2.0347   2.0680   2.0938
  2.1046   2.1375   2.1565   2.1797   2.2287   2.2310   2.2389   2.2533
  2.2584   2.2609   2.2675   2.2797   2.2860   2.2918   2.3017   2.3162
  2.3194   2.3292   2.3677   2.3894   2.4011   2.4070   2.4229   2.4381
  2.4447   2.4608   2.5026   2.5032   2.5209   2.5279   2.5416   2.5512
  2.5875   2.5927   2.6128   2.6220   2.6404   2.6458   2.6767   2.7287
  2.7302   2.7367   2.7392   2.7448   2.7761   2.7817   2.8095   2.8189
  2.8366   2.8812   2.9116   2.9349   2.9649   3.0363   3.0585   3.0769
  3.1001   3.1140   3.1214   3.1474   3.1529   3.2096   3.2134   3.2169
  3.2586   3.3472   3.3578   3.4262   3.4990   3.5553   3.6658   3.7106
  3.7345   3.7712   3.8917   3.9880   3.9983   4.0880   4.3661   4.7899
  4.8251   9.7319   9.7466   9.7685   9.7910   9.8060   9.8136   9.8187
 23.3037  23.4670  23.7807  23.8505  23.8587  23.8813  23.9445  23.9453
 24.0010  24.0418  24.0805  24.1187  25.7702  25.7972  25.8089  25.8193
 25.8924  25.9081  25.9197  26.0810  26.0996  26.1130  26.1696  26.1783
 26.1932  26.2852  26.4681  26.5459  26.5931  26.6402  26.7320  26.8528
 26.9265 215.7234 215.7360 215.7620 215.7875 215.8054 215.8161 215.8213
 --------------------------------------------------------------

          Ground-State Mulliken Net Atomic Charges

     Atom                 Charge (a.u.)
  ----------------------------------------
      1 C                    -0.644092
      2 C                    -0.826753
      3 Cl                    0.687906
      4 C                     0.566451
      5 Cl                    0.468999
      6 C                    -1.434231
      7 H                     0.215488
      8 C                     0.573620
      9 Cl                    0.468752
     10 C                    -0.829949
     11 Cl                    0.689522
     12 C                     0.451628
     13 C                    -0.899364
     14 H                     0.236055
     15 C                    -0.359891
     16 Cl                    0.628402
     17 C                    -0.217194
     18 Cl                    0.620473
     19 C                    -0.363044
     20 Cl                    0.629022
     21 C                    -0.898647
     22 H                     0.236846
  ----------------------------------------
  Sum of atomic charges =     0.000000

 -----------------------------------------------------------------
                    Cartesian Multipole Moments
 -----------------------------------------------------------------
    Charge (ESU x 10^10)
                -0.0000
    Dipole Moment (Debye)
         X      -1.8970      Y       0.0432      Z       1.1325
       Tot       2.2098
    Quadrupole Moments (Debye-Ang)
        XX    -162.4498     XY      -0.5528     YY    -157.2995
        XZ       1.4284     YZ      -1.1515     ZZ    -160.8616
    Octopole Moments (Debye-Ang^2)
       XXX    -466.6247    XXY       3.1639    XYY    -142.9467
       YYY       9.5610    XXZ     111.6707    XYZ      -1.0527
       YYZ      85.3983    XZZ    -156.5652    YZZ       4.3524
       ZZZ     260.3677
    Hexadecapole Moments (Debye-Ang^3)
      XXXX   -8146.2917   XXXY     196.6464   XXYY   -1535.2382
      XYYY     195.4540   YYYY    -989.7431   XXXZ    1512.5897
      XXYZ      57.6540   XYYZ     508.0688   YYYZ     157.4698
      XXZZ   -2172.2025   XYZZ      72.7540   YYZZ    -991.6680
      XZZZ    1518.2869   YZZZ     171.2571   ZZZZ   -4904.1985
 -----------------------------------------------------------------
 Calculating analytic gradient of the SCF energy
 Gradient of SCF Energy
            1           2           3           4           5           6
    1  -0.0049141  -0.0072036   0.0005932   0.0003191   0.0043401   0.0039313
    2   0.0001758  -0.0028516  -0.0004119  -0.0003868   0.0004106  -0.0000897
    3   0.0028380  -0.0005875   0.0026376  -0.0067243   0.0025295  -0.0022706
            7           8           9          10          11          12
    1  -0.0007074   0.0062753  -0.0001843  -0.0028598  -0.0020148  -0.0027065
    2  -0.0000280   0.0003576  -0.0005706   0.0029085   0.0006886  -0.0000801
    3   0.0004060   0.0029155  -0.0049607   0.0065362  -0.0018449   0.0018730
           13          14          15          16          17          18
    1   0.0052141  -0.0014004  -0.0004786   0.0030450  -0.0131783   0.0043039
    2   0.0048493   0.0003783   0.0039646  -0.0009127   0.0003566  -0.0001244
    3  -0.0017447  -0.0002998  -0.0028814  -0.0008294   0.0077670  -0.0025992
           19          20          21          22
    1   0.0021147   0.0022573   0.0036571  -0.0004035
    2  -0.0041817   0.0009920  -0.0049908  -0.0004536
    3   0.0019384  -0.0023047  -0.0037462   0.0013523
 Max gradient component =       1.318E-02
 RMS gradient           =       3.450E-03
 Gradient time:  CPU 292.14 s  wall 292.18 s
 Geometry Optimization Parameters
   NAtoms,    NIC,     NZ,  NCons,   NDum,   NFix, NCnnct, MaxDiis
       22     155      22       0       0       0       0       0

 Cartesian Hessian Update
 Hessian updated using BFGS update


** GEOMETRY OPTIMIZATION IN DELOCALIZED INTERNAL COORDINATES **
   Searching for a Minimum

   Optimization Cycle:   2

                       Coordinates (Angstroms)
     ATOM                X               Y               Z
      1  C         0.0079862690   -0.0000344594   -0.0034243257
      2  C        -0.0033702394    0.0706052046    1.4021458906
      3  Cl        1.4914570047    0.2100515783    2.3080599675
      4  C        -1.2024725496    0.0988594166    2.1086257323
      5  Cl       -1.1988161579    0.2110777939    3.8561971116
      6  C        -2.4145927086    0.0538731293    1.4406768616
      7  H        -3.3437580340    0.0745536928    1.9947525259
      8  C        -2.4278040257   -0.0177785301    0.0579782352
      9  Cl       -3.9662041377   -0.0959732809   -0.7748924538
     10  C        -1.2358652755   -0.0427094950   -0.6605317172
     11  Cl       -1.3265690626   -0.2133405739   -2.4033665738
     12  C         1.2934290054   -0.0287448757   -0.7709236690
     13  C         2.2932645676   -0.9569304357   -0.4674735585
     14  H         2.1331216370   -1.6870889378    0.3126098157
     15  C         3.4830359217   -0.9861273076   -1.1799765231
     16  Cl        4.6924765990   -2.1835746810   -0.7652818921
     17  C         3.7090510537   -0.0828907396   -2.2151095534
     18  Cl        5.2111280625   -0.1165765230   -3.1130487590
     19  C         2.7206611092    0.8476713031   -2.5241270694
     20  Cl        2.9663739476    2.0130406715   -3.8086058384
     21  C         1.5298364233    0.8715644511   -1.8133203712
     22  H         0.7910490464    1.6216059309   -2.0558615368
   Point Group: c1    Number of degrees of freedom:    60


   Energy is  -3680.741759264

 Hessian updated using BFGS update

 50 Hessian modes will be used to form the next step
  Hessian Eigenvalues:
     0.018066    0.019215    0.019217    0.023206    0.023207    0.023564
     0.023677    0.023681    0.023928    0.023938    0.024090    0.024090
     0.024114    0.024114    0.024129    0.024136    0.024143    0.024143
     0.033877    0.159189    0.159970    0.160000    0.220761    0.234791
     0.234956    0.237272    0.249947    0.249989    0.249992    0.249993
     0.249995    0.250000    0.297085    0.300261    0.309103    0.352906
     0.356604    0.366273    0.422105    0.432123    0.434586    0.458224
     0.467799    0.467850    0.469028    0.474732    0.478204    0.478204
     0.479122    0.558461

 Minimum search - taking simple RFO step
 Searching for Lamda that Minimizes Along All modes
 Value Taken    Lamda =  -0.00521693
 Calculated Step too Large.  Step scaled by  0.926322
 Step Taken.  Stepsize is  0.300000

                             Maximum     Tolerance    Cnvgd?
         Gradient           0.016595      0.000300      NO
         Displacement       0.234674      0.001200      NO
         Energy change     -0.008091      0.000001      NO


 New Cartesian Coordinates Obtained by Inverse Iteration

 Displacement from previous Coordinates is:  1.033262
 ----------------------------------------------------------------
             Standard Nuclear Orientation (Angstroms)
    I     Atom           X                Y                Z
 ----------------------------------------------------------------
    1      C       0.0153479284    -0.0005078233    -0.0088583835
    2      C       0.0116581853     0.1485619579     1.3905324552
    3      Cl      1.5242159642     0.3688151043     2.2425526067
    4      C      -1.1942532317     0.1733074355     2.1022964723
    5      Cl     -1.2436273634     0.3650169045     3.8380455468
    6      C      -2.4041445314     0.0553848362     1.4344206666
    7      H      -3.3319925928     0.0778904552     1.9883821101
    8      C      -2.4220720448    -0.0924257884     0.0555629636
    9      Cl     -3.9785708787    -0.2473574487    -0.7224098375
   10      C      -1.2226470801    -0.1235902165    -0.6669412197
   11      Cl     -1.2615216557    -0.3888661140    -2.3961569700
   12      C       1.2935493075    -0.0281581769    -0.7722920742
   13      C       2.2491644864    -1.0136060973    -0.5178749558
   14      H       2.0673985483    -1.7777856834     0.2257743439
   15      C       3.4387530964    -1.0434495518    -1.2330690196
   16      Cl      4.5822910752    -2.3161469494    -0.8781412548
   17      C       3.7106491774    -0.0813279984    -2.2141795153
   18      Cl      5.2055222523    -0.1144326582    -3.1068448143
   19      C       2.7497835258     0.9079486138    -2.4600215529
   20      Cl      3.0180757128     2.1455213018    -3.6636840019
   21      C       1.5556822114     0.9310006382    -1.7521684432
   22      H       0.8401563631     1.7153405913    -1.9598228234
 ----------------------------------------------------------------
 Nuclear Repulsion Energy =        2310.20727523 hartrees
 There are       97 alpha and       97 beta electrons
 Applying Cartesian multipole field
    Component          Value
    ---------          -----
     (2,0,0)        1.00000E-12
     (0,2,0)        2.00000E-11
     (0,0,2)       -3.00000E-11
 Nucleus-field energy     =    -0.0000000871 hartrees
 Requested basis set is 6-311++G(d,p)
 There are 178 shells and 495 basis functions
 A cutoff of  1.0D-15 yielded  11539 shell pairs
 There are     98984 function pairs (    106347 Cartesian)
 Smallest overlap matrix eigenvalue = 2.15E-07
 Linear dependence detected in AO basis
 Number of orthogonalized atomic orbitals = 489
 Maximum deviation from orthogonality = 9.143E-10
 Guess from superposition of atomic densities
 Warning:  Energy on first SCF cycle will be non-variational
 SAD guess density has 194.000000 electrons

 -----------------------------------------------------------------------
  General SCF calculation program by
  Eric Jon Sundstrom, Paul Horn, Yuezhi Mao, Dmitri Zuev, Alec White,
  David Stuck, Shaama M.S., Shane Yost, Joonho Lee, David Small,
  Daniel Levine, Susi Lehtola, Hugh Burton, Evgeny Epifanovsky,
  Bang C. Huynh
 -----------------------------------------------------------------------
 Exchange:     0.2000 Hartree-Fock + 0.0800 Slater + 0.7200 B88
 Correlation:  0.1900 VWN1RPA + 0.8100 LYP
 Using SG-1 standard quadrature grid
 A restricted SCF calculation will be
 performed using DIIS
 SCF converges when DIIS error is below 1.0e-08
 ---------------------------------------
  Cycle       Energy         DIIS error
 ---------------------------------------
    1   -3685.1846425454      2.73e-02  
    2   -3680.6305123448      1.95e-03  
    3   -3680.5413657265      2.48e-03  
    4   -3680.7301327064      6.52e-04  
    5   -3680.7418941536      2.92e-04  
    6   -3680.7442788114      9.85e-05  
    7   -3680.7445546837      2.59e-05  
    8   -3680.7445722066      8.64e-06  
    9   -3680.7445742088      2.85e-06  
   10   -3680.7445744530      7.29e-07  
   11   -3680.7445744686      1.41e-07  
   12   -3680.7445744688      6.18e-08  
   13   -3680.7445744688      1.69e-08  
   14   -3680.7445744690      6.08e-09  Convergence criterion met
 ---------------------------------------
 SCF time:   CPU 805.18s  wall 805.00s 
 SCF   energy in the final basis set =    -3680.7445744690
 Total energy in the final basis set =    -3680.7445744690

 --------------------------------------------------------------

                    Orbital Energies (a.u.)
 --------------------------------------------------------------

 Alpha MOs
 -- Occupied --
********-101.5839-101.5835-101.5834-101.5774-101.5760-101.5760 -10.2850
-10.2850 -10.2825 -10.2825 -10.2773 -10.2736 -10.2736 -10.2513 -10.2337
-10.2316 -10.2189 -10.2189  -9.4984  -9.4984  -9.4982  -9.4981  -9.4918
 -9.4906  -9.4905  -7.2633  -7.2631  -7.2631  -7.2628  -7.2568  -7.2555
 -7.2555  -7.2533  -7.2532  -7.2530  -7.2529  -7.2526  -7.2526  -7.2522
 -7.2521  -7.2467  -7.2459  -7.2453  -7.2453  -7.2448  -7.2447  -0.9655
 -0.9503  -0.9251  -0.9018  -0.9001  -0.8822  -0.8765  -0.8582  -0.8447
 -0.7972  -0.7656  -0.7554  -0.7481  -0.6794  -0.6446  -0.6279  -0.6217
 -0.5569  -0.5524  -0.5358  -0.5314  -0.5027  -0.4861  -0.4744  -0.4725
 -0.4688  -0.4614  -0.4528  -0.4428  -0.4306  -0.4183  -0.4131  -0.4117
 -0.3874  -0.3837  -0.3686  -0.3668  -0.3613  -0.3529  -0.3518  -0.3470
 -0.3417  -0.3383  -0.3346  -0.3277  -0.3202  -0.2940  -0.2746  -0.2709
 -0.2683
 -- Virtual --
 -0.0807  -0.0649  -0.0544  -0.0484  -0.0447  -0.0376  -0.0147  -0.0128
  0.0001   0.0100   0.0109   0.0129   0.0204   0.0221   0.0256   0.0275
  0.0396   0.0456   0.0507   0.0556   0.0576   0.0606   0.0675   0.0685
  0.0746   0.0748   0.0765   0.0817   0.0831   0.0934   0.0944   0.0966
  0.0976   0.1023   0.1049   0.1068   0.1113   0.1144   0.1191   0.1212
  0.1240   0.1256   0.1274   0.1278   0.1306   0.1348   0.1385   0.1403
  0.1438   0.1449   0.1530   0.1589   0.1611   0.1659   0.1688   0.1735
  0.1771   0.1797   0.1806   0.1912   0.1932   0.1982   0.2002   0.2020
  0.2047   0.2108   0.2134   0.2144   0.2233   0.2254   0.2308   0.2421
  0.2429   0.2465   0.2500   0.2548   0.2563   0.2580   0.2645   0.2651
  0.2694   0.2714   0.2743   0.2765   0.2800   0.2812   0.2818   0.2874
  0.2878   0.2964   0.2995   0.3050   0.3171   0.3231   0.3333   0.3335
  0.3367   0.3425   0.3903   0.4109   0.4229   0.4246   0.4266   0.4301
  0.4354   0.4413   0.4427   0.4465   0.4481   0.4547   0.4619   0.4672
  0.4748   0.4818   0.4827   0.4886   0.4899   0.4937   0.4950   0.5029
  0.5045   0.5101   0.5248   0.5458   0.5577   0.5585   0.5644   0.5742
  0.5790   0.5862   0.5949   0.6000   0.6022   0.6042   0.6116   0.6138
  0.6169   0.6289   0.6350   0.6532   0.6542   0.6559   0.6592   0.6666
  0.6764   0.6844   0.6873   0.6957   0.7069   0.7163   0.7316   0.7635
  0.7700   0.7903   0.8158   0.8200   0.8217   0.8234   0.8258   0.8293
  0.8350   0.8371   0.8392   0.8422   0.8431   0.8453   0.8460   0.8492
  0.8564   0.8623   0.8664   0.8679   0.8732   0.8827   0.8830   0.8915
  0.8954   0.8981   0.9052   0.9151   0.9173   0.9243   0.9286   0.9352
  0.9410   0.9449   0.9466   0.9530   0.9550   0.9632   0.9687   0.9728
  0.9734   0.9772   0.9853   0.9902   1.0024   1.0180   1.0372   1.0517
  1.0526   1.0804   1.0947   1.1234   1.1298   1.1456   1.1611   1.1749
  1.2028   1.2132   1.2291   1.2325   1.2418   1.2467   1.2532   1.2578
  1.2666   1.2726   1.2822   1.2873   1.2932   1.3289   1.3462   1.3480
  1.3620   1.3716   1.3826   1.4376   1.4438   1.4844   1.5065   1.5252
  1.5393   1.5583   1.5861   1.5957   1.6109   1.6122   1.6353   1.6647
  1.6718   1.7283   1.7319   1.7324   1.7530   1.7792   1.7884   1.8157
  1.8166   1.8563   1.8603   1.8705   1.8804   1.9034   1.9060   1.9232
  1.9457   1.9501   1.9527   1.9712   2.0283   2.0349   2.0660   2.0946
  2.1044   2.1384   2.1577   2.1794   2.2277   2.2307   2.2346   2.2498
  2.2551   2.2611   2.2679   2.2788   2.2793   2.2917   2.3019   2.3163
  2.3197   2.3334   2.3637   2.3839   2.4111   2.4165   2.4193   2.4390
  2.4487   2.4583   2.5018   2.5052   2.5209   2.5247   2.5341   2.5507
  2.5888   2.5911   2.6124   2.6261   2.6487   2.6553   2.6764   2.7093
  2.7263   2.7326   2.7338   2.7452   2.7751   2.7782   2.7974   2.8163
  2.8362   2.8741   2.9078   2.9474   2.9722   3.0348   3.0586   3.0743
  3.1012   3.1154   3.1182   3.1500   3.1510   3.2118   3.2149   3.2154
  3.2525   3.3465   3.3546   3.4277   3.5036   3.5547   3.6692   3.7064
  3.7440   3.7719   3.8862   3.9910   3.9973   4.0873   4.3440   4.7884
  4.8233   9.7396   9.7523   9.7757   9.7913   9.8038   9.8101   9.8207
 23.3117  23.4767  23.7800  23.8382  23.8490  23.8752  23.9219  23.9303
 23.9973  24.0385  24.0715  24.1229  25.7688  25.7943  25.8049  25.8179
 25.8930  25.9101  25.9117  26.0817  26.1085  26.1106  26.1504  26.1792
 26.1798  26.3044  26.4711  26.5388  26.5771  26.6359  26.7363  26.8464
 26.9372 215.7316 215.7421 215.7701 215.7874 215.8038 215.8108 215.8231
 --------------------------------------------------------------

          Ground-State Mulliken Net Atomic Charges

     Atom                 Charge (a.u.)
  ----------------------------------------
      1 C                    -0.464487
      2 C                    -0.610908
      3 Cl                    0.656474
      4 C                     0.336717
      5 Cl                    0.473906
      6 C                    -1.537403
      7 H                     0.217702
      8 C                     0.340081
      9 Cl                    0.473618
     10 C                    -0.616729
     11 Cl                    0.657556
     12 C                     0.418906
     13 C                    -0.923035
     14 H                     0.239091
     15 C                    -0.290813
     16 Cl                    0.623726
     17 C                    -0.217345
     18 Cl                    0.611607
     19 C                    -0.306296
     20 Cl                    0.623687
     21 C                    -0.945875
     22 H                     0.239820
  ----------------------------------------
  Sum of atomic charges =     0.000000

 -----------------------------------------------------------------
                    Cartesian Multipole Moments
 -----------------------------------------------------------------
    Charge (ESU x 10^10)
                -0.0000
    Dipole Moment (Debye)
         X      -1.8161      Y       0.0463      Z       1.0849
       Tot       2.1160
    Quadrupole Moments (Debye-Ang)
        XX    -162.0558     XY      -0.6723     YY    -157.1190
        XZ       1.0249     YZ      -1.3212     ZZ    -160.8994
    Octopole Moments (Debye-Ang^2)
       XXX    -464.4850    XXY       3.5645    XYY    -142.5335
       YYY       9.8843    XXZ     110.7781    XYZ      -0.9167
       YYZ      85.1161    XZZ    -155.8305    YZZ       4.1753
       ZZZ     259.5278
    Hexadecapole Moments (Debye-Ang^3)
      XXXX   -8069.9956   XXXY     157.8365   XXYY   -1546.0166
      XYYY     150.3418   YYYY   -1115.2578   XXXZ    1530.2985
      XXYZ      37.4609   XYYZ     516.5111   YYYZ      86.0966
      XXZZ   -2139.5563   XYZZ      59.3293   YYZZ    -990.9939
      XZZZ    1534.5094   YZZZ     110.3807   ZZZZ   -4781.1234
 -----------------------------------------------------------------
 Calculating analytic gradient of the SCF energy
 Gradient of SCF Energy
            1           2           3           4           5           6
    1   0.0018115  -0.0006543   0.0023837  -0.0012442  -0.0012434  -0.0007388
    2   0.0000442  -0.0020329  -0.0002859  -0.0002689   0.0001298   0.0000442
    3  -0.0009270  -0.0017231  -0.0009352  -0.0012563   0.0011893   0.0004239
            7           8           9          10          11          12
    1  -0.0000834   0.0005352  -0.0016032   0.0010599   0.0018464  -0.0030984
    2  -0.0000574   0.0002072  -0.0000459   0.0020761   0.0000500   0.0000475
    3   0.0000588   0.0018001   0.0004369   0.0013621  -0.0017005   0.0018819
           13          14          15          16          17          18
    1   0.0027490  -0.0002434  -0.0003103   0.0002713  -0.0036427   0.0021368
    2   0.0015477  -0.0004535   0.0003140  -0.0005103   0.0001356  -0.0000618
    3   0.0010142   0.0000260   0.0002666   0.0002031   0.0020936  -0.0013285
           19          20          21          22
    1  -0.0002407  -0.0001248   0.0005487  -0.0001150
    2  -0.0002193   0.0004948  -0.0016164   0.0004611
    3   0.0001624  -0.0002965  -0.0029333   0.0001813
 Max gradient component =       3.643E-03
 RMS gradient           =       1.270E-03
 Gradient time:  CPU 292.17 s  wall 292.22 s
 Geometry Optimization Parameters
   NAtoms,    NIC,     NZ,  NCons,   NDum,   NFix, NCnnct, MaxDiis
       22     155      22       0       0       0       0       0

 Cartesian Hessian Update
 Hessian updated using BFGS update


** GEOMETRY OPTIMIZATION IN DELOCALIZED INTERNAL COORDINATES **
   Searching for a Minimum

   Optimization Cycle:   3

                       Coordinates (Angstroms)
     ATOM                X               Y               Z
      1  C         0.0153479284   -0.0005078233   -0.0088583835
      2  C         0.0116581853    0.1485619579    1.3905324552
      3  Cl        1.5242159642    0.3688151043    2.2425526067
      4  C        -1.1942532317    0.1733074355    2.1022964723
      5  Cl       -1.2436273634    0.3650169045    3.8380455468
      6  C        -2.4041445314    0.0553848362    1.4344206666
      7  H        -3.3319925928    0.0778904552    1.9883821101
      8  C        -2.4220720448   -0.0924257884    0.0555629636
      9  Cl       -3.9785708787   -0.2473574487   -0.7224098375
     10  C        -1.2226470801   -0.1235902165   -0.6669412197
     11  Cl       -1.2615216557   -0.3888661140   -2.3961569700
     12  C         1.2935493075   -0.0281581769   -0.7722920742
     13  C         2.2491644864   -1.0136060973   -0.5178749558
     14  H         2.0673985483   -1.7777856834    0.2257743439
     15  C         3.4387530964   -1.0434495518   -1.2330690196
     16  Cl        4.5822910752   -2.3161469494   -0.8781412548
     17  C         3.7106491774   -0.0813279984   -2.2141795153
     18  Cl        5.2055222523   -0.1144326582   -3.1068448143
     19  C         2.7497835258    0.9079486138   -2.4600215529
     20  Cl        3.0180757128    2.1455213018   -3.6636840019
     21  C         1.5556822114    0.9310006382   -1.7521684432
     22  H         0.8401563631    1.7153405913   -1.9598228234
   Point Group: c1    Number of degrees of freedom:    60


   Energy is  -3680.744574469

 Hessian updated using BFGS update

 52 Hessian modes will be used to form the next step
  Hessian Eigenvalues:
     0.014338    0.019216    0.019217    0.023206    0.023214    0.023458
     0.023677    0.023691    0.023928    0.023940    0.024088    0.024090
     0.024113    0.024114    0.024132    0.024138    0.024143    0.024158
     0.031902    0.159969    0.159996    0.160065    0.223724    0.234792
     0.234947    0.245883    0.249948    0.249989    0.249993    0.249996
     0.250000    0.258814    0.294250    0.300881    0.302317    0.316345
     0.355140    0.356591    0.356665    0.380454    0.419504    0.432124
     0.434586    0.463853    0.467802    0.467860    0.471297    0.476489
     0.478204    0.478205    0.487925    0.606326

 Minimum search - taking simple RFO step
 Searching for Lamda that Minimizes Along All modes
 Value Taken    Lamda =  -0.00137261
 Step Taken.  Stepsize is  0.260088

                             Maximum     Tolerance    Cnvgd?
         Gradient           0.007413      0.000300      NO
         Displacement       0.195613      0.001200      NO
         Energy change     -0.002815      0.000001      NO


 New Cartesian Coordinates Obtained by Inverse Iteration

 Displacement from previous Coordinates is:  0.845365
 ----------------------------------------------------------------
             Standard Nuclear Orientation (Angstroms)
    I     Atom           X                Y                Z
 ----------------------------------------------------------------
    1      C       0.0136648203    -0.0035978819    -0.0085415991
    2      C       0.0131111025     0.2168902965     1.3787547178
    3      Cl      1.5239286483     0.4961836287     2.2074354194
    4      C      -1.1883708578     0.2394654046     2.0923121134
    5      Cl     -1.2286317872     0.5030652877     3.8160319516
    6      C      -2.3959014073     0.0568797572     1.4295851058
    7      H      -3.3234521610     0.0824683889     1.9833937750
    8      C      -2.4136947428    -0.1581596195     0.0569923553
    9      Cl     -3.9594576971    -0.3815101118    -0.7195222067
   10      C      -1.2150276644    -0.1959980812    -0.6611995890
   11      Cl     -1.2363853673    -0.5190987174    -2.3762849263
   12      C       1.2895384967    -0.0305004355    -0.7717624926
   13      C       2.2065759794    -1.0595150310    -0.5674818474
   14      H       2.0028280708    -1.8457671483     0.1480237770
   15      C       3.3982544739    -1.0860305549    -1.2824693670
   16      Cl      4.5045705347    -2.4048434453    -0.9924357486
   17      C       3.7050681097    -0.0798957026    -2.2090798289
   18      Cl      5.1964174792    -0.1086541658    -3.0946213415
   19      C       2.7737874127     0.9504922668    -2.4011291647
   20      Cl      3.0832150843     2.2358062318    -3.5407908380
   21      C       1.5774528798     0.9738084796    -1.6935375702
   22      H       0.8759270482     1.7796444856    -1.8685703962
 ----------------------------------------------------------------
 Nuclear Repulsion Energy =        2312.70868432 hartrees
 There are       97 alpha and       97 beta electrons
 Applying Cartesian multipole field
    Component          Value
    ---------          -----
     (2,0,0)        1.00000E-12
     (0,2,0)        2.00000E-11
     (0,0,2)       -3.00000E-11
 Nucleus-field energy     =    -0.0000000829 hartrees
 Requested basis set is 6-311++G(d,p)
 There are 178 shells and 495 basis functions
 A cutoff of  1.0D-15 yielded  11536 shell pairs
 There are     99003 function pairs (    106354 Cartesian)
 Smallest overlap matrix eigenvalue = 2.16E-07
 Linear dependence detected in AO basis
 Number of orthogonalized atomic orbitals = 489
 Maximum deviation from orthogonality = 4.236E-10
 Guess from superposition of atomic densities
 Warning:  Energy on first SCF cycle will be non-variational
 SAD guess density has 194.000000 electrons

 -----------------------------------------------------------------------
  General SCF calculation program by
  Eric Jon Sundstrom, Paul Horn, Yuezhi Mao, Dmitri Zuev, Alec White,
  David Stuck, Shaama M.S., Shane Yost, Joonho Lee, David Small,
  Daniel Levine, Susi Lehtola, Hugh Burton, Evgeny Epifanovsky,
  Bang C. Huynh
 -----------------------------------------------------------------------
 Exchange:     0.2000 Hartree-Fock + 0.0800 Slater + 0.7200 B88
 Correlation:  0.1900 VWN1RPA + 0.8100 LYP
 Using SG-1 standard quadrature grid
 A restricted SCF calculation will be
 performed using DIIS
 SCF converges when DIIS error is below 1.0e-08
 ---------------------------------------
  Cycle       Energy         DIIS error
 ---------------------------------------
    1   -3685.2149798150      2.74e-02  
    2   -3680.6302670994      1.95e-03  
    3   -3680.5361046562      2.51e-03  
    4   -3680.7300108983      6.76e-04  
    5   -3680.7427583761      2.96e-04  
    6   -3680.7452187663      9.76e-05  
    7   -3680.7454892737      2.56e-05  
    8   -3680.7455063408      8.67e-06  
    9   -3680.7455083739      2.77e-06  
   10   -3680.7455086016      7.33e-07  
   11   -3680.7455086174      1.40e-07  
   12   -3680.7455086175      6.45e-08  
   13   -3680.7455086177      1.81e-08  
   14   -3680.7455086177      6.59e-09  Convergence criterion met
 ---------------------------------------
 SCF time:   CPU 808.26s  wall 808.00s 
 SCF   energy in the final basis set =    -3680.7455086177
 Total energy in the final basis set =    -3680.7455086177

 --------------------------------------------------------------

                    Orbital Energies (a.u.)
 --------------------------------------------------------------

 Alpha MOs
 -- Occupied --
********-101.5838-101.5832-101.5831-101.5774-101.5759-101.5759 -10.2837
-10.2837 -10.2818 -10.2818 -10.2767 -10.2737 -10.2736 -10.2491 -10.2323
-10.2317 -10.2186 -10.2185  -9.4984  -9.4983  -9.4980  -9.4979  -9.4921
 -9.4905  -9.4905  -7.2633  -7.2631  -7.2629  -7.2626  -7.2570  -7.2554
 -7.2554  -7.2532  -7.2531  -7.2528  -7.2528  -7.2526  -7.2525  -7.2520
 -7.2519  -7.2469  -7.2461  -7.2453  -7.2452  -7.2447  -7.2446  -0.9660
 -0.9507  -0.9259  -0.9020  -0.9003  -0.8825  -0.8775  -0.8586  -0.8447
 -0.7967  -0.7652  -0.7546  -0.7483  -0.6792  -0.6436  -0.6282  -0.6208
 -0.5562  -0.5525  -0.5355  -0.5334  -0.5025  -0.4861  -0.4751  -0.4721
 -0.4684  -0.4615  -0.4529  -0.4432  -0.4311  -0.4171  -0.4138  -0.4123
 -0.3873  -0.3826  -0.3686  -0.3669  -0.3613  -0.3528  -0.3519  -0.3467
 -0.3415  -0.3380  -0.3346  -0.3275  -0.3202  -0.2917  -0.2745  -0.2707
 -0.2694
 -- Virtual --
 -0.0767  -0.0643  -0.0538  -0.0482  -0.0476  -0.0361  -0.0136  -0.0130
  0.0006   0.0097   0.0118   0.0133   0.0202   0.0223   0.0257   0.0281
  0.0398   0.0458   0.0514   0.0566   0.0577   0.0610   0.0672   0.0674
  0.0740   0.0759   0.0766   0.0817   0.0834   0.0933   0.0934   0.0967
  0.0976   0.1027   0.1044   0.1064   0.1103   0.1155   0.1195   0.1216
  0.1243   0.1246   0.1278   0.1280   0.1309   0.1353   0.1386   0.1402
  0.1436   0.1437   0.1512   0.1595   0.1618   0.1648   0.1715   0.1732
  0.1773   0.1800   0.1805   0.1929   0.1939   0.1988   0.2000   0.2024
  0.2054   0.2109   0.2127   0.2150   0.2230   0.2259   0.2313   0.2420
  0.2437   0.2477   0.2505   0.2532   0.2553   0.2579   0.2623   0.2641
  0.2688   0.2708   0.2723   0.2742   0.2810   0.2822   0.2851   0.2872
  0.2885   0.2963   0.2971   0.3047   0.3154   0.3189   0.3335   0.3351
  0.3371   0.3410   0.3905   0.4136   0.4234   0.4249   0.4289   0.4297
  0.4353   0.4418   0.4427   0.4455   0.4499   0.4559   0.4636   0.4656
  0.4734   0.4834   0.4836   0.4847   0.4868   0.4935   0.4964   0.5039
  0.5058   0.5093   0.5251   0.5467   0.5575   0.5639   0.5659   0.5724
  0.5816   0.5878   0.5932   0.6002   0.6033   0.6041   0.6142   0.6178
  0.6192   0.6306   0.6341   0.6542   0.6558   0.6592   0.6608   0.6674
  0.6756   0.6841   0.6917   0.6987   0.7021   0.7266   0.7312   0.7637
  0.7740   0.7912   0.8163   0.8180   0.8227   0.8242   0.8275   0.8314
  0.8362   0.8389   0.8411   0.8431   0.8436   0.8449   0.8479   0.8540
  0.8566   0.8646   0.8673   0.8676   0.8727   0.8824   0.8827   0.8858
  0.8964   0.8979   0.8996   0.9100   0.9176   0.9227   0.9320   0.9334
  0.9394   0.9449   0.9504   0.9559   0.9568   0.9628   0.9687   0.9702
  0.9733   0.9829   0.9897   0.9950   1.0010   1.0253   1.0427   1.0479
  1.0554   1.0767   1.0992   1.1260   1.1397   1.1440   1.1623   1.1762
  1.2020   1.2141   1.2298   1.2323   1.2453   1.2503   1.2593   1.2645
  1.2689   1.2750   1.2870   1.2881   1.2942   1.3294   1.3424   1.3529
  1.3647   1.3695   1.3873   1.4311   1.4414   1.4787   1.5036   1.5377
  1.5430   1.5625   1.5873   1.5926   1.6102   1.6106   1.6414   1.6711
  1.6722   1.7284   1.7319   1.7345   1.7539   1.7834   1.7886   1.8142
  1.8155   1.8506   1.8638   1.8653   1.8781   1.9107   1.9144   1.9314
  1.9467   1.9505   1.9529   1.9716   2.0261   2.0381   2.0731   2.0949
  2.1072   2.1358   2.1605   2.1858   2.2285   2.2312   2.2341   2.2486
  2.2516   2.2605   2.2644   2.2759   2.2804   2.2913   2.3022   2.3124
  2.3271   2.3313   2.3671   2.3922   2.4133   2.4186   2.4266   2.4395
  2.4510   2.4629   2.5073   2.5077   2.5228   2.5289   2.5354   2.5512
  2.5935   2.5938   2.6118   2.6318   2.6568   2.6630   2.6800   2.6934
  2.7247   2.7327   2.7333   2.7438   2.7745   2.7751   2.7985   2.8162
  2.8382   2.8676   2.9054   2.9568   2.9779   3.0410   3.0622   3.0772
  3.1021   3.1192   3.1252   3.1522   3.1529   3.2128   3.2167   3.2268
  3.2530   3.3508   3.3538   3.4303   3.5070   3.5604   3.6735   3.7040
  3.7551   3.7747   3.8908   3.9946   4.0010   4.0870   4.3279   4.7930
  4.8225   9.7434   9.7547   9.7764   9.7915   9.8068   9.8116   9.8218
 23.3158  23.4805  23.7791  23.8372  23.8577  23.8763  23.9277  23.9329
 24.0041  24.0367  24.0659  24.1331  25.7702  25.7932  25.8042  25.8167
 25.8920  25.9076  25.9134  26.0820  26.1081  26.1118  26.1599  26.1752
 26.1851  26.3065  26.4772  26.5380  26.5872  26.6375  26.7518  26.8440
 26.9559 215.7356 215.7449 215.7707 215.7873 215.8071 215.8126 215.8245
 --------------------------------------------------------------

          Ground-State Mulliken Net Atomic Charges

     Atom                 Charge (a.u.)
  ----------------------------------------
      1 C                    -0.394229
      2 C                    -0.641591
      3 Cl                    0.651766
      4 C                     0.276808
      5 Cl                    0.473740
      6 C                    -1.438407
      7 H                     0.216098
      8 C                     0.275854
      9 Cl                    0.473759
     10 C                    -0.642390
     11 Cl                    0.650682
     12 C                     0.447361
     13 C                    -0.921387
     14 H                     0.238496
     15 C                    -0.252633
     16 Cl                    0.619232
     17 C                    -0.286169
     18 Cl                    0.608003
     19 C                    -0.258125
     20 Cl                    0.619128
     21 C                    -0.955197
     22 H                     0.239200
  ----------------------------------------
  Sum of atomic charges =     0.000000

 -----------------------------------------------------------------
                    Cartesian Multipole Moments
 -----------------------------------------------------------------
    Charge (ESU x 10^10)
                 0.0000
    Dipole Moment (Debye)
         X      -1.8016      Y       0.0455      Z       1.0745
       Tot       2.0982
    Quadrupole Moments (Debye-Ang)
        XX    -161.9026     XY      -0.7295     YY    -157.0120
        XZ       0.9690     YZ      -1.3833     ZZ    -160.7986
    Octopole Moments (Debye-Ang^2)
       XXX    -464.2354    XXY       3.7803    XYY    -142.8157
       YYY       9.6855    XXZ     109.7972    XYZ      -0.7777
       YYZ      85.2029    XZZ    -155.7141    YZZ       3.8909
       ZZZ     260.0351
    Hexadecapole Moments (Debye-Ang^3)
      XXXX   -7999.8818   XXXY     121.1159   XXYY   -1552.7194
      XYYY     109.7894   YYYY   -1222.2199   XXXZ    1537.3882
      XXYZ      18.4766   XYYZ     519.4565   YYYZ      22.3611
      XXZZ   -2109.8747   XYZZ      47.4734   YYZZ    -991.5967
      XZZZ    1544.4038   YZZZ      53.5754   ZZZZ   -4678.4099
 -----------------------------------------------------------------
 Calculating analytic gradient of the SCF energy
 Gradient of SCF Energy
            1           2           3           4           5           6
    1   0.0015666  -0.0009055   0.0006979   0.0016543  -0.0000902  -0.0010071
    2  -0.0001191  -0.0003251  -0.0006301   0.0000129  -0.0000570   0.0000304
    3  -0.0008369  -0.0007216  -0.0009762  -0.0000175   0.0002709   0.0005419
            7           8           9          10          11          12
    1   0.0001980   0.0007401  -0.0002852   0.0002014   0.0013296  -0.0021150
    2  -0.0000194  -0.0001558   0.0001176   0.0004537   0.0004421   0.0002178
    3  -0.0001002  -0.0013220  -0.0000435   0.0010345  -0.0001173   0.0010123
           13          14          15          16          17          18
    1  -0.0002484  -0.0001214   0.0001273  -0.0001481   0.0001078  -0.0002986
    2   0.0006898  -0.0002795   0.0000575   0.0001327   0.0000158   0.0000271
    3   0.0008884   0.0007175  -0.0000855  -0.0000988  -0.0000022   0.0001533
           19          20          21          22
    1   0.0002025   0.0000111  -0.0008410  -0.0007758
    2   0.0000600  -0.0002289  -0.0008256   0.0003828
    3  -0.0001891   0.0001922  -0.0000509  -0.0002493
 Max gradient component =       2.115E-03
 RMS gradient           =       6.324E-04
 Gradient time:  CPU 307.78 s  wall 307.84 s
 Geometry Optimization Parameters
   NAtoms,    NIC,     NZ,  NCons,   NDum,   NFix, NCnnct, MaxDiis
       22     155      22       0       0       0       0       0

 Cartesian Hessian Update
 Hessian updated using BFGS update


** GEOMETRY OPTIMIZATION IN DELOCALIZED INTERNAL COORDINATES **
   Searching for a Minimum

   Optimization Cycle:   4

                       Coordinates (Angstroms)
     ATOM                X               Y               Z
      1  C         0.0136648203   -0.0035978819   -0.0085415991
      2  C         0.0131111025    0.2168902965    1.3787547178
      3  Cl        1.5239286483    0.4961836287    2.2074354194
      4  C        -1.1883708578    0.2394654046    2.0923121134
      5  Cl       -1.2286317872    0.5030652877    3.8160319516
      6  C        -2.3959014073    0.0568797572    1.4295851058
      7  H        -3.3234521610    0.0824683889    1.9833937750
      8  C        -2.4136947428   -0.1581596195    0.0569923553
      9  Cl       -3.9594576971   -0.3815101118   -0.7195222067
     10  C        -1.2150276644   -0.1959980812   -0.6611995890
     11  Cl       -1.2363853673   -0.5190987174   -2.3762849263
     12  C         1.2895384967   -0.0305004355   -0.7717624926
     13  C         2.2065759794   -1.0595150310   -0.5674818474
     14  H         2.0028280708   -1.8457671483    0.1480237770
     15  C         3.3982544739   -1.0860305549   -1.2824693670
     16  Cl        4.5045705347   -2.4048434453   -0.9924357486
     17  C         3.7050681097   -0.0798957026   -2.2090798289
     18  Cl        5.1964174792   -0.1086541658   -3.0946213415
     19  C         2.7737874127    0.9504922668   -2.4011291647
     20  Cl        3.0832150843    2.2358062318   -3.5407908380
     21  C         1.5774528798    0.9738084796   -1.6935375702
     22  H         0.8759270482    1.7796444856   -1.8685703962
   Point Group: c1    Number of degrees of freedom:    60


   Energy is  -3680.745508618

 Hessian updated using BFGS update

 55 Hessian modes will be used to form the next step
  Hessian Eigenvalues:
     0.009234    0.019216    0.019221    0.023209    0.023218    0.023529
     0.023677    0.023691    0.023939    0.024007    0.024088    0.024090
     0.024114    0.024115    0.024135    0.024142    0.024146    0.024293
     0.030262    0.159944    0.159977    0.160006    0.221981    0.234793
     0.234930    0.245714    0.249958    0.249990    0.249993    0.249994
     0.249996    0.250000    0.250046    0.261417    0.295086    0.300998
     0.301117    0.302461    0.327281    0.354327    0.356637    0.356677
     0.372102    0.418116    0.432125    0.434586    0.463927    0.467802
     0.467861    0.472639    0.477185    0.478205    0.478206    0.536058
     0.568484

 Minimum search - taking simple RFO step
 Searching for Lamda that Minimizes Along All modes
 Value Taken    Lamda =  -0.00068864
 Step Taken.  Stepsize is  0.227214

                             Maximum     Tolerance    Cnvgd?
         Gradient           0.006943      0.000300      NO
         Displacement       0.186972      0.001200      NO
         Energy change     -0.000934      0.000001      NO


 New Cartesian Coordinates Obtained by Inverse Iteration

 Displacement from previous Coordinates is:  0.806486
 ----------------------------------------------------------------
             Standard Nuclear Orientation (Angstroms)
    I     Atom           X                Y                Z
 ----------------------------------------------------------------
    1      C       0.0098128704    -0.0041354088    -0.0080678100
    2      C       0.0078466109     0.2776450848     1.3678162144
    3      Cl      1.5146147033     0.6199614315     2.1745857667
    4      C      -1.1936470851     0.3007073098     2.0824753755
    5      Cl     -1.2365695789     0.6376168361     3.7913247358
    6      C      -2.3953968138     0.0562444834     1.4300460186
    7      H      -3.3229902172     0.0821755599     1.9844706528
    8      C      -2.4111288216    -0.2197707722     0.0686284775
    9      Cl     -3.9490971857    -0.5178200893    -0.6938497977
   10      C      -1.2126956728    -0.2569375771    -0.6510405293
   11      Cl     -1.2239493555    -0.6352785832    -2.3522158379
   12      C       1.2907572035    -0.0316483222    -0.7741313111
   13      C       2.1732113413    -1.0976261413    -0.6211291982
   14      H       1.9457112216    -1.9073431862     0.0598172173
   15      C       3.3670955119    -1.1225416727    -1.3342193112
   16      Cl      4.4360755612    -2.4828982968    -1.1052443387
   17      C       3.7073996505    -0.0803047604    -2.2091205554
   18      Cl      5.1984412355    -0.1074692961    -3.0897680352
   19      C       2.8059769028     0.9857661296    -2.3492563634
   20      Cl      3.1546956763     2.3147186904    -3.4254289741
   21      C       1.6090586857     1.0101654300    -1.6411388230
   22      H       0.9281960115     1.8399064830    -1.7794512744
 ----------------------------------------------------------------
 Nuclear Repulsion Energy =        2311.79985226 hartrees
 There are       97 alpha and       97 beta electrons
 Applying Cartesian multipole field
    Component          Value
    ---------          -----
     (2,0,0)        1.00000E-12
     (0,2,0)        2.00000E-11
     (0,0,2)       -3.00000E-11
 Nucleus-field energy     =    -0.0000000790 hartrees
 Requested basis set is 6-311++G(d,p)
 There are 178 shells and 495 basis functions
 A cutoff of  1.0D-15 yielded  11534 shell pairs
 There are     99179 function pairs (    106574 Cartesian)
 Smallest overlap matrix eigenvalue = 2.17E-07
 Linear dependence detected in AO basis
 Number of orthogonalized atomic orbitals = 489
 Maximum deviation from orthogonality = 3.105E-10
 Guess from superposition of atomic densities
 Warning:  Energy on first SCF cycle will be non-variational
 SAD guess density has 194.000000 electrons

 -----------------------------------------------------------------------
  General SCF calculation program by
  Eric Jon Sundstrom, Paul Horn, Yuezhi Mao, Dmitri Zuev, Alec White,
  David Stuck, Shaama M.S., Shane Yost, Joonho Lee, David Small,
  Daniel Levine, Susi Lehtola, Hugh Burton, Evgeny Epifanovsky,
  Bang C. Huynh
 -----------------------------------------------------------------------
 Exchange:     0.2000 Hartree-Fock + 0.0800 Slater + 0.7200 B88
 Correlation:  0.1900 VWN1RPA + 0.8100 LYP
 Using SG-1 standard quadrature grid
 A restricted SCF calculation will be
 performed using DIIS
 SCF converges when DIIS error is below 1.0e-08
 ---------------------------------------
  Cycle       Energy         DIIS error
 ---------------------------------------
    1   -3685.2159603439      2.74e-02  
    2   -3680.6302849926      1.96e-03  
    3   -3680.5346795940      2.52e-03  
    4   -3680.7302835894      6.81e-04  
    5   -3680.7432490906      2.96e-04  
    6   -3680.7457158756      9.76e-05  
    7   -3680.7459858800      2.59e-05  
    8   -3680.7460035267      8.66e-06  
    9   -3680.7460055571      2.76e-06  
   10   -3680.7460057823      7.29e-07  
   11   -3680.7460057978      1.39e-07  
   12   -3680.7460057981      6.59e-08  
   13   -3680.7460057983      1.83e-08  
   14   -3680.7460057981      6.58e-09  Convergence criterion met
 ---------------------------------------
 SCF time:   CPU 818.21s  wall 819.00s 
 SCF   energy in the final basis set =    -3680.7460057981
 Total energy in the final basis set =    -3680.7460057981

 --------------------------------------------------------------

                    Orbital Energies (a.u.)
 --------------------------------------------------------------

 Alpha MOs
 -- Occupied --
********-101.5837-101.5831-101.5831-101.5775-101.5759-101.5759 -10.2833
-10.2833 -10.2815 -10.2814 -10.2766 -10.2739 -10.2738 -10.2485 -10.2323
-10.2314 -10.2183 -10.2182  -9.4984  -9.4983  -9.4979  -9.4979  -9.4922
 -9.4905  -9.4904  -7.2633  -7.2631  -7.2628  -7.2626  -7.2572  -7.2554
 -7.2553  -7.2532  -7.2531  -7.2528  -7.2527  -7.2526  -7.2525  -7.2520
 -7.2519  -7.2470  -7.2463  -7.2453  -7.2452  -7.2447  -7.2447  -0.9658
 -0.9507  -0.9262  -0.9020  -0.9003  -0.8829  -0.8780  -0.8585  -0.8445
 -0.7960  -0.7650  -0.7542  -0.7480  -0.6786  -0.6428  -0.6286  -0.6203
 -0.5554  -0.5523  -0.5354  -0.5346  -0.5021  -0.4861  -0.4753  -0.4718
 -0.4679  -0.4615  -0.4529  -0.4434  -0.4314  -0.4159  -0.4140  -0.4126
 -0.3872  -0.3820  -0.3684  -0.3670  -0.3611  -0.3526  -0.3520  -0.3463
 -0.3414  -0.3379  -0.3346  -0.3276  -0.3203  -0.2901  -0.2746  -0.2708
 -0.2704
 -- Virtual --
 -0.0732  -0.0646  -0.0531  -0.0515  -0.0474  -0.0355  -0.0132  -0.0128
  0.0008   0.0094   0.0122   0.0135   0.0200   0.0222   0.0258   0.0282
  0.0399   0.0456   0.0522   0.0573   0.0576   0.0611   0.0656   0.0672
  0.0736   0.0766   0.0767   0.0823   0.0833   0.0918   0.0930   0.0966
  0.0976   0.1032   0.1043   0.1059   0.1091   0.1163   0.1198   0.1214
  0.1233   0.1250   0.1275   0.1286   0.1314   0.1359   0.1386   0.1398
  0.1422   0.1432   0.1502   0.1600   0.1620   0.1631   0.1728   0.1742
  0.1772   0.1799   0.1804   0.1939   0.1953   0.1981   0.1998   0.2012
  0.2056   0.2098   0.2118   0.2153   0.2221   0.2265   0.2324   0.2413
  0.2438   0.2485   0.2509   0.2521   0.2544   0.2549   0.2602   0.2622
  0.2670   0.2700   0.2727   0.2729   0.2820   0.2844   0.2852   0.2893
  0.2906   0.2956   0.2966   0.3084   0.3086   0.3160   0.3330   0.3347
  0.3388   0.3446   0.3904   0.4171   0.4230   0.4246   0.4285   0.4318
  0.4356   0.4420   0.4427   0.4455   0.4512   0.4564   0.4632   0.4642
  0.4702   0.4789   0.4820   0.4855   0.4885   0.4930   0.4975   0.5042
  0.5085   0.5086   0.5273   0.5460   0.5585   0.5639   0.5674   0.5701
  0.5814   0.5887   0.5899   0.6011   0.6042   0.6045   0.6136   0.6190
  0.6235   0.6329   0.6338   0.6514   0.6562   0.6602   0.6649   0.6712
  0.6724   0.6844   0.6937   0.6971   0.7027   0.7307   0.7339   0.7644
  0.7775   0.7913   0.8157   0.8159   0.8223   0.8236   0.8258   0.8326
  0.8361   0.8384   0.8427   0.8433   0.8437   0.8452   0.8516   0.8559
  0.8566   0.8624   0.8661   0.8693   0.8727   0.8778   0.8796   0.8824
  0.8982   0.8994   0.9004   0.9062   0.9183   0.9213   0.9299   0.9367
  0.9384   0.9451   0.9532   0.9567   0.9574   0.9631   0.9667   0.9696
  0.9718   0.9892   0.9944   0.9953   1.0049   1.0323   1.0442   1.0517
  1.0569   1.0755   1.1017   1.1246   1.1409   1.1493   1.1630   1.1767
  1.2018   1.2145   1.2309   1.2318   1.2457   1.2530   1.2670   1.2683
  1.2708   1.2773   1.2898   1.2901   1.2947   1.3264   1.3393   1.3549
  1.3648   1.3665   1.3936   1.4192   1.4438   1.4727   1.4985   1.5429
  1.5501   1.5640   1.5867   1.5916   1.6061   1.6089   1.6445   1.6693
  1.6760   1.7266   1.7318   1.7367   1.7514   1.7857   1.7862   1.8114
  1.8130   1.8454   1.8563   1.8646   1.8801   1.9121   1.9206   1.9365
  1.9466   1.9499   1.9539   1.9725   2.0243   2.0402   2.0799   2.0956
  2.1089   2.1285   2.1611   2.1908   2.2292   2.2299   2.2348   2.2471
  2.2483   2.2589   2.2613   2.2741   2.2810   2.2895   2.3023   2.3109
  2.3301   2.3317   2.3671   2.3939   2.4138   2.4177   2.4309   2.4381
  2.4486   2.4660   2.5076   2.5081   2.5238   2.5335   2.5375   2.5504
  2.5959   2.5979   2.6109   2.6349   2.6561   2.6690   2.6804   2.6811
  2.7233   2.7312   2.7341   2.7414   2.7715   2.7721   2.8100   2.8183
  2.8393   2.8613   2.9016   2.9582   2.9797   3.0446   3.0648   3.0800
  3.1046   3.1186   3.1257   3.1471   3.1540   3.2097   3.2173   3.2389
  3.2502   3.3480   3.3543   3.4319   3.5080   3.5649   3.6743   3.7025
  3.7618   3.7765   3.8907   3.9960   4.0023   4.0874   4.3160   4.7941
  4.8180   9.7474   9.7564   9.7765   9.7909   9.8102   9.8136   9.8171
 23.3197  23.4799  23.7792  23.8349  23.8550  23.8746  23.9255  23.9299
 24.0066  24.0355  24.0669  24.1384  25.7713  25.7911  25.8035  25.8152
 25.8913  25.9012  25.9198  26.0809  26.1104  26.1118  26.1610  26.1735
 26.1947  26.3020  26.4817  26.5336  26.5937  26.6360  26.7602  26.8420
 26.9686 215.7393 215.7475 215.7707 215.7864 215.8093 215.8170 215.8191
 --------------------------------------------------------------

          Ground-State Mulliken Net Atomic Charges

     Atom                 Charge (a.u.)
  ----------------------------------------
      1 C                    -0.406246
      2 C                    -0.726177
      3 Cl                    0.647112
      4 C                     0.292855
      5 Cl                    0.476805
      6 C                    -1.280306
      7 H                     0.216366
      8 C                     0.290149
      9 Cl                    0.477307
     10 C                    -0.729960
     11 Cl                    0.644629
     12 C                     0.493063
     13 C                    -0.926687
     14 H                     0.237498
     15 C                    -0.242610
     16 Cl                    0.616163
     17 C                    -0.344935
     18 Cl                    0.606216
     19 C                    -0.237924
     20 Cl                    0.615818
     21 C                    -0.957400
     22 H                     0.238264
  ----------------------------------------
  Sum of atomic charges =     0.000000

 -----------------------------------------------------------------
                    Cartesian Multipole Moments
 -----------------------------------------------------------------
    Charge (ESU x 10^10)
                 0.0000
    Dipole Moment (Debye)
         X      -1.7961      Y       0.0430      Z       1.0710
       Tot       2.0916
    Quadrupole Moments (Debye-Ang)
        XX    -161.8339     XY      -0.7524     YY    -156.9253
        XZ       0.9146     YZ      -1.4127     ZZ    -160.7842
    Octopole Moments (Debye-Ang^2)
       XXX    -464.0509    XXY       3.9061    XYY    -142.7780
       YYY       9.4839    XXZ     109.2899    XYZ      -0.6463
       YYZ      85.1364    XZZ    -155.7018    YZZ       3.6201
       ZZZ     260.2961
    Hexadecapole Moments (Debye-Ang^3)
      XXXX   -7975.0798   XXXY      85.2301   XXYY   -1566.7284
      XYYY      70.5712   YYYY   -1331.3905   XXXZ    1558.6122
      XXYZ      -0.2231   XYYZ     526.8189   YYYZ     -39.6771
      XXZZ   -2090.3053   XYZZ      35.6842   YYZZ    -994.5013
      XZZZ    1567.6452   YZZZ      -2.7541   ZZZZ   -4588.8701
 -----------------------------------------------------------------
 Calculating analytic gradient of the SCF energy
 Gradient of SCF Energy
            1           2           3           4           5           6
    1  -0.0002476   0.0000396  -0.0000465   0.0007356   0.0000819  -0.0001399
    2  -0.0000578   0.0002920  -0.0006039   0.0002050  -0.0002121  -0.0000130
    3   0.0001865   0.0003122  -0.0010074   0.0006829  -0.0005097   0.0000977
            7           8           9          10          11          12
    1   0.0000472  -0.0002549   0.0004712  -0.0002113   0.0007736   0.0007352
    2   0.0000256  -0.0002577   0.0002469  -0.0002872   0.0005385   0.0000980
    3  -0.0000226  -0.0010242   0.0001841  -0.0002332   0.0005677  -0.0005623
           13          14          15          16          17          18
    1  -0.0011447  -0.0000627   0.0002222  -0.0002106   0.0020962  -0.0012425
    2  -0.0000530   0.0001545  -0.0003391   0.0003453  -0.0000909   0.0000322
    3   0.0005155   0.0007176  -0.0000728  -0.0001020  -0.0011738   0.0007824
           19          20          21          22
    1   0.0000821  -0.0000120  -0.0010582  -0.0006540
    2   0.0004084  -0.0003840   0.0000288  -0.0000765
    3  -0.0002701   0.0002594   0.0009912  -0.0003194
 Max gradient component =       2.096E-03
 RMS gradient           =       5.548E-04
 Gradient time:  CPU 291.61 s  wall 291.66 s
 Geometry Optimization Parameters
   NAtoms,    NIC,     NZ,  NCons,   NDum,   NFix, NCnnct, MaxDiis
       22     155      22       0       0       0       0       0

 Cartesian Hessian Update
 Hessian updated using BFGS update


** GEOMETRY OPTIMIZATION IN DELOCALIZED INTERNAL COORDINATES **
   Searching for a Minimum

   Optimization Cycle:   5

                       Coordinates (Angstroms)
     ATOM                X               Y               Z
      1  C         0.0098128704   -0.0041354088   -0.0080678100
      2  C         0.0078466109    0.2776450848    1.3678162144
      3  Cl        1.5146147033    0.6199614315    2.1745857667
      4  C        -1.1936470851    0.3007073098    2.0824753755
      5  Cl       -1.2365695789    0.6376168361    3.7913247358
      6  C        -2.3953968138    0.0562444834    1.4300460186
      7  H        -3.3229902172    0.0821755599    1.9844706528
      8  C        -2.4111288216   -0.2197707722    0.0686284775
      9  Cl       -3.9490971857   -0.5178200893   -0.6938497977
     10  C        -1.2126956728   -0.2569375771   -0.6510405293
     11  Cl       -1.2239493555   -0.6352785832   -2.3522158379
     12  C         1.2907572035   -0.0316483222   -0.7741313111
     13  C         2.1732113413   -1.0976261413   -0.6211291982
     14  H         1.9457112216   -1.9073431862    0.0598172173
     15  C         3.3670955119   -1.1225416727   -1.3342193112
     16  Cl        4.4360755612   -2.4828982968   -1.1052443387
     17  C         3.7073996505   -0.0803047604   -2.2091205554
     18  Cl        5.1984412355   -0.1074692961   -3.0897680352
     19  C         2.8059769028    0.9857661296   -2.3492563634
     20  Cl        3.1546956763    2.3147186904   -3.4254289741
     21  C         1.6090586857    1.0101654300   -1.6411388230
     22  H         0.9281960115    1.8399064830   -1.7794512744
   Point Group: c1    Number of degrees of freedom:    60


   Energy is  -3680.746005798

 Hessian updated using BFGS update

 57 Hessian modes will be used to form the next step
  Hessian Eigenvalues:
     0.005853    0.019220    0.019252    0.023210    0.023217    0.023675
     0.023688    0.023837    0.023939    0.024021    0.024089    0.024096
     0.024114    0.024115    0.024138    0.024142    0.024183    0.024448
     0.028819    0.159753    0.159986    0.160000    0.225172    0.234794
     0.234933    0.245118    0.249963    0.249986    0.249991    0.249993
     0.249997    0.249998    0.250000    0.251057    0.260460    0.300320
     0.300944    0.301032    0.301276    0.312821    0.328298    0.353189
     0.356657    0.356712    0.363967    0.420335    0.432125    0.434606
     0.463851    0.467803    0.467814    0.472278    0.476149    0.478205
     0.478261    0.499644    0.541625

 Minimum search - taking simple RFO step
 Searching for Lamda that Minimizes Along All modes
 Value Taken    Lamda =  -0.00038872
 Step Taken.  Stepsize is  0.216553

                             Maximum     Tolerance    Cnvgd?
         Gradient           0.004003      0.000300      NO
         Displacement       0.191216      0.001200      NO
         Energy change     -0.000497      0.000001      NO


 New Cartesian Coordinates Obtained by Inverse Iteration

 Displacement from previous Coordinates is:  0.825311
 ----------------------------------------------------------------
             Standard Nuclear Orientation (Angstroms)
    I     Atom           X                Y                Z
 ----------------------------------------------------------------
    1      C       0.0092333298     0.0006508184    -0.0042785960
    2      C      -0.0000580553     0.3388587052     1.3580914387
    3      Cl      1.4979872011     0.7479904487     2.1486335915
    4      C      -1.2034865531     0.3606903215     2.0708227836
    5      Cl     -1.2559411917     0.7724479236     3.7632087701
    6      C      -2.3963436435     0.0533842881     1.4296159059
    7      H      -3.3249249170     0.0751702440     1.9829878669
    8      C      -2.4034935529    -0.2807435773     0.0816335919
    9      Cl     -3.9296872510    -0.6637126830    -0.6671027499
   10      C      -1.2037168717    -0.3109643158    -0.6373082121
   11      Cl     -1.1989811421    -0.7491390987    -2.3235760374
   12      C       1.2931599463    -0.0278725551    -0.7705033468
   13      C       2.1412711756    -1.1272241847    -0.6714159051
   14      H       1.8864237736    -1.9640996889    -0.0345994867
   15      C       3.3337997003    -1.1543998587    -1.3863459746
   16      Cl      4.3595382503    -2.5581700384    -1.2282338903
   17      C       3.7050436671    -0.0828737529    -2.2113278227
   18      Cl      5.1937518509    -0.1150888916    -3.0983781286
   19      C       2.8378212365     1.0161313431    -2.2982207988
   20      Cl      3.2278835494     2.3835444521    -3.3115107267
   21      C       1.6433768300     1.0443400120    -1.5866474081
   22      H       0.9907611232     1.9022134208    -1.6804425655
 ----------------------------------------------------------------
 Nuclear Repulsion Energy =        2310.81711419 hartrees
 There are       97 alpha and       97 beta electrons
 Applying Cartesian multipole field
    Component          Value
    ---------          -----
     (2,0,0)        1.00000E-12
     (0,2,0)        2.00000E-11
     (0,0,2)       -3.00000E-11
 Nucleus-field energy     =    -0.0000000752 hartrees
 Requested basis set is 6-311++G(d,p)
 There are 178 shells and 495 basis functions
 A cutoff of  1.0D-15 yielded  11524 shell pairs
 There are     99068 function pairs (    106441 Cartesian)
 Smallest overlap matrix eigenvalue = 2.03E-07
 Linear dependence detected in AO basis
 Number of orthogonalized atomic orbitals = 489
 Maximum deviation from orthogonality = 2.673E-10
 Guess from superposition of atomic densities
 Warning:  Energy on first SCF cycle will be non-variational
 SAD guess density has 194.000000 electrons

 -----------------------------------------------------------------------
  General SCF calculation program by
  Eric Jon Sundstrom, Paul Horn, Yuezhi Mao, Dmitri Zuev, Alec White,
  David Stuck, Shaama M.S., Shane Yost, Joonho Lee, David Small,
  Daniel Levine, Susi Lehtola, Hugh Burton, Evgeny Epifanovsky,
  Bang C. Huynh
 -----------------------------------------------------------------------
 Exchange:     0.2000 Hartree-Fock + 0.0800 Slater + 0.7200 B88
 Correlation:  0.1900 VWN1RPA + 0.8100 LYP
 Using SG-1 standard quadrature grid
 A restricted SCF calculation will be
 performed using DIIS
 SCF converges when DIIS error is below 1.0e-08
 ---------------------------------------
  Cycle       Energy         DIIS error
 ---------------------------------------
    1   -3685.2113921629      2.74e-02  
    2   -3680.6304287970      1.96e-03  
    3   -3680.5347920706      2.53e-03  
    4   -3680.7304429772      6.83e-04  
    5   -3680.7435038635      2.96e-04  
    6   -3680.7459674021      9.77e-05  
    7   -3680.7462374520      2.60e-05  
    8   -3680.7462552532      8.63e-06  
    9   -3680.7462572702      2.75e-06  
   10   -3680.7462574937      7.28e-07  
   11   -3680.7462575086      1.38e-07  
   12   -3680.7462575090      6.67e-08  
   13   -3680.7462575092      1.84e-08  
   14   -3680.7462575096      6.52e-09  Convergence criterion met
 ---------------------------------------
 SCF time:   CPU 810.00s  wall 810.00s 
 SCF   energy in the final basis set =    -3680.7462575096
 Total energy in the final basis set =    -3680.7462575096

 --------------------------------------------------------------

                    Orbital Energies (a.u.)
 --------------------------------------------------------------

 Alpha MOs
 -- Occupied --
********-101.5837-101.5832-101.5831-101.5774-101.5760-101.5759 -10.2833
-10.2832 -10.2815 -10.2814 -10.2766 -10.2740 -10.2739 -10.2482 -10.2325
-10.2315 -10.2182 -10.2182  -9.4984  -9.4983  -9.4979  -9.4978  -9.4920
 -9.4905  -9.4904  -7.2633  -7.2631  -7.2628  -7.2626  -7.2570  -7.2554
 -7.2554  -7.2532  -7.2531  -7.2528  -7.2527  -7.2525  -7.2525  -7.2520
 -7.2519  -7.2468  -7.2461  -7.2453  -7.2452  -7.2447  -7.2446  -0.9658
 -0.9507  -0.9261  -0.9019  -0.9002  -0.8828  -0.8778  -0.8585  -0.8445
 -0.7959  -0.7651  -0.7543  -0.7480  -0.6784  -0.6423  -0.6291  -0.6202
 -0.5549  -0.5523  -0.5356  -0.5354  -0.5018  -0.4861  -0.4753  -0.4717
 -0.4677  -0.4616  -0.4529  -0.4434  -0.4316  -0.4148  -0.4140  -0.4129
 -0.3870  -0.3816  -0.3679  -0.3671  -0.3610  -0.3524  -0.3520  -0.3461
 -0.3414  -0.3377  -0.3347  -0.3276  -0.3202  -0.2892  -0.2749  -0.2720
 -0.2703
 -- Virtual --
 -0.0703  -0.0650  -0.0545  -0.0524  -0.0478  -0.0358  -0.0133  -0.0127
  0.0007   0.0091   0.0121   0.0134   0.0198   0.0221   0.0258   0.0280
  0.0400   0.0455   0.0528   0.0574   0.0580   0.0611   0.0639   0.0670
  0.0734   0.0762   0.0773   0.0832   0.0833   0.0902   0.0926   0.0961
  0.0975   0.1038   0.1046   0.1054   0.1078   0.1170   0.1201   0.1210
  0.1226   0.1252   0.1270   0.1288   0.1323   0.1368   0.1385   0.1398
  0.1407   0.1423   0.1502   0.1602   0.1608   0.1625   0.1731   0.1766
  0.1773   0.1794   0.1805   0.1930   0.1971   0.1975   0.1996   0.2000
  0.2054   0.2089   0.2113   0.2158   0.2208   0.2265   0.2339   0.2409
  0.2429   0.2489   0.2493   0.2513   0.2536   0.2541   0.2589   0.2622
  0.2630   0.2701   0.2724   0.2761   0.2823   0.2834   0.2879   0.2909
  0.2925   0.2956   0.2970   0.3009   0.3146   0.3162   0.3322   0.3346
  0.3440   0.3501   0.3904   0.4219   0.4240   0.4246   0.4270   0.4324
  0.4359   0.4410   0.4455   0.4464   0.4525   0.4563   0.4604   0.4646
  0.4673   0.4768   0.4800   0.4861   0.4904   0.4922   0.4988   0.5042
  0.5076   0.5135   0.5294   0.5447   0.5591   0.5609   0.5704   0.5709
  0.5796   0.5880   0.5894   0.6013   0.6034   0.6069   0.6109   0.6203
  0.6271   0.6339   0.6362   0.6505   0.6550   0.6614   0.6647   0.6668
  0.6819   0.6846   0.6917   0.6932   0.7113   0.7305   0.7396   0.7671
  0.7817   0.7913   0.8155   0.8158   0.8217   0.8223   0.8260   0.8330
  0.8365   0.8369   0.8431   0.8441   0.8445   0.8459   0.8528   0.8532
  0.8569   0.8612   0.8640   0.8649   0.8688   0.8736   0.8795   0.8797
  0.8965   0.9010   0.9049   0.9081   0.9197   0.9219   0.9305   0.9360
  0.9409   0.9454   0.9555   0.9563   0.9568   0.9655   0.9656   0.9700
  0.9704   0.9886   0.9887   1.0080   1.0105   1.0345   1.0411   1.0570
  1.0612   1.0790   1.1011   1.1221   1.1387   1.1621   1.1633   1.1778
  1.2023   1.2151   1.2312   1.2344   1.2445   1.2576   1.2669   1.2730
  1.2738   1.2808   1.2886   1.2929   1.2959   1.3233   1.3394   1.3535
  1.3648   1.3674   1.3925   1.4208   1.4457   1.4699   1.4924   1.5440
  1.5603   1.5685   1.5848   1.5915   1.6000   1.6071   1.6464   1.6675
  1.6796   1.7253   1.7339   1.7379   1.7479   1.7838   1.7875   1.8086
  1.8103   1.8429   1.8499   1.8636   1.8851   1.9130   1.9251   1.9375
  1.9485   1.9494   1.9564   1.9741   2.0228   2.0415   2.0861   2.0977
  2.1103   2.1215   2.1614   2.1951   2.2282   2.2300   2.2363   2.2442
  2.2474   2.2563   2.2624   2.2742   2.2827   2.2854   2.3014   2.3118
  2.3294   2.3357   2.3674   2.3880   2.4122   2.4164   2.4346   2.4369
  2.4446   2.4684   2.5037   2.5088   2.5258   2.5353   2.5418   2.5490
  2.5955   2.6021   2.6125   2.6346   2.6475   2.6755   2.6774   2.6815
  2.7229   2.7278   2.7356   2.7407   2.7620   2.7696   2.8207   2.8243
  2.8381   2.8635   2.8976   2.9583   2.9814   3.0488   3.0678   3.0822
  3.1105   3.1164   3.1273   3.1398   3.1556   3.2074   3.2181   3.2477
  3.2570   3.3411   3.3588   3.4345   3.5077   3.5713   3.6749   3.7018
  3.7674   3.7791   3.8895   3.9987   4.0044   4.0877   4.3086   4.7952
  4.8132   9.7505   9.7584   9.7755   9.7901   9.8107   9.8112   9.8233
 23.3234  23.4803  23.7802  23.8345  23.8531  23.8757  23.9236  23.9301
 24.0109  24.0356  24.0681  24.1421  25.7720  25.7882  25.8031  25.8133
 25.8891  25.8908  25.9273  26.0810  26.1084  26.1159  26.1587  26.1727
 26.2052  26.2873  26.4862  26.5282  26.6035  26.6336  26.7548  26.8412
 26.9812 215.7415 215.7509 215.7694 215.7856 215.8094 215.8119 215.8290
 --------------------------------------------------------------

          Ground-State Mulliken Net Atomic Charges

     Atom                 Charge (a.u.)
  ----------------------------------------
      1 C                    -0.523277
      2 C                    -0.920446
      3 Cl                    0.629842
      4 C                     0.404863
      5 Cl                    0.486726
      6 C                    -0.993814
      7 H                     0.218173
      8 C                     0.406116
      9 Cl                    0.486572
     10 C                    -0.919417
     11 Cl                    0.631379
     12 C                     0.512563
     13 C                    -0.911218
     14 H                     0.237316
     15 C                    -0.256143
     16 Cl                    0.614172
     17 C                    -0.397358
     18 Cl                    0.607120
     19 C                    -0.257018
     20 Cl                    0.614210
     21 C                    -0.908348
     22 H                     0.237987
  ----------------------------------------
  Sum of atomic charges =     0.000000

 -----------------------------------------------------------------
                    Cartesian Multipole Moments
 -----------------------------------------------------------------
    Charge (ESU x 10^10)
                -0.0000
    Dipole Moment (Debye)
         X      -1.8057      Y       0.0420      Z       1.0794
       Tot       2.1042
    Quadrupole Moments (Debye-Ang)
        XX    -161.8865     XY      -0.7340     YY    -156.8308
        XZ       0.9215     YZ      -1.4226     ZZ    -160.8612
    Octopole Moments (Debye-Ang^2)
       XXX    -464.4634    XXY       4.1401    XYY    -142.5590
       YYY       9.6812    XXZ     109.3574    XYZ      -0.4785
       YYZ      85.1225    XZZ    -155.7688    YZZ       3.4430
       ZZZ     261.0269
    Hexadecapole Moments (Debye-Ang^3)
      XXXX   -7939.9793   XXXY      49.9158   XXYY   -1579.0055
      XYYY      32.0182   YYYY   -1448.1471   XXXZ    1587.4312
      XXYZ     -20.1627   XYYZ     535.9349   YYYZ    -104.5352
      XXZZ   -2071.1233   XYZZ      23.8089   YYZZ   -1000.6883
      XZZZ    1597.0759   YZZZ     -63.3415   ZZZZ   -4512.4147
 -----------------------------------------------------------------
 Calculating analytic gradient of the SCF energy
 Gradient of SCF Energy
            1           2           3           4           5           6
    1  -0.0015542   0.0005652  -0.0001467  -0.0002430   0.0002600   0.0004935
    2  -0.0000342   0.0000830  -0.0002592   0.0000393  -0.0000822  -0.0000129
    3   0.0006071   0.0002457  -0.0006432   0.0005544  -0.0003899  -0.0002059
            7           8           9          10          11          12
    1  -0.0000540  -0.0005035   0.0003585   0.0002852   0.0005843   0.0014243
    2   0.0000288   0.0000355   0.0000444  -0.0000911   0.0003164  -0.0001345
    3   0.0000270  -0.0001834   0.0000764  -0.0005788   0.0005846  -0.0008587
           13          14          15          16          17          18
    1  -0.0007598  -0.0000777  -0.0001502   0.0000156   0.0013365  -0.0008200
    2  -0.0000634   0.0001160  -0.0001105   0.0001664  -0.0000006   0.0000293
    3   0.0001582   0.0003550   0.0000730  -0.0001027  -0.0007887   0.0004925
           19          20          21          22
    1  -0.0000654   0.0000567  -0.0006796  -0.0003258
    2   0.0001063  -0.0002020   0.0001454  -0.0001202
    3   0.0000943   0.0000165   0.0006129  -0.0001462
 Max gradient component =       1.554E-03
 RMS gradient           =       4.638E-04
 Gradient time:  CPU 290.38 s  wall 290.42 s
 Geometry Optimization Parameters
   NAtoms,    NIC,     NZ,  NCons,   NDum,   NFix, NCnnct, MaxDiis
       22     155      22       0       0       0       0       0

 Cartesian Hessian Update
 Hessian updated using BFGS update


** GEOMETRY OPTIMIZATION IN DELOCALIZED INTERNAL COORDINATES **
   Searching for a Minimum

   Optimization Cycle:   6

                       Coordinates (Angstroms)
     ATOM                X               Y               Z
      1  C         0.0092333298    0.0006508184   -0.0042785960
      2  C        -0.0000580553    0.3388587052    1.3580914387
      3  Cl        1.4979872011    0.7479904487    2.1486335915
      4  C        -1.2034865531    0.3606903215    2.0708227836
      5  Cl       -1.2559411917    0.7724479236    3.7632087701
      6  C        -2.3963436435    0.0533842881    1.4296159059
      7  H        -3.3249249170    0.0751702440    1.9829878669
      8  C        -2.4034935529   -0.2807435773    0.0816335919
      9  Cl       -3.9296872510   -0.6637126830   -0.6671027499
     10  C        -1.2037168717   -0.3109643158   -0.6373082121
     11  Cl       -1.1989811421   -0.7491390987   -2.3235760374
     12  C         1.2931599463   -0.0278725551   -0.7705033468
     13  C         2.1412711756   -1.1272241847   -0.6714159051
     14  H         1.8864237736   -1.9640996889   -0.0345994867
     15  C         3.3337997003   -1.1543998587   -1.3863459746
     16  Cl        4.3595382503   -2.5581700384   -1.2282338903
     17  C         3.7050436671   -0.0828737529   -2.2113278227
     18  Cl        5.1937518509   -0.1150888916   -3.0983781286
     19  C         2.8378212365    1.0161313431   -2.2982207988
     20  Cl        3.2278835494    2.3835444521   -3.3115107267
     21  C         1.6433768300    1.0443400120   -1.5866474081
     22  H         0.9907611232    1.9022134208   -1.6804425655
   Point Group: c1    Number of degrees of freedom:    60


   Energy is  -3680.746257510

 Hessian updated using BFGS update

 58 Hessian modes will be used to form the next step
  Hessian Eigenvalues:
     0.004655    0.019220    0.019236    0.023202    0.023227    0.023669
     0.023679    0.023765    0.023939    0.023982    0.024090    0.024095
     0.024114    0.024116    0.024139    0.024143    0.024180    0.024393
     0.029026    0.159181    0.159976    0.160003    0.225216    0.234794
     0.235006    0.243646    0.249929    0.249975    0.249991    0.249995
     0.249997    0.250000    0.250213    0.251096    0.258641    0.297316
     0.300726    0.301032    0.301073    0.301277    0.302892    0.324946
     0.353890    0.356599    0.356679    0.364677    0.420266    0.432125
     0.434641    0.454078    0.465904    0.467821    0.468473    0.473164
     0.478221    0.478247    0.480095    0.541149

 Minimum search - taking simple RFO step
 Searching for Lamda that Minimizes Along All modes
 Value Taken    Lamda =  -0.00010678
 Step Taken.  Stepsize is  0.115254

                             Maximum     Tolerance    Cnvgd?
         Gradient           0.002266      0.000300      NO
         Displacement       0.097896      0.001200      NO
         Energy change     -0.000252      0.000001      NO


 New Cartesian Coordinates Obtained by Inverse Iteration

 Displacement from previous Coordinates is:  0.426386
 ----------------------------------------------------------------
             Standard Nuclear Orientation (Angstroms)
    I     Atom           X                Y                Z
 ----------------------------------------------------------------
    1      C       0.0107981087     0.0044164559    -0.0024243349
    2      C      -0.0058663523     0.3724813326     1.3524817780
    3      Cl      1.4853800850     0.8128002581     2.1398698917
    4      C      -1.2108438912     0.3920880605     2.0635341171
    5      Cl     -1.2733720118     0.8400551373     3.7470697312
    6      C      -2.3981833094     0.0504584193     1.4299779848
    7      H      -3.3271654583     0.0690871154     1.9826572037
    8      C      -2.3983356026    -0.3143825600     0.0903568353
    9      Cl     -3.9183787779    -0.7379240051    -0.6502594527
   10      C      -1.1979645454    -0.3398552844    -0.6282989871
   11      Cl     -1.1906767998    -0.8059407067    -2.3078183141
   12      C       1.2957260044    -0.0240768590    -0.7673601165
   13      C       2.1270905269    -1.1388156181    -0.6963242723
   14      H       1.8584543404    -1.9892222688    -0.0837233289
   15      C       3.3177100220    -1.1690245482    -1.4140882903
   16      Cl      4.3177328661    -2.5951276015    -1.2926345838
   17      C       3.7043046523    -0.0853052095    -2.2152418299
   18      Cl      5.1911808631    -0.1222770617    -3.1087317346
   19      C       2.8559444715     1.0298621706    -2.2739614276
   20      Cl      3.2670672476     2.4163127859    -3.2531813240
   21      C       1.6639945894     1.0612313519    -1.5587134819
   22      H       1.0288214273     1.9342919678    -1.6280837641
 ----------------------------------------------------------------
 Nuclear Repulsion Energy =        2309.62123320 hartrees
 There are       97 alpha and       97 beta electrons
 Applying Cartesian multipole field
    Component          Value
    ---------          -----
     (2,0,0)        1.00000E-12
     (0,2,0)        2.00000E-11
     (0,0,2)       -3.00000E-11
 Nucleus-field energy     =    -0.0000000733 hartrees
 Requested basis set is 6-311++G(d,p)
 There are 178 shells and 495 basis functions
 A cutoff of  1.0D-15 yielded  11520 shell pairs
 There are     98990 function pairs (    106353 Cartesian)
 Smallest overlap matrix eigenvalue = 1.86E-07
 Linear dependence detected in AO basis
 Number of orthogonalized atomic orbitals = 489
 Maximum deviation from orthogonality = 5.253E-10
 Guess from superposition of atomic densities
 Warning:  Energy on first SCF cycle will be non-variational
 SAD guess density has 194.000000 electrons

 -----------------------------------------------------------------------
  General SCF calculation program by
  Eric Jon Sundstrom, Paul Horn, Yuezhi Mao, Dmitri Zuev, Alec White,
  David Stuck, Shaama M.S., Shane Yost, Joonho Lee, David Small,
  Daniel Levine, Susi Lehtola, Hugh Burton, Evgeny Epifanovsky,
  Bang C. Huynh
 -----------------------------------------------------------------------
 Exchange:     0.2000 Hartree-Fock + 0.0800 Slater + 0.7200 B88
 Correlation:  0.1900 VWN1RPA + 0.8100 LYP
 Using SG-1 standard quadrature grid
 A restricted SCF calculation will be
 performed using DIIS
 SCF converges when DIIS error is below 1.0e-08
 ---------------------------------------
  Cycle       Energy         DIIS error
 ---------------------------------------
    1   -3685.2031694328      2.74e-02  
    2   -3680.6307265739      1.96e-03  
    3   -3680.5357793226      2.52e-03  
    4   -3680.7306048137      6.81e-04  
    5   -3680.7435844324      2.96e-04  
    6   -3680.7460450259      9.77e-05  
    7   -3680.7463154546      2.61e-05  
    8   -3680.7463334191      8.64e-06  
    9   -3680.7463354368      2.75e-06  
   10   -3680.7463356613      7.26e-07  
   11   -3680.7463356762      1.38e-07  
   12   -3680.7463356767      6.68e-08  
   13   -3680.7463356767      1.84e-08  
   14   -3680.7463356768      6.66e-09  Convergence criterion met
 ---------------------------------------
 SCF time:   CPU 813.57s  wall 814.00s 
 SCF   energy in the final basis set =    -3680.7463356768
 Total energy in the final basis set =    -3680.7463356768

 --------------------------------------------------------------

                    Orbital Energies (a.u.)
 --------------------------------------------------------------

 Alpha MOs
 -- Occupied --
********-101.5837-101.5832-101.5831-101.5774-101.5761-101.5760 -10.2835
-10.2835 -10.2815 -10.2815 -10.2767 -10.2741 -10.2741 -10.2485 -10.2328
-10.2315 -10.2183 -10.2183  -9.4983  -9.4982  -9.4979  -9.4978  -9.4920
 -9.4906  -9.4905  -7.2632  -7.2630  -7.2628  -7.2626  -7.2570  -7.2555
 -7.2554  -7.2531  -7.2530  -7.2528  -7.2527  -7.2525  -7.2524  -7.2519
 -7.2519  -7.2468  -7.2460  -7.2454  -7.2453  -7.2448  -7.2447  -0.9656
 -0.9506  -0.9259  -0.9017  -0.9002  -0.8826  -0.8776  -0.8585  -0.8444
 -0.7960  -0.7651  -0.7544  -0.7479  -0.6785  -0.6421  -0.6292  -0.6204
 -0.5546  -0.5523  -0.5359  -0.5354  -0.5018  -0.4860  -0.4751  -0.4717
 -0.4677  -0.4615  -0.4528  -0.4434  -0.4315  -0.4144  -0.4140  -0.4131
 -0.3871  -0.3814  -0.3676  -0.3670  -0.3610  -0.3524  -0.3521  -0.3460
 -0.3415  -0.3376  -0.3348  -0.3277  -0.3202  -0.2889  -0.2750  -0.2726
 -0.2704
 -- Virtual --
 -0.0693  -0.0652  -0.0559  -0.0522  -0.0482  -0.0362  -0.0134  -0.0127
  0.0007   0.0090   0.0119   0.0133   0.0196   0.0220   0.0258   0.0278
  0.0400   0.0455   0.0529   0.0573   0.0584   0.0610   0.0631   0.0670
  0.0734   0.0760   0.0775   0.0831   0.0837   0.0895   0.0924   0.0959
  0.0974   0.1041   0.1049   0.1051   0.1071   0.1172   0.1202   0.1207
  0.1223   0.1250   0.1268   0.1288   0.1322   0.1373   0.1385   0.1399
  0.1400   0.1422   0.1504   0.1600   0.1602   0.1624   0.1734   0.1770
  0.1776   0.1790   0.1805   0.1925   0.1973   0.1979   0.1993   0.1997
  0.2054   0.2087   0.2112   0.2160   0.2201   0.2257   0.2350   0.2404
  0.2420   0.2487   0.2489   0.2508   0.2536   0.2542   0.2584   0.2616
  0.2623   0.2704   0.2722   0.2774   0.2827   0.2835   0.2891   0.2914
  0.2932   0.2958   0.2973   0.2980   0.3140   0.3198   0.3318   0.3346
  0.3487   0.3532   0.3902   0.4222   0.4247   0.4262   0.4279   0.4316
  0.4365   0.4405   0.4455   0.4480   0.4528   0.4558   0.4591   0.4647
  0.4662   0.4767   0.4792   0.4862   0.4910   0.4919   0.4991   0.5042
  0.5073   0.5156   0.5301   0.5443   0.5593   0.5600   0.5710   0.5725
  0.5787   0.5867   0.5894   0.6007   0.6030   0.6087   0.6098   0.6205
  0.6284   0.6338   0.6382   0.6496   0.6542   0.6615   0.6642   0.6655
  0.6837   0.6848   0.6907   0.6923   0.7170   0.7304   0.7436   0.7687
  0.7844   0.7913   0.8159   0.8173   0.8203   0.8223   0.8253   0.8331
  0.8359   0.8367   0.8429   0.8451   0.8456   0.8462   0.8514   0.8523
  0.8572   0.8611   0.8621   0.8632   0.8643   0.8738   0.8782   0.8808
  0.8951   0.9006   0.9074   0.9093   0.9204   0.9229   0.9309   0.9370
  0.9415   0.9460   0.9553   0.9560   0.9568   0.9653   0.9671   0.9686
  0.9715   0.9853   0.9884   1.0127   1.0136   1.0328   1.0401   1.0562
  1.0654   1.0809   1.0998   1.1206   1.1380   1.1631   1.1672   1.1796
  1.2025   1.2151   1.2308   1.2368   1.2436   1.2606   1.2664   1.2740
  1.2751   1.2824   1.2866   1.2930   1.2970   1.3250   1.3408   1.3536
  1.3641   1.3682   1.3912   1.4239   1.4467   1.4693   1.4890   1.5448
  1.5620   1.5728   1.5837   1.5917   1.5964   1.6064   1.6471   1.6669
  1.6810   1.7245   1.7356   1.7379   1.7459   1.7826   1.7876   1.8073
  1.8085   1.8421   1.8474   1.8627   1.8874   1.9128   1.9268   1.9367
  1.9483   1.9498   1.9586   1.9751   2.0223   2.0415   2.0888   2.0991
  2.1101   2.1183   2.1612   2.1968   2.2272   2.2302   2.2375   2.2426
  2.2469   2.2548   2.2637   2.2748   2.2827   2.2839   2.3007   2.3127
  2.3293   2.3369   2.3674   2.3836   2.4104   2.4156   2.4358   2.4364
  2.4428   2.4696   2.5013   2.5096   2.5263   2.5355   2.5430   2.5482
  2.5943   2.6038   2.6134   2.6344   2.6423   2.6755   2.6792   2.6817
  2.7237   2.7255   2.7347   2.7427   2.7551   2.7683   2.8216   2.8253
  2.8370   2.8696   2.8954   2.9579   2.9819   3.0505   3.0687   3.0827
  3.1132   3.1151   3.1278   3.1346   3.1563   3.2065   3.2180   3.2464
  3.2681   3.3375   3.3608   3.4354   3.5066   3.5741   3.6746   3.7016
  3.7691   3.7806   3.8884   3.9996   4.0056   4.0875   4.3069   4.7951
  4.8109   9.7514   9.7593   9.7748   9.7898   9.8085   9.8101   9.8294
 23.3251  23.4805  23.7796  23.8343  23.8526  23.8760  23.9223  23.9295
 24.0114  24.0353  24.0689  24.1417  25.7718  25.7867  25.8029  25.8122
 25.8816  25.8904  25.9301  26.0816  26.1067  26.1183  26.1564  26.1731
 26.2074  26.2791  26.4872  26.5259  26.6080  26.6320  26.7491  26.8406
 26.9855 215.7421 215.7524 215.7686 215.7852 215.8086 215.8088 215.8360
 --------------------------------------------------------------

          Ground-State Mulliken Net Atomic Charges

     Atom                 Charge (a.u.)
  ----------------------------------------
      1 C                    -0.633725
      2 C                    -1.043660
      3 Cl                    0.620181
      4 C                     0.477863
      5 Cl                    0.494444
      6 C                    -0.796683
      7 H                     0.220542
      8 C                     0.498871
      9 Cl                    0.493405
     10 C                    -1.070080
     11 Cl                    0.622934
     12 C                     0.493489
     13 C                    -0.864905
     14 H                     0.238184
     15 C                    -0.296168
     16 Cl                    0.614662
     17 C                    -0.391241
     18 Cl                    0.608640
     19 C                    -0.301368
     20 Cl                    0.614456
     21 C                    -0.838721
     22 H                     0.238879
  ----------------------------------------
  Sum of atomic charges =     0.000000

 -----------------------------------------------------------------
                    Cartesian Multipole Moments
 -----------------------------------------------------------------
    Charge (ESU x 10^10)
                 0.0000
    Dipole Moment (Debye)
         X      -1.8052      Y       0.0429      Z       1.0837
       Tot       2.1059
    Quadrupole Moments (Debye-Ang)
        XX    -161.9174     XY      -0.7175     YY    -156.7897
        XZ       0.9307     YZ      -1.4362     ZZ    -160.9213
    Octopole Moments (Debye-Ang^2)
       XXX    -464.3724    XXY       4.2884    XYY    -142.2346
       YYY       9.9276    XXZ     109.4842    XYZ      -0.3997
       YYZ      85.0911    XZZ    -155.7240    YZZ       3.3791
       ZZZ     261.4439
    Hexadecapole Moments (Debye-Ang^3)
      XXXX   -7925.1834   XXXY      31.9331   XXYY   -1586.0172
      XYYY      12.8195   YYYY   -1510.2976   XXXZ    1605.2721
      XXYZ     -30.6924   XYYZ     541.4559   YYYZ    -138.0133
      XXZZ   -2062.5106   XYZZ      17.6976   YYZZ   -1005.2461
      XZZZ    1615.1375   YZZZ     -95.2456   ZZZZ   -4478.9838
 -----------------------------------------------------------------
 Calculating analytic gradient of the SCF energy
 Gradient of SCF Energy
            1           2           3           4           5           6
    1  -0.0007986   0.0005974  -0.0000701  -0.0004280   0.0000838   0.0003220
    2   0.0000350   0.0002160  -0.0001726  -0.0000035  -0.0000432   0.0000121
    3   0.0003398   0.0001008  -0.0002224   0.0002949  -0.0001665  -0.0001497
            7           8           9          10          11          12
    1  -0.0000308  -0.0003850   0.0001819   0.0001680   0.0000622   0.0008562
    2   0.0000148   0.0000463   0.0000031  -0.0002208   0.0001774  -0.0001481
    3   0.0000201   0.0002211   0.0000265  -0.0004837   0.0001973  -0.0003944
           13          14          15          16          17          18
    1  -0.0001974  -0.0000081  -0.0001513   0.0000085   0.0004297  -0.0001511
    2  -0.0000179   0.0000400  -0.0000348  -0.0000087  -0.0000064   0.0000066
    3   0.0001438   0.0000911   0.0001211  -0.0000401  -0.0003036   0.0000888
           19          20          21          22
    1  -0.0001459  -0.0000171  -0.0002214  -0.0001046
    2   0.0000016   0.0000049   0.0001698  -0.0000716
    3   0.0000783  -0.0000474   0.0001226  -0.0000383
 Max gradient component =       8.562E-04
 RMS gradient           =       2.391E-04
 Gradient time:  CPU 305.45 s  wall 305.51 s
 Geometry Optimization Parameters
   NAtoms,    NIC,     NZ,  NCons,   NDum,   NFix, NCnnct, MaxDiis
       22     155      22       0       0       0       0       0

 Cartesian Hessian Update
 Hessian updated using BFGS update


** GEOMETRY OPTIMIZATION IN DELOCALIZED INTERNAL COORDINATES **
   Searching for a Minimum

   Optimization Cycle:   7

                       Coordinates (Angstroms)
     ATOM                X               Y               Z
      1  C         0.0107981087    0.0044164559   -0.0024243349
      2  C        -0.0058663523    0.3724813326    1.3524817780
      3  Cl        1.4853800850    0.8128002581    2.1398698917
      4  C        -1.2108438912    0.3920880605    2.0635341171
      5  Cl       -1.2733720118    0.8400551373    3.7470697312
      6  C        -2.3981833094    0.0504584193    1.4299779848
      7  H        -3.3271654583    0.0690871154    1.9826572037
      8  C        -2.3983356026   -0.3143825600    0.0903568353
      9  Cl       -3.9183787779   -0.7379240051   -0.6502594527
     10  C        -1.1979645454   -0.3398552844   -0.6282989871
     11  Cl       -1.1906767998   -0.8059407067   -2.3078183141
     12  C         1.2957260044   -0.0240768590   -0.7673601165
     13  C         2.1270905269   -1.1388156181   -0.6963242723
     14  H         1.8584543404   -1.9892222688   -0.0837233289
     15  C         3.3177100220   -1.1690245482   -1.4140882903
     16  Cl        4.3177328661   -2.5951276015   -1.2926345838
     17  C         3.7043046523   -0.0853052095   -2.2152418299
     18  Cl        5.1911808631   -0.1222770617   -3.1087317346
     19  C         2.8559444715    1.0298621706   -2.2739614276
     20  Cl        3.2670672476    2.4163127859   -3.2531813240
     21  C         1.6639945894    1.0612313519   -1.5587134819
     22  H         1.0288214273    1.9342919678   -1.6280837641
   Point Group: c1    Number of degrees of freedom:    60


   Energy is  -3680.746335677

 Hessian updated using BFGS update

 60 Hessian modes will be used to form the next step
  Hessian Eigenvalues:
     0.002847    0.019220    0.019241    0.023208    0.023237    0.023620
     0.023693    0.023849    0.023938    0.023957    0.024088    0.024097
     0.024111    0.024121    0.024134    0.024144    0.024246    0.024535
     0.028938    0.158888    0.159999    0.160042    0.224842    0.234638
     0.234889    0.238121    0.247439    0.249971    0.249991    0.249994
     0.249998    0.250000    0.250001    0.250469    0.250976    0.257107
     0.291851    0.300600    0.301033    0.301033    0.301072    0.301233
     0.302076    0.324500    0.354116    0.356564    0.356670    0.366542
     0.421529    0.432126    0.434625    0.459828    0.466944    0.467862
     0.470477    0.473112    0.478200    0.478306    0.481194    0.541273

 Minimum search - taking simple RFO step
 Searching for Lamda that Minimizes Along All modes
 Value Taken    Lamda =  -0.00004469
 Step Taken.  Stepsize is  0.112257

                             Maximum     Tolerance    Cnvgd?
         Gradient           0.000545      0.000300      NO
         Displacement       0.099035      0.001200      NO
         Energy change     -0.000078      0.000001      NO


 New Cartesian Coordinates Obtained by Inverse Iteration

 Displacement from previous Coordinates is:  0.428445
 ----------------------------------------------------------------
             Standard Nuclear Orientation (Angstroms)
    I     Atom           X                Y                Z
 ----------------------------------------------------------------
    1      C       0.0118488453     0.0073326407    -0.0008266119
    2      C      -0.0115597142     0.4039980470     1.3455683689
    3      Cl      1.4732112132     0.8799753933     2.1250506419
    4      C      -1.2169287782     0.4219942837     2.0555235060
    5      Cl     -1.2876639223     0.9069817714     3.7291101618
    6      C      -2.3988987862     0.0475356051     1.4303349443
    7      H      -3.3280379907     0.0636084155     1.9827038746
    8      C      -2.3923253171    -0.3466287843     0.0990345501
    9      Cl     -3.9059359369    -0.8092089699    -0.6325856920
   10      C      -1.1915501391    -0.3678335944    -0.6188109504
   11      Cl     -1.1760868071    -0.8660219914    -2.2895454661
   12      C       1.2962779063    -0.0211698822    -0.7652721957
   13      C       2.1098663394    -1.1506812963    -0.7231418603
   14      H       1.8269649279    -2.0128543624    -0.1338095717
   15      C       3.2994265166    -1.1831209326    -1.4426161963
   16      Cl      4.2753971718    -2.6284323319    -1.3571952484
   17      C       3.7024687174    -0.0871143186    -2.2175761649
   18      Cl      5.1878008002    -0.1274574877    -3.1153225302
   19      C       2.8734273694     1.0430368392    -2.2479160041
   20      Cl      3.3083714876     2.4470930281    -3.1913336261
   21      C       1.6828155149     1.0766828775    -1.5305360705
   22      H       1.0645290376     1.9634183825    -1.5757355601
 ----------------------------------------------------------------
 Nuclear Repulsion Energy =        2309.31669331 hartrees
 There are       97 alpha and       97 beta electrons
 Applying Cartesian multipole field
    Component          Value
    ---------          -----
     (2,0,0)        1.00000E-12
     (0,2,0)        2.00000E-11
     (0,0,2)       -3.00000E-11
 Nucleus-field energy     =    -0.0000000713 hartrees
 Requested basis set is 6-311++G(d,p)
 There are 178 shells and 495 basis functions
 A cutoff of  1.0D-15 yielded  11531 shell pairs
 There are     99030 function pairs (    106389 Cartesian)
 Smallest overlap matrix eigenvalue = 1.65E-07
 Linear dependence detected in AO basis
 Number of orthogonalized atomic orbitals = 489
 Maximum deviation from orthogonality = 5.850E-10
 Guess from superposition of atomic densities
 Warning:  Energy on first SCF cycle will be non-variational
 SAD guess density has 194.000000 electrons

 -----------------------------------------------------------------------
  General SCF calculation program by
  Eric Jon Sundstrom, Paul Horn, Yuezhi Mao, Dmitri Zuev, Alec White,
  David Stuck, Shaama M.S., Shane Yost, Joonho Lee, David Small,
  Daniel Levine, Susi Lehtola, Hugh Burton, Evgeny Epifanovsky,
  Bang C. Huynh
 -----------------------------------------------------------------------
 Exchange:     0.2000 Hartree-Fock + 0.0800 Slater + 0.7200 B88
 Correlation:  0.1900 VWN1RPA + 0.8100 LYP
 Using SG-1 standard quadrature grid
 A restricted SCF calculation will be
 performed using DIIS
 SCF converges when DIIS error is below 1.0e-08
 ---------------------------------------
  Cycle       Energy         DIIS error
 ---------------------------------------
    1   -3685.2016866228      2.74e-02  
    2   -3680.6308653220      1.96e-03  
    3   -3680.5362073674      2.52e-03  
    4   -3680.7306372580      6.81e-04  
    5   -3680.7436216485      2.96e-04  
    6   -3680.7460839570      9.77e-05  
    7   -3680.7463541990      2.60e-05  
    8   -3680.7463720649      8.64e-06  
    9   -3680.7463740825      2.75e-06  
   10   -3680.7463743058      7.25e-07  
   11   -3680.7463743209      1.38e-07  
   12   -3680.7463743215      6.69e-08  
   13   -3680.7463743214      1.84e-08  
   14   -3680.7463743217      6.69e-09  Convergence criterion met
 ---------------------------------------
 SCF time:   CPU 815.07s  wall 815.00s 
 SCF   energy in the final basis set =    -3680.7463743217
 Total energy in the final basis set =    -3680.7463743217

 --------------------------------------------------------------

                    Orbital Energies (a.u.)
 --------------------------------------------------------------

 Alpha MOs
 -- Occupied --
********-101.5837-101.5832-101.5831-101.5773-101.5761-101.5760 -10.2836
-10.2835 -10.2815 -10.2815 -10.2767 -10.2742 -10.2741 -10.2485 -10.2329
-10.2316 -10.2184 -10.2183  -9.4983  -9.4982  -9.4979  -9.4977  -9.4919
 -9.4907  -9.4906  -7.2632  -7.2630  -7.2628  -7.2626  -7.2569  -7.2555
 -7.2555  -7.2531  -7.2530  -7.2527  -7.2526  -7.2525  -7.2524  -7.2519
 -7.2519  -7.2467  -7.2460  -7.2455  -7.2453  -7.2448  -7.2447  -0.9656
 -0.9506  -0.9257  -0.9016  -0.9002  -0.8825  -0.8774  -0.8585  -0.8444
 -0.7962  -0.7651  -0.7545  -0.7479  -0.6787  -0.6421  -0.6293  -0.6205
 -0.5546  -0.5523  -0.5361  -0.5354  -0.5018  -0.4860  -0.4750  -0.4718
 -0.4676  -0.4615  -0.4529  -0.4434  -0.4314  -0.4141  -0.4140  -0.4134
 -0.3871  -0.3812  -0.3674  -0.3669  -0.3610  -0.3524  -0.3521  -0.3459
 -0.3416  -0.3375  -0.3348  -0.3277  -0.3202  -0.2888  -0.2751  -0.2730
 -0.2704
 -- Virtual --
 -0.0685  -0.0653  -0.0569  -0.0521  -0.0484  -0.0365  -0.0134  -0.0128
  0.0006   0.0090   0.0118   0.0133   0.0195   0.0219   0.0258   0.0278
  0.0399   0.0454   0.0529   0.0572   0.0588   0.0609   0.0624   0.0670
  0.0734   0.0758   0.0776   0.0831   0.0841   0.0889   0.0923   0.0958
  0.0973   0.1043   0.1049   0.1054   0.1065   0.1174   0.1203   0.1205
  0.1221   0.1249   0.1267   0.1287   0.1316   0.1378   0.1385   0.1391
  0.1405   0.1422   0.1506   0.1596   0.1602   0.1625   0.1736   0.1770
  0.1781   0.1790   0.1805   0.1918   0.1969   0.1984   0.1991   0.1994
  0.2053   0.2086   0.2112   0.2163   0.2194   0.2248   0.2361   0.2395
  0.2409   0.2484   0.2489   0.2507   0.2539   0.2544   0.2578   0.2608
  0.2625   0.2707   0.2718   0.2779   0.2821   0.2859   0.2901   0.2920
  0.2935   0.2961   0.2963   0.2978   0.3135   0.3224   0.3316   0.3347
  0.3524   0.3559   0.3902   0.4218   0.4249   0.4256   0.4299   0.4314
  0.4388   0.4402   0.4452   0.4495   0.4533   0.4552   0.4581   0.4648
  0.4656   0.4770   0.4786   0.4863   0.4908   0.4931   0.4994   0.5041
  0.5074   0.5157   0.5305   0.5440   0.5592   0.5598   0.5711   0.5739
  0.5797   0.5849   0.5901   0.6001   0.6029   0.6088   0.6120   0.6207
  0.6293   0.6337   0.6402   0.6482   0.6539   0.6618   0.6639   0.6653
  0.6821   0.6847   0.6919   0.6941   0.7208   0.7304   0.7482   0.7703
  0.7868   0.7912   0.8163   0.8188   0.8209   0.8226   0.8246   0.8330
  0.8342   0.8365   0.8426   0.8462   0.8467   0.8469   0.8504   0.8511
  0.8572   0.8585   0.8608   0.8619   0.8624   0.8742   0.8769   0.8819
  0.8942   0.9002   0.9085   0.9101   0.9208   0.9241   0.9316   0.9386
  0.9417   0.9468   0.9542   0.9556   0.9575   0.9654   0.9676   0.9685
  0.9730   0.9821   0.9887   1.0144   1.0191   1.0304   1.0395   1.0557
  1.0699   1.0816   1.0992   1.1199   1.1375   1.1631   1.1707   1.1821
  1.2028   1.2153   1.2306   1.2386   1.2431   1.2633   1.2661   1.2747
  1.2758   1.2841   1.2852   1.2928   1.2971   1.3288   1.3425   1.3536
  1.3633   1.3694   1.3900   1.4263   1.4477   1.4697   1.4862   1.5466
  1.5630   1.5779   1.5828   1.5917   1.5932   1.6062   1.6483   1.6668
  1.6825   1.7240   1.7380   1.7388   1.7440   1.7822   1.7880   1.8066
  1.8075   1.8418   1.8461   1.8627   1.8897   1.9129   1.9282   1.9362
  1.9474   1.9507   1.9613   1.9760   2.0220   2.0412   2.0910   2.1007
  2.1107   2.1157   2.1615   2.1983   2.2265   2.2304   2.2381   2.2421
  2.2466   2.2539   2.2649   2.2760   2.2803   2.2852   2.3002   2.3134
  2.3294   2.3380   2.3676   2.3800   2.4095   2.4152   2.4357   2.4368
  2.4427   2.4707   2.4999   2.5112   2.5272   2.5360   2.5437   2.5478
  2.5940   2.6056   2.6149   2.6344   2.6385   2.6752   2.6816   2.6818
  2.7238   2.7251   2.7336   2.7446   2.7494   2.7674   2.8222   2.8244
  2.8362   2.8774   2.8938   2.9583   2.9826   3.0526   3.0697   3.0833
  3.1134   3.1184   3.1290   3.1298   3.1573   3.2061   3.2194   3.2458
  3.2782   3.3354   3.3628   3.4365   3.5060   3.5771   3.6748   3.7015
  3.7705   3.7822   3.8880   4.0007   4.0076   4.0873   4.3064   4.7956
  4.8094   9.7520   9.7603   9.7744   9.7897   9.8067   9.8099   9.8355
 23.3259  23.4806  23.7796  23.8346  23.8535  23.8763  23.9228  23.9306
 24.0127  24.0349  24.0688  24.1421  25.7719  25.7853  25.8029  25.8114
 25.8754  25.8902  25.9323  26.0836  26.1060  26.1190  26.1546  26.1732
 26.2111  26.2753  26.4881  26.5244  26.6111  26.6314  26.7450  26.8420
 26.9898 215.7424 215.7537 215.7681 215.7851 215.8063 215.8087 215.8429
 --------------------------------------------------------------

          Ground-State Mulliken Net Atomic Charges

     Atom                 Charge (a.u.)
  ----------------------------------------
      1 C                    -0.769117
      2 C                    -1.105128
      3 Cl                    0.616528
      4 C                     0.539000
      5 Cl                    0.503374
      6 C                    -0.608761
      7 H                     0.224940
      8 C                     0.618248
      9 Cl                    0.501789
     10 C                    -1.240136
     11 Cl                    0.615651
     12 C                     0.422858
     13 C                    -0.799793
     14 H                     0.239824
     15 C                    -0.378785
     16 Cl                    0.616531
     17 C                    -0.342571
     18 Cl                    0.610833
     19 C                    -0.370339
     20 Cl                    0.615348
     21 C                    -0.750740
     22 H                     0.240445
  ----------------------------------------
  Sum of atomic charges =     0.000000

 -----------------------------------------------------------------
                    Cartesian Multipole Moments
 -----------------------------------------------------------------
    Charge (ESU x 10^10)
                 0.0000
    Dipole Moment (Debye)
         X      -1.8064      Y       0.0437      Z       1.0873
       Tot       2.1089
    Quadrupole Moments (Debye-Ang)
        XX    -161.9353     XY      -0.6980     YY    -156.7561
        XZ       0.9280     YZ      -1.4431     ZZ    -160.9649
    Octopole Moments (Debye-Ang^2)
       XXX    -464.4727    XXY       4.4342    XYY    -142.0206
       YYY      10.0670    XXZ     109.5476    XYZ      -0.3100
       YYZ      85.0554    XZZ    -155.7328    YZZ       3.2683
       ZZZ     261.7764
    Hexadecapole Moments (Debye-Ang^3)
      XXXX   -7905.5858   XXXY      13.2670   XXYY   -1592.4942
      XYYY      -6.7908   YYYY   -1573.7181   XXXZ    1621.5312
      XXYZ     -41.4649   XYYZ     546.5729   YYYZ    -171.3146
      XXZZ   -2052.3021   XYZZ      11.2042   YYZZ   -1008.8459
      XZZZ    1631.5685   YZZZ    -127.3446   ZZZZ   -4439.2383
 -----------------------------------------------------------------
 Calculating analytic gradient of the SCF energy
 Gradient of SCF Energy
            1           2           3           4           5           6
    1  -0.0003030   0.0001823  -0.0000167  -0.0001300   0.0000389   0.0000739
    2   0.0000301  -0.0000734  -0.0000376  -0.0000393   0.0000538   0.0000139
    3   0.0001154  -0.0000683  -0.0001159  -0.0000321   0.0000494  -0.0000133
            7           8           9          10          11          12
    1  -0.0000001  -0.0000559  -0.0000409   0.0001907   0.0001082   0.0000809
    2   0.0000078   0.0000451  -0.0000519   0.0000635   0.0000603  -0.0000994
    3   0.0000278   0.0002030   0.0000138  -0.0000953   0.0000460   0.0000264
           13          14          15          16          17          18
    1  -0.0000070  -0.0000036  -0.0000009   0.0000470  -0.0002993   0.0001227
    2   0.0001152  -0.0000139   0.0001315  -0.0000585   0.0000085   0.0000036
    3   0.0000484  -0.0000157  -0.0000601  -0.0000431   0.0001541  -0.0001021
           19          20          21          22
    1   0.0000115   0.0000377  -0.0000308  -0.0000055
    2  -0.0001566   0.0000510  -0.0000564   0.0000026
    3   0.0000339  -0.0000879  -0.0001330   0.0000485
 Max gradient component =       3.030E-04
 RMS gradient           =       9.355E-05
 Gradient time:  CPU 291.00 s  wall 291.04 s
 Geometry Optimization Parameters
   NAtoms,    NIC,     NZ,  NCons,   NDum,   NFix, NCnnct, MaxDiis
       22     155      22       0       0       0       0       0

 Cartesian Hessian Update
 Hessian updated using BFGS update


** GEOMETRY OPTIMIZATION IN DELOCALIZED INTERNAL COORDINATES **
   Searching for a Minimum

   Optimization Cycle:   8

                       Coordinates (Angstroms)
     ATOM                X               Y               Z
      1  C         0.0118488453    0.0073326407   -0.0008266119
      2  C        -0.0115597142    0.4039980470    1.3455683689
      3  Cl        1.4732112132    0.8799753933    2.1250506419
      4  C        -1.2169287782    0.4219942837    2.0555235060
      5  Cl       -1.2876639223    0.9069817714    3.7291101618
      6  C        -2.3988987862    0.0475356051    1.4303349443
      7  H        -3.3280379907    0.0636084155    1.9827038746
      8  C        -2.3923253171   -0.3466287843    0.0990345501
      9  Cl       -3.9059359369   -0.8092089699   -0.6325856920
     10  C        -1.1915501391   -0.3678335944   -0.6188109504
     11  Cl       -1.1760868071   -0.8660219914   -2.2895454661
     12  C         1.2962779063   -0.0211698822   -0.7652721957
     13  C         2.1098663394   -1.1506812963   -0.7231418603
     14  H         1.8269649279   -2.0128543624   -0.1338095717
     15  C         3.2994265166   -1.1831209326   -1.4426161963
     16  Cl        4.2753971718   -2.6284323319   -1.3571952484
     17  C         3.7024687174   -0.0871143186   -2.2175761649
     18  Cl        5.1878008002   -0.1274574877   -3.1153225302
     19  C         2.8734273694    1.0430368392   -2.2479160041
     20  Cl        3.3083714876    2.4470930281   -3.1913336261
     21  C         1.6828155149    1.0766828775   -1.5305360705
     22  H         1.0645290376    1.9634183825   -1.5757355601
   Point Group: c1    Number of degrees of freedom:    60


   Energy is  -3680.746374322

 Hessian updated using BFGS update

 60 Hessian modes will be used to form the next step
  Hessian Eigenvalues:
     0.002153    0.019220    0.019258    0.023222    0.023234    0.023652
     0.023708    0.023809    0.023942    0.024006    0.024087    0.024100
     0.024109    0.024121    0.024143    0.024178    0.024244    0.024764
     0.029466    0.158578    0.160006    0.160040    0.229023    0.232062
     0.234852    0.235542    0.247027    0.249971    0.249991    0.249995
     0.249999    0.250000    0.250055    0.250474    0.251538    0.257703
     0.292234    0.300709    0.301032    0.301033    0.301073    0.301643
     0.302557    0.324426    0.354260    0.356545    0.356669    0.366647
     0.426387    0.432128    0.434701    0.458207    0.467270    0.468027
     0.470638    0.473765    0.478199    0.478353    0.480796    0.539680

 Minimum search - taking simple RFO step
 Searching for Lamda that Minimizes Along All modes
 Value Taken    Lamda =  -0.00000591
 Step Taken.  Stepsize is  0.043486

                             Maximum     Tolerance    Cnvgd?
         Gradient           0.000384      0.000300      NO
         Displacement       0.035771      0.001200      NO
         Energy change     -0.000039      0.000001      NO


 New Cartesian Coordinates Obtained by Inverse Iteration

 Displacement from previous Coordinates is:  0.155131
 ----------------------------------------------------------------
             Standard Nuclear Orientation (Angstroms)
    I     Atom           X                Y                Z
 ----------------------------------------------------------------
    1      C       0.0123292530     0.0081567102    -0.0007051696
    2      C      -0.0136035275     0.4162510870     1.3424390367
    3      Cl      1.4686850416     0.9044558205     2.1194627680
    4      C      -1.2189810697     0.4329706649     2.0523047872
    5      Cl     -1.2928276782     0.9295211821     3.7223659649
    6      C      -2.3989531179     0.0467824102     1.4303787897
    7      H      -3.3280531839     0.0621005843     1.9827556377
    8      C      -2.3901783761    -0.3581553132     0.1023158017
    9      Cl     -3.9016480370    -0.8331469899    -0.6256808831
   10      C      -1.1893661628    -0.3791614269    -0.6151848375
   11      Cl     -1.1725672419    -0.8900630479    -2.2822135732
   12      C       1.2966508981    -0.0201943188    -0.7650870766
   13      C       2.1034759830    -1.1550165627    -0.7334994980
   14      H       1.8154697600    -2.0209159665    -0.1521476788
   15      C       3.2929146587    -1.1880746728    -1.4531657533
   16      Cl      4.2599503560    -2.6398408069    -1.3798373928
   17      C       3.7024710351    -0.0875717268    -2.2185042557
   18      Cl      5.1868340552    -0.1291814728    -3.1175236374
   19      C       2.8802704592     1.0480186513    -2.2380353910
   20      Cl      3.3230897566     2.4583363319    -3.1680282513
   21      C       1.6900677468     1.0824310417    -1.5199386302
   22      H       1.0773878476     1.9734311533    -1.5573684584
 ----------------------------------------------------------------
 Nuclear Repulsion Energy =        2309.14808004 hartrees
 There are       97 alpha and       97 beta electrons
 Applying Cartesian multipole field
    Component          Value
    ---------          -----
     (2,0,0)        1.00000E-12
     (0,2,0)        2.00000E-11
     (0,0,2)       -3.00000E-11
 Nucleus-field energy     =    -0.0000000706 hartrees
 Requested basis set is 6-311++G(d,p)
 There are 178 shells and 495 basis functions
 A cutoff of  1.0D-15 yielded  11533 shell pairs
 There are     99034 function pairs (    106393 Cartesian)
 Smallest overlap matrix eigenvalue = 1.60E-07
 Linear dependence detected in AO basis
 Number of orthogonalized atomic orbitals = 489
 Maximum deviation from orthogonality = 5.566E-10
 Guess from superposition of atomic densities
 Warning:  Energy on first SCF cycle will be non-variational
 SAD guess density has 194.000000 electrons

 -----------------------------------------------------------------------
  General SCF calculation program by
  Eric Jon Sundstrom, Paul Horn, Yuezhi Mao, Dmitri Zuev, Alec White,
  David Stuck, Shaama M.S., Shane Yost, Joonho Lee, David Small,
  Daniel Levine, Susi Lehtola, Hugh Burton, Evgeny Epifanovsky,
  Bang C. Huynh
 -----------------------------------------------------------------------
 Exchange:     0.2000 Hartree-Fock + 0.0800 Slater + 0.7200 B88
 Correlation:  0.1900 VWN1RPA + 0.8100 LYP
 Using SG-1 standard quadrature grid
 A restricted SCF calculation will be
 performed using DIIS
 SCF converges when DIIS error is below 1.0e-08
 ---------------------------------------
  Cycle       Energy         DIIS error
 ---------------------------------------
    1   -3685.2008150927      2.74e-02  
    2   -3680.6308923796      1.96e-03  
    3   -3680.5362250495      2.52e-03  
    4   -3680.7306501715      6.81e-04  
    5   -3680.7436285466      2.96e-04  
    6   -3680.7460925218      9.77e-05  
    7   -3680.7463627414      2.60e-05  
    8   -3680.7463806519      8.64e-06  
    9   -3680.7463826718      2.75e-06  
   10   -3680.7463828954      7.25e-07  
   11   -3680.7463829105      1.38e-07  
   12   -3680.7463829109      6.69e-08  
   13   -3680.7463829113      1.86e-08  
   14   -3680.7463829111      6.84e-09  Convergence criterion met
 ---------------------------------------
 SCF time:   CPU 806.71s  wall 807.00s 
 SCF   energy in the final basis set =    -3680.7463829111
 Total energy in the final basis set =    -3680.7463829111

 --------------------------------------------------------------

                    Orbital Energies (a.u.)
 --------------------------------------------------------------

 Alpha MOs
 -- Occupied --
********-101.5837-101.5832-101.5830-101.5773-101.5761-101.5760 -10.2836
-10.2835 -10.2815 -10.2815 -10.2768 -10.2742 -10.2741 -10.2486 -10.2329
-10.2316 -10.2184 -10.2183  -9.4983  -9.4982  -9.4978  -9.4977  -9.4919
 -9.4907  -9.4906  -7.2632  -7.2630  -7.2628  -7.2625  -7.2569  -7.2556
 -7.2555  -7.2531  -7.2530  -7.2527  -7.2526  -7.2525  -7.2524  -7.2519
 -7.2518  -7.2467  -7.2460  -7.2455  -7.2453  -7.2448  -7.2448  -0.9656
 -0.9506  -0.9257  -0.9015  -0.9003  -0.8825  -0.8775  -0.8585  -0.8444
 -0.7961  -0.7650  -0.7545  -0.7479  -0.6787  -0.6421  -0.6293  -0.6205
 -0.5545  -0.5523  -0.5361  -0.5354  -0.5018  -0.4860  -0.4750  -0.4718
 -0.4676  -0.4615  -0.4529  -0.4434  -0.4313  -0.4140  -0.4140  -0.4135
 -0.3871  -0.3812  -0.3674  -0.3669  -0.3610  -0.3524  -0.3521  -0.3459
 -0.3416  -0.3374  -0.3348  -0.3277  -0.3203  -0.2887  -0.2751  -0.2731
 -0.2704
 -- Virtual --
 -0.0683  -0.0653  -0.0572  -0.0520  -0.0485  -0.0364  -0.0134  -0.0128
  0.0006   0.0090   0.0118   0.0133   0.0195   0.0219   0.0258   0.0278
  0.0399   0.0455   0.0528   0.0572   0.0589   0.0609   0.0623   0.0670
  0.0734   0.0758   0.0777   0.0831   0.0842   0.0888   0.0922   0.0957
  0.0972   0.1043   0.1048   0.1055   0.1064   0.1174   0.1203   0.1204
  0.1220   0.1249   0.1267   0.1287   0.1313   0.1380   0.1385   0.1389
  0.1407   0.1422   0.1507   0.1595   0.1602   0.1624   0.1735   0.1769
  0.1782   0.1790   0.1805   0.1917   0.1967   0.1986   0.1990   0.1994
  0.2054   0.2086   0.2112   0.2164   0.2191   0.2244   0.2364   0.2392
  0.2405   0.2484   0.2488   0.2507   0.2539   0.2545   0.2576   0.2607
  0.2626   0.2708   0.2717   0.2780   0.2819   0.2864   0.2908   0.2922
  0.2936   0.2956   0.2963   0.2980   0.3134   0.3230   0.3315   0.3346
  0.3530   0.3565   0.3903   0.4215   0.4249   0.4254   0.4298   0.4314
  0.4397   0.4403   0.4456   0.4499   0.4535   0.4549   0.4578   0.4648
  0.4654   0.4771   0.4785   0.4862   0.4907   0.4935   0.4994   0.5041
  0.5076   0.5153   0.5308   0.5440   0.5591   0.5597   0.5711   0.5742
  0.5804   0.5841   0.5903   0.5999   0.6029   0.6086   0.6130   0.6208
  0.6295   0.6337   0.6408   0.6477   0.6538   0.6619   0.6639   0.6655
  0.6816   0.6848   0.6917   0.6956   0.7216   0.7304   0.7495   0.7708
  0.7875   0.7911   0.8164   0.8185   0.8217   0.8236   0.8245   0.8324
  0.8337   0.8365   0.8424   0.8463   0.8471   0.8475   0.8500   0.8506
  0.8567   0.8580   0.8607   0.8615   0.8623   0.8743   0.8766   0.8824
  0.8939   0.9002   0.9087   0.9101   0.9208   0.9244   0.9317   0.9391
  0.9417   0.9470   0.9539   0.9555   0.9578   0.9654   0.9674   0.9688
  0.9736   0.9811   0.9889   1.0147   1.0207   1.0293   1.0394   1.0554
  1.0711   1.0815   1.0992   1.1197   1.1375   1.1631   1.1713   1.1828
  1.2028   1.2153   1.2306   1.2390   1.2430   1.2639   1.2661   1.2749
  1.2760   1.2844   1.2848   1.2928   1.2971   1.3302   1.3430   1.3537
  1.3631   1.3697   1.3898   1.4269   1.4480   1.4698   1.4855   1.5473
  1.5631   1.5792   1.5825   1.5918   1.5924   1.6061   1.6487   1.6668
  1.6829   1.7239   1.7380   1.7398   1.7435   1.7820   1.7880   1.8064
  1.8072   1.8417   1.8458   1.8626   1.8902   1.9127   1.9285   1.9361
  1.9472   1.9509   1.9619   1.9762   2.0220   2.0410   2.0917   2.1011
  2.1109   2.1150   2.1614   2.1988   2.2262   2.2304   2.2382   2.2422
  2.2465   2.2537   2.2651   2.2766   2.2797   2.2855   2.3001   2.3136
  2.3295   2.3381   2.3677   2.3792   2.4092   2.4150   2.4353   2.4370
  2.4429   2.4711   2.4996   2.5117   2.5272   2.5361   2.5438   2.5477
  2.5938   2.6060   2.6153   2.6348   2.6373   2.6751   2.6815   2.6823
  2.7233   2.7256   2.7333   2.7450   2.7480   2.7672   2.8223   2.8239
  2.8360   2.8794   2.8934   2.9583   2.9827   3.0532   3.0699   3.0833
  3.1133   3.1199   3.1276   3.1294   3.1575   3.2060   3.2199   3.2455
  3.2809   3.3349   3.3633   3.4367   3.5058   3.5776   3.6748   3.7015
  3.7706   3.7827   3.8880   4.0007   4.0080   4.0872   4.3065   4.7956
  4.8089   9.7522   9.7606   9.7743   9.7897   9.8062   9.8099   9.8370
 23.3260  23.4806  23.7792  23.8343  23.8538  23.8759  23.9230  23.9301
 24.0124  24.0348  24.0687  24.1419  25.7718  25.7850  25.8029  25.8112
 25.8738  25.8902  25.9328  26.0841  26.1057  26.1189  26.1542  26.1735
 26.2122  26.2751  26.4881  26.5241  26.6114  26.6312  26.7441  26.8436
 26.9907 215.7426 215.7541 215.7680 215.7852 215.8058 215.8086 215.8446
 --------------------------------------------------------------

          Ground-State Mulliken Net Atomic Charges

     Atom                 Charge (a.u.)
  ----------------------------------------
      1 C                    -0.806646
      2 C                    -1.095372
      3 Cl                    0.616299
      4 C                     0.543996
      5 Cl                    0.506159
      6 C                    -0.569366
      7 H                     0.226663
      8 C                     0.650332
      9 Cl                    0.504485
     10 C                    -1.286653
     11 Cl                    0.613679
     12 C                     0.397507
     13 C                    -0.778670
     14 H                     0.240478
     15 C                    -0.410645
     16 Cl                    0.617429
     17 C                    -0.314057
     18 Cl                    0.611110
     19 C                    -0.398025
     20 Cl                    0.615850
     21 C                    -0.725630
     22 H                     0.241079
  ----------------------------------------
  Sum of atomic charges =     0.000000

 -----------------------------------------------------------------
                    Cartesian Multipole Moments
 -----------------------------------------------------------------
    Charge (ESU x 10^10)
                 0.0000
    Dipole Moment (Debye)
         X      -1.8035      Y       0.0440      Z       1.0858
       Tot       2.1056
    Quadrupole Moments (Debye-Ang)
        XX    -161.9256     XY      -0.6939     YY    -156.7467
        XZ       0.9211     YZ      -1.4468     ZZ    -160.9688
    Octopole Moments (Debye-Ang^2)
       XXX    -464.3579    XXY       4.4897    XYY    -141.9290
       YYY      10.1453    XXZ     109.4826    XYZ      -0.2803
       YYZ      85.0142    XZZ    -155.6947    YZZ       3.2345
       ZZZ     261.8188
    Hexadecapole Moments (Debye-Ang^3)
      XXXX   -7898.7813   XXXY       6.2502   XXYY   -1595.1150
      XYYY     -14.0128   YYYY   -1597.1642   XXXZ    1626.7982
      XXYZ     -45.3249   XYYZ     548.3344   YYYZ    -183.2208
      XXZZ   -2048.3968   XYZZ       8.7566   YYZZ   -1010.0873
      XZZZ    1637.0256   YZZZ    -138.8971   ZZZZ   -4423.7572
 -----------------------------------------------------------------
 Calculating analytic gradient of the SCF energy
 Gradient of SCF Energy
            1           2           3           4           5           6
    1   0.0000220   0.0000576   0.0000185   0.0000101   0.0000042  -0.0000199
    2   0.0000125   0.0000235  -0.0000078  -0.0000104   0.0000220   0.0000026
    3  -0.0000045   0.0000174  -0.0000151  -0.0000304   0.0000403   0.0000327
            7           8           9          10          11          12
    1   0.0000210   0.0000147  -0.0000219   0.0000033  -0.0000192  -0.0000178
    2   0.0000026   0.0000209  -0.0000194  -0.0000129   0.0000072  -0.0000398
    3   0.0000228   0.0000610   0.0000301  -0.0000255   0.0000033   0.0000309
           13          14          15          16          17          18
    1  -0.0000044   0.0000106   0.0000463  -0.0000246  -0.0001542   0.0000821
    2   0.0000304  -0.0000221   0.0000168  -0.0000245  -0.0000190  -0.0000116
    3   0.0000279  -0.0000151  -0.0000468  -0.0000023   0.0000739  -0.0000857
           19          20          21          22
    1  -0.0000117  -0.0000346   0.0000108   0.0000070
    2  -0.0000106   0.0000203   0.0000017   0.0000177
    3  -0.0000163  -0.0000280  -0.0000811   0.0000107
 Max gradient component =       1.542E-04
 RMS gradient           =       3.561E-05
 Gradient time:  CPU 294.28 s  wall 294.34 s
 Geometry Optimization Parameters
   NAtoms,    NIC,     NZ,  NCons,   NDum,   NFix, NCnnct, MaxDiis
       22     155      22       0       0       0       0       0

 Cartesian Hessian Update
 Hessian updated using BFGS update


** GEOMETRY OPTIMIZATION IN DELOCALIZED INTERNAL COORDINATES **
   Searching for a Minimum

   Optimization Cycle:   9

                       Coordinates (Angstroms)
     ATOM                X               Y               Z
      1  C         0.0123292530    0.0081567102   -0.0007051696
      2  C        -0.0136035275    0.4162510870    1.3424390367
      3  Cl        1.4686850416    0.9044558205    2.1194627680
      4  C        -1.2189810697    0.4329706649    2.0523047872
      5  Cl       -1.2928276782    0.9295211821    3.7223659649
      6  C        -2.3989531179    0.0467824102    1.4303787897
      7  H        -3.3280531839    0.0621005843    1.9827556377
      8  C        -2.3901783761   -0.3581553132    0.1023158017
      9  Cl       -3.9016480370   -0.8331469899   -0.6256808831
     10  C        -1.1893661628   -0.3791614269   -0.6151848375
     11  Cl       -1.1725672419   -0.8900630479   -2.2822135732
     12  C         1.2966508981   -0.0201943188   -0.7650870766
     13  C         2.1034759830   -1.1550165627   -0.7334994980
     14  H         1.8154697600   -2.0209159665   -0.1521476788
     15  C         3.2929146587   -1.1880746728   -1.4531657533
     16  Cl        4.2599503560   -2.6398408069   -1.3798373928
     17  C         3.7024710351   -0.0875717268   -2.2185042557
     18  Cl        5.1868340552   -0.1291814728   -3.1175236374
     19  C         2.8802704592    1.0480186513   -2.2380353910
     20  Cl        3.3230897566    2.4583363319   -3.1680282513
     21  C         1.6900677468    1.0824310417   -1.5199386302
     22  H         1.0773878476    1.9734311533   -1.5573684584
   Point Group: c1    Number of degrees of freedom:    60


   Energy is  -3680.746382911

 Hessian updated using BFGS update

 60 Hessian modes will be used to form the next step
  Hessian Eigenvalues:
     0.002027    0.019214    0.019254    0.022957    0.023236    0.023474
     0.023696    0.023722    0.023897    0.023992    0.024009    0.024090
     0.024108    0.024123    0.024136    0.024155    0.024212    0.024271
     0.029534    0.159244    0.159907    0.160010    0.228607    0.233932
     0.234872    0.235863    0.246838    0.249971    0.249974    0.249993
     0.250000    0.250004    0.250116    0.250445    0.252158    0.262411
     0.294187    0.297476    0.301015    0.301033    0.301077    0.301218
     0.302527    0.322176    0.354260    0.356577    0.356667    0.367063
     0.426851    0.432122    0.434714    0.461758    0.467496    0.467617
     0.472774    0.473657    0.478249    0.478549    0.484468    0.535444

 Minimum search - taking simple RFO step
 Searching for Lamda that Minimizes Along All modes
 Value Taken    Lamda =   0.00000000
 Step Taken.  Stepsize is  0.005334

                             Maximum     Tolerance    Cnvgd?
         Gradient           0.000098      0.000300     YES
         Displacement       0.003871      0.001200      NO
         Energy change     -0.000009      0.000001      NO


 New Cartesian Coordinates Obtained by Inverse Iteration

 Displacement from previous Coordinates is:  0.017304
 ----------------------------------------------------------------
             Standard Nuclear Orientation (Angstroms)
    I     Atom           X                Y                Z
 ----------------------------------------------------------------
    1      C       0.0123813619     0.0077298950    -0.0005550865
    2      C      -0.0138174655     0.4172059055     1.3421408220
    3      Cl      1.4681937315     0.9070702570     2.1187018566
    4      C      -1.2191766148     0.4341508770     2.0519678377
    5      Cl     -1.2931103721     0.9321663275     3.7215349111
    6      C      -2.3989856597     0.0470620613     1.4302921464
    7      H      -3.3281592382     0.0627959355     1.9825497586
    8      C      -2.3900013041    -0.3592295629     0.1026293235
    9      Cl     -3.9013492031    -0.8346982787    -0.6252179294
   10      C      -1.1890965189    -0.3807679685    -0.6146434531
   11      Cl     -1.1718609353    -0.8935731500    -2.2810869091
   12      C       1.2966606427    -0.0204506381    -0.7650282958
   13      C       2.1028475812    -1.1557790316    -0.7348018696
   14      H       1.8143876467    -2.0220311793    -0.1542244467
   15      C       3.2922886384    -1.1886039148    -1.4544687379
   16      Cl      4.2589275618    -2.6406878989    -1.3827084988
   17      C       3.7024575880    -0.0874402905    -2.2185738709
   18      Cl      5.1865737626    -0.1287872757    -3.1176353313
   19      C       2.8808381830     1.0485814867    -2.2367436106
   20      Cl      3.3245544944     2.4595918307    -3.1651822469
   21      C       1.6906495706     1.0828216695    -1.5185541032
   22      H       1.0782150048     1.9740062757    -1.5552899669
 ----------------------------------------------------------------
 Nuclear Repulsion Energy =        2309.17899106 hartrees
 There are       97 alpha and       97 beta electrons
 Applying Cartesian multipole field
    Component          Value
    ---------          -----
     (2,0,0)        1.00000E-12
     (0,2,0)        2.00000E-11
     (0,0,2)       -3.00000E-11
 Nucleus-field energy     =    -0.0000000705 hartrees
 Requested basis set is 6-311++G(d,p)
 There are 178 shells and 495 basis functions
 A cutoff of  1.0D-15 yielded  11534 shell pairs
 There are     99037 function pairs (    106396 Cartesian)
 Smallest overlap matrix eigenvalue = 1.59E-07
 Linear dependence detected in AO basis
 Number of orthogonalized atomic orbitals = 489
 Maximum deviation from orthogonality = 5.503E-10
 Guess from superposition of atomic densities
 Warning:  Energy on first SCF cycle will be non-variational
 SAD guess density has 194.000000 electrons

 -----------------------------------------------------------------------
  General SCF calculation program by
  Eric Jon Sundstrom, Paul Horn, Yuezhi Mao, Dmitri Zuev, Alec White,
  David Stuck, Shaama M.S., Shane Yost, Joonho Lee, David Small,
  Daniel Levine, Susi Lehtola, Hugh Burton, Evgeny Epifanovsky,
  Bang C. Huynh
 -----------------------------------------------------------------------
 Exchange:     0.2000 Hartree-Fock + 0.0800 Slater + 0.7200 B88
 Correlation:  0.1900 VWN1RPA + 0.8100 LYP
 Using SG-1 standard quadrature grid
 A restricted SCF calculation will be
 performed using DIIS
 SCF converges when DIIS error is below 1.0e-08
 ---------------------------------------
  Cycle       Energy         DIIS error
 ---------------------------------------
    1   -3685.2012770695      2.74e-02  
    2   -3680.6308846002      1.96e-03  
    3   -3680.5362024216      2.52e-03  
    4   -3680.7306481576      6.81e-04  
    5   -3680.7436289794      2.96e-04  
    6   -3680.7460931187      9.77e-05  
    7   -3680.7463633266      2.60e-05  
    8   -3680.7463812337      8.64e-06  
    9   -3680.7463832540      2.75e-06  
   10   -3680.7463834773      7.25e-07  
   11   -3680.7463834917      1.38e-07  
   12   -3680.7463834923      6.69e-08  
   13   -3680.7463834925      1.85e-08  
   14   -3680.7463834925      6.83e-09  Convergence criterion met
 ---------------------------------------
 SCF time:   CPU 807.70s  wall 807.00s 
 SCF   energy in the final basis set =    -3680.7463834925
 Total energy in the final basis set =    -3680.7463834925

 --------------------------------------------------------------

                    Orbital Energies (a.u.)
 --------------------------------------------------------------

 Alpha MOs
 -- Occupied --
********-101.5837-101.5831-101.5830-101.5773-101.5761-101.5760 -10.2836
-10.2835 -10.2815 -10.2815 -10.2767 -10.2742 -10.2741 -10.2486 -10.2329
-10.2316 -10.2184 -10.2183  -9.4983  -9.4982  -9.4978  -9.4977  -9.4919
 -9.4907  -9.4906  -7.2632  -7.2630  -7.2628  -7.2625  -7.2569  -7.2555
 -7.2555  -7.2531  -7.2530  -7.2527  -7.2526  -7.2525  -7.2524  -7.2519
 -7.2518  -7.2467  -7.2460  -7.2455  -7.2453  -7.2448  -7.2448  -0.9656
 -0.9506  -0.9257  -0.9015  -0.9003  -0.8825  -0.8775  -0.8585  -0.8444
 -0.7961  -0.7650  -0.7545  -0.7479  -0.6787  -0.6420  -0.6293  -0.6205
 -0.5545  -0.5523  -0.5361  -0.5354  -0.5018  -0.4860  -0.4750  -0.4718
 -0.4676  -0.4615  -0.4529  -0.4434  -0.4313  -0.4140  -0.4140  -0.4135
 -0.3871  -0.3812  -0.3674  -0.3669  -0.3610  -0.3524  -0.3521  -0.3459
 -0.3416  -0.3374  -0.3348  -0.3277  -0.3203  -0.2887  -0.2751  -0.2731
 -0.2704
 -- Virtual --
 -0.0683  -0.0653  -0.0572  -0.0520  -0.0485  -0.0364  -0.0134  -0.0128
  0.0006   0.0090   0.0118   0.0133   0.0195   0.0219   0.0258   0.0278
  0.0399   0.0455   0.0528   0.0572   0.0589   0.0609   0.0622   0.0670
  0.0734   0.0758   0.0777   0.0831   0.0842   0.0888   0.0922   0.0957
  0.0972   0.1043   0.1048   0.1055   0.1063   0.1174   0.1203   0.1204
  0.1220   0.1249   0.1267   0.1287   0.1313   0.1380   0.1385   0.1389
  0.1407   0.1422   0.1507   0.1595   0.1602   0.1624   0.1736   0.1769
  0.1782   0.1790   0.1805   0.1917   0.1967   0.1986   0.1990   0.1994
  0.2054   0.2086   0.2112   0.2165   0.2191   0.2244   0.2365   0.2392
  0.2405   0.2484   0.2488   0.2507   0.2539   0.2545   0.2576   0.2607
  0.2626   0.2708   0.2717   0.2780   0.2819   0.2865   0.2908   0.2923
  0.2936   0.2956   0.2964   0.2980   0.3134   0.3231   0.3315   0.3346
  0.3531   0.3566   0.3903   0.4215   0.4249   0.4254   0.4298   0.4315
  0.4398   0.4403   0.4457   0.4500   0.4535   0.4549   0.4578   0.4648
  0.4654   0.4771   0.4785   0.4862   0.4907   0.4936   0.4994   0.5041
  0.5076   0.5153   0.5308   0.5440   0.5591   0.5597   0.5711   0.5742
  0.5805   0.5840   0.5903   0.5999   0.6029   0.6086   0.6131   0.6208
  0.6295   0.6337   0.6409   0.6476   0.6538   0.6620   0.6639   0.6655
  0.6815   0.6848   0.6917   0.6958   0.7217   0.7304   0.7496   0.7708
  0.7875   0.7911   0.8164   0.8185   0.8218   0.8238   0.8244   0.8322
  0.8336   0.8365   0.8424   0.8463   0.8472   0.8476   0.8500   0.8506
  0.8566   0.8579   0.8607   0.8615   0.8622   0.8743   0.8765   0.8824
  0.8939   0.9002   0.9086   0.9102   0.9209   0.9244   0.9318   0.9391
  0.9417   0.9470   0.9539   0.9555   0.9578   0.9654   0.9674   0.9689
  0.9737   0.9810   0.9889   1.0147   1.0209   1.0292   1.0394   1.0554
  1.0712   1.0815   1.0992   1.1197   1.1375   1.1631   1.1714   1.1829
  1.2029   1.2153   1.2306   1.2391   1.2430   1.2639   1.2662   1.2749
  1.2760   1.2845   1.2848   1.2928   1.2971   1.3304   1.3431   1.3537
  1.3631   1.3698   1.3897   1.4269   1.4480   1.4699   1.4854   1.5474
  1.5632   1.5793   1.5825   1.5918   1.5923   1.6061   1.6488   1.6669
  1.6829   1.7239   1.7380   1.7399   1.7434   1.7820   1.7880   1.8064
  1.8072   1.8417   1.8458   1.8626   1.8903   1.9127   1.9285   1.9361
  1.9472   1.9509   1.9620   1.9762   2.0220   2.0410   2.0917   2.1012
  2.1110   2.1149   2.1615   2.1988   2.2262   2.2304   2.2382   2.2422
  2.2465   2.2537   2.2651   2.2766   2.2796   2.2855   2.3001   2.3136
  2.3295   2.3381   2.3677   2.3791   2.4092   2.4151   2.4354   2.4370
  2.4429   2.4711   2.4996   2.5118   2.5273   2.5362   2.5438   2.5478
  2.5939   2.6061   2.6154   2.6349   2.6372   2.6751   2.6815   2.6824
  2.7233   2.7257   2.7333   2.7450   2.7479   2.7672   2.8223   2.8239
  2.8360   2.8796   2.8934   2.9583   2.9827   3.0533   3.0700   3.0833
  3.1133   3.1202   3.1273   3.1295   3.1575   3.2061   3.2200   3.2455
  3.2812   3.3349   3.3633   3.4367   3.5058   3.5777   3.6749   3.7015
  3.7706   3.7828   3.8881   4.0007   4.0081   4.0873   4.3065   4.7956
  4.8089   9.7522   9.7607   9.7743   9.7897   9.8062   9.8100   9.8372
 23.3261  23.4806  23.7792  23.8343  23.8539  23.8759  23.9231  23.9302
 24.0125  24.0348  24.0687  24.1420  25.7719  25.7849  25.8029  25.8112
 25.8737  25.8901  25.9328  26.0843  26.1058  26.1189  26.1543  26.1734
 26.2124  26.2750  26.4882  26.5241  26.6115  26.6313  26.7441  26.8438
 26.9909 215.7427 215.7542 215.7680 215.7852 215.8058 215.8087 215.8447
 --------------------------------------------------------------

          Ground-State Mulliken Net Atomic Charges

     Atom                 Charge (a.u.)
  ----------------------------------------
      1 C                    -0.809751
      2 C                    -1.095977
      3 Cl                    0.616337
      4 C                     0.544974
      5 Cl                    0.506398
      6 C                    -0.565846
      7 H                     0.226823
      8 C                     0.652315
      9 Cl                    0.504753
     10 C                    -1.289186
     11 Cl                    0.613589
     12 C                     0.395413
     13 C                    -0.775311
     14 H                     0.240494
     15 C                    -0.412275
     16 Cl                    0.617385
     17 C                    -0.312615
     18 Cl                    0.611202
     19 C                    -0.401096
     20 Cl                    0.615887
     21 C                    -0.724628
     22 H                     0.241115
  ----------------------------------------
  Sum of atomic charges =     0.000000

 -----------------------------------------------------------------
                    Cartesian Multipole Moments
 -----------------------------------------------------------------
    Charge (ESU x 10^10)
                -0.0000
    Dipole Moment (Debye)
         X      -1.8033      Y       0.0440      Z       1.0855
       Tot       2.1052
    Quadrupole Moments (Debye-Ang)
        XX    -161.9197     XY      -0.6955     YY    -156.7474
        XZ       0.9177     YZ      -1.4455     ZZ    -160.9664
    Octopole Moments (Debye-Ang^2)
       XXX    -464.3458    XXY       4.4968    XYY    -141.9313
       YYY      10.1253    XXZ     109.4554    XYZ      -0.2783
       YYZ      85.0150    XZZ    -155.6856    YZZ       3.2240
       ZZZ     261.8184
    Hexadecapole Moments (Debye-Ang^3)
      XXXX   -7897.9858   XXXY       5.5280   XXYY   -1595.4246
      XYYY     -14.7254   YYYY   -1599.6415   XXXZ    1627.2119
      XXYZ     -45.7713   XYYZ     548.5035   YYYZ    -184.5671
      XXZZ   -2047.8867   XYZZ       8.5047   YYZZ   -1010.1343
      XZZZ    1637.5029   YZZZ    -140.2019   ZZZZ   -4421.6824
 -----------------------------------------------------------------
 Calculating analytic gradient of the SCF energy
 Gradient of SCF Energy
            1           2           3           4           5           6
    1   0.0000144   0.0000156   0.0000152   0.0000229   0.0000205  -0.0000025
    2  -0.0000015   0.0000044   0.0000059  -0.0000038   0.0000168   0.0000066
    3  -0.0000023   0.0000150  -0.0000094  -0.0000122   0.0000219   0.0000255
            7           8           9          10          11          12
    1   0.0000178   0.0000155  -0.0000117   0.0000000  -0.0000111  -0.0000159
    2   0.0000056   0.0000027  -0.0000036  -0.0000043   0.0000020  -0.0000060
    3   0.0000258   0.0000333   0.0000330   0.0000059   0.0000104   0.0000083
           13          14          15          16          17          18
    1  -0.0000226   0.0000048   0.0000304  -0.0000098  -0.0000698   0.0000088
    2   0.0000108  -0.0000040   0.0000063  -0.0000025  -0.0000137  -0.0000064
    3   0.0000072  -0.0000069  -0.0000415  -0.0000145   0.0000203  -0.0000455
           19          20          21          22
    1  -0.0000011  -0.0000190   0.0000009  -0.0000032
    2  -0.0000051  -0.0000066  -0.0000038   0.0000002
    3  -0.0000223  -0.0000238  -0.0000254  -0.0000027
 Max gradient component =       6.980E-05
 RMS gradient           =       1.805E-05
 Gradient time:  CPU 292.48 s  wall 292.53 s
 Geometry Optimization Parameters
   NAtoms,    NIC,     NZ,  NCons,   NDum,   NFix, NCnnct, MaxDiis
       22     155      22       0       0       0       0       0

 Cartesian Hessian Update
 Hessian updated using BFGS update


** GEOMETRY OPTIMIZATION IN DELOCALIZED INTERNAL COORDINATES **
   Searching for a Minimum

   Optimization Cycle:  10

                       Coordinates (Angstroms)
     ATOM                X               Y               Z
      1  C         0.0123813619    0.0077298950   -0.0005550865
      2  C        -0.0138174655    0.4172059055    1.3421408220
      3  Cl        1.4681937315    0.9070702570    2.1187018566
      4  C        -1.2191766148    0.4341508770    2.0519678377
      5  Cl       -1.2931103721    0.9321663275    3.7215349111
      6  C        -2.3989856597    0.0470620613    1.4302921464
      7  H        -3.3281592382    0.0627959355    1.9825497586
      8  C        -2.3900013041   -0.3592295629    0.1026293235
      9  Cl       -3.9013492031   -0.8346982787   -0.6252179294
     10  C        -1.1890965189   -0.3807679685   -0.6146434531
     11  Cl       -1.1718609353   -0.8935731500   -2.2810869091
     12  C         1.2966606427   -0.0204506381   -0.7650282958
     13  C         2.1028475812   -1.1557790316   -0.7348018696
     14  H         1.8143876467   -2.0220311793   -0.1542244467
     15  C         3.2922886384   -1.1886039148   -1.4544687379
     16  Cl        4.2589275618   -2.6406878989   -1.3827084988
     17  C         3.7024575880   -0.0874402905   -2.2185738709
     18  Cl        5.1865737626   -0.1287872757   -3.1176353313
     19  C         2.8808381830    1.0485814867   -2.2367436106
     20  Cl        3.3245544944    2.4595918307   -3.1651822469
     21  C         1.6906495706    1.0828216695   -1.5185541032
     22  H         1.0782150048    1.9740062757   -1.5552899669
   Point Group: c1    Number of degrees of freedom:    60


   Energy is  -3680.746383493

 Hessian updated using BFGS update

 60 Hessian modes will be used to form the next step
  Hessian Eigenvalues:
     0.002162    0.018409    0.019269    0.019958    0.023236    0.023385
     0.023696    0.023814    0.023892    0.023965    0.024027    0.024089
     0.024108    0.024120    0.024130    0.024164    0.024225    0.025297
     0.029575    0.158107    0.159539    0.160032    0.222843    0.232984
     0.234838    0.235836    0.243762    0.247260    0.249972    0.249999
     0.250000    0.250067    0.250115    0.250714    0.253206    0.265259
     0.280866    0.294651    0.300892    0.301039    0.301059    0.301106
     0.302668    0.320050    0.354386    0.356551    0.356663    0.365088
     0.427778    0.432401    0.434900    0.460050    0.464891    0.467918
     0.471084    0.474301    0.477243    0.478364    0.488798    0.536258

 Minimum search - taking simple RFO step
 Searching for Lamda that Minimizes Along All modes
 Value Taken    Lamda =   0.00000000
 Step Taken.  Stepsize is  0.001014

                             Maximum     Tolerance    Cnvgd?
         Gradient           0.000031      0.000300     YES
         Displacement       0.000634      0.001200     YES
         Energy change     -0.000001      0.000001     YES

 Final energy is   -3680.7463834925429     


 ******************************
 **  OPTIMIZATION CONVERGED  **
 ******************************

                       Coordinates (Angstroms)
     ATOM                X               Y               Z
      1  C         0.0123813619    0.0077298950   -0.0005550865
      2  C        -0.0138174655    0.4172059055    1.3421408220
      3  Cl        1.4681937315    0.9070702570    2.1187018566
      4  C        -1.2191766148    0.4341508770    2.0519678377
      5  Cl       -1.2931103721    0.9321663275    3.7215349111
      6  C        -2.3989856597    0.0470620613    1.4302921464
      7  H        -3.3281592382    0.0627959355    1.9825497586
      8  C        -2.3900013041   -0.3592295629    0.1026293235
      9  Cl       -3.9013492031   -0.8346982787   -0.6252179294
     10  C        -1.1890965189   -0.3807679685   -0.6146434531
     11  Cl       -1.1718609353   -0.8935731500   -2.2810869091
     12  C         1.2966606427   -0.0204506381   -0.7650282958
     13  C         2.1028475812   -1.1557790316   -0.7348018696
     14  H         1.8143876467   -2.0220311793   -0.1542244467
     15  C         3.2922886384   -1.1886039148   -1.4544687379
     16  Cl        4.2589275618   -2.6406878989   -1.3827084988
     17  C         3.7024575880   -0.0874402905   -2.2185738709
     18  Cl        5.1865737626   -0.1287872757   -3.1176353313
     19  C         2.8808381830    1.0485814867   -2.2367436106
     20  Cl        3.3245544944    2.4595918307   -3.1651822469
     21  C         1.6906495706    1.0828216695   -1.5185541032
     22  H         1.0782150048    1.9740062757   -1.5552899669

Z-matrix Print:
$molecule
0 1
Cl
C  1 1.743646
C  2 1.398970 1 120.200475
C  3 1.388468 2 120.021275 1 179.862651 0
H  4 1.081018 3 119.888693 2 -179.994419 0
C  4 1.388621 3 120.275560 2 0.039422 0
C  6 1.398940 4 120.100651 3 0.030533 0
C  7 1.403990 6 120.322224 4 -0.094542 0
C  8 1.494853 7 120.704251 6 -179.679985 0
C  9 1.392775 8 120.103615 7 87.818476 0
H  10 1.081976 9 120.660863 8 -0.520329 0
C  10 1.390600 9 120.206186 8 179.440884 0
C  9 1.392924 8 120.313226 7 -92.618204 0
H  13 1.081959 9 120.707763 8 0.411465 0
C  13 1.390510 9 120.132681 8 -179.488414 0
C  12 1.401662 10 120.922541 9 0.067653 0
Cl 16 1.735691 12 120.922409 10 -179.960920 0
Cl 7 1.743379 6 120.200666 4 179.821930 0
Cl 3 1.743561 2 121.726353 1 -0.072769 0
Cl 6 1.743829 4 118.178199 3 -179.912289 0
Cl 12 1.745877 10 118.160223 9 -179.801648 0
Cl 15 1.746377 13 118.175025 9 179.945807 0
$end


 --------------------------------------------------------------

                    Orbital Energies (a.u.)
 --------------------------------------------------------------

 Alpha MOs
 -- Occupied --
********-101.5837-101.5831-101.5830-101.5773-101.5761-101.5760 -10.2836
-10.2835 -10.2815 -10.2815 -10.2767 -10.2742 -10.2741 -10.2486 -10.2329
-10.2316 -10.2184 -10.2183  -9.4983  -9.4982  -9.4978  -9.4977  -9.4919
 -9.4907  -9.4906  -7.2632  -7.2630  -7.2628  -7.2625  -7.2569  -7.2555
 -7.2555  -7.2531  -7.2530  -7.2527  -7.2526  -7.2525  -7.2524  -7.2519
 -7.2518  -7.2467  -7.2460  -7.2455  -7.2453  -7.2448  -7.2448  -0.9656
 -0.9506  -0.9257  -0.9015  -0.9003  -0.8825  -0.8775  -0.8585  -0.8444
 -0.7961  -0.7650  -0.7545  -0.7479  -0.6787  -0.6420  -0.6293  -0.6205
 -0.5545  -0.5523  -0.5361  -0.5354  -0.5018  -0.4860  -0.4750  -0.4718
 -0.4676  -0.4615  -0.4529  -0.4434  -0.4313  -0.4140  -0.4140  -0.4135
 -0.3871  -0.3812  -0.3674  -0.3669  -0.3610  -0.3524  -0.3521  -0.3459
 -0.3416  -0.3374  -0.3348  -0.3277  -0.3203  -0.2887  -0.2751  -0.2731
 -0.2704
 -- Virtual --
 -0.0683  -0.0653  -0.0572  -0.0520  -0.0485  -0.0364  -0.0134  -0.0128
  0.0006   0.0090   0.0118   0.0133   0.0195   0.0219   0.0258   0.0278
  0.0399   0.0455   0.0528   0.0572   0.0589   0.0609   0.0622   0.0670
  0.0734   0.0758   0.0777   0.0831   0.0842   0.0888   0.0922   0.0957
  0.0972   0.1043   0.1048   0.1055   0.1063   0.1174   0.1203   0.1204
  0.1220   0.1249   0.1267   0.1287   0.1313   0.1380   0.1385   0.1389
  0.1407   0.1422   0.1507   0.1595   0.1602   0.1624   0.1736   0.1769
  0.1782   0.1790   0.1805   0.1917   0.1967   0.1986   0.1990   0.1994
  0.2054   0.2086   0.2112   0.2165   0.2191   0.2244   0.2365   0.2392
  0.2405   0.2484   0.2488   0.2507   0.2539   0.2545   0.2576   0.2607
  0.2626   0.2708   0.2717   0.2780   0.2819   0.2865   0.2908   0.2923
  0.2936   0.2956   0.2964   0.2980   0.3134   0.3231   0.3315   0.3346
  0.3531   0.3566   0.3903   0.4215   0.4249   0.4254   0.4298   0.4315
  0.4398   0.4403   0.4457   0.4500   0.4535   0.4549   0.4578   0.4648
  0.4654   0.4771   0.4785   0.4862   0.4907   0.4936   0.4994   0.5041
  0.5076   0.5153   0.5308   0.5440   0.5591   0.5597   0.5711   0.5742
  0.5805   0.5840   0.5903   0.5999   0.6029   0.6086   0.6131   0.6208
  0.6295   0.6337   0.6409   0.6476   0.6538   0.6620   0.6639   0.6655
  0.6815   0.6848   0.6917   0.6958   0.7217   0.7304   0.7496   0.7708
  0.7875   0.7911   0.8164   0.8185   0.8218   0.8238   0.8244   0.8322
  0.8336   0.8365   0.8424   0.8463   0.8472   0.8476   0.8500   0.8506
  0.8566   0.8579   0.8607   0.8615   0.8622   0.8743   0.8765   0.8824
  0.8939   0.9002   0.9086   0.9102   0.9209   0.9244   0.9318   0.9391
  0.9417   0.9470   0.9539   0.9555   0.9578   0.9654   0.9674   0.9689
  0.9737   0.9810   0.9889   1.0147   1.0209   1.0292   1.0394   1.0554
  1.0712   1.0815   1.0992   1.1197   1.1375   1.1631   1.1714   1.1829
  1.2029   1.2153   1.2306   1.2391   1.2430   1.2639   1.2662   1.2749
  1.2760   1.2845   1.2848   1.2928   1.2971   1.3304   1.3431   1.3537
  1.3631   1.3698   1.3897   1.4269   1.4480   1.4699   1.4854   1.5474
  1.5632   1.5793   1.5825   1.5918   1.5923   1.6061   1.6488   1.6669
  1.6829   1.7239   1.7380   1.7399   1.7434   1.7820   1.7880   1.8064
  1.8072   1.8417   1.8458   1.8626   1.8903   1.9127   1.9285   1.9361
  1.9472   1.9509   1.9620   1.9762   2.0220   2.0410   2.0917   2.1012
  2.1110   2.1149   2.1615   2.1988   2.2262   2.2304   2.2382   2.2422
  2.2465   2.2537   2.2651   2.2766   2.2796   2.2855   2.3001   2.3136
  2.3295   2.3381   2.3677   2.3791   2.4092   2.4151   2.4354   2.4370
  2.4429   2.4711   2.4996   2.5118   2.5273   2.5362   2.5438   2.5478
  2.5939   2.6061   2.6154   2.6349   2.6372   2.6751   2.6815   2.6824
  2.7233   2.7257   2.7333   2.7450   2.7479   2.7672   2.8223   2.8239
  2.8360   2.8796   2.8934   2.9583   2.9827   3.0533   3.0700   3.0833
  3.1133   3.1202   3.1273   3.1295   3.1575   3.2061   3.2200   3.2455
  3.2812   3.3349   3.3633   3.4367   3.5058   3.5777   3.6749   3.7015
  3.7706   3.7828   3.8881   4.0007   4.0081   4.0873   4.3065   4.7956
  4.8089   9.7522   9.7607   9.7743   9.7897   9.8062   9.8100   9.8372
 23.3261  23.4806  23.7792  23.8343  23.8539  23.8759  23.9231  23.9302
 24.0125  24.0348  24.0687  24.1420  25.7719  25.7849  25.8029  25.8112
 25.8737  25.8901  25.9328  26.0843  26.1058  26.1189  26.1543  26.1734
 26.2124  26.2750  26.4882  26.5241  26.6115  26.6313  26.7441  26.8438
 26.9909 215.7427 215.7542 215.7680 215.7852 215.8058 215.8087 215.8447
 --------------------------------------------------------------

          Ground-State Mulliken Net Atomic Charges

     Atom                 Charge (a.u.)
  ----------------------------------------
      1 C                    -0.809751
      2 C                    -1.095977
      3 Cl                    0.616337
      4 C                     0.544974
      5 Cl                    0.506398
      6 C                    -0.565846
      7 H                     0.226823
      8 C                     0.652315
      9 Cl                    0.504753
     10 C                    -1.289186
     11 Cl                    0.613589
     12 C                     0.395413
     13 C                    -0.775311
     14 H                     0.240494
     15 C                    -0.412275
     16 Cl                    0.617385
     17 C                    -0.312615
     18 Cl                    0.611202
     19 C                    -0.401096
     20 Cl                    0.615887
     21 C                    -0.724628
     22 H                     0.241115
  ----------------------------------------
  Sum of atomic charges =     0.000000

 -----------------------------------------------------------------
                    Cartesian Multipole Moments
 -----------------------------------------------------------------
    Charge (ESU x 10^10)
                -0.0000
    Dipole Moment (Debye)
         X      -1.8033      Y       0.0440      Z       1.0855
       Tot       2.1052
    Quadrupole Moments (Debye-Ang)
        XX    -161.9197     XY      -0.6955     YY    -156.7474
        XZ       0.9177     YZ      -1.4455     ZZ    -160.9664
    Octopole Moments (Debye-Ang^2)
       XXX    -464.3458    XXY       4.4968    XYY    -141.9313
       YYY      10.1253    XXZ     109.4554    XYZ      -0.2783
       YYZ      85.0150    XZZ    -155.6856    YZZ       3.2240
       ZZZ     261.8184
    Hexadecapole Moments (Debye-Ang^3)
      XXXX   -7897.9858   XXXY       5.5280   XXYY   -1595.4246
      XYYY     -14.7254   YYYY   -1599.6415   XXXZ    1627.2119
      XXYZ     -45.7713   XYYZ     548.5035   YYYZ    -184.5671
      XXZZ   -2047.8867   XYZZ       8.5047   YYZZ   -1010.1343
      XZZZ    1637.5029   YZZZ    -140.2019   ZZZZ   -4421.6824
 -----------------------------------------------------------------
Archival summary:
1\1\november\OPT\ProcedureUnspecified\BasisUnspecified\l7123\taweetha\MonJan1303:25:492020MonJan1303:25:492020\0\\#,OPT,ProcedureUnspecified,BasisUnspecified,\\0,1\Cl\C,1,1.74365\C,2,1.39897,1,120.2\C,3,1.38847,2,120.021,1,179.863,0\H,4,1.08102,3,119.889,2,-179.994,0\C,4,1.38862,3,120.276,2,0.0394224,0\C,6,1.39894,4,120.101,3,0.0305332,0\C,7,1.40399,6,120.322,4,-0.0945417,0\C,8,1.49485,7,120.704,6,-179.68,0\C,9,1.39277,8,120.104,7,87.8185,0\H,10,1.08198,9,120.661,8,-0.520329,0\C,10,1.3906,9,120.206,8,179.441,0\C,9,1.39292,8,120.313,7,-92.6182,0\H,13,1.08196,9,120.708,8,0.411465,0\C,13,1.39051,9,120.133,8,-179.488,0\C,12,1.40166,10,120.923,9,0.0676528,0\Cl,16,1.73569,12,120.922,10,-179.961,0\Cl,7,1.74338,6,120.201,4,179.822,0\Cl,3,1.74356,2,121.726,1,-0.0727688,0\Cl,6,1.74383,4,118.178,3,-179.912,0\Cl,12,1.74588,10,118.16,9,-179.802,0\Cl,15,1.74638,13,118.175,9,179.946,0\\\@

 Total job time:  11068.36s(wall), 11066.50s(cpu) 
 Mon Jan 13 03:25:49 2020

        *************************************************************
        *                                                           *
        *  Thank you very much for using Q-Chem.  Have a nice day.  *
        *                                                           *
        *************************************************************


 
User input: 2 of 2 
 
                  Welcome to Q-Chem
     A Quantum Leap Into The Future Of Chemistry


 Q-Chem 5.2 (devel), Q-Chem, Inc., Pleasanton, CA (2019)

 Yihan Shao,  Zhengting Gan,  E. Epifanovsky,  A. T. B. Gilbert,  M. Wormit,  
 J. Kussmann,  A. W. Lange,  A. Behn,  Jia Deng,  Xintian Feng,  D. Ghosh,  
 M. Goldey,  P. R. Horn,  L. D. Jacobson,  I. Kaliman,  T. Kus,  A. Landau,  
 Jie Liu,  E. I. Proynov,  R. M. Richard,  R. P. Steele,  E. J. Sundstrom,  
 H. L. Woodcock III,  P. M. Zimmerman,  D. Zuev,  B. Albrecht,  E. Alguire,  
 S. A. Baeppler,  D. Barton,  Z. Benda,  Y. A. Bernard,  E. J. Berquist,  
 K. B. Bravaya,  H. Burton,  D. Casanova,  Chun-Min Chang,  Yunqing Chen,  
 A. Chien,  K. D. Closser,  M. P. Coons,  S. Coriani,  S. Dasgupta,  
 A. L. Dempwolff,  M. Diedenhofen,  Hainam Do,  R. G. Edgar,  Po-Tung Fang,  
 S. Faraji,  S. Fatehi,  Qingguo Feng,  K. D. Fenk,  J. Fosso-Tande,  
 J. Gayvert,  Qinghui Ge,  A. Ghysels,  G. Gidofalvi,  J. Gomes,  
 J. Gonthier,  A. Gunina,  D. Hait,  M. W. D. Hanson-Heine,  
 P. H. P. Harbach,  A. W. Hauser,  M. F. Herbst,  J. E. Herr,  
 E. G. Hohenstein,  Z. C. Holden,  Kerwin Hui,  B. C. Huynh,  T.-C. Jagau,  
 Hyunjun Ji,  B. Kaduk,  K. Khistyaev,  Jaehoon Kim,  P. Klunzinger,  K. Koh,  
 D. Kosenkov,  L. Koulias,  T. Kowalczyk,  C. M. Krauter,  A. Kunitsa,  
 Ka Un Lao,  A. Laurent,  K. V. Lawler,  Joonho Lee,  D. Lefrancois,  
 S. Lehtola,  D. S. Levine,  Yi-Pei Li,  You-Sheng Lin,  Fenglai Liu,  
 E. Livshits,  A. Luenser,  P. Manohar,  E. Mansoor,  S. F. Manzer,  
 Shan-Ping Mao,  Yuezhi Mao,  N. Mardirossian,  A. V. Marenich,  
 T. Markovich,  L. A. Martinez-Martinez,  S. A. Maurer,  N. J. Mayhall,  
 S. C. McKenzie,  J.-M. Mewes,  P. Morgante,  A. F. Morrison,  
 J. W. Mullinax,  K. Nanda,  T. S. Nguyen-Beck,  R. Olivares-Amaya,  
 J. A. Parkhill,  Zheng Pei,  T. M. Perrine,  F. Plasser,  P. Pokhilko,  
 S. Prager,  A. Prociuk,  E. Ramos,  D. R. Rehn,  F. Rob,  M. Scheurer,  
 M. Schneider,  N. Sergueev,  S. M. Sharada,  S. Sharma,  D. W. Small,  
 T. Stauch,  T. Stein,  Yu-Chuan Su,  A. J. W. Thom,  A. Tkatchenko,  
 T. Tsuchimochi,  N. M. Tubman,  L. Vogt,  M. L. Vidal,  O. Vydrov,  
 M. A. Watson,  J. Wenzel,  M. de Wergifosse,  T. A. Wesolowski,  A. White,  
 J. Witte,  A. Yamada,  Jun Yang,  K. Yao,  S. Yeganeh,  S. R. Yost,  
 Zhi-Qiang You,  A. Zech,  Igor Ying Zhang,  Xing Zhang,  Yan Zhao,  
 Ying Zhu,  B. R. Brooks,  G. K. L. Chan,  C. J. Cramer,  M. S. Gordon,  
 W. J. Hehre,  A. Klamt,  M. W. Schmidt,  C. D. Sherrill,  D. G. Truhlar,  
 A. Aspuru-Guzik,  R. Baer,  A. T. Bell,  N. A. Besley,  Jeng-Da Chai,  
 A. E. DePrince, III,  R. A. DiStasio Jr.,  A. Dreuw,  B. D. Dunietz,  
 T. R. Furlani,  Chao-Ping Hsu,  Yousung Jung,  Jing Kong,  D. S. Lambrecht,  
 WanZhen Liang,  C. Ochsenfeld,  V. A. Rassolov,  L. V. Slipchenko,  
 J. E. Subotnik,  T. Van Voorhis,  J. M. Herbert,  A. I. Krylov,  
 P. M. W. Gill,  M. Head-Gordon

 Contributors to earlier versions of Q-Chem not listed above: 
 R. D. Adamson,  B. Austin,  J. Baker,  G. J. O. Beran,  K. Brandhorst,  
 S. T. Brown,  E. F. C. Byrd,  A. K. Chakraborty,  C.-L. Cheng,  
 Siu Hung Chien,  D. M. Chipman,  D. L. Crittenden,  H. Dachsel,  
 R. J. Doerksen,  A. D. Dutoi,  L. Fusti-Molnar,  W. A. Goddard III,  
 A. Golubeva-Zadorozhnaya,  S. R. Gwaltney,  G. Hawkins,  A. Heyden,  
 S. Hirata,  G. Kedziora,  F. J. Keil,  C. Kelley,  Jihan Kim,  R. A. King,  
 R. Z. Khaliullin,  P. P. Korambath,  W. Kurlancheek,  A. M. Lee,  M. S. Lee,  
 S. V. Levchenko,  Ching Yeh Lin,  D. Liotard,  R. C. Lochan,  I. Lotan,  
 P. E. Maslen,  N. Nair,  D. P. O'Neill,  D. Neuhauser,  E. Neuscamman,  
 C. M. Oana,  R. Olson,  B. Peters,  R. Peverati,  P. A. Pieniazek,  
 Y. M. Rhee,  J. Ritchie,  M. A. Rohrdanz,  E. Rosta,  N. J. Russ,  
 H. F. Schaefer III,  N. E. Schultz,  N. Shenvi,  A. C. Simmonett,  A. Sodt,  
 D. Stuck,  K. S. Thanthiriwatte,  V. Vanovschi,  Tao Wang,  A. Warshel,  
 C. F. Williams,  Q. Wu,  X. Xu,  W. Zhang

 Please cite Q-Chem as follows:
 Y. Shao et al., Mol. Phys. 113, 184-215 (2015)
 DOI: 10.1080/00268976.2014.952696

 Q-Chem 5.2.1 for Intel X86 EM64T Linux

 Parts of Q-Chem use Armadillo 8.300.2 (Tropical Shenanigans).
 http://arma.sourceforge.net/

 Q-Chem begins on Mon Jan 13 03:25:49 2020  

Host: 
0

     Scratch files written to /scratch/taweetham/qchem11779//
NAlpha2: 194
NElect   194
Mult     1
The previous job contains 0 fragments, simply inherited here

 Q-Chem warning in module libgen/rem_setup.C, line 2168:

 Setting Thresh to 1e-14


Checking the input file for inconsistencies... 	...done.

--------------------------------------------------------------
User input:
--------------------------------------------------------------

$MOLECULE
READ
$END

$REM
   JOB_TYPE 	FREQUENCY
   BASIS 	6-311++G**
   METHOD	B3LYP
   SCF_GUESS_ALWAYS     TRUE
   S2THRESH     15
   THRESH       15
   MEM_TOTAL    10000
$END

--------------------------------------------------------------
 ----------------------------------------------------------------
             Standard Nuclear Orientation (Angstroms)
    I     Atom           X                Y                Z
 ----------------------------------------------------------------
    1      C       1.0711060442     0.0059149708     0.0073292013
    2      C       1.7941517837     1.2080108291     0.0652920400
    3      Cl      0.9350081851     2.7227621654     0.1475840672
    4      C       3.1929832814     1.1918314097     0.0588990433
    5      Cl      4.1272522263     2.6627586463     0.1256403754
    6      C       3.8752052780    -0.0160646505    -0.0029722240
    7      H       4.9561905219    -0.0236269646    -0.0066161108
    8      C       3.1747202387    -1.2135514247    -0.0594373406
    9      Cl      4.0844001166    -2.6990025974    -0.1363914067
   10      C       1.7757728808    -1.2069923712    -0.0549976711
   11      Cl      0.8913848348    -2.7078678123    -0.1293663886
   12      C      -0.4237273571     0.0136022359     0.0064869170
   13      C      -1.1210782989     0.1204132613    -1.1943938624
   14      H      -0.5916918254     0.2069957103    -2.1340350187
   15      C      -2.5116647929     0.1160957913    -1.1986909260
   16      Cl     -3.3312822036     0.2475998195    -2.7346018049
   17      C      -3.2353094084     0.0063983516    -0.0032991529
   18      Cl     -4.9709796397    -0.0000017370    -0.0087571437
   19      C      -2.5185084102    -0.0980542821     1.1972090897
   20      Cl     -3.3495197250    -0.2380274679     2.7268039247
   21      C      -1.1280156289    -0.0949202665     1.2033323954
   22      H      -0.6047968641    -0.1792291561     2.1466084730
 ----------------------------------------------------------------
 Molecular Point Group                 C1    NOp =  1
 Largest Abelian Subgroup              C1    NOp =  1
 Nuclear Repulsion Energy =        2309.17899106 hartrees
 There are       97 alpha and       97 beta electrons
 Requested basis set is 6-311++G(d,p)
 There are 178 shells and 495 basis functions

 Total QAlloc Memory Limit  10000 MB
 Mega-Array Size       188 MB
 MEM_STATIC part       192 MB
 A cutoff of  1.0D-15 yielded  11534 shell pairs
 There are     99037 function pairs (    106396 Cartesian)
 Smallest overlap matrix eigenvalue = 1.59E-07
 Linear dependence detected in AO basis
 Number of orthogonalized atomic orbitals = 489
 Maximum deviation from orthogonality = 4.213E-10
 Guess from superposition of atomic densities
 Warning:  Energy on first SCF cycle will be non-variational
 SAD guess density has 194.000000 electrons

 -----------------------------------------------------------------------
  General SCF calculation program by
  Eric Jon Sundstrom, Paul Horn, Yuezhi Mao, Dmitri Zuev, Alec White,
  David Stuck, Shaama M.S., Shane Yost, Joonho Lee, David Small,
  Daniel Levine, Susi Lehtola, Hugh Burton, Evgeny Epifanovsky,
  Bang C. Huynh
 -----------------------------------------------------------------------
 Exchange:     0.2000 Hartree-Fock + 0.0800 Slater + 0.7200 B88
 Correlation:  0.1900 VWN1RPA + 0.8100 LYP
 Using SG-1 standard quadrature grid
 A restricted SCF calculation will be
 performed using DIIS
 SCF converges when DIIS error is below 1.0e-08
 ---------------------------------------
  Cycle       Energy         DIIS error
 ---------------------------------------
    1   -3685.2016879772      2.74e-02  
    2   -3680.6309387499      1.96e-03  
    3   -3680.5362852581      2.52e-03  
    4   -3680.7307173577      6.81e-04  
    5   -3680.7436853850      2.96e-04  
    6   -3680.7461489221      9.77e-05  
    7   -3680.7464190239      2.60e-05  
    8   -3680.7464369121      8.64e-06  
    9   -3680.7464389325      2.75e-06  
   10   -3680.7464391553      7.25e-07  
   11   -3680.7464391704      1.38e-07  
   12   -3680.7464391710      6.70e-08  
   13   -3680.7464391709      1.86e-08  
   14   -3680.7464391711      6.86e-09  Convergence criterion met
 ---------------------------------------
 SCF time:   CPU 811.20s  wall 812.00s 
 SCF   energy in the final basis set =    -3680.7464391711
 Total energy in the final basis set =    -3680.7464391711

 --------------------------------------------------------------

                    Orbital Energies (a.u.)
 --------------------------------------------------------------

 Alpha MOs
 -- Occupied --
********-101.5837-101.5832-101.5831-101.5773-101.5761-101.5760 -10.2836
-10.2835 -10.2815 -10.2815 -10.2767 -10.2741 -10.2741 -10.2486 -10.2329
-10.2316 -10.2184 -10.2183  -9.4983  -9.4982  -9.4979  -9.4978  -9.4919
 -9.4907  -9.4906  -7.2632  -7.2632  -7.2628  -7.2627  -7.2567  -7.2555
 -7.2554  -7.2531  -7.2531  -7.2528  -7.2527  -7.2524  -7.2523  -7.2519
 -7.2518  -7.2468  -7.2460  -7.2455  -7.2454  -7.2448  -7.2447  -0.9656
 -0.9506  -0.9257  -0.9016  -0.9003  -0.8825  -0.8775  -0.8585  -0.8444
 -0.7961  -0.7650  -0.7545  -0.7479  -0.6787  -0.6420  -0.6293  -0.6205
 -0.5545  -0.5523  -0.5361  -0.5354  -0.5018  -0.4860  -0.4750  -0.4717
 -0.4676  -0.4615  -0.4528  -0.4434  -0.4313  -0.4140  -0.4140  -0.4135
 -0.3871  -0.3812  -0.3674  -0.3669  -0.3611  -0.3524  -0.3520  -0.3459
 -0.3415  -0.3375  -0.3348  -0.3277  -0.3202  -0.2887  -0.2751  -0.2731
 -0.2704
 -- Virtual --
 -0.0683  -0.0653  -0.0572  -0.0520  -0.0485  -0.0364  -0.0132  -0.0128
  0.0008   0.0091   0.0118   0.0133   0.0196   0.0220   0.0258   0.0279
  0.0402   0.0455   0.0529   0.0573   0.0592   0.0609   0.0623   0.0670
  0.0734   0.0759   0.0777   0.0830   0.0843   0.0890   0.0922   0.0956
  0.0975   0.1042   0.1049   0.1056   0.1064   0.1176   0.1204   0.1205
  0.1218   0.1253   0.1267   0.1287   0.1315   0.1380   0.1387   0.1389
  0.1409   0.1423   0.1517   0.1593   0.1603   0.1626   0.1741   0.1769
  0.1784   0.1790   0.1812   0.1916   0.1966   0.1990   0.1993   0.1997
  0.2054   0.2087   0.2111   0.2168   0.2190   0.2241   0.2370   0.2391
  0.2404   0.2483   0.2484   0.2507   0.2541   0.2550   0.2577   0.2607
  0.2626   0.2706   0.2718   0.2780   0.2819   0.2866   0.2907   0.2927
  0.2938   0.2957   0.2965   0.2980   0.3135   0.3234   0.3315   0.3347
  0.3538   0.3567   0.3905   0.4214   0.4248   0.4253   0.4298   0.4317
  0.4397   0.4404   0.4457   0.4503   0.4536   0.4550   0.4578   0.4650
  0.4652   0.4772   0.4790   0.4860   0.4907   0.4936   0.4991   0.5045
  0.5078   0.5155   0.5309   0.5439   0.5591   0.5596   0.5716   0.5742
  0.5806   0.5843   0.5907   0.5998   0.6028   0.6086   0.6130   0.6207
  0.6296   0.6338   0.6409   0.6479   0.6540   0.6621   0.6639   0.6655
  0.6816   0.6847   0.6922   0.6960   0.7218   0.7305   0.7495   0.7709
  0.7876   0.7911   0.8165   0.8186   0.8218   0.8238   0.8245   0.8322
  0.8337   0.8367   0.8425   0.8462   0.8469   0.8478   0.8501   0.8507
  0.8566   0.8579   0.8609   0.8614   0.8623   0.8743   0.8765   0.8824
  0.8940   0.9002   0.9087   0.9102   0.9209   0.9243   0.9320   0.9391
  0.9417   0.9470   0.9539   0.9556   0.9580   0.9655   0.9673   0.9689
  0.9737   0.9810   0.9887   1.0147   1.0209   1.0293   1.0394   1.0555
  1.0712   1.0815   1.0992   1.1197   1.1375   1.1631   1.1716   1.1829
  1.2027   1.2152   1.2307   1.2390   1.2430   1.2639   1.2662   1.2749
  1.2760   1.2844   1.2848   1.2928   1.2971   1.3306   1.3431   1.3537
  1.3630   1.3698   1.3897   1.4270   1.4480   1.4699   1.4855   1.5473
  1.5632   1.5794   1.5825   1.5918   1.5923   1.6061   1.6489   1.6668
  1.6830   1.7239   1.7381   1.7399   1.7434   1.7820   1.7880   1.8064
  1.8072   1.8417   1.8458   1.8626   1.8902   1.9127   1.9285   1.9361
  1.9472   1.9510   1.9619   1.9761   2.0220   2.0410   2.0917   2.1012
  2.1110   2.1149   2.1615   2.1989   2.2261   2.2303   2.2382   2.2421
  2.2464   2.2536   2.2650   2.2768   2.2796   2.2856   2.3000   2.3136
  2.3296   2.3382   2.3678   2.3791   2.4092   2.4147   2.4355   2.4372
  2.4429   2.4711   2.4995   2.5119   2.5274   2.5362   2.5438   2.5477
  2.5939   2.6061   2.6154   2.6349   2.6372   2.6751   2.6815   2.6825
  2.7232   2.7256   2.7333   2.7450   2.7479   2.7672   2.8223   2.8239
  2.8360   2.8796   2.8934   2.9583   2.9827   3.0532   3.0700   3.0833
  3.1133   3.1202   3.1274   3.1295   3.1575   3.2061   3.2199   3.2455
  3.2812   3.3349   3.3633   3.4367   3.5057   3.5776   3.6749   3.7015
  3.7706   3.7828   3.8881   4.0006   4.0081   4.0873   4.3064   4.7956
  4.8089   9.7523   9.7606   9.7742   9.7898   9.8061   9.8101   9.8371
 23.3260  23.4807  23.7792  23.8343  23.8539  23.8759  23.9231  23.9302
 24.0125  24.0348  24.0687  24.1420  25.7720  25.7847  25.8027  25.8113
 25.8735  25.8903  25.9327  26.0849  26.1061  26.1187  26.1541  26.1740
 26.2122  26.2746  26.4884  26.5238  26.6113  26.6313  26.7440  26.8440
 26.9907 215.7427 215.7542 215.7680 215.7852 215.8057 215.8088 215.8447
 --------------------------------------------------------------

          Ground-State Mulliken Net Atomic Charges

     Atom                 Charge (a.u.)
  ----------------------------------------
      1 C                    -0.807027
      2 C                    -1.078123
      3 Cl                    0.609938
      4 C                     0.541201
      5 Cl                    0.506110
      6 C                    -0.569852
      7 H                     0.226853
      8 C                     0.645560
      9 Cl                    0.504362
     10 C                    -1.268564
     11 Cl                    0.606414
     12 C                     0.408714
     13 C                    -0.785922
     14 H                     0.241035
     15 C                    -0.420965
     16 Cl                    0.616922
     17 C                    -0.302294
     18 Cl                    0.611807
     19 C                    -0.407612
     20 Cl                    0.616186
     21 C                    -0.735679
     22 H                     0.240935
  ----------------------------------------
  Sum of atomic charges =     0.000000

 -----------------------------------------------------------------
                    Cartesian Multipole Moments
 -----------------------------------------------------------------
    Charge (ESU x 10^10)
                -0.0000
    Dipole Moment (Debye)
         X       2.1071      Y       0.0000      Z       0.0022
       Tot       2.1071
    Quadrupole Moments (Debye-Ang)
        XX    -157.9297     XY      -0.0518     YY    -160.9831
        XZ      -0.0195     YZ      -0.3459     ZZ    -156.1739
    Octopole Moments (Debye-Ang^2)
       XXX      38.9166    XXY      -0.4978    XYY     -10.2417
       YYY      -0.0296    XXZ      -0.1679    XYZ      -0.3513
       YYZ      -0.0410    XZZ      -3.3494    YZZ       0.0011
       ZZZ      -0.0388
    Hexadecapole Moments (Debye-Ang^3)
      XXXX   -8563.3949   XXXY      -0.2495   XXYY   -1905.3029
      XYYY       0.6735   YYYY   -2508.4017   XXXZ      -0.3646
      XXYZ      -0.0903   XYYZ      -0.2321   YYYZ       7.8609
      XXZZ   -1736.4744   XYZZ       0.2607   YYZZ    -703.7069
      XZZZ       0.1038   YZZZ      -7.2668   ZZZZ   -1492.5090
 -----------------------------------------------------------------
 Calculating MO derivatives via CPSCF
    1     0    69    0.0179142  
    2     0    69    0.0053570  
    3     0    69    0.0006748  
    4     2    67    0.0000766  
    5    64     5    0.0000060  
    6    69     0    0.0000004  Converged
 Time for AOints: 1407.5 s (CPU) 1407.5 s (wall)
 ------------------------------------------------------------------------------
                     AOints        : Timing summary (seconds)
 ------------------------------------------------------------------------------
     job step          cpu (% of tot)      sys (% of tot)     wall (% of tot)
 ------------------------------------------------------------------------------
  AOints            0.1407E+04 ( 9.8)   0.1100E-04 ( 2.9)   0.1407E+04 ( 9.8)
 ------------------------------------------------------------------------------
   Grand Totals     0.1433E+05          0.3820E-03          0.1434E+05
 ------------------------------------------------------------------------------
 Polarizability Matrix (a.u.)
            1           2           3
    1-298.9017885  -0.3432732   0.1856344
    2  -0.3432732-216.2063888   0.9637004
    3   0.1856344   0.9637004-183.3273649
 Calculating analytic Hessian of the SCF energy

 Direct stationary perturbation theory relativistic correction:

 rels  =       5.538076701603
 relv  =     -21.388866733525
 rel2e =       5.911203091697
 E_rel =      -9.939586940225

 Hessian of the SCF Energy
            1           2           3           4           5           6
    1   0.6291216   0.0005470  -0.0004729  -0.1634956  -0.1125773  -0.0056044
    2   0.0005470   0.6063026   0.0206256  -0.0533430  -0.2309028  -0.0084120
    3  -0.0004729   0.0206256   0.1706782  -0.0027179  -0.0083536  -0.0590271
    4  -0.1634956  -0.0533430  -0.0027179   0.5911059   0.0377925   0.0000480
    5  -0.1125773  -0.2309028  -0.0083536   0.0377925   0.5218162   0.0202489
    6  -0.0056044  -0.0084120  -0.0590271   0.0000480   0.0202489   0.1124591
    7   0.0048401  -0.0007376  -0.0000322  -0.0700323   0.0514317   0.0029032
    8   0.0187184  -0.0395549  -0.0023252   0.0551582  -0.1318893  -0.0054389
    9   0.0009628  -0.0021757   0.0038837   0.0032078  -0.0054711  -0.0228043
   10  -0.0251906  -0.0769056  -0.0036921  -0.2983777   0.0334708   0.0025676
   11  -0.0240700   0.0317642   0.0014131  -0.0290714  -0.0958497  -0.0017737
   12  -0.0010922   0.0016079   0.0041737  -0.0004290  -0.0019724  -0.0564382
   13  -0.0032642   0.0044988   0.0002534  -0.0196300  -0.0323862  -0.0014955
   14  -0.0001422   0.0014449  -0.0000974  -0.0088443  -0.0155652  -0.0008462
   15   0.0000291  -0.0001132   0.0036247  -0.0003485  -0.0007579   0.0026990
   16  -0.0010099  -0.0004735   0.0000140  -0.0231907   0.0254171   0.0014391
   17  -0.0004666  -0.0631374  -0.0032022   0.0784268   0.0291848   0.0009702
   18  -0.0000258  -0.0032623   0.0013883   0.0040287   0.0011821   0.0051722
   19   0.0005973  -0.0000125  -0.0000079   0.0005137   0.0019645   0.0001102
   20  -0.0000116  -0.0010528   0.0000156   0.0011259  -0.0036141  -0.0004426
   21  -0.0000086   0.0000266  -0.0014250   0.0000639  -0.0004499   0.0052395
   22  -0.0235949   0.0777028   0.0039526  -0.0578879  -0.0299597  -0.0013580
   23   0.0248334   0.0301925   0.0013049  -0.0310486  -0.0159893  -0.0007339
   24   0.0013533   0.0011194   0.0040804  -0.0013752  -0.0007194  -0.0003343
   25  -0.0033002  -0.0044218  -0.0002141   0.0007406   0.0001490  -0.0000101
   26   0.0002003   0.0015240  -0.0001019   0.0012192   0.0003991   0.0000795
   27   0.0000154  -0.0000787   0.0036529   0.0000473   0.0000591  -0.0008305
   28  -0.1609749   0.0521529   0.0030877   0.0654140   0.0274759   0.0012131
   29   0.1113181  -0.2330207  -0.0090112  -0.0294090  -0.0609497  -0.0033411
   30   0.0061701  -0.0087946  -0.0591424  -0.0017196  -0.0035495   0.0064378
   31   0.0045100   0.0000462  -0.0000308  -0.0015634   0.0016879   0.0001416
   32  -0.0193184  -0.0393781  -0.0021727   0.0043445   0.0013338  -0.0001650
   33  -0.0009975  -0.0021873   0.0039023   0.0002497  -0.0001188   0.0037739
   34  -0.2143324   0.0009433   0.0000622  -0.0209948  -0.0119891  -0.0002060
   35   0.0008004  -0.0756645   0.0012852  -0.0270327   0.0038034  -0.0001272
   36  -0.0001569   0.0007640  -0.0784828  -0.0011591  -0.0000174   0.0040938
   37  -0.0244305   0.0025403  -0.0274003  -0.0005011   0.0032282  -0.0006901
   38   0.0009700   0.0037943  -0.0000827  -0.0000633  -0.0015577   0.0010418
   39  -0.0062601  -0.0001229   0.0046478   0.0020613   0.0005768  -0.0003818
   40   0.0010617   0.0001201  -0.0003312   0.0001789  -0.0003328  -0.0000763
   41  -0.0001873  -0.0038046  -0.0004031  -0.0007257   0.0006396  -0.0001677
   42   0.0012722  -0.0003609   0.0007785  -0.0004327  -0.0000561   0.0000479
   43   0.0008688   0.0002426  -0.0027354  -0.0004832   0.0002090   0.0004216
   44   0.0003471   0.0063945   0.0008077   0.0009410  -0.0003101   0.0001571
   45  -0.0030597   0.0008275  -0.0028259   0.0002759   0.0000583  -0.0000403
   46   0.0001985   0.0001023  -0.0011456  -0.0002673   0.0004364   0.0000524
   47  -0.0000623   0.0000937   0.0000460   0.0000925  -0.0000290  -0.0000888
   48   0.0006093   0.0000488  -0.0005405  -0.0002438   0.0004454   0.0000444
   49  -0.0008174   0.0000044   0.0000065   0.0003177   0.0000421  -0.0000294
   50  -0.0000290  -0.0011077   0.0000422  -0.0002495   0.0002908   0.0000409
   51   0.0000005   0.0000574  -0.0017890  -0.0000913   0.0000443   0.0004075
   52   0.0014341   0.0000160   0.0000023  -0.0005534   0.0004066   0.0000234
   53   0.0000032  -0.0003222  -0.0000468  -0.0000153  -0.0000199  -0.0000071
   54   0.0000051  -0.0000425   0.0001372  -0.0000054   0.0000017   0.0000297
   55   0.0008410  -0.0002711   0.0027333  -0.0003419   0.0001571  -0.0003214
   56  -0.0002549   0.0063822   0.0008541   0.0009652  -0.0001860  -0.0002638
   57   0.0030838   0.0008896  -0.0027908   0.0000242  -0.0001498  -0.0000651
   58   0.0002012  -0.0001169   0.0011522  -0.0002936   0.0004375  -0.0000030
   59   0.0000643   0.0000961   0.0000613   0.0000476   0.0000358   0.0000883
   60  -0.0006100   0.0000651  -0.0005383   0.0002542  -0.0004157  -0.0000094
   61  -0.0243287  -0.0025390   0.0272057  -0.0008165   0.0032729   0.0008791
   62  -0.0008146   0.0037672  -0.0002387   0.0003938  -0.0011608  -0.0009561
   63   0.0060450  -0.0001437   0.0048274  -0.0020355  -0.0008060  -0.0005523
   64   0.0010646  -0.0000942   0.0003108   0.0001557  -0.0003305  -0.0000055
   65   0.0001295  -0.0038115  -0.0004194  -0.0007062   0.0005207   0.0001379
   66  -0.0012586  -0.0003392   0.0007921   0.0002976   0.0002204   0.0000768
            7           8           9          10          11          12
    1   0.0048401   0.0187184   0.0009628  -0.0251906  -0.0240700  -0.0010922
    2  -0.0007376  -0.0395549  -0.0021757  -0.0769056   0.0317642   0.0016079
    3  -0.0000322  -0.0023252   0.0038837  -0.0036921   0.0014131   0.0041737
    4  -0.0700323   0.0551582   0.0032078  -0.2983777  -0.0290714  -0.0004290
    5   0.0514317  -0.1318893  -0.0054711   0.0334708  -0.0958497  -0.0019724
    6   0.0029032  -0.0054389  -0.0228043   0.0025676  -0.0017737  -0.0564382
    7   0.0961353  -0.0790357  -0.0044562  -0.0187598   0.0343514   0.0019004
    8  -0.0790357   0.1908712   0.0091824   0.0104417  -0.0188487  -0.0011408
    9  -0.0044562   0.0091824   0.0123028   0.0005934  -0.0012132   0.0028550
   10  -0.0187598   0.0104417   0.0005934   0.5924938  -0.0560673  -0.0050809
   11   0.0343514  -0.0188487  -0.0012132  -0.0560673   0.5553512   0.0218043
   12   0.0019004  -0.0011408   0.0028550  -0.0050809   0.0218043   0.1128406
   13  -0.0063674  -0.0031140  -0.0001207  -0.0743448  -0.0542356  -0.0021572
   14   0.0033476   0.0033712   0.0001841  -0.0578628  -0.1291513  -0.0046124
   15   0.0002032   0.0002188  -0.0008112  -0.0022987  -0.0046297  -0.0228090
   16  -0.0042734   0.0007409   0.0000683  -0.1750301   0.1330708   0.0070395
   17  -0.0043197   0.0026198  -0.0000462   0.0664301  -0.2649246  -0.0106550
   18  -0.0001847  -0.0000720   0.0038166   0.0037562  -0.0108645  -0.0569597
   19  -0.0001533   0.0000412   0.0000017  -0.0104558  -0.0019045  -0.0000449
   20   0.0014635  -0.0006840  -0.0000476   0.0275212   0.0019529  -0.0001738
   21   0.0000711  -0.0000433   0.0001485   0.0014165  -0.0001002   0.0031651
   22   0.0011802   0.0000348  -0.0000055   0.0653552  -0.0302644  -0.0017366
   23   0.0001974   0.0000544   0.0000497   0.0282845  -0.0617054  -0.0033818
   24   0.0000177   0.0000451  -0.0007192   0.0012315  -0.0031887   0.0044747
   25  -0.0004769   0.0009848   0.0000517  -0.0005069  -0.0018108  -0.0000622
   26   0.0010105  -0.0014916  -0.0000714  -0.0047218   0.0017898  -0.0001240
   27   0.0000501  -0.0000609  -0.0002442  -0.0002018  -0.0001419   0.0045154
   28  -0.0016576  -0.0042953  -0.0001984  -0.0570188   0.0316543   0.0017662
   29  -0.0016415   0.0014294  -0.0001254   0.0305246  -0.0169562  -0.0009411
   30  -0.0000899  -0.0001679   0.0037802   0.0017694  -0.0009749  -0.0004422
   31   0.0004450   0.0000354   0.0000025   0.0011803  -0.0002214  -0.0000382
   32  -0.0000758  -0.0019741  -0.0001025  -0.0000306   0.0000583   0.0000348
   33  -0.0000046  -0.0000956   0.0001613  -0.0000326   0.0000606  -0.0007253
   34  -0.0021912   0.0025306   0.0000774   0.0007394  -0.0016889  -0.0000757
   35  -0.0036234  -0.0024890   0.0000063  -0.0013589  -0.0036448  -0.0003872
   36  -0.0001463   0.0001171  -0.0022306   0.0000003  -0.0004259   0.0055757
   37   0.0002084  -0.0011935  -0.0009608   0.0001100   0.0002695   0.0009573
   38  -0.0015917  -0.0006128  -0.0006471   0.0002829   0.0000260   0.0001838
   39  -0.0000104   0.0002241   0.0000316  -0.0002207   0.0000090  -0.0001609
   40  -0.0001406   0.0000573  -0.0001273  -0.0001545  -0.0000686   0.0000198
   41   0.0001799  -0.0001820  -0.0000131  -0.0000621  -0.0000973   0.0000930
   42  -0.0000077  -0.0000897  -0.0000262  -0.0001247  -0.0001820  -0.0000602
   43   0.0005639   0.0002909   0.0004547  -0.0002313  -0.0002111   0.0000835
   44  -0.0000445   0.0000210  -0.0000721   0.0000221   0.0001618  -0.0001579
   45   0.0001713  -0.0001368  -0.0002692  -0.0003313  -0.0002686   0.0000574
   46   0.0000481  -0.0001827  -0.0000558   0.0001725   0.0001538   0.0000628
   47  -0.0000013  -0.0000121   0.0000211  -0.0000415   0.0000006   0.0000023
   48  -0.0000187  -0.0001994  -0.0000305   0.0002436   0.0002340   0.0000196
   49  -0.0000324  -0.0000667   0.0000031  -0.0001917  -0.0002850  -0.0000136
   50   0.0002671   0.0000099  -0.0000304   0.0000308  -0.0000126  -0.0000597
   51   0.0001423   0.0000911   0.0003701   0.0000299  -0.0000121   0.0000261
   52  -0.0000712  -0.0001880  -0.0000082   0.0003089   0.0002135   0.0000208
   53  -0.0000126   0.0000016   0.0000018  -0.0000115  -0.0000032   0.0000045
   54  -0.0000004  -0.0000042  -0.0000103  -0.0000023   0.0000002   0.0000048
   55   0.0002868   0.0000943  -0.0004293  -0.0002753  -0.0001784  -0.0000835
   56   0.0000745  -0.0000161   0.0000979  -0.0000284   0.0001341   0.0002100
   57  -0.0002659   0.0000660  -0.0002452   0.0002826   0.0003156   0.0001445
   58   0.0000502  -0.0001718   0.0000345   0.0001728   0.0001548  -0.0000504
   59  -0.0000108  -0.0000486  -0.0000216   0.0000056   0.0000413  -0.0000095
   60   0.0000194   0.0001641  -0.0000005  -0.0002389  -0.0002308   0.0000107
   61   0.0004869  -0.0009802   0.0008346   0.0001190   0.0002833  -0.0009797
   62  -0.0013563  -0.0003664   0.0004651   0.0001512   0.0000431  -0.0002432
   63  -0.0003163  -0.0003613   0.0000473   0.0002556   0.0000068  -0.0001975
   64  -0.0000901   0.0000987   0.0000699  -0.0001154  -0.0000818  -0.0000063
   65   0.0001270  -0.0002091   0.0000288  -0.0000744  -0.0001291  -0.0000825
   66   0.0000547   0.0000273  -0.0000063   0.0000781   0.0001662  -0.0000721
           13          14          15          16          17          18
    1  -0.0032642  -0.0001422   0.0000291  -0.0010099  -0.0004666  -0.0000258
    2   0.0044988   0.0014449  -0.0001132  -0.0004735  -0.0631374  -0.0032623
    3   0.0002534  -0.0000974   0.0036247   0.0000140  -0.0032022   0.0013883
    4  -0.0196300  -0.0088443  -0.0003485  -0.0231907   0.0784268   0.0040287
    5  -0.0323862  -0.0155652  -0.0007579   0.0254171   0.0291848   0.0011821
    6  -0.0014955  -0.0008462   0.0026990   0.0014391   0.0009702   0.0051722
    7  -0.0063674   0.0033476   0.0002032  -0.0042734  -0.0043197  -0.0001847
    8  -0.0031140   0.0033712   0.0002188   0.0007409   0.0026198  -0.0000720
    9  -0.0001207   0.0001841  -0.0008112   0.0000683  -0.0000462   0.0038166
   10  -0.0743448  -0.0578628  -0.0022987  -0.1750301   0.0664301   0.0037562
   11  -0.0542356  -0.1291513  -0.0046297   0.1330708  -0.2649246  -0.0108645
   12  -0.0021572  -0.0046124  -0.0228090   0.0070395  -0.0106550  -0.0569597
   13   0.0980895   0.0857798   0.0035163   0.0046402  -0.0005741  -0.0000280
   14   0.0857798   0.1838526   0.0076577  -0.0236872  -0.0427931  -0.0022008
   15   0.0035163   0.0076577   0.0120684  -0.0011613  -0.0022614   0.0042267
   16   0.0046402  -0.0236872  -0.0011613   0.7482691  -0.0001676  -0.0020632
   17  -0.0005741  -0.0427931  -0.0022614  -0.0001676   0.6646936   0.0269937
   18  -0.0000280  -0.0022008   0.0042267  -0.0020632   0.0269937   0.1212573
   19   0.0012053  -0.0012090  -0.0000658  -0.3466481   0.0020820   0.0010582
   20   0.0008940   0.0003785   0.0001586   0.0020534  -0.0529413  -0.0009349
   21   0.0000436   0.0001624  -0.0026860   0.0010344  -0.0009231  -0.0339143
   22  -0.0003936   0.0047643   0.0002312  -0.1781542  -0.0679594  -0.0030035
   23   0.0018464   0.0016849  -0.0001622  -0.1346135  -0.2622744  -0.0097991
   24   0.0001094  -0.0001446   0.0045047  -0.0062780  -0.0100370  -0.0569141
   25   0.0001990   0.0000684   0.0000017   0.0050403  -0.0002159  -0.0000154
   26  -0.0000991  -0.0017050  -0.0000864   0.0229370  -0.0430705  -0.0024309
   27  -0.0000045  -0.0000912   0.0000965   0.0011446  -0.0023120   0.0041891
   28   0.0007233  -0.0012313  -0.0000500  -0.0248320  -0.0776474  -0.0037887
   29  -0.0001430   0.0004294   0.0000571  -0.0246268   0.0307692   0.0014179
   30  -0.0000037   0.0000793  -0.0008281  -0.0012149   0.0015577   0.0053124
   31  -0.0005153  -0.0010236  -0.0000489  -0.0042257   0.0044244   0.0002516
   32  -0.0010031  -0.0014577  -0.0000511  -0.0006571   0.0025642  -0.0000598
   33  -0.0000515  -0.0000629  -0.0002391  -0.0000064  -0.0001040   0.0038212
   34   0.0002538   0.0006799   0.0000223   0.0002876  -0.0000035   0.0000055
   35  -0.0012996  -0.0004650  -0.0000229  -0.0000095  -0.0008996  -0.0000134
   36  -0.0000451  -0.0000215   0.0001099  -0.0000182   0.0000432  -0.0014115
   37  -0.0002717  -0.0002925   0.0000634  -0.0004420  -0.0000044  -0.0002156
   38  -0.0001564   0.0000231  -0.0000680  -0.0000680   0.0001213   0.0000132
   39   0.0001943   0.0001613   0.0000203   0.0004011   0.0000000   0.0000366
   40   0.0000306   0.0000448   0.0000057   0.0000356  -0.0000131  -0.0000111
   41  -0.0000690  -0.0000935  -0.0000068  -0.0000098  -0.0000525   0.0000042
   42   0.0000293   0.0000498  -0.0000000   0.0000585  -0.0000160  -0.0000080
   43   0.0001453   0.0001135  -0.0000449   0.0001302   0.0000263  -0.0000553
   44   0.0001280   0.0000469  -0.0000091   0.0000105   0.0000773  -0.0000338
   45   0.0003093   0.0002851   0.0000314   0.0001253  -0.0000087  -0.0000278
   46  -0.0001411  -0.0001525   0.0000003  -0.0001533  -0.0000025  -0.0000009
   47   0.0000238   0.0000241   0.0000050   0.0000143  -0.0000314   0.0000131
   48  -0.0002139  -0.0002177  -0.0000034  -0.0001888   0.0000002   0.0000103
   49   0.0002132   0.0002301   0.0000116   0.0001639   0.0000005  -0.0000013
   50  -0.0000704  -0.0000486   0.0000121   0.0000015  -0.0000200   0.0000220
   51  -0.0000005  -0.0000075  -0.0000360   0.0000033   0.0000204   0.0000093
   52  -0.0003175  -0.0003012  -0.0000145  -0.0001888  -0.0000007   0.0000007
   53  -0.0000017  -0.0000041  -0.0000014  -0.0000026  -0.0000002  -0.0000003
   54  -0.0000013  -0.0000019  -0.0000029  -0.0000010  -0.0000001  -0.0000333
   55   0.0001321   0.0001203   0.0000518   0.0001271  -0.0000229   0.0000498
   56   0.0001846   0.0000889   0.0000006   0.0000014   0.0000698   0.0000297
   57  -0.0002762  -0.0002623   0.0000074  -0.0001212  -0.0000084  -0.0000204
   58  -0.0001415  -0.0001518  -0.0000143  -0.0001547  -0.0000003   0.0000036
   59  -0.0000120  -0.0000124  -0.0000052  -0.0000213  -0.0000299  -0.0000146
   60   0.0002098   0.0002100   0.0000128   0.0001864  -0.0000062   0.0000086
   61  -0.0002757  -0.0002969  -0.0000855  -0.0004305   0.0000057   0.0002270
   62  -0.0001208   0.0000367   0.0000663   0.0000832   0.0001263   0.0000080
   63  -0.0002275  -0.0001557   0.0000175  -0.0004005   0.0000081   0.0000452
   64   0.0000301   0.0000470  -0.0000043   0.0000363   0.0000097   0.0000108
   65  -0.0000700  -0.0000852  -0.0000007   0.0000091  -0.0000496   0.0000005
   66  -0.0000397  -0.0000676  -0.0000039  -0.0000578  -0.0000141  -0.0000090
           19          20          21          22          23          24
    1   0.0005973  -0.0000116  -0.0000086  -0.0235949   0.0248334   0.0013533
    2  -0.0000125  -0.0010528   0.0000266   0.0777028   0.0301925   0.0011194
    3  -0.0000079   0.0000156  -0.0014250   0.0039526   0.0013049   0.0040804
    4   0.0005137   0.0011259   0.0000639  -0.0578879  -0.0310486  -0.0013752
    5   0.0019645  -0.0036141  -0.0004499  -0.0299597  -0.0159893  -0.0007194
    6   0.0001102  -0.0004426   0.0052395  -0.0013580  -0.0007339  -0.0003343
    7  -0.0001533   0.0014635   0.0000711   0.0011802   0.0001974   0.0000177
    8   0.0000412  -0.0006840  -0.0000433   0.0000348   0.0000544   0.0000451
    9   0.0000017  -0.0000476   0.0001485  -0.0000055   0.0000497  -0.0007192
   10  -0.0104558   0.0275212   0.0014165   0.0653552   0.0282845   0.0012315
   11  -0.0019045   0.0019529  -0.0001002  -0.0302644  -0.0617054  -0.0031887
   12  -0.0000449  -0.0001738   0.0031651  -0.0017366  -0.0033818   0.0044747
   13   0.0012053   0.0008940   0.0000436  -0.0003936   0.0018464   0.0001094
   14  -0.0012090   0.0003785   0.0001624   0.0047643   0.0016849  -0.0001446
   15  -0.0000658   0.0001586  -0.0026860   0.0002312  -0.0001622   0.0045047
   16  -0.3466481   0.0020534   0.0010344  -0.1781542  -0.1346135  -0.0062780
   17   0.0020820  -0.0529413  -0.0009231  -0.0679594  -0.2622744  -0.0100370
   18   0.0010582  -0.0009349  -0.0339143  -0.0030035  -0.0097991  -0.0569141
   19   0.3643291  -0.0021571  -0.0011628  -0.0108197   0.0021041   0.0001438
   20  -0.0021571   0.0573930   0.0017069  -0.0273144   0.0023560   0.0000288
   21  -0.0011628   0.0017069   0.0233350  -0.0012655  -0.0000676   0.0031928
   22  -0.0108197  -0.0273144  -0.0012655   0.5939233   0.0557414   0.0014523
   23   0.0021041   0.0023560  -0.0000676   0.0557414   0.5541523   0.0214003
   24   0.0001438   0.0000288   0.0031928   0.0014523   0.0214003   0.1129024
   25   0.0011354  -0.0009095  -0.0000692  -0.0724993   0.0533126   0.0026788
   26   0.0011702   0.0003870   0.0001619   0.0569160  -0.1309554  -0.0052109
   27   0.0000482   0.0001651  -0.0026924   0.0028546  -0.0052134  -0.0228463
   28   0.0004581  -0.0011925  -0.0000558  -0.2982973   0.0322619   0.0023519
   29  -0.0020314  -0.0035705  -0.0004229  -0.0302659  -0.0958511  -0.0018031
   30  -0.0000809  -0.0004273   0.0052355  -0.0007552  -0.0020342  -0.0565793
   31  -0.0001748  -0.0014722  -0.0000676  -0.0195040  -0.0343166  -0.0017349
   32  -0.0000498  -0.0006605  -0.0000414  -0.0104064  -0.0181599  -0.0010298
   33  -0.0000007  -0.0000358   0.0001527  -0.0004116  -0.0009277   0.0028779
   34  -0.0000628  -0.0000008  -0.0000003   0.0007441   0.0016510   0.0000484
   35   0.0000032   0.0000609  -0.0000154   0.0012942  -0.0036911  -0.0004060
   36   0.0000009  -0.0000110   0.0002592   0.0000260  -0.0004690   0.0055656
   37   0.0000354  -0.0000028   0.0000514   0.0001525  -0.0003023   0.0009662
   38   0.0000020   0.0000131   0.0000085  -0.0001501   0.0000480  -0.0001979
   39  -0.0000095   0.0000032  -0.0000300  -0.0002655   0.0000093  -0.0002006
   40  -0.0000068  -0.0000004  -0.0000014  -0.0001176   0.0000824   0.0000118
   41   0.0000007  -0.0000120  -0.0000012   0.0000781  -0.0001265  -0.0000851
   42  -0.0000028  -0.0000026   0.0000059  -0.0000809   0.0001680  -0.0000690
   43  -0.0000017  -0.0000018   0.0000064  -0.0002748   0.0001789   0.0001103
   44  -0.0000007  -0.0000001  -0.0000037   0.0000125   0.0001470   0.0002146
   45   0.0000022  -0.0000008   0.0000302  -0.0002767   0.0003108   0.0001680
   46   0.0000095  -0.0000001  -0.0000019   0.0001677  -0.0001569   0.0000389
   47  -0.0000008  -0.0000000   0.0000015  -0.0000002   0.0000373  -0.0000347
   48   0.0000083  -0.0000001  -0.0000113   0.0002453  -0.0002339  -0.0000119
   49  -0.0000056   0.0000003   0.0000000  -0.0001938   0.0002899   0.0000229
   50  -0.0000012  -0.0000086  -0.0000049  -0.0000317  -0.0000228  -0.0000106
   51  -0.0000001  -0.0000016   0.0000022  -0.0000242  -0.0000136   0.0000428
   52   0.0000096  -0.0000003  -0.0000001   0.0002901  -0.0002127  -0.0000210
   53  -0.0000002   0.0000014   0.0000007   0.0000158  -0.0000052   0.0000051
   54  -0.0000000   0.0000001  -0.0000015   0.0000028  -0.0000018   0.0000246
   55  -0.0000019   0.0000017  -0.0000062  -0.0002215   0.0002171  -0.0001056
   56   0.0000027  -0.0000003  -0.0000007  -0.0000213   0.0001848  -0.0002829
   57  -0.0000017  -0.0000012   0.0000305   0.0003145  -0.0002650   0.0000698
   58   0.0000096  -0.0000001   0.0000017   0.0001692  -0.0001576  -0.0000548
   59   0.0000007  -0.0000001   0.0000007   0.0000464  -0.0000061   0.0000373
   60  -0.0000083   0.0000002  -0.0000111  -0.0002480   0.0002339   0.0000025
   61   0.0000344   0.0000031  -0.0000516   0.0001263  -0.0002673  -0.0009463
   62  -0.0000027   0.0000136   0.0000063  -0.0003016   0.0000263   0.0002112
   63   0.0000093   0.0000038  -0.0000313   0.0002352   0.0000063  -0.0001799
   64  -0.0000068   0.0000003   0.0000019  -0.0001550   0.0000726  -0.0000212
   65  -0.0000013  -0.0000120  -0.0000011   0.0000667  -0.0000994   0.0000876
   66   0.0000026  -0.0000026   0.0000058   0.0001181  -0.0001817  -0.0000567
           25          26          27          28          29          30
    1  -0.0033002   0.0002003   0.0000154  -0.1609749   0.1113181   0.0061701
    2  -0.0044218   0.0015240  -0.0000787   0.0521529  -0.2330207  -0.0087946
    3  -0.0002141  -0.0001019   0.0036529   0.0030877  -0.0090112  -0.0591424
    4   0.0007406   0.0012192   0.0000473   0.0654140  -0.0294090  -0.0017196
    5   0.0001490   0.0003991   0.0000591   0.0274759  -0.0609497  -0.0035495
    6  -0.0000101   0.0000795  -0.0008305   0.0012131  -0.0033411   0.0064378
    7  -0.0004769   0.0010105   0.0000501  -0.0016576  -0.0016415  -0.0000899
    8   0.0009848  -0.0014916  -0.0000609  -0.0042953   0.0014294  -0.0001679
    9   0.0000517  -0.0000714  -0.0002442  -0.0001984  -0.0001254   0.0037802
   10  -0.0005069  -0.0047218  -0.0002018  -0.0570188   0.0305246   0.0017694
   11  -0.0018108   0.0017898  -0.0001419   0.0316543  -0.0169562  -0.0009749
   12  -0.0000622  -0.0001240   0.0045154   0.0017662  -0.0009411  -0.0004422
   13   0.0001990  -0.0000991  -0.0000045   0.0007233  -0.0001430  -0.0000037
   14   0.0000684  -0.0017050  -0.0000912  -0.0012313   0.0004294   0.0000793
   15   0.0000017  -0.0000864   0.0000965  -0.0000500   0.0000571  -0.0008281
   16   0.0050403   0.0229370   0.0011446  -0.0248320  -0.0246268  -0.0012149
   17  -0.0002159  -0.0430705  -0.0023120  -0.0776474   0.0307692   0.0015577
   18  -0.0000154  -0.0024309   0.0041891  -0.0037887   0.0014179   0.0053124
   19   0.0011354   0.0011702   0.0000482   0.0004581  -0.0020314  -0.0000809
   20  -0.0009095   0.0003870   0.0001651  -0.0011925  -0.0035705  -0.0004273
   21  -0.0000692   0.0001619  -0.0026924  -0.0000558  -0.0004229   0.0052355
   22  -0.0724993   0.0569160   0.0028546  -0.2982973  -0.0302659  -0.0007552
   23   0.0533126  -0.1309554  -0.0052134   0.0322619  -0.0958511  -0.0020342
   24   0.0026788  -0.0052109  -0.0228463   0.0023519  -0.0018031  -0.0565793
   25   0.0953264  -0.0842900  -0.0043320  -0.0189998   0.0324401   0.0017147
   26  -0.0842900   0.1864907   0.0085659   0.0089076  -0.0162110  -0.0009641
   27  -0.0043320   0.0085659   0.0121490   0.0005035  -0.0010451   0.0026797
   28  -0.0189998   0.0089076   0.0005035   0.5903957  -0.0387128  -0.0032288
   29   0.0324401  -0.0162110  -0.0010451  -0.0387128   0.5224506   0.0203172
   30   0.0017147  -0.0009641   0.0026797  -0.0032288   0.0203172   0.1127294
   31  -0.0063204  -0.0032007  -0.0001396  -0.0718123  -0.0524396  -0.0024359
   32   0.0032456   0.0033522   0.0001997  -0.0561007  -0.1300433  -0.0048796
   33   0.0001878   0.0002149  -0.0008060  -0.0027889  -0.0049578  -0.0229120
   34   0.0002378  -0.0006934  -0.0000198  -0.0206780   0.0124709   0.0001687
   35   0.0012798  -0.0004857  -0.0000395   0.0274141   0.0033253  -0.0001668
   36   0.0000536  -0.0000288   0.0001008   0.0013080  -0.0000198   0.0041518
   37  -0.0002658   0.0002984   0.0000848  -0.0008831  -0.0032445  -0.0008913
   38   0.0001271   0.0000423   0.0000646  -0.0004111  -0.0011404  -0.0010145
   39   0.0002229  -0.0001544   0.0000113   0.0020505  -0.0008692  -0.0005232
   40   0.0000288  -0.0000479   0.0000042   0.0001595   0.0003343  -0.0000076
   41   0.0000692  -0.0000869  -0.0000050   0.0007152   0.0005019   0.0001359
   42   0.0000397  -0.0000696  -0.0000048  -0.0002958   0.0002360   0.0000752
   43   0.0001330  -0.0001232  -0.0000574  -0.0003624  -0.0001567   0.0003049
   44  -0.0001840   0.0000773   0.0000073  -0.0009509  -0.0001965  -0.0002161
   45   0.0002792  -0.0002721   0.0000025  -0.0000237  -0.0001429  -0.0000929
   46  -0.0001379   0.0001530   0.0000187  -0.0002841  -0.0004267   0.0000136
   47   0.0000111  -0.0000095  -0.0000031  -0.0000560   0.0000347   0.0000960
   48  -0.0002085   0.0002138   0.0000179  -0.0002638  -0.0004169   0.0000161
   49   0.0002061  -0.0002304  -0.0000142   0.0003331  -0.0000679   0.0000191
   50   0.0000685  -0.0000392   0.0000056   0.0002611   0.0002954  -0.0000136
   51   0.0000007  -0.0000106  -0.0000358   0.0000987   0.0000512   0.0003966
   52  -0.0003149   0.0003096   0.0000183  -0.0005402  -0.0004086  -0.0000279
   53   0.0000014  -0.0000014  -0.0000015   0.0000092  -0.0000208  -0.0000080
   54  -0.0000002   0.0000006  -0.0000060   0.0000026   0.0000019   0.0000056
   55   0.0001478  -0.0001176   0.0000470  -0.0005219  -0.0002245  -0.0004038
   56  -0.0001294   0.0000345   0.0000019  -0.0009529  -0.0003124   0.0002507
   57  -0.0003083   0.0002901   0.0000352  -0.0002825   0.0000517  -0.0000838
   58  -0.0001398   0.0001582  -0.0000017  -0.0002643  -0.0004325  -0.0000617
   59  -0.0000237   0.0000279   0.0000024  -0.0001047  -0.0000307  -0.0001126
   60   0.0002105  -0.0002183  -0.0000032   0.0002504   0.0004419   0.0000681
   61  -0.0002623   0.0002889  -0.0000599  -0.0005331  -0.0031863   0.0006934
   62   0.0001621   0.0000267  -0.0000757   0.0000763  -0.0015632   0.0010452
   63  -0.0001935   0.0001677   0.0000198  -0.0020836   0.0005796  -0.0003306
   64   0.0000288  -0.0000445  -0.0000058   0.0001826   0.0003297   0.0000668
   65   0.0000655  -0.0000954  -0.0000034   0.0007280   0.0006324  -0.0001566
   66  -0.0000280   0.0000490  -0.0000008   0.0004249  -0.0000558   0.0000486
           31          32          33          34          35          36
    1   0.0045100  -0.0193184  -0.0009975  -0.2143324   0.0008004  -0.0001569
    2   0.0000462  -0.0393781  -0.0021873   0.0009433  -0.0756645   0.0007640
    3  -0.0000308  -0.0021727   0.0039023   0.0000622   0.0012852  -0.0784828
    4  -0.0015634   0.0043445   0.0002497  -0.0209948  -0.0270327  -0.0011591
    5   0.0016879   0.0013338  -0.0001188  -0.0119891   0.0038034  -0.0000174
    6   0.0001416  -0.0001650   0.0037739  -0.0002060  -0.0001272   0.0040938
    7   0.0004450  -0.0000758  -0.0000046  -0.0021912  -0.0036234  -0.0001463
    8   0.0000354  -0.0019741  -0.0000956   0.0025306  -0.0024890   0.0001171
    9   0.0000025  -0.0001025   0.0001613   0.0000774   0.0000063  -0.0022306
   10   0.0011803  -0.0000306  -0.0000326   0.0007394  -0.0013589   0.0000003
   11  -0.0002214   0.0000583   0.0000606  -0.0016889  -0.0036448  -0.0004259
   12  -0.0000382   0.0000348  -0.0007253  -0.0000757  -0.0003872   0.0055757
   13  -0.0005153  -0.0010031  -0.0000515   0.0002538  -0.0012996  -0.0000451
   14  -0.0010236  -0.0014577  -0.0000629   0.0006799  -0.0004650  -0.0000215
   15  -0.0000489  -0.0000511  -0.0002391   0.0000223  -0.0000229   0.0001099
   16  -0.0042257  -0.0006571  -0.0000064   0.0002876  -0.0000095  -0.0000182
   17   0.0044244   0.0025642  -0.0001040  -0.0000035  -0.0008996   0.0000432
   18   0.0002516  -0.0000598   0.0038212   0.0000055  -0.0000134  -0.0014115
   19  -0.0001748  -0.0000498  -0.0000007  -0.0000628   0.0000032   0.0000009
   20  -0.0014722  -0.0006605  -0.0000358  -0.0000008   0.0000609  -0.0000110
   21  -0.0000676  -0.0000414   0.0001527  -0.0000003  -0.0000154   0.0002592
   22  -0.0195040  -0.0104064  -0.0004116   0.0007441   0.0012942   0.0000260
   23  -0.0343166  -0.0181599  -0.0009277   0.0016510  -0.0036911  -0.0004690
   24  -0.0017349  -0.0010298   0.0028779   0.0000484  -0.0004060   0.0055656
   25  -0.0063204   0.0032456   0.0001878   0.0002378   0.0012798   0.0000536
   26  -0.0032007   0.0033522   0.0002149  -0.0006934  -0.0004857  -0.0000288
   27  -0.0001396   0.0001997  -0.0008060  -0.0000198  -0.0000395   0.0001008
   28  -0.0718123  -0.0561007  -0.0027889  -0.0206780   0.0274141   0.0013080
   29  -0.0524396  -0.1300433  -0.0049578   0.0124709   0.0033253  -0.0000198
   30  -0.0024359  -0.0048796  -0.0229120   0.0001687  -0.0001668   0.0041518
   31   0.0989114   0.0802565   0.0037224  -0.0023075   0.0037612   0.0001228
   32   0.0802565   0.1886400   0.0084065  -0.0024373  -0.0027158   0.0000930
   33   0.0037224   0.0084065   0.0123371  -0.0000614  -0.0000003  -0.0021984
   34  -0.0023075  -0.0024373  -0.0000614   0.6347978  -0.0009437  -0.0004386
   35   0.0037612  -0.0027158  -0.0000003  -0.0009437   0.1823003  -0.0443475
   36   0.0001228   0.0000930  -0.0021984  -0.0004386  -0.0443475   0.6444721
   37   0.0005076   0.0009682  -0.0008559  -0.1667024   0.0051784  -0.0514124
   38   0.0014116  -0.0004373   0.0004899   0.0103029  -0.0620534   0.0194174
   39   0.0003293  -0.0003670   0.0000405  -0.1166915   0.0194897  -0.2741188
   40  -0.0000869  -0.0001042  -0.0000632   0.0109267   0.0014020  -0.0145903
   41  -0.0001361  -0.0002053   0.0000286  -0.0009840   0.0032690   0.0017772
   42  -0.0000531   0.0000271  -0.0000033   0.0138556   0.0018930  -0.0171835
   43   0.0003031  -0.0001030   0.0004515  -0.0287861   0.0071565  -0.0833024
   44  -0.0000791  -0.0000026   0.0000952   0.0022927   0.0067505  -0.0022516
   45   0.0002647   0.0000662  -0.0002430  -0.0264815  -0.0021501   0.0312686
   46   0.0000509   0.0001700  -0.0000385  -0.0029728  -0.0004360   0.0047204
   47   0.0000136  -0.0000499  -0.0000218  -0.0000139   0.0045488   0.0000524
   48  -0.0000207   0.0001664  -0.0000046  -0.0000523   0.0000392   0.0040823
   49  -0.0000306   0.0000790  -0.0000031   0.0018924  -0.0000281   0.0002078
   50  -0.0002719   0.0000132  -0.0000249   0.0000103  -0.0036667   0.0060863
   51  -0.0001478   0.0000979   0.0003800   0.0001934   0.0058715  -0.0703464
   52  -0.0000712   0.0001921   0.0000079  -0.0017235  -0.0000625  -0.0000175
   53   0.0000128   0.0000009   0.0000021  -0.0000016  -0.0007921  -0.0001320
   54   0.0000005  -0.0000036  -0.0000062  -0.0000055  -0.0001115   0.0004564
   55   0.0005907  -0.0003136  -0.0004708  -0.0294785  -0.0073172   0.0829800
   56   0.0000388   0.0000232  -0.0000882  -0.0024944   0.0067532  -0.0020340
   57  -0.0001634  -0.0001466  -0.0002703   0.0261334  -0.0023324   0.0319448
   58   0.0000497   0.0001851   0.0000584  -0.0029561   0.0004089  -0.0047739
   59   0.0000048  -0.0000112   0.0000252  -0.0000184   0.0045421   0.0000184
   60   0.0000213  -0.0002017  -0.0000329   0.0000178   0.0000449   0.0040524
   61   0.0001983   0.0012126   0.0009807  -0.1676297  -0.0051928   0.0518806
   62   0.0016564  -0.0007134  -0.0006791  -0.0106018  -0.0620226   0.0193557
   63   0.0000240   0.0002207   0.0000176   0.1171281   0.0196496  -0.2730263
   64  -0.0001360  -0.0000535   0.0001284   0.0109429  -0.0013921   0.0147616
   65  -0.0001883  -0.0001765  -0.0000190   0.0009913   0.0032374   0.0020333
   66   0.0000003  -0.0000912  -0.0000235  -0.0136770   0.0018399  -0.0171289
           37          38          39          40          41          42
    1  -0.0244305   0.0009700  -0.0062601   0.0010617  -0.0001873   0.0012722
    2   0.0025403   0.0037943  -0.0001229   0.0001201  -0.0038046  -0.0003609
    3  -0.0274003  -0.0000827   0.0046478  -0.0003312  -0.0004031   0.0007785
    4  -0.0005011  -0.0000633   0.0020613   0.0001789  -0.0007257  -0.0004327
    5   0.0032282  -0.0015577   0.0005768  -0.0003328   0.0006396  -0.0000561
    6  -0.0006901   0.0010418  -0.0003818  -0.0000763  -0.0001677   0.0000479
    7   0.0002084  -0.0015917  -0.0000104  -0.0001406   0.0001799  -0.0000077
    8  -0.0011935  -0.0006128   0.0002241   0.0000573  -0.0001820  -0.0000897
    9  -0.0009608  -0.0006471   0.0000316  -0.0001273  -0.0000131  -0.0000262
   10   0.0001100   0.0002829  -0.0002207  -0.0001545  -0.0000621  -0.0001247
   11   0.0002695   0.0000260   0.0000090  -0.0000686  -0.0000973  -0.0001820
   12   0.0009573   0.0001838  -0.0001609   0.0000198   0.0000930  -0.0000602
   13  -0.0002717  -0.0001564   0.0001943   0.0000306  -0.0000690   0.0000293
   14  -0.0002925   0.0000231   0.0001613   0.0000448  -0.0000935   0.0000498
   15   0.0000634  -0.0000680   0.0000203   0.0000057  -0.0000068  -0.0000000
   16  -0.0004420  -0.0000680   0.0004011   0.0000356  -0.0000098   0.0000585
   17  -0.0000044   0.0001213   0.0000000  -0.0000131  -0.0000525  -0.0000160
   18  -0.0002156   0.0000132   0.0000366  -0.0000111   0.0000042  -0.0000080
   19   0.0000354   0.0000020  -0.0000095  -0.0000068   0.0000007  -0.0000028
   20  -0.0000028   0.0000131   0.0000032  -0.0000004  -0.0000120  -0.0000026
   21   0.0000514   0.0000085  -0.0000300  -0.0000014  -0.0000012   0.0000059
   22   0.0001525  -0.0001501  -0.0002655  -0.0001176   0.0000781  -0.0000809
   23  -0.0003023   0.0000480   0.0000093   0.0000824  -0.0001265   0.0001680
   24   0.0009662  -0.0001979  -0.0002006   0.0000118  -0.0000851  -0.0000690
   25  -0.0002658   0.0001271   0.0002229   0.0000288   0.0000692   0.0000397
   26   0.0002984   0.0000423  -0.0001544  -0.0000479  -0.0000869  -0.0000696
   27   0.0000848   0.0000646   0.0000113   0.0000042  -0.0000050  -0.0000048
   28  -0.0008831  -0.0004111   0.0020505   0.0001595   0.0007152  -0.0002958
   29  -0.0032445  -0.0011404  -0.0008692   0.0003343   0.0005019   0.0002360
   30  -0.0008913  -0.0010145  -0.0005232  -0.0000076   0.0001359   0.0000752
   31   0.0005076   0.0014116   0.0003293  -0.0000869  -0.0001361  -0.0000531
   32   0.0009682  -0.0004373  -0.0003670  -0.0001042  -0.0002053   0.0000271
   33  -0.0008559   0.0004899   0.0000405  -0.0000632   0.0000286  -0.0000033
   34  -0.1667024   0.0103029  -0.1166915   0.0109267  -0.0009840   0.0138556
   35   0.0051784  -0.0620534   0.0194897   0.0014020   0.0032690   0.0018930
   36  -0.0514124   0.0194174  -0.2741188  -0.0145903   0.0017772  -0.0171835
   37   0.6737301   0.0043773  -0.0355354  -0.1246692  -0.0112131   0.1241949
   38   0.0043773   0.1317242  -0.0537017  -0.0110408  -0.0367449   0.0215422
   39  -0.0355354  -0.0537017   0.7228771   0.1217826   0.0216458  -0.2720700
   40  -0.1246692  -0.0110408   0.1217826   0.1313209   0.0116760  -0.1293654
   41  -0.0112131  -0.0367449   0.0216458   0.0116760   0.0261457  -0.0239743
   42   0.1241949   0.0215422  -0.2720700  -0.1293654  -0.0239743   0.2870457
   43  -0.3221521  -0.0051157   0.0460913  -0.0127713   0.0002062  -0.0032737
   44   0.0006852  -0.0595934   0.0044695  -0.0024917   0.0028217   0.0000270
   45  -0.0203041   0.0043391  -0.1108071   0.0275589   0.0001242   0.0023460
   46  -0.0206657   0.0033198  -0.0385651   0.0007125   0.0001146  -0.0012806
   47   0.0012465   0.0043249   0.0018440  -0.0000588  -0.0025675  -0.0003325
   48  -0.0152930   0.0019568  -0.0179646   0.0005722  -0.0003066   0.0011051
   49  -0.0260856  -0.0021522   0.0226682  -0.0039122   0.0000142  -0.0005805
   50  -0.0068676   0.0070538  -0.0024055   0.0001192   0.0053186   0.0003994
   51   0.0750123  -0.0022890   0.0336977  -0.0014892   0.0003800   0.0008161
   52   0.0030988  -0.0003974   0.0043636  -0.0012103   0.0000288  -0.0004058
   53   0.0000461   0.0039248   0.0007328  -0.0000876   0.0001977  -0.0000148
   54  -0.0001370   0.0006924  -0.0037612   0.0009186  -0.0000133   0.0003639
   55  -0.0524069   0.0027396  -0.0313377  -0.0008995   0.0001008  -0.0008318
   56   0.0025174  -0.0033983   0.0011769   0.0000589  -0.0008104  -0.0000994
   57  -0.0296102   0.0011724  -0.0168177  -0.0007379  -0.0000931   0.0002545
   58   0.0006349  -0.0001640   0.0019967   0.0001675  -0.0000084   0.0001143
   59  -0.0000924  -0.0009241   0.0001183   0.0000048  -0.0003163  -0.0000304
   60   0.0010325   0.0001120  -0.0021540  -0.0000154  -0.0000298   0.0000222
   61   0.0622970  -0.0019074   0.0234043  -0.0012515   0.0002844  -0.0035751
   62   0.0022217   0.0094058   0.0064145   0.0002816   0.0059503   0.0007950
   63  -0.0226400   0.0061691  -0.0597159  -0.0033200   0.0008186  -0.0026882
   64  -0.0012953  -0.0003167   0.0033304   0.0005976  -0.0000725   0.0007462
   65  -0.0003637   0.0059607   0.0007488   0.0000648   0.0002551   0.0000910
   66   0.0035754   0.0007990  -0.0026509  -0.0007374   0.0000917  -0.0007477
           43          44          45          46          47          48
    1   0.0008688   0.0003471  -0.0030597   0.0001985  -0.0000623   0.0006093
    2   0.0002426   0.0063945   0.0008275   0.0001023   0.0000937   0.0000488
    3  -0.0027354   0.0008077  -0.0028259  -0.0011456   0.0000460  -0.0005405
    4  -0.0004832   0.0009410   0.0002759  -0.0002673   0.0000925  -0.0002438
    5   0.0002090  -0.0003101   0.0000583   0.0004364  -0.0000290   0.0004454
    6   0.0004216   0.0001571  -0.0000403   0.0000524  -0.0000888   0.0000444
    7   0.0005639  -0.0000445   0.0001713   0.0000481  -0.0000013  -0.0000187
    8   0.0002909   0.0000210  -0.0001368  -0.0001827  -0.0000121  -0.0001994
    9   0.0004547  -0.0000721  -0.0002692  -0.0000558   0.0000211  -0.0000305
   10  -0.0002313   0.0000221  -0.0003313   0.0001725  -0.0000415   0.0002436
   11  -0.0002111   0.0001618  -0.0002686   0.0001538   0.0000006   0.0002340
   12   0.0000835  -0.0001579   0.0000574   0.0000628   0.0000023   0.0000196
   13   0.0001453   0.0001280   0.0003093  -0.0001411   0.0000238  -0.0002139
   14   0.0001135   0.0000469   0.0002851  -0.0001525   0.0000241  -0.0002177
   15  -0.0000449  -0.0000091   0.0000314   0.0000003   0.0000050  -0.0000034
   16   0.0001302   0.0000105   0.0001253  -0.0001533   0.0000143  -0.0001888
   17   0.0000263   0.0000773  -0.0000087  -0.0000025  -0.0000314   0.0000002
   18  -0.0000553  -0.0000338  -0.0000278  -0.0000009   0.0000131   0.0000103
   19  -0.0000017  -0.0000007   0.0000022   0.0000095  -0.0000008   0.0000083
   20  -0.0000018  -0.0000001  -0.0000008  -0.0000001  -0.0000000  -0.0000001
   21   0.0000064  -0.0000037   0.0000302  -0.0000019   0.0000015  -0.0000113
   22  -0.0002748   0.0000125  -0.0002767   0.0001677  -0.0000002   0.0002453
   23   0.0001789   0.0001470   0.0003108  -0.0001569   0.0000373  -0.0002339
   24   0.0001103   0.0002146   0.0001680   0.0000389  -0.0000347  -0.0000119
   25   0.0001330  -0.0001840   0.0002792  -0.0001379   0.0000111  -0.0002085
   26  -0.0001232   0.0000773  -0.0002721   0.0001530  -0.0000095   0.0002138
   27  -0.0000574   0.0000073   0.0000025   0.0000187  -0.0000031   0.0000179
   28  -0.0003624  -0.0009509  -0.0000237  -0.0002841  -0.0000560  -0.0002638
   29  -0.0001567  -0.0001965  -0.0001429  -0.0004267   0.0000347  -0.0004169
   30   0.0003049  -0.0002161  -0.0000929   0.0000136   0.0000960   0.0000161
   31   0.0003031  -0.0000791   0.0002647   0.0000509   0.0000136  -0.0000207
   32  -0.0001030  -0.0000026   0.0000662   0.0001700  -0.0000499   0.0001664
   33   0.0004515   0.0000952  -0.0002430  -0.0000385  -0.0000218  -0.0000046
   34  -0.0287861   0.0022927  -0.0264815  -0.0029728  -0.0000139  -0.0000523
   35   0.0071565   0.0067505  -0.0021501  -0.0004360   0.0045488   0.0000392
   36  -0.0833024  -0.0022516   0.0312686   0.0047204   0.0000524   0.0040823
   37  -0.3221521   0.0006852  -0.0203041  -0.0206657   0.0012465  -0.0152930
   38  -0.0051157  -0.0595934   0.0043391   0.0033198   0.0043249   0.0019568
   39   0.0460913   0.0044695  -0.1108071  -0.0385651   0.0018440  -0.0179646
   40  -0.0127713  -0.0024917   0.0275589   0.0007125  -0.0000588   0.0005722
   41   0.0002062   0.0028217   0.0001242   0.0001146  -0.0025675  -0.0003066
   42  -0.0032737   0.0000270   0.0023460  -0.0012806  -0.0003325   0.0011051
   43   0.6084512   0.0058674  -0.0451925  -0.0667920   0.0044120  -0.0484684
   44   0.0058674   0.1188229  -0.0361000   0.0047339  -0.0235263   0.0089343
   45  -0.0451925  -0.0361000   0.5230674  -0.0525625   0.0088735  -0.1321316
   46  -0.0667920   0.0047339  -0.0525625   0.0883160  -0.0069279   0.0788006
   47   0.0044120  -0.0235263   0.0088735  -0.0069279   0.0126490  -0.0149078
   48  -0.0484684   0.0089343  -0.1321316   0.0788006  -0.0149078   0.1894711
   49  -0.1502066  -0.0112017   0.1193454   0.0012566   0.0018072  -0.0203008
   50  -0.0055407  -0.0591756   0.0169843  -0.0002996   0.0028115   0.0034733
   51   0.0554490   0.0167675  -0.2388115   0.0029807   0.0035530  -0.0371492
   52  -0.0382756  -0.0002071   0.0002935   0.0011134  -0.0001026   0.0010235
   53  -0.0022118   0.0030772   0.0002053  -0.0006539  -0.0010272   0.0002656
   54   0.0226123   0.0002606   0.0009092   0.0077609   0.0003640  -0.0040857
   55   0.0651956   0.0028938  -0.0295347  -0.0018564  -0.0004646   0.0050744
   56  -0.0025786   0.0047242   0.0055705  -0.0001118   0.0039065   0.0002551
   57   0.0303142   0.0057063  -0.0576471   0.0009683   0.0002692   0.0011653
   58  -0.0018126   0.0000504  -0.0009954   0.0003969   0.0000328  -0.0003071
   59   0.0004317   0.0038975   0.0002523  -0.0000264   0.0000680   0.0001717
   60  -0.0051052   0.0002145   0.0011132   0.0003253   0.0001720  -0.0018362
   61  -0.0527343  -0.0027554   0.0294100   0.0006594   0.0000754  -0.0010142
   62  -0.0030697  -0.0034095   0.0013019   0.0001807  -0.0009246   0.0001046
   63   0.0311071   0.0012860  -0.0163654  -0.0019798   0.0001084  -0.0021849
   64  -0.0009105  -0.0000683   0.0007285   0.0001685   0.0000004   0.0000168
   65  -0.0000207  -0.0008052  -0.0001212   0.0000126  -0.0003215  -0.0000268
   66   0.0008283  -0.0001030   0.0002614  -0.0001125  -0.0000326   0.0000229
           49          50          51          52          53          54
    1  -0.0008174  -0.0000290   0.0000005   0.0014341   0.0000032   0.0000051
    2   0.0000044  -0.0011077   0.0000574   0.0000160  -0.0003222  -0.0000425
    3   0.0000065   0.0000422  -0.0017890   0.0000023  -0.0000468   0.0001372
    4   0.0003177  -0.0002495  -0.0000913  -0.0005534  -0.0000153  -0.0000054
    5   0.0000421   0.0002908   0.0000443   0.0004066  -0.0000199   0.0000017
    6  -0.0000294   0.0000409   0.0004075   0.0000234  -0.0000071   0.0000297
    7  -0.0000324   0.0002671   0.0001423  -0.0000712  -0.0000126  -0.0000004
    8  -0.0000667   0.0000099   0.0000911  -0.0001880   0.0000016  -0.0000042
    9   0.0000031  -0.0000304   0.0003701  -0.0000082   0.0000018  -0.0000103
   10  -0.0001917   0.0000308   0.0000299   0.0003089  -0.0000115  -0.0000023
   11  -0.0002850  -0.0000126  -0.0000121   0.0002135  -0.0000032   0.0000002
   12  -0.0000136  -0.0000597   0.0000261   0.0000208   0.0000045   0.0000048
   13   0.0002132  -0.0000704  -0.0000005  -0.0003175  -0.0000017  -0.0000013
   14   0.0002301  -0.0000486  -0.0000075  -0.0003012  -0.0000041  -0.0000019
   15   0.0000116   0.0000121  -0.0000360  -0.0000145  -0.0000014  -0.0000029
   16   0.0001639   0.0000015   0.0000033  -0.0001888  -0.0000026  -0.0000010
   17   0.0000005  -0.0000200   0.0000204  -0.0000007  -0.0000002  -0.0000001
   18  -0.0000013   0.0000220   0.0000093   0.0000007  -0.0000003  -0.0000333
   19  -0.0000056  -0.0000012  -0.0000001   0.0000096  -0.0000002  -0.0000000
   20   0.0000003  -0.0000086  -0.0000016  -0.0000003   0.0000014   0.0000001
   21   0.0000000  -0.0000049   0.0000022  -0.0000001   0.0000007  -0.0000015
   22  -0.0001938  -0.0000317  -0.0000242   0.0002901   0.0000158   0.0000028
   23   0.0002899  -0.0000228  -0.0000136  -0.0002127  -0.0000052  -0.0000018
   24   0.0000229  -0.0000106   0.0000428  -0.0000210   0.0000051   0.0000246
   25   0.0002061   0.0000685   0.0000007  -0.0003149   0.0000014  -0.0000002
   26  -0.0002304  -0.0000392  -0.0000106   0.0003096  -0.0000014   0.0000006
   27  -0.0000142   0.0000056  -0.0000358   0.0000183  -0.0000015  -0.0000060
   28   0.0003331   0.0002611   0.0000987  -0.0005402   0.0000092   0.0000026
   29  -0.0000679   0.0002954   0.0000512  -0.0004086  -0.0000208   0.0000019
   30   0.0000191  -0.0000136   0.0003966  -0.0000279  -0.0000080   0.0000056
   31  -0.0000306  -0.0002719  -0.0001478  -0.0000712   0.0000128   0.0000005
   32   0.0000790   0.0000132   0.0000979   0.0001921   0.0000009  -0.0000036
   33  -0.0000031  -0.0000249   0.0003800   0.0000079   0.0000021  -0.0000062
   34   0.0018924   0.0000103   0.0001934  -0.0017235  -0.0000016  -0.0000055
   35  -0.0000281  -0.0036667   0.0058715  -0.0000625  -0.0007921  -0.0001115
   36   0.0002078   0.0060863  -0.0703464  -0.0000175  -0.0001320   0.0004564
   37  -0.0260856  -0.0068676   0.0750123   0.0030988   0.0000461  -0.0001370
   38  -0.0021522   0.0070538  -0.0022890  -0.0003974   0.0039248   0.0006924
   39   0.0226682  -0.0024055   0.0336977   0.0043636   0.0007328  -0.0037612
   40  -0.0039122   0.0001192  -0.0014892  -0.0012103  -0.0000876   0.0009186
   41   0.0000142   0.0053186   0.0003800   0.0000288   0.0001977  -0.0000133
   42  -0.0005805   0.0003994   0.0008161  -0.0004058  -0.0000148   0.0003639
   43  -0.1502066  -0.0055407   0.0554490  -0.0382756  -0.0022118   0.0226123
   44  -0.0112017  -0.0591756   0.0167675  -0.0002071   0.0030772   0.0002606
   45   0.1193454   0.0169843  -0.2388115   0.0002935   0.0002053   0.0009092
   46   0.0012566  -0.0002996   0.0029807   0.0011134  -0.0006539   0.0077609
   47   0.0018072   0.0028115   0.0035530  -0.0001026  -0.0010272   0.0003640
   48  -0.0203008   0.0034733  -0.0371492   0.0010235   0.0002656  -0.0040857
   49   0.5213856   0.0016493  -0.0005744  -0.1670480  -0.0005280  -0.0004275
   50   0.0016493   0.1140075  -0.0435842  -0.0004864  -0.0217861   0.0014343
   51  -0.0005744  -0.0435842   0.5926909  -0.0004114   0.0015176  -0.0382870
   52  -0.1670480  -0.0004864  -0.0004114   0.2390831   0.0008330   0.0006195
   53  -0.0005280  -0.0217861   0.0015176   0.0008330   0.0105920  -0.0036698
   54  -0.0004275   0.0014343  -0.0382870   0.0006195  -0.0036698   0.0511443
   55  -0.1489980   0.0046566  -0.0545715  -0.0381008   0.0018716  -0.0228426
   56   0.0103552  -0.0591280   0.0161734  -0.0001233   0.0030864   0.0000868
   57  -0.1184278   0.0160702  -0.2391544  -0.0005718   0.0002114   0.0007424
   58   0.0010983   0.0002738  -0.0027046   0.0011618   0.0006802  -0.0077570
   59  -0.0018489   0.0028053   0.0035697   0.0001111  -0.0010180   0.0003176
   60   0.0205327   0.0036818  -0.0370632  -0.0009879   0.0002704  -0.0041988
   61  -0.0254238   0.0066608  -0.0753491   0.0031211  -0.0000172   0.0001849
   62   0.0020010   0.0070909  -0.0027357   0.0004118   0.0039206   0.0007062
   63  -0.0229927  -0.0025334   0.0330016  -0.0043030   0.0006753  -0.0037867
   64  -0.0039178  -0.0001516   0.0014551  -0.0012057   0.0000707  -0.0009272
   65  -0.0000668   0.0053187   0.0004597  -0.0000316   0.0001980  -0.0000177
   66   0.0005503   0.0004143   0.0008393   0.0003963  -0.0000111   0.0003613
           55          56          57          58          59          60
    1   0.0008410  -0.0002549   0.0030838   0.0002012   0.0000643  -0.0006100
    2  -0.0002711   0.0063822   0.0008896  -0.0001169   0.0000961   0.0000651
    3   0.0027333   0.0008541  -0.0027908   0.0011522   0.0000613  -0.0005383
    4  -0.0003419   0.0009652   0.0000242  -0.0002936   0.0000476   0.0002542
    5   0.0001571  -0.0001860  -0.0001498   0.0004375   0.0000358  -0.0004157
    6  -0.0003214  -0.0002638  -0.0000651  -0.0000030   0.0000883  -0.0000094
    7   0.0002868   0.0000745  -0.0002659   0.0000502  -0.0000108   0.0000194
    8   0.0000943  -0.0000161   0.0000660  -0.0001718  -0.0000486   0.0001641
    9  -0.0004293   0.0000979  -0.0002452   0.0000345  -0.0000216  -0.0000005
   10  -0.0002753  -0.0000284   0.0002826   0.0001728   0.0000056  -0.0002389
   11  -0.0001784   0.0001341   0.0003156   0.0001548   0.0000413  -0.0002308
   12  -0.0000835   0.0002100   0.0001445  -0.0000504  -0.0000095   0.0000107
   13   0.0001321   0.0001846  -0.0002762  -0.0001415  -0.0000120   0.0002098
   14   0.0001203   0.0000889  -0.0002623  -0.0001518  -0.0000124   0.0002100
   15   0.0000518   0.0000006   0.0000074  -0.0000143  -0.0000052   0.0000128
   16   0.0001271   0.0000014  -0.0001212  -0.0001547  -0.0000213   0.0001864
   17  -0.0000229   0.0000698  -0.0000084  -0.0000003  -0.0000299  -0.0000062
   18   0.0000498   0.0000297  -0.0000204   0.0000036  -0.0000146   0.0000086
   19  -0.0000019   0.0000027  -0.0000017   0.0000096   0.0000007  -0.0000083
   20   0.0000017  -0.0000003  -0.0000012  -0.0000001  -0.0000001   0.0000002
   21  -0.0000062  -0.0000007   0.0000305   0.0000017   0.0000007  -0.0000111
   22  -0.0002215  -0.0000213   0.0003145   0.0001692   0.0000464  -0.0002480
   23   0.0002171   0.0001848  -0.0002650  -0.0001576  -0.0000061   0.0002339
   24  -0.0001056  -0.0002829   0.0000698  -0.0000548   0.0000373   0.0000025
   25   0.0001478  -0.0001294  -0.0003083  -0.0001398  -0.0000237   0.0002105
   26  -0.0001176   0.0000345   0.0002901   0.0001582   0.0000279  -0.0002183
   27   0.0000470   0.0000019   0.0000352  -0.0000017   0.0000024  -0.0000032
   28  -0.0005219  -0.0009529  -0.0002825  -0.0002643  -0.0001047   0.0002504
   29  -0.0002245  -0.0003124   0.0000517  -0.0004325  -0.0000307   0.0004419
   30  -0.0004038   0.0002507  -0.0000838  -0.0000617  -0.0001126   0.0000681
   31   0.0005907   0.0000388  -0.0001634   0.0000497   0.0000048   0.0000213
   32  -0.0003136   0.0000232  -0.0001466   0.0001851  -0.0000112  -0.0002017
   33  -0.0004708  -0.0000882  -0.0002703   0.0000584   0.0000252  -0.0000329
   34  -0.0294785  -0.0024944   0.0261334  -0.0029561  -0.0000184   0.0000178
   35  -0.0073172   0.0067532  -0.0023324   0.0004089   0.0045421   0.0000449
   36   0.0829800  -0.0020340   0.0319448  -0.0047739   0.0000184   0.0040524
   37  -0.0524069   0.0025174  -0.0296102   0.0006349  -0.0000924   0.0010325
   38   0.0027396  -0.0033983   0.0011724  -0.0001640  -0.0009241   0.0001120
   39  -0.0313377   0.0011769  -0.0168177   0.0019967   0.0001183  -0.0021540
   40  -0.0008995   0.0000589  -0.0007379   0.0001675   0.0000048  -0.0000154
   41   0.0001008  -0.0008104  -0.0000931  -0.0000084  -0.0003163  -0.0000298
   42  -0.0008318  -0.0000994   0.0002545   0.0001143  -0.0000304   0.0000222
   43   0.0651956  -0.0025786   0.0303142  -0.0018126   0.0004317  -0.0051052
   44   0.0028938   0.0047242   0.0057063   0.0000504   0.0038975   0.0002145
   45  -0.0295347   0.0055705  -0.0576471  -0.0009954   0.0002523   0.0011132
   46  -0.0018564  -0.0001118   0.0009683   0.0003969  -0.0000264   0.0003253
   47  -0.0004646   0.0039065   0.0002692   0.0000328   0.0000680   0.0001720
   48   0.0050744   0.0002551   0.0011653  -0.0003071   0.0001717  -0.0018362
   49  -0.1489980   0.0103552  -0.1184278   0.0010983  -0.0018489   0.0205327
   50   0.0046566  -0.0591280   0.0160702   0.0002738   0.0028053   0.0036818
   51  -0.0545715   0.0161734  -0.2391544  -0.0027046   0.0035697  -0.0370632
   52  -0.0381008  -0.0001233  -0.0005718   0.0011618   0.0001111  -0.0009879
   53   0.0018716   0.0030864   0.0002114   0.0006802  -0.0010180   0.0002704
   54  -0.0228426   0.0000868   0.0007424  -0.0077570   0.0003176  -0.0041988
   55   0.6078578  -0.0025021   0.0459444  -0.0672656  -0.0048731   0.0485875
   56  -0.0025021   0.1188455  -0.0356791  -0.0051585  -0.0236255   0.0092751
   57   0.0459444  -0.0356791   0.5222610   0.0526906   0.0092736  -0.1307778
   58  -0.0672656  -0.0051585   0.0526906   0.0891662   0.0076229  -0.0791054
   59  -0.0048731  -0.0236255   0.0092736   0.0076229   0.0127885  -0.0155182
   60   0.0485875   0.0092751  -0.1307778  -0.0791054  -0.0155182   0.1877450
   61  -0.3221997  -0.0022762   0.0186718  -0.0209871  -0.0013869   0.0152340
   62   0.0037721  -0.0595808   0.0046216  -0.0035451   0.0042905   0.0020562
   63  -0.0476938   0.0044161  -0.1109882   0.0384759   0.0020991  -0.0175322
   64  -0.0126099   0.0024340  -0.0276637   0.0007373   0.0000787  -0.0005630
   65  -0.0003386   0.0028244   0.0000035  -0.0000974  -0.0025699  -0.0003211
   66   0.0031623   0.0000487   0.0022082   0.0013008  -0.0003238   0.0011219
           61          62          63          64          65          66
    1  -0.0243287  -0.0008146   0.0060450   0.0010646   0.0001295  -0.0012586
    2  -0.0025390   0.0037672  -0.0001437  -0.0000942  -0.0038115  -0.0003392
    3   0.0272057  -0.0002387   0.0048274   0.0003108  -0.0004194   0.0007921
    4  -0.0008165   0.0003938  -0.0020355   0.0001557  -0.0007062   0.0002976
    5   0.0032729  -0.0011608  -0.0008060  -0.0003305   0.0005207   0.0002204
    6   0.0008791  -0.0009561  -0.0005523  -0.0000055   0.0001379   0.0000768
    7   0.0004869  -0.0013563  -0.0003163  -0.0000901   0.0001270   0.0000547
    8  -0.0009802  -0.0003664  -0.0003613   0.0000987  -0.0002091   0.0000273
    9   0.0008346   0.0004651   0.0000473   0.0000699   0.0000288  -0.0000063
   10   0.0001190   0.0001512   0.0002556  -0.0001154  -0.0000744   0.0000781
   11   0.0002833   0.0000431   0.0000068  -0.0000818  -0.0001291   0.0001662
   12  -0.0009797  -0.0002432  -0.0001975  -0.0000063  -0.0000825  -0.0000721
   13  -0.0002757  -0.0001208  -0.0002275   0.0000301  -0.0000700  -0.0000397
   14  -0.0002969   0.0000367  -0.0001557   0.0000470  -0.0000852  -0.0000676
   15  -0.0000855   0.0000663   0.0000175  -0.0000043  -0.0000007  -0.0000039
   16  -0.0004305   0.0000832  -0.0004005   0.0000363   0.0000091  -0.0000578
   17   0.0000057   0.0001263   0.0000081   0.0000097  -0.0000496  -0.0000141
   18   0.0002270   0.0000080   0.0000452   0.0000108   0.0000005  -0.0000090
   19   0.0000344  -0.0000027   0.0000093  -0.0000068  -0.0000013   0.0000026
   20   0.0000031   0.0000136   0.0000038   0.0000003  -0.0000120  -0.0000026
   21  -0.0000516   0.0000063  -0.0000313   0.0000019  -0.0000011   0.0000058
   22   0.0001263  -0.0003016   0.0002352  -0.0001550   0.0000667   0.0001181
   23  -0.0002673   0.0000263   0.0000063   0.0000726  -0.0000994  -0.0001817
   24  -0.0009463   0.0002112  -0.0001799  -0.0000212   0.0000876  -0.0000567
   25  -0.0002623   0.0001621  -0.0001935   0.0000288   0.0000655  -0.0000280
   26   0.0002889   0.0000267   0.0001677  -0.0000445  -0.0000954   0.0000490
   27  -0.0000599  -0.0000757   0.0000198  -0.0000058  -0.0000034  -0.0000008
   28  -0.0005331   0.0000763  -0.0020836   0.0001826   0.0007280   0.0004249
   29  -0.0031863  -0.0015632   0.0005796   0.0003297   0.0006324  -0.0000558
   30   0.0006934   0.0010452  -0.0003306   0.0000668  -0.0001566   0.0000486
   31   0.0001983   0.0016564   0.0000240  -0.0001360  -0.0001883   0.0000003
   32   0.0012126  -0.0007134   0.0002207  -0.0000535  -0.0001765  -0.0000912
   33   0.0009807  -0.0006791   0.0000176   0.0001284  -0.0000190  -0.0000235
   34  -0.1676297  -0.0106018   0.1171281   0.0109429   0.0009913  -0.0136770
   35  -0.0051928  -0.0620226   0.0196496  -0.0013921   0.0032374   0.0018399
   36   0.0518806   0.0193557  -0.2730263   0.0147616   0.0020333  -0.0171289
   37   0.0622970   0.0022217  -0.0226400  -0.0012953  -0.0003637   0.0035754
   38  -0.0019074   0.0094058   0.0061691  -0.0003167   0.0059607   0.0007990
   39   0.0234043   0.0064145  -0.0597159   0.0033304   0.0007488  -0.0026509
   40  -0.0012515   0.0002816  -0.0033200   0.0005976   0.0000648  -0.0007374
   41   0.0002844   0.0059503   0.0008186  -0.0000725   0.0002551   0.0000917
   42  -0.0035751   0.0007950  -0.0026882   0.0007462   0.0000910  -0.0007477
   43  -0.0527343  -0.0030697   0.0311071  -0.0009105  -0.0000207   0.0008283
   44  -0.0027554  -0.0034095   0.0012860  -0.0000683  -0.0008052  -0.0001030
   45   0.0294100   0.0013019  -0.0163654   0.0007285  -0.0001212   0.0002614
   46   0.0006594   0.0001807  -0.0019798   0.0001685   0.0000126  -0.0001125
   47   0.0000754  -0.0009246   0.0001084   0.0000004  -0.0003215  -0.0000326
   48  -0.0010142   0.0001046  -0.0021849   0.0000168  -0.0000268   0.0000229
   49  -0.0254238   0.0020010  -0.0229927  -0.0039178  -0.0000668   0.0005503
   50   0.0066608   0.0070909  -0.0025334  -0.0001516   0.0053187   0.0004143
   51  -0.0753491  -0.0027357   0.0330016   0.0014551   0.0004597   0.0008393
   52   0.0031211   0.0004118  -0.0043030  -0.0012057  -0.0000316   0.0003963
   53  -0.0000172   0.0039206   0.0006753   0.0000707   0.0001980  -0.0000111
   54   0.0001849   0.0007062  -0.0037867  -0.0009272  -0.0000177   0.0003613
   55  -0.3221997   0.0037721  -0.0476938  -0.0126099  -0.0003386   0.0031623
   56  -0.0022762  -0.0595808   0.0044161   0.0024340   0.0028244   0.0000487
   57   0.0186718   0.0046216  -0.1109882  -0.0276637   0.0000035   0.0022082
   58  -0.0209871  -0.0035451   0.0384759   0.0007373  -0.0000974   0.0013008
   59  -0.0013869   0.0042905   0.0020991   0.0000787  -0.0025699  -0.0003238
   60   0.0152340   0.0020562  -0.0175322  -0.0005630  -0.0003211   0.0011219
   61   0.6728700  -0.0021401   0.0357504  -0.1230427   0.0108583  -0.1232941
   62  -0.0021401   0.1316596  -0.0533641   0.0105575  -0.0366165   0.0211344
   63   0.0357504  -0.0533641   0.7234330  -0.1208457   0.0211466  -0.2738409
   64  -0.1230427   0.0105575  -0.1208457   0.1295405  -0.0110938   0.1284154
   65   0.0108583  -0.0366165   0.0211466  -0.0110938   0.0260336  -0.0235684
   66  -0.1232941   0.0211344  -0.2738409   0.1284154  -0.0235684   0.2888024
 **********************************************************************
 **                                                                  **
 **                       VIBRATIONAL ANALYSIS                       **
 **                       --------------------                       **
 **                                                                  **
 **        VIBRATIONAL FREQUENCIES (CM**-1) AND NORMAL MODES         **
 **     FORCE CONSTANTS (mDYN/ANGSTROM) AND REDUCED MASSES (AMU)     **
 **                  INFRARED INTENSITIES (KM/MOL)                   **
 **                                                                  **
 **********************************************************************


 Mode:                 1                      2                      3
 Frequency:        17.30                  37.00                  38.45
 Force Cnst:      0.0041                 0.0185                 0.0169
 Red. Mass:      23.2314                22.9626                19.3583
 IR Active:          YES                    YES                    YES
 IR Intens:        0.000                  0.018                  0.002
 Raman Active:       YES                    YES                    YES
               X      Y      Z        X      Y      Z        X      Y      Z
 C         -0.001 -0.001  0.001    0.000 -0.188 -0.065    0.000 -0.055  0.196
 C         -0.001  0.005 -0.108   -0.099 -0.127 -0.041   -0.024 -0.037  0.122
 Cl        -0.001  0.010 -0.211   -0.225 -0.196 -0.091   -0.053 -0.062  0.287
 C         -0.001  0.005 -0.115   -0.099 -0.011  0.029   -0.025  0.003 -0.102
 Cl        -0.002  0.012 -0.256   -0.230  0.069  0.079   -0.059  0.032 -0.273
 C         -0.000 -0.000  0.000    0.002  0.044  0.065   -0.001  0.023 -0.222
 H         -0.000 -0.000 -0.000    0.003  0.133  0.122   -0.001  0.055 -0.409
 C          0.000 -0.006  0.116    0.103 -0.013  0.027    0.024  0.003 -0.102
 Cl         0.001 -0.012  0.255    0.235  0.065  0.077    0.056  0.031 -0.272
 C          0.000 -0.006  0.110    0.100 -0.129 -0.042    0.024 -0.037  0.122
 Cl         0.002 -0.013  0.212    0.224 -0.199 -0.093    0.054 -0.062  0.287
 C         -0.001 -0.001  0.001    0.000 -0.247 -0.067    0.000 -0.069  0.183
 C         -0.000  0.183  0.018   -0.019 -0.197 -0.051    0.083 -0.054  0.135
 H          0.000  0.328  0.031   -0.035 -0.246 -0.064    0.153 -0.065  0.173
 C         -0.001  0.186  0.017   -0.020 -0.024 -0.012    0.086 -0.009  0.033
 Cl         0.002  0.431  0.036   -0.049  0.078  0.012    0.209  0.025 -0.029
 C         -0.001  0.001 -0.000   -0.001  0.102  0.012    0.000  0.021 -0.017
 Cl        -0.001  0.002 -0.002   -0.003  0.454  0.075    0.001  0.101 -0.145
 C         -0.001 -0.186 -0.017    0.019 -0.021 -0.011   -0.085 -0.007  0.033
 Cl         0.001 -0.429 -0.037    0.046  0.083  0.013   -0.208  0.031 -0.030
 C         -0.001 -0.185 -0.016    0.019 -0.194 -0.050   -0.083 -0.052  0.134
 H         -0.001 -0.330 -0.029    0.036 -0.241 -0.064   -0.153 -0.062  0.173
 TransDip  -0.000 -0.000  0.000    0.000 -0.004 -0.000   -0.000 -0.001  0.001

 Mode:                 4                      5                      6
 Frequency:        70.01                  77.01                 101.64
 Force Cnst:      0.0987                 0.1141                 0.1092
 Red. Mass:      34.1631                32.6599                17.9374
 IR Active:          YES                    YES                    YES
 IR Intens:        0.000                  0.001                  0.210
 Raman Active:       YES                    YES                    YES
               X      Y      Z        X      Y      Z        X      Y      Z
 C         -0.000 -0.000 -0.002   -0.000  0.123  0.006   -0.000  0.005 -0.233
 C         -0.000 -0.005  0.096    0.040  0.100  0.009   -0.001 -0.002 -0.091
 Cl         0.003 -0.025  0.504    0.100  0.134  0.036   -0.002 -0.024  0.337
 C         -0.001  0.004 -0.089    0.042  0.048 -0.003   -0.002  0.001 -0.100
 Cl        -0.003  0.023 -0.475    0.109  0.008 -0.008   -0.004 -0.005  0.069
 C         -0.000 -0.000  0.000   -0.001  0.024 -0.011    0.000  0.006 -0.172
 H         -0.000 -0.000  0.001   -0.001 -0.014 -0.021    0.000  0.008 -0.185
 C          0.000 -0.005  0.088   -0.043  0.048 -0.002    0.002  0.001 -0.099
 Cl         0.002 -0.023  0.477   -0.110  0.010 -0.004    0.007 -0.004  0.068
 C         -0.001  0.005 -0.099   -0.040  0.101  0.009    0.002 -0.001 -0.090
 Cl        -0.001  0.024 -0.503   -0.099  0.135  0.034    0.007 -0.025  0.338
 C         -0.000  0.000 -0.001   -0.000  0.104  0.001   -0.001  0.011 -0.281
 C         -0.000  0.005 -0.000   -0.001 -0.013 -0.010   -0.072  0.013 -0.248
 H          0.000  0.009  0.000   -0.002 -0.086 -0.017   -0.132  0.014 -0.283
 C         -0.000 -0.006 -0.001   -0.001 -0.077 -0.013   -0.083  0.013 -0.155
 Cl        -0.001 -0.033 -0.003   -0.006 -0.498 -0.047   -0.241  0.023 -0.079
 C          0.000 -0.000 -0.000   -0.000  0.074  0.001   -0.001  0.007 -0.104
 Cl         0.000 -0.002  0.000   -0.002  0.566  0.049   -0.002 -0.016  0.044
 C          0.001  0.007  0.000    0.001 -0.077 -0.013    0.080  0.015 -0.154
 Cl         0.001  0.035  0.003    0.009 -0.500 -0.047    0.237  0.021 -0.078
 C          0.001 -0.004 -0.001    0.001 -0.013 -0.010    0.070  0.016 -0.248
 H          0.002 -0.007 -0.002    0.003 -0.087 -0.017    0.130  0.019 -0.281
 TransDip  -0.000  0.000  0.000   -0.000 -0.000 -0.001   -0.000  0.000 -0.015

 Mode:                 7                      8                      9
 Frequency:       143.69                 165.39                 190.27
 Force Cnst:      0.3279                 0.1676                 0.2697
 Red. Mass:      26.9570                10.3971                12.6455
 IR Active:          YES                    YES                    YES
 IR Intens:        0.095                  0.075                  0.116
 Raman Active:       YES                    YES                    YES
               X      Y      Z        X      Y      Z        X      Y      Z
 C          0.001 -0.002 -0.001    0.000 -0.004  0.075   -0.001 -0.056 -0.001
 C         -0.088  0.008  0.003    0.001 -0.009  0.169    0.007 -0.075 -0.004
 Cl        -0.288 -0.101 -0.003   -0.001 -0.002  0.012   -0.055 -0.120 -0.008
 C         -0.103  0.022  0.004    0.002 -0.016  0.321   -0.004 -0.051 -0.005
 Cl        -0.278  0.121  0.005   -0.001  0.007 -0.186   -0.081 -0.017  0.000
 C         -0.104 -0.001  0.003    0.003 -0.026  0.511   -0.002 -0.047 -0.006
 H         -0.102 -0.001  0.003    0.003 -0.029  0.569   -0.002 -0.046 -0.007
 C         -0.103 -0.024  0.001    0.002 -0.016  0.320    0.002 -0.051 -0.005
 Cl        -0.276 -0.119 -0.006   -0.000  0.008 -0.186    0.099 -0.007  0.000
 C         -0.088 -0.012  0.000    0.001 -0.009  0.168   -0.010 -0.076 -0.005
 Cl        -0.280  0.096  0.007    0.004 -0.003  0.011    0.045 -0.118 -0.007
 C          0.090  0.003 -0.004    0.000  0.005 -0.081   -0.000  0.200  0.018
 C          0.161 -0.002 -0.012   -0.008  0.003 -0.086    0.001  0.353  0.030
 H          0.195 -0.009  0.009   -0.020  0.002 -0.093    0.002  0.266  0.023
 C          0.185  0.002 -0.018   -0.018  0.004 -0.063    0.001  0.396  0.033
 Cl         0.359  0.009 -0.101   -0.110  0.004 -0.025   -0.009 -0.131 -0.007
 C          0.196  0.004 -0.001   -0.001  0.004 -0.049   -0.001  0.400  0.033
 Cl         0.216 -0.000  0.001   -0.001 -0.001 -0.002    0.001 -0.085 -0.020
 C          0.187  0.008  0.013    0.017  0.007 -0.063   -0.003  0.390  0.032
 Cl         0.367 -0.012  0.099    0.105  0.003 -0.026    0.005 -0.127 -0.010
 C          0.163  0.012  0.005    0.008  0.010 -0.085   -0.002  0.339  0.029
 H          0.199  0.016 -0.017    0.019  0.013 -0.092   -0.004  0.242  0.021
 TransDip   0.010  0.000 -0.000    0.000  0.000  0.009   -0.000  0.011 -0.000

 Mode:                10                     11                     12
 Frequency:       199.98                 201.96                 212.45
 Force Cnst:      0.5177                 0.1194                 0.6620
 Red. Mass:      21.9733                 4.9691                24.8940
 IR Active:          YES                    YES                    YES
 IR Intens:        0.004                  0.003                  0.008
 Raman Active:       YES                    YES                    YES
               X      Y      Z        X      Y      Z        X      Y      Z
 C         -0.033  0.002  0.001    0.004 -0.001  0.001    0.124  0.003  0.002
 C         -0.076  0.033  0.013    0.012 -0.006  0.013    0.077  0.002  0.003
 Cl        -0.289 -0.076 -0.001    0.044  0.010  0.002   -0.209 -0.171 -0.009
 C         -0.068  0.015  0.008    0.011 -0.003  0.008    0.079  0.028  0.001
 Cl         0.343 -0.252 -0.018   -0.048  0.035 -0.002    0.044  0.065  0.002
 C         -0.133  0.002  0.001    0.020 -0.001 -0.003    0.072  0.004 -0.004
 H         -0.135  0.002  0.001    0.020 -0.001 -0.004    0.073  0.003 -0.006
 C         -0.069 -0.010 -0.006    0.011  0.002 -0.011    0.078 -0.019 -0.004
 Cl         0.340  0.246  0.013   -0.045 -0.034  0.003    0.013 -0.071 -0.001
 C         -0.076 -0.028 -0.010    0.011  0.004 -0.014    0.078  0.007 -0.001
 Cl        -0.287  0.086  0.004    0.043 -0.013 -0.004   -0.178  0.171  0.010
 C         -0.030 -0.004 -0.000    0.003  0.002  0.001    0.140 -0.000  0.001
 C         -0.029 -0.215 -0.012    0.001 -0.333 -0.029    0.184 -0.027 -0.044
 H         -0.030 -0.364 -0.026   -0.001 -0.584 -0.053    0.212 -0.048 -0.032
 C         -0.027 -0.107 -0.010   -0.001 -0.152 -0.013    0.189 -0.013 -0.007
 Cl         0.084  0.062 -0.061   -0.007  0.084  0.011   -0.305 -0.017  0.293
 C         -0.042 -0.011 -0.001   -0.002  0.005  0.001    0.281 -0.004  0.002
 Cl        -0.050  0.002  0.001   -0.002 -0.001  0.000    0.341  0.003 -0.010
 C         -0.027  0.086  0.008   -0.002  0.161  0.014    0.188  0.005  0.011
 Cl         0.084 -0.055  0.061   -0.009 -0.087 -0.012   -0.295  0.016 -0.287
 C         -0.030  0.199  0.011   -0.001  0.341  0.031    0.183  0.022  0.046
 H         -0.033  0.353  0.026   -0.005  0.589  0.056    0.211  0.046  0.034
 TransDip  -0.002 -0.000  0.000    0.002  0.000 -0.000    0.003 -0.000 -0.000

 Mode:                13                     14                     15
 Frequency:       214.75                 216.47                 261.62
 Force Cnst:      0.8810                 0.8786                 0.7984
 Red. Mass:      32.4240                31.8212                19.7992
 IR Active:          YES                    YES                    YES
 IR Intens:        0.083                  0.154                  0.223
 Raman Active:       YES                    YES                    YES
               X      Y      Z        X      Y      Z        X      Y      Z
 C          0.002  0.001 -0.078   -0.004  0.089  0.005    0.148 -0.001 -0.003
 C          0.003 -0.003 -0.032   -0.027  0.136  0.007    0.226 -0.072 -0.004
 Cl         0.000 -0.008  0.019   -0.464 -0.072 -0.000   -0.059 -0.316 -0.015
 C          0.002 -0.005  0.038    0.007  0.144  0.004    0.253  0.011  0.002
 Cl        -0.008  0.003 -0.021    0.442 -0.086 -0.006    0.050  0.216  0.009
 C          0.002 -0.008  0.098    0.000  0.113 -0.000    0.300 -0.002  0.002
 H          0.002 -0.011  0.149   -0.000  0.120 -0.003    0.303 -0.003  0.005
 C          0.002 -0.006  0.038   -0.008  0.146  0.005    0.252 -0.014 -0.003
 Cl         0.009 -0.000 -0.022   -0.448 -0.077 -0.001    0.046 -0.215 -0.010
 C          0.001 -0.003 -0.031    0.026  0.137  0.007    0.226  0.069 -0.003
 Cl        -0.008 -0.001  0.020    0.483 -0.092 -0.006   -0.057  0.318  0.017
 C          0.003  0.014 -0.071   -0.005  0.041  0.003    0.035 -0.001 -0.000
 C         -0.027  0.021 -0.049   -0.009  0.035  0.004   -0.086  0.007  0.049
 H         -0.025  0.018 -0.048   -0.011  0.042  0.004   -0.159  0.019  0.007
 C         -0.045  0.027 -0.109   -0.009  0.032  0.002   -0.118  0.003  0.039
 Cl         0.260  0.020 -0.298    0.015 -0.004 -0.016    0.024  0.002 -0.064
 C          0.005  0.025 -0.068   -0.012  0.035  0.002   -0.216  0.003  0.001
 Cl         0.004 -0.070  0.755   -0.015 -0.006  0.008   -0.304 -0.002 -0.002
 C          0.052  0.025 -0.108   -0.008  0.033  0.001   -0.118  0.001 -0.036
 Cl        -0.270  0.021 -0.311    0.007 -0.006  0.006    0.020 -0.004  0.066
 C          0.034  0.017 -0.047   -0.007  0.037  0.001   -0.085 -0.006 -0.048
 H          0.033  0.011 -0.048   -0.008  0.046  0.002   -0.158 -0.019 -0.007
 TransDip   0.000 -0.000  0.009   -0.000 -0.013 -0.001    0.015 -0.000  0.000

 Mode:                16                     17                     18
 Frequency:       300.32                 318.10                 339.15
 Force Cnst:      0.3884                 1.3683                 0.4972
 Red. Mass:       7.3095                22.9499                 7.3368
 IR Active:          YES                    YES                    YES
 IR Intens:        0.400                  0.077                  1.682
 Raman Active:       YES                    YES                    YES
               X      Y      Z        X      Y      Z        X      Y      Z
 C          0.001 -0.015  0.340    0.001  0.061  0.013    0.001 -0.066  0.007
 C          0.005 -0.017  0.322   -0.187  0.140  0.021   -0.018 -0.019 -0.004
 Cl        -0.000 -0.002 -0.058   -0.161  0.335  0.015    0.055  0.007  0.001
 C          0.003 -0.002  0.014   -0.195 -0.125 -0.002   -0.004  0.054 -0.011
 Cl        -0.002  0.001  0.020   -0.175 -0.312 -0.014    0.074  0.066  0.006
 C         -0.000  0.013 -0.321   -0.001 -0.056 -0.016   -0.001  0.060 -0.010
 H         -0.001  0.030 -0.694    0.001  0.210 -0.018   -0.001  0.051 -0.028
 C         -0.001 -0.002  0.015    0.194 -0.129 -0.009    0.004  0.050  0.022
 Cl         0.002 -0.001  0.020    0.171 -0.317 -0.015   -0.071  0.063  0.001
 C         -0.001 -0.017  0.321    0.189  0.137  0.014    0.017 -0.024  0.030
 Cl         0.000 -0.001 -0.058    0.164  0.332  0.014   -0.060  0.002 -0.004
 C          0.001  0.007  0.056    0.000 -0.150 -0.011    0.000 -0.275 -0.022
 C          0.050  0.009 -0.006    0.003 -0.102 -0.008    0.004 -0.272 -0.024
 H          0.102  0.019  0.023    0.005 -0.197 -0.016    0.006 -0.492 -0.043
 C          0.026 -0.001 -0.083    0.001  0.105  0.007    0.002  0.158  0.012
 Cl        -0.097  0.007 -0.062   -0.003 -0.014 -0.003   -0.001 -0.017 -0.002
 C         -0.001 -0.011 -0.086   -0.001  0.223  0.017   -0.001  0.430  0.035
 Cl        -0.003 -0.001  0.055    0.000 -0.040 -0.002    0.001 -0.073 -0.005
 C         -0.026 -0.003 -0.084   -0.002  0.105  0.006   -0.003  0.159  0.012
 Cl         0.098  0.008 -0.062    0.003 -0.014 -0.003    0.002 -0.017 -0.002
 C         -0.050  0.006 -0.008   -0.002 -0.103 -0.008   -0.003 -0.271 -0.024
 H         -0.104  0.014  0.021   -0.004 -0.199 -0.016   -0.004 -0.491 -0.043
 TransDip   0.000  0.003 -0.020    0.000 -0.009 -0.001    0.000 -0.041 -0.005

 Mode:                19                     20                     21
 Frequency:       343.93                 347.84                 354.25
 Force Cnst:      0.8749                 2.0802                 2.2714
 Red. Mass:      12.5533                29.1805                30.7200
 IR Active:          YES                    YES                    YES
 IR Intens:        0.004                  0.029                  0.029
 Raman Active:       YES                    YES                    YES
               X      Y      Z        X      Y      Z        X      Y      Z
 C         -0.005 -0.004 -0.000    0.098  0.000 -0.002   -0.013 -0.000 -0.001
 C          0.002 -0.037  0.496   -0.018  0.167  0.073   -0.008 -0.094 -0.024
 Cl         0.015 -0.016 -0.078   -0.159  0.329  0.008    0.099 -0.179 -0.007
 C          0.001 -0.031  0.485    0.019  0.154  0.072   -0.059 -0.122 -0.023
 Cl        -0.007 -0.014 -0.078    0.151  0.293  0.003   -0.163 -0.294 -0.011
 C          0.005  0.004 -0.001   -0.097 -0.000  0.003    0.013  0.000  0.001
 H          0.005  0.002 -0.001   -0.092 -0.001  0.006    0.008  0.000  0.002
 C         -0.004  0.038 -0.485    0.015 -0.155 -0.073   -0.056  0.123  0.022
 Cl        -0.016  0.023  0.079    0.148 -0.296 -0.005   -0.159  0.298  0.013
 C         -0.000  0.034 -0.494   -0.023 -0.166 -0.076   -0.005  0.094  0.021
 Cl         0.008  0.015  0.078   -0.163 -0.328 -0.005    0.100  0.178  0.006
 C         -0.006 -0.015 -0.001    0.106  0.004  0.001    0.076 -0.004  0.000
 C         -0.001  0.004 -0.003    0.036  0.000  0.071    0.041 -0.014  0.081
 H          0.003  0.014  0.001   -0.065  0.008  0.016   -0.068 -0.016  0.022
 C         -0.001  0.024 -0.004    0.028 -0.012  0.140    0.052 -0.014  0.185
 Cl        -0.005 -0.002 -0.011    0.128 -0.025  0.288    0.197 -0.036  0.421
 C          0.006  0.025  0.002   -0.127 -0.007 -0.000   -0.128  0.005  0.000
 Cl         0.012 -0.004 -0.000   -0.264  0.000 -0.001   -0.273 -0.002 -0.001
 C         -0.001 -0.007  0.005    0.030  0.007 -0.139    0.053  0.017 -0.184
 Cl        -0.005  0.000  0.011    0.129  0.027 -0.288    0.200  0.038 -0.420
 C         -0.001 -0.037 -0.000    0.038  0.008 -0.069    0.042  0.004 -0.080
 H          0.003 -0.072 -0.006   -0.064  0.008 -0.015   -0.068 -0.001 -0.023
 TransDip   0.001 -0.002 -0.001   -0.005  0.000  0.000   -0.005 -0.000  0.000

 Mode:                22                     23                     24
 Frequency:       433.85                 501.23                 503.24
 Force Cnst:      0.7691                 1.0979                 2.2625
 Red. Mass:       6.9348                 7.4173                15.1633
 IR Active:          YES                    YES                    YES
 IR Intens:        6.447                  0.385                 38.032
 Raman Active:       YES                    YES                    YES
               X      Y      Z        X      Y      Z        X      Y      Z
 C         -0.001 -0.009  0.091    0.007  0.013 -0.164   -0.290  0.002 -0.008
 C         -0.004  0.006 -0.146    0.009 -0.000  0.078   -0.202 -0.058  0.006
 Cl         0.001  0.000  0.011   -0.004  0.003 -0.006    0.121 -0.149 -0.009
 C         -0.003  0.007 -0.107    0.009 -0.009  0.129   -0.204  0.064  0.011
 Cl         0.002  0.001  0.006   -0.004 -0.004 -0.007    0.122  0.152  0.006
 C          0.000 -0.005  0.150    0.007  0.003 -0.119   -0.311  0.004 -0.005
 H          0.001 -0.018  0.459    0.006  0.014 -0.433   -0.314  0.006 -0.023
 C          0.002  0.006 -0.107    0.002 -0.006  0.129   -0.203 -0.061  0.006
 Cl        -0.001 -0.000  0.006   -0.002  0.004 -0.006    0.119 -0.154 -0.008
 C          0.002  0.006 -0.146    0.002 -0.003  0.079   -0.199  0.060  0.006
 Cl        -0.001  0.001  0.012   -0.003 -0.004 -0.006    0.123  0.147  0.007
 C         -0.001 -0.028  0.328    0.006  0.005 -0.009   -0.276 -0.001 -0.002
 C          0.027 -0.026  0.273   -0.258 -0.014  0.138   -0.231 -0.002  0.012
 H          0.208 -0.035  0.374   -0.368 -0.016  0.078   -0.232 -0.002  0.017
 C          0.011  0.003 -0.038   -0.237 -0.013  0.154   -0.157 -0.005  0.036
 Cl        -0.119  0.010 -0.119   -0.007  0.009 -0.113    0.085 -0.008  0.091
 C          0.000  0.007 -0.052    0.001 -0.017  0.245   -0.059 -0.002  0.012
 Cl         0.000 -0.000  0.002   -0.005  0.006 -0.074    0.215  0.001 -0.003
 C         -0.012  0.003 -0.038    0.243 -0.015  0.157   -0.134  0.003 -0.022
 Cl         0.119  0.011 -0.118    0.004  0.009 -0.108    0.085  0.009 -0.100
 C         -0.029 -0.027  0.273    0.267 -0.012  0.140   -0.206 -0.001 -0.002
 H         -0.212 -0.037  0.373    0.379 -0.013  0.082   -0.194 -0.001 -0.013
 TransDip  -0.001 -0.007  0.081    0.006 -0.002  0.019   -0.198  0.000  0.001

 Mode:                25                     26                     27
 Frequency:       526.47                 534.00                 567.32
 Force Cnst:      0.8781                 1.1464                 1.8808
 Red. Mass:       5.3772                 6.8237                 9.9182
 IR Active:          YES                    YES                    YES
 IR Intens:        0.001                  0.871                  3.146
 Raman Active:       YES                    YES                    YES
               X      Y      Z        X      Y      Z        X      Y      Z
 C         -0.000 -0.001  0.001    0.000  0.223  0.026   -0.026  0.002 -0.003
 C         -0.001  0.000 -0.007    0.194  0.091  0.001    0.116 -0.034 -0.005
 Cl         0.001 -0.001  0.001   -0.058 -0.005  0.001   -0.075  0.085  0.005
 C         -0.002  0.001  0.003    0.205 -0.109 -0.017    0.187 -0.090 -0.001
 Cl         0.000  0.000 -0.000   -0.049  0.023  0.002   -0.035 -0.044 -0.002
 C         -0.002  0.001  0.001   -0.004 -0.246 -0.003    0.369 -0.008 -0.004
 H         -0.002  0.002  0.003   -0.006 -0.501  0.011    0.374 -0.012 -0.010
 C         -0.000  0.000 -0.005   -0.210 -0.107 -0.016    0.182  0.082  0.005
 Cl         0.000 -0.000  0.000    0.050  0.021  0.001   -0.033  0.046  0.002
 C         -0.000 -0.001  0.007   -0.195  0.094  0.003    0.111  0.034  0.003
 Cl         0.000  0.001 -0.001    0.060 -0.004  0.000   -0.074 -0.082 -0.004
 C          0.001 -0.001 -0.001    0.001  0.281  0.023   -0.154 -0.000  0.001
 C          0.001 -0.137 -0.013    0.001 -0.135 -0.015   -0.256 -0.008  0.063
 H          0.000 -0.547 -0.050   -0.001 -0.352 -0.037   -0.342 -0.006  0.018
 C         -0.001  0.420  0.036    0.001 -0.087 -0.008   -0.208 -0.003  0.058
 Cl         0.000 -0.030 -0.003    0.000  0.011  0.001    0.053 -0.005  0.050
 C          0.001 -0.001 -0.001   -0.000  0.204  0.019   -0.150 -0.001 -0.002
 Cl        -0.001  0.000  0.000   -0.001 -0.018 -0.002    0.221  0.001  0.001
 C          0.001 -0.418 -0.037    0.001 -0.091 -0.008   -0.210  0.002 -0.060
 Cl         0.000  0.030  0.004   -0.001  0.012  0.002    0.054  0.005 -0.050
 C         -0.000  0.137  0.012    0.002 -0.134 -0.015   -0.259  0.006 -0.062
 H         -0.003  0.550  0.050    0.006 -0.348 -0.036   -0.349  0.006 -0.016
 TransDip   0.001  0.000  0.000   -0.001 -0.030 -0.001   -0.057 -0.002 -0.001

 Mode:                28                     29                     30
 Frequency:       598.70                 601.21                 610.48
 Force Cnst:      1.0119                 2.5600                 1.6663
 Red. Mass:       4.7917                12.0208                 7.5889
 IR Active:          YES                    YES                    YES
 IR Intens:        2.442                  0.007                 22.729
 Raman Active:       YES                    YES                    YES
               X      Y      Z        X      Y      Z        X      Y      Z
 C         -0.000  0.012 -0.263    0.001  0.001 -0.028   -0.001  0.097 -0.020
 C          0.008  0.002 -0.113    0.004 -0.025  0.482   -0.062  0.090 -0.008
 Cl        -0.005  0.006  0.002   -0.001  0.004 -0.032    0.058 -0.095 -0.005
 C          0.015 -0.028  0.286    0.001  0.019 -0.474   -0.132  0.185  0.038
 Cl         0.001  0.008 -0.011   -0.000 -0.001  0.032   -0.025 -0.100 -0.006
 C         -0.003 -0.018 -0.170    0.002 -0.004 -0.017    0.005  0.298 -0.004
 H         -0.005 -0.014 -0.724    0.002 -0.005 -0.074    0.007  0.537 -0.054
 C         -0.016 -0.027  0.245    0.000 -0.028  0.527    0.138  0.184  0.040
 Cl        -0.000  0.008 -0.008   -0.001  0.004 -0.034    0.023 -0.100 -0.006
 C         -0.010 -0.000 -0.073   -0.002  0.024 -0.500    0.064  0.090 -0.011
 Cl         0.006  0.007 -0.001    0.001 -0.001  0.032   -0.061 -0.096 -0.004
 C          0.000 -0.025  0.104   -0.001 -0.003  0.010   -0.000  0.356  0.042
 C          0.087 -0.005  0.078    0.008 -0.004  0.008    0.007 -0.047  0.002
 H          0.215 -0.001  0.150    0.021  0.007  0.016    0.018 -0.322 -0.017
 C          0.089  0.013 -0.069    0.008  0.015 -0.006    0.009 -0.148 -0.021
 Cl        -0.013 -0.002  0.020   -0.001 -0.001  0.002   -0.001  0.012  0.004
 C          0.002  0.000 -0.119   -0.000 -0.001 -0.012   -0.002  0.210  0.006
 Cl        -0.001 -0.001  0.019    0.000 -0.000  0.002    0.001 -0.013  0.001
 C         -0.085  0.012 -0.069   -0.009 -0.010 -0.008   -0.010 -0.149 -0.022
 Cl         0.012 -0.002  0.021    0.001  0.001  0.002    0.001  0.012  0.004
 C         -0.084 -0.005  0.079   -0.009  0.002  0.008   -0.010 -0.047  0.001
 H         -0.211  0.004  0.150   -0.021 -0.006  0.014   -0.020 -0.321 -0.018
 TransDip  -0.000 -0.011 -0.049   -0.002 -0.001 -0.001   -0.000  0.153  0.002

 Mode:                31                     32                     33
 Frequency:       693.16                 726.09                 728.16
 Force Cnst:      3.2136                 2.7448                 1.0321
 Red. Mass:      11.3519                 8.8366                 3.3039
 IR Active:          YES                    YES                    YES
 IR Intens:       23.651                  2.913                 49.513
 Raman Active:       YES                    YES                    YES
               X      Y      Z        X      Y      Z        X      Y      Z
 C         -0.004 -0.294 -0.014    0.359  0.014 -0.002    0.017 -0.134 -0.003
 C         -0.116 -0.243 -0.012    0.104  0.165  0.009   -0.051 -0.110 -0.008
 Cl        -0.026  0.088  0.004    0.020 -0.029 -0.001   -0.010  0.034  0.002
 C         -0.080 -0.128 -0.005   -0.015  0.152  0.006   -0.051 -0.039  0.001
 Cl         0.051  0.074  0.003   -0.034 -0.034 -0.001    0.019  0.024  0.001
 C          0.001 -0.088 -0.004   -0.324  0.005  0.002   -0.016 -0.015 -0.002
 H          0.002 -0.038 -0.005   -0.329 -0.002  0.003   -0.016  0.034 -0.005
 C          0.079 -0.127 -0.005   -0.030 -0.139 -0.007    0.049 -0.054 -0.001
 Cl        -0.049  0.074  0.004   -0.028  0.028  0.001   -0.022  0.028  0.001
 C          0.111 -0.243 -0.013    0.087 -0.137 -0.006    0.058 -0.126 -0.009
 Cl         0.027  0.087  0.004    0.017  0.020  0.001    0.012  0.036  0.002
 C         -0.002  0.105  0.007    0.314 -0.036 -0.002    0.016  0.276  0.024
 C          0.001  0.155  0.008   -0.057 -0.007  0.210   -0.003 -0.062  0.003
 H         -0.001  0.252  0.016   -0.312  0.074  0.075   -0.020 -0.630 -0.058
 C          0.002 -0.378 -0.031   -0.093 -0.030  0.152   -0.006  0.103  0.018
 Cl        -0.000  0.014  0.001   -0.020  0.002 -0.030   -0.001  0.001 -0.002
 C         -0.001  0.451  0.046   -0.226  0.022  0.000   -0.011 -0.156 -0.012
 Cl        -0.000 -0.017 -0.002    0.103 -0.000  0.000    0.005  0.005  0.000
 C          0.001 -0.379 -0.030   -0.092 -0.001 -0.157   -0.004  0.105  0.002
 Cl         0.000  0.014  0.000   -0.020 -0.003  0.031   -0.001  0.000  0.001
 C         -0.001  0.155  0.010   -0.055  0.025 -0.207   -0.002 -0.060 -0.019
 H          0.004  0.253  0.016   -0.314  0.098 -0.057   -0.009 -0.629 -0.066
 TransDip  -0.002 -0.156 -0.006    0.052  0.017  0.001    0.001 -0.225 -0.015

 Mode:                34                     35                     36
 Frequency:       742.32                 809.03                 863.91
 Force Cnst:      3.1601                 4.3633                 5.3312
 Red. Mass:       9.7335                11.3146                12.1240
 IR Active:          YES                    YES                    YES
 IR Intens:        3.755                 80.227                  1.657
 Raman Active:       YES                    YES                    YES
               X      Y      Z        X      Y      Z        X      Y      Z
 C          0.002 -0.026  0.562    0.001  0.014 -0.256   -0.001 -0.249 -0.012
 C         -0.000  0.020 -0.360    0.004 -0.002  0.098    0.278 -0.310 -0.016
 Cl         0.000 -0.001  0.013   -0.000 -0.000 -0.004   -0.041  0.085  0.004
 C          0.002 -0.009  0.211    0.003  0.006 -0.044    0.293  0.347  0.017
 Cl        -0.000 -0.000 -0.003   -0.001 -0.001  0.000   -0.051 -0.094 -0.004
 C         -0.001  0.006 -0.117   -0.001 -0.001  0.036    0.001  0.254  0.005
 H         -0.001  0.015 -0.332   -0.002 -0.001 -0.029   -0.002 -0.232  0.034
 C         -0.000 -0.010  0.212   -0.003  0.004 -0.044   -0.287  0.350  0.020
 Cl         0.000 -0.000 -0.003    0.001 -0.001  0.000    0.049 -0.095 -0.005
 C         -0.002  0.019 -0.362   -0.002 -0.003  0.098   -0.282 -0.307 -0.014
 Cl        -0.000 -0.001  0.013    0.000 -0.000 -0.004    0.042  0.084  0.004
 C          0.002 -0.009 -0.060   -0.000  0.001 -0.006   -0.001 -0.000 -0.000
 C          0.027  0.011 -0.118    0.293  0.011 -0.108   -0.002 -0.012 -0.002
 H         -0.113  0.041 -0.195    0.216 -0.005 -0.152    0.001  0.094  0.009
 C          0.003 -0.009  0.131    0.261 -0.030  0.371   -0.002 -0.000 -0.002
 Cl        -0.010  0.003 -0.043   -0.059  0.010 -0.122    0.000 -0.000  0.001
 C         -0.002 -0.016  0.172   -0.000 -0.033  0.347    0.001  0.004 -0.000
 Cl         0.001  0.001 -0.008   -0.000  0.000  0.000   -0.000  0.000 -0.000
 C         -0.005 -0.010  0.130   -0.264 -0.033  0.372    0.001 -0.000 -0.000
 Cl         0.010  0.004 -0.043    0.060  0.011 -0.121   -0.000 -0.000  0.000
 C         -0.026  0.011 -0.121   -0.293  0.010 -0.108    0.001 -0.012  0.001
 H          0.111  0.038 -0.196   -0.214 -0.000 -0.153    0.000  0.095  0.011
 TransDip   0.001 -0.003  0.062   -0.001 -0.024  0.286    0.000  0.041  0.001

 Mode:                37                     38                     39
 Frequency:       880.01                 893.87                 900.78
 Force Cnst:      0.6321                 0.7667                 0.8088
 Red. Mass:       1.3853                 1.6285                 1.6917
 IR Active:          YES                    YES                    YES
 IR Intens:       16.135                  4.792                  2.728
 Raman Active:       YES                    YES                    YES
               X      Y      Z        X      Y      Z        X      Y      Z
 C          0.000  0.002 -0.014   -0.003 -0.007 -0.003    0.037 -0.000 -0.000
 C         -0.001  0.001  0.010   -0.018 -0.030 -0.001    0.039  0.023 -0.001
 Cl         0.000 -0.000 -0.001   -0.001  0.003  0.000    0.000 -0.001  0.000
 C         -0.001 -0.004  0.051   -0.023 -0.018 -0.000    0.026  0.041  0.002
 Cl         0.000  0.001 -0.004    0.004  0.005  0.000   -0.007 -0.008 -0.000
 C         -0.001  0.007 -0.168    0.004  0.004 -0.002   -0.054  0.000  0.000
 H          0.003 -0.048  0.981    0.004  0.046  0.013   -0.054  0.003  0.000
 C          0.001 -0.004  0.051    0.019 -0.013 -0.000    0.027 -0.043 -0.003
 Cl        -0.000  0.001 -0.004   -0.003  0.004  0.000   -0.007  0.008  0.000
 C          0.002  0.001  0.009    0.012 -0.027 -0.001    0.040 -0.026  0.000
 Cl        -0.000 -0.000 -0.001    0.001  0.003  0.000    0.000  0.001 -0.000
 C         -0.000 -0.001  0.000    0.003  0.120  0.010   -0.048  0.006  0.001
 C          0.004  0.001  0.002    0.002 -0.126 -0.009   -0.023 -0.119 -0.062
 H          0.006 -0.008  0.003    0.001  0.658  0.062    0.006  0.712  0.028
 C          0.004 -0.001  0.003    0.001  0.041  0.008   -0.020  0.042 -0.046
 Cl        -0.001  0.000 -0.001   -0.000 -0.002 -0.001    0.008 -0.004  0.009
 C          0.000 -0.000  0.001   -0.002  0.001  0.002    0.041  0.000  0.000
 Cl        -0.000 -0.000  0.000    0.000 -0.001 -0.000   -0.007 -0.000 -0.000
 C         -0.004 -0.001  0.003    0.001  0.044  0.002   -0.021 -0.038  0.046
 Cl         0.001  0.000 -0.001   -0.000 -0.003  0.000    0.008  0.004 -0.009
 C         -0.004  0.001  0.002    0.002 -0.134 -0.016   -0.023  0.108  0.061
 H         -0.006 -0.008  0.003   -0.006  0.707  0.062    0.009 -0.653 -0.022
 TransDip   0.000 -0.008  0.128   -0.006  0.069  0.014    0.053  0.002 -0.000

 Mode:                40                     41                     42
 Frequency:       902.21                1048.00                1077.89
 Force Cnst:      1.9960                 4.3474                 5.0941
 Red. Mass:       4.1619                 6.7182                 7.4416
 IR Active:          YES                    YES                    YES
 IR Intens:        8.646                 10.933                 86.426
 Raman Active:       YES                    YES                    YES
               X      Y      Z        X      Y      Z        X      Y      Z
 C          0.105 -0.001  0.001    0.033 -0.000 -0.000    0.251 -0.002 -0.000
 C          0.114  0.070  0.004   -0.032  0.036  0.002   -0.169  0.303  0.015
 Cl        -0.000 -0.004 -0.000    0.003 -0.004 -0.000    0.019 -0.033 -0.002
 C          0.076  0.120  0.005   -0.027 -0.031 -0.001   -0.157 -0.162 -0.007
 Cl        -0.021 -0.023 -0.001    0.003  0.004  0.000    0.011  0.015  0.001
 C         -0.153  0.001  0.001    0.045 -0.000 -0.000    0.250 -0.002 -0.001
 H         -0.154  0.003 -0.001    0.046 -0.000 -0.000    0.255 -0.002 -0.001
 C          0.076 -0.123 -0.006   -0.027  0.032  0.002   -0.154  0.164  0.008
 Cl        -0.021  0.024  0.001    0.003 -0.004 -0.000    0.011 -0.016 -0.001
 C          0.114 -0.072 -0.005   -0.033 -0.036 -0.002   -0.173 -0.300 -0.014
 Cl        -0.000  0.004  0.000    0.003  0.004  0.000    0.020  0.032  0.002
 C         -0.138  0.004 -0.001    0.066 -0.000  0.000    0.138  0.000  0.000
 C         -0.067  0.111 -0.143   -0.133 -0.029  0.326   -0.020  0.014 -0.156
 H          0.007 -0.555 -0.168    0.112 -0.047  0.476   -0.277  0.035 -0.317
 C         -0.059 -0.017 -0.147   -0.043  0.018 -0.209   -0.092  0.008 -0.094
 Cl         0.022  0.000  0.028    0.004 -0.001  0.016    0.013 -0.001  0.015
 C          0.121  0.000 -0.000    0.392  0.002  0.001   -0.007 -0.000 -0.000
 Cl        -0.020 -0.000 -0.000   -0.050 -0.000 -0.000    0.006  0.000  0.000
 C         -0.059  0.018  0.146   -0.044 -0.018  0.209   -0.092 -0.009  0.094
 Cl         0.022 -0.000 -0.028    0.004  0.001 -0.016    0.013  0.001 -0.015
 C         -0.067 -0.117  0.143   -0.131  0.029 -0.326   -0.021 -0.013  0.156
 H          0.004  0.578  0.171    0.118  0.047 -0.477   -0.281 -0.038  0.316
 TransDip   0.094  0.000 -0.001    0.106  0.001  0.000   -0.298  0.002  0.001

 Mode:                43                     44                     45
 Frequency:      1151.15                1168.52                1188.55
 Force Cnst:      2.8985                 2.2128                 1.2862
 Red. Mass:       3.7124                 2.7506                 1.5453
 IR Active:          YES                    YES                    YES
 IR Intens:        0.028                 59.769                 48.917
 Raman Active:       YES                    YES                    YES
               X      Y      Z        X      Y      Z        X      Y      Z
 C         -0.087  0.001  0.000   -0.049  0.000  0.000    0.000  0.050  0.003
 C         -0.071  0.221  0.011   -0.024  0.057  0.003    0.115 -0.038 -0.002
 Cl         0.013 -0.024 -0.001    0.004 -0.007 -0.000   -0.006  0.007  0.000
 C          0.070  0.138  0.006    0.030  0.059  0.003   -0.024 -0.078 -0.004
 Cl        -0.012 -0.018 -0.001   -0.004 -0.007 -0.000    0.004  0.006  0.000
 C          0.114 -0.001 -0.000    0.035 -0.000 -0.000    0.000  0.044  0.002
 H          0.130 -0.003 -0.001    0.041 -0.002 -0.000    0.007  0.974  0.049
 C          0.068 -0.139 -0.007    0.029 -0.059 -0.003    0.023 -0.078 -0.004
 Cl        -0.011  0.018  0.001   -0.004  0.007  0.000   -0.004  0.006  0.000
 C         -0.075 -0.220 -0.011   -0.025 -0.057 -0.003   -0.116 -0.037 -0.002
 Cl         0.014  0.024  0.001    0.004  0.007  0.000    0.007  0.007  0.000
 C         -0.185  0.000 -0.000   -0.043 -0.000  0.000   -0.000 -0.022 -0.003
 C          0.033 -0.005  0.057   -0.074 -0.001 -0.001    0.000  0.004  0.001
 H          0.506 -0.034  0.331   -0.580  0.028 -0.273   -0.001 -0.021 -0.001
 C          0.048 -0.004  0.048    0.097 -0.013  0.156    0.001  0.000  0.001
 Cl        -0.005  0.000 -0.005   -0.009  0.002 -0.019   -0.000 -0.000 -0.000
 C         -0.097 -0.000 -0.001    0.226  0.001  0.003    0.000 -0.000 -0.001
 Cl         0.008  0.000  0.000   -0.028 -0.000 -0.000   -0.000  0.000  0.000
 C          0.047  0.005 -0.048    0.099  0.014 -0.157   -0.000  0.000  0.000
 Cl        -0.005 -0.000  0.005   -0.009 -0.002  0.018    0.000 -0.000 -0.000
 C          0.034  0.005 -0.057   -0.074  0.001 -0.001   -0.000  0.004  0.001
 H          0.515  0.037 -0.331   -0.596 -0.032  0.275    0.000 -0.021 -0.001
 TransDip  -0.005  0.001  0.001    0.248  0.001 -0.001   -0.001 -0.224 -0.011

 Mode:                46                     47                     48
 Frequency:      1221.10                1259.66                1268.56
 Force Cnst:      1.3992                 6.2925                10.7647
 Red. Mass:       1.5927                 6.7308                11.3534
 IR Active:          YES                    YES                    YES
 IR Intens:       17.751                  4.855                  0.480
 Raman Active:       YES                    YES                    YES
               X      Y      Z        X      Y      Z        X      Y      Z
 C          0.000 -0.000 -0.003    0.180 -0.004 -0.000    0.003  0.442  0.023
 C          0.001  0.000  0.000    0.162  0.094  0.004   -0.352 -0.210 -0.009
 Cl        -0.000 -0.000 -0.000   -0.007  0.002  0.000   -0.000 -0.002 -0.000
 C         -0.000 -0.000 -0.000   -0.067 -0.316 -0.015    0.347 -0.162 -0.010
 Cl         0.000  0.000  0.000    0.009  0.025  0.001   -0.001 -0.005 -0.000
 C         -0.000 -0.000 -0.000   -0.171  0.000  0.001    0.001  0.336  0.017
 H         -0.000  0.003  0.000   -0.206 -0.002  0.001   -0.000  0.232  0.012
 C          0.000 -0.000 -0.000   -0.060  0.318  0.016   -0.349 -0.151 -0.007
 Cl         0.000  0.000  0.000    0.008 -0.025 -0.001    0.001 -0.005 -0.000
 C         -0.000  0.000  0.000    0.158 -0.093 -0.005    0.352 -0.218 -0.012
 Cl         0.000 -0.000 -0.000   -0.007 -0.002 -0.000   -0.000 -0.002 -0.000
 C         -0.000  0.001 -0.010   -0.314  0.001  0.000   -0.002 -0.030 -0.014
 C          0.043  0.004 -0.045   -0.057 -0.001  0.009    0.005  0.009  0.006
 H          0.635 -0.028  0.278    0.381 -0.028  0.272    0.011 -0.050  0.004
 C         -0.113  0.004 -0.043    0.087 -0.013  0.156   -0.005  0.002  0.007
 Cl         0.006 -0.000  0.005   -0.007  0.001 -0.013   -0.000  0.000 -0.000
 C         -0.002 -0.012  0.128    0.066  0.000  0.002    0.001 -0.001 -0.010
 Cl         0.000  0.000 -0.004   -0.010 -0.000 -0.000   -0.000  0.000  0.000
 C          0.112  0.004 -0.040    0.087  0.014 -0.157    0.005  0.002  0.005
 Cl        -0.006 -0.000  0.004   -0.007 -0.001  0.013    0.000 -0.000 -0.000
 C         -0.041  0.004 -0.045   -0.057 -0.000 -0.010   -0.006  0.009  0.005
 H         -0.627 -0.030  0.268    0.383  0.031 -0.270   -0.007 -0.050  0.001
 TransDip  -0.001  0.011 -0.134   -0.071  0.002  0.001   -0.000  0.022  0.003

 Mode:                49                     50                     51
 Frequency:      1282.03                1388.70                1400.26
 Force Cnst:     11.4256                 6.5940                 3.5064
 Red. Mass:      11.7987                 5.8034                 3.0352
 IR Active:          YES                    YES                    YES
 IR Intens:        2.662                 84.807                 54.415
 Raman Active:       YES                    YES                    YES
               X      Y      Z        X      Y      Z        X      Y      Z
 C         -0.000  0.011 -0.037    0.361 -0.007 -0.001   -0.004 -0.021 -0.038
 C         -0.007 -0.004  0.008   -0.071 -0.185 -0.009   -0.009  0.015  0.004
 Cl         0.000  0.000 -0.000    0.002  0.010  0.000    0.000 -0.001 -0.000
 C          0.010 -0.004  0.002   -0.158  0.176  0.009    0.020 -0.000  0.002
 Cl        -0.000 -0.000 -0.000    0.004 -0.006 -0.000   -0.001 -0.000 -0.000
 C          0.000  0.008 -0.001    0.187 -0.003 -0.001   -0.002 -0.009 -0.001
 H          0.001  0.021  0.008    0.215  0.018 -0.000   -0.002  0.082  0.008
 C         -0.010 -0.005  0.002   -0.170 -0.173 -0.008   -0.017  0.004  0.002
 Cl         0.000 -0.000 -0.000    0.004  0.006  0.000    0.001 -0.001 -0.000
 C          0.007 -0.003  0.008   -0.063  0.191  0.010    0.011  0.011  0.004
 Cl        -0.000  0.000 -0.000    0.001 -0.010 -0.001   -0.001 -0.000 -0.000
 C          0.001 -0.042  0.424   -0.098  0.001  0.002    0.001 -0.016  0.213
 C         -0.287  0.017 -0.192   -0.058  0.006 -0.062    0.177  0.003 -0.038
 H         -0.060  0.002 -0.070    0.447 -0.022  0.222   -0.473  0.043 -0.427
 C          0.290  0.025 -0.267   -0.044 -0.011  0.127   -0.164  0.006 -0.070
 Cl         0.006 -0.000  0.006   -0.000  0.001 -0.006    0.006 -0.000  0.006
 C         -0.002 -0.045  0.494    0.114  0.000  0.002   -0.000 -0.007  0.083
 Cl         0.000  0.000 -0.002   -0.008 -0.000 -0.000    0.000  0.000 -0.005
 C         -0.292  0.023 -0.267   -0.038  0.011 -0.130    0.163  0.006 -0.068
 Cl        -0.006 -0.000  0.005   -0.000 -0.001  0.007   -0.006 -0.001  0.006
 C          0.290  0.017 -0.188   -0.065 -0.006  0.062   -0.176  0.003 -0.039
 H          0.068  0.010 -0.070    0.463  0.026 -0.231    0.472  0.045 -0.420
 TransDip  -0.000  0.007 -0.052    0.295  0.005 -0.003   -0.002  0.059 -0.229

 Mode:                52                     53                     54
 Frequency:      1411.18                1459.50                1570.02
 Force Cnst:      4.1652                 6.0994                12.3774
 Red. Mass:       3.5499                 4.8599                 8.5226
 IR Active:          YES                    YES                    YES
 IR Intens:      148.196                 31.084                 68.770
 Raman Active:       YES                    YES                    YES
               X      Y      Z        X      Y      Z        X      Y      Z
 C          0.005  0.264  0.009    0.159  0.001 -0.000   -0.001 -0.022 -0.034
 C          0.112 -0.146 -0.007    0.019 -0.042 -0.002    0.012  0.015  0.005
 Cl        -0.006  0.006  0.000    0.000  0.003  0.000   -0.000  0.000 -0.000
 C         -0.193 -0.028 -0.000   -0.087  0.045  0.003    0.002 -0.025  0.001
 Cl         0.008  0.005  0.000    0.002 -0.001 -0.000    0.000  0.000 -0.000
 C          0.003  0.122  0.006    0.065  0.001 -0.000    0.001  0.048  0.001
 H         -0.004 -0.870 -0.042    0.073 -0.005 -0.001    0.000 -0.068  0.000
 C          0.190 -0.035 -0.002   -0.086 -0.045 -0.002   -0.005 -0.026  0.001
 Cl        -0.007  0.005  0.000    0.002  0.001  0.000   -0.000  0.000 -0.000
 C         -0.115 -0.140 -0.006    0.018  0.040  0.002   -0.009  0.015  0.005
 Cl         0.006  0.006  0.000    0.000 -0.003 -0.000    0.000  0.000 -0.000
 C         -0.000 -0.040  0.019   -0.229  0.000  0.002   -0.001 -0.040  0.450
 C          0.018  0.006 -0.004   -0.012 -0.010  0.104   -0.140  0.024 -0.272
 H         -0.042 -0.027 -0.044   -0.544  0.015 -0.173    0.396 -0.000  0.008
 C         -0.018  0.002 -0.007    0.233  0.016 -0.172   -0.090 -0.022  0.247
 Cl         0.001 -0.000  0.000   -0.004 -0.000  0.006    0.003  0.000 -0.001
 C          0.002 -0.002  0.012   -0.232 -0.001  0.000    0.003  0.035 -0.383
 Cl        -0.000  0.000 -0.001    0.009  0.000  0.000   -0.000 -0.000  0.004
 C          0.015  0.003 -0.011    0.234 -0.015  0.172    0.086 -0.022  0.245
 Cl        -0.001 -0.000  0.001   -0.004  0.000 -0.006   -0.003  0.000 -0.001
 C         -0.020  0.006 -0.001   -0.013  0.009 -0.107    0.142  0.024 -0.270
 H          0.058 -0.026 -0.050   -0.540 -0.016  0.163   -0.393  0.000  0.004
 TransDip   0.003 -0.387 -0.045   -0.179 -0.002 -0.002   -0.001 -0.036  0.263

 Mode:                55                     56                     57
 Frequency:      1575.46                1576.65                1619.62
 Force Cnst:     10.3684                16.3234                 9.6439
 Red. Mass:       7.0900                11.1452                 6.2399
 IR Active:          YES                    YES                    YES
 IR Intens:       15.102                 10.310                  9.543
 Raman Active:       YES                    YES                    YES
               X      Y      Z        X      Y      Z        X      Y      Z
 C          0.027 -0.285 -0.011   -0.320 -0.039 -0.001    0.102 -0.000 -0.000
 C          0.058  0.165  0.008    0.434  0.131  0.005   -0.037 -0.012 -0.001
 Cl        -0.003  0.001  0.000   -0.005 -0.002 -0.000    0.001  0.000  0.000
 C          0.088 -0.274 -0.014   -0.399  0.086  0.006    0.025 -0.008 -0.001
 Cl        -0.000  0.002  0.000    0.004 -0.001 -0.000   -0.000  0.000  0.000
 C         -0.015  0.486  0.024    0.210  0.068  0.003   -0.012 -0.000  0.000
 H         -0.026 -0.665 -0.033    0.236 -0.096 -0.006   -0.014  0.001  0.000
 C         -0.017 -0.251 -0.013   -0.416 -0.155 -0.006    0.026  0.008  0.000
 Cl        -0.001  0.002  0.000    0.004  0.002  0.000   -0.000 -0.000 -0.000
 C         -0.132  0.186  0.009    0.406 -0.087 -0.006   -0.036  0.012  0.001
 Cl         0.004  0.000  0.000   -0.004  0.002  0.000    0.001 -0.000 -0.000
 C         -0.003  0.024 -0.035    0.039  0.003 -0.007   -0.296  0.000 -0.001
 C          0.004 -0.005  0.019    0.077 -0.002  0.022    0.328 -0.011  0.130
 H         -0.025  0.019  0.007   -0.060  0.008 -0.058   -0.421  0.026 -0.291
 C          0.014  0.000 -0.020   -0.078 -0.002  0.012   -0.237 -0.003  0.026
 Cl        -0.000 -0.000  0.000    0.001  0.000 -0.001    0.001  0.000 -0.001
 C         -0.004 -0.002  0.029    0.042 -0.000  0.005    0.103  0.000  0.000
 Cl         0.000  0.000 -0.000   -0.000  0.000 -0.000    0.002  0.000  0.000
 C         -0.001  0.000 -0.017   -0.080  0.001 -0.020   -0.237  0.002 -0.028
 Cl         0.000  0.000  0.000    0.001 -0.000  0.001    0.001 -0.000  0.001
 C         -0.016 -0.005  0.022    0.073  0.001 -0.013    0.328  0.012 -0.128
 H          0.034  0.020 -0.002   -0.049 -0.003  0.059   -0.421 -0.027  0.288
 TransDip   0.010 -0.121 -0.027   -0.102 -0.013 -0.004   -0.099  0.001 -0.000

 Mode:                58                     59                     60
 Frequency:      3207.63                3208.05                3217.60
 Force Cnst:      6.6184                 6.6262                 6.6651
 Red. Mass:       1.0918                 1.0928                 1.0927
 IR Active:          YES                    YES                    YES
 IR Intens:        0.614                  0.006                  3.075
 Raman Active:       YES                    YES                    YES
               X      Y      Z        X      Y      Z        X      Y      Z
 C         -0.000  0.000 -0.000    0.000  0.000 -0.000    0.000 -0.000 -0.000
 C         -0.000  0.000  0.000    0.000 -0.000 -0.000    0.001  0.000 -0.000
 Cl         0.000 -0.000 -0.000   -0.000  0.000  0.000    0.000  0.000  0.000
 C         -0.000 -0.000  0.000   -0.000  0.000  0.000    0.001 -0.003 -0.000
 Cl         0.000 -0.000 -0.000    0.000 -0.000  0.000    0.000  0.000  0.000
 C          0.000 -0.000 -0.000   -0.000  0.000  0.000   -0.088  0.001  0.000
 H         -0.000 -0.000  0.000    0.002 -0.000 -0.000    0.996 -0.007 -0.003
 C          0.000  0.000  0.000   -0.000 -0.000 -0.000    0.001  0.003  0.000
 Cl        -0.000 -0.000 -0.000    0.000  0.000 -0.000    0.000 -0.000 -0.000
 C         -0.000  0.000  0.000    0.000  0.000  0.000    0.001 -0.000  0.000
 Cl        -0.000  0.000 -0.000   -0.000 -0.000 -0.000    0.000 -0.000 -0.000
 C          0.000 -0.000  0.004   -0.003 -0.000  0.000   -0.000  0.000  0.000
 C          0.033  0.005 -0.057   -0.028 -0.005  0.050    0.000  0.000 -0.000
 H         -0.369 -0.059  0.653    0.320  0.052 -0.567   -0.001 -0.000  0.001
 C         -0.003  0.000 -0.001    0.002 -0.000  0.001   -0.000 -0.000 -0.000
 Cl         0.000 -0.000  0.000   -0.000  0.000 -0.000    0.000 -0.000  0.000
 C         -0.000 -0.000  0.001    0.000  0.000  0.000   -0.000 -0.000 -0.000
 Cl         0.000  0.000  0.000   -0.000 -0.000  0.000    0.000 -0.000 -0.000
 C          0.002  0.000 -0.000    0.003  0.000 -0.001   -0.000  0.000  0.000
 Cl        -0.000 -0.000  0.000   -0.000 -0.000  0.000    0.000 -0.000 -0.000
 C         -0.028  0.004 -0.049   -0.032  0.005 -0.058    0.000 -0.000  0.000
 H          0.317 -0.050  0.569    0.364 -0.058  0.656   -0.001  0.000 -0.001
 TransDip   0.000 -0.002  0.025   -0.002 -0.000  0.002    0.056 -0.000 -0.000

 STANDARD THERMODYNAMIC QUANTITIES AT   298.15 K  AND     1.00 ATM

   This Molecule has  0 Imaginary Frequencies
   Zero point vibrational energy:       70.718 kcal/mol

   Atom    1 Element C  Has Mass   12.00000
   Atom    2 Element C  Has Mass   12.00000
   Atom    3 Element Cl Has Mass   34.96885
   Atom    4 Element C  Has Mass   12.00000
   Atom    5 Element Cl Has Mass   34.96885
   Atom    6 Element C  Has Mass   12.00000
   Atom    7 Element H  Has Mass    1.00783
   Atom    8 Element C  Has Mass   12.00000
   Atom    9 Element Cl Has Mass   34.96885
   Atom   10 Element C  Has Mass   12.00000
   Atom   11 Element Cl Has Mass   34.96885
   Atom   12 Element C  Has Mass   12.00000
   Atom   13 Element C  Has Mass   12.00000
   Atom   14 Element H  Has Mass    1.00783
   Atom   15 Element C  Has Mass   12.00000
   Atom   16 Element Cl Has Mass   34.96885
   Atom   17 Element C  Has Mass   12.00000
   Atom   18 Element Cl Has Mass   34.96885
   Atom   19 Element C  Has Mass   12.00000
   Atom   20 Element Cl Has Mass   34.96885
   Atom   21 Element C  Has Mass   12.00000
   Atom   22 Element H  Has Mass    1.00783
   Molecular Mass:   391.805440 amu
   Principal axes and moments of inertia in amu*Bohr^2:
                             1           2           3
    Eigenvalues --     6053.68965 15474.65214 17225.90734
          X               1.00000    -0.00008    -0.00002
          Y               0.00008     1.00000    -0.00193
          Z               0.00002     0.00193     1.00000
   Rotational Symmetry Number is   1
   The Molecule is an Asymmetric Top
   Translational Enthalpy:        0.889 kcal/mol
   Rotational Enthalpy:           0.889 kcal/mol
   Vibrational Enthalpy:         80.148 kcal/mol
   gas constant (RT):             0.592 kcal/mol
   Translational Entropy:        43.788  cal/mol.K
   Rotational Entropy:           35.732  cal/mol.K
   Vibrational Entropy:          63.804  cal/mol.K

   Total Enthalpy:               82.518 kcal/mol
   Total Entropy:               143.325  cal/mol.K

 ======================================================================

 STANDARD THERMODYNAMIC QUANTITIES FOR ANHARMONIC VIBRATION -- TOSH

   Zero point vibrational energy: ************ kcal/mol

   Vibrational Enthalpy:       Infinity kcal/mol
   Vibrational Entropy:             NaN  cal/mol.K

   Total Enthalpy:             Infinity kcal/mol
   Total Entropy:                   NaN  cal/mol.K

 ======================================================================

 STANDARD THERMODYNAMIC QUANTITIES FOR ANHARMONIC VIBRATION -- VPT2

   Zero point vibrational energy: ************ kcal/mol

   Vibrational Enthalpy:       Infinity kcal/mol
   Vibrational Entropy:             NaN  cal/mol.K

   Total Enthalpy:             Infinity kcal/mol
   Total Entropy:                   NaN  cal/mol.K

 ======================================================================

Archival summary:
1\1\november\FREQ\ProcedureUnspecified\BasisUnspecified\l7123\taweetha\MonJan1308:12:152020MonJan1308:12:152020\0\\#,FREQ,ProcedureUnspecified,BasisUnspecified,\\0,1\Cl\C,1,1.74365\C,2,1.39897,1,120.2\C,3,1.38847,2,120.021,1,179.863,0\H,4,1.08102,3,119.889,2,-179.994,0\C,4,1.38862,3,120.276,2,0.0394224,0\C,6,1.39894,4,120.101,3,0.0305332,0\C,7,1.40399,6,120.322,4,-0.0945417,0\C,8,1.49485,7,120.704,6,-179.68,0\C,9,1.39277,8,120.104,7,87.8185,0\H,10,1.08198,9,120.661,8,-0.520329,0\C,10,1.3906,9,120.206,8,179.441,0\C,9,1.39292,8,120.313,7,-92.6182,0\H,13,1.08196,9,120.708,8,0.411465,0\C,13,1.39051,9,120.133,8,-179.488,0\C,12,1.40166,10,120.923,9,0.0676528,0\Cl,16,1.73569,12,120.922,10,-179.961,0\Cl,7,1.74338,6,120.201,4,179.822,0\Cl,3,1.74356,2,121.726,1,-0.0727688,0\Cl,6,1.74383,4,118.178,3,-179.912,0\Cl,12,1.74588,10,118.16,9,-179.802,0\Cl,15,1.74638,13,118.175,9,179.946,0\\\@

 Total job time:  17186.52s(wall), 17185.39s(cpu) 
 Mon Jan 13 08:12:15 2020

        *************************************************************
        *                                                           *
        *  Thank you very much for using Q-Chem.  Have a nice day.  *
        *                                                           *
        *************************************************************
