# Supplementary material for: Quantum Chemical Investigation of Polychlorinated Dibenzodioxins, Dibenzofurans and Biphenyls: Relative Stability and Planarity Analysis
Source: Molecules. 2020 Dec 3;25(23):5697. doi: 10.3390/molecules25235697 (PMC7730433; doi:10.3390/molecules25235697)
Supplement: Supplementary file 1 [file molecules-25-05697-s001.zip › PCB/B3LYP/ClClHClClHClClHH.out]

                  Welcome to Q-Chem
     A Quantum Leap Into The Future Of Chemistry


 Q-Chem 5.2 (devel), Q-Chem, Inc., Pleasanton, CA (2019)

 Yihan Shao,  Zhengting Gan,  E. Epifanovsky,  A. T. B. Gilbert,  M. Wormit,  
 J. Kussmann,  A. W. Lange,  A. Behn,  Jia Deng,  Xintian Feng,  D. Ghosh,  
 M. Goldey,  P. R. Horn,  L. D. Jacobson,  I. Kaliman,  T. Kus,  A. Landau,  
 Jie Liu,  E. I. Proynov,  R. M. Richard,  R. P. Steele,  E. J. Sundstrom,  
 H. L. Woodcock III,  P. M. Zimmerman,  D. Zuev,  B. Albrecht,  E. Alguire,  
 S. A. Baeppler,  D. Barton,  Z. Benda,  Y. A. Bernard,  E. J. Berquist,  
 K. B. Bravaya,  H. Burton,  D. Casanova,  Chun-Min Chang,  Yunqing Chen,  
 A. Chien,  K. D. Closser,  M. P. Coons,  S. Coriani,  S. Dasgupta,  
 A. L. Dempwolff,  M. Diedenhofen,  Hainam Do,  R. G. Edgar,  Po-Tung Fang,  
 S. Faraji,  S. Fatehi,  Qingguo Feng,  K. D. Fenk,  J. Fosso-Tande,  
 J. Gayvert,  Qinghui Ge,  A. Ghysels,  G. Gidofalvi,  J. Gomes,  
 J. Gonthier,  A. Gunina,  D. Hait,  M. W. D. Hanson-Heine,  
 P. H. P. Harbach,  A. W. Hauser,  M. F. Herbst,  J. E. Herr,  
 E. G. Hohenstein,  Z. C. Holden,  Kerwin Hui,  B. C. Huynh,  T.-C. Jagau,  
 Hyunjun Ji,  B. Kaduk,  K. Khistyaev,  Jaehoon Kim,  P. Klunzinger,  K. Koh,  
 D. Kosenkov,  L. Koulias,  T. Kowalczyk,  C. M. Krauter,  A. Kunitsa,  
 Ka Un Lao,  A. Laurent,  K. V. Lawler,  Joonho Lee,  D. Lefrancois,  
 S. Lehtola,  D. S. Levine,  Yi-Pei Li,  You-Sheng Lin,  Fenglai Liu,  
 E. Livshits,  A. Luenser,  P. Manohar,  E. Mansoor,  S. F. Manzer,  
 Shan-Ping Mao,  Yuezhi Mao,  N. Mardirossian,  A. V. Marenich,  
 T. Markovich,  L. A. Martinez-Martinez,  S. A. Maurer,  N. J. Mayhall,  
 S. C. McKenzie,  J.-M. Mewes,  P. Morgante,  A. F. Morrison,  
 J. W. Mullinax,  K. Nanda,  T. S. Nguyen-Beck,  R. Olivares-Amaya,  
 J. A. Parkhill,  Zheng Pei,  T. M. Perrine,  F. Plasser,  P. Pokhilko,  
 S. Prager,  A. Prociuk,  E. Ramos,  D. R. Rehn,  F. Rob,  M. Scheurer,  
 M. Schneider,  N. Sergueev,  S. M. Sharada,  S. Sharma,  D. W. Small,  
 T. Stauch,  T. Stein,  Yu-Chuan Su,  A. J. W. Thom,  A. Tkatchenko,  
 T. Tsuchimochi,  N. M. Tubman,  L. Vogt,  M. L. Vidal,  O. Vydrov,  
 M. A. Watson,  J. Wenzel,  M. de Wergifosse,  T. A. Wesolowski,  A. White,  
 J. Witte,  A. Yamada,  Jun Yang,  K. Yao,  S. Yeganeh,  S. R. Yost,  
 Zhi-Qiang You,  A. Zech,  Igor Ying Zhang,  Xing Zhang,  Yan Zhao,  
 Ying Zhu,  B. R. Brooks,  G. K. L. Chan,  C. J. Cramer,  M. S. Gordon,  
 W. J. Hehre,  A. Klamt,  M. W. Schmidt,  C. D. Sherrill,  D. G. Truhlar,  
 A. Aspuru-Guzik,  R. Baer,  A. T. Bell,  N. A. Besley,  Jeng-Da Chai,  
 A. E. DePrince, III,  R. A. DiStasio Jr.,  A. Dreuw,  B. D. Dunietz,  
 T. R. Furlani,  Chao-Ping Hsu,  Yousung Jung,  Jing Kong,  D. S. Lambrecht,  
 WanZhen Liang,  C. Ochsenfeld,  V. A. Rassolov,  L. V. Slipchenko,  
 J. E. Subotnik,  T. Van Voorhis,  J. M. Herbert,  A. I. Krylov,  
 P. M. W. Gill,  M. Head-Gordon

 Contributors to earlier versions of Q-Chem not listed above: 
 R. D. Adamson,  B. Austin,  J. Baker,  G. J. O. Beran,  K. Brandhorst,  
 S. T. Brown,  E. F. C. Byrd,  A. K. Chakraborty,  C.-L. Cheng,  
 Siu Hung Chien,  D. M. Chipman,  D. L. Crittenden,  H. Dachsel,  
 R. J. Doerksen,  A. D. Dutoi,  L. Fusti-Molnar,  W. A. Goddard III,  
 A. Golubeva-Zadorozhnaya,  S. R. Gwaltney,  G. Hawkins,  A. Heyden,  
 S. Hirata,  G. Kedziora,  F. J. Keil,  C. Kelley,  Jihan Kim,  R. A. King,  
 R. Z. Khaliullin,  P. P. Korambath,  W. Kurlancheek,  A. M. Lee,  M. S. Lee,  
 S. V. Levchenko,  Ching Yeh Lin,  D. Liotard,  R. C. Lochan,  I. Lotan,  
 P. E. Maslen,  N. Nair,  D. P. O'Neill,  D. Neuhauser,  E. Neuscamman,  
 C. M. Oana,  R. Olson,  B. Peters,  R. Peverati,  P. A. Pieniazek,  
 Y. M. Rhee,  J. Ritchie,  M. A. Rohrdanz,  E. Rosta,  N. J. Russ,  
 H. F. Schaefer III,  N. E. Schultz,  N. Shenvi,  A. C. Simmonett,  A. Sodt,  
 D. Stuck,  K. S. Thanthiriwatte,  V. Vanovschi,  Tao Wang,  A. Warshel,  
 C. F. Williams,  Q. Wu,  X. Xu,  W. Zhang

 Please cite Q-Chem as follows:
 Y. Shao et al., Mol. Phys. 113, 184-215 (2015)
 DOI: 10.1080/00268976.2014.952696

 Q-Chem 5.2.1 for Intel X86 EM64T Linux

 Parts of Q-Chem use Armadillo 8.300.2 (Tropical Shenanigans).
 http://arma.sourceforge.net/

 Q-Chem begins on Mon Jan 13 04:52:24 2020  

Host: 
0

     Scratch files written to /scratch/taweetham/qchem12018//
NAlpha2: 178
NElect   178
Mult     1

 Q-Chem warning in module libgen/rem_setup.C, line 2168:

 Setting Thresh to 1e-14


Checking the input file for inconsistencies... 	...done.

--------------------------------------------------------------
User input:
--------------------------------------------------------------
$MOLECULE
0 1
C 
C  1 1.394960
Cl  2 CCl 1 119.528007
C  2 1.386606 1 120.846377 3 178.766605 0
Cl  4 CCl 2 119.698148 1 -179.612229 0
C  4 1.387279 2 120.235871 1 -0.083363 0
H  6 CH 4 120.254637 2 -179.958574 0
C  6 1.387279 4 119.490737 2 0.041992 0
Cl  8 CCl 6 120.064298 4 179.568218 0
C  8 1.386606 6 120.235863 4 0.041336 0
Cl  10 CCl 8 119.614146 6 178.681836 0
C  1 1.488550 2 120.827489 3 1.275929 0
C  12 1.394960 1 120.827496 2 44.635695 0
H  13 CH 12 119.528011 1 1.275194 0
C  13 1.386606 12 120.846392 1 -179.957497 0
Cl  15 CCl 13 119.698155 12 -179.612829 0
C  15 1.387278 13 120.235860 12 -0.083872 0
Cl  17 CCl 15 120.254633 13 -179.958492 0
C  17 1.387279 15 119.490737 13 0.041666 0
H  19 CH 17 120.064293 15 179.568399 0
C  19 1.386606 17 120.235874 15 0.041790 0
H  21 CH 19 119.614152 17 178.681599 0

CH=1.08273
CCl=1.75400
$END

$REM
   JOB_TYPE	OPTIMIZATION
   BASIS	6-311++G**
   METHOD	B3LYP
   SYM_IGNORE	TRUE
   SCF_GUESS_ALWAYS     TRUE
   SYM_IGNORE   TRUE
   S2THRESH     15
   THRESH       15
$END

--------------------------------------------------------------
 ----------------------------------------------------------------
             Standard Nuclear Orientation (Angstroms)
    I     Atom           X                Y                Z
 ----------------------------------------------------------------
    1      C       0.0000000000     0.0000000000     0.0000000000
    2      C       0.0000000000     0.0000000000     1.3949600000
    3      Cl      1.5261815140     0.0000000000     2.2594170471
    4      C      -1.1901880373     0.0256249026     2.1059255403
    5      Cl     -1.1548436435     0.0351778398     3.8595433764
    6      C      -2.4041742747     0.0535064326     1.4351028665
    7      H      -3.3336980403     0.0741960811     1.9899557843
    8      C      -2.4180259722     0.0546630380     0.0478935036
    9      Cl     -3.9445745286     0.0782926128    -0.8155919614
   10      C      -1.2274122092     0.0272853135    -0.6622934626
   11      Cl     -1.2645630159    -0.0058824468    -2.4155862839
   12      C       1.2779219872    -0.0284629571    -0.7628147595
   13      C       2.3095886281    -0.8932703637    -0.3971844912
   14      H       2.1704206894    -1.5663256744     0.4394355459
   15      C       3.5004827568    -0.9194878930    -1.1069450245
   16      Cl      4.7739092873    -2.0261183446    -0.6270805489
   17      C       3.6821124948    -0.0819958503    -2.1978886372
   18      Cl      5.1879324501    -0.1155248115    -3.0967201401
   19      C       2.6636000698     0.7822218600    -2.5724593424
   20      H       2.7980411655     1.4448431951    -3.4181323354
   21      C       1.4736782845     0.8090230106    -1.8610916159
   22      H       0.6936781770     1.5025559907    -2.1490431582
 ----------------------------------------------------------------
 Nuclear Repulsion Energy =        2012.83695440 hartrees
 There are       89 alpha and       89 beta electrons
 Requested basis set is 6-311++G(d,p)
 There are 170 shells and 472 basis functions

 Total QAlloc Memory Limit   2000 MB
 Mega-Array Size       188 MB
 MEM_STATIC part       192 MB
 A cutoff of  1.0D-15 yielded  10865 shell pairs
 There are     91764 function pairs (     98609 Cartesian)
 Smallest overlap matrix eigenvalue = 1.98E-07
 Linear dependence detected in AO basis
 Number of orthogonalized atomic orbitals = 467
 Maximum deviation from orthogonality = 6.136E-10

 Scale SEOQF with 1.000000e-02/1.000000e-01/1.000000e-01

 Standard Electronic Orientation quadrupole field applied
 Nucleus-field energy     =    -0.0000000729 hartrees
 Guess from superposition of atomic densities
 Warning:  Energy on first SCF cycle will be non-variational
 SAD guess density has 178.000000 electrons

 -----------------------------------------------------------------------
  General SCF calculation program by
  Eric Jon Sundstrom, Paul Horn, Yuezhi Mao, Dmitri Zuev, Alec White,
  David Stuck, Shaama M.S., Shane Yost, Joonho Lee, David Small,
  Daniel Levine, Susi Lehtola, Hugh Burton, Evgeny Epifanovsky,
  Bang C. Huynh
 -----------------------------------------------------------------------
 Exchange:     0.2000 Hartree-Fock + 0.0800 Slater + 0.7200 B88
 Correlation:  0.1900 VWN1RPA + 0.8100 LYP
 Using SG-1 standard quadrature grid
 A restricted SCF calculation will be
 performed using DIIS
 SCF converges when DIIS error is below 1.0e-08
 ---------------------------------------
  Cycle       Energy         DIIS error
 ---------------------------------------
    1   -3225.4477372996      2.84e-02  
    2   -3220.9897487094      2.14e-03  
    3   -3220.9093101257      2.64e-03  
    4   -3221.1069839845      6.03e-04  
    5   -3221.1157401697      2.95e-04  
    6   -3221.1179773378      1.02e-04  
    7   -3221.1182478075      2.69e-05  
    8   -3221.1182648339      1.09e-05  
    9   -3221.1182680245      2.75e-06  
   10   -3221.1182682239      8.62e-07  
   11   -3221.1182682435      2.26e-07  
   12   -3221.1182682448      1.27e-07  
   13   -3221.1182682450      3.90e-08  
   14   -3221.1182682452      1.27e-08  
   15   -3221.1182682452      5.15e-09  Convergence criterion met
 ---------------------------------------
 SCF time:   CPU 760.74s  wall 761.00s 
 SCF   energy in the final basis set =    -3221.1182682452
 Total energy in the final basis set =    -3221.1182682452

 --------------------------------------------------------------

                    Orbital Energies (a.u.)
 --------------------------------------------------------------

 Alpha MOs
 -- Occupied --
********-101.5817-101.5805-101.5801-101.5696-101.5680 -10.2807 -10.2805
-10.2798 -10.2795 -10.2639 -10.2620 -10.2462 -10.2313 -10.2234 -10.2122
-10.2095 -10.2073  -9.4964  -9.4961  -9.4957  -9.4953  -9.4841  -9.4825
 -7.2613  -7.2609  -7.2604  -7.2601  -7.2513  -7.2509  -7.2506  -7.2505
 -7.2503  -7.2502  -7.2498  -7.2492  -7.2489  -7.2475  -7.2390  -7.2383
 -7.2373  -7.2368  -0.9665  -0.9346  -0.9250  -0.8979  -0.8789  -0.8701
 -0.8627  -0.8475  -0.7990  -0.7712  -0.7517  -0.7495  -0.6742  -0.6510
 -0.6268  -0.6147  -0.5556  -0.5514  -0.5343  -0.5124  -0.4973  -0.4840
 -0.4736  -0.4683  -0.4667  -0.4571  -0.4390  -0.4364  -0.4257  -0.4144
 -0.4056  -0.3996  -0.3832  -0.3643  -0.3622  -0.3616  -0.3560  -0.3503
 -0.3435  -0.3346  -0.3334  -0.3234  -0.3179  -0.2976  -0.2749  -0.2716
 -0.2594
 -- Virtual --
 -0.0809  -0.0605  -0.0515  -0.0426  -0.0298  -0.0219  -0.0162  -0.0102
 -0.0016   0.0083   0.0131   0.0192   0.0253   0.0279   0.0287   0.0394
  0.0456   0.0488   0.0511   0.0565   0.0613   0.0697   0.0708   0.0728
  0.0792   0.0799   0.0828   0.0861   0.0944   0.0946   0.0966   0.1056
  0.1062   0.1099   0.1106   0.1150   0.1191   0.1201   0.1210   0.1275
  0.1297   0.1315   0.1326   0.1361   0.1404   0.1412   0.1439   0.1461
  0.1513   0.1532   0.1598   0.1646   0.1730   0.1798   0.1820   0.1885
  0.1903   0.1942   0.1963   0.1986   0.2049   0.2084   0.2093   0.2135
  0.2149   0.2190   0.2222   0.2240   0.2324   0.2331   0.2389   0.2415
  0.2518   0.2551   0.2571   0.2602   0.2616   0.2695   0.2729   0.2741
  0.2780   0.2816   0.2834   0.2853   0.2926   0.2974   0.3013   0.3062
  0.3118   0.3191   0.3242   0.3342   0.3380   0.3424   0.3463   0.3582
  0.3951   0.4182   0.4268   0.4301   0.4345   0.4393   0.4420   0.4472
  0.4509   0.4533   0.4583   0.4648   0.4762   0.4813   0.4820   0.4904
  0.4935   0.4974   0.5002   0.5156   0.5179   0.5237   0.5392   0.5443
  0.5521   0.5623   0.5665   0.5770   0.5803   0.5905   0.5942   0.6009
  0.6050   0.6124   0.6130   0.6195   0.6227   0.6306   0.6413   0.6500
  0.6601   0.6696   0.6725   0.6781   0.6796   0.6956   0.7003   0.7099
  0.7274   0.7369   0.7481   0.7832   0.7877   0.8019   0.8085   0.8203
  0.8243   0.8307   0.8338   0.8373   0.8413   0.8440   0.8452   0.8483
  0.8508   0.8533   0.8549   0.8615   0.8688   0.8732   0.8841   0.8878
  0.8898   0.8972   0.9016   0.9064   0.9105   0.9154   0.9275   0.9303
  0.9336   0.9365   0.9420   0.9462   0.9511   0.9549   0.9619   0.9674
  0.9754   0.9818   0.9959   0.9972   1.0057   1.0339   1.0390   1.0651
  1.0722   1.0821   1.0935   1.1068   1.1307   1.1513   1.1656   1.1848
  1.1881   1.2130   1.2239   1.2447   1.2484   1.2556   1.2668   1.2696
  1.2810   1.2904   1.2917   1.3054   1.3162   1.3387   1.3572   1.3731
  1.3911   1.4178   1.4568   1.4796   1.5072   1.5158   1.5365   1.5477
  1.5643   1.5779   1.5854   1.6156   1.6241   1.6400   1.6769   1.6914
  1.7074   1.7315   1.7418   1.7567   1.7625   1.7943   1.8222   1.8362
  1.8447   1.8669   1.8741   1.8985   1.9011   1.9175   1.9238   1.9380
  1.9613   1.9690   1.9801   2.0120   2.0354   2.0368   2.0790   2.0968
  2.1182   2.1488   2.1635   2.1868   2.2256   2.2382   2.2455   2.2538
  2.2666   2.2754   2.2860   2.2931   2.3016   2.3096   2.3319   2.3329
  2.3752   2.3928   2.4062   2.4152   2.4268   2.4400   2.4581   2.4677
  2.4980   2.5189   2.5252   2.5404   2.5643   2.5744   2.6003   2.6148
  2.6300   2.6320   2.6429   2.6619   2.6905   2.7259   2.7347   2.7462
  2.7500   2.7576   2.7825   2.8018   2.8238   2.8289   2.8489   2.8601
  2.8813   2.9314   2.9483   2.9683   3.0475   3.0672   3.0874   3.1151
  3.1284   3.1371   3.1697   3.1997   3.2193   3.2377   3.2725   3.3540
  3.3650   3.4335   3.5055   3.5353   3.5672   3.6815   3.7440   3.7807
  3.8700   3.8998   4.0015   4.0799   4.1297   4.3974   4.8042   4.8335
  9.7421   9.7581   9.7706   9.8054   9.8165   9.8205  23.3155  23.5240
 23.7947  23.8780  23.8978  23.9180  23.9647  23.9837  24.0372  24.0705
 24.0871  24.1556  25.7877  25.8038  25.8139  25.8687  25.9179  25.9438
 26.0929  26.1284  26.1579  26.1801  26.2334  26.3164  26.5206  26.5568
 26.6139  26.7473  26.7912  26.9514 215.7344 215.7478 215.7643 215.8030
215.8209 215.8249
 --------------------------------------------------------------

          Ground-State Mulliken Net Atomic Charges

     Atom                 Charge (a.u.)
  ----------------------------------------
      1 C                    -0.655853
      2 C                    -0.990495
      3 Cl                    0.697685
      4 C                     0.627189
      5 Cl                    0.464781
      6 C                    -1.271395
      7 H                     0.211284
      8 C                     0.670913
      9 Cl                    0.463750
     10 C                    -0.952882
     11 Cl                    0.679687
     12 C                     0.951640
     13 C                    -1.279710
     14 H                     0.224211
     15 C                    -0.084575
     16 Cl                    0.626056
     17 C                     0.376936
     18 Cl                    0.494171
     19 C                    -1.010207
     20 H                     0.200336
     21 C                    -0.628566
     22 H                     0.185045
  ----------------------------------------
  Sum of atomic charges =     0.000000

 -----------------------------------------------------------------
                    Cartesian Multipole Moments
 -----------------------------------------------------------------
    Charge (ESU x 10^10)
                -0.0000
    Dipole Moment (Debye)
         X      -1.8956      Y       0.9596      Z       0.1068
       Tot       2.1273
    Quadrupole Moments (Debye-Ang)
        XX    -153.3213     XY       2.3726     YY    -144.5606
        XZ      -0.5665     YZ      -4.4598     ZZ    -144.3595
    Octopole Moments (Debye-Ang^2)
       XXX    -383.5883    XXY      34.4060    XYY    -108.1189
       YYY      80.1312    XXZ      65.5744    XYZ      -9.9579
       YYZ      34.5896    XZZ    -113.0776    YZZ      37.9854
       ZZZ     100.5956
    Hexadecapole Moments (Debye-Ang^3)
      XXXX   -7620.5212   XXXY     463.9980   XXYY   -1363.0633
      XYYY     447.4607   YYYY    -605.1024   XXXZ    1091.4179
      XXYZ     -32.5694   XYYZ     348.4504   YYYZ     -32.1444
      XXZZ   -1880.4985   XYZZ     174.6097   YYZZ    -739.9254
      XZZZ    1031.3137   YZZZ     -55.7155   ZZZZ   -3767.4893
 -----------------------------------------------------------------
 Calculating analytic gradient of the SCF energy
 Gradient of SCF Energy
            1           2           3           4           5           6
    1  -0.0135567  -0.0100969   0.0055044   0.0017794   0.0061183   0.0052467
    2   0.0009646   0.0001795  -0.0053586  -0.0003437  -0.0000554  -0.0000681
    3   0.0071046  -0.0049562  -0.0082940  -0.0094714   0.0037735  -0.0029996
            7           8           9          10          11          12
    1  -0.0010495   0.0093719  -0.0004614  -0.0006186   0.0102499  -0.0005855
    2   0.0000180  -0.0000551  -0.0000642   0.0000214   0.0052384  -0.0003449
    3   0.0006178   0.0029604  -0.0070753   0.0108952  -0.0008050   0.0006182
           13          14          15          16          17          18
    1   0.0028578  -0.0035944  -0.0037202   0.0036392  -0.0073934   0.0041841
    2   0.0077933   0.0008636   0.0069374   0.0005056  -0.0010606  -0.0032109
    3   0.0004098   0.0049871  -0.0038565  -0.0028263   0.0061317   0.0010256
           19          20          21          22
    1   0.0017142  -0.0014237  -0.0027479  -0.0054179
    2  -0.0050565   0.0005454  -0.0069548  -0.0004944
    3   0.0028507  -0.0001017  -0.0011389   0.0001501
 Max gradient component =       1.356E-02
 RMS gradient           =       4.809E-03
 Gradient time:  CPU 256.81 s  wall 256.82 s
 Geometry Optimization Parameters
   NAtoms,    NIC,     NZ,  NCons,   NDum,   NFix, NCnnct, MaxDiis
       22     155      22       0       0       0       0       0


** GEOMETRY OPTIMIZATION IN DELOCALIZED INTERNAL COORDINATES **
   Searching for a Minimum

   Optimization Cycle:   1

                       Coordinates (Angstroms)
     ATOM                X               Y               Z
      1  C         0.0000000000    0.0000000000    0.0000000000
      2  C         0.0000000000    0.0000000000    1.3949600000
      3  Cl        1.5261815140    0.0000000000    2.2594170471
      4  C        -1.1901880373    0.0256249026    2.1059255403
      5  Cl       -1.1548436435    0.0351778398    3.8595433764
      6  C        -2.4041742747    0.0535064326    1.4351028665
      7  H        -3.3336980403    0.0741960811    1.9899557843
      8  C        -2.4180259722    0.0546630380    0.0478935036
      9  Cl       -3.9445745286    0.0782926128   -0.8155919614
     10  C        -1.2274122092    0.0272853135   -0.6622934626
     11  Cl       -1.2645630159   -0.0058824468   -2.4155862839
     12  C         1.2779219872   -0.0284629571   -0.7628147595
     13  C         2.3095886281   -0.8932703637   -0.3971844912
     14  H         2.1704206894   -1.5663256744    0.4394355459
     15  C         3.5004827568   -0.9194878930   -1.1069450245
     16  Cl        4.7739092873   -2.0261183446   -0.6270805489
     17  C         3.6821124948   -0.0819958503   -2.1978886372
     18  Cl        5.1879324501   -0.1155248115   -3.0967201401
     19  C         2.6636000698    0.7822218600   -2.5724593424
     20  H         2.7980411655    1.4448431951   -3.4181323354
     21  C         1.4736782845    0.8090230106   -1.8610916159
     22  H         0.6936781770    1.5025559907   -2.1490431582
   Point Group: c1    Number of degrees of freedom:    60


   Energy is  -3221.118268245


 Attempting to generate delocalized internal coordinates
 Initial Hessian constructed with Jon Baker's OPTIMIZE code

 60 Hessian modes will be used to form the next step
  Hessian Eigenvalues:
     0.010693    0.019215    0.019215    0.023207    0.023207    0.023578
     0.023582    0.023676    0.023682    0.023938    0.023939    0.024090
     0.024090    0.024114    0.024114    0.024135    0.024136    0.024143
     0.024143    0.159962    0.159969    0.159995    0.160000    0.223726
     0.234830    0.234854    0.246104    0.249937    0.249947    0.249991
     0.249992    0.249993    0.250000    0.250000    0.250000    0.250000
     0.250000    0.301033    0.301033    0.301033    0.301033    0.301033
     0.301033    0.336089    0.356665    0.356665    0.356665    0.356665
     0.429778    0.429938    0.431281    0.434586    0.467773    0.467850
     0.472148    0.472159    0.478204    0.478204    0.479142    0.479142

 Minimum search - taking simple RFO step
 Searching for Lamda that Minimizes Along All modes
 Value Taken    Lamda =  -0.03267868
 Calculated Step too Large.  Step scaled by  0.429844
 Step Taken.  Stepsize is  0.300000

                             Maximum     Tolerance    Cnvgd?
         Gradient           0.048716      0.000300      NO
         Displacement       0.266598      0.001200      NO
         Energy change     *********      0.000001      NO


 New Cartesian Coordinates Obtained by Inverse Iteration

 Displacement from previous Coordinates is:  1.146769
 ----------------------------------------------------------------
             Standard Nuclear Orientation (Angstroms)
    I     Atom           X                Y                Z
 ----------------------------------------------------------------
    1      C       0.0065974812     0.0007813374    -0.0032014322
    2      C      -0.0053194238     0.0656815782     1.4027388852
    3      Cl      1.4896501656     0.1994541151     2.3093938119
    4      C      -1.2042858005     0.0924950408     2.1094902651
    5      Cl     -1.2003998296     0.1976100296     3.8576774294
    6      C      -2.4165139049     0.0515875304     1.4416252225
    7      H      -3.3456523293     0.0710799992     1.9957785176
    8      C      -2.4295547625    -0.0146836884     0.0587080414
    9      Cl     -3.9682658612    -0.0882312317    -0.7744671762
   10      C      -1.2376822636    -0.0382334083    -0.6599744966
   11      Cl     -1.3299622758    -0.2033733541    -2.4034041705
   12      C       1.2926812657    -0.0257004115    -0.7703962295
   13      C       2.2913771163    -0.9563698956    -0.4685145568
   14      H       2.1282860055    -1.6888122329     0.3089508859
   15      C       3.4837986494    -0.9862690851    -1.1778391487
   16      Cl      4.6915954185    -2.1874768587    -0.7641641492
   17      C       3.7085228172    -0.0777280541    -2.2078832528
   18      Cl      5.2078584008    -0.0945843662    -3.1138357977
   19      C       2.7277796628     0.8543822961    -2.5180381618
   20      H       2.8976983043     1.5709332903    -3.3115702466
   21      C       1.5347739529     0.8778643480    -1.8103554434
   22      H       0.7970849939     1.6299149569    -2.0513168941
 ----------------------------------------------------------------
 Nuclear Repulsion Energy =        2001.27862194 hartrees
 There are       89 alpha and       89 beta electrons
 Applying Cartesian multipole field
    Component          Value
    ---------          -----
     (2,0,0)        1.00000E-12
     (0,2,0)        2.00000E-11
     (0,0,2)       -3.00000E-11
 Nucleus-field energy     =    -0.0000000721 hartrees
 Requested basis set is 6-311++G(d,p)
 There are 170 shells and 472 basis functions
 A cutoff of  1.0D-15 yielded  10827 shell pairs
 There are     91432 function pairs (     98251 Cartesian)
 Smallest overlap matrix eigenvalue = 2.21E-07
 Linear dependence detected in AO basis
 Number of orthogonalized atomic orbitals = 467
 Maximum deviation from orthogonality = 8.099E-10
 Guess from superposition of atomic densities
 Warning:  Energy on first SCF cycle will be non-variational
 SAD guess density has 178.000000 electrons

 -----------------------------------------------------------------------
  General SCF calculation program by
  Eric Jon Sundstrom, Paul Horn, Yuezhi Mao, Dmitri Zuev, Alec White,
  David Stuck, Shaama M.S., Shane Yost, Joonho Lee, David Small,
  Daniel Levine, Susi Lehtola, Hugh Burton, Evgeny Epifanovsky,
  Bang C. Huynh
 -----------------------------------------------------------------------
 Exchange:     0.2000 Hartree-Fock + 0.0800 Slater + 0.7200 B88
 Correlation:  0.1900 VWN1RPA + 0.8100 LYP
 Using SG-1 standard quadrature grid
 A restricted SCF calculation will be
 performed using DIIS
 SCF converges when DIIS error is below 1.0e-08
 ---------------------------------------
  Cycle       Energy         DIIS error
 ---------------------------------------
    1   -3225.3595810853      2.82e-02  
    2   -3221.0004811939      2.12e-03  
    3   -3220.9238927385      2.60e-03  
    4   -3221.1158128022      5.80e-04  
    5   -3221.1239561783      2.82e-04  
    6   -3221.1259866559      1.03e-04  
    7   -3221.1262581016      2.90e-05  
    8   -3221.1262788536      1.10e-05  
    9   -3221.1262820865      2.68e-06  
   10   -3221.1262822739      8.73e-07  
   11   -3221.1262822940      2.41e-07  
   12   -3221.1262822952      1.33e-07  
   13   -3221.1262822958      3.73e-08  
   14   -3221.1262822960      1.45e-08  
   15   -3221.1262822959      5.26e-09  Convergence criterion met
 ---------------------------------------
 SCF time:   CPU 750.65s  wall 751.00s 
 SCF   energy in the final basis set =    -3221.1262822959
 Total energy in the final basis set =    -3221.1262822959

 --------------------------------------------------------------

                    Orbital Energies (a.u.)
 --------------------------------------------------------------

 Alpha MOs
 -- Occupied --
********-101.5809-101.5802-101.5799-101.5708-101.5694 -10.2813 -10.2812
-10.2793 -10.2792 -10.2654 -10.2641 -10.2498 -10.2296 -10.2267 -10.2141
-10.2110 -10.2093  -9.4957  -9.4954  -9.4950  -9.4947  -9.4853  -9.4839
 -7.2606  -7.2602  -7.2598  -7.2596  -7.2506  -7.2503  -7.2501  -7.2499
 -7.2498  -7.2497  -7.2496  -7.2492  -7.2488  -7.2486  -7.2401  -7.2395
 -7.2387  -7.2381  -0.9635  -0.9347  -0.9239  -0.8956  -0.8772  -0.8724
 -0.8634  -0.8452  -0.7981  -0.7712  -0.7507  -0.7467  -0.6739  -0.6496
 -0.6251  -0.6149  -0.5536  -0.5512  -0.5328  -0.5140  -0.4979  -0.4830
 -0.4718  -0.4675  -0.4646  -0.4567  -0.4387  -0.4368  -0.4255  -0.4128
 -0.4053  -0.3981  -0.3804  -0.3632  -0.3629  -0.3622  -0.3578  -0.3508
 -0.3433  -0.3334  -0.3319  -0.3242  -0.3206  -0.2954  -0.2768  -0.2701
 -0.2617
 -- Virtual --
 -0.0794  -0.0608  -0.0499  -0.0443  -0.0348  -0.0226  -0.0142  -0.0102
 -0.0012   0.0079   0.0126   0.0184   0.0260   0.0272   0.0282   0.0387
  0.0448   0.0481   0.0516   0.0568   0.0601   0.0699   0.0707   0.0721
  0.0785   0.0801   0.0827   0.0849   0.0931   0.0949   0.0975   0.1037
  0.1060   0.1084   0.1102   0.1149   0.1178   0.1189   0.1200   0.1262
  0.1286   0.1296   0.1300   0.1343   0.1411   0.1418   0.1436   0.1456
  0.1499   0.1524   0.1581   0.1626   0.1709   0.1771   0.1801   0.1864
  0.1908   0.1927   0.1947   0.1974   0.2019   0.2075   0.2094   0.2114
  0.2149   0.2178   0.2216   0.2253   0.2301   0.2337   0.2400   0.2418
  0.2507   0.2534   0.2571   0.2583   0.2631   0.2678   0.2738   0.2747
  0.2759   0.2812   0.2819   0.2855   0.2901   0.2947   0.2963   0.3040
  0.3093   0.3142   0.3273   0.3340   0.3365   0.3407   0.3447   0.3581
  0.3951   0.4158   0.4266   0.4286   0.4330   0.4393   0.4410   0.4456
  0.4504   0.4510   0.4582   0.4637   0.4769   0.4807   0.4822   0.4911
  0.4939   0.4970   0.4979   0.5069   0.5224   0.5233   0.5416   0.5452
  0.5599   0.5633   0.5665   0.5727   0.5825   0.5888   0.5938   0.6038
  0.6045   0.6078   0.6097   0.6195   0.6224   0.6361   0.6481   0.6538
  0.6596   0.6695   0.6724   0.6789   0.6812   0.6912   0.7010   0.7052
  0.7182   0.7411   0.7471   0.7801   0.7882   0.7996   0.8118   0.8222
  0.8241   0.8276   0.8340   0.8390   0.8404   0.8442   0.8448   0.8467
  0.8498   0.8510   0.8525   0.8614   0.8679   0.8753   0.8782   0.8831
  0.8864   0.8962   0.8989   0.9084   0.9118   0.9230   0.9289   0.9310
  0.9344   0.9371   0.9419   0.9448   0.9527   0.9535   0.9564   0.9597
  0.9724   0.9809   0.9838   0.9943   1.0013   1.0153   1.0318   1.0467
  1.0583   1.0753   1.0908   1.1053   1.1255   1.1488   1.1605   1.1791
  1.1896   1.2108   1.2231   1.2451   1.2462   1.2551   1.2614   1.2700
  1.2805   1.2838   1.2930   1.3052   1.3089   1.3440   1.3522   1.3671
  1.3804   1.4242   1.4519   1.4775   1.5086   1.5149   1.5363   1.5485
  1.5622   1.5770   1.5825   1.6102   1.6223   1.6428   1.6759   1.6917
  1.7025   1.7287   1.7347   1.7528   1.7583   1.7922   1.8202   1.8280
  1.8444   1.8675   1.8715   1.8878   1.8994   1.9130   1.9191   1.9350
  1.9560   1.9639   1.9761   2.0054   2.0297   2.0370   2.0742   2.0928
  2.1200   2.1421   2.1523   2.1821   2.2203   2.2368   2.2437   2.2542
  2.2639   2.2729   2.2824   2.2930   2.2958   2.3065   2.3259   2.3312
  2.3715   2.3919   2.4031   2.4098   2.4204   2.4351   2.4576   2.4634
  2.4969   2.5157   2.5218   2.5350   2.5602   2.5705   2.5943   2.6097
  2.6190   2.6329   2.6488   2.6603   2.6808   2.7236   2.7340   2.7396
  2.7463   2.7520   2.7824   2.7963   2.8016   2.8233   2.8402   2.8565
  2.8782   2.9174   2.9432   2.9694   3.0402   3.0627   3.0787   3.1053
  3.1198   3.1245   3.1617   3.1905   3.2099   3.2249   3.2615   3.3474
  3.3559   3.4290   3.4993   3.5275   3.5598   3.6786   3.7417   3.7765
  3.8651   3.8949   3.9932   4.0722   4.1240   4.3766   4.7939   4.8296
  9.7387   9.7598   9.7705   9.8023   9.8131   9.8192  23.3201  23.5195
 23.7835  23.8626  23.8898  23.9068  23.9475  23.9570  24.0242  24.0661
 24.0857  24.1466  25.7851  25.8021  25.8113  25.8688  25.9107  25.9230
 26.0923  26.1097  26.1582  26.1758  26.2066  26.2735  26.5122  26.5424
 26.5941  26.7326  26.7772  26.9233 215.7308 215.7498 215.7640 215.7993
215.8158 215.8214
 --------------------------------------------------------------

          Ground-State Mulliken Net Atomic Charges

     Atom                 Charge (a.u.)
  ----------------------------------------
      1 C                    -0.590218
      2 C                    -0.905189
      3 Cl                    0.688815
      4 C                     0.541950
      5 Cl                    0.463871
      6 C                    -1.329849
      7 H                     0.212633
      8 C                     0.567711
      9 Cl                    0.465906
     10 C                    -0.856602
     11 Cl                    0.665172
     12 C                     0.758784
     13 C                    -1.248413
     14 H                     0.229555
     15 C                    -0.018097
     16 Cl                    0.614561
     17 C                     0.332948
     18 Cl                    0.495303
     19 C                    -0.976873
     20 H                     0.202391
     21 C                    -0.506848
     22 H                     0.192490
  ----------------------------------------
  Sum of atomic charges =     0.000000

 -----------------------------------------------------------------
                    Cartesian Multipole Moments
 -----------------------------------------------------------------
    Charge (ESU x 10^10)
                -0.0000
    Dipole Moment (Debye)
         X      -1.7285      Y       1.0226      Z       0.1085
       Tot       2.0113
    Quadrupole Moments (Debye-Ang)
        XX    -152.7129     XY       2.6036     YY    -144.0539
        XZ      -0.8257     YZ      -4.7314     ZZ    -144.9260
    Octopole Moments (Debye-Ang^2)
       XXX    -374.0712    XXY      37.2502    XYY    -104.2799
       YYY      85.5119    XXZ      64.5764    XYZ     -10.8412
       YYZ      34.4652    XZZ    -110.8069    YZZ      39.7075
       ZZZ     105.5979
    Hexadecapole Moments (Debye-Ang^3)
      XXXX   -7621.8956   XXXY     445.8317   XXYY   -1373.3799
      XYYY     419.7841   YYYY    -680.7761   XXXZ    1130.5589
      XXYZ     -60.8307   XYYZ     361.6542   YYYZ    -118.4589
      XXZZ   -1881.3722   XYZZ     172.1032   YYZZ    -754.8875
      XZZZ    1080.3969   YZZZ    -128.7191   ZZZZ   -3797.5363
 -----------------------------------------------------------------
 Calculating analytic gradient of the SCF energy
 Gradient of SCF Energy
            1           2           3           4           5           6
    1  -0.0055441  -0.0068118   0.0005535   0.0002143   0.0043918   0.0041020
    2   0.0006235  -0.0028115  -0.0004579  -0.0003813   0.0003776  -0.0000577
    3   0.0027396  -0.0005868   0.0025107  -0.0065496   0.0023694  -0.0023595
            7           8           9          10          11          12
    1  -0.0007194   0.0060214   0.0000326  -0.0028185  -0.0020972  -0.0005191
    2  -0.0000263   0.0002641  -0.0005502   0.0028431   0.0007134  -0.0002659
    3   0.0004163   0.0029093  -0.0049239   0.0061001  -0.0016913   0.0008230
           13          14          15          16          17          18
    1   0.0057204  -0.0014162  -0.0031841   0.0025421  -0.0055064   0.0029965
    2   0.0036521   0.0005084   0.0045174  -0.0003176  -0.0000301  -0.0017231
    3  -0.0008350  -0.0003888  -0.0017155  -0.0010937   0.0033831  -0.0002297
           19          20          21          22
    1   0.0017812  -0.0008887   0.0007454   0.0004044
    2  -0.0033821   0.0005270  -0.0034998  -0.0005230
    3   0.0014039  -0.0000080  -0.0033603   0.0010868
 Max gradient component =       6.812E-03
 RMS gradient           =       2.780E-03
 Gradient time:  CPU 255.51 s  wall 255.52 s
 Geometry Optimization Parameters
   NAtoms,    NIC,     NZ,  NCons,   NDum,   NFix, NCnnct, MaxDiis
       22     155      22       0       0       0       0       0

 Cartesian Hessian Update
 Hessian updated using BFGS update


** GEOMETRY OPTIMIZATION IN DELOCALIZED INTERNAL COORDINATES **
   Searching for a Minimum

   Optimization Cycle:   2

                       Coordinates (Angstroms)
     ATOM                X               Y               Z
      1  C         0.0065974812    0.0007813374   -0.0032014322
      2  C        -0.0053194238    0.0656815782    1.4027388852
      3  Cl        1.4896501656    0.1994541151    2.3093938119
      4  C        -1.2042858005    0.0924950408    2.1094902651
      5  Cl       -1.2003998296    0.1976100296    3.8576774294
      6  C        -2.4165139049    0.0515875304    1.4416252225
      7  H        -3.3456523293    0.0710799992    1.9957785176
      8  C        -2.4295547625   -0.0146836884    0.0587080414
      9  Cl       -3.9682658612   -0.0882312317   -0.7744671762
     10  C        -1.2376822636   -0.0382334083   -0.6599744966
     11  Cl       -1.3299622758   -0.2033733541   -2.4034041705
     12  C         1.2926812657   -0.0257004115   -0.7703962295
     13  C         2.2913771163   -0.9563698956   -0.4685145568
     14  H         2.1282860055   -1.6888122329    0.3089508859
     15  C         3.4837986494   -0.9862690851   -1.1778391487
     16  Cl        4.6915954185   -2.1874768587   -0.7641641492
     17  C         3.7085228172   -0.0777280541   -2.2078832528
     18  Cl        5.2078584008   -0.0945843662   -3.1138357977
     19  C         2.7277796628    0.8543822961   -2.5180381618
     20  H         2.8976983043    1.5709332903   -3.3115702466
     21  C         1.5347739529    0.8778643480   -1.8103554434
     22  H         0.7970849939    1.6299149569   -2.0513168941
   Point Group: c1    Number of degrees of freedom:    60


   Energy is  -3221.126282296

 Hessian updated using BFGS update

 51 Hessian modes will be used to form the next step
  Hessian Eigenvalues:
     0.018045    0.019215    0.019215    0.023206    0.023207    0.023562
     0.023676    0.023681    0.023927    0.023938    0.024090    0.024090
     0.024114    0.024114    0.024129    0.024135    0.024142    0.024143
     0.033900    0.159258    0.159972    0.160000    0.160165    0.222508
     0.225423    0.234845    0.236496    0.246202    0.249947    0.249990
     0.249993    0.249995    0.249999    0.299091    0.300329    0.308654
     0.352976    0.356588    0.366553    0.427658    0.430486    0.434585
     0.458999    0.467823    0.467878    0.468984    0.473645    0.478048
     0.478204    0.479142    0.555493

 Minimum search - taking simple RFO step
 Searching for Lamda that Minimizes Along All modes
 Value Taken    Lamda =  -0.00482740
 Calculated Step too Large.  Step scaled by  0.919077
 Step Taken.  Stepsize is  0.300000

                             Maximum     Tolerance    Cnvgd?
         Gradient           0.017977      0.000300      NO
         Displacement       0.236191      0.001200      NO
         Energy change     -0.008014      0.000001      NO


 New Cartesian Coordinates Obtained by Inverse Iteration

 Displacement from previous Coordinates is:  1.009935
 ----------------------------------------------------------------
             Standard Nuclear Orientation (Angstroms)
    I     Atom           X                Y                Z
 ----------------------------------------------------------------
    1      C       0.0145325921    -0.0004273030    -0.0042754330
    2      C       0.0074915301     0.1396786458     1.3958884924
    3      Cl      1.5187257786     0.3528219262     2.2527397315
    4      C      -1.1992771502     0.1622068379     2.1055958140
    5      Cl     -1.2497655328     0.3433174348     3.8430867061
    6      C      -2.4084096796     0.0512307286     1.4352069133
    7      H      -3.3373330463     0.0722169377     1.9874709824
    8      C      -2.4233095439    -0.0868599023     0.0553583429
    9      Cl     -3.9785017509    -0.2324417908    -0.7287038070
   10      C      -1.2225515398    -0.1161897970    -0.6642544488
   11      Cl     -1.2576310053    -0.3685351612    -2.3959687098
   12      C       1.2928266756    -0.0230650639    -0.7679849671
   13      C       2.2466893371    -1.0135938729    -0.5204106666
   14      H       2.0597939067    -1.7825045600     0.2176142349
   15      C       3.4404048232    -1.0458380368    -1.2315137396
   16      Cl      4.5838077147    -2.3247368908    -0.8860515874
   17      C       3.7041169142    -0.0725632570    -2.2000783637
   18      Cl      5.1944400123    -0.0690428893    -3.1122806402
   19      C       2.7595395618     0.9197028452    -2.4478713043
   20      H       2.9646060908     1.6757289770    -3.1946878260
   21      C       1.5635139779     0.9416531257    -1.7437213832
   22      H       0.8463581165     1.7275630015    -1.9457564379
 ----------------------------------------------------------------
 Nuclear Repulsion Energy =        2000.27778259 hartrees
 There are       89 alpha and       89 beta electrons
 Applying Cartesian multipole field
    Component          Value
    ---------          -----
     (2,0,0)        1.00000E-12
     (0,2,0)        2.00000E-11
     (0,0,2)       -3.00000E-11
 Nucleus-field energy     =    -0.0000000698 hartrees
 Requested basis set is 6-311++G(d,p)
 There are 170 shells and 472 basis functions
 A cutoff of  1.0D-15 yielded  10845 shell pairs
 There are     91654 function pairs (     98478 Cartesian)
 Smallest overlap matrix eigenvalue = 2.22E-07
 Linear dependence detected in AO basis
 Number of orthogonalized atomic orbitals = 467
 Maximum deviation from orthogonality = 5.926E-10
 Guess from superposition of atomic densities
 Warning:  Energy on first SCF cycle will be non-variational
 SAD guess density has 178.000000 electrons

 -----------------------------------------------------------------------
  General SCF calculation program by
  Eric Jon Sundstrom, Paul Horn, Yuezhi Mao, Dmitri Zuev, Alec White,
  David Stuck, Shaama M.S., Shane Yost, Joonho Lee, David Small,
  Daniel Levine, Susi Lehtola, Hugh Burton, Evgeny Epifanovsky,
  Bang C. Huynh
 -----------------------------------------------------------------------
 Exchange:     0.2000 Hartree-Fock + 0.0800 Slater + 0.7200 B88
 Correlation:  0.1900 VWN1RPA + 0.8100 LYP
 Using SG-1 standard quadrature grid
 A restricted SCF calculation will be
 performed using DIIS
 SCF converges when DIIS error is below 1.0e-08
 ---------------------------------------
  Cycle       Energy         DIIS error
 ---------------------------------------
    1   -3225.3369128830      2.82e-02  
    2   -3221.0020741028      2.13e-03  
    3   -3220.9196351408      2.64e-03  
    4   -3221.1174374367      6.07e-04  
    5   -3221.1263061600      2.98e-04  
    6   -3221.1286006894      1.01e-04  
    7   -3221.1288591961      3.03e-05  
    8   -3221.1288826035      1.08e-05  
    9   -3221.1288857409      2.70e-06  
   10   -3221.1288859294      8.89e-07  
   11   -3221.1288859504      2.45e-07  
   12   -3221.1288859518      1.30e-07  
   13   -3221.1288859522      3.81e-08  
   14   -3221.1288859523      1.60e-08  
   15   -3221.1288859525      5.38e-09  Convergence criterion met
 ---------------------------------------
 SCF time:   CPU 755.87s  wall 756.00s 
 SCF   energy in the final basis set =    -3221.1288859525
 Total energy in the final basis set =    -3221.1288859525

 --------------------------------------------------------------

                    Orbital Energies (a.u.)
 --------------------------------------------------------------

 Alpha MOs
 -- Occupied --
********-101.5814-101.5804-101.5802-101.5711-101.5702 -10.2815 -10.2815
-10.2796 -10.2795 -10.2660 -10.2651 -10.2471 -10.2287 -10.2253 -10.2143
-10.2115 -10.2098  -9.4961  -9.4959  -9.4951  -9.4949  -9.4856  -9.4847
 -7.2610  -7.2606  -7.2599  -7.2598  -7.2510  -7.2507  -7.2504  -7.2503
 -7.2502  -7.2500  -7.2498  -7.2496  -7.2493  -7.2488  -7.2405  -7.2399
 -7.2395  -7.2389  -0.9618  -0.9342  -0.9221  -0.8977  -0.8793  -0.8743
 -0.8633  -0.8430  -0.7974  -0.7709  -0.7491  -0.7451  -0.6728  -0.6486
 -0.6256  -0.6138  -0.5523  -0.5504  -0.5319  -0.5154  -0.4985  -0.4836
 -0.4715  -0.4666  -0.4634  -0.4564  -0.4387  -0.4369  -0.4257  -0.4113
 -0.4040  -0.3992  -0.3801  -0.3645  -0.3632  -0.3614  -0.3571  -0.3474
 -0.3423  -0.3356  -0.3321  -0.3267  -0.3224  -0.2925  -0.2775  -0.2686
 -0.2623
 -- Virtual --
 -0.0758  -0.0617  -0.0485  -0.0438  -0.0389  -0.0216  -0.0126  -0.0101
 -0.0013   0.0075   0.0129   0.0179   0.0253   0.0271   0.0280   0.0385
  0.0444   0.0480   0.0522   0.0575   0.0593   0.0685   0.0700   0.0732
  0.0775   0.0805   0.0820   0.0849   0.0925   0.0954   0.0981   0.1029
  0.1059   0.1087   0.1094   0.1147   0.1173   0.1183   0.1202   0.1251
  0.1265   0.1287   0.1300   0.1337   0.1404   0.1422   0.1435   0.1444
  0.1477   0.1520   0.1572   0.1591   0.1704   0.1775   0.1795   0.1866
  0.1893   0.1938   0.1952   0.1976   0.2011   0.2066   0.2078   0.2130
  0.2147   0.2175   0.2221   0.2271   0.2304   0.2351   0.2397   0.2416
  0.2498   0.2550   0.2575   0.2595   0.2645   0.2662   0.2700   0.2742
  0.2768   0.2812   0.2829   0.2849   0.2859   0.2882   0.2941   0.3038
  0.3063   0.3083   0.3274   0.3339   0.3373   0.3400   0.3449   0.3563
  0.3928   0.4150   0.4246   0.4289   0.4335   0.4393   0.4403   0.4464
  0.4484   0.4524   0.4600   0.4646   0.4776   0.4789   0.4833   0.4894
  0.4921   0.4963   0.4986   0.5052   0.5221   0.5264   0.5409   0.5474
  0.5605   0.5651   0.5723   0.5746   0.5862   0.5899   0.5952   0.6028
  0.6044   0.6046   0.6127   0.6197   0.6225   0.6328   0.6513   0.6588
  0.6618   0.6677   0.6710   0.6803   0.6830   0.6900   0.6932   0.7088
  0.7178   0.7464   0.7475   0.7777   0.7869   0.7938   0.8218   0.8231
  0.8283   0.8302   0.8335   0.8387   0.8418   0.8426   0.8443   0.8478
  0.8491   0.8502   0.8552   0.8611   0.8639   0.8713   0.8787   0.8824
  0.8876   0.8947   0.8999   0.9071   0.9152   0.9198   0.9256   0.9280
  0.9332   0.9342   0.9409   0.9460   0.9516   0.9552   0.9599   0.9641
  0.9740   0.9800   0.9873   0.9933   1.0013   1.0098   1.0296   1.0472
  1.0566   1.0791   1.0887   1.1048   1.1344   1.1467   1.1556   1.1732
  1.1893   1.2158   1.2220   1.2458   1.2484   1.2595   1.2628   1.2713
  1.2790   1.2832   1.2944   1.3059   1.3152   1.3456   1.3555   1.3682
  1.3853   1.4251   1.4447   1.4798   1.5138   1.5169   1.5398   1.5492
  1.5665   1.5770   1.5857   1.6104   1.6161   1.6511   1.6721   1.6935
  1.6967   1.7269   1.7382   1.7511   1.7571   1.7929   1.8209   1.8233
  1.8427   1.8591   1.8696   1.8840   1.9013   1.9179   1.9221   1.9351
  1.9542   1.9641   1.9758   2.0043   2.0245   2.0373   2.0755   2.0949
  2.1220   2.1405   2.1528   2.1807   2.2203   2.2343   2.2425   2.2521
  2.2613   2.2695   2.2767   2.2911   2.2948   2.3036   2.3290   2.3354
  2.3678   2.3870   2.4130   2.4157   2.4210   2.4374   2.4565   2.4585
  2.4946   2.5170   2.5216   2.5326   2.5559   2.5668   2.5944   2.6109
  2.6162   2.6356   2.6574   2.6654   2.6814   2.7234   2.7252   2.7333
  2.7454   2.7480   2.7798   2.7885   2.7925   2.8200   2.8373   2.8526
  2.8722   2.9138   2.9533   2.9777   3.0384   3.0634   3.0770   3.1093
  3.1165   3.1259   3.1591   3.1909   3.2133   3.2242   3.2552   3.3460
  3.3543   3.4304   3.5034   3.5235   3.5581   3.6833   3.7494   3.7766
  3.8623   3.8893   3.9984   4.0702   4.1240   4.3542   4.7925   4.8285
  9.7462   9.7639   9.7776   9.8000   9.8081   9.8197  23.3280  23.5267
 23.7831  23.8528  23.8887  23.8956  23.9257  23.9512  24.0215  24.0641
 24.0774  24.1443  25.7838  25.7978  25.8070  25.8692  25.9116  25.9149
 26.0906  26.1100  26.1528  26.1652  26.1992  26.2918  26.5098  26.5350
 26.5773  26.7377  26.7751  26.9352 215.7387 215.7543 215.7719 215.7965
215.8100 215.8214
 --------------------------------------------------------------

          Ground-State Mulliken Net Atomic Charges

     Atom                 Charge (a.u.)
  ----------------------------------------
      1 C                    -0.416308
      2 C                    -0.696966
      3 Cl                    0.657529
      4 C                     0.344779
      5 Cl                    0.469358
      6 C                    -1.453651
      7 H                     0.215560
      8 C                     0.346871
      9 Cl                    0.470947
     10 C                    -0.652846
     11 Cl                    0.638118
     12 C                     0.721571
     13 C                    -1.307448
     14 H                     0.234198
     15 C                     0.012204
     16 Cl                    0.606814
     17 C                     0.294132
     18 Cl                    0.494740
     19 C                    -0.895181
     20 H                     0.204862
     21 C                    -0.485183
     22 H                     0.195900
  ----------------------------------------
  Sum of atomic charges =     0.000000

 -----------------------------------------------------------------
                    Cartesian Multipole Moments
 -----------------------------------------------------------------
    Charge (ESU x 10^10)
                 0.0000
    Dipole Moment (Debye)
         X      -1.6523      Y       1.0711      Z       0.1559
       Tot       1.9752
    Quadrupole Moments (Debye-Ang)
        XX    -152.2464     XY       2.7075     YY    -143.6430
        XZ      -1.0089     YZ      -4.9853     ZZ    -145.5470
    Octopole Moments (Debye-Ang^2)
       XXX    -370.2315    XXY      39.8700    XYY    -102.3732
       YYY      90.0941    XXZ      65.9889    XYZ     -11.3263
       YYZ      35.4697    XZZ    -110.6625    YZZ      40.7640
       ZZZ     112.3084
    Hexadecapole Moments (Debye-Ang^3)
      XXXX   -7520.0998   XXXY     425.9567   XXYY   -1369.6851
      XYYY     391.2744   YYYY    -766.2773   XXXZ    1162.3150
      XXYZ     -85.4036   XYYZ     372.2135   YYYZ    -191.9354
      XXZZ   -1861.1398   XYZZ     165.4902   YYZZ    -761.5419
      XZZZ    1112.1110   YZZZ    -192.4513   ZZZZ   -3767.6515
 -----------------------------------------------------------------
 Calculating analytic gradient of the SCF energy
 Gradient of SCF Energy
            1           2           3           4           5           6
    1   0.0011066  -0.0008385   0.0023343  -0.0011911  -0.0010517  -0.0005565
    2   0.0001253  -0.0020298  -0.0001915  -0.0002878   0.0001424   0.0000384
    3  -0.0008013  -0.0018022  -0.0008712  -0.0013833   0.0012318   0.0003141
            7           8           9          10          11          12
    1  -0.0001139   0.0006970  -0.0015782   0.0012071   0.0020988  -0.0027163
    2  -0.0000498   0.0002105  -0.0000589   0.0020332   0.0001666   0.0001989
    3   0.0000738   0.0018667   0.0002824   0.0015837  -0.0016572   0.0015720
           13          14          15          16          17          18
    1   0.0031088  -0.0002567  -0.0019270   0.0006254  -0.0013342   0.0007338
    2   0.0009606  -0.0004051   0.0008978  -0.0007952   0.0005889   0.0000441
    3   0.0010687  -0.0000683   0.0008198   0.0002123   0.0002401  -0.0004716
           19          20          21          22
    1   0.0008213  -0.0006316  -0.0005986   0.0000611
    2  -0.0006410   0.0002331  -0.0016427   0.0004619
    3  -0.0000757   0.0000733  -0.0022319   0.0000239
 Max gradient component =       3.109E-03
 RMS gradient           =       1.138E-03
 Gradient time:  CPU 258.68 s  wall 258.69 s
 Geometry Optimization Parameters
   NAtoms,    NIC,     NZ,  NCons,   NDum,   NFix, NCnnct, MaxDiis
       22     155      22       0       0       0       0       0

 Cartesian Hessian Update
 Hessian updated using BFGS update


** GEOMETRY OPTIMIZATION IN DELOCALIZED INTERNAL COORDINATES **
   Searching for a Minimum

   Optimization Cycle:   3

                       Coordinates (Angstroms)
     ATOM                X               Y               Z
      1  C         0.0145325921   -0.0004273030   -0.0042754330
      2  C         0.0074915301    0.1396786458    1.3958884924
      3  Cl        1.5187257786    0.3528219262    2.2527397315
      4  C        -1.1992771502    0.1622068379    2.1055958140
      5  Cl       -1.2497655328    0.3433174348    3.8430867061
      6  C        -2.4084096796    0.0512307286    1.4352069133
      7  H        -3.3373330463    0.0722169377    1.9874709824
      8  C        -2.4233095439   -0.0868599023    0.0553583429
      9  Cl       -3.9785017509   -0.2324417908   -0.7287038070
     10  C        -1.2225515398   -0.1161897970   -0.6642544488
     11  Cl       -1.2576310053   -0.3685351612   -2.3959687098
     12  C         1.2928266756   -0.0230650639   -0.7679849671
     13  C         2.2466893371   -1.0135938729   -0.5204106666
     14  H         2.0597939067   -1.7825045600    0.2176142349
     15  C         3.4404048232   -1.0458380368   -1.2315137396
     16  Cl        4.5838077147   -2.3247368908   -0.8860515874
     17  C         3.7041169142   -0.0725632570   -2.2000783637
     18  Cl        5.1944400123   -0.0690428893   -3.1122806402
     19  C         2.7595395618    0.9197028452   -2.4478713043
     20  H         2.9646060908    1.6757289770   -3.1946878260
     21  C         1.5635139779    0.9416531257   -1.7437213832
     22  H         0.8463581165    1.7275630015   -1.9457564379
   Point Group: c1    Number of degrees of freedom:    60


   Energy is  -3221.128885953

 Hessian updated using BFGS update

 53 Hessian modes will be used to form the next step
  Hessian Eigenvalues:
     0.014002    0.019215    0.019223    0.023199    0.023207    0.023450
     0.023679    0.023682    0.023919    0.023938    0.024089    0.024090
     0.024114    0.024114    0.024131    0.024135    0.024143    0.024160
     0.031930    0.158674    0.159973    0.160000    0.161009    0.222626
     0.230531    0.234848    0.242975    0.247932    0.249948    0.249990
     0.249997    0.250000    0.258651    0.297590    0.300932    0.302073
     0.317036    0.355117    0.356572    0.356666    0.381804    0.424997
     0.430573    0.434599    0.463115    0.467822    0.467933    0.471590
     0.474354    0.478204    0.478445    0.485689    0.611616

 Minimum search - taking simple RFO step
 Searching for Lamda that Minimizes Along All modes
 Value Taken    Lamda =  -0.00132657
 Step Taken.  Stepsize is  0.261194

                             Maximum     Tolerance    Cnvgd?
         Gradient           0.006996      0.000300      NO
         Displacement       0.197440      0.001200      NO
         Energy change     -0.002604      0.000001      NO


 New Cartesian Coordinates Obtained by Inverse Iteration

 Displacement from previous Coordinates is:  0.826911
 ----------------------------------------------------------------
             Standard Nuclear Orientation (Angstroms)
    I     Atom           X                Y                Z
 ----------------------------------------------------------------
    1      C       0.0121837658    -0.0019452354    -0.0070858356
    2      C       0.0097151588     0.2052782574     1.3824183513
    3      Cl      1.5212303487     0.4696133584     2.2153869254
    4      C      -1.1922869370     0.2246583399     2.0953773063
    5      Cl     -1.2340190565     0.4714515134     3.8220856960
    6      C      -2.4000753103     0.0516464027     1.4306937064
    7      H      -3.3279255777     0.0743256221     1.9840372635
    8      C      -2.4167504782    -0.1506780322     0.0562689868
    9      Cl     -3.9633095868    -0.3633001948    -0.7231271903
   10      C      -1.2175180816    -0.1855977641    -0.6610987746
   11      Cl     -1.2397843045    -0.4951018046    -2.3792433734
   12      C       1.2882843147    -0.0226579503    -0.7697970718
   13      C       2.2023126070    -1.0570476830    -0.5717557476
   14      H       1.9907197523    -1.8480637356     0.1370974306
   15      C       3.4003236392    -1.0882402169    -1.2797801531
   16      Cl      4.5033351453    -2.4140240951    -1.0003863720
   17      C       3.6997887979    -0.0689299598    -2.1884029954
   18      Cl      5.1931307032    -0.0620702716    -3.0907187630
   19      C       2.7885407964     0.9682699506    -2.3827281585
   20      H       3.0270645541     1.7546138758    -3.0870579348
   21      C       1.5891235374     0.9899635603    -1.6830219009
   22      H       0.8859839945     1.7981579984    -1.8497594926
 ----------------------------------------------------------------
 Nuclear Repulsion Energy =        2002.36272707 hartrees
 There are       89 alpha and       89 beta electrons
 Applying Cartesian multipole field
    Component          Value
    ---------          -----
     (2,0,0)        1.00000E-12
     (0,2,0)        2.00000E-11
     (0,0,2)       -3.00000E-11
 Nucleus-field energy     =    -0.0000000676 hartrees
 Requested basis set is 6-311++G(d,p)
 There are 170 shells and 472 basis functions
 A cutoff of  1.0D-15 yielded  10848 shell pairs
 There are     91656 function pairs (     98475 Cartesian)
 Smallest overlap matrix eigenvalue = 2.20E-07
 Linear dependence detected in AO basis
 Number of orthogonalized atomic orbitals = 467
 Maximum deviation from orthogonality = 5.801E-10
 Guess from superposition of atomic densities
 Warning:  Energy on first SCF cycle will be non-variational
 SAD guess density has 178.000000 electrons

 -----------------------------------------------------------------------
  General SCF calculation program by
  Eric Jon Sundstrom, Paul Horn, Yuezhi Mao, Dmitri Zuev, Alec White,
  David Stuck, Shaama M.S., Shane Yost, Joonho Lee, David Small,
  Daniel Levine, Susi Lehtola, Hugh Burton, Evgeny Epifanovsky,
  Bang C. Huynh
 -----------------------------------------------------------------------
 Exchange:     0.2000 Hartree-Fock + 0.0800 Slater + 0.7200 B88
 Correlation:  0.1900 VWN1RPA + 0.8100 LYP
 Using SG-1 standard quadrature grid
 A restricted SCF calculation will be
 performed using DIIS
 SCF converges when DIIS error is below 1.0e-08
 ---------------------------------------
  Cycle       Energy         DIIS error
 ---------------------------------------
    1   -3225.3605808955      2.83e-02  
    2   -3221.0022962205      2.13e-03  
    3   -3220.9168577507      2.66e-03  
    4   -3221.1175053538      6.30e-04  
    5   -3221.1271031563      3.05e-04  
    6   -3221.1295245128      1.00e-04  
    7   -3221.1297774401      3.03e-05  
    8   -3221.1298008181      1.09e-05  
    9   -3221.1298039831      2.66e-06  
   10   -3221.1298041640      8.97e-07  
   11   -3221.1298041857      2.36e-07  
   12   -3221.1298041869      1.24e-07  
   13   -3221.1298041874      3.68e-08  
   14   -3221.1298041875      1.59e-08  
   15   -3221.1298041873      5.46e-09  Convergence criterion met
 ---------------------------------------
 SCF time:   CPU 753.93s  wall 754.00s 
 SCF   energy in the final basis set =    -3221.1298041873
 Total energy in the final basis set =    -3221.1298041873

 --------------------------------------------------------------

                    Orbital Energies (a.u.)
 --------------------------------------------------------------

 Alpha MOs
 -- Occupied --
********-101.5814-101.5802-101.5800-101.5709-101.5703 -10.2804 -10.2803
-10.2790 -10.2789 -10.2656 -10.2650 -10.2451 -10.2288 -10.2240 -10.2139
-10.2118 -10.2096  -9.4962  -9.4959  -9.4950  -9.4948  -9.4855  -9.4849
 -7.2611  -7.2607  -7.2597  -7.2597  -7.2510  -7.2507  -7.2503  -7.2502
 -7.2502  -7.2499  -7.2497  -7.2497  -7.2491  -7.2487  -7.2403  -7.2397
 -7.2397  -7.2391  -0.9622  -0.9344  -0.9230  -0.8980  -0.8798  -0.8746
 -0.8638  -0.8430  -0.7969  -0.7705  -0.7483  -0.7454  -0.6726  -0.6482
 -0.6256  -0.6131  -0.5520  -0.5505  -0.5315  -0.5168  -0.4982  -0.4836
 -0.4722  -0.4659  -0.4631  -0.4567  -0.4388  -0.4370  -0.4261  -0.4114
 -0.4034  -0.3997  -0.3790  -0.3648  -0.3628  -0.3606  -0.3574  -0.3473
 -0.3423  -0.3354  -0.3320  -0.3267  -0.3224  -0.2899  -0.2780  -0.2683
 -0.2634
 -- Virtual --
 -0.0722  -0.0610  -0.0477  -0.0436  -0.0419  -0.0211  -0.0116  -0.0101
 -0.0011   0.0077   0.0135   0.0177   0.0256   0.0273   0.0282   0.0385
  0.0444   0.0482   0.0531   0.0582   0.0594   0.0673   0.0695   0.0741
  0.0771   0.0807   0.0813   0.0855   0.0921   0.0950   0.0979   0.1030
  0.1061   0.1080   0.1092   0.1142   0.1180   0.1182   0.1213   0.1242
  0.1255   0.1288   0.1311   0.1337   0.1405   0.1426   0.1436   0.1443
  0.1464   0.1523   0.1569   0.1576   0.1697   0.1774   0.1807   0.1866
  0.1903   0.1945   0.1961   0.1991   0.2014   0.2060   0.2069   0.2141
  0.2149   0.2176   0.2218   0.2281   0.2306   0.2345   0.2394   0.2421
  0.2499   0.2560   0.2580   0.2602   0.2640   0.2656   0.2679   0.2695
  0.2784   0.2802   0.2816   0.2857   0.2875   0.2900   0.2941   0.3040
  0.3055   0.3065   0.3215   0.3345   0.3376   0.3406   0.3458   0.3558
  0.3925   0.4168   0.4252   0.4306   0.4322   0.4393   0.4412   0.4459
  0.4471   0.4536   0.4608   0.4649   0.4767   0.4778   0.4857   0.4857
  0.4895   0.4960   0.5038   0.5059   0.5213   0.5269   0.5404   0.5486
  0.5602   0.5673   0.5732   0.5747   0.5837   0.5935   0.5956   0.6000
  0.6034   0.6063   0.6155   0.6216   0.6268   0.6330   0.6512   0.6610
  0.6635   0.6686   0.6733   0.6796   0.6878   0.6909   0.6945   0.7098
  0.7206   0.7469   0.7539   0.7778   0.7867   0.7947   0.8206   0.8217
  0.8278   0.8351   0.8367   0.8396   0.8421   0.8422   0.8457   0.8472
  0.8492   0.8521   0.8595   0.8627   0.8660   0.8721   0.8800   0.8816
  0.8861   0.8914   0.8986   0.9039   0.9120   0.9168   0.9226   0.9252
  0.9349   0.9363   0.9422   0.9473   0.9526   0.9553   0.9638   0.9685
  0.9767   0.9827   0.9907   0.9969   1.0011   1.0086   1.0312   1.0497
  1.0555   1.0806   1.0879   1.1080   1.1433   1.1483   1.1562   1.1722
  1.1937   1.2180   1.2246   1.2459   1.2520   1.2598   1.2682   1.2726
  1.2804   1.2875   1.2955   1.3055   1.3194   1.3403   1.3633   1.3690
  1.3910   1.4255   1.4337   1.4778   1.5119   1.5241   1.5444   1.5519
  1.5686   1.5738   1.5881   1.6119   1.6178   1.6579   1.6717   1.6937
  1.6959   1.7266   1.7377   1.7502   1.7586   1.7940   1.8185   1.8262
  1.8366   1.8553   1.8694   1.8820   1.9037   1.9231   1.9293   1.9402
  1.9529   1.9668   1.9778   2.0079   2.0216   2.0405   2.0807   2.0975
  2.1231   2.1408   2.1528   2.1857   2.2224   2.2339   2.2427   2.2509
  2.2596   2.2662   2.2718   2.2901   2.2946   2.3030   2.3329   2.3360
  2.3701   2.3938   2.4164   2.4197   2.4217   2.4430   2.4560   2.4623
  2.4995   2.5187   2.5238   2.5365   2.5533   2.5675   2.5977   2.6121
  2.6146   2.6402   2.6639   2.6729   2.6851   2.7113   2.7255   2.7317
  2.7442   2.7468   2.7799   2.7850   2.7934   2.8200   2.8380   2.8534
  2.8662   2.9114   2.9606   2.9847   3.0441   3.0671   3.0805   3.1111
  3.1202   3.1320   3.1597   3.1913   3.2188   3.2319   3.2552   3.3467
  3.3565   3.4326   3.5068   3.5224   3.5624   3.6882   3.7586   3.7789
  3.8634   3.8935   4.0022   4.0709   4.1245   4.3378   4.7967   4.8285
  9.7494   9.7655   9.7784   9.8011   9.8100   9.8208  23.3320  23.5296
 23.7817  23.8607  23.8902  23.8971  23.9302  23.9540  24.0240  24.0631
 24.0761  24.1490  25.7849  25.7959  25.8061  25.8687  25.9085  25.9149
 26.0920  26.1095  26.1599  26.1683  26.1977  26.2949  26.5140  26.5337
 26.5852  26.7504  26.7766  26.9547 215.7422 215.7562 215.7726 215.7975
215.8124 215.8228
 --------------------------------------------------------------

          Ground-State Mulliken Net Atomic Charges

     Atom                 Charge (a.u.)
  ----------------------------------------
      1 C                    -0.344347
      2 C                    -0.677672
      3 Cl                    0.654984
      4 C                     0.263346
      5 Cl                    0.470563
      6 C                    -1.376830
      7 H                     0.215452
      8 C                     0.265625
      9 Cl                    0.472521
     10 C                    -0.660901
     11 Cl                    0.633207
     12 C                     0.744676
     13 C                    -1.305890
     14 H                     0.234333
     15 C                    -0.031666
     16 Cl                    0.603777
     17 C                     0.291183
     18 Cl                    0.493895
     19 C                    -0.837629
     20 H                     0.205690
     21 C                    -0.510487
     22 H                     0.196172
  ----------------------------------------
  Sum of atomic charges =     0.000000

 -----------------------------------------------------------------
                    Cartesian Multipole Moments
 -----------------------------------------------------------------
    Charge (ESU x 10^10)
                -0.0000
    Dipole Moment (Debye)
         X      -1.6231      Y       1.1062      Z       0.2182
       Tot       1.9762
    Quadrupole Moments (Debye-Ang)
        XX    -151.9529     XY       2.8035     YY    -143.3307
        XZ      -0.9093     YZ      -5.0760     ZZ    -145.9263
    Octopole Moments (Debye-Ang^2)
       XXX    -367.2462    XXY      41.7110    XYY    -101.1784
       YYY      93.7922    XXZ      66.7618    XYZ     -11.4468
       YYZ      36.5513    XZZ    -111.0350    YZZ      41.3017
       ZZZ     119.1390
    Hexadecapole Moments (Debye-Ang^3)
      XXXX   -7429.9874   XXXY     404.4941   XXYY   -1365.8872
      XYYY     365.8705   YYYY    -841.6988   XXXZ    1174.0189
      XXYZ    -105.1787   XYYZ     375.1889   YYYZ    -254.9204
      XXZZ   -1841.3744   XYZZ     158.1210   YYZZ    -766.2455
      XZZZ    1130.4890   YZZZ    -247.6701   ZZZZ   -3730.9150
 -----------------------------------------------------------------
 Calculating analytic gradient of the SCF energy
 Gradient of SCF Energy
            1           2           3           4           5           6
    1   0.0016986  -0.0008213   0.0007839   0.0015952  -0.0001611  -0.0010499
    2  -0.0000125  -0.0002593  -0.0006815   0.0000060  -0.0000810   0.0000303
    3  -0.0007480  -0.0007651  -0.0011706   0.0000045   0.0002525   0.0005441
            7           8           9          10          11          12
    1   0.0001964   0.0006902  -0.0002867   0.0001715   0.0012344  -0.0021624
    2  -0.0000337  -0.0001223   0.0001036   0.0003893   0.0003775   0.0004813
    3  -0.0001044  -0.0012831  -0.0000201   0.0009734  -0.0001648   0.0008360
           13          14          15          16          17          18
    1   0.0001296  -0.0001123  -0.0004105   0.0001043   0.0005624  -0.0002663
    2   0.0005801  -0.0002901   0.0001971   0.0000256  -0.0002456  -0.0001181
    3   0.0008113   0.0007651   0.0001089  -0.0001381  -0.0001492   0.0003276
           19          20          21          22
    1   0.0000140  -0.0002093  -0.0008561  -0.0008445
    2   0.0000819  -0.0000348  -0.0008099   0.0004159
    3  -0.0000838   0.0000741   0.0002533  -0.0003238
 Max gradient component =       2.162E-03
 RMS gradient           =       6.398E-04
 Gradient time:  CPU 259.67 s  wall 259.67 s
 Geometry Optimization Parameters
   NAtoms,    NIC,     NZ,  NCons,   NDum,   NFix, NCnnct, MaxDiis
       22     155      22       0       0       0       0       0

 Cartesian Hessian Update
 Hessian updated using BFGS update


** GEOMETRY OPTIMIZATION IN DELOCALIZED INTERNAL COORDINATES **
   Searching for a Minimum

   Optimization Cycle:   4

                       Coordinates (Angstroms)
     ATOM                X               Y               Z
      1  C         0.0121837658   -0.0019452354   -0.0070858356
      2  C         0.0097151588    0.2052782574    1.3824183513
      3  Cl        1.5212303487    0.4696133584    2.2153869254
      4  C        -1.1922869370    0.2246583399    2.0953773063
      5  Cl       -1.2340190565    0.4714515134    3.8220856960
      6  C        -2.4000753103    0.0516464027    1.4306937064
      7  H        -3.3279255777    0.0743256221    1.9840372635
      8  C        -2.4167504782   -0.1506780322    0.0562689868
      9  Cl       -3.9633095868   -0.3633001948   -0.7231271903
     10  C        -1.2175180816   -0.1855977641   -0.6610987746
     11  Cl       -1.2397843045   -0.4951018046   -2.3792433734
     12  C         1.2882843147   -0.0226579503   -0.7697970718
     13  C         2.2023126070   -1.0570476830   -0.5717557476
     14  H         1.9907197523   -1.8480637356    0.1370974306
     15  C         3.4003236392   -1.0882402169   -1.2797801531
     16  Cl        4.5033351453   -2.4140240951   -1.0003863720
     17  C         3.6997887979   -0.0689299598   -2.1884029954
     18  Cl        5.1931307032   -0.0620702716   -3.0907187630
     19  C         2.7885407964    0.9682699506   -2.3827281585
     20  H         3.0270645541    1.7546138758   -3.0870579348
     21  C         1.5891235374    0.9899635603   -1.6830219009
     22  H         0.8859839945    1.7981579984   -1.8497594926
   Point Group: c1    Number of degrees of freedom:    60


   Energy is  -3221.129804187

 Hessian updated using BFGS update

 57 Hessian modes will be used to form the next step
  Hessian Eigenvalues:
     0.008667    0.019215    0.019300    0.023207    0.023245    0.023539
     0.023679    0.023739    0.023929    0.024026    0.024089    0.024094
     0.024114    0.024116    0.024135    0.024143    0.024151    0.024421
     0.030342    0.158199    0.159974    0.160000    0.161067    0.222298
     0.229371    0.234885    0.242608    0.247913    0.249960    0.249990
     0.249994    0.249997    0.250000    0.250326    0.262569    0.297512
     0.301026    0.301122    0.302199    0.329145    0.354254    0.356638
     0.356665    0.356686    0.375057    0.422946    0.430650    0.434669
     0.462275    0.467874    0.468298    0.472737    0.475988    0.478205
     0.478457    0.529204    0.562033

 Minimum search - taking simple RFO step
 Searching for Lamda that Minimizes Along All modes
 Value Taken    Lamda =  -0.00076901
 Step Taken.  Stepsize is  0.247702

                             Maximum     Tolerance    Cnvgd?
         Gradient           0.006949      0.000300      NO
         Displacement       0.207486      0.001200      NO
         Energy change     -0.000918      0.000001      NO


 New Cartesian Coordinates Obtained by Inverse Iteration

 Displacement from previous Coordinates is:  0.865727
 ----------------------------------------------------------------
             Standard Nuclear Orientation (Angstroms)
    I     Atom           X                Y                Z
 ----------------------------------------------------------------
    1      C       0.0120079956    -0.0021674362    -0.0008129457
    2      C       0.0033164242     0.2690533864     1.3777631052
    3      Cl      1.5057276012     0.6032378463     2.1961952709
    4      C      -1.2013489129     0.2878785882     2.0872598490
    5      Cl     -1.2523599791     0.6132991253     3.7984528885
    6      C      -2.4007173474     0.0485900576     1.4284541168
    7      H      -3.3305345216     0.0712178963     1.9791145546
    8      C      -2.4105080287    -0.2168031860     0.0648412107
    9      Cl     -3.9463760680    -0.5068556282    -0.7058853749
   10      C      -1.2088030462    -0.2487151192    -0.6495363579
   11      Cl     -1.2119865124    -0.6097255841    -2.3546213005
   12      C       1.2934503207    -0.0213515597    -0.7657628294
   13      C       2.1676763714    -1.0969847118    -0.6292324234
   14      H       1.9297787546    -1.9145582646     0.0397467773
   15      C       3.3664919130    -1.1284920211    -1.3393731449
   16      Cl      4.4235411209    -2.5021610366    -1.1353868031
   17      C       3.6997851932    -0.0684250841    -2.1879248117
   18      Cl      5.1901835642    -0.0598191679    -3.0940326949
   19      C       2.8245745625     1.0096620949    -2.3205942122
   20      H       3.0942773781     1.8240840446    -2.9807758773
   21      C       1.6264328843     1.0324853851    -1.6184806176
   22      H       0.9454581153     1.8668723104    -1.7400064767
 ----------------------------------------------------------------
 Nuclear Repulsion Energy =        2001.62854768 hartrees
 There are       89 alpha and       89 beta electrons
 Applying Cartesian multipole field
    Component          Value
    ---------          -----
     (2,0,0)        1.00000E-12
     (0,2,0)        2.00000E-11
     (0,0,2)       -3.00000E-11
 Nucleus-field energy     =    -0.0000000657 hartrees
 Requested basis set is 6-311++G(d,p)
 There are 170 shells and 472 basis functions
 A cutoff of  1.0D-15 yielded  10844 shell pairs
 There are     91690 function pairs (     98519 Cartesian)
 Smallest overlap matrix eigenvalue = 2.20E-07
 Linear dependence detected in AO basis
 Number of orthogonalized atomic orbitals = 467
 Maximum deviation from orthogonality = 3.826E-10
 Guess from superposition of atomic densities
 Warning:  Energy on first SCF cycle will be non-variational
 SAD guess density has 178.000000 electrons

 -----------------------------------------------------------------------
  General SCF calculation program by
  Eric Jon Sundstrom, Paul Horn, Yuezhi Mao, Dmitri Zuev, Alec White,
  David Stuck, Shaama M.S., Shane Yost, Joonho Lee, David Small,
  Daniel Levine, Susi Lehtola, Hugh Burton, Evgeny Epifanovsky,
  Bang C. Huynh
 -----------------------------------------------------------------------
 Exchange:     0.2000 Hartree-Fock + 0.0800 Slater + 0.7200 B88
 Correlation:  0.1900 VWN1RPA + 0.8100 LYP
 Using SG-1 standard quadrature grid
 A restricted SCF calculation will be
 performed using DIIS
 SCF converges when DIIS error is below 1.0e-08
 ---------------------------------------
  Cycle       Energy         DIIS error
 ---------------------------------------
    1   -3225.3618551254      2.83e-02  
    2   -3221.0025662679      2.13e-03  
    3   -3220.9162551781      2.67e-03  
    4   -3221.1178565925      6.35e-04  
    5   -3221.1276407944      3.06e-04  
    6   -3221.1300732392      9.99e-05  
    7   -3221.1303248799      3.06e-05  
    8   -3221.1303488953      1.09e-05  
    9   -3221.1303520385      2.65e-06  
   10   -3221.1303522175      9.04e-07  
   11   -3221.1303522395      2.32e-07  
   12   -3221.1303522408      1.19e-07  
   13   -3221.1303522411      3.46e-08  
   14   -3221.1303522410      1.50e-08  
   15   -3221.1303522411      5.62e-09  Convergence criterion met
 ---------------------------------------
 SCF time:   CPU 749.04s  wall 749.00s 
 SCF   energy in the final basis set =    -3221.1303522411
 Total energy in the final basis set =    -3221.1303522411

 --------------------------------------------------------------

                    Orbital Energies (a.u.)
 --------------------------------------------------------------

 Alpha MOs
 -- Occupied --
********-101.5814-101.5801-101.5800-101.5707-101.5705 -10.2801 -10.2800
-10.2787 -10.2785 -10.2656 -10.2650 -10.2445 -10.2286 -10.2239 -10.2137
-10.2120 -10.2094  -9.4962  -9.4959  -9.4949  -9.4948  -9.4853  -9.4851
 -7.2611  -7.2607  -7.2597  -7.2596  -7.2510  -7.2508  -7.2503  -7.2502
 -7.2501  -7.2500  -7.2498  -7.2497  -7.2491  -7.2488  -7.2401  -7.2399
 -7.2396  -7.2393  -0.9621  -0.9343  -0.9233  -0.8980  -0.8801  -0.8749
 -0.8639  -0.8428  -0.7963  -0.7703  -0.7479  -0.7451  -0.6720  -0.6476
 -0.6258  -0.6127  -0.5516  -0.5503  -0.5314  -0.5175  -0.4978  -0.4837
 -0.4725  -0.4654  -0.4628  -0.4569  -0.4388  -0.4370  -0.4263  -0.4113
 -0.4027  -0.3998  -0.3785  -0.3651  -0.3625  -0.3598  -0.3575  -0.3471
 -0.3423  -0.3352  -0.3319  -0.3269  -0.3225  -0.2878  -0.2788  -0.2679
 -0.2646
 -- Virtual --
 -0.0687  -0.0612  -0.0472  -0.0450  -0.0432  -0.0209  -0.0107  -0.0101
 -0.0010   0.0076   0.0138   0.0175   0.0257   0.0275   0.0283   0.0384
  0.0443   0.0485   0.0538   0.0586   0.0597   0.0659   0.0692   0.0746
  0.0768   0.0801   0.0813   0.0861   0.0916   0.0942   0.0975   0.1031
  0.1060   0.1076   0.1089   0.1134   0.1177   0.1188   0.1226   0.1234
  0.1248   0.1287   0.1319   0.1343   0.1406   0.1422   0.1434   0.1439
  0.1459   0.1517   0.1563   0.1571   0.1688   0.1776   0.1819   0.1848
  0.1913   0.1948   0.1963   0.2004   0.2010   0.2047   0.2069   0.2139
  0.2148   0.2170   0.2216   0.2287   0.2306   0.2339   0.2391   0.2430
  0.2493   0.2559   0.2579   0.2596   0.2612   0.2633   0.2655   0.2703
  0.2781   0.2801   0.2831   0.2866   0.2886   0.2935   0.2946   0.3025
  0.3054   0.3092   0.3131   0.3345   0.3372   0.3424   0.3463   0.3586
  0.3920   0.4195   0.4254   0.4316   0.4324   0.4395   0.4415   0.4446
  0.4467   0.4546   0.4610   0.4647   0.4741   0.4762   0.4810   0.4878
  0.4890   0.4956   0.5066   0.5072   0.5205   0.5291   0.5402   0.5492
  0.5611   0.5666   0.5712   0.5762   0.5807   0.5920   0.5962   0.5974
  0.6035   0.6095   0.6152   0.6228   0.6299   0.6353   0.6505   0.6596
  0.6673   0.6684   0.6728   0.6795   0.6906   0.6960   0.6977   0.7109
  0.7222   0.7465   0.7581   0.7784   0.7867   0.7949   0.8184   0.8210
  0.8281   0.8334   0.8357   0.8406   0.8418   0.8446   0.8465   0.8474
  0.8495   0.8538   0.8607   0.8614   0.8661   0.8711   0.8785   0.8809
  0.8831   0.8873   0.8994   0.9033   0.9082   0.9177   0.9220   0.9242
  0.9362   0.9402   0.9440   0.9481   0.9535   0.9549   0.9673   0.9702
  0.9757   0.9883   0.9913   0.9980   1.0041   1.0151   1.0316   1.0532
  1.0570   1.0801   1.0890   1.1105   1.1447   1.1543   1.1587   1.1705
  1.1984   1.2203   1.2266   1.2463   1.2536   1.2598   1.2717   1.2747
  1.2819   1.2905   1.2964   1.3014   1.3233   1.3370   1.3675   1.3677
  1.3973   1.4205   1.4299   1.4740   1.5068   1.5294   1.5455   1.5575
  1.5652   1.5722   1.5900   1.6118   1.6182   1.6627   1.6709   1.6915
  1.6966   1.7266   1.7373   1.7479   1.7566   1.7942   1.8134   1.8243
  1.8288   1.8508   1.8704   1.8823   1.9013   1.9246   1.9347   1.9451
  1.9521   1.9690   1.9786   2.0113   2.0198   2.0428   2.0860   2.1003
  2.1205   2.1407   2.1500   2.1896   2.2249   2.2326   2.2421   2.2502
  2.2552   2.2648   2.2696   2.2882   2.2938   2.3045   2.3317   2.3409
  2.3694   2.3940   2.4168   2.4193   2.4228   2.4442   2.4555   2.4660
  2.5028   2.5180   2.5252   2.5395   2.5486   2.5670   2.5983   2.6117
  2.6149   2.6408   2.6659   2.6787   2.6862   2.7010   2.7259   2.7305
  2.7422   2.7461   2.7772   2.7832   2.8071   2.8230   2.8400   2.8524
  2.8586   2.9076   2.9612   2.9875   3.0481   3.0700   3.0850   3.1134
  3.1202   3.1334   3.1548   3.1896   3.2195   3.2426   3.2521   3.3416
  3.3595   3.4344   3.5085   3.5219   3.5665   3.6898   3.7660   3.7805
  3.8641   3.8935   4.0024   4.0720   4.1253   4.3251   4.7981   4.8250
  9.7536   9.7668   9.7785   9.8009   9.8152   9.8167  23.3359  23.5290
 23.7814  23.8582  23.8883  23.8965  23.9278  23.9524  24.0234  24.0644
 24.0783  24.1523  25.7852  25.7933  25.8053  25.8677  25.9017  25.9200
 26.0899  26.1127  26.1603  26.1704  26.2057  26.2902  26.5158  26.5291
 26.5907  26.7556  26.7790  26.9689 215.7467 215.7576 215.7726 215.7971
215.8180 215.8187
 --------------------------------------------------------------

          Ground-State Mulliken Net Atomic Charges

     Atom                 Charge (a.u.)
  ----------------------------------------
      1 C                    -0.357925
      2 C                    -0.745421
      3 Cl                    0.645382
      4 C                     0.272741
      5 Cl                    0.476682
      6 C                    -1.210318
      7 H                     0.217025
      8 C                     0.267910
      9 Cl                    0.477461
     10 C                    -0.726273
     11 Cl                    0.629965
     12 C                     0.795186
     13 C                    -1.343404
     14 H                     0.233131
     15 C                    -0.078104
     16 Cl                    0.599556
     17 C                     0.274717
     18 Cl                    0.495858
     19 C                    -0.795351
     20 H                     0.207004
     21 C                    -0.532817
     22 H                     0.196997
  ----------------------------------------
  Sum of atomic charges =     0.000000

 -----------------------------------------------------------------
                    Cartesian Multipole Moments
 -----------------------------------------------------------------
    Charge (ESU x 10^10)
                 0.0000
    Dipole Moment (Debye)
         X      -1.5970      Y       1.1349      Z       0.2855
       Tot       1.9799
    Quadrupole Moments (Debye-Ang)
        XX    -151.6806     XY       2.9568     YY    -143.0408
        XZ      -0.8036     YZ      -5.1171     ZZ    -146.3878
    Octopole Moments (Debye-Ang^2)
       XXX    -363.8822    XXY      43.4466    XYY     -99.4912
       YYY      96.6344    XXZ      67.9897    XYZ     -11.5267
       YYZ      37.7683    XZZ    -111.1346    YZZ      41.5601
       ZZZ     125.9964
    Hexadecapole Moments (Debye-Ang^3)
      XXXX   -7353.8460   XXXY     384.9100   XXYY   -1365.7589
      XYYY     341.1430   YYYY    -929.8193   XXXZ    1205.9878
      XXYZ    -127.1372   XYYZ     384.8814   YYYZ    -323.3666
      XXZZ   -1827.7111   XYZZ     150.7811   YYZZ    -777.1169
      XZZZ    1168.3038   YZZZ    -309.0156   ZZZZ   -3717.3313
 -----------------------------------------------------------------
 Calculating analytic gradient of the SCF energy
 Gradient of SCF Energy
            1           2           3           4           5           6
    1  -0.0001123   0.0001612  -0.0002200   0.0008428   0.0000730  -0.0002539
    2  -0.0002725   0.0004036  -0.0005158   0.0002687  -0.0002114  -0.0000349
    3  -0.0001371   0.0005645  -0.0007765   0.0008757  -0.0006191   0.0001617
            7           8           9          10          11          12
    1   0.0000873  -0.0003475   0.0004886  -0.0001601   0.0010218   0.0005895
    2   0.0000360  -0.0003100   0.0002791  -0.0003922   0.0006509   0.0002474
    3  -0.0000441  -0.0011616   0.0002964  -0.0003465   0.0007045  -0.0006358
           13          14          15          16          17          18
    1  -0.0012921  -0.0000722   0.0007437  -0.0003131   0.0011666  -0.0006677
    2  -0.0000008   0.0001292  -0.0006593   0.0004860  -0.0001432  -0.0000067
    3   0.0003132   0.0007724  -0.0002382  -0.0000924  -0.0004122   0.0004182
           19          20          21          22
    1  -0.0004127   0.0002873  -0.0007243  -0.0008860
    2   0.0004052  -0.0001286  -0.0001499  -0.0000806
    3  -0.0000393  -0.0000270   0.0007227  -0.0002993
 Max gradient component =       1.292E-03
 RMS gradient           =       5.075E-04
 Gradient time:  CPU 254.04 s  wall 254.05 s
 Geometry Optimization Parameters
   NAtoms,    NIC,     NZ,  NCons,   NDum,   NFix, NCnnct, MaxDiis
       22     155      22       0       0       0       0       0

 Cartesian Hessian Update
 Hessian updated using BFGS update


** GEOMETRY OPTIMIZATION IN DELOCALIZED INTERNAL COORDINATES **
   Searching for a Minimum

   Optimization Cycle:   5

                       Coordinates (Angstroms)
     ATOM                X               Y               Z
      1  C         0.0120079956   -0.0021674362   -0.0008129457
      2  C         0.0033164242    0.2690533864    1.3777631052
      3  Cl        1.5057276012    0.6032378463    2.1961952709
      4  C        -1.2013489129    0.2878785882    2.0872598490
      5  Cl       -1.2523599791    0.6132991253    3.7984528885
      6  C        -2.4007173474    0.0485900576    1.4284541168
      7  H        -3.3305345216    0.0712178963    1.9791145546
      8  C        -2.4105080287   -0.2168031860    0.0648412107
      9  Cl       -3.9463760680   -0.5068556282   -0.7058853749
     10  C        -1.2088030462   -0.2487151192   -0.6495363579
     11  Cl       -1.2119865124   -0.6097255841   -2.3546213005
     12  C         1.2934503207   -0.0213515597   -0.7657628294
     13  C         2.1676763714   -1.0969847118   -0.6292324234
     14  H         1.9297787546   -1.9145582646    0.0397467773
     15  C         3.3664919130   -1.1284920211   -1.3393731449
     16  Cl        4.4235411209   -2.5021610366   -1.1353868031
     17  C         3.6997851932   -0.0684250841   -2.1879248117
     18  Cl        5.1901835642   -0.0598191679   -3.0940326949
     19  C         2.8245745625    1.0096620949   -2.3205942122
     20  H         3.0942773781    1.8240840446   -2.9807758773
     21  C         1.6264328843    1.0324853851   -1.6184806176
     22  H         0.9454581153    1.8668723104   -1.7400064767
   Point Group: c1    Number of degrees of freedom:    60


   Energy is  -3221.130352241

 Hessian updated using BFGS update

 59 Hessian modes will be used to form the next step
  Hessian Eigenvalues:
     0.005559    0.019242    0.019395    0.023217    0.023267    0.023674
     0.023703    0.023901    0.023991    0.024026    0.024090    0.024106
     0.024115    0.024116    0.024135    0.024150    0.024246    0.024562
     0.028929    0.158542    0.159983    0.160000    0.162224    0.222811
     0.230477    0.234863    0.241797    0.247716    0.249964    0.249986
     0.249992    0.249996    0.249997    0.250000    0.254647    0.262105
     0.300844    0.300996    0.301030    0.301244    0.310536    0.330753
     0.353250    0.356640    0.356665    0.356736    0.366119    0.424719
     0.430705    0.435114    0.459925    0.467908    0.468951    0.472292
     0.473227    0.478203    0.478823    0.493820    0.544647

 Minimum search - taking simple RFO step
 Searching for Lamda that Minimizes Along All modes
 Value Taken    Lamda =  -0.00042260
 Step Taken.  Stepsize is  0.229672

                             Maximum     Tolerance    Cnvgd?
         Gradient           0.003991      0.000300      NO
         Displacement       0.204270      0.001200      NO
         Energy change     -0.000548      0.000001      NO


 New Cartesian Coordinates Obtained by Inverse Iteration

 Displacement from previous Coordinates is:  0.851840
 ----------------------------------------------------------------
             Standard Nuclear Orientation (Angstroms)
    I     Atom           X                Y                Z
 ----------------------------------------------------------------
    1      C       0.0084720131     0.0056160827    -0.0016993767
    2      C      -0.0050707270     0.3311011506     1.3635045079
    3      Cl      1.4930466153     0.7274947588     2.1602269602
    4      C      -1.2101201340     0.3473405088     2.0739801322
    5      Cl     -1.2675789021     0.7443220069     3.7701209351
    6      C      -2.4016206933     0.0445416969     1.4281869375
    7      H      -3.3312477715     0.0604007718     1.9799775889
    8      C      -2.4053724422    -0.2786050741     0.0775423213
    9      Cl     -3.9299668799    -0.6592058643    -0.6764723403
   10      C      -1.2041078573    -0.3013131849    -0.6390948681
   11      Cl     -1.1977801917    -0.7269252470    -2.3288095950
   12      C       1.2950758499    -0.0149650564    -0.7638452456
   13      C       2.1318732244    -1.1245941964    -0.6826311085
   14      H       1.8624912568    -1.9700221178    -0.0622078148
   15      C       3.3313692188    -1.1594289420    -1.3920596158
   16      Cl      4.3391843309    -2.5784456094    -1.2629510038
   17      C       3.7009797097    -0.0694077078    -2.1847236151
   18      Cl      5.1919757806    -0.0664517591    -3.0923921328
   19      C       2.8652643902     1.0447528794    -2.2587202586
   20      H       3.1649075390     1.8834571474    -2.8742774565
   21      C       1.6681205514     1.0726765475    -1.5559154127
   22      H       1.0201729019     1.9379831442    -1.6283376359
 ----------------------------------------------------------------
 Nuclear Repulsion Energy =        2001.00403510 hartrees
 There are       89 alpha and       89 beta electrons
 Applying Cartesian multipole field
    Component          Value
    ---------          -----
     (2,0,0)        1.00000E-12
     (0,2,0)        2.00000E-11
     (0,0,2)       -3.00000E-11
 Nucleus-field energy     =    -0.0000000634 hartrees
 Requested basis set is 6-311++G(d,p)
 There are 170 shells and 472 basis functions
 A cutoff of  1.0D-15 yielded  10844 shell pairs
 There are     91714 function pairs (     98544 Cartesian)
 Smallest overlap matrix eigenvalue = 2.07E-07
 Linear dependence detected in AO basis
 Number of orthogonalized atomic orbitals = 468
 Maximum deviation from orthogonality = 3.744E-10
 Guess from superposition of atomic densities
 Warning:  Energy on first SCF cycle will be non-variational
 SAD guess density has 178.000000 electrons

 -----------------------------------------------------------------------
  General SCF calculation program by
  Eric Jon Sundstrom, Paul Horn, Yuezhi Mao, Dmitri Zuev, Alec White,
  David Stuck, Shaama M.S., Shane Yost, Joonho Lee, David Small,
  Daniel Levine, Susi Lehtola, Hugh Burton, Evgeny Epifanovsky,
  Bang C. Huynh
 -----------------------------------------------------------------------
 Exchange:     0.2000 Hartree-Fock + 0.0800 Slater + 0.7200 B88
 Correlation:  0.1900 VWN1RPA + 0.8100 LYP
 Using SG-1 standard quadrature grid
 A restricted SCF calculation will be
 performed using DIIS
 SCF converges when DIIS error is below 1.0e-08
 ---------------------------------------
  Cycle       Energy         DIIS error
 ---------------------------------------
    1   -3225.3586481360      2.82e-02  
    2   -3221.0028379977      2.13e-03  
    3   -3220.9166076539      2.66e-03  
    4   -3221.1181507587      6.35e-04  
    5   -3221.1279932667      3.05e-04  
    6   -3221.1304247041      9.98e-05  
    7   -3221.1306769541      3.06e-05  
    8   -3221.1307010062      1.08e-05  
    9   -3221.1307041437      2.65e-06  
   10   -3221.1307043227      9.02e-07  
   11   -3221.1307043447      2.25e-07  
   12   -3221.1307043458      1.15e-07  
   13   -3221.1307043462      3.21e-08  
   14   -3221.1307043464      1.25e-08  
   15   -3221.1307043463      5.66e-09  Convergence criterion met
 ---------------------------------------
 SCF time:   CPU 756.63s  wall 757.00s 
 SCF   energy in the final basis set =    -3221.1307043463
 Total energy in the final basis set =    -3221.1307043463

 --------------------------------------------------------------

                    Orbital Energies (a.u.)
 --------------------------------------------------------------

 Alpha MOs
 -- Occupied --
********-101.5814-101.5801-101.5801-101.5706-101.5705 -10.2800 -10.2800
-10.2787 -10.2786 -10.2656 -10.2649 -10.2442 -10.2286 -10.2241 -10.2135
-10.2120 -10.2092  -9.4961  -9.4960  -9.4948  -9.4948  -9.4852  -9.4851
 -7.2610  -7.2607  -7.2597  -7.2596  -7.2509  -7.2508  -7.2503  -7.2502
 -7.2500  -7.2499  -7.2497  -7.2497  -7.2490  -7.2488  -7.2400  -7.2399
 -7.2394  -7.2394  -0.9621  -0.9343  -0.9232  -0.8979  -0.8801  -0.8747
 -0.8639  -0.8428  -0.7961  -0.7703  -0.7479  -0.7450  -0.6718  -0.6472
 -0.6261  -0.6126  -0.5514  -0.5504  -0.5313  -0.5181  -0.4975  -0.4837
 -0.4725  -0.4653  -0.4626  -0.4570  -0.4388  -0.4369  -0.4264  -0.4111
 -0.4023  -0.3998  -0.3781  -0.3652  -0.3622  -0.3591  -0.3576  -0.3470
 -0.3423  -0.3351  -0.3320  -0.3270  -0.3224  -0.2864  -0.2797  -0.2678
 -0.2655
 -- Virtual --
 -0.0661  -0.0616  -0.0487  -0.0454  -0.0437  -0.0212  -0.0105  -0.0102
 -0.0011   0.0074   0.0138   0.0172   0.0255   0.0276   0.0281   0.0384
  0.0441   0.0486   0.0542   0.0580   0.0604   0.0644   0.0690   0.0748
  0.0764   0.0797   0.0813   0.0864   0.0911   0.0921   0.0968   0.1027
  0.1058   0.1076   0.1086   0.1126   0.1174   0.1188   0.1211   0.1241
  0.1244   0.1284   0.1319   0.1350   0.1405   0.1414   0.1428   0.1439
  0.1458   0.1501   0.1560   0.1570   0.1681   0.1729   0.1812   0.1823
  0.1905   0.1946   0.1964   0.1993   0.2013   0.2039   0.2066   0.2098
  0.2143   0.2150   0.2204   0.2287   0.2297   0.2350   0.2386   0.2425
  0.2486   0.2525   0.2560   0.2576   0.2588   0.2623   0.2656   0.2727
  0.2786   0.2804   0.2843   0.2852   0.2904   0.2940   0.2953   0.2979
  0.3022   0.3086   0.3173   0.3241   0.3346   0.3379   0.3461   0.3483
  0.3634   0.3948   0.4241   0.4268   0.4327   0.4332   0.4399   0.4432
  0.4489   0.4553   0.4565   0.4632   0.4650   0.4725   0.4738   0.4808
  0.4881   0.4912   0.4947   0.5072   0.5140   0.5206   0.5317   0.5414
  0.5496   0.5620   0.5669   0.5742   0.5761   0.5820   0.5944   0.5961
  0.5989   0.6060   0.6144   0.6165   0.6228   0.6329   0.6397   0.6508
  0.6594   0.6674   0.6696   0.6814   0.6890   0.6906   0.6974   0.7054
  0.7166   0.7320   0.7462   0.7601   0.7886   0.7945   0.8019   0.8181
  0.8251   0.8293   0.8324   0.8354   0.8410   0.8424   0.8472   0.8486
  0.8489   0.8524   0.8557   0.8589   0.8641   0.8669   0.8703   0.8716
  0.8816   0.8840   0.8930   0.9001   0.9034   0.9141   0.9194   0.9250
  0.9315   0.9394   0.9435   0.9459   0.9494   0.9547   0.9597   0.9687
  0.9734   0.9752   0.9870   0.9925   0.9953   1.0087   1.0271   1.0305
  1.0580   1.0638   1.0799   1.0920   1.1092   1.1437   1.1603   1.1674
  1.1701   1.2053   1.2245   1.2304   1.2472   1.2545   1.2600   1.2749
  1.2772   1.2827   1.2908   1.2955   1.2963   1.3281   1.3378   1.3668
  1.3778   1.3958   1.4241   1.4308   1.4745   1.5005   1.5319   1.5468
  1.5575   1.5694   1.5734   1.5915   1.6133   1.6186   1.6689   1.6730
  1.6924   1.6949   1.7273   1.7386   1.7462   1.7537   1.7949   1.8087
  1.8199   1.8248   1.8476   1.8732   1.8854   1.8987   1.9255   1.9374
  1.9471   1.9560   1.9719   1.9804   2.0138   2.0186   2.0447   2.0912
  2.1052   2.1199   2.1401   2.1482   2.1930   2.2278   2.2315   2.2415
  2.2495   2.2507   2.2671   2.2695   2.2848   2.2939   2.3072   2.3383
  2.3452   2.3692   2.3913   2.4155   2.4200   2.4227   2.4564   2.4667
  2.4703   2.5039   2.5162   2.5282   2.5414   2.5454   2.5659   2.5962
  2.6110   2.6195   2.6457   2.6669   2.6814   2.6910   2.6973   2.7248
  2.7318   2.7394   2.7482   2.7676   2.7805   2.8234   2.8294   2.8420
  2.8505   2.8579   2.9035   2.9647   2.9896   3.0530   3.0796   3.0897
  3.1173   3.1211   3.1362   3.1478   3.1892   3.2202   3.2498   3.2595
  3.3363   3.3641   3.4373   3.5160   3.5233   3.5727   3.6909   3.7718
  3.7830   3.8655   3.8922   4.0036   4.0734   4.1265   4.3181   4.7997
  4.8212   9.7580   9.7673   9.7807   9.8005   9.8117   9.8263  23.3398
 23.5296  23.7845  23.8560  23.8889  23.8974  23.9322  23.9531  24.0247
 24.0662  24.0813  24.1551  25.7856  25.7901  25.8050  25.8672  25.8893
 25.9270  26.0895  26.1174  26.1589  26.1716  26.2188  26.3601  26.5172
 26.5243  26.5995  26.7587  26.7848  26.9824 215.7512 215.7585 215.7751
215.7967 215.8119 215.8319
 --------------------------------------------------------------

          Ground-State Mulliken Net Atomic Charges

     Atom                 Charge (a.u.)
  ----------------------------------------
      1 C                    -0.417585
      2 C                    -1.299631
      3 Cl                    0.600602
      4 C                     0.596472
      5 Cl                    0.486859
      6 C                    -0.794870
      7 H                     0.221349
      8 C                     0.355370
      9 Cl                    0.488512
     10 C                    -0.751740
     11 Cl                    0.595057
     12 C                     0.738396
     13 C                    -1.336685
     14 H                     0.232147
     15 C                    -0.069343
     16 Cl                    0.595962
     17 C                     0.290829
     18 Cl                    0.506651
     19 C                    -0.883005
     20 H                     0.208704
     21 C                    -0.563273
     22 H                     0.199220
  ----------------------------------------
  Sum of atomic charges =     0.000000

 -----------------------------------------------------------------
                    Cartesian Multipole Moments
 -----------------------------------------------------------------
    Charge (ESU x 10^10)
                 0.0000
    Dipole Moment (Debye)
         X      -1.5727      Y       1.1670      Z       0.3529
       Tot       1.9899
    Quadrupole Moments (Debye-Ang)
        XX    -151.4963     XY       3.1724     YY    -142.7647
        XZ      -0.7133     YZ      -5.1154     ZZ    -146.8757
    Octopole Moments (Debye-Ang^2)
       XXX    -360.2440    XXY      45.4475    XYY     -97.6975
       YYY     100.0474    XXZ      69.3395    XYZ     -11.5444
       YYZ      38.9260    XZZ    -111.2056    YZZ      41.7669
       ZZZ     132.6126
    Hexadecapole Moments (Debye-Ang^3)
      XXXX   -7287.3040   XXXY     363.0899   XXYY   -1367.6628
      XYYY     313.8776   YYYY   -1022.5656   XXXZ    1235.3448
      XXYZ    -147.9435   XYYZ     393.8276   YYYZ    -387.4546
      XXZZ   -1813.4668   XYZZ     141.8640   YYZZ    -786.9493
      XZZZ    1203.3498   YZZZ    -367.6170   ZZZZ   -3692.8199
 -----------------------------------------------------------------
 Calculating analytic gradient of the SCF energy
 Gradient of SCF Energy
            1           2           3           4           5           6
    1  -0.0012856   0.0007978  -0.0001209  -0.0002947   0.0001253   0.0004804
    2   0.0001758   0.0001332  -0.0004320   0.0000862  -0.0001355  -0.0000271
    3   0.0009517   0.0001431  -0.0010597   0.0006897  -0.0004751  -0.0002286
            7           8           9          10          11          12
    1  -0.0000629  -0.0006850   0.0004674   0.0000499   0.0003497   0.0016312
    2   0.0000044  -0.0000148   0.0000257  -0.0001177   0.0002079  -0.0004650
    3   0.0000259  -0.0002983   0.0001122  -0.0007624   0.0006557  -0.0007431
           13          14          15          16          17          18
    1  -0.0011479  -0.0000773   0.0008991  -0.0002123   0.0003332  -0.0002758
    2   0.0003318   0.0001345  -0.0004622   0.0004756  -0.0002904  -0.0000859
    3   0.0004021   0.0004550  -0.0002949  -0.0001244  -0.0001664   0.0002001
           19          20          21          22
    1  -0.0006626   0.0002995  -0.0001549  -0.0004533
    2   0.0002801  -0.0000812   0.0004174  -0.0001610
    3   0.0002780  -0.0000398   0.0003442  -0.0000651
 Max gradient component =       1.631E-03
 RMS gradient           =       4.912E-04
 Gradient time:  CPU 254.68 s  wall 254.69 s
 Geometry Optimization Parameters
   NAtoms,    NIC,     NZ,  NCons,   NDum,   NFix, NCnnct, MaxDiis
       22     155      22       0       0       0       0       0

 Cartesian Hessian Update
 Hessian updated using BFGS update


** GEOMETRY OPTIMIZATION IN DELOCALIZED INTERNAL COORDINATES **
   Searching for a Minimum

   Optimization Cycle:   6

                       Coordinates (Angstroms)
     ATOM                X               Y               Z
      1  C         0.0084720131    0.0056160827   -0.0016993767
      2  C        -0.0050707270    0.3311011506    1.3635045079
      3  Cl        1.4930466153    0.7274947588    2.1602269602
      4  C        -1.2101201340    0.3473405088    2.0739801322
      5  Cl       -1.2675789021    0.7443220069    3.7701209351
      6  C        -2.4016206933    0.0445416969    1.4281869375
      7  H        -3.3312477715    0.0604007718    1.9799775889
      8  C        -2.4053724422   -0.2786050741    0.0775423213
      9  Cl       -3.9299668799   -0.6592058643   -0.6764723403
     10  C        -1.2041078573   -0.3013131849   -0.6390948681
     11  Cl       -1.1977801917   -0.7269252470   -2.3288095950
     12  C         1.2950758499   -0.0149650564   -0.7638452456
     13  C         2.1318732244   -1.1245941964   -0.6826311085
     14  H         1.8624912568   -1.9700221178   -0.0622078148
     15  C         3.3313692188   -1.1594289420   -1.3920596158
     16  Cl        4.3391843309   -2.5784456094   -1.2629510038
     17  C         3.7009797097   -0.0694077078   -2.1847236151
     18  Cl        5.1919757806   -0.0664517591   -3.0923921328
     19  C         2.8652643902    1.0447528794   -2.2587202586
     20  H         3.1649075390    1.8834571474   -2.8742774565
     21  C         1.6681205514    1.0726765475   -1.5559154127
     22  H         1.0201729019    1.9379831442   -1.6283376359
   Point Group: c1    Number of degrees of freedom:    60


   Energy is  -3221.130704346

 Hessian updated using BFGS update

 60 Hessian modes will be used to form the next step
  Hessian Eigenvalues:
     0.004303    0.019230    0.019691    0.023228    0.023281    0.023662
     0.023697    0.023928    0.023963    0.024027    0.024090    0.024106
     0.024115    0.024117    0.024137    0.024154    0.024259    0.024672
     0.029168    0.158519    0.159985    0.160006    0.160763    0.222827
     0.230487    0.234941    0.240420    0.246935    0.249956    0.249974
     0.249992    0.249997    0.250000    0.250213    0.254919    0.276269
     0.298932    0.301017    0.301032    0.301171    0.301252    0.302709
     0.327499    0.353379    0.356645    0.356678    0.356688    0.364955
     0.424431    0.430704    0.435444    0.444923    0.465792    0.469381
     0.472425    0.472958    0.478235    0.479687    0.480513    0.543556

 Minimum search - taking simple RFO step
 Searching for Lamda that Minimizes Along All modes
 Value Taken    Lamda =  -0.00013619
 Step Taken.  Stepsize is  0.130115

                             Maximum     Tolerance    Cnvgd?
         Gradient           0.002379      0.000300      NO
         Displacement       0.109502      0.001200      NO
         Energy change     -0.000352      0.000001      NO


 New Cartesian Coordinates Obtained by Inverse Iteration

 Displacement from previous Coordinates is:  0.469361
 ----------------------------------------------------------------
             Standard Nuclear Orientation (Angstroms)
    I     Atom           X                Y                Z
 ----------------------------------------------------------------
    1      C       0.0129352195     0.0080883372     0.0057990948
    2      C      -0.0121120606     0.3658929392     1.3635747800
    3      Cl      1.4739276943     0.8017695333     2.1638988198
    4      C      -1.2207124428     0.3800961307     2.0684181842
    5      Cl     -1.2921594572     0.8195569465     3.7544755142
    6      C      -2.4044799179     0.0410818674     1.4270981871
    7      H      -3.3362769940     0.0549177882     1.9751436895
    8      C      -2.3968956779    -0.3142671252     0.0849396041
    9      Cl     -3.9132821909    -0.7354752692    -0.6658578735
   10      C      -1.1927696610    -0.3321533842    -0.6277243659
   11      Cl     -1.1759784151    -0.7818171506    -2.3119598347
   12      C       1.3004281112    -0.0114743207    -0.7552497887
   13      C       2.1168511674    -1.1389586446    -0.7116256425
   14      H       1.8321021647    -2.0008280100    -0.1216816999
   15      C       3.3130627907    -1.1754169982    -1.4257372740
   16      Cl      4.2917072189    -2.6190876450    -1.3427672348
   17      C       3.7005934549    -0.0709722017    -2.1892721169
   18      Cl      5.1872375123    -0.0703940876    -3.1058545785
   19      C       2.8850738284     1.0591369366    -2.2293686829
   20      H       3.1949412452     1.9092316077    -2.8238157488
   21      C       1.6920143056     1.0899410354    -1.5195118199
   22      H       1.0638598871     1.9714536506    -1.5635193098
 ----------------------------------------------------------------
 Nuclear Repulsion Energy =        1999.94712595 hartrees
 There are       89 alpha and       89 beta electrons
 Applying Cartesian multipole field
    Component          Value
    ---------          -----
     (2,0,0)        1.00000E-12
     (0,2,0)        2.00000E-11
     (0,0,2)       -3.00000E-11
 Nucleus-field energy     =    -0.0000000626 hartrees
 Requested basis set is 6-311++G(d,p)
 There are 170 shells and 472 basis functions
 A cutoff of  1.0D-15 yielded  10844 shell pairs
 There are     91671 function pairs (     98487 Cartesian)
 Smallest overlap matrix eigenvalue = 1.91E-07
 Linear dependence detected in AO basis
 Number of orthogonalized atomic orbitals = 468
 Maximum deviation from orthogonality = 9.551E-10
 Guess from superposition of atomic densities
 Warning:  Energy on first SCF cycle will be non-variational
 SAD guess density has 178.000000 electrons

 -----------------------------------------------------------------------
  General SCF calculation program by
  Eric Jon Sundstrom, Paul Horn, Yuezhi Mao, Dmitri Zuev, Alec White,
  David Stuck, Shaama M.S., Shane Yost, Joonho Lee, David Small,
  Daniel Levine, Susi Lehtola, Hugh Burton, Evgeny Epifanovsky,
  Bang C. Huynh
 -----------------------------------------------------------------------
 Exchange:     0.2000 Hartree-Fock + 0.0800 Slater + 0.7200 B88
 Correlation:  0.1900 VWN1RPA + 0.8100 LYP
 Using SG-1 standard quadrature grid
 A restricted SCF calculation will be
 performed using DIIS
 SCF converges when DIIS error is below 1.0e-08
 ---------------------------------------
  Cycle       Energy         DIIS error
 ---------------------------------------
    1   -3225.3510014381      2.82e-02  
    2   -3221.0031361991      2.13e-03  
    3   -3220.9175463869      2.66e-03  
    4   -3221.1183128071      6.33e-04  
    5   -3221.1280857516      3.05e-04  
    6   -3221.1305049530      1.00e-04  
    7   -3221.1307580374      3.07e-05  
    8   -3221.1307823116      1.08e-05  
    9   -3221.1307854397      2.64e-06  
   10   -3221.1307856186      9.01e-07  
   11   -3221.1307856407      2.23e-07  
   12   -3221.1307856419      1.13e-07  
   13   -3221.1307856420      3.12e-08  
   14   -3221.1307856424      1.09e-08  
   15   -3221.1307856421      5.33e-09  Convergence criterion met
 ---------------------------------------
 SCF time:   CPU 751.87s  wall 752.00s 
 SCF   energy in the final basis set =    -3221.1307856421
 Total energy in the final basis set =    -3221.1307856421

 --------------------------------------------------------------

                    Orbital Energies (a.u.)
 --------------------------------------------------------------

 Alpha MOs
 -- Occupied --
********-101.5813-101.5801-101.5801-101.5706-101.5705 -10.2803 -10.2802
-10.2788 -10.2787 -10.2657 -10.2651 -10.2445 -10.2287 -10.2244 -10.2136
-10.2121 -10.2093  -9.4961  -9.4959  -9.4948  -9.4948  -9.4851  -9.4851
 -7.2610  -7.2607  -7.2597  -7.2596  -7.2509  -7.2507  -7.2502  -7.2502
 -7.2500  -7.2499  -7.2497  -7.2497  -7.2489  -7.2488  -7.2400  -7.2399
 -7.2394  -7.2394  -0.9619  -0.9342  -0.9230  -0.8977  -0.8798  -0.8746
 -0.8638  -0.8428  -0.7963  -0.7703  -0.7481  -0.7450  -0.6720  -0.6470
 -0.6262  -0.6128  -0.5513  -0.5504  -0.5314  -0.5182  -0.4975  -0.4836
 -0.4723  -0.4654  -0.4624  -0.4570  -0.4387  -0.4370  -0.4264  -0.4109
 -0.4023  -0.3998  -0.3778  -0.3650  -0.3620  -0.3589  -0.3577  -0.3471
 -0.3423  -0.3348  -0.3321  -0.3270  -0.3225  -0.2859  -0.2802  -0.2679
 -0.2659
 -- Virtual --
 -0.0653  -0.0617  -0.0498  -0.0452  -0.0442  -0.0215  -0.0107  -0.0103
 -0.0011   0.0073   0.0136   0.0172   0.0254   0.0276   0.0280   0.0383
  0.0440   0.0487   0.0547   0.0576   0.0610   0.0634   0.0689   0.0750
  0.0761   0.0796   0.0813   0.0866   0.0909   0.0916   0.0964   0.1027
  0.1055   0.1077   0.1084   0.1122   0.1173   0.1192   0.1206   0.1242
  0.1244   0.1283   0.1321   0.1353   0.1405   0.1412   0.1434   0.1440
  0.1457   0.1491   0.1565   0.1572   0.1678   0.1715   0.1813   0.1826
  0.1908   0.1943   0.1965   0.2000   0.2015   0.2036   0.2070   0.2095
  0.2140   0.2149   0.2203   0.2286   0.2292   0.2358   0.2391   0.2425
  0.2471   0.2524   0.2550   0.2572   0.2573   0.2626   0.2657   0.2737
  0.2795   0.2807   0.2840   0.2862   0.2929   0.2939   0.2943   0.2965
  0.3010   0.3086   0.3212   0.3247   0.3340   0.3374   0.3462   0.3504
  0.3654   0.3950   0.4251   0.4290   0.4321   0.4333   0.4384   0.4431
  0.4515   0.4551   0.4579   0.4619   0.4643   0.4715   0.4724   0.4817
  0.4876   0.4917   0.4943   0.5072   0.5138   0.5218   0.5324   0.5422
  0.5497   0.5621   0.5658   0.5746   0.5775   0.5824   0.5926   0.5979
  0.5988   0.6058   0.6139   0.6149   0.6227   0.6343   0.6409   0.6500
  0.6565   0.6671   0.6696   0.6825   0.6904   0.6934   0.6979   0.7045
  0.7182   0.7381   0.7468   0.7589   0.7908   0.7943   0.8042   0.8192
  0.8257   0.8310   0.8314   0.8353   0.8400   0.8418   0.8478   0.8492
  0.8499   0.8534   0.8552   0.8592   0.8645   0.8652   0.8673   0.8699
  0.8798   0.8838   0.8960   0.9000   0.9030   0.9182   0.9222   0.9246
  0.9308   0.9408   0.9439   0.9467   0.9487   0.9548   0.9605   0.9684
  0.9738   0.9772   0.9855   0.9895   0.9950   1.0102   1.0286   1.0313
  1.0570   1.0663   1.0782   1.0938   1.1067   1.1421   1.1618   1.1669
  1.1745   1.2086   1.2258   1.2318   1.2479   1.2563   1.2599   1.2754
  1.2774   1.2833   1.2892   1.2930   1.2959   1.3321   1.3393   1.3662
  1.3799   1.3943   1.4278   1.4317   1.4742   1.4975   1.5323   1.5453
  1.5547   1.5702   1.5771   1.5920   1.6132   1.6186   1.6711   1.6736
  1.6925   1.6942   1.7272   1.7394   1.7457   1.7520   1.7946   1.8059
  1.8181   1.8230   1.8468   1.8743   1.8873   1.8964   1.9253   1.9382
  1.9481   1.9573   1.9732   1.9807   2.0139   2.0185   2.0454   2.0938
  2.1072   2.1189   2.1393   2.1471   2.1943   2.2287   2.2317   2.2409
  2.2483   2.2490   2.2678   2.2696   2.2826   2.2938   2.3083   2.3390
  2.3465   2.3690   2.3891   2.4129   2.4191   2.4226   2.4583   2.4663
  2.4713   2.5036   2.5161   2.5286   2.5402   2.5448   2.5642   2.5948
  2.6100   2.6204   2.6454   2.6670   2.6815   2.6938   2.6957   2.7231
  2.7318   2.7375   2.7504   2.7611   2.7789   2.8249   2.8309   2.8423
  2.8472   2.8621   2.9010   2.9646   2.9899   3.0542   3.0811   3.0910
  3.1177   3.1215   3.1369   3.1436   3.1889   3.2184   3.2485   3.2698
  3.3336   3.3667   3.4381   3.5158   3.5241   3.5756   3.6911   3.7737
  3.7841   3.8663   3.8912   4.0039   4.0737   4.1271   4.3164   4.7994
  4.8194   9.7592   9.7675   9.7799   9.7999   9.8093   9.8324  23.3419
 23.5301  23.7843  23.8555  23.8896  23.8969  23.9320  23.9527  24.0253
 24.0668  24.0817  24.1548  25.7851  25.7884  25.8048  25.8660  25.8819
 25.9294  26.0881  26.1201  26.1574  26.1699  26.2209  26.3585  26.5165
 26.5220  26.6040  26.7535  26.7830  26.9847 215.7523 215.7589 215.7741
215.7961 215.8091 215.8386
 --------------------------------------------------------------

          Ground-State Mulliken Net Atomic Charges

     Atom                 Charge (a.u.)
  ----------------------------------------
      1 C                    -0.471877
      2 C                    -1.046358
      3 Cl                    0.577930
      4 C                     0.501625
      5 Cl                    0.493490
      6 C                    -0.646627
      7 H                     0.221844
      8 C                     0.622555
      9 Cl                    0.490891
     10 C                    -1.252473
     11 Cl                    0.579282
     12 C                     0.776391
     13 C                    -1.332168
     14 H                     0.233061
     15 C                    -0.125759
     16 Cl                    0.597402
     17 C                     0.273221
     18 Cl                    0.509118
     19 C                    -0.847060
     20 H                     0.210124
     21 C                    -0.564699
     22 H                     0.200088
  ----------------------------------------
  Sum of atomic charges =     0.000000

 -----------------------------------------------------------------
                    Cartesian Multipole Moments
 -----------------------------------------------------------------
    Charge (ESU x 10^10)
                -0.0000
    Dipole Moment (Debye)
         X      -1.5563      Y       1.1837      Z       0.3843
       Tot       1.9927
    Quadrupole Moments (Debye-Ang)
        XX    -151.3751     XY       3.3001     YY    -142.6677
        XZ      -0.6505     YZ      -5.1192     ZZ    -147.1424
    Octopole Moments (Debye-Ang^2)
       XXX    -358.1407    XXY      46.3563    XYY     -96.6848
       YYY     101.1756    XXZ      70.1062    XYZ     -11.5485
       YYZ      39.6380    XZZ    -111.0877    YZZ      41.7585
       ZZZ     135.9428
    Hexadecapole Moments (Debye-Ang^3)
      XXXX   -7239.1819   XXXY     354.1724   XXYY   -1367.8606
      XYYY     302.3163   YYYY   -1076.9936   XXXZ    1258.4471
      XXYZ    -160.2978   XYYZ     401.2953   YYYZ    -424.3769
      XXZZ   -1806.9645   XYZZ     137.9744   YYZZ    -796.3399
      XZZZ    1229.6483   YZZZ    -402.3036   ZZZZ   -3698.5993
 -----------------------------------------------------------------
 Calculating analytic gradient of the SCF energy
 Gradient of SCF Energy
            1           2           3           4           5           6
    1  -0.0011097   0.0005826  -0.0001665  -0.0004780   0.0001934   0.0003993
    2  -0.0000935   0.0001617  -0.0000981  -0.0000655   0.0000194   0.0000336
    3   0.0001890   0.0002174  -0.0001041   0.0003020  -0.0001652  -0.0001357
            7           8           9          10          11          12
    1  -0.0000298  -0.0004248   0.0001611   0.0003864   0.0002676   0.0009410
    2   0.0000235   0.0000508  -0.0000094  -0.0002064   0.0002453  -0.0003898
    3   0.0000283   0.0002219   0.0000740  -0.0005142   0.0002110  -0.0004191
           13          14          15          16          17          18
    1  -0.0005803   0.0000219   0.0004136  -0.0001273  -0.0000452   0.0000285
    2   0.0001859   0.0000168  -0.0002196   0.0001437  -0.0000330   0.0000107
    3   0.0001881   0.0001041  -0.0001030  -0.0000671   0.0002252  -0.0001193
           19          20          21          22
    1  -0.0003127   0.0001121  -0.0000851  -0.0001482
    2   0.0000961  -0.0000341   0.0002519  -0.0000901
    3   0.0000414  -0.0000355  -0.0001262  -0.0000131
 Max gradient component =       1.110E-03
 RMS gradient           =       2.865E-04
 Gradient time:  CPU 257.15 s  wall 257.16 s
 Geometry Optimization Parameters
   NAtoms,    NIC,     NZ,  NCons,   NDum,   NFix, NCnnct, MaxDiis
       22     155      22       0       0       0       0       0

 Cartesian Hessian Update
 Hessian updated using BFGS update


** GEOMETRY OPTIMIZATION IN DELOCALIZED INTERNAL COORDINATES **
   Searching for a Minimum

   Optimization Cycle:   7

                       Coordinates (Angstroms)
     ATOM                X               Y               Z
      1  C         0.0129352195    0.0080883372    0.0057990948
      2  C        -0.0121120606    0.3658929392    1.3635747800
      3  Cl        1.4739276943    0.8017695333    2.1638988198
      4  C        -1.2207124428    0.3800961307    2.0684181842
      5  Cl       -1.2921594572    0.8195569465    3.7544755142
      6  C        -2.4044799179    0.0410818674    1.4270981871
      7  H        -3.3362769940    0.0549177882    1.9751436895
      8  C        -2.3968956779   -0.3142671252    0.0849396041
      9  Cl       -3.9132821909   -0.7354752692   -0.6658578735
     10  C        -1.1927696610   -0.3321533842   -0.6277243659
     11  Cl       -1.1759784151   -0.7818171506   -2.3119598347
     12  C         1.3004281112   -0.0114743207   -0.7552497887
     13  C         2.1168511674   -1.1389586446   -0.7116256425
     14  H         1.8321021647   -2.0008280100   -0.1216816999
     15  C         3.3130627907   -1.1754169982   -1.4257372740
     16  Cl        4.2917072189   -2.6190876450   -1.3427672348
     17  C         3.7005934549   -0.0709722017   -2.1892721169
     18  Cl        5.1872375123   -0.0703940876   -3.1058545785
     19  C         2.8850738284    1.0591369366   -2.2293686829
     20  H         3.1949412452    1.9092316077   -2.8238157488
     21  C         1.6920143056    1.0899410354   -1.5195118199
     22  H         1.0638598871    1.9714536506   -1.5635193098
   Point Group: c1    Number of degrees of freedom:    60


   Energy is  -3221.130785642

 Hessian updated using BFGS update

 60 Hessian modes will be used to form the next step
  Hessian Eigenvalues:
     0.002980    0.019222    0.019915    0.023223    0.023277    0.023446
     0.023695    0.023904    0.023942    0.024017    0.024090    0.024108
     0.024114    0.024120    0.024130    0.024209    0.024628    0.025321
     0.029103    0.158458    0.158838    0.160007    0.160126    0.222802
     0.229207    0.230719    0.234964    0.243948    0.248858    0.249977
     0.249991    0.249998    0.250012    0.250123    0.251204    0.290991
     0.296206    0.300990    0.301034    0.301057    0.301322    0.303539
     0.326256    0.353900    0.356566    0.356663    0.356679    0.366951
     0.424977    0.430708    0.434495    0.440073    0.464759    0.470078
     0.472906    0.476707    0.478235    0.479444    0.489238    0.542248

 Minimum search - taking simple RFO step
 Searching for Lamda that Minimizes Along All modes
 Value Taken    Lamda =  -0.00004137
 Step Taken.  Stepsize is  0.097144

                             Maximum     Tolerance    Cnvgd?
         Gradient           0.000695      0.000300      NO
         Displacement       0.082810      0.001200      NO
         Energy change     -0.000081      0.000001      NO


 New Cartesian Coordinates Obtained by Inverse Iteration

 Displacement from previous Coordinates is:  0.347768
 ----------------------------------------------------------------
             Standard Nuclear Orientation (Angstroms)
    I     Atom           X                Y                Z
 ----------------------------------------------------------------
    1      C       0.0137490347     0.0118303185     0.0065421937
    2      C      -0.0169364193     0.3925947806     1.3576936446
    3      Cl      1.4647053446     0.8547276449     2.1523343715
    4      C      -1.2259255833     0.4043650230     2.0619745529
    5      Cl     -1.3050252333     0.8697421923     3.7413193965
    6      C      -2.4055020743     0.0385038435     1.4275421980
    7      H      -3.3372170752     0.0489498436     1.9756619735
    8      C      -2.3925334843    -0.3398440745     0.0918876605
    9      Cl     -3.9037049190    -0.7926450779    -0.6521773676
   10      C      -1.1884093660    -0.3538008422    -0.6203871796
   11      Cl     -1.1684024647    -0.8305192285    -2.2976830986
   12      C       1.3013302698    -0.0081602470    -0.7532530147
   13      C       2.1020334377    -1.1481480337    -0.7356029960
   14      H       1.8042062869    -2.0199270138    -0.1671556829
   15      C       3.2975154695    -1.1862359249    -1.4502429275
   16      Cl      4.2561823011    -2.6452539223    -1.3957852591
   17      C       3.7010649632    -0.0721739349    -2.1909414549
   18      Cl      5.1889276334    -0.0729471101    -3.1057529051
   19      C       2.9023830862     1.0701394558    -2.2055156471
   20      H       3.2229044838     1.9289471880    -2.7814447168
   21      C       1.7104614436     1.1033515933    -1.4933108234
   22      H       1.0982606477     1.9968254619    -1.5163010149
 ----------------------------------------------------------------
 Nuclear Repulsion Energy =        1999.58652433 hartrees
 There are       89 alpha and       89 beta electrons
 Applying Cartesian multipole field
    Component          Value
    ---------          -----
     (2,0,0)        1.00000E-12
     (0,2,0)        2.00000E-11
     (0,0,2)       -3.00000E-11
 Nucleus-field energy     =    -0.0000000617 hartrees
 Requested basis set is 6-311++G(d,p)
 There are 170 shells and 472 basis functions
 A cutoff of  1.0D-15 yielded  10846 shell pairs
 There are     91675 function pairs (     98491 Cartesian)
 Smallest overlap matrix eigenvalue = 1.77E-07
 Linear dependence detected in AO basis
 Number of orthogonalized atomic orbitals = 468
 Maximum deviation from orthogonality = 6.932E-10
 Guess from superposition of atomic densities
 Warning:  Energy on first SCF cycle will be non-variational
 SAD guess density has 178.000000 electrons

 -----------------------------------------------------------------------
  General SCF calculation program by
  Eric Jon Sundstrom, Paul Horn, Yuezhi Mao, Dmitri Zuev, Alec White,
  David Stuck, Shaama M.S., Shane Yost, Joonho Lee, David Small,
  Daniel Levine, Susi Lehtola, Hugh Burton, Evgeny Epifanovsky,
  Bang C. Huynh
 -----------------------------------------------------------------------
 Exchange:     0.2000 Hartree-Fock + 0.0800 Slater + 0.7200 B88
 Correlation:  0.1900 VWN1RPA + 0.8100 LYP
 Using SG-1 standard quadrature grid
 A restricted SCF calculation will be
 performed using DIIS
 SCF converges when DIIS error is below 1.0e-08
 ---------------------------------------
  Cycle       Energy         DIIS error
 ---------------------------------------
    1   -3225.3484908170      2.82e-02  
    2   -3221.0032818329      2.13e-03  
    3   -3220.9180012453      2.65e-03  
    4   -3221.1183656249      6.32e-04  
    5   -3221.1281147333      3.04e-04  
    6   -3221.1305324283      1.00e-04  
    7   -3221.1307857910      3.07e-05  
    8   -3221.1308101183      1.08e-05  
    9   -3221.1308132447      2.64e-06  
   10   -3221.1308134230      9.00e-07  
   11   -3221.1308134448      2.22e-07  
   12   -3221.1308134461      1.12e-07  
   13   -3221.1308134464      3.06e-08  
   14   -3221.1308134467      9.90e-09  Convergence criterion met
 ---------------------------------------
 SCF time:   CPU 709.09s  wall 709.00s 
 SCF   energy in the final basis set =    -3221.1308134467
 Total energy in the final basis set =    -3221.1308134467

 --------------------------------------------------------------

                    Orbital Energies (a.u.)
 --------------------------------------------------------------

 Alpha MOs
 -- Occupied --
********-101.5813-101.5801-101.5800-101.5706-101.5705 -10.2804 -10.2803
-10.2788 -10.2787 -10.2657 -10.2651 -10.2447 -10.2288 -10.2245 -10.2136
-10.2121 -10.2094  -9.4960  -9.4959  -9.4948  -9.4947  -9.4851  -9.4851
 -7.2609  -7.2607  -7.2597  -7.2595  -7.2508  -7.2507  -7.2502  -7.2502
 -7.2499  -7.2499  -7.2497  -7.2496  -7.2489  -7.2488  -7.2400  -7.2399
 -7.2394  -7.2393  -0.9619  -0.9342  -0.9229  -0.8976  -0.8797  -0.8746
 -0.8638  -0.8427  -0.7964  -0.7703  -0.7482  -0.7450  -0.6721  -0.6469
 -0.6262  -0.6129  -0.5513  -0.5504  -0.5314  -0.5184  -0.4975  -0.4835
 -0.4721  -0.4655  -0.4623  -0.4569  -0.4387  -0.4371  -0.4263  -0.4108
 -0.4023  -0.3999  -0.3777  -0.3650  -0.3620  -0.3587  -0.3578  -0.3472
 -0.3423  -0.3348  -0.3321  -0.3270  -0.3225  -0.2857  -0.2804  -0.2679
 -0.2662
 -- Virtual --
 -0.0649  -0.0618  -0.0504  -0.0451  -0.0444  -0.0216  -0.0108  -0.0103
 -0.0011   0.0072   0.0135   0.0171   0.0253   0.0276   0.0279   0.0382
  0.0440   0.0487   0.0548   0.0575   0.0615   0.0628   0.0689   0.0750
  0.0760   0.0796   0.0812   0.0867   0.0908   0.0914   0.0962   0.1027
  0.1055   0.1078   0.1083   0.1119   0.1172   0.1194   0.1202   0.1241
  0.1246   0.1283   0.1321   0.1351   0.1405   0.1410   0.1436   0.1441
  0.1458   0.1486   0.1566   0.1574   0.1676   0.1715   0.1810   0.1829
  0.1908   0.1942   0.1964   0.2000   0.2017   0.2034   0.2070   0.2095
  0.2139   0.2149   0.2204   0.2285   0.2287   0.2361   0.2397   0.2418
  0.2470   0.2518   0.2550   0.2567   0.2571   0.2627   0.2657   0.2745
  0.2802   0.2811   0.2832   0.2867   0.2936   0.2939   0.2942   0.2961
  0.3005   0.3087   0.3222   0.3254   0.3338   0.3377   0.3463   0.3528
  0.3665   0.3948   0.4253   0.4309   0.4320   0.4333   0.4381   0.4431
  0.4525   0.4552   0.4587   0.4605   0.4641   0.4711   0.4719   0.4821
  0.4876   0.4922   0.4941   0.5073   0.5139   0.5218   0.5328   0.5426
  0.5498   0.5622   0.5658   0.5743   0.5783   0.5821   0.5923   0.5986
  0.5988   0.6042   0.6138   0.6155   0.6226   0.6350   0.6413   0.6501
  0.6553   0.6670   0.6696   0.6826   0.6903   0.6927   0.6971   0.7056
  0.7187   0.7421   0.7485   0.7591   0.7922   0.7942   0.8047   0.8196
  0.8264   0.8308   0.8332   0.8354   0.8381   0.8417   0.8476   0.8496
  0.8503   0.8523   0.8548   0.8607   0.8638   0.8640   0.8673   0.8692
  0.8785   0.8836   0.8962   0.9005   0.9023   0.9185   0.9213   0.9260
  0.9328   0.9428   0.9444   0.9470   0.9482   0.9551   0.9607   0.9682
  0.9738   0.9794   0.9844   0.9878   0.9953   1.0115   1.0277   1.0328
  1.0561   1.0683   1.0768   1.0944   1.1057   1.1417   1.1623   1.1664
  1.1773   1.2103   1.2263   1.2331   1.2484   1.2576   1.2596   1.2761
  1.2773   1.2833   1.2884   1.2922   1.2957   1.3347   1.3409   1.3660
  1.3805   1.3934   1.4298   1.4322   1.4743   1.4956   1.5325   1.5457
  1.5530   1.5702   1.5795   1.5924   1.6131   1.6189   1.6722   1.6742
  1.6923   1.6945   1.7272   1.7405   1.7454   1.7512   1.7947   1.8050
  1.8169   1.8223   1.8464   1.8748   1.8883   1.8959   1.9251   1.9385
  1.9489   1.9578   1.9740   1.9811   2.0138   2.0184   2.0456   2.0953
  2.1088   2.1178   2.1386   2.1470   2.1952   2.2289   2.2324   2.2407
  2.2471   2.2488   2.2685   2.2698   2.2814   2.2936   2.3091   2.3389
  2.3474   2.3690   2.3872   2.4126   2.4188   2.4226   2.4591   2.4658
  2.4700   2.5035   2.5160   2.5295   2.5398   2.5450   2.5638   2.5944
  2.6096   2.6213   2.6446   2.6671   2.6816   2.6945   2.6965   2.7219
  2.7324   2.7365   2.7516   2.7580   2.7779   2.8255   2.8304   2.8424
  2.8461   2.8658   2.8996   2.9646   2.9903   3.0552   3.0817   3.0914
  3.1171   3.1228   3.1361   3.1427   3.1888   3.2186   3.2480   3.2759
  3.3327   3.3684   3.4389   3.5149   3.5247   3.5775   3.6914   3.7746
  3.7851   3.8669   3.8907   4.0043   4.0738   4.1274   4.3164   4.7994
  4.8185   9.7599   9.7676   9.7793   9.7997   9.8082   9.8364  23.3429
 23.5305  23.7841  23.8561  23.8901  23.8969  23.9320  23.9529  24.0260
 24.0668  24.0816  24.1547  25.7848  25.7874  25.8048  25.8651  25.8781
 25.9308  26.0880  26.1219  26.1555  26.1707  26.2225  26.3519  26.5163
 26.5206  26.6062  26.7500  26.7850  26.9866 215.7529 215.7591 215.7734
215.7959 215.8077 215.8430
 --------------------------------------------------------------

          Ground-State Mulliken Net Atomic Charges

     Atom                 Charge (a.u.)
  ----------------------------------------
      1 C                    -0.533479
      2 C                    -1.032367
      3 Cl                    0.570110
      4 C                     0.505202
      5 Cl                    0.499859
      6 C                    -0.546737
      7 H                     0.223846
      8 C                     0.679237
      9 Cl                    0.496863
     10 C                    -1.359834
     11 Cl                    0.574846
     12 C                     0.762611
     13 C                    -1.305352
     14 H                     0.233374
     15 C                    -0.126600
     16 Cl                    0.596410
     17 C                     0.283559
     18 Cl                    0.512446
     19 C                    -0.889934
     20 H                     0.210757
     21 C                    -0.555913
     22 H                     0.201095
  ----------------------------------------
  Sum of atomic charges =     0.000000

 -----------------------------------------------------------------
                    Cartesian Multipole Moments
 -----------------------------------------------------------------
    Charge (ESU x 10^10)
                -0.0000
    Dipole Moment (Debye)
         X      -1.5404      Y       1.1978      Z       0.4071
       Tot       1.9933
    Quadrupole Moments (Debye-Ang)
        XX    -151.2574     XY       3.4115     YY    -142.6045
        XZ      -0.6330     YZ      -5.1102     ZZ    -147.3266
    Octopole Moments (Debye-Ang^2)
       XXX    -356.3197    XXY      47.1743    XYY     -95.9439
       YYY     102.3562    XXZ      70.5586    XYZ     -11.5500
       YYZ      40.1091    XZZ    -111.0436    YZZ      41.7286
       ZZZ     138.3792
    Hexadecapole Moments (Debye-Ang^3)
      XXXX   -7209.3235   XXXY     345.5592   XXYY   -1369.2902
      XYYY     291.8472   YYYY   -1118.1649   XXXZ    1271.9045
      XXYZ    -168.9676   XYYZ     405.8516   YYYZ    -449.7659
      XXZZ   -1801.0463   XYZZ     134.1767   YYZZ    -801.3090
      XZZZ    1245.6594   YZZZ    -426.2085   ZZZZ   -3690.3327
 -----------------------------------------------------------------
 Calculating analytic gradient of the SCF energy
 Gradient of SCF Energy
            1           2           3           4           5           6
    1  -0.0003699   0.0002996   0.0000155  -0.0002404  -0.0000042   0.0001071
    2   0.0000256   0.0000215  -0.0000442  -0.0000157   0.0000181  -0.0000091
    3   0.0001233  -0.0000517  -0.0000745   0.0000001   0.0000304  -0.0000396
            7           8           9          10          11          12
    1  -0.0000115  -0.0000819  -0.0000002   0.0001719   0.0000002   0.0002501
    2  -0.0000051   0.0000551  -0.0000627   0.0000113   0.0000613  -0.0002206
    3   0.0000175   0.0002595  -0.0000100  -0.0001510   0.0000504   0.0000276
           13          14          15          16          17          18
    1  -0.0001479   0.0000357   0.0001604  -0.0000248  -0.0002676   0.0001344
    2   0.0001588  -0.0000096   0.0000633  -0.0000127  -0.0001023   0.0000279
    3   0.0000949  -0.0000257  -0.0001128  -0.0000094   0.0001252  -0.0001053
           19          20          21          22
    1   0.0000216  -0.0000198  -0.0000346   0.0000064
    2   0.0000178   0.0000053   0.0000270  -0.0000110
    3  -0.0000396  -0.0000188  -0.0001090   0.0000187
 Max gradient component =       3.699E-04
 RMS gradient           =       1.118E-04
 Gradient time:  CPU 255.53 s  wall 255.54 s
 Geometry Optimization Parameters
   NAtoms,    NIC,     NZ,  NCons,   NDum,   NFix, NCnnct, MaxDiis
       22     155      22       0       0       0       0       0

 Cartesian Hessian Update
 Hessian updated using BFGS update


** GEOMETRY OPTIMIZATION IN DELOCALIZED INTERNAL COORDINATES **
   Searching for a Minimum

   Optimization Cycle:   8

                       Coordinates (Angstroms)
     ATOM                X               Y               Z
      1  C         0.0137490347    0.0118303185    0.0065421937
      2  C        -0.0169364193    0.3925947806    1.3576936446
      3  Cl        1.4647053446    0.8547276449    2.1523343715
      4  C        -1.2259255833    0.4043650230    2.0619745529
      5  Cl       -1.3050252333    0.8697421923    3.7413193965
      6  C        -2.4055020743    0.0385038435    1.4275421980
      7  H        -3.3372170752    0.0489498436    1.9756619735
      8  C        -2.3925334843   -0.3398440745    0.0918876605
      9  Cl       -3.9037049190   -0.7926450779   -0.6521773676
     10  C        -1.1884093660   -0.3538008422   -0.6203871796
     11  Cl       -1.1684024647   -0.8305192285   -2.2976830986
     12  C         1.3013302698   -0.0081602470   -0.7532530147
     13  C         2.1020334377   -1.1481480337   -0.7356029960
     14  H         1.8042062869   -2.0199270138   -0.1671556829
     15  C         3.2975154695   -1.1862359249   -1.4502429275
     16  Cl        4.2561823011   -2.6452539223   -1.3957852591
     17  C         3.7010649632   -0.0721739349   -2.1909414549
     18  Cl        5.1889276334   -0.0729471101   -3.1057529051
     19  C         2.9023830862    1.0701394558   -2.2055156471
     20  H         3.2229044838    1.9289471880   -2.7814447168
     21  C         1.7104614436    1.1033515933   -1.4933108234
     22  H         1.0982606477    1.9968254619   -1.5163010149
   Point Group: c1    Number of degrees of freedom:    60


   Energy is  -3221.130813447

 Hessian updated using BFGS update

 60 Hessian modes will be used to form the next step
  Hessian Eigenvalues:
     0.002361    0.019272    0.019902    0.023203    0.023285    0.023497
     0.023692    0.023874    0.023962    0.024074    0.024103    0.024106
     0.024115    0.024130    0.024164    0.024247    0.024673    0.025456
     0.028768    0.158388    0.159105    0.160022    0.160530    0.222719
     0.227257    0.231041    0.235156    0.242929    0.248072    0.249978
     0.249990    0.249998    0.250035    0.251011    0.252893    0.291231
     0.297537    0.300984    0.301036    0.301088    0.301874    0.304176
     0.325782    0.353575    0.356550    0.356667    0.356679    0.366107
     0.425124    0.430767    0.433568    0.441663    0.464534    0.469875
     0.473125    0.475487    0.478241    0.479474    0.491155    0.540495

 Minimum search - taking simple RFO step
 Searching for Lamda that Minimizes Along All modes
 Value Taken    Lamda =  -0.00000461
 Step Taken.  Stepsize is  0.035637

                             Maximum     Tolerance    Cnvgd?
         Gradient           0.000276      0.000300     YES
         Displacement       0.029789      0.001200      NO
         Energy change     -0.000028      0.000001      NO


 New Cartesian Coordinates Obtained by Inverse Iteration

 Displacement from previous Coordinates is:  0.124312
 ----------------------------------------------------------------
             Standard Nuclear Orientation (Angstroms)
    I     Atom           X                Y                Z
 ----------------------------------------------------------------
    1      C       0.0139970791     0.0117226984     0.0064925613
    2      C      -0.0184904572     0.4011858355     1.3551192100
    3      Cl      1.4612402172     0.8739642236     2.1473209562
    4      C      -1.2271372761     0.4124463215     2.0594741470
    5      Cl     -1.3077534451     0.8879421580     3.7359707140
    6      C      -2.4055046856     0.0381900654     1.4275336304
    7      H      -3.3371408207     0.0488430192     1.9757116397
    8      C      -2.3910672717    -0.3487339650     0.0942391444
    9      Cl     -3.9011249129    -0.8098822680    -0.6470207093
   10      C      -1.1868669982    -0.3631896937    -0.6176867716
   11      Cl     -1.1649023297    -0.8505337835    -2.2920844835
   12      C       1.3011527550    -0.0078113057    -0.7533332909
   13      C       2.0963521634    -1.1520071132    -0.7449407699
   14      H       1.7937195213    -2.0270285568    -0.1840165901
   15      C       3.2920851290    -1.1898240403    -1.4588552643
   16      Cl      4.2442824860    -2.6535395798    -1.4150988335
   17      C       3.7015932753    -0.0717127810    -2.1903102728
   18      Cl      5.1894461772    -0.0726664685    -3.1046016709
   19      C       2.9082652329     1.0743656876    -2.1959939763
   20      H       3.2328317233     1.9362788889    -2.7649620056
   21      C       1.7162719394     1.1077020050    -1.4838085723
   22      H       1.1088182810     2.0046105880    -1.4997468889
 ----------------------------------------------------------------
 Nuclear Repulsion Energy =        1999.58070831 hartrees
 There are       89 alpha and       89 beta electrons
 Applying Cartesian multipole field
    Component          Value
    ---------          -----
     (2,0,0)        1.00000E-12
     (0,2,0)        2.00000E-11
     (0,0,2)       -3.00000E-11
 Nucleus-field energy     =    -0.0000000613 hartrees
 Requested basis set is 6-311++G(d,p)
 There are 170 shells and 472 basis functions
 A cutoff of  1.0D-15 yielded  10844 shell pairs
 There are     91666 function pairs (     98482 Cartesian)
 Smallest overlap matrix eigenvalue = 1.74E-07
 Linear dependence detected in AO basis
 Number of orthogonalized atomic orbitals = 468
 Maximum deviation from orthogonality = 9.993E-10
 Guess from superposition of atomic densities
 Warning:  Energy on first SCF cycle will be non-variational
 SAD guess density has 178.000000 electrons

 -----------------------------------------------------------------------
  General SCF calculation program by
  Eric Jon Sundstrom, Paul Horn, Yuezhi Mao, Dmitri Zuev, Alec White,
  David Stuck, Shaama M.S., Shane Yost, Joonho Lee, David Small,
  Daniel Levine, Susi Lehtola, Hugh Burton, Evgeny Epifanovsky,
  Bang C. Huynh
 -----------------------------------------------------------------------
 Exchange:     0.2000 Hartree-Fock + 0.0800 Slater + 0.7200 B88
 Correlation:  0.1900 VWN1RPA + 0.8100 LYP
 Using SG-1 standard quadrature grid
 A restricted SCF calculation will be
 performed using DIIS
 SCF converges when DIIS error is below 1.0e-08
 ---------------------------------------
  Cycle       Energy         DIIS error
 ---------------------------------------
    1   -3225.3485895947      2.82e-02  
    2   -3221.0032972715      2.13e-03  
    3   -3220.9180071204      2.65e-03  
    4   -3221.1183599173      6.32e-04  
    5   -3221.1281165733      3.05e-04  
    6   -3221.1305362873      1.00e-04  
    7   -3221.1307896401      3.07e-05  
    8   -3221.1308139882      1.08e-05  
    9   -3221.1308171159      2.64e-06  
   10   -3221.1308172938      9.00e-07  
   11   -3221.1308173154      2.22e-07  
   12   -3221.1308173169      1.12e-07  
   13   -3221.1308173173      3.04e-08  
   14   -3221.1308173173      9.41e-09  Convergence criterion met
 ---------------------------------------
 SCF time:   CPU 707.71s  wall 708.00s 
 SCF   energy in the final basis set =    -3221.1308173173
 Total energy in the final basis set =    -3221.1308173173

 --------------------------------------------------------------

                    Orbital Energies (a.u.)
 --------------------------------------------------------------

 Alpha MOs
 -- Occupied --
********-101.5813-101.5801-101.5800-101.5706-101.5705 -10.2804 -10.2803
-10.2788 -10.2787 -10.2657 -10.2651 -10.2447 -10.2288 -10.2245 -10.2136
-10.2121 -10.2094  -9.4960  -9.4959  -9.4948  -9.4947  -9.4852  -9.4851
 -7.2609  -7.2607  -7.2597  -7.2595  -7.2508  -7.2507  -7.2502  -7.2502
 -7.2499  -7.2499  -7.2497  -7.2496  -7.2488  -7.2488  -7.2400  -7.2399
 -7.2395  -7.2393  -0.9619  -0.9342  -0.9228  -0.8976  -0.8797  -0.8746
 -0.8638  -0.8427  -0.7964  -0.7703  -0.7482  -0.7450  -0.6722  -0.6469
 -0.6262  -0.6129  -0.5513  -0.5505  -0.5314  -0.5184  -0.4975  -0.4835
 -0.4721  -0.4655  -0.4623  -0.4569  -0.4386  -0.4371  -0.4263  -0.4108
 -0.4023  -0.3999  -0.3777  -0.3650  -0.3620  -0.3586  -0.3579  -0.3472
 -0.3423  -0.3347  -0.3321  -0.3270  -0.3225  -0.2856  -0.2805  -0.2680
 -0.2662
 -- Virtual --
 -0.0649  -0.0618  -0.0505  -0.0451  -0.0445  -0.0216  -0.0108  -0.0103
 -0.0011   0.0072   0.0135   0.0171   0.0253   0.0276   0.0279   0.0383
  0.0439   0.0487   0.0548   0.0574   0.0616   0.0627   0.0689   0.0751
  0.0759   0.0796   0.0812   0.0867   0.0908   0.0914   0.0962   0.1027
  0.1054   0.1078   0.1083   0.1119   0.1172   0.1195   0.1201   0.1241
  0.1247   0.1283   0.1321   0.1350   0.1406   0.1409   0.1438   0.1441
  0.1458   0.1485   0.1565   0.1575   0.1676   0.1715   0.1810   0.1829
  0.1908   0.1942   0.1964   0.2001   0.2017   0.2034   0.2069   0.2095
  0.2140   0.2149   0.2205   0.2285   0.2286   0.2362   0.2398   0.2416
  0.2470   0.2516   0.2551   0.2566   0.2571   0.2627   0.2657   0.2748
  0.2804   0.2812   0.2830   0.2868   0.2935   0.2940   0.2943   0.2962
  0.3004   0.3087   0.3225   0.3256   0.3338   0.3378   0.3464   0.3536
  0.3668   0.3947   0.4253   0.4312   0.4324   0.4333   0.4382   0.4431
  0.4527   0.4552   0.4590   0.4601   0.4641   0.4711   0.4719   0.4822
  0.4876   0.4922   0.4940   0.5074   0.5140   0.5216   0.5326   0.5427
  0.5498   0.5622   0.5659   0.5741   0.5784   0.5820   0.5925   0.5985
  0.5990   0.6039   0.6139   0.6156   0.6226   0.6352   0.6414   0.6501
  0.6551   0.6671   0.6696   0.6826   0.6904   0.6926   0.6970   0.7056
  0.7189   0.7426   0.7491   0.7592   0.7926   0.7941   0.8048   0.8197
  0.8265   0.8308   0.8342   0.8354   0.8371   0.8416   0.8475   0.8497
  0.8503   0.8519   0.8547   0.8610   0.8637   0.8639   0.8674   0.8691
  0.8781   0.8835   0.8962   0.9008   0.9019   0.9185   0.9214   0.9261
  0.9334   0.9434   0.9445   0.9470   0.9480   0.9552   0.9608   0.9682
  0.9739   0.9802   0.9840   0.9875   0.9955   1.0119   1.0275   1.0331
  1.0560   1.0689   1.0764   1.0944   1.1055   1.1417   1.1623   1.1663
  1.1780   1.2106   1.2264   1.2335   1.2484   1.2581   1.2594   1.2763
  1.2772   1.2833   1.2883   1.2921   1.2956   1.3353   1.3413   1.3659
  1.3807   1.3932   1.4303   1.4322   1.4745   1.4951   1.5325   1.5459
  1.5526   1.5702   1.5801   1.5924   1.6131   1.6191   1.6723   1.6745
  1.6921   1.6947   1.7272   1.7409   1.7454   1.7510   1.7948   1.8048
  1.8167   1.8222   1.8464   1.8748   1.8886   1.8960   1.9251   1.9387
  1.9491   1.9580   1.9742   1.9812   2.0138   2.0183   2.0456   2.0957
  2.1093   2.1176   2.1385   2.1471   2.1955   2.2289   2.2326   2.2407
  2.2469   2.2488   2.2686   2.2698   2.2811   2.2936   2.3092   2.3389
  2.3476   2.3690   2.3869   2.4125   2.4186   2.4226   2.4593   2.4658
  2.4697   2.5035   2.5160   2.5299   2.5396   2.5451   2.5638   2.5943
  2.6096   2.6215   2.6445   2.6671   2.6816   2.6946   2.6969   2.7216
  2.7326   2.7362   2.7517   2.7573   2.7777   2.8256   2.8302   2.8424
  2.8460   2.8669   2.8994   2.9646   2.9904   3.0554   3.0819   3.0915
  3.1171   3.1233   3.1357   3.1429   3.1889   3.2188   3.2479   3.2774
  3.3325   3.3687   3.4392   3.5147   3.5249   3.5779   3.6916   3.7748
  3.7854   3.8671   3.8908   4.0044   4.0738   4.1275   4.3165   4.7994
  4.8183   9.7601   9.7677   9.7792   9.7998   9.8080   9.8373  23.3432
 23.5307  23.7838  23.8567  23.8903  23.8968  23.9324  23.9529  24.0262
 24.0665  24.0815  24.1546  25.7847  25.7872  25.8048  25.8649  25.8773
 25.9311  26.0882  26.1224  26.1553  26.1709  26.2226  26.3506  26.5164
 26.5204  26.6068  26.7496  26.7851  26.9870 215.7531 215.7592 215.7733
215.7960 215.8075 215.8440
 --------------------------------------------------------------

          Ground-State Mulliken Net Atomic Charges

     Atom                 Charge (a.u.)
  ----------------------------------------
      1 C                    -0.554313
      2 C                    -1.053221
      3 Cl                    0.569159
      4 C                     0.520626
      5 Cl                    0.500958
      6 C                    -0.515201
      7 H                     0.224382
      8 C                     0.692500
      9 Cl                    0.498224
     10 C                    -1.380069
     11 Cl                    0.574171
     12 C                     0.754304
     13 C                    -1.287034
     14 H                     0.233570
     15 C                    -0.129874
     16 Cl                    0.596174
     17 C                     0.289588
     18 Cl                    0.513663
     19 C                    -0.909837
     20 H                     0.210909
     21 C                    -0.550088
     22 H                     0.201407
  ----------------------------------------
  Sum of atomic charges =     0.000000

 -----------------------------------------------------------------
                    Cartesian Multipole Moments
 -----------------------------------------------------------------
    Charge (ESU x 10^10)
                -0.0000
    Dipole Moment (Debye)
         X      -1.5343      Y       1.2025      Z       0.4144
       Tot       1.9930
    Quadrupole Moments (Debye-Ang)
        XX    -151.2109     XY       3.4425     YY    -142.5822
        XZ      -0.6298     YZ      -5.1003     ZZ    -147.3846
    Octopole Moments (Debye-Ang^2)
       XXX    -355.7184    XXY      47.4517    XYY     -95.6990
       YYY     102.7083    XXZ      70.6883    XYZ     -11.5312
       YYZ      40.2865    XZZ    -111.0231    YZZ      41.7008
       ZZZ     139.2554
    Hexadecapole Moments (Debye-Ang^3)
      XXXX   -7198.5075   XXXY     342.2651   XXYY   -1369.8575
      XYYY     288.0773   YYYY   -1132.9577   XXXZ    1276.0922
      XXYZ    -172.0029   XYYZ     407.3013   YYYZ    -458.7322
      XXZZ   -1798.6762   XYZZ     132.7083   YYZZ    -802.7981
      XZZZ    1250.8128   YZZZ    -434.6282   ZZZZ   -3685.7561
 -----------------------------------------------------------------
 Calculating analytic gradient of the SCF energy
 Gradient of SCF Energy
            1           2           3           4           5           6
    1  -0.0000511   0.0000388   0.0000022   0.0000045   0.0000222  -0.0000020
    2   0.0000305  -0.0000260   0.0000057  -0.0000367   0.0000328   0.0000089
    3   0.0000407  -0.0000100  -0.0000208  -0.0000473   0.0000393   0.0000152
            7           8           9          10          11          12
    1   0.0000139   0.0000088  -0.0000401   0.0000659   0.0000165  -0.0000056
    2  -0.0000017   0.0000156  -0.0000286   0.0000036   0.0000119  -0.0000657
    3   0.0000235   0.0000957   0.0000219  -0.0000331   0.0000011   0.0000387
           13          14          15          16          17          18
    1  -0.0000427   0.0000182   0.0000429   0.0000022  -0.0001231   0.0000413
    2   0.0000537  -0.0000195   0.0000776  -0.0000234  -0.0000492   0.0000021
    3   0.0000145  -0.0000165  -0.0000603  -0.0000096   0.0000710  -0.0000613
           19          20          21          22
    1   0.0000333  -0.0000440  -0.0000156   0.0000135
    2   0.0000028   0.0000059  -0.0000195   0.0000192
    3  -0.0000366  -0.0000161  -0.0000564   0.0000063
 Max gradient component =       1.231E-04
 RMS gradient           =       3.795E-05
 Gradient time:  CPU 254.85 s  wall 254.87 s
 Geometry Optimization Parameters
   NAtoms,    NIC,     NZ,  NCons,   NDum,   NFix, NCnnct, MaxDiis
       22     155      22       0       0       0       0       0

 Cartesian Hessian Update
 Hessian updated using BFGS update


** GEOMETRY OPTIMIZATION IN DELOCALIZED INTERNAL COORDINATES **
   Searching for a Minimum

   Optimization Cycle:   9

                       Coordinates (Angstroms)
     ATOM                X               Y               Z
      1  C         0.0139970791    0.0117226984    0.0064925613
      2  C        -0.0184904572    0.4011858355    1.3551192100
      3  Cl        1.4612402172    0.8739642236    2.1473209562
      4  C        -1.2271372761    0.4124463215    2.0594741470
      5  Cl       -1.3077534451    0.8879421580    3.7359707140
      6  C        -2.4055046856    0.0381900654    1.4275336304
      7  H        -3.3371408207    0.0488430192    1.9757116397
      8  C        -2.3910672717   -0.3487339650    0.0942391444
      9  Cl       -3.9011249129   -0.8098822680   -0.6470207093
     10  C        -1.1868669982   -0.3631896937   -0.6176867716
     11  Cl       -1.1649023297   -0.8505337835   -2.2920844835
     12  C         1.3011527550   -0.0078113057   -0.7533332909
     13  C         2.0963521634   -1.1520071132   -0.7449407699
     14  H         1.7937195213   -2.0270285568   -0.1840165901
     15  C         3.2920851290   -1.1898240403   -1.4588552643
     16  Cl        4.2442824860   -2.6535395798   -1.4150988335
     17  C         3.7015932753   -0.0717127810   -2.1903102728
     18  Cl        5.1894461772   -0.0726664685   -3.1046016709
     19  C         2.9082652329    1.0743656876   -2.1959939763
     20  H         3.2328317233    1.9362788889   -2.7649620056
     21  C         1.7162719394    1.1077020050   -1.4838085723
     22  H         1.1088182810    2.0046105880   -1.4997468889
   Point Group: c1    Number of degrees of freedom:    60


   Energy is  -3221.130817317

 Hessian updated using BFGS update

 60 Hessian modes will be used to form the next step
  Hessian Eigenvalues:
     0.002318    0.019114    0.019860    0.022247    0.023280    0.023423
     0.023613    0.023767    0.023939    0.023964    0.024076    0.024106
     0.024115    0.024128    0.024147    0.024234    0.024272    0.025879
     0.029049    0.158600    0.159449    0.159996    0.160186    0.220024
     0.225957    0.231915    0.235173    0.242019    0.247183    0.249952
     0.249982    0.250007    0.250066    0.251083    0.253656    0.291048
     0.297719    0.300353    0.301023    0.301078    0.301161    0.305403
     0.324213    0.353694    0.356547    0.356665    0.356684    0.367185
     0.424498    0.430431    0.435046    0.443178    0.463122    0.466854
     0.472394    0.474945    0.478695    0.479532    0.491159    0.535986

 Minimum search - taking simple RFO step
 Searching for Lamda that Minimizes Along All modes
 Value Taken    Lamda =   0.00000000
 Step Taken.  Stepsize is  0.004640

                             Maximum     Tolerance    Cnvgd?
         Gradient           0.000059      0.000300     YES
         Displacement       0.002703      0.001200      NO
         Energy change     -0.000004      0.000001      NO


 New Cartesian Coordinates Obtained by Inverse Iteration

 Displacement from previous Coordinates is:  0.011996
 ----------------------------------------------------------------
             Standard Nuclear Orientation (Angstroms)
    I     Atom           X                Y                Z
 ----------------------------------------------------------------
    1      C       0.0139963795     0.0115920382     0.0063015634
    2      C      -0.0186116250     0.4022007011     1.3546756226
    3      Cl      1.4610776110     0.8755886298     2.1466943869
    4      C      -1.2271738186     0.4133745850     2.0591956472
    5      Cl     -1.3078134057     0.8889507928     3.7356048292
    6      C      -2.4054771651     0.0383898122     1.4275458866
    7      H      -3.3370696792     0.0491151382     1.9757903470
    8      C      -2.3910464065    -0.3493712042     0.0944788713
    9      Cl     -3.9010686565    -0.8108043342    -0.6464937479
   10      C      -1.1868961461    -0.3643220742    -0.6173806258
   11      Cl     -1.1651784153    -0.8534931327    -2.2912566531
   12      C       1.3010866689    -0.0078362826    -0.7536150425
   13      C       2.0958279756    -1.1524263847    -0.7459810611
   14      H       1.7926737494    -2.0275946537    -0.1855873642
   15      C       3.2916315543    -1.1901800026    -1.4597037284
   16      Cl      4.2433811753    -2.6541693833    -1.4168159896
   17      C       3.7018144164    -0.0715377292    -2.1901645797
   18      Cl      5.1897232333    -0.0722804363    -3.1040888865
   19      C       2.9088994654     1.0748496922    -2.1949948268
   20      H       3.2340867518     1.9370442411    -2.7631925991
   21      C       1.7167707990     1.1081224984    -1.4830102909
   22      H       1.1094333208     2.0051094245    -1.4985998557
 ----------------------------------------------------------------
 Nuclear Repulsion Energy =        1999.56916025 hartrees
 There are       89 alpha and       89 beta electrons
 Applying Cartesian multipole field
    Component          Value
    ---------          -----
     (2,0,0)        1.00000E-12
     (0,2,0)        2.00000E-11
     (0,0,2)       -3.00000E-11
 Nucleus-field energy     =    -0.0000000613 hartrees
 Requested basis set is 6-311++G(d,p)
 There are 170 shells and 472 basis functions
 A cutoff of  1.0D-15 yielded  10844 shell pairs
 There are     91666 function pairs (     98482 Cartesian)
 Smallest overlap matrix eigenvalue = 1.73E-07
 Linear dependence detected in AO basis
 Number of orthogonalized atomic orbitals = 468
 Maximum deviation from orthogonality = 4.458E-10
 Guess from superposition of atomic densities
 Warning:  Energy on first SCF cycle will be non-variational
 SAD guess density has 178.000000 electrons

 -----------------------------------------------------------------------
  General SCF calculation program by
  Eric Jon Sundstrom, Paul Horn, Yuezhi Mao, Dmitri Zuev, Alec White,
  David Stuck, Shaama M.S., Shane Yost, Joonho Lee, David Small,
  Daniel Levine, Susi Lehtola, Hugh Burton, Evgeny Epifanovsky,
  Bang C. Huynh
 -----------------------------------------------------------------------
 Exchange:     0.2000 Hartree-Fock + 0.0800 Slater + 0.7200 B88
 Correlation:  0.1900 VWN1RPA + 0.8100 LYP
 Using SG-1 standard quadrature grid
 A restricted SCF calculation will be
 performed using DIIS
 SCF converges when DIIS error is below 1.0e-08
 ---------------------------------------
  Cycle       Energy         DIIS error
 ---------------------------------------
    1   -3225.3485956543      2.82e-02  
    2   -3221.0032938231      2.13e-03  
    3   -3220.9179732065      2.66e-03  
    4   -3221.1183592518      6.32e-04  
    5   -3221.1281166941      3.05e-04  
    6   -3221.1305366709      1.00e-04  
    7   -3221.1307900219      3.07e-05  
    8   -3221.1308143999      1.08e-05  
    9   -3221.1308175277      2.64e-06  
   10   -3221.1308177054      9.00e-07  
   11   -3221.1308177275      2.22e-07  
   12   -3221.1308177286      1.12e-07  
   13   -3221.1308177290      3.04e-08  
   14   -3221.1308177292      9.41e-09  Convergence criterion met
 ---------------------------------------
 SCF time:   CPU 712.14s  wall 712.00s 
 SCF   energy in the final basis set =    -3221.1308177292
 Total energy in the final basis set =    -3221.1308177292

 --------------------------------------------------------------

                    Orbital Energies (a.u.)
 --------------------------------------------------------------

 Alpha MOs
 -- Occupied --
********-101.5813-101.5801-101.5800-101.5706-101.5705 -10.2804 -10.2803
-10.2787 -10.2787 -10.2657 -10.2651 -10.2447 -10.2288 -10.2245 -10.2136
-10.2121 -10.2094  -9.4960  -9.4959  -9.4948  -9.4947  -9.4852  -9.4851
 -7.2609  -7.2607  -7.2597  -7.2595  -7.2508  -7.2507  -7.2502  -7.2502
 -7.2499  -7.2499  -7.2497  -7.2495  -7.2488  -7.2488  -7.2400  -7.2399
 -7.2395  -7.2393  -0.9619  -0.9342  -0.9229  -0.8976  -0.8797  -0.8746
 -0.8638  -0.8427  -0.7964  -0.7703  -0.7482  -0.7450  -0.6722  -0.6469
 -0.6262  -0.6129  -0.5513  -0.5504  -0.5314  -0.5184  -0.4975  -0.4835
 -0.4721  -0.4655  -0.4623  -0.4569  -0.4386  -0.4371  -0.4262  -0.4108
 -0.4023  -0.3999  -0.3777  -0.3650  -0.3620  -0.3586  -0.3579  -0.3472
 -0.3423  -0.3347  -0.3321  -0.3270  -0.3225  -0.2856  -0.2804  -0.2680
 -0.2662
 -- Virtual --
 -0.0649  -0.0617  -0.0505  -0.0451  -0.0445  -0.0216  -0.0108  -0.0103
 -0.0011   0.0072   0.0135   0.0171   0.0253   0.0276   0.0279   0.0383
  0.0439   0.0487   0.0548   0.0574   0.0616   0.0626   0.0689   0.0751
  0.0759   0.0796   0.0812   0.0867   0.0908   0.0914   0.0962   0.1027
  0.1054   0.1078   0.1083   0.1119   0.1172   0.1195   0.1201   0.1241
  0.1247   0.1283   0.1321   0.1350   0.1406   0.1409   0.1438   0.1442
  0.1458   0.1485   0.1565   0.1575   0.1676   0.1715   0.1810   0.1829
  0.1908   0.1942   0.1964   0.2001   0.2017   0.2034   0.2070   0.2095
  0.2140   0.2150   0.2205   0.2285   0.2286   0.2362   0.2399   0.2415
  0.2471   0.2515   0.2552   0.2566   0.2571   0.2627   0.2657   0.2749
  0.2804   0.2813   0.2830   0.2868   0.2935   0.2940   0.2943   0.2962
  0.3004   0.3087   0.3226   0.3256   0.3338   0.3378   0.3464   0.3537
  0.3668   0.3947   0.4252   0.4312   0.4325   0.4333   0.4382   0.4431
  0.4527   0.4552   0.4590   0.4601   0.4641   0.4711   0.4719   0.4822
  0.4876   0.4922   0.4940   0.5074   0.5140   0.5216   0.5325   0.5427
  0.5498   0.5622   0.5660   0.5741   0.5785   0.5820   0.5926   0.5985
  0.5990   0.6039   0.6139   0.6156   0.6226   0.6352   0.6413   0.6500
  0.6551   0.6671   0.6697   0.6826   0.6904   0.6927   0.6970   0.7054
  0.7188   0.7426   0.7492   0.7592   0.7926   0.7941   0.8048   0.8197
  0.8266   0.8308   0.8342   0.8354   0.8370   0.8416   0.8474   0.8497
  0.8503   0.8519   0.8547   0.8610   0.8637   0.8639   0.8675   0.8691
  0.8781   0.8835   0.8962   0.9008   0.9019   0.9184   0.9215   0.9261
  0.9334   0.9434   0.9445   0.9471   0.9480   0.9553   0.9608   0.9682
  0.9739   0.9802   0.9840   0.9875   0.9955   1.0120   1.0274   1.0331
  1.0560   1.0690   1.0764   1.0944   1.1055   1.1417   1.1623   1.1663
  1.1781   1.2106   1.2264   1.2335   1.2484   1.2581   1.2594   1.2764
  1.2772   1.2833   1.2883   1.2921   1.2957   1.3353   1.3413   1.3658
  1.3807   1.3932   1.4304   1.4322   1.4745   1.4951   1.5325   1.5460
  1.5526   1.5702   1.5801   1.5925   1.6131   1.6191   1.6724   1.6744
  1.6921   1.6947   1.7272   1.7409   1.7454   1.7510   1.7948   1.8047
  1.8167   1.8222   1.8464   1.8748   1.8886   1.8960   1.9250   1.9387
  1.9491   1.9581   1.9741   1.9812   2.0137   2.0183   2.0457   2.0957
  2.1093   2.1176   2.1385   2.1471   2.1955   2.2289   2.2326   2.2407
  2.2469   2.2488   2.2686   2.2698   2.2811   2.2936   2.3092   2.3389
  2.3476   2.3690   2.3868   2.4125   2.4186   2.4227   2.4593   2.4659
  2.4698   2.5035   2.5160   2.5299   2.5395   2.5452   2.5639   2.5943
  2.6095   2.6215   2.6445   2.6671   2.6815   2.6945   2.6969   2.7216
  2.7326   2.7362   2.7517   2.7572   2.7777   2.8256   2.8301   2.8424
  2.8460   2.8670   2.8993   2.9646   2.9904   3.0555   3.0819   3.0915
  3.1170   3.1233   3.1357   3.1430   3.1889   3.2188   3.2479   3.2775
  3.3324   3.3687   3.4392   3.5147   3.5249   3.5779   3.6916   3.7747
  3.7854   3.8670   3.8908   4.0043   4.0739   4.1275   4.3165   4.7994
  4.8183   9.7601   9.7677   9.7792   9.7998   9.8080   9.8373  23.3432
 23.5307  23.7837  23.8568  23.8903  23.8965  23.9325  23.9528  24.0262
 24.0665  24.0814  24.1546  25.7847  25.7872  25.8048  25.8648  25.8772
 25.9311  26.0882  26.1224  26.1553  26.1710  26.2225  26.3506  26.5165
 26.5203  26.6069  26.7496  26.7850  26.9870 215.7532 215.7592 215.7733
215.7960 215.8074 215.8440
 --------------------------------------------------------------

          Ground-State Mulliken Net Atomic Charges

     Atom                 Charge (a.u.)
  ----------------------------------------
      1 C                    -0.558069
      2 C                    -1.063702
      3 Cl                    0.569278
      4 C                     0.526801
      5 Cl                    0.500890
      6 C                    -0.509426
      7 H                     0.224434
      8 C                     0.693306
      9 Cl                    0.498245
     10 C                    -1.380688
     11 Cl                    0.574361
     12 C                     0.752594
     13 C                    -1.280851
     14 H                     0.233633
     15 C                    -0.131034
     16 Cl                    0.596145
     17 C                     0.290699
     18 Cl                    0.513901
     19 C                    -0.914574
     20 H                     0.210944
     21 C                    -0.548325
     22 H                     0.201438
  ----------------------------------------
  Sum of atomic charges =     0.000000

 -----------------------------------------------------------------
                    Cartesian Multipole Moments
 -----------------------------------------------------------------
    Charge (ESU x 10^10)
                 0.0000
    Dipole Moment (Debye)
         X      -1.5333      Y       1.2028      Z       0.4147
       Tot       1.9924
    Quadrupole Moments (Debye-Ang)
        XX    -151.2016     XY       3.4438     YY    -142.5809
        XZ      -0.6319     YZ      -5.0989     ZZ    -147.3874
    Octopole Moments (Debye-Ang^2)
       XXX    -355.6332    XXY      47.4840    XYY     -95.6777
       YYY     102.7567    XXZ      70.6745    XYZ     -11.5303
       YYZ      40.2932    XZZ    -111.0169    YZZ      41.6994
       ZZZ     139.3237
    Hexadecapole Moments (Debye-Ang^3)
      XXXX   -7197.9063   XXXY     341.8702   XXYY   -1369.9951
      XYYY     287.6475   YYYY   -1134.2664   XXXZ    1276.2946
      XXYZ    -172.2612   XYYZ     407.4002   YYYZ    -459.4794
      XXZZ   -1798.4378   XYZZ     132.5459   YYZZ    -802.8765
      XZZZ    1251.1502   YZZZ    -435.3274   ZZZZ   -3684.9674
 -----------------------------------------------------------------
 Calculating analytic gradient of the SCF energy
 Gradient of SCF Energy
            1           2           3           4           5           6
    1   0.0000262   0.0000112   0.0000162   0.0000184   0.0000136  -0.0000045
    2   0.0000003   0.0000143   0.0000033  -0.0000009   0.0000076  -0.0000032
    3   0.0000022   0.0000133  -0.0000019  -0.0000087   0.0000203   0.0000231
            7           8           9          10          11          12
    1   0.0000165   0.0000172  -0.0000075  -0.0000077  -0.0000195  -0.0000151
    2  -0.0000023   0.0000027  -0.0000107  -0.0000108  -0.0000045  -0.0000098
    3   0.0000230   0.0000274   0.0000283  -0.0000055   0.0000109   0.0000059
           13          14          15          16          17          18
    1  -0.0000143   0.0000094   0.0000068  -0.0000015  -0.0000312  -0.0000048
    2   0.0000053  -0.0000036   0.0000188  -0.0000076  -0.0000137   0.0000062
    3   0.0000054  -0.0000074  -0.0000311  -0.0000080   0.0000021  -0.0000358
           19          20          21          22
    1   0.0000035  -0.0000262  -0.0000041  -0.0000026
    2   0.0000077  -0.0000001  -0.0000034   0.0000043
    3  -0.0000222  -0.0000184  -0.0000172  -0.0000058
 Max gradient component =       3.583E-05
 RMS gradient           =       1.426E-05
 Gradient time:  CPU 254.55 s  wall 254.55 s
 Geometry Optimization Parameters
   NAtoms,    NIC,     NZ,  NCons,   NDum,   NFix, NCnnct, MaxDiis
       22     155      22       0       0       0       0       0

 Cartesian Hessian Update
 Hessian updated using BFGS update


** GEOMETRY OPTIMIZATION IN DELOCALIZED INTERNAL COORDINATES **
   Searching for a Minimum

   Optimization Cycle:  10

                       Coordinates (Angstroms)
     ATOM                X               Y               Z
      1  C         0.0139963795    0.0115920382    0.0063015634
      2  C        -0.0186116250    0.4022007011    1.3546756226
      3  Cl        1.4610776110    0.8755886298    2.1466943869
      4  C        -1.2271738186    0.4133745850    2.0591956472
      5  Cl       -1.3078134057    0.8889507928    3.7356048292
      6  C        -2.4054771651    0.0383898122    1.4275458866
      7  H        -3.3370696792    0.0491151382    1.9757903470
      8  C        -2.3910464065   -0.3493712042    0.0944788713
      9  Cl       -3.9010686565   -0.8108043342   -0.6464937479
     10  C        -1.1868961461   -0.3643220742   -0.6173806258
     11  Cl       -1.1651784153   -0.8534931327   -2.2912566531
     12  C         1.3010866689   -0.0078362826   -0.7536150425
     13  C         2.0958279756   -1.1524263847   -0.7459810611
     14  H         1.7926737494   -2.0275946537   -0.1855873642
     15  C         3.2916315543   -1.1901800026   -1.4597037284
     16  Cl        4.2433811753   -2.6541693833   -1.4168159896
     17  C         3.7018144164   -0.0715377292   -2.1901645797
     18  Cl        5.1897232333   -0.0722804363   -3.1040888865
     19  C         2.9088994654    1.0748496922   -2.1949948268
     20  H         3.2340867518    1.9370442411   -2.7631925991
     21  C         1.7167707990    1.1081224984   -1.4830102909
     22  H         1.1094333208    2.0051094245   -1.4985998557
   Point Group: c1    Number of degrees of freedom:    60


   Energy is  -3221.130817729

 Hessian updated using BFGS update

 60 Hessian modes will be used to form the next step
  Hessian Eigenvalues:
     0.002382    0.018230    0.019844    0.020268    0.023278    0.023367
     0.023552    0.023740    0.023902    0.023976    0.024080    0.024107
     0.024118    0.024134    0.024178    0.024218    0.024321    0.026547
     0.029815    0.153146    0.158633    0.159584    0.160040    0.221121
     0.230857    0.234943    0.235378    0.239934    0.245768    0.249661
     0.249987    0.250025    0.250127    0.251287    0.255871    0.289036
     0.292474    0.300847    0.301005    0.301120    0.301936    0.306745
     0.323421    0.353693    0.356595    0.356651    0.356678    0.366791
     0.427306    0.430377    0.433451    0.456689    0.459412    0.467119
     0.472365    0.474983    0.479497    0.480009    0.491199    0.537585

 Minimum search - taking simple RFO step
 Searching for Lamda that Minimizes Along All modes
 Value Taken    Lamda =   0.00000000
 Step Taken.  Stepsize is  0.000843

                             Maximum     Tolerance    Cnvgd?
         Gradient           0.000031      0.000300     YES
         Displacement       0.000500      0.001200     YES
         Energy change     -0.000000      0.000001     YES

 Final energy is   -3221.1308177292231     


 ******************************
 **  OPTIMIZATION CONVERGED  **
 ******************************

                       Coordinates (Angstroms)
     ATOM                X               Y               Z
      1  C         0.0139963795    0.0115920382    0.0063015634
      2  C        -0.0186116250    0.4022007011    1.3546756226
      3  Cl        1.4610776110    0.8755886298    2.1466943869
      4  C        -1.2271738186    0.4133745850    2.0591956472
      5  Cl       -1.3078134057    0.8889507928    3.7356048292
      6  C        -2.4054771651    0.0383898122    1.4275458866
      7  H        -3.3370696792    0.0491151382    1.9757903470
      8  C        -2.3910464065   -0.3493712042    0.0944788713
      9  Cl       -3.9010686565   -0.8108043342   -0.6464937479
     10  C        -1.1868961461   -0.3643220742   -0.6173806258
     11  Cl       -1.1651784153   -0.8534931327   -2.2912566531
     12  C         1.3010866689   -0.0078362826   -0.7536150425
     13  C         2.0958279756   -1.1524263847   -0.7459810611
     14  H         1.7926737494   -2.0275946537   -0.1855873642
     15  C         3.2916315543   -1.1901800026   -1.4597037284
     16  Cl        4.2433811753   -2.6541693833   -1.4168159896
     17  C         3.7018144164   -0.0715377292   -2.1901645797
     18  Cl        5.1897232333   -0.0722804363   -3.1040888865
     19  C         2.9088994654    1.0748496922   -2.1949948268
     20  H         3.2340867518    1.9370442411   -2.7631925991
     21  C         1.7167707990    1.1081224984   -1.4830102909
     22  H         1.1094333208    2.0051094245   -1.4985998557

Z-matrix Print:
$molecule
0 1
Cl
C  1 1.744024
C  2 1.398909 1 120.140138
C  3 1.388393 2 120.034521 1 179.897173 0
H  4 1.080996 3 119.913011 2 -179.993399 0
C  4 1.388522 3 120.224183 2 0.043131 0
C  6 1.398962 4 120.122954 3 -0.001973 0
C  7 1.404191 6 120.388918 4 -0.056410 0
C  8 1.494808 7 120.782026 6 -179.801012 0
C  9 1.393470 8 119.931887 7 88.546499 0
H  10 1.082526 9 120.475868 8 -0.545771 0
C  10 1.393116 9 120.597740 8 179.382667 0
C  9 1.396487 8 120.759817 7 -91.895782 0
H  13 1.083369 9 120.151248 8 0.428795 0
C  13 1.388956 9 120.270052 8 -179.433735 0
H  15 1.082578 13 120.516083 9 179.891043 0
C  15 1.393894 13 120.408583 9 0.051015 0
Cl 7 1.743809 6 120.142539 4 179.897689 0
Cl 3 1.744170 2 121.749977 1 -0.024175 0
Cl 6 1.744426 4 118.136110 3 -179.930366 0
Cl 17 1.746176 15 118.897849 13 179.761323 0
Cl 12 1.746692 10 118.544896 9 -179.808165 0
$end


 --------------------------------------------------------------

                    Orbital Energies (a.u.)
 --------------------------------------------------------------

 Alpha MOs
 -- Occupied --
********-101.5813-101.5801-101.5800-101.5706-101.5705 -10.2804 -10.2803
-10.2787 -10.2787 -10.2657 -10.2651 -10.2447 -10.2288 -10.2245 -10.2136
-10.2121 -10.2094  -9.4960  -9.4959  -9.4948  -9.4947  -9.4852  -9.4851
 -7.2609  -7.2607  -7.2597  -7.2595  -7.2508  -7.2507  -7.2502  -7.2502
 -7.2499  -7.2499  -7.2497  -7.2495  -7.2488  -7.2488  -7.2400  -7.2399
 -7.2395  -7.2393  -0.9619  -0.9342  -0.9229  -0.8976  -0.8797  -0.8746
 -0.8638  -0.8427  -0.7964  -0.7703  -0.7482  -0.7450  -0.6722  -0.6469
 -0.6262  -0.6129  -0.5513  -0.5504  -0.5314  -0.5184  -0.4975  -0.4835
 -0.4721  -0.4655  -0.4623  -0.4569  -0.4386  -0.4371  -0.4262  -0.4108
 -0.4023  -0.3999  -0.3777  -0.3650  -0.3620  -0.3586  -0.3579  -0.3472
 -0.3423  -0.3347  -0.3321  -0.3270  -0.3225  -0.2856  -0.2804  -0.2680
 -0.2662
 -- Virtual --
 -0.0649  -0.0617  -0.0505  -0.0451  -0.0445  -0.0216  -0.0108  -0.0103
 -0.0011   0.0072   0.0135   0.0171   0.0253   0.0276   0.0279   0.0383
  0.0439   0.0487   0.0548   0.0574   0.0616   0.0626   0.0689   0.0751
  0.0759   0.0796   0.0812   0.0867   0.0908   0.0914   0.0962   0.1027
  0.1054   0.1078   0.1083   0.1119   0.1172   0.1195   0.1201   0.1241
  0.1247   0.1283   0.1321   0.1350   0.1406   0.1409   0.1438   0.1442
  0.1458   0.1485   0.1565   0.1575   0.1676   0.1715   0.1810   0.1829
  0.1908   0.1942   0.1964   0.2001   0.2017   0.2034   0.2070   0.2095
  0.2140   0.2150   0.2205   0.2285   0.2286   0.2362   0.2399   0.2415
  0.2471   0.2515   0.2552   0.2566   0.2571   0.2627   0.2657   0.2749
  0.2804   0.2813   0.2830   0.2868   0.2935   0.2940   0.2943   0.2962
  0.3004   0.3087   0.3226   0.3256   0.3338   0.3378   0.3464   0.3537
  0.3668   0.3947   0.4252   0.4312   0.4325   0.4333   0.4382   0.4431
  0.4527   0.4552   0.4590   0.4601   0.4641   0.4711   0.4719   0.4822
  0.4876   0.4922   0.4940   0.5074   0.5140   0.5216   0.5325   0.5427
  0.5498   0.5622   0.5660   0.5741   0.5785   0.5820   0.5926   0.5985
  0.5990   0.6039   0.6139   0.6156   0.6226   0.6352   0.6413   0.6500
  0.6551   0.6671   0.6697   0.6826   0.6904   0.6927   0.6970   0.7054
  0.7188   0.7426   0.7492   0.7592   0.7926   0.7941   0.8048   0.8197
  0.8266   0.8308   0.8342   0.8354   0.8370   0.8416   0.8474   0.8497
  0.8503   0.8519   0.8547   0.8610   0.8637   0.8639   0.8675   0.8691
  0.8781   0.8835   0.8962   0.9008   0.9019   0.9184   0.9215   0.9261
  0.9334   0.9434   0.9445   0.9471   0.9480   0.9553   0.9608   0.9682
  0.9739   0.9802   0.9840   0.9875   0.9955   1.0120   1.0274   1.0331
  1.0560   1.0690   1.0764   1.0944   1.1055   1.1417   1.1623   1.1663
  1.1781   1.2106   1.2264   1.2335   1.2484   1.2581   1.2594   1.2764
  1.2772   1.2833   1.2883   1.2921   1.2957   1.3353   1.3413   1.3658
  1.3807   1.3932   1.4304   1.4322   1.4745   1.4951   1.5325   1.5460
  1.5526   1.5702   1.5801   1.5925   1.6131   1.6191   1.6724   1.6744
  1.6921   1.6947   1.7272   1.7409   1.7454   1.7510   1.7948   1.8047
  1.8167   1.8222   1.8464   1.8748   1.8886   1.8960   1.9250   1.9387
  1.9491   1.9581   1.9741   1.9812   2.0137   2.0183   2.0457   2.0957
  2.1093   2.1176   2.1385   2.1471   2.1955   2.2289   2.2326   2.2407
  2.2469   2.2488   2.2686   2.2698   2.2811   2.2936   2.3092   2.3389
  2.3476   2.3690   2.3868   2.4125   2.4186   2.4227   2.4593   2.4659
  2.4698   2.5035   2.5160   2.5299   2.5395   2.5452   2.5639   2.5943
  2.6095   2.6215   2.6445   2.6671   2.6815   2.6945   2.6969   2.7216
  2.7326   2.7362   2.7517   2.7572   2.7777   2.8256   2.8301   2.8424
  2.8460   2.8670   2.8993   2.9646   2.9904   3.0555   3.0819   3.0915
  3.1170   3.1233   3.1357   3.1430   3.1889   3.2188   3.2479   3.2775
  3.3324   3.3687   3.4392   3.5147   3.5249   3.5779   3.6916   3.7747
  3.7854   3.8670   3.8908   4.0043   4.0739   4.1275   4.3165   4.7994
  4.8183   9.7601   9.7677   9.7792   9.7998   9.8080   9.8373  23.3432
 23.5307  23.7837  23.8568  23.8903  23.8965  23.9325  23.9528  24.0262
 24.0665  24.0814  24.1546  25.7847  25.7872  25.8048  25.8648  25.8772
 25.9311  26.0882  26.1224  26.1553  26.1710  26.2225  26.3506  26.5165
 26.5203  26.6069  26.7496  26.7850  26.9870 215.7532 215.7592 215.7733
215.7960 215.8074 215.8440
 --------------------------------------------------------------

          Ground-State Mulliken Net Atomic Charges

     Atom                 Charge (a.u.)
  ----------------------------------------
      1 C                    -0.558069
      2 C                    -1.063702
      3 Cl                    0.569278
      4 C                     0.526801
      5 Cl                    0.500890
      6 C                    -0.509426
      7 H                     0.224434
      8 C                     0.693306
      9 Cl                    0.498245
     10 C                    -1.380688
     11 Cl                    0.574361
     12 C                     0.752594
     13 C                    -1.280851
     14 H                     0.233633
     15 C                    -0.131034
     16 Cl                    0.596145
     17 C                     0.290699
     18 Cl                    0.513901
     19 C                    -0.914574
     20 H                     0.210944
     21 C                    -0.548325
     22 H                     0.201438
  ----------------------------------------
  Sum of atomic charges =     0.000000

 -----------------------------------------------------------------
                    Cartesian Multipole Moments
 -----------------------------------------------------------------
    Charge (ESU x 10^10)
                 0.0000
    Dipole Moment (Debye)
         X      -1.5333      Y       1.2028      Z       0.4147
       Tot       1.9924
    Quadrupole Moments (Debye-Ang)
        XX    -151.2016     XY       3.4438     YY    -142.5809
        XZ      -0.6319     YZ      -5.0989     ZZ    -147.3874
    Octopole Moments (Debye-Ang^2)
       XXX    -355.6332    XXY      47.4840    XYY     -95.6777
       YYY     102.7567    XXZ      70.6745    XYZ     -11.5303
       YYZ      40.2932    XZZ    -111.0169    YZZ      41.6994
       ZZZ     139.3237
    Hexadecapole Moments (Debye-Ang^3)
      XXXX   -7197.9063   XXXY     341.8702   XXYY   -1369.9951
      XYYY     287.6475   YYYY   -1134.2664   XXXZ    1276.2946
      XXYZ    -172.2612   XYYZ     407.4002   YYYZ    -459.4794
      XXZZ   -1798.4378   XYZZ     132.5459   YYZZ    -802.8765
      XZZZ    1251.1502   YZZZ    -435.3274   ZZZZ   -3684.9674
 -----------------------------------------------------------------
Archival summary:
1\1\november\OPT\ProcedureUnspecified\BasisUnspecified\l6124\taweetha\MonJan1307:38:442020MonJan1307:38:442020\0\\#,OPT,ProcedureUnspecified,BasisUnspecified,\\0,1\Cl\C,1,1.74402\C,2,1.39891,1,120.14\C,3,1.38839,2,120.035,1,179.897,0\H,4,1.081,3,119.913,2,-179.993,0\C,4,1.38852,3,120.224,2,0.0431314,0\C,6,1.39896,4,120.123,3,-0.0019731,0\C,7,1.40419,6,120.389,4,-0.05641,0\C,8,1.49481,7,120.782,6,-179.801,0\C,9,1.39347,8,119.932,7,88.5465,0\H,10,1.08253,9,120.476,8,-0.545771,0\C,10,1.39312,9,120.598,8,179.383,0\C,9,1.39649,8,120.76,7,-91.8958,0\H,13,1.08337,9,120.151,8,0.428795,0\C,13,1.38896,9,120.27,8,-179.434,0\H,15,1.08258,13,120.516,9,179.891,0\C,15,1.39389,13,120.409,9,0.0510149,0\Cl,7,1.74381,6,120.143,4,179.898,0\Cl,3,1.74417,2,121.75,1,-0.0241753,0\Cl,6,1.74443,4,118.136,3,-179.93,0\Cl,17,1.74618,15,118.898,13,179.761,0\Cl,12,1.74669,10,118.545,9,-179.808,0\\\@

 Total job time:  9980.43s(wall), 9979.80s(cpu) 
 Mon Jan 13 07:38:44 2020

        *************************************************************
        *                                                           *
        *  Thank you very much for using Q-Chem.  Have a nice day.  *
        *                                                           *
        *************************************************************


 
User input: 2 of 2 
 
                  Welcome to Q-Chem
     A Quantum Leap Into The Future Of Chemistry


 Q-Chem 5.2 (devel), Q-Chem, Inc., Pleasanton, CA (2019)

 Yihan Shao,  Zhengting Gan,  E. Epifanovsky,  A. T. B. Gilbert,  M. Wormit,  
 J. Kussmann,  A. W. Lange,  A. Behn,  Jia Deng,  Xintian Feng,  D. Ghosh,  
 M. Goldey,  P. R. Horn,  L. D. Jacobson,  I. Kaliman,  T. Kus,  A. Landau,  
 Jie Liu,  E. I. Proynov,  R. M. Richard,  R. P. Steele,  E. J. Sundstrom,  
 H. L. Woodcock III,  P. M. Zimmerman,  D. Zuev,  B. Albrecht,  E. Alguire,  
 S. A. Baeppler,  D. Barton,  Z. Benda,  Y. A. Bernard,  E. J. Berquist,  
 K. B. Bravaya,  H. Burton,  D. Casanova,  Chun-Min Chang,  Yunqing Chen,  
 A. Chien,  K. D. Closser,  M. P. Coons,  S. Coriani,  S. Dasgupta,  
 A. L. Dempwolff,  M. Diedenhofen,  Hainam Do,  R. G. Edgar,  Po-Tung Fang,  
 S. Faraji,  S. Fatehi,  Qingguo Feng,  K. D. Fenk,  J. Fosso-Tande,  
 J. Gayvert,  Qinghui Ge,  A. Ghysels,  G. Gidofalvi,  J. Gomes,  
 J. Gonthier,  A. Gunina,  D. Hait,  M. W. D. Hanson-Heine,  
 P. H. P. Harbach,  A. W. Hauser,  M. F. Herbst,  J. E. Herr,  
 E. G. Hohenstein,  Z. C. Holden,  Kerwin Hui,  B. C. Huynh,  T.-C. Jagau,  
 Hyunjun Ji,  B. Kaduk,  K. Khistyaev,  Jaehoon Kim,  P. Klunzinger,  K. Koh,  
 D. Kosenkov,  L. Koulias,  T. Kowalczyk,  C. M. Krauter,  A. Kunitsa,  
 Ka Un Lao,  A. Laurent,  K. V. Lawler,  Joonho Lee,  D. Lefrancois,  
 S. Lehtola,  D. S. Levine,  Yi-Pei Li,  You-Sheng Lin,  Fenglai Liu,  
 E. Livshits,  A. Luenser,  P. Manohar,  E. Mansoor,  S. F. Manzer,  
 Shan-Ping Mao,  Yuezhi Mao,  N. Mardirossian,  A. V. Marenich,  
 T. Markovich,  L. A. Martinez-Martinez,  S. A. Maurer,  N. J. Mayhall,  
 S. C. McKenzie,  J.-M. Mewes,  P. Morgante,  A. F. Morrison,  
 J. W. Mullinax,  K. Nanda,  T. S. Nguyen-Beck,  R. Olivares-Amaya,  
 J. A. Parkhill,  Zheng Pei,  T. M. Perrine,  F. Plasser,  P. Pokhilko,  
 S. Prager,  A. Prociuk,  E. Ramos,  D. R. Rehn,  F. Rob,  M. Scheurer,  
 M. Schneider,  N. Sergueev,  S. M. Sharada,  S. Sharma,  D. W. Small,  
 T. Stauch,  T. Stein,  Yu-Chuan Su,  A. J. W. Thom,  A. Tkatchenko,  
 T. Tsuchimochi,  N. M. Tubman,  L. Vogt,  M. L. Vidal,  O. Vydrov,  
 M. A. Watson,  J. Wenzel,  M. de Wergifosse,  T. A. Wesolowski,  A. White,  
 J. Witte,  A. Yamada,  Jun Yang,  K. Yao,  S. Yeganeh,  S. R. Yost,  
 Zhi-Qiang You,  A. Zech,  Igor Ying Zhang,  Xing Zhang,  Yan Zhao,  
 Ying Zhu,  B. R. Brooks,  G. K. L. Chan,  C. J. Cramer,  M. S. Gordon,  
 W. J. Hehre,  A. Klamt,  M. W. Schmidt,  C. D. Sherrill,  D. G. Truhlar,  
 A. Aspuru-Guzik,  R. Baer,  A. T. Bell,  N. A. Besley,  Jeng-Da Chai,  
 A. E. DePrince, III,  R. A. DiStasio Jr.,  A. Dreuw,  B. D. Dunietz,  
 T. R. Furlani,  Chao-Ping Hsu,  Yousung Jung,  Jing Kong,  D. S. Lambrecht,  
 WanZhen Liang,  C. Ochsenfeld,  V. A. Rassolov,  L. V. Slipchenko,  
 J. E. Subotnik,  T. Van Voorhis,  J. M. Herbert,  A. I. Krylov,  
 P. M. W. Gill,  M. Head-Gordon

 Contributors to earlier versions of Q-Chem not listed above: 
 R. D. Adamson,  B. Austin,  J. Baker,  G. J. O. Beran,  K. Brandhorst,  
 S. T. Brown,  E. F. C. Byrd,  A. K. Chakraborty,  C.-L. Cheng,  
 Siu Hung Chien,  D. M. Chipman,  D. L. Crittenden,  H. Dachsel,  
 R. J. Doerksen,  A. D. Dutoi,  L. Fusti-Molnar,  W. A. Goddard III,  
 A. Golubeva-Zadorozhnaya,  S. R. Gwaltney,  G. Hawkins,  A. Heyden,  
 S. Hirata,  G. Kedziora,  F. J. Keil,  C. Kelley,  Jihan Kim,  R. A. King,  
 R. Z. Khaliullin,  P. P. Korambath,  W. Kurlancheek,  A. M. Lee,  M. S. Lee,  
 S. V. Levchenko,  Ching Yeh Lin,  D. Liotard,  R. C. Lochan,  I. Lotan,  
 P. E. Maslen,  N. Nair,  D. P. O'Neill,  D. Neuhauser,  E. Neuscamman,  
 C. M. Oana,  R. Olson,  B. Peters,  R. Peverati,  P. A. Pieniazek,  
 Y. M. Rhee,  J. Ritchie,  M. A. Rohrdanz,  E. Rosta,  N. J. Russ,  
 H. F. Schaefer III,  N. E. Schultz,  N. Shenvi,  A. C. Simmonett,  A. Sodt,  
 D. Stuck,  K. S. Thanthiriwatte,  V. Vanovschi,  Tao Wang,  A. Warshel,  
 C. F. Williams,  Q. Wu,  X. Xu,  W. Zhang

 Please cite Q-Chem as follows:
 Y. Shao et al., Mol. Phys. 113, 184-215 (2015)
 DOI: 10.1080/00268976.2014.952696

 Q-Chem 5.2.1 for Intel X86 EM64T Linux

 Parts of Q-Chem use Armadillo 8.300.2 (Tropical Shenanigans).
 http://arma.sourceforge.net/

 Q-Chem begins on Mon Jan 13 07:38:44 2020  

Host: 
0

     Scratch files written to /scratch/taweetham/qchem12018//
NAlpha2: 178
NElect   178
Mult     1
The previous job contains 0 fragments, simply inherited here

 Q-Chem warning in module libgen/rem_setup.C, line 2168:

 Setting Thresh to 1e-14


Checking the input file for inconsistencies... 	...done.

--------------------------------------------------------------
User input:
--------------------------------------------------------------

$MOLECULE
READ
$END

$REM
   JOB_TYPE 	FREQUENCY
   BASIS 	6-311++G**
   METHOD	B3LYP
   SCF_GUESS_ALWAYS     TRUE
   S2THRESH     15
   THRESH       15
   MEM_TOTAL    10000
$END

--------------------------------------------------------------
 ----------------------------------------------------------------
             Standard Nuclear Orientation (Angstroms)
    I     Atom           X                Y                Z
 ----------------------------------------------------------------
    1      C       0.7900495111     0.0018980936     0.1716013586
    2      C       1.5063840922     1.2078281047     0.1056575249
    3      Cl      0.6492828209     2.7221226778     0.2203721526
    4      C       2.8966410436     1.1975352515    -0.0498274029
    5      Cl      3.8210239728     2.6742009395    -0.1392581804
    6      C       3.5789430518    -0.0084940770    -0.1389958104
    7      H       4.6533051178    -0.0115455564    -0.2585302101
    8      C       2.8860743287    -1.2099069267    -0.0743845335
    9      Cl      3.7953235354    -2.6936108582    -0.1927765731
   10      C       1.4957262119    -1.2089231805     0.0801355886
   11      Cl      0.6223211179    -2.7164296898     0.1589302926
   12      C      -0.6959989389     0.0026888842     0.3331918892
   13      C      -1.5176647238     0.0455745909    -0.7914345724
   14      H      -1.0878932000     0.0873148401    -1.7841164290
   15      C      -2.9042714549     0.0339708519    -0.6574244738
   16      Cl     -3.8829985160     0.0843038386    -2.1032776948
   17      C      -3.4801304030    -0.0198899477     0.6148447813
   18      Cl     -5.2124125740    -0.0412824026     0.8336407603
   19      C      -2.6585115269    -0.0590420295     1.7401674495
   20      H      -3.1127074576    -0.1003918061     2.7219877857
   21      C      -1.2764552661    -0.0484404640     1.6022982549
   22      H      -0.6506060850    -0.0823489757     2.4859556591
 ----------------------------------------------------------------
 Molecular Point Group                 C1    NOp =  1
 Largest Abelian Subgroup              C1    NOp =  1
 Nuclear Repulsion Energy =        1999.56916025 hartrees
 There are       89 alpha and       89 beta electrons
 Requested basis set is 6-311++G(d,p)
 There are 170 shells and 472 basis functions

 Total QAlloc Memory Limit  10000 MB
 Mega-Array Size       188 MB
 MEM_STATIC part       192 MB
 A cutoff of  1.0D-15 yielded  10844 shell pairs
 There are     91666 function pairs (     98482 Cartesian)
 Smallest overlap matrix eigenvalue = 1.73E-07
 Linear dependence detected in AO basis
 Number of orthogonalized atomic orbitals = 468
 Maximum deviation from orthogonality = 4.911E-10
 Guess from superposition of atomic densities
 Warning:  Energy on first SCF cycle will be non-variational
 SAD guess density has 178.000000 electrons

 -----------------------------------------------------------------------
  General SCF calculation program by
  Eric Jon Sundstrom, Paul Horn, Yuezhi Mao, Dmitri Zuev, Alec White,
  David Stuck, Shaama M.S., Shane Yost, Joonho Lee, David Small,
  Daniel Levine, Susi Lehtola, Hugh Burton, Evgeny Epifanovsky,
  Bang C. Huynh
 -----------------------------------------------------------------------
 Exchange:     0.2000 Hartree-Fock + 0.0800 Slater + 0.7200 B88
 Correlation:  0.1900 VWN1RPA + 0.8100 LYP
 Using SG-1 standard quadrature grid
 A restricted SCF calculation will be
 performed using DIIS
 SCF converges when DIIS error is below 1.0e-08
 ---------------------------------------
  Cycle       Energy         DIIS error
 ---------------------------------------
    1   -3225.3488133015      2.82e-02  
    2   -3221.0034460397      2.13e-03  
    3   -3220.9181409262      2.66e-03  
    4   -3221.1185300266      6.32e-04  
    5   -3221.1282802749      3.05e-04  
    6   -3221.1307001760      1.00e-04  
    7   -3221.1309534008      3.07e-05  
    8   -3221.1309777773      1.08e-05  
    9   -3221.1309809050      2.64e-06  
   10   -3221.1309810827      9.00e-07  
   11   -3221.1309811045      2.22e-07  
   12   -3221.1309811057      1.12e-07  
   13   -3221.1309811060      3.04e-08  
   14   -3221.1309811059      9.42e-09  Convergence criterion met
 ---------------------------------------
 SCF time:   CPU 709.02s  wall 709.00s 
 SCF   energy in the final basis set =    -3221.1309811059
 Total energy in the final basis set =    -3221.1309811059

 --------------------------------------------------------------

                    Orbital Energies (a.u.)
 --------------------------------------------------------------

 Alpha MOs
 -- Occupied --
********-101.5814-101.5802-101.5801-101.5706-101.5705 -10.2804 -10.2803
-10.2788 -10.2788 -10.2657 -10.2651 -10.2447 -10.2288 -10.2245 -10.2136
-10.2121 -10.2093  -9.4960  -9.4959  -9.4949  -9.4948  -9.4852  -9.4851
 -7.2610  -7.2609  -7.2598  -7.2597  -7.2509  -7.2508  -7.2501  -7.2500
 -7.2499  -7.2498  -7.2498  -7.2497  -7.2489  -7.2487  -7.2401  -7.2400
 -7.2395  -7.2392  -0.9619  -0.9342  -0.9229  -0.8976  -0.8797  -0.8746
 -0.8638  -0.8428  -0.7964  -0.7702  -0.7482  -0.7450  -0.6722  -0.6469
 -0.6262  -0.6129  -0.5513  -0.5505  -0.5314  -0.5184  -0.4975  -0.4835
 -0.4722  -0.4655  -0.4623  -0.4569  -0.4386  -0.4371  -0.4263  -0.4108
 -0.4023  -0.3998  -0.3777  -0.3650  -0.3620  -0.3586  -0.3579  -0.3472
 -0.3423  -0.3348  -0.3321  -0.3270  -0.3224  -0.2856  -0.2804  -0.2680
 -0.2662
 -- Virtual --
 -0.0649  -0.0618  -0.0504  -0.0450  -0.0445  -0.0216  -0.0108  -0.0103
 -0.0011   0.0073   0.0135   0.0171   0.0255   0.0277   0.0279   0.0385
  0.0440   0.0487   0.0548   0.0576   0.0618   0.0628   0.0690   0.0751
  0.0760   0.0797   0.0811   0.0869   0.0908   0.0916   0.0962   0.1028
  0.1054   0.1078   0.1084   0.1120   0.1172   0.1197   0.1201   0.1241
  0.1248   0.1286   0.1321   0.1351   0.1407   0.1408   0.1439   0.1443
  0.1460   0.1484   0.1566   0.1578   0.1675   0.1723   0.1812   0.1831
  0.1906   0.1944   0.1965   0.2003   0.2020   0.2032   0.2070   0.2097
  0.2141   0.2147   0.2208   0.2282   0.2285   0.2357   0.2402   0.2413
  0.2469   0.2517   0.2550   0.2565   0.2574   0.2631   0.2656   0.2748
  0.2802   0.2810   0.2831   0.2867   0.2935   0.2940   0.2946   0.2963
  0.3005   0.3085   0.3226   0.3254   0.3338   0.3380   0.3464   0.3543
  0.3668   0.3949   0.4252   0.4312   0.4327   0.4333   0.4385   0.4431
  0.4529   0.4553   0.4590   0.4601   0.4644   0.4712   0.4719   0.4822
  0.4877   0.4922   0.4942   0.5078   0.5142   0.5217   0.5328   0.5428
  0.5498   0.5623   0.5659   0.5745   0.5785   0.5822   0.5929   0.5984
  0.5990   0.6039   0.6138   0.6154   0.6226   0.6353   0.6413   0.6501
  0.6554   0.6671   0.6697   0.6829   0.6903   0.6927   0.6974   0.7055
  0.7188   0.7427   0.7493   0.7592   0.7927   0.7941   0.8048   0.8198
  0.8266   0.8308   0.8343   0.8354   0.8371   0.8417   0.8474   0.8497
  0.8503   0.8518   0.8547   0.8610   0.8637   0.8640   0.8675   0.8691
  0.8781   0.8834   0.8963   0.9008   0.9019   0.9185   0.9215   0.9260
  0.9335   0.9434   0.9445   0.9471   0.9481   0.9553   0.9608   0.9682
  0.9739   0.9802   0.9840   0.9873   0.9956   1.0120   1.0274   1.0332
  1.0560   1.0689   1.0764   1.0944   1.1054   1.1417   1.1623   1.1662
  1.1782   1.2106   1.2263   1.2334   1.2484   1.2580   1.2593   1.2764
  1.2772   1.2833   1.2882   1.2921   1.2956   1.3354   1.3413   1.3657
  1.3807   1.3932   1.4305   1.4322   1.4745   1.4951   1.5326   1.5459
  1.5526   1.5703   1.5802   1.5924   1.6131   1.6191   1.6723   1.6745
  1.6922   1.6947   1.7271   1.7408   1.7453   1.7510   1.7947   1.8048
  1.8167   1.8222   1.8464   1.8749   1.8886   1.8960   1.9250   1.9387
  1.9491   1.9581   1.9742   1.9812   2.0138   2.0183   2.0456   2.0957
  2.1093   2.1175   2.1385   2.1471   2.1955   2.2288   2.2326   2.2406
  2.2469   2.2487   2.2687   2.2699   2.2810   2.2935   2.3092   2.3391
  2.3476   2.3691   2.3868   2.4126   2.4186   2.4228   2.4593   2.4659
  2.4698   2.5035   2.5161   2.5299   2.5395   2.5453   2.5639   2.5943
  2.6096   2.6216   2.6446   2.6671   2.6815   2.6946   2.6970   2.7217
  2.7325   2.7362   2.7516   2.7573   2.7778   2.8256   2.8302   2.8424
  2.8460   2.8670   2.8994   2.9647   2.9904   3.0554   3.0819   3.0915
  3.1170   3.1233   3.1357   3.1430   3.1889   3.2187   3.2479   3.2775
  3.3325   3.3687   3.4393   3.5147   3.5249   3.5779   3.6916   3.7747
  3.7854   3.8671   3.8908   4.0043   4.0739   4.1275   4.3165   4.7993
  4.8183   9.7601   9.7677   9.7791   9.7998   9.8079   9.8372  23.3432
 23.5307  23.7836  23.8567  23.8903  23.8966  23.9324  23.9528  24.0263
 24.0665  24.0814  24.1546  25.7849  25.7871  25.8047  25.8649  25.8772
 25.9311  26.0885  26.1223  26.1552  26.1713  26.2223  26.3503  26.5166
 26.5201  26.6067  26.7496  26.7851  26.9869 215.7531 215.7592 215.7733
215.7960 215.8074 215.8439
 --------------------------------------------------------------

          Ground-State Mulliken Net Atomic Charges

     Atom                 Charge (a.u.)
  ----------------------------------------
      1 C                    -0.568214
      2 C                    -1.052182
      3 Cl                    0.564630
      4 C                     0.529748
      5 Cl                    0.500340
      6 C                    -0.509716
      7 H                     0.224459
      8 C                     0.692990
      9 Cl                    0.497891
     10 C                    -1.366081
     11 Cl                    0.568791
     12 C                     0.757236
     13 C                    -1.279790
     14 H                     0.234078
     15 C                    -0.128683
     16 Cl                    0.595585
     17 C                     0.293675
     18 Cl                    0.513790
     19 C                    -0.918557
     20 H                     0.210794
     21 C                    -0.562125
     22 H                     0.201340
  ----------------------------------------
  Sum of atomic charges =     0.000000

 -----------------------------------------------------------------
                    Cartesian Multipole Moments
 -----------------------------------------------------------------
    Charge (ESU x 10^10)
                -0.0000
    Dipole Moment (Debye)
         X       1.6761      Y      -0.0405      Z       1.0818
       Tot       1.9953
    Quadrupole Moments (Debye-Ang)
        XX    -148.2854     XY       0.0866     YY    -149.8691
        XZ      -3.6363     YZ      -0.3009     ZZ    -139.9931
    Octopole Moments (Debye-Ang^2)
       XXX      58.5083    XXY      -0.5509    XYY      -5.9099
       YYY       0.2772    XXZ       3.5775    XYZ       0.4437
       YYZ      -3.5094    XZZ     -11.8714    YZZ      -0.4316
       ZZZ       4.7506
    Hexadecapole Moments (Debye-Ang^3)
      XXXX   -7907.8400   XXXY       0.9315   XXYY   -1768.6639
      XYYY      -0.1777   YYYY   -2497.4456   XXXZ     -22.6151
      XXYZ      -1.2998   XYYZ       2.5717   YYYZ       2.3482
      XXZZ   -1458.2888   XYZZ       0.6318   YYZZ    -588.4770
      XZZZ       0.6011   YZZZ      -2.8627   ZZZZ    -808.9568
 -----------------------------------------------------------------
 Calculating MO derivatives via CPSCF
    1     0    69    0.0187127  
    2     0    69    0.0053354  
    3     0    69    0.0007111  
    4     1    68    0.0000630  
    5    62     7    0.0000047  
    6    69     0    0.0000002  Converged
 Time for AOints: 1216.3 s (CPU) 1216.3 s (wall)
 ------------------------------------------------------------------------------
                     AOints        : Timing summary (seconds)
 ------------------------------------------------------------------------------
     job step          cpu (% of tot)      sys (% of tot)     wall (% of tot)
 ------------------------------------------------------------------------------
  AOints            0.1216E+04 ( 9.7)   0.9000E-05 ( 2.7)   0.1216E+04 ( 9.7)
 ------------------------------------------------------------------------------
   Grand Totals     0.1258E+05          0.3300E-03          0.1258E+05
 ------------------------------------------------------------------------------
 Polarizability Matrix (a.u.)
            1           2           3
    1-288.5991798  -0.2961042   3.2376639
    2  -0.2961042-211.0849898   0.6944700
    3   3.2376639   0.6944700-157.9646921
 Calculating analytic Hessian of the SCF energy

 Direct stationary perturbation theory relativistic correction:

 rels  =       4.761690266166
 relv  =     -18.309990092664
 rel2e =       5.004152917311
 E_rel =      -8.544146909187

 Hessian of the SCF Energy
            1           2           3           4           5           6
    1   0.6224961   0.0015182  -0.0485958  -0.1616201  -0.1115341   0.0096980
    2   0.0015182   0.6053422   0.0035562  -0.0528829  -0.2312267   0.0041436
    3  -0.0485958   0.0035562   0.1774959   0.0105433   0.0108193  -0.0602184
    4  -0.1616201  -0.0528829   0.0105433   0.5843845   0.0384127  -0.0523410
    5  -0.1115341  -0.2312267   0.0108193   0.0384127   0.5218077  -0.0003875
    6   0.0096980   0.0041436  -0.0602184  -0.0523410  -0.0003875   0.1174929
    7   0.0047324  -0.0005775  -0.0000753  -0.0691579   0.0508841   0.0060664
    8   0.0187027  -0.0397586  -0.0026365   0.0546582  -0.1308990  -0.0068293
    9   0.0001154  -0.0004686   0.0040811   0.0062535  -0.0064126  -0.0231192
   10  -0.0244446  -0.0768414   0.0022988  -0.2955713   0.0327430   0.0268788
   11  -0.0241780   0.0314933   0.0029514  -0.0296963  -0.0959816   0.0029945
   12   0.0029928   0.0087960   0.0040701   0.0262827  -0.0040955  -0.0594558
   13  -0.0032095   0.0045277   0.0008086  -0.0191390  -0.0322812   0.0021434
   14  -0.0001930   0.0015559   0.0000049  -0.0087829  -0.0158212   0.0008028
   15   0.0007579  -0.0005310   0.0035032   0.0022900   0.0033972   0.0024477
   16  -0.0008364  -0.0002794   0.0002494  -0.0232398   0.0249566   0.0035684
   17  -0.0002761  -0.0633645  -0.0006421   0.0778562   0.0296692  -0.0083405
   18   0.0001914  -0.0006927   0.0012805   0.0039785  -0.0025042   0.0049725
   19   0.0005550  -0.0000040  -0.0002249   0.0005675   0.0019650   0.0005472
   20  -0.0000028  -0.0010498   0.0000026   0.0011095  -0.0036097  -0.0002218
   21  -0.0002198   0.0000059  -0.0014022   0.0005196  -0.0003121   0.0051141
   22  -0.0234418   0.0772336   0.0038146  -0.0569539  -0.0299551   0.0059204
   23   0.0245217   0.0307767  -0.0024323  -0.0311678  -0.0163486   0.0033149
   24   0.0034197  -0.0082055   0.0037370   0.0058999   0.0031731  -0.0017933
   25  -0.0032221  -0.0045007   0.0006927   0.0007535   0.0001593  -0.0001823
   26   0.0002062   0.0015937  -0.0000350   0.0011584   0.0004198  -0.0001114
   27   0.0007462   0.0004927   0.0035642  -0.0001510  -0.0000124  -0.0006679
   28  -0.1597248   0.0516641   0.0118144   0.0646026   0.0276878  -0.0060368
   29   0.1104001  -0.2318353  -0.0143795  -0.0287423  -0.0611081   0.0023102
   30   0.0124313  -0.0077167  -0.0608228  -0.0066695  -0.0037864   0.0080480
   31   0.0045211   0.0001382  -0.0001047  -0.0014428   0.0017181   0.0006100
   32  -0.0190792  -0.0396868   0.0015938   0.0044097   0.0013788  -0.0005371
   33  -0.0002911  -0.0005189   0.0041419   0.0006295  -0.0002180   0.0036029
   34  -0.2121049   0.0002749   0.0139517  -0.0205391  -0.0123601   0.0028562
   35   0.0000360  -0.0753350   0.0008453  -0.0269116   0.0034795   0.0029025
   36   0.0141758   0.0008476  -0.0817969   0.0024228   0.0011727   0.0040772
   37  -0.0283245   0.0009494  -0.0240068  -0.0003979   0.0032370  -0.0008299
   38   0.0004672   0.0033661  -0.0001403   0.0000006  -0.0014021   0.0010308
   39  -0.0029423  -0.0001853   0.0075797   0.0021328   0.0003230  -0.0005094
   40   0.0010864   0.0000381  -0.0004603   0.0001805  -0.0003407  -0.0000151
   41  -0.0001425  -0.0039750  -0.0002024  -0.0007065   0.0005982  -0.0000278
   42   0.0013869  -0.0002397   0.0007071  -0.0004139  -0.0000848   0.0000973
   43   0.0007054   0.0000983  -0.0030182  -0.0004793   0.0002630   0.0004060
   44   0.0001842   0.0068907   0.0002429   0.0010644  -0.0003009  -0.0000387
   45  -0.0035653   0.0003512  -0.0022535   0.0002975  -0.0000246  -0.0002098
   46   0.0000985   0.0000456  -0.0012132  -0.0002842   0.0004718   0.0000903
   47  -0.0000242   0.0001031   0.0000252   0.0000778  -0.0000029  -0.0000616
   48   0.0005324   0.0000158  -0.0004654  -0.0002162   0.0004037   0.0000830
   49  -0.0009132   0.0000133  -0.0002511   0.0003881  -0.0000177  -0.0000114
   50  -0.0000376  -0.0010020   0.0000976  -0.0002809   0.0002593   0.0001018
   51   0.0003164   0.0000464  -0.0019531  -0.0001392   0.0001216   0.0004373
   52   0.0014905   0.0000148  -0.0000255  -0.0005715   0.0004157   0.0000684
   53   0.0000155  -0.0005268  -0.0000360  -0.0000466  -0.0000181   0.0000104
   54  -0.0002220  -0.0000323   0.0002240   0.0000718  -0.0000517  -0.0000277
   55   0.0019952  -0.0001410   0.0025414  -0.0006159   0.0004235  -0.0003114
   56  -0.0000431   0.0064193   0.0003831   0.0010119  -0.0003210  -0.0003631
   57   0.0019357   0.0004624  -0.0043514   0.0004264  -0.0006828  -0.0000359
   58  -0.0000931  -0.0000555   0.0011648  -0.0002372   0.0002768   0.0000283
   59   0.0000092   0.0001206   0.0000189   0.0000526   0.0001532   0.0000822
   60  -0.0000975   0.0000062   0.0000567   0.0000182  -0.0000487  -0.0000107
   61  -0.0207775  -0.0012298   0.0299098  -0.0008670   0.0031822   0.0008207
   62  -0.0005871   0.0035745   0.0000714   0.0000357  -0.0012446  -0.0010018
   63   0.0086917   0.0000395   0.0019684  -0.0021656  -0.0009913  -0.0003216
   64   0.0010391   0.0000001   0.0001862   0.0002322  -0.0003126   0.0000259
   65   0.0000362  -0.0034778  -0.0001083  -0.0006233   0.0005148   0.0002224
   66  -0.0014572  -0.0001703   0.0008561   0.0003319   0.0002035   0.0000020
            7           8           9          10          11          12
    1   0.0047324   0.0187027   0.0001154  -0.0244446  -0.0241780   0.0029928
    2  -0.0005775  -0.0397586  -0.0004686  -0.0768414   0.0314933   0.0087960
    3  -0.0000753  -0.0026365   0.0040811   0.0022988   0.0029514   0.0040701
    4  -0.0691579   0.0546582   0.0062535  -0.2955713  -0.0296963   0.0262827
    5   0.0508841  -0.1308990  -0.0064126   0.0327430  -0.0959816  -0.0040955
    6   0.0060664  -0.0068293  -0.0231192   0.0268788   0.0029945  -0.0594558
    7   0.0949271  -0.0783728  -0.0104721  -0.0185611   0.0341300   0.0028260
    8  -0.0783728   0.1899564   0.0104083   0.0102839  -0.0187861  -0.0014051
    9  -0.0104721   0.0104083   0.0129007   0.0024810  -0.0040347   0.0025669
   10  -0.0185611   0.0102839   0.0024810   0.5865174  -0.0560722  -0.0535183
   11   0.0341300  -0.0187861  -0.0040347  -0.0560722   0.5554160   0.0117277
   12   0.0028260  -0.0014051   0.0025669  -0.0535183   0.0117277   0.1179321
   13  -0.0062891  -0.0031160   0.0006179  -0.0728765  -0.0534131   0.0049284
   14   0.0032905   0.0033609  -0.0003426  -0.0569841  -0.1290441   0.0048818
   15   0.0007102   0.0004102  -0.0009045   0.0049844   0.0045187  -0.0229741
   16  -0.0041466   0.0007316   0.0008893  -0.1742087   0.1328473   0.0145258
   17  -0.0042873   0.0025559   0.0004669   0.0664809  -0.2646759  -0.0099226
   18   0.0008529  -0.0000996   0.0036537   0.0139467  -0.0174247  -0.0586030
   19  -0.0001585   0.0000500   0.0000363  -0.0104108  -0.0019851   0.0015203
   20   0.0014550  -0.0006859  -0.0001723   0.0273344   0.0020547  -0.0030938
   21   0.0000531  -0.0000185   0.0001681   0.0018241   0.0001622   0.0030455
   22   0.0010851   0.0001458  -0.0002035   0.0645847  -0.0297388  -0.0068693
   23   0.0001962   0.0000915  -0.0000151   0.0286687  -0.0618812  -0.0038458
   24  -0.0001954  -0.0000005  -0.0005943  -0.0061994   0.0025125   0.0066166
   25  -0.0004742   0.0009838   0.0000415  -0.0004284  -0.0018041   0.0005289
   26   0.0010014  -0.0014901  -0.0001295  -0.0046730   0.0016982   0.0004989
   27   0.0000348  -0.0001201  -0.0002657   0.0004861   0.0001721   0.0042421
   28  -0.0015113  -0.0044120   0.0005362  -0.0564208   0.0314201   0.0065166
   29  -0.0016997   0.0014335   0.0001637   0.0301592  -0.0168720  -0.0035429
   30   0.0005422   0.0004145   0.0036396   0.0065527  -0.0037107  -0.0021383
   31   0.0004424   0.0000427  -0.0000291   0.0010896  -0.0001958  -0.0002039
   32  -0.0000633  -0.0019964  -0.0000145  -0.0001143   0.0001010   0.0000225
   33  -0.0000296  -0.0000219   0.0001756  -0.0002180   0.0000495  -0.0005544
   34  -0.0022716   0.0025507  -0.0001243   0.0008000  -0.0015531   0.0005372
   35  -0.0036969  -0.0024031   0.0002504  -0.0013471  -0.0036834   0.0000610
   36  -0.0001192  -0.0002635  -0.0022567   0.0005316   0.0000277   0.0054703
   37   0.0002318  -0.0010879  -0.0008928   0.0001527   0.0002644   0.0009149
   38  -0.0015606  -0.0006290  -0.0004037   0.0003608   0.0000062   0.0001430
   39   0.0000925   0.0004306   0.0001100  -0.0002935  -0.0000032  -0.0003324
   40  -0.0001071   0.0001007  -0.0000718  -0.0001433  -0.0000855   0.0000536
   41   0.0002145  -0.0001364   0.0000235  -0.0000651  -0.0001151   0.0000898
   42   0.0000168  -0.0000726   0.0000222  -0.0001055  -0.0001728  -0.0000389
   43   0.0005449   0.0002186   0.0003507  -0.0002109  -0.0001995   0.0001093
   44   0.0000075   0.0000303  -0.0000343  -0.0000457   0.0002045  -0.0000135
   45   0.0001079  -0.0001140  -0.0002872  -0.0003198  -0.0002797   0.0002361
   46   0.0000410  -0.0002032  -0.0000547   0.0002064   0.0001893   0.0000291
   47  -0.0000066  -0.0000311   0.0000062  -0.0000318   0.0000058  -0.0000252
   48  -0.0000297  -0.0001795  -0.0000166   0.0002337   0.0002315  -0.0000821
   49  -0.0000380  -0.0000572   0.0000298  -0.0002581  -0.0003521   0.0000531
   50   0.0002354   0.0000269  -0.0000505   0.0000434  -0.0000445  -0.0001205
   51   0.0000878   0.0000128   0.0003549   0.0001394   0.0000905   0.0000459
   52  -0.0000756  -0.0001911   0.0000070   0.0003378   0.0002390  -0.0000650
   53  -0.0000137   0.0000104  -0.0000008  -0.0000015  -0.0000074  -0.0000028
   54   0.0000128   0.0000205  -0.0000070  -0.0000476  -0.0000355   0.0000378
   55   0.0002503   0.0000217  -0.0004311  -0.0000491   0.0000258  -0.0000336
   56   0.0000230   0.0000658   0.0000807   0.0000007   0.0002093   0.0002172
   57  -0.0002469   0.0003074  -0.0001866  -0.0000303  -0.0000166   0.0002247
   58   0.0000707  -0.0001122   0.0000110   0.0000431   0.0000290  -0.0000853
   59   0.0000140  -0.0001422  -0.0000177  -0.0000161   0.0000187   0.0000228
   60   0.0000056   0.0000119  -0.0000046  -0.0000007   0.0000062  -0.0000152
   61   0.0005353  -0.0010443   0.0008374  -0.0000407   0.0001902  -0.0010302
   62  -0.0013182  -0.0003482   0.0006852   0.0002093  -0.0000087  -0.0003189
   63  -0.0002821  -0.0003010  -0.0000053   0.0002888   0.0000664  -0.0002263
   64  -0.0000702   0.0001069   0.0000729  -0.0001068  -0.0000586  -0.0000139
   65   0.0001456  -0.0002253   0.0000124  -0.0000970  -0.0001039  -0.0000740
   66   0.0000405   0.0000458  -0.0000251   0.0000841   0.0001716  -0.0000719
           13          14          15          16          17          18
    1  -0.0032095  -0.0001930   0.0007579  -0.0008364  -0.0002761   0.0001914
    2   0.0045277   0.0015559  -0.0005310  -0.0002794  -0.0633645  -0.0006927
    3   0.0008086   0.0000049   0.0035032   0.0002494  -0.0006421   0.0012805
    4  -0.0191390  -0.0087829   0.0022900  -0.0232398   0.0778562   0.0039785
    5  -0.0322812  -0.0158212   0.0033972   0.0249566   0.0296692  -0.0025042
    6   0.0021434   0.0008028   0.0024477   0.0035684  -0.0083405   0.0049725
    7  -0.0062891   0.0032905   0.0007102  -0.0041466  -0.0042873   0.0008529
    8  -0.0031160   0.0033609   0.0004102   0.0007316   0.0025559  -0.0000996
    9   0.0006179  -0.0003426  -0.0009045   0.0008893   0.0004669   0.0036537
   10  -0.0728765  -0.0569841   0.0049844  -0.1742087   0.0664809   0.0139467
   11  -0.0534131  -0.1290441   0.0045187   0.1328473  -0.2646759  -0.0174247
   12   0.0049284   0.0048818  -0.0229741   0.0145258  -0.0099226  -0.0586030
   13   0.0959597   0.0847085  -0.0085128   0.0046690  -0.0003888  -0.0000454
   14   0.0847085   0.1841577  -0.0073289  -0.0234827  -0.0429799   0.0021656
   15  -0.0085128  -0.0073289   0.0126013  -0.0002846  -0.0004365   0.0043822
   16   0.0046690  -0.0234827  -0.0002846   0.7409493   0.0007030  -0.0693338
   17  -0.0003888  -0.0429799  -0.0004365   0.0007030   0.6661626   0.0057171
   18  -0.0000454   0.0021656   0.0043822  -0.0693338   0.0057171   0.1284873
   19   0.0011617  -0.0011904  -0.0004110  -0.3430254   0.0008116   0.0344351
   20   0.0008871   0.0003987  -0.0000662   0.0007821  -0.0529793  -0.0002843
   21  -0.0003834   0.0001518  -0.0026746   0.0344703  -0.0002747  -0.0379552
   22  -0.0003645   0.0046888   0.0005621  -0.1760040  -0.0676570   0.0127877
   23   0.0018055   0.0016466  -0.0002454  -0.1340130  -0.2636770   0.0131514
   24   0.0005538  -0.0005507   0.0042488   0.0118334   0.0055764  -0.0584276
   25   0.0001806   0.0000848  -0.0000056   0.0049228  -0.0000760  -0.0000638
   26  -0.0001044  -0.0017152  -0.0000085   0.0230419  -0.0430468  -0.0031176
   27  -0.0000054  -0.0000299   0.0001376   0.0002038  -0.0004775   0.0043932
   28   0.0007534  -0.0011647  -0.0001570  -0.0242780  -0.0774803   0.0023706
   29  -0.0001507   0.0004384   0.0000284  -0.0245777   0.0304146   0.0030247
   30  -0.0001672   0.0001553  -0.0006453   0.0030868   0.0088620   0.0055126
   31  -0.0004989  -0.0010119   0.0000160  -0.0041369   0.0043291   0.0009283
   32  -0.0009934  -0.0014743   0.0001014  -0.0007133   0.0025432   0.0000526
   33   0.0000182   0.0000964  -0.0002609   0.0008682  -0.0005210   0.0036245
   34   0.0002664   0.0006964  -0.0000160   0.0001942   0.0000014  -0.0001959
   35  -0.0013293  -0.0004776   0.0001454  -0.0000054  -0.0008555  -0.0000478
   36  -0.0000297  -0.0000718   0.0001202  -0.0001347   0.0000132  -0.0013409
   37  -0.0001865  -0.0002253   0.0000997  -0.0003941  -0.0000085  -0.0001630
   38  -0.0001680   0.0000262  -0.0000370  -0.0000391   0.0001287   0.0000669
   39   0.0002385   0.0001895  -0.0000123   0.0004651   0.0000027   0.0000801
   40   0.0000357   0.0000528  -0.0000039   0.0000457  -0.0000089  -0.0000263
   41  -0.0000658  -0.0000924   0.0000024  -0.0000039  -0.0000585   0.0000042
   42   0.0000271   0.0000494  -0.0000088   0.0000574  -0.0000100  -0.0000104
   43   0.0001209   0.0001009  -0.0000553   0.0000970   0.0000164  -0.0000168
   44   0.0001752   0.0000416  -0.0000415  -0.0000083   0.0000765  -0.0001748
   45   0.0003412   0.0003231  -0.0000208   0.0001168  -0.0000125  -0.0001316
   46  -0.0001685  -0.0001835   0.0000248  -0.0001698  -0.0000034   0.0000037
   47   0.0000068   0.0000154   0.0000058   0.0000075  -0.0000309   0.0000236
   48  -0.0002066  -0.0002118   0.0000345  -0.0001791  -0.0000011   0.0000757
   49   0.0002589   0.0002693  -0.0000312   0.0002219  -0.0000011  -0.0000498
   50  -0.0000629  -0.0000366   0.0000049   0.0000262   0.0000054   0.0001949
   51  -0.0001186  -0.0001142  -0.0000383  -0.0000693   0.0000111   0.0000065
   52  -0.0003355  -0.0003196   0.0000357  -0.0002107  -0.0000015   0.0000490
   53  -0.0000114   0.0000002   0.0000026  -0.0000050  -0.0000109  -0.0000055
   54   0.0000504   0.0000473  -0.0000095   0.0000211  -0.0000005  -0.0000409
   55  -0.0000465  -0.0000651   0.0000379  -0.0000214  -0.0000150   0.0000104
   56   0.0001656   0.0000654  -0.0000015  -0.0000323   0.0000503  -0.0001386
   57   0.0000160   0.0000262   0.0000114   0.0001657  -0.0000051  -0.0000997
   58  -0.0000503  -0.0000562   0.0000043  -0.0000717  -0.0000006   0.0000338
   59  -0.0000066  -0.0000125  -0.0000091  -0.0000037  -0.0000398  -0.0000011
   60   0.0000068   0.0000042   0.0000026  -0.0000050  -0.0000012   0.0000069
   61  -0.0002727  -0.0002756  -0.0000423  -0.0004001   0.0000016   0.0003112
   62  -0.0001212   0.0000372   0.0000773   0.0000676   0.0001653   0.0000925
   63  -0.0002526  -0.0001903   0.0000613  -0.0004619   0.0000071   0.0001270
   64   0.0000310   0.0000427  -0.0000032   0.0000461   0.0000070   0.0000034
   65  -0.0000639  -0.0000897   0.0000114   0.0000024  -0.0000537  -0.0000007
   66  -0.0000282  -0.0000581  -0.0000019  -0.0000474  -0.0000108   0.0000022
           19          20          21          22          23          24
    1   0.0005550  -0.0000028  -0.0002198  -0.0234418   0.0245217   0.0034197
    2  -0.0000040  -0.0010498   0.0000059   0.0772336   0.0307767  -0.0082055
    3  -0.0002249   0.0000026  -0.0014022   0.0038146  -0.0024323   0.0037370
    4   0.0005675   0.0011095   0.0005196  -0.0569539  -0.0311678   0.0058999
    5   0.0019650  -0.0036097  -0.0003121  -0.0299551  -0.0163486   0.0031731
    6   0.0005472  -0.0002218   0.0051141   0.0059204   0.0033149  -0.0017933
    7  -0.0001585   0.0014550   0.0000531   0.0010851   0.0001962  -0.0001954
    8   0.0000500  -0.0006859  -0.0000185   0.0001458   0.0000915  -0.0000005
    9   0.0000363  -0.0001723   0.0001681  -0.0002035  -0.0000151  -0.0005943
   10  -0.0104108   0.0273344   0.0018241   0.0645847   0.0286687  -0.0061994
   11  -0.0019851   0.0020547   0.0001622  -0.0297388  -0.0618812   0.0025125
   12   0.0015203  -0.0030938   0.0030455  -0.0068693  -0.0038458   0.0066166
   13   0.0011617   0.0008871  -0.0003834  -0.0003645   0.0018055   0.0005538
   14  -0.0011904   0.0003987   0.0001518   0.0046888   0.0016466  -0.0005507
   15  -0.0004110  -0.0000662  -0.0026746   0.0005621  -0.0002454   0.0042488
   16  -0.3430254   0.0007821   0.0344703  -0.1760040  -0.1340130   0.0118334
   17   0.0008116  -0.0529793  -0.0002747  -0.0676570  -0.2636770   0.0055764
   18   0.0344351  -0.0002843  -0.0379552   0.0127877   0.0131514  -0.0584276
   19   0.3604187  -0.0008102  -0.0376717  -0.0106056   0.0020681   0.0015827
   20  -0.0008102   0.0574264   0.0004539  -0.0272437   0.0022468   0.0030608
   21  -0.0376717   0.0004539   0.0277303   0.0012585  -0.0002229   0.0031031
   22  -0.0106056  -0.0272437   0.0012585   0.5871487   0.0569841  -0.0521974
   23   0.0020681   0.0022468  -0.0002229   0.0569841   0.5545849  -0.0023501
   24   0.0015827   0.0030608   0.0031031  -0.0521974  -0.0023501   0.1182310
   25   0.0011130  -0.0008854  -0.0004051  -0.0714786   0.0525330   0.0059576
   26   0.0011633   0.0004136  -0.0000752   0.0561038  -0.1294994  -0.0069549
   27  -0.0003874   0.0001337  -0.0026782   0.0060766  -0.0065916  -0.0232508
   28   0.0005361  -0.0011624   0.0004985  -0.2956776   0.0312914   0.0268290
   29  -0.0020138  -0.0035967   0.0001338  -0.0311555  -0.0959408   0.0030346
   30   0.0005112   0.0000389   0.0051272   0.0260343  -0.0040820  -0.0598494
   31  -0.0001710  -0.0014627   0.0000262  -0.0190237  -0.0341821   0.0020408
   32  -0.0000541  -0.0006770  -0.0000028  -0.0103124  -0.0184690   0.0009118
   33   0.0000381   0.0001527   0.0001698   0.0023074   0.0035442   0.0027354
   34  -0.0000582  -0.0000007   0.0000395   0.0007446   0.0015298   0.0005444
   35   0.0000038   0.0000694  -0.0000044   0.0012955  -0.0036918  -0.0001615
   36   0.0000298  -0.0000021   0.0002663   0.0005252  -0.0001871   0.0054857
   37   0.0000397  -0.0000006   0.0000560   0.0001938  -0.0002343   0.0009233
   38  -0.0000009  -0.0000018   0.0000048  -0.0002860  -0.0000064  -0.0002599
   39  -0.0000173   0.0000013  -0.0000372  -0.0003214  -0.0000010  -0.0003270
   40  -0.0000060  -0.0000006   0.0000018  -0.0001219   0.0000950   0.0000343
   41   0.0000009  -0.0000125   0.0000001   0.0000685  -0.0001268  -0.0000908
   42  -0.0000005  -0.0000014   0.0000048  -0.0000821   0.0001625  -0.0000571
   43   0.0000011  -0.0000012  -0.0000087  -0.0002374   0.0001895   0.0001166
   44   0.0000010   0.0000285  -0.0000050   0.0001080   0.0002243   0.0004092
   45   0.0000060   0.0000018   0.0000338  -0.0002667   0.0003133   0.0002618
   46   0.0000090  -0.0000002   0.0000009   0.0002000  -0.0001912   0.0000261
   47  -0.0000003  -0.0000026   0.0000016   0.0000085   0.0000171  -0.0000381
   48   0.0000059  -0.0000007  -0.0000156   0.0002328  -0.0002314  -0.0000735
   49  -0.0000074   0.0000007   0.0000073  -0.0002706   0.0003572   0.0000408
   50  -0.0000038  -0.0000341  -0.0000043  -0.0001173  -0.0000431  -0.0003138
   51   0.0000030  -0.0000019   0.0000037   0.0000884  -0.0001077   0.0000377
   52   0.0000092  -0.0000002   0.0000006   0.0003312  -0.0002393  -0.0000708
   53   0.0000003   0.0000036   0.0000004   0.0000169  -0.0000133   0.0000164
   54  -0.0000018   0.0000001  -0.0000036  -0.0000378   0.0000357   0.0000391
   55   0.0000087   0.0000010   0.0000056  -0.0000194  -0.0000154  -0.0000673
   56   0.0000036   0.0000182   0.0000029   0.0000532   0.0001932   0.0000584
   57  -0.0000120   0.0000004   0.0000287  -0.0000236   0.0000383   0.0001766
   58   0.0000035   0.0000002  -0.0000013   0.0000457  -0.0000294  -0.0000816
   59   0.0000001  -0.0000015   0.0000001   0.0000221   0.0000143  -0.0000238
   60  -0.0000002  -0.0000001  -0.0000006  -0.0000003  -0.0000054  -0.0000161
   61   0.0000255   0.0000005  -0.0000762  -0.0000145  -0.0002257  -0.0009737
   62  -0.0000041   0.0000022   0.0000020  -0.0003505  -0.0000127   0.0001012
   63   0.0000078   0.0000001  -0.0000287   0.0002842  -0.0000595  -0.0002143
   64  -0.0000059   0.0000001   0.0000041  -0.0001276   0.0000527  -0.0000134
   65  -0.0000013  -0.0000110   0.0000003   0.0000945  -0.0000894   0.0000946
   66   0.0000032  -0.0000013   0.0000008   0.0001120  -0.0001768  -0.0000699
           25          26          27          28          29          30
    1  -0.0032221   0.0002062   0.0007462  -0.1597248   0.1104001   0.0124313
    2  -0.0045007   0.0015937   0.0004927   0.0516641  -0.2318353  -0.0077167
    3   0.0006927  -0.0000350   0.0035642   0.0118144  -0.0143795  -0.0608228
    4   0.0007535   0.0011584  -0.0001510   0.0646026  -0.0287423  -0.0066695
    5   0.0001593   0.0004198  -0.0000124   0.0276878  -0.0611081  -0.0037864
    6  -0.0001823  -0.0001114  -0.0006679  -0.0060368   0.0023102   0.0080480
    7  -0.0004742   0.0010014   0.0000348  -0.0015113  -0.0016997   0.0005422
    8   0.0009838  -0.0014901  -0.0001201  -0.0044120   0.0014335   0.0004145
    9   0.0000415  -0.0001295  -0.0002657   0.0005362   0.0001637   0.0036396
   10  -0.0004284  -0.0046730   0.0004861  -0.0564208   0.0301592   0.0065527
   11  -0.0018041   0.0016982   0.0001721   0.0314201  -0.0168720  -0.0037107
   12   0.0005289   0.0004989   0.0042421   0.0065166  -0.0035429  -0.0021383
   13   0.0001806  -0.0001044  -0.0000054   0.0007534  -0.0001507  -0.0001672
   14   0.0000848  -0.0017152  -0.0000299  -0.0011647   0.0004384   0.0001553
   15  -0.0000056  -0.0000085   0.0001376  -0.0001570   0.0000284  -0.0006453
   16   0.0049228   0.0230419   0.0002038  -0.0242780  -0.0245777   0.0030868
   17  -0.0000760  -0.0430468  -0.0004775  -0.0774803   0.0304146   0.0088620
   18  -0.0000638  -0.0031176   0.0043932   0.0023706   0.0030247   0.0055126
   19   0.0011130   0.0011633  -0.0003874   0.0005361  -0.0020138   0.0005112
   20  -0.0008854   0.0004136   0.0001337  -0.0011624  -0.0035967   0.0000389
   21  -0.0004051  -0.0000752  -0.0026782   0.0004985   0.0001338   0.0051272
   22  -0.0714786   0.0561038   0.0060766  -0.2956776  -0.0311555   0.0260343
   23   0.0525330  -0.1294994  -0.0065916   0.0312914  -0.0959408  -0.0040820
   24   0.0059576  -0.0069549  -0.0232508   0.0268290   0.0030346  -0.0598494
   25   0.0940107  -0.0834339  -0.0101326  -0.0187531   0.0322760   0.0028134
   26  -0.0834339   0.1849461   0.0107248   0.0087842  -0.0161458  -0.0011984
   27  -0.0101326   0.0107248   0.0128951   0.0024407  -0.0037936   0.0024228
   28  -0.0187531   0.0087842   0.0024407   0.5844967  -0.0376725  -0.0526983
   29   0.0322760  -0.0161458  -0.0037936  -0.0376725   0.5219195   0.0095845
   30   0.0028134  -0.0011984   0.0024228  -0.0526983   0.0095845   0.1180360
   31  -0.0062714  -0.0032122   0.0006193  -0.0705744  -0.0518737   0.0047514
   32   0.0031906   0.0033463  -0.0003184  -0.0555676  -0.1302202   0.0043977
   33   0.0006870   0.0004149  -0.0009097   0.0047323   0.0039074  -0.0229894
   34   0.0002447  -0.0007008  -0.0000119  -0.0207074   0.0126440   0.0025683
   35   0.0013287  -0.0004857  -0.0001608   0.0271674   0.0033467  -0.0030604
   36  -0.0000166   0.0000637   0.0001029   0.0028974  -0.0012125   0.0041017
   37  -0.0001831   0.0002354   0.0000997  -0.0006392  -0.0032919  -0.0007564
   38   0.0001522   0.0000350   0.0000598  -0.0002081  -0.0012198  -0.0009629
   39   0.0002525  -0.0001882  -0.0000196   0.0021656  -0.0004843  -0.0005546
   40   0.0000337  -0.0000558   0.0000009   0.0001512   0.0003477  -0.0000097
   41   0.0000682  -0.0000881  -0.0000084   0.0007050   0.0005301   0.0000259
   42   0.0000310  -0.0000591  -0.0000074  -0.0003467   0.0001755   0.0000946
   43   0.0001130  -0.0001069  -0.0000596  -0.0004162  -0.0002486   0.0003495
   44  -0.0002005   0.0000542  -0.0000121  -0.0011160  -0.0002720  -0.0001005
   45   0.0003258  -0.0003134  -0.0000240   0.0001381  -0.0000269  -0.0001661
   46  -0.0001666   0.0001835   0.0000295  -0.0002913  -0.0004575   0.0000739
   47   0.0000057   0.0000019   0.0000008  -0.0000610   0.0000210   0.0000825
   48  -0.0002026   0.0002094   0.0000357  -0.0002324  -0.0003819   0.0000600
   49   0.0002554  -0.0002743  -0.0000327   0.0004070   0.0000100   0.0000535
   50   0.0000756  -0.0000339   0.0000476   0.0003444   0.0002844   0.0000491
   51  -0.0001209   0.0001070  -0.0000318  -0.0000121  -0.0000620   0.0004195
   52  -0.0003331   0.0003255   0.0000431  -0.0005777  -0.0004181   0.0000345
   53   0.0000020   0.0000069  -0.0000040   0.0000315  -0.0000290  -0.0000134
   54   0.0000514  -0.0000486  -0.0000114   0.0000707   0.0000541  -0.0000212
   55  -0.0000367   0.0000763   0.0000441  -0.0007223  -0.0004857  -0.0003803
   56  -0.0001613   0.0000597  -0.0000217  -0.0011020  -0.0004467   0.0002154
   57   0.0000003  -0.0000220   0.0000172   0.0002666   0.0006607   0.0000056
   58  -0.0000487   0.0000573   0.0000049  -0.0002293  -0.0002811   0.0000183
   59   0.0000061  -0.0000109   0.0000070  -0.0000545   0.0001567  -0.0000763
   60   0.0000075  -0.0000055   0.0000030   0.0000145   0.0000622  -0.0000159
   61  -0.0002626   0.0002682  -0.0000441  -0.0006564  -0.0030760   0.0008064
   62   0.0001360   0.0000305  -0.0000802   0.0002564  -0.0014434   0.0011438
   63  -0.0002365   0.0001998   0.0000534  -0.0022171   0.0008471  -0.0002416
   64   0.0000313  -0.0000438  -0.0000053   0.0002439   0.0003151   0.0000439
   65   0.0000595  -0.0000902  -0.0000076   0.0006426   0.0005893  -0.0002652
   66  -0.0000235   0.0000489  -0.0000007   0.0004023  -0.0001112  -0.0000225
           31          32          33          34          35          36
    1   0.0045211  -0.0190792  -0.0002911  -0.2121049   0.0000360   0.0141758
    2   0.0001382  -0.0396868  -0.0005189   0.0002749  -0.0753350   0.0008476
    3  -0.0001047   0.0015938   0.0041419   0.0139517   0.0008453  -0.0817969
    4  -0.0014428   0.0044097   0.0006295  -0.0205391  -0.0269116   0.0024228
    5   0.0017181   0.0013788  -0.0002180  -0.0123601   0.0034795   0.0011727
    6   0.0006100  -0.0005371   0.0036029   0.0028562   0.0029025   0.0040772
    7   0.0004424  -0.0000633  -0.0000296  -0.0022716  -0.0036969  -0.0001192
    8   0.0000427  -0.0019964  -0.0000219   0.0025507  -0.0024031  -0.0002635
    9  -0.0000291  -0.0000145   0.0001756  -0.0001243   0.0002504  -0.0022567
   10   0.0010896  -0.0001143  -0.0002180   0.0008000  -0.0013471   0.0005316
   11  -0.0001958   0.0001010   0.0000495  -0.0015531  -0.0036834   0.0000277
   12  -0.0002039   0.0000225  -0.0005544   0.0005372   0.0000610   0.0054703
   13  -0.0004989  -0.0009934   0.0000182   0.0002664  -0.0013293  -0.0000297
   14  -0.0010119  -0.0014743   0.0000964   0.0006964  -0.0004776  -0.0000718
   15   0.0000160   0.0001014  -0.0002609  -0.0000160   0.0001454   0.0001202
   16  -0.0041369  -0.0007133   0.0008682   0.0001942  -0.0000054  -0.0001347
   17   0.0043291   0.0025432  -0.0005210   0.0000014  -0.0008555   0.0000132
   18   0.0009283   0.0000526   0.0036245  -0.0001959  -0.0000478  -0.0013409
   19  -0.0001710  -0.0000541   0.0000381  -0.0000582   0.0000038   0.0000298
   20  -0.0014627  -0.0006770   0.0001527  -0.0000007   0.0000694  -0.0000021
   21   0.0000262  -0.0000028   0.0001698   0.0000395  -0.0000044   0.0002663
   22  -0.0190237  -0.0103124   0.0023074   0.0007446   0.0012955   0.0005252
   23  -0.0341821  -0.0184690   0.0035442   0.0015298  -0.0036918  -0.0001871
   24   0.0020408   0.0009118   0.0027354   0.0005444  -0.0001615   0.0054857
   25  -0.0062714   0.0031906   0.0006870   0.0002447   0.0013287  -0.0000166
   26  -0.0032122   0.0033463   0.0004149  -0.0007008  -0.0004857   0.0000637
   27   0.0006193  -0.0003184  -0.0009097  -0.0000119  -0.0001608   0.0001029
   28  -0.0705744  -0.0555676   0.0047323  -0.0207074   0.0271674   0.0028974
   29  -0.0518737  -0.1302202   0.0039074   0.0126440   0.0033467  -0.0012125
   30   0.0047514   0.0043977  -0.0229894   0.0025683  -0.0030604   0.0041017
   31   0.0969909   0.0795073  -0.0085833  -0.0023873   0.0038530  -0.0000629
   32   0.0795073   0.1893248  -0.0061957  -0.0024443  -0.0026868   0.0003716
   33  -0.0085833  -0.0061957   0.0126128  -0.0000691  -0.0003446  -0.0022415
   34  -0.0023873  -0.0024443  -0.0000691   0.6355532  -0.0008545   0.0025607
   35   0.0038530  -0.0026868  -0.0003446  -0.0008545   0.1802009  -0.0196600
   36  -0.0000629   0.0003716  -0.0022415   0.0025607  -0.0196600   0.6427783
   37   0.0004359   0.0008883  -0.0009006  -0.1851875   0.0025492  -0.0608642
   38   0.0014619  -0.0005090   0.0003522   0.0044525  -0.0614286   0.0077794
   39   0.0002284  -0.0004428   0.0000782  -0.1257033   0.0077694  -0.2553871
   40  -0.0001018  -0.0001092  -0.0000663   0.0100960   0.0007090  -0.0176329
   41  -0.0001505  -0.0001892   0.0000346  -0.0003568   0.0036024   0.0006262
   42  -0.0000245   0.0000436   0.0000064   0.0108245   0.0008067  -0.0172161
   43   0.0003851  -0.0000589   0.0003682  -0.0386366   0.0026316  -0.0756027
   44  -0.0000698   0.0000529   0.0000744   0.0005938   0.0069885  -0.0015016
   45   0.0001780   0.0000353  -0.0002978  -0.0190242  -0.0013291   0.0435750
   46   0.0000445   0.0001897  -0.0000469  -0.0021703  -0.0002338   0.0053690
   47   0.0000101  -0.0000515  -0.0000124  -0.0000512   0.0047253   0.0000613
   48  -0.0000257   0.0001566  -0.0000015   0.0007521   0.0000660   0.0032216
   49  -0.0000518   0.0000865   0.0000226   0.0011973   0.0002858  -0.0072135
   50  -0.0002473   0.0000124   0.0000162   0.0003229  -0.0062249   0.0025857
   51  -0.0000935   0.0001489   0.0003877  -0.0064248   0.0024536  -0.0734173
   52  -0.0000681   0.0001886   0.0000089  -0.0018619  -0.0000993   0.0011206
   53   0.0000085   0.0000166   0.0000033  -0.0000077  -0.0005871  -0.0000804
   54   0.0000141  -0.0000277  -0.0000082   0.0000965  -0.0000565   0.0013150
   55   0.0004579  -0.0001933  -0.0004603  -0.0179616  -0.0031928   0.0822062
   56   0.0000553   0.0001133  -0.0000913  -0.0014470   0.0087996  -0.0002233
   57  -0.0001970  -0.0003857  -0.0002209   0.0343657  -0.0004210   0.0220061
   58   0.0000765   0.0001154   0.0000112  -0.0051531  -0.0000159  -0.0001776
   59  -0.0000191  -0.0001388   0.0000150  -0.0000250   0.0066468   0.0002019
   60   0.0000060  -0.0000257  -0.0000025  -0.0002923   0.0001954   0.0019191
   61   0.0003452   0.0012300   0.0009053  -0.1502407  -0.0017520   0.0381176
   62   0.0015218  -0.0005985  -0.0007767  -0.0040075  -0.0631408   0.0085598
   63  -0.0000824   0.0001954  -0.0000517   0.1003938   0.0089494  -0.2832192
   64  -0.0000615  -0.0001035   0.0000691   0.0101837  -0.0004255   0.0119020
   65  -0.0002210  -0.0001920   0.0000397   0.0007346   0.0031423   0.0008962
   66  -0.0000116  -0.0000811   0.0000027  -0.0176370   0.0007958  -0.0175580
           37          38          39          40          41          42
    1  -0.0283245   0.0004672  -0.0029423   0.0010864  -0.0001425   0.0013869
    2   0.0009494   0.0033661  -0.0001853   0.0000381  -0.0039750  -0.0002397
    3  -0.0240068  -0.0001403   0.0075797  -0.0004603  -0.0002024   0.0007071
    4  -0.0003979   0.0000006   0.0021328   0.0001805  -0.0007065  -0.0004139
    5   0.0032370  -0.0014021   0.0003230  -0.0003407   0.0005982  -0.0000848
    6  -0.0008299   0.0010308  -0.0005094  -0.0000151  -0.0000278   0.0000973
    7   0.0002318  -0.0015606   0.0000925  -0.0001071   0.0002145   0.0000168
    8  -0.0010879  -0.0006290   0.0004306   0.0001007  -0.0001364  -0.0000726
    9  -0.0008928  -0.0004037   0.0001100  -0.0000718   0.0000235   0.0000222
   10   0.0001527   0.0003608  -0.0002935  -0.0001433  -0.0000651  -0.0001055
   11   0.0002644   0.0000062  -0.0000032  -0.0000855  -0.0001151  -0.0001728
   12   0.0009149   0.0001430  -0.0003324   0.0000536   0.0000898  -0.0000389
   13  -0.0001865  -0.0001680   0.0002385   0.0000357  -0.0000658   0.0000271
   14  -0.0002253   0.0000262   0.0001895   0.0000528  -0.0000924   0.0000494
   15   0.0000997  -0.0000370  -0.0000123  -0.0000039   0.0000024  -0.0000088
   16  -0.0003941  -0.0000391   0.0004651   0.0000457  -0.0000039   0.0000574
   17  -0.0000085   0.0001287   0.0000027  -0.0000089  -0.0000585  -0.0000100
   18  -0.0001630   0.0000669   0.0000801  -0.0000263   0.0000042  -0.0000104
   19   0.0000397  -0.0000009  -0.0000173  -0.0000060   0.0000009  -0.0000005
   20  -0.0000006  -0.0000018   0.0000013  -0.0000006  -0.0000125  -0.0000014
   21   0.0000560   0.0000048  -0.0000372   0.0000018   0.0000001   0.0000048
   22   0.0001938  -0.0002860  -0.0003214  -0.0001219   0.0000685  -0.0000821
   23  -0.0002343  -0.0000064  -0.0000010   0.0000950  -0.0001268   0.0001625
   24   0.0009233  -0.0002599  -0.0003270   0.0000343  -0.0000908  -0.0000571
   25  -0.0001831   0.0001522   0.0002525   0.0000337   0.0000682   0.0000310
   26   0.0002354   0.0000350  -0.0001882  -0.0000558  -0.0000881  -0.0000591
   27   0.0000997   0.0000598  -0.0000196   0.0000009  -0.0000084  -0.0000074
   28  -0.0006392  -0.0002081   0.0021656   0.0001512   0.0007050  -0.0003467
   29  -0.0032919  -0.0012198  -0.0004843   0.0003477   0.0005301   0.0001755
   30  -0.0007564  -0.0009629  -0.0005546  -0.0000097   0.0000259   0.0000946
   31   0.0004359   0.0014619   0.0002284  -0.0001018  -0.0001505  -0.0000245
   32   0.0008883  -0.0005090  -0.0004428  -0.0001092  -0.0001892   0.0000436
   33  -0.0009006   0.0003522   0.0000782  -0.0000663   0.0000346   0.0000064
   34  -0.1851875   0.0044525  -0.1257033   0.0100960  -0.0003568   0.0108245
   35   0.0025492  -0.0614286   0.0077694   0.0007090   0.0036024   0.0008067
   36  -0.0608642   0.0077794  -0.2553871  -0.0176329   0.0006262  -0.0172161
   37   0.6630207   0.0030977  -0.0286270  -0.1017735  -0.0043574   0.1063197
   38   0.0030977   0.1311785  -0.0245461  -0.0043523  -0.0358606   0.0110296
   39  -0.0286270  -0.0245461   0.7282992   0.1039984   0.0109579  -0.2955716
   40  -0.1017735  -0.0043523   0.1039984   0.1071570   0.0046588  -0.1104563
   41  -0.0043574  -0.0358606   0.0109579   0.0046588   0.0248178  -0.0120895
   42   0.1063197   0.0110296  -0.2955716  -0.1104563  -0.0120895   0.3121270
   43  -0.3124971  -0.0038402   0.0658505  -0.0098310  -0.0000254  -0.0019651
   44  -0.0013413  -0.0616394   0.0023668  -0.0011469   0.0030883   0.0001278
   45  -0.0012913   0.0021542  -0.1154042   0.0288219   0.0003408  -0.0003401
   46  -0.0256750   0.0013034  -0.0374252   0.0008942   0.0000534  -0.0013009
   47   0.0004252   0.0044166   0.0004546  -0.0000126  -0.0026060  -0.0001492
   48  -0.0138179   0.0006068  -0.0122601   0.0006033  -0.0001553   0.0012620
   49  -0.0163123  -0.0012559   0.0284354  -0.0041895  -0.0000472   0.0000600
   50  -0.0034061   0.0095540  -0.0004093  -0.0000044   0.0054445   0.0001831
   51   0.0829666  -0.0002868   0.0243830  -0.0009129   0.0001352   0.0011120
   52   0.0025065  -0.0001660   0.0037455  -0.0011897   0.0000076  -0.0002777
   53   0.0000934   0.0037185   0.0003687  -0.0000543   0.0001680  -0.0000061
   54  -0.0016792   0.0003186  -0.0045925   0.0010881  -0.0000015   0.0002695
   55  -0.0550508   0.0007732  -0.0244566  -0.0008380   0.0000743  -0.0006445
   56   0.0007548  -0.0050471   0.0002373   0.0000200  -0.0010008  -0.0000657
   57  -0.0239247   0.0001811  -0.0128569  -0.0006020  -0.0000592   0.0004696
   58  -0.0008630   0.0000373  -0.0007968   0.0000506  -0.0000020   0.0000752
   59   0.0000082  -0.0010539  -0.0000629   0.0000026  -0.0003643  -0.0000126
   60  -0.0007264  -0.0000546   0.0003275   0.0000408  -0.0000137  -0.0000373
   61   0.0613083  -0.0000996   0.0099298  -0.0019877   0.0001007  -0.0037826
   62   0.0016396   0.0103634   0.0028700   0.0001129   0.0061373   0.0003446
   63  -0.0364259   0.0025573  -0.0592428  -0.0034475   0.0003659  -0.0020645
   64  -0.0004085  -0.0001363   0.0030457   0.0005585  -0.0000291   0.0006014
   65  -0.0001907   0.0060063   0.0003539   0.0000335   0.0002393   0.0000406
   66   0.0035241   0.0004065  -0.0037620  -0.0009384   0.0000420  -0.0008203
           43          44          45          46          47          48
    1   0.0007054   0.0001842  -0.0035653   0.0000985  -0.0000242   0.0005324
    2   0.0000983   0.0068907   0.0003512   0.0000456   0.0001031   0.0000158
    3  -0.0030182   0.0002429  -0.0022535  -0.0012132   0.0000252  -0.0004654
    4  -0.0004793   0.0010644   0.0002975  -0.0002842   0.0000778  -0.0002162
    5   0.0002630  -0.0003009  -0.0000246   0.0004718  -0.0000029   0.0004037
    6   0.0004060  -0.0000387  -0.0002098   0.0000903  -0.0000616   0.0000830
    7   0.0005449   0.0000075   0.0001079   0.0000410  -0.0000066  -0.0000297
    8   0.0002186   0.0000303  -0.0001140  -0.0002032  -0.0000311  -0.0001795
    9   0.0003507  -0.0000343  -0.0002872  -0.0000547   0.0000062  -0.0000166
   10  -0.0002109  -0.0000457  -0.0003198   0.0002064  -0.0000318   0.0002337
   11  -0.0001995   0.0002045  -0.0002797   0.0001893   0.0000058   0.0002315
   12   0.0001093  -0.0000135   0.0002361   0.0000291  -0.0000252  -0.0000821
   13   0.0001209   0.0001752   0.0003412  -0.0001685   0.0000068  -0.0002066
   14   0.0001009   0.0000416   0.0003231  -0.0001835   0.0000154  -0.0002118
   15  -0.0000553  -0.0000415  -0.0000208   0.0000248   0.0000058   0.0000345
   16   0.0000970  -0.0000083   0.0001168  -0.0001698   0.0000075  -0.0001791
   17   0.0000164   0.0000765  -0.0000125  -0.0000034  -0.0000309  -0.0000011
   18  -0.0000168  -0.0001748  -0.0001316   0.0000037   0.0000236   0.0000757
   19   0.0000011   0.0000010   0.0000060   0.0000090  -0.0000003   0.0000059
   20  -0.0000012   0.0000285   0.0000018  -0.0000002  -0.0000026  -0.0000007
   21  -0.0000087  -0.0000050   0.0000338   0.0000009   0.0000016  -0.0000156
   22  -0.0002374   0.0001080  -0.0002667   0.0002000   0.0000085   0.0002328
   23   0.0001895   0.0002243   0.0003133  -0.0001912   0.0000171  -0.0002314
   24   0.0001166   0.0004092   0.0002618   0.0000261  -0.0000381  -0.0000735
   25   0.0001130  -0.0002005   0.0003258  -0.0001666   0.0000057  -0.0002026
   26  -0.0001069   0.0000542  -0.0003134   0.0001835   0.0000019   0.0002094
   27  -0.0000596  -0.0000121  -0.0000240   0.0000295   0.0000008   0.0000357
   28  -0.0004162  -0.0011160   0.0001381  -0.0002913  -0.0000610  -0.0002324
   29  -0.0002486  -0.0002720  -0.0000269  -0.0004575   0.0000210  -0.0003819
   30   0.0003495  -0.0001005  -0.0001661   0.0000739   0.0000825   0.0000600
   31   0.0003851  -0.0000698   0.0001780   0.0000445   0.0000101  -0.0000257
   32  -0.0000589   0.0000529   0.0000353   0.0001897  -0.0000515   0.0001566
   33   0.0003682   0.0000744  -0.0002978  -0.0000469  -0.0000124  -0.0000015
   34  -0.0386366   0.0005938  -0.0190242  -0.0021703  -0.0000512   0.0007521
   35   0.0026316   0.0069885  -0.0013291  -0.0002338   0.0047253   0.0000660
   36  -0.0756027  -0.0015016   0.0435750   0.0053690   0.0000613   0.0032216
   37  -0.3124971  -0.0013413  -0.0012913  -0.0256750   0.0004252  -0.0138179
   38  -0.0038402  -0.0616394   0.0021542   0.0013034   0.0044166   0.0006068
   39   0.0658505   0.0023668  -0.1154042  -0.0374252   0.0004546  -0.0122601
   40  -0.0098310  -0.0011469   0.0288219   0.0008942  -0.0000126   0.0006033
   41  -0.0000254   0.0030883   0.0003408   0.0000534  -0.0026060  -0.0001553
   42  -0.0019651   0.0001278  -0.0003401  -0.0013009  -0.0001492   0.0012620
   43   0.5905851   0.0049565  -0.0517094  -0.0781757   0.0013973  -0.0545559
   44   0.0049565   0.1211298  -0.0171184   0.0016071  -0.0234041   0.0033903
   45  -0.0517094  -0.0171184   0.5464940  -0.0584836   0.0033709  -0.1222946
   46  -0.0781757   0.0016071  -0.0584836   0.1049866  -0.0025719   0.0891936
   47   0.0013973  -0.0234041   0.0033709  -0.0025719   0.0118130  -0.0056411
   48  -0.0545559   0.0033903  -0.1222946   0.0891936  -0.0056411   0.1725160
   49  -0.1314415  -0.0047139   0.1094083  -0.0015039   0.0009933  -0.0262743
   50  -0.0021765  -0.0647553   0.0086415  -0.0000105   0.0034845   0.0013340
   51   0.0447994   0.0084876  -0.2671109  -0.0010674   0.0014599  -0.0343370
   52  -0.0334648  -0.0003497   0.0019417   0.0021629  -0.0000030   0.0004882
   53  -0.0013603   0.0034038   0.0002617  -0.0002257  -0.0011047   0.0001202
   54   0.0271401   0.0004068  -0.0024216   0.0060379   0.0001500  -0.0038627
   55   0.0614445   0.0017794  -0.0405593  -0.0002941  -0.0002661   0.0067108
   56  -0.0003905   0.0096718   0.0023758  -0.0000505   0.0036399   0.0002486
   57   0.0138150   0.0025391  -0.0536934   0.0010661   0.0002265  -0.0015839
   58  -0.0015765   0.0000383  -0.0022207  -0.0000100   0.0000563  -0.0014245
   59   0.0000837   0.0052967   0.0002477  -0.0000022   0.0001929   0.0000338
   60  -0.0031636   0.0002533  -0.0014959  -0.0000023   0.0000463  -0.0009841
   61  -0.0462676  -0.0014982   0.0348912   0.0001348   0.0000375  -0.0015199
   62  -0.0015602  -0.0062412   0.0008625   0.0000779  -0.0005745   0.0000055
   63   0.0358582   0.0007689  -0.0245603  -0.0022092   0.0000389  -0.0013339
   64  -0.0007607  -0.0000268   0.0008708   0.0001315   0.0000030  -0.0000684
   65   0.0000125  -0.0005693  -0.0000626   0.0000119  -0.0006282  -0.0000195
   66   0.0009920  -0.0000274   0.0001113  -0.0001415  -0.0000267   0.0000222
           49          50          51          52          53          54
    1  -0.0009132  -0.0000376   0.0003164   0.0014905   0.0000155  -0.0002220
    2   0.0000133  -0.0010020   0.0000464   0.0000148  -0.0005268  -0.0000323
    3  -0.0002511   0.0000976  -0.0019531  -0.0000255  -0.0000360   0.0002240
    4   0.0003881  -0.0002809  -0.0001392  -0.0005715  -0.0000466   0.0000718
    5  -0.0000177   0.0002593   0.0001216   0.0004157  -0.0000181  -0.0000517
    6  -0.0000114   0.0001018   0.0004373   0.0000684   0.0000104  -0.0000277
    7  -0.0000380   0.0002354   0.0000878  -0.0000756  -0.0000137   0.0000128
    8  -0.0000572   0.0000269   0.0000128  -0.0001911   0.0000104   0.0000205
    9   0.0000298  -0.0000505   0.0003549   0.0000070  -0.0000008  -0.0000070
   10  -0.0002581   0.0000434   0.0001394   0.0003378  -0.0000015  -0.0000476
   11  -0.0003521  -0.0000445   0.0000905   0.0002390  -0.0000074  -0.0000355
   12   0.0000531  -0.0001205   0.0000459  -0.0000650  -0.0000028   0.0000378
   13   0.0002589  -0.0000629  -0.0001186  -0.0003355  -0.0000114   0.0000504
   14   0.0002693  -0.0000366  -0.0001142  -0.0003196   0.0000002   0.0000473
   15  -0.0000312   0.0000049  -0.0000383   0.0000357   0.0000026  -0.0000095
   16   0.0002219   0.0000262  -0.0000693  -0.0002107  -0.0000050   0.0000211
   17  -0.0000011   0.0000054   0.0000111  -0.0000015  -0.0000109  -0.0000005
   18  -0.0000498   0.0001949   0.0000065   0.0000490  -0.0000055  -0.0000409
   19  -0.0000074  -0.0000038   0.0000030   0.0000092   0.0000003  -0.0000018
   20   0.0000007  -0.0000341  -0.0000019  -0.0000002   0.0000036   0.0000001
   21   0.0000073  -0.0000043   0.0000037   0.0000006   0.0000004  -0.0000036
   22  -0.0002706  -0.0001173   0.0000884   0.0003312   0.0000169  -0.0000378
   23   0.0003572  -0.0000431  -0.0001077  -0.0002393  -0.0000133   0.0000357
   24   0.0000408  -0.0003138   0.0000377  -0.0000708   0.0000164   0.0000391
   25   0.0002554   0.0000756  -0.0001209  -0.0003331   0.0000020   0.0000514
   26  -0.0002743  -0.0000339   0.0001070   0.0003255   0.0000069  -0.0000486
   27  -0.0000327   0.0000476  -0.0000318   0.0000431  -0.0000040  -0.0000114
   28   0.0004070   0.0003444  -0.0000121  -0.0005777   0.0000315   0.0000707
   29   0.0000100   0.0002844  -0.0000620  -0.0004181  -0.0000290   0.0000541
   30   0.0000535   0.0000491   0.0004195   0.0000345  -0.0000134  -0.0000212
   31  -0.0000518  -0.0002473  -0.0000935  -0.0000681   0.0000085   0.0000141
   32   0.0000865   0.0000124   0.0001489   0.0001886   0.0000166  -0.0000277
   33   0.0000226   0.0000162   0.0003877   0.0000089   0.0000033  -0.0000082
   34   0.0011973   0.0003229  -0.0064248  -0.0018619  -0.0000077   0.0000965
   35   0.0002858  -0.0062249   0.0024536  -0.0000993  -0.0005871  -0.0000565
   36  -0.0072135   0.0025857  -0.0734173   0.0011206  -0.0000804   0.0013150
   37  -0.0163123  -0.0034061   0.0829666   0.0025065   0.0000934  -0.0016792
   38  -0.0012559   0.0095540  -0.0002868  -0.0001660   0.0037185   0.0003186
   39   0.0284354  -0.0004093   0.0243830   0.0037455   0.0003687  -0.0045925
   40  -0.0041895  -0.0000044  -0.0009129  -0.0011897  -0.0000543   0.0010881
   41  -0.0000472   0.0054445   0.0001352   0.0000076   0.0001680  -0.0000015
   42   0.0000600   0.0001831   0.0011120  -0.0002777  -0.0000061   0.0002695
   43  -0.1314415  -0.0021765   0.0447994  -0.0334648  -0.0013603   0.0271401
   44  -0.0047139  -0.0647553   0.0084876  -0.0003497   0.0034038   0.0004068
   45   0.1094083   0.0086415  -0.2671109   0.0019417   0.0002617  -0.0024216
   46  -0.0015039  -0.0000105  -0.0010674   0.0021629  -0.0002257   0.0060379
   47   0.0009933   0.0034845   0.0014599  -0.0000030  -0.0011047   0.0001500
   48  -0.0262743   0.0013340  -0.0343370   0.0004882   0.0001202  -0.0038627
   49   0.5152013   0.0016923   0.0145568  -0.1584845  -0.0013278   0.0128699
   50   0.0016923   0.1212600  -0.0197199  -0.0014308  -0.0231770   0.0008209
   51   0.0145568  -0.0197199   0.6214598   0.0166732   0.0008111  -0.0413946
   52  -0.1584845  -0.0014308   0.0166732   0.2306946   0.0022942  -0.0222158
   53  -0.0013278  -0.0231770   0.0008111   0.0022942   0.0116861  -0.0015170
   54   0.0128699   0.0008209  -0.0413946  -0.0222158  -0.0015170   0.0462688
   55  -0.1705472   0.0016405  -0.0593378  -0.0433394   0.0005305  -0.0217158
   56   0.0043989  -0.0634672   0.0071461  -0.0004808   0.0044267  -0.0002049
   57  -0.1263678   0.0068385  -0.2568589   0.0028535  -0.0000362   0.0059241
   58   0.0087809   0.0007631  -0.0186286   0.0007935   0.0000489  -0.0010573
   59  -0.0004431   0.0029885   0.0008258  -0.0000029  -0.0026856  -0.0001648
   60   0.0122905   0.0009475  -0.0191845   0.0006990  -0.0001468   0.0010804
   61  -0.0389591   0.0027272  -0.0742277   0.0035400   0.0000002   0.0001320
   62   0.0004706   0.0085188  -0.0018516   0.0002264   0.0046478   0.0002923
   63  -0.0188977  -0.0014744   0.0442680  -0.0054229   0.0002518  -0.0028944
   64  -0.0037363  -0.0000915   0.0015169  -0.0013534   0.0000123  -0.0006798
   65  -0.0000867   0.0069795   0.0002863  -0.0000094   0.0000711  -0.0000054
   66   0.0013085   0.0002298   0.0014106   0.0003089   0.0000026   0.0001360
           55          56          57          58          59          60
    1   0.0019952  -0.0000431   0.0019357  -0.0000931   0.0000092  -0.0000975
    2  -0.0001410   0.0064193   0.0004624  -0.0000555   0.0001206   0.0000062
    3   0.0025414   0.0003831  -0.0043514   0.0011648   0.0000189   0.0000567
    4  -0.0006159   0.0010119   0.0004264  -0.0002372   0.0000526   0.0000182
    5   0.0004235  -0.0003210  -0.0006828   0.0002768   0.0001532  -0.0000487
    6  -0.0003114  -0.0003631  -0.0000359   0.0000283   0.0000822  -0.0000107
    7   0.0002503   0.0000230  -0.0002469   0.0000707   0.0000140   0.0000056
    8   0.0000217   0.0000658   0.0003074  -0.0001122  -0.0001422   0.0000119
    9  -0.0004311   0.0000807  -0.0001866   0.0000110  -0.0000177  -0.0000046
   10  -0.0000491   0.0000007  -0.0000303   0.0000431  -0.0000161  -0.0000007
   11   0.0000258   0.0002093  -0.0000166   0.0000290   0.0000187   0.0000062
   12  -0.0000336   0.0002172   0.0002247  -0.0000853   0.0000228  -0.0000152
   13  -0.0000465   0.0001656   0.0000160  -0.0000503  -0.0000066   0.0000068
   14  -0.0000651   0.0000654   0.0000262  -0.0000562  -0.0000125   0.0000042
   15   0.0000379  -0.0000015   0.0000114   0.0000043  -0.0000091   0.0000026
   16  -0.0000214  -0.0000323   0.0001657  -0.0000717  -0.0000037  -0.0000050
   17  -0.0000150   0.0000503  -0.0000051  -0.0000006  -0.0000398  -0.0000012
   18   0.0000104  -0.0001386  -0.0000997   0.0000338  -0.0000011   0.0000069
   19   0.0000087   0.0000036  -0.0000120   0.0000035   0.0000001  -0.0000002
   20   0.0000010   0.0000182   0.0000004   0.0000002  -0.0000015  -0.0000001
   21   0.0000056   0.0000029   0.0000287  -0.0000013   0.0000001  -0.0000006
   22  -0.0000194   0.0000532  -0.0000236   0.0000457   0.0000221  -0.0000003
   23  -0.0000154   0.0001932   0.0000383  -0.0000294   0.0000143  -0.0000054
   24  -0.0000673   0.0000584   0.0001766  -0.0000816  -0.0000238  -0.0000161
   25  -0.0000367  -0.0001613   0.0000003  -0.0000487   0.0000061   0.0000075
   26   0.0000763   0.0000597  -0.0000220   0.0000573  -0.0000109  -0.0000055
   27   0.0000441  -0.0000217   0.0000172   0.0000049   0.0000070   0.0000030
   28  -0.0007223  -0.0011020   0.0002666  -0.0002293  -0.0000545   0.0000145
   29  -0.0004857  -0.0004467   0.0006607  -0.0002811   0.0001567   0.0000622
   30  -0.0003803   0.0002154   0.0000056   0.0000183  -0.0000763  -0.0000159
   31   0.0004579   0.0000553  -0.0001970   0.0000765  -0.0000191   0.0000060
   32  -0.0001933   0.0001133  -0.0003857   0.0001154  -0.0001388  -0.0000257
   33  -0.0004603  -0.0000913  -0.0002209   0.0000112   0.0000150  -0.0000025
   34  -0.0179616  -0.0014470   0.0343657  -0.0051531  -0.0000250  -0.0002923
   35  -0.0031928   0.0087996  -0.0004210  -0.0000159   0.0066468   0.0001954
   36   0.0822062  -0.0002233   0.0220061  -0.0001776   0.0002019   0.0019191
   37  -0.0550508   0.0007548  -0.0239247  -0.0008630   0.0000082  -0.0007264
   38   0.0007732  -0.0050471   0.0001811   0.0000373  -0.0010539  -0.0000546
   39  -0.0244566   0.0002373  -0.0128569  -0.0007968  -0.0000629   0.0003275
   40  -0.0008380   0.0000200  -0.0006020   0.0000506   0.0000026   0.0000408
   41   0.0000743  -0.0010008  -0.0000592  -0.0000020  -0.0003643  -0.0000137
   42  -0.0006445  -0.0000657   0.0004696   0.0000752  -0.0000126  -0.0000373
   43   0.0614445  -0.0003905   0.0138150  -0.0015765   0.0000837  -0.0031636
   44   0.0017794   0.0096718   0.0025391   0.0000383   0.0052967   0.0002533
   45  -0.0405593   0.0023758  -0.0536934  -0.0022207   0.0002477  -0.0014959
   46  -0.0002941  -0.0000505   0.0010661  -0.0000100  -0.0000022  -0.0000023
   47  -0.0002661   0.0036399   0.0002265   0.0000563   0.0001929   0.0000463
   48   0.0067108   0.0002486  -0.0015839  -0.0014245   0.0000338  -0.0009841
   49  -0.1705472   0.0043989  -0.1263678   0.0087809  -0.0004431   0.0122905
   50   0.0016405  -0.0634672   0.0068385   0.0007631   0.0029885   0.0009475
   51  -0.0593378   0.0071461  -0.2568589  -0.0186286   0.0008258  -0.0191845
   52  -0.0433394  -0.0004808   0.0028535   0.0007935  -0.0000029   0.0006990
   53   0.0005305   0.0044267  -0.0000362   0.0000489  -0.0026856  -0.0001468
   54  -0.0217158  -0.0002049   0.0059241  -0.0010573  -0.0001648   0.0010804
   55   0.6826532   0.0042271  -0.0415027  -0.1051905  -0.0045571   0.1067635
   56   0.0042271   0.1308214  -0.0233251  -0.0046873  -0.0357984   0.0107932
   57  -0.0415027  -0.0233251   0.7153370   0.1095865   0.0107884  -0.2921395
   58  -0.1051905  -0.0046873   0.1095865   0.1106331   0.0049373  -0.1148044
   59  -0.0045571  -0.0357984   0.0107884   0.0049373   0.0251034  -0.0118874
   60   0.1067635   0.0107932  -0.2921395  -0.1148044  -0.0118874   0.3077510
   61  -0.3383609  -0.0033514   0.0548909  -0.0078822  -0.0000018  -0.0009662
   62  -0.0003046  -0.0619401   0.0031003  -0.0011602   0.0038223   0.0000640
   63  -0.0126529   0.0027808  -0.1284712   0.0286076   0.0002214   0.0020815
   64  -0.0137159   0.0010339  -0.0264874   0.0009081  -0.0000039   0.0002063
   65  -0.0003374   0.0034668  -0.0002167   0.0000405  -0.0042661  -0.0002012
   66   0.0042321  -0.0001039   0.0062998  -0.0002680  -0.0002095   0.0006780
           61          62          63          64          65          66
    1  -0.0207775  -0.0005871   0.0086917   0.0010391   0.0000362  -0.0014572
    2  -0.0012298   0.0035745   0.0000395   0.0000001  -0.0034778  -0.0001703
    3   0.0299098   0.0000714   0.0019684   0.0001862  -0.0001083   0.0008561
    4  -0.0008670   0.0000357  -0.0021656   0.0002322  -0.0006233   0.0003319
    5   0.0031822  -0.0012446  -0.0009913  -0.0003126   0.0005148   0.0002035
    6   0.0008207  -0.0010018  -0.0003216   0.0000259   0.0002224   0.0000020
    7   0.0005353  -0.0013182  -0.0002821  -0.0000702   0.0001456   0.0000405
    8  -0.0010443  -0.0003482  -0.0003010   0.0001069  -0.0002253   0.0000458
    9   0.0008374   0.0006852  -0.0000053   0.0000729   0.0000124  -0.0000251
   10  -0.0000407   0.0002093   0.0002888  -0.0001068  -0.0000970   0.0000841
   11   0.0001902  -0.0000087   0.0000664  -0.0000586  -0.0001039   0.0001716
   12  -0.0010302  -0.0003189  -0.0002263  -0.0000139  -0.0000740  -0.0000719
   13  -0.0002727  -0.0001212  -0.0002526   0.0000310  -0.0000639  -0.0000282
   14  -0.0002756   0.0000372  -0.0001903   0.0000427  -0.0000897  -0.0000581
   15  -0.0000423   0.0000773   0.0000613  -0.0000032   0.0000114  -0.0000019
   16  -0.0004001   0.0000676  -0.0004619   0.0000461   0.0000024  -0.0000474
   17   0.0000016   0.0001653   0.0000071   0.0000070  -0.0000537  -0.0000108
   18   0.0003112   0.0000925   0.0001270   0.0000034  -0.0000007   0.0000022
   19   0.0000255  -0.0000041   0.0000078  -0.0000059  -0.0000013   0.0000032
   20   0.0000005   0.0000022   0.0000001   0.0000001  -0.0000110  -0.0000013
   21  -0.0000762   0.0000020  -0.0000287   0.0000041   0.0000003   0.0000008
   22  -0.0000145  -0.0003505   0.0002842  -0.0001276   0.0000945   0.0001120
   23  -0.0002257  -0.0000127  -0.0000595   0.0000527  -0.0000894  -0.0001768
   24  -0.0009737   0.0001012  -0.0002143  -0.0000134   0.0000946  -0.0000699
   25  -0.0002626   0.0001360  -0.0002365   0.0000313   0.0000595  -0.0000235
   26   0.0002682   0.0000305   0.0001998  -0.0000438  -0.0000902   0.0000489
   27  -0.0000441  -0.0000802   0.0000534  -0.0000053  -0.0000076  -0.0000007
   28  -0.0006564   0.0002564  -0.0022171   0.0002439   0.0006426   0.0004023
   29  -0.0030760  -0.0014434   0.0008471   0.0003151   0.0005893  -0.0001112
   30   0.0008064   0.0011438  -0.0002416   0.0000439  -0.0002652  -0.0000225
   31   0.0003452   0.0015218  -0.0000824  -0.0000615  -0.0002210  -0.0000116
   32   0.0012300  -0.0005985   0.0001954  -0.0001035  -0.0001920  -0.0000811
   33   0.0009053  -0.0007767  -0.0000517   0.0000691   0.0000397   0.0000027
   34  -0.1502407  -0.0040075   0.1003938   0.0101837   0.0007346  -0.0176370
   35  -0.0017520  -0.0631408   0.0089494  -0.0004255   0.0031423   0.0007958
   36   0.0381176   0.0085598  -0.2832192   0.0119020   0.0008962  -0.0175580
   37   0.0613083   0.0016396  -0.0364259  -0.0004085  -0.0001907   0.0035241
   38  -0.0000996   0.0103634   0.0025573  -0.0001363   0.0060063   0.0004065
   39   0.0099298   0.0028700  -0.0592428   0.0030457   0.0003539  -0.0037620
   40  -0.0019877   0.0001129  -0.0034475   0.0005585   0.0000335  -0.0009384
   41   0.0001007   0.0061373   0.0003659  -0.0000291   0.0002393   0.0000420
   42  -0.0037826   0.0003446  -0.0020645   0.0006014   0.0000406  -0.0008203
   43  -0.0462676  -0.0015602   0.0358582  -0.0007607   0.0000125   0.0009920
   44  -0.0014982  -0.0062412   0.0007689  -0.0000268  -0.0005693  -0.0000274
   45   0.0348912   0.0008625  -0.0245603   0.0008708  -0.0000626   0.0001113
   46   0.0001348   0.0000779  -0.0022092   0.0001315   0.0000119  -0.0001415
   47   0.0000375  -0.0005745   0.0000389   0.0000030  -0.0006282  -0.0000267
   48  -0.0015199   0.0000055  -0.0013339  -0.0000684  -0.0000195   0.0000222
   49  -0.0389591   0.0004706  -0.0188977  -0.0037363  -0.0000867   0.0013085
   50   0.0027272   0.0085188  -0.0014744  -0.0000915   0.0069795   0.0002298
   51  -0.0742277  -0.0018516   0.0442680   0.0015169   0.0002863   0.0014106
   52   0.0035400   0.0002264  -0.0054229  -0.0013534  -0.0000094   0.0003089
   53   0.0000002   0.0046478   0.0002518   0.0000123   0.0000711   0.0000026
   54   0.0001320   0.0002923  -0.0028944  -0.0006798  -0.0000054   0.0001360
   55  -0.3383609  -0.0003046  -0.0126529  -0.0137159  -0.0003374   0.0042321
   56  -0.0033514  -0.0619401   0.0027808   0.0010339   0.0034668  -0.0001039
   57   0.0548909   0.0031003  -0.1284712  -0.0264874  -0.0002167   0.0062998
   58  -0.0078822  -0.0011602   0.0286076   0.0009081   0.0000405  -0.0002680
   59  -0.0000018   0.0038223   0.0002214  -0.0000039  -0.0042661  -0.0002095
   60  -0.0009662   0.0000640   0.0020815   0.0002063  -0.0002012   0.0006780
   61   0.6926958  -0.0003664   0.0433188  -0.1515954   0.0051865  -0.1322034
   62  -0.0003664   0.1347013  -0.0220840   0.0050271  -0.0364472   0.0078397
   63   0.0433188  -0.0220840   0.6998060  -0.1326939   0.0078123  -0.2454843
   64  -0.1515954   0.0050271  -0.1326939   0.1585369  -0.0053694   0.1414167
   65   0.0051865  -0.0364472   0.0078123  -0.0053694   0.0252344  -0.0088091
   66  -0.1322034   0.0078397  -0.2454843   0.1414167  -0.0088091   0.2582946
 **********************************************************************
 **                                                                  **
 **                       VIBRATIONAL ANALYSIS                       **
 **                       --------------------                       **
 **                                                                  **
 **        VIBRATIONAL FREQUENCIES (CM**-1) AND NORMAL MODES         **
 **     FORCE CONSTANTS (mDYN/ANGSTROM) AND REDUCED MASSES (AMU)     **
 **                  INFRARED INTENSITIES (KM/MOL)                   **
 **                                                                  **
 **********************************************************************


 Mode:                 1                      2                      3
 Frequency:        20.60                  38.95                  41.98
 Force Cnst:      0.0031                 0.0206                 0.0194
 Red. Mass:      12.3801                23.0941                18.6702
 IR Active:          YES                    YES                    YES
 IR Intens:        0.124                  0.006                  0.026
 Raman Active:       YES                    YES                    YES
               X      Y      Z        X      Y      Z        X      Y      Z
 C         -0.000 -0.036  0.000    0.000 -0.187 -0.043   -0.000 -0.032  0.202
 C         -0.023 -0.025 -0.061   -0.095 -0.127 -0.018   -0.023 -0.021  0.136
 Cl        -0.049 -0.036 -0.112   -0.223 -0.197 -0.045   -0.022 -0.034  0.316
 C         -0.023 -0.007 -0.065   -0.091 -0.010  0.028   -0.048 -0.000 -0.085
 Cl        -0.052  0.006 -0.145   -0.217  0.071  0.078   -0.090  0.016 -0.255
 C          0.000  0.001  0.001    0.010  0.047  0.040   -0.046  0.010 -0.207
 H          0.000  0.016  0.001    0.015  0.136  0.077   -0.066  0.027 -0.391
 C          0.024 -0.008  0.066    0.106 -0.011  0.005   -0.017  0.000 -0.087
 Cl         0.053  0.003  0.146    0.241  0.070  0.024   -0.017  0.013 -0.262
 C          0.023 -0.027  0.061    0.099 -0.127 -0.039    0.008 -0.021  0.134
 Cl         0.049 -0.040  0.109    0.218 -0.198 -0.079    0.047 -0.035  0.313
 C         -0.000 -0.056 -0.001    0.000 -0.239 -0.042   -0.002 -0.039  0.179
 C          0.000  0.146  0.007   -0.014 -0.214 -0.030    0.085 -0.032  0.114
 H          0.000  0.319  0.014   -0.028 -0.294 -0.039    0.165 -0.043  0.149
 C          0.000  0.131  0.005   -0.014 -0.025 -0.003    0.076 -0.003 -0.001
 Cl        -0.001  0.402  0.015   -0.036  0.041  0.014    0.204  0.006 -0.087
 C         -0.000 -0.094 -0.005    0.002  0.143  0.012   -0.025  0.023 -0.046
 Cl        -0.000 -0.132 -0.008    0.003  0.504  0.050   -0.044  0.081 -0.191
 C         -0.000 -0.295 -0.012    0.018  0.052 -0.003   -0.113  0.006  0.019
 H         -0.001 -0.464 -0.019    0.031  0.163  0.008   -0.194  0.021 -0.018
 C         -0.000 -0.275 -0.010    0.016 -0.139 -0.030   -0.099 -0.025  0.133
 H         -0.001 -0.434 -0.015    0.029 -0.165 -0.040   -0.172 -0.033  0.184
 TransDip  -0.000 -0.011 -0.000    0.001 -0.002 -0.000   -0.005 -0.001  0.001

 Mode:                 4                      5                      6
 Frequency:        69.79                 106.97                 122.86
 Force Cnst:      0.0980                 0.1023                 0.0608
 Red. Mass:      34.1661                15.1678                 6.8420
 IR Active:          YES                    YES                    YES
 IR Intens:        0.000                  0.286                  0.464
 Raman Active:       YES                    YES                    YES
               X      Y      Z        X      Y      Z        X      Y      Z
 C         -0.000  0.003 -0.002   -0.008  0.004 -0.261    0.000 -0.059 -0.003
 C          0.011  0.001  0.093    0.016  0.000 -0.127   -0.012 -0.054  0.007
 Cl         0.062 -0.000  0.500    0.083  0.008  0.276   -0.045 -0.075  0.012
 C         -0.009  0.002 -0.091    0.019 -0.001 -0.121   -0.016 -0.030  0.003
 Cl        -0.052  0.006 -0.475    0.058 -0.012  0.081   -0.057 -0.008  0.001
 C         -0.001  0.000 -0.002    0.012  0.002 -0.186   -0.000 -0.020 -0.003
 H         -0.000 -0.001 -0.002    0.012  0.001 -0.182   -0.000 -0.006 -0.002
 C          0.008 -0.000  0.087    0.018  0.003 -0.122    0.015 -0.030 -0.008
 Cl         0.053 -0.003  0.477    0.055  0.009  0.078    0.057 -0.009  0.000
 C         -0.012  0.003 -0.096    0.016  0.003 -0.126    0.011 -0.054 -0.012
 Cl        -0.060  0.011 -0.495    0.080 -0.013  0.279    0.042 -0.073 -0.012
 C         -0.000  0.004 -0.002   -0.021  0.003 -0.289    0.001  0.013 -0.001
 C         -0.001 -0.001 -0.002   -0.101 -0.001 -0.242    0.001 -0.091 -0.005
 H         -0.001 -0.006 -0.002   -0.173 -0.004 -0.274    0.002 -0.235 -0.011
 C         -0.001 -0.009 -0.001   -0.103 -0.001 -0.137    0.001  0.033 -0.000
 Cl        -0.001 -0.054 -0.002   -0.279  0.003 -0.029   -0.001  0.136  0.004
 C         -0.000  0.008 -0.000   -0.008 -0.000 -0.093    0.001  0.133  0.004
 Cl        -0.000  0.032  0.002    0.012 -0.001  0.066    0.003 -0.186 -0.008
 C          0.000  0.009 -0.001    0.071  0.002 -0.154   -0.000  0.376  0.013
 H          0.001  0.016 -0.000    0.143  0.002 -0.121   -0.001  0.536  0.020
 C          0.000 -0.000 -0.002    0.054  0.005 -0.255    0.000  0.342  0.012
 H          0.001 -0.005 -0.002    0.116  0.007 -0.299   -0.000  0.531  0.019
 TransDip  -0.000 -0.000 -0.000    0.003  0.000 -0.017    0.001  0.022  0.001

 Mode:                 7                      8                      9
 Frequency:       155.59                 172.19                 197.93
 Force Cnst:      0.2582                 0.1801                 0.1685
 Red. Mass:      18.1017                10.3094                 7.2982
 IR Active:          YES                    YES                    YES
 IR Intens:        0.170                  0.110                  0.009
 Raman Active:       YES                    YES                    YES
               X      Y      Z        X      Y      Z        X      Y      Z
 C          0.023  0.001 -0.129    0.033  0.001 -0.012   -0.003 -0.028 -0.005
 C         -0.048  0.007 -0.137    0.022 -0.000  0.108    0.003 -0.041 -0.012
 Cl        -0.195 -0.088  0.047   -0.056 -0.040  0.040   -0.037 -0.070  0.004
 C         -0.066  0.021 -0.192    0.036  0.006  0.272   -0.003 -0.029 -0.000
 Cl        -0.185  0.107  0.140   -0.089  0.059 -0.146   -0.037 -0.017  0.004
 C         -0.076  0.003 -0.290    0.060 -0.004  0.453   -0.004 -0.028  0.014
 H         -0.075  0.003 -0.299    0.069 -0.005  0.525   -0.003 -0.030  0.019
 C         -0.066 -0.017 -0.192    0.036 -0.010  0.272   -0.002 -0.030  0.014
 Cl        -0.186 -0.109  0.138   -0.094 -0.057 -0.146    0.064  0.004 -0.013
 C         -0.048 -0.005 -0.136    0.022 -0.000  0.108   -0.010 -0.043  0.011
 Cl        -0.193  0.085  0.050   -0.052  0.040  0.040    0.017 -0.066  0.001
 C          0.100  0.003 -0.044    0.042 -0.000 -0.151   -0.002  0.126 -0.004
 C          0.132  0.009 -0.037    0.035 -0.010 -0.150   -0.006  0.477  0.012
 H          0.143  0.013 -0.030    0.018 -0.013 -0.158   -0.007  0.622  0.017
 C          0.154  0.005 -0.019    0.035 -0.007 -0.102   -0.006  0.361  0.007
 Cl         0.257  0.001 -0.076   -0.070  0.006 -0.040    0.003 -0.148 -0.018
 C          0.205  0.000  0.004    0.099 -0.003 -0.070   -0.003  0.227  0.004
 Cl         0.243 -0.002  0.120    0.132 -0.001  0.078    0.002 -0.048  0.014
 C          0.209 -0.006  0.002    0.119  0.001 -0.091    0.001  0.072 -0.004
 H          0.206 -0.011 -0.000    0.140  0.004 -0.082    0.003 -0.064 -0.009
 C          0.192 -0.006 -0.019    0.099  0.005 -0.136    0.000 -0.074 -0.011
 H          0.240 -0.012 -0.054    0.143  0.013 -0.167    0.002 -0.348 -0.023
 TransDip   0.011 -0.000 -0.008    0.010  0.000  0.003   -0.000  0.003 -0.000

 Mode:                10                     11                     12
 Frequency:       199.77                 204.68                 216.06
 Force Cnst:      0.7338                 0.7000                 0.8747
 Red. Mass:      31.2076                28.3603                31.8044
 IR Active:          YES                    YES                    YES
 IR Intens:        0.003                  0.015                  0.163
 Raman Active:       YES                    YES                    YES
               X      Y      Z        X      Y      Z        X      Y      Z
 C         -0.038  0.006 -0.024   -0.079  0.000 -0.025    0.000  0.089  0.002
 C         -0.088  0.044  0.012   -0.026 -0.010 -0.009   -0.024  0.137  0.007
 Cl        -0.336 -0.087  0.048    0.237  0.143 -0.017   -0.466 -0.078  0.054
 C         -0.075  0.021  0.042   -0.023 -0.022  0.027    0.009  0.145 -0.003
 Cl         0.398 -0.287 -0.067   -0.111  0.027  0.000    0.442 -0.082 -0.051
 C         -0.147  0.004  0.079    0.006 -0.000  0.056    0.002  0.114 -0.006
 H         -0.148  0.004  0.096    0.009 -0.000  0.081    0.001  0.121 -0.009
 C         -0.077 -0.011  0.037   -0.021  0.021  0.028   -0.005  0.146 -0.001
 Cl         0.382  0.286 -0.057   -0.106 -0.025 -0.001   -0.443 -0.080  0.053
 C         -0.087 -0.029  0.006   -0.024  0.010 -0.008    0.028  0.138 -0.004
 Cl        -0.342  0.110  0.051    0.226 -0.139 -0.019    0.474 -0.083 -0.056
 C         -0.034 -0.018 -0.039   -0.100 -0.006 -0.027   -0.001  0.038  0.002
 C         -0.038 -0.074 -0.027   -0.140 -0.018  0.011   -0.003  0.045  0.003
 H         -0.038 -0.095 -0.028   -0.149 -0.025  0.007   -0.004  0.066  0.004
 C         -0.045 -0.056 -0.052   -0.169 -0.008 -0.070   -0.003  0.032  0.001
 Cl         0.151  0.032 -0.199    0.292  0.025 -0.426    0.002 -0.006 -0.004
 C         -0.037 -0.037 -0.035   -0.200 -0.004 -0.052   -0.004  0.029  0.001
 Cl        -0.009 -0.002  0.254   -0.171 -0.022  0.531   -0.005 -0.005  0.004
 C         -0.008 -0.013 -0.050   -0.127  0.004 -0.091   -0.003  0.024  0.000
 H         -0.009  0.007 -0.050   -0.125  0.011 -0.089   -0.003  0.015  0.000
 C         -0.018  0.012 -0.037   -0.132  0.004 -0.041   -0.003  0.020  0.001
 H         -0.017  0.053 -0.037   -0.170  0.014 -0.014   -0.004  0.020  0.002
 TransDip  -0.001 -0.000  0.001    0.002 -0.000  0.003    0.000 -0.013 -0.000

 Mode:                13                     14                     15
 Frequency:       260.78                 296.02                 317.35
 Force Cnst:      0.7786                 0.4122                 1.2439
 Red. Mass:      19.4316                 7.9849                20.9631
 IR Active:          YES                    YES                    YES
 IR Intens:        0.214                  0.499                  0.050
 Raman Active:       YES                    YES                    YES
               X      Y      Z        X      Y      Z        X      Y      Z
 C          0.156 -0.001  0.022    0.034 -0.002  0.320    0.001  0.053  0.006
 C          0.232 -0.072  0.002    0.037 -0.007  0.289   -0.182  0.133  0.013
 Cl        -0.061 -0.321 -0.003   -0.004 -0.009 -0.054   -0.147  0.323  0.021
 C          0.255  0.012 -0.035    0.005 -0.003  0.004   -0.187 -0.113  0.006
 Cl         0.050  0.220  0.002    0.000  0.001  0.021   -0.156 -0.293  0.017
 C          0.298 -0.001 -0.075   -0.029  0.001 -0.302   -0.001 -0.047 -0.008
 H          0.298 -0.001 -0.107   -0.066  0.003 -0.632   -0.001  0.207 -0.013
 C          0.254 -0.013 -0.037    0.002 -0.000  0.004    0.187 -0.116 -0.007
 Cl         0.049 -0.219 -0.002    0.004 -0.002  0.020    0.155 -0.297 -0.023
 C          0.231  0.070  0.001    0.033 -0.002  0.289    0.185  0.130  0.002
 Cl        -0.062  0.323  0.005   -0.003  0.004 -0.054    0.147  0.321 -0.016
 C          0.041 -0.000  0.019    0.001  0.009  0.064    0.000 -0.184 -0.006
 C         -0.058  0.001  0.062    0.082  0.008 -0.040    0.002 -0.082 -0.004
 H         -0.114  0.005  0.036    0.185  0.013  0.002    0.003 -0.123 -0.005
 C         -0.097  0.001  0.033    0.045  0.001 -0.155    0.000  0.093  0.002
 Cl        -0.015  0.001 -0.050   -0.166  0.003 -0.085   -0.002 -0.013 -0.001
 C         -0.194  0.001  0.003    0.052 -0.005 -0.144   -0.000  0.210  0.006
 Cl        -0.268 -0.005  0.071    0.118  0.000  0.083    0.002 -0.046 -0.001
 C         -0.122  0.002 -0.039   -0.046 -0.002 -0.093   -0.002  0.115  0.003
 H         -0.077 -0.000 -0.017   -0.146 -0.003 -0.142   -0.003  0.159  0.004
 C         -0.091 -0.000 -0.018   -0.060  0.008  0.023   -0.001 -0.177 -0.006
 H         -0.173 -0.006  0.041   -0.112  0.012  0.059   -0.002 -0.312 -0.011
 TransDip   0.015 -0.000  0.002   -0.005  0.001 -0.022   -0.000 -0.007 -0.000

 Mode:                16                     17                     18
 Frequency:       337.43                 343.64                 349.34
 Force Cnst:      0.4852                 0.8553                 2.1480
 Red. Mass:       7.2325                12.2930                29.8733
 IR Active:          YES                    YES                    YES
 IR Intens:        1.076                  0.039                  0.008
 Raman Active:       YES                    YES                    YES
               X      Y      Z        X      Y      Z        X      Y      Z
 C          0.001 -0.070  0.007    0.002 -0.010  0.001   -0.096 -0.000 -0.014
 C         -0.020 -0.023 -0.041    0.050 -0.004  0.488    0.008 -0.196 -0.030
 Cl         0.062  0.000 -0.000   -0.001  0.011 -0.076    0.189 -0.376 -0.022
 C         -0.006  0.058 -0.049    0.052  0.004  0.477   -0.046 -0.200  0.008
 Cl         0.081  0.074  0.000    0.004  0.014 -0.077   -0.212 -0.407  0.016
 C         -0.001  0.064 -0.009   -0.001  0.009 -0.002    0.093  0.000  0.028
 H         -0.003  0.049 -0.022   -0.002  0.010 -0.006    0.092  0.001  0.081
 C          0.007  0.056  0.054   -0.050  0.009 -0.476   -0.045  0.201 -0.015
 Cl        -0.080  0.073  0.001   -0.000  0.003  0.077   -0.209  0.408  0.029
 C          0.022 -0.026  0.062   -0.049  0.002 -0.482    0.010  0.197 -0.053
 Cl        -0.065 -0.001 -0.002   -0.003 -0.002  0.076    0.192  0.378 -0.009
 C          0.000 -0.292 -0.010    0.000 -0.051 -0.002   -0.054 -0.007  0.028
 C          0.003 -0.220 -0.009    0.000 -0.034 -0.002   -0.015 -0.005  0.008
 H          0.005 -0.349 -0.014    0.000 -0.058 -0.003    0.022 -0.008  0.025
 C          0.001  0.123  0.003   -0.000  0.047  0.002   -0.001  0.003 -0.011
 Cl        -0.002 -0.012 -0.001   -0.000 -0.006 -0.000   -0.004  0.000 -0.016
 C         -0.001  0.368  0.012   -0.001  0.081  0.003    0.039  0.007  0.002
 Cl         0.003 -0.073 -0.002   -0.000 -0.015 -0.000    0.084 -0.000 -0.011
 C         -0.003  0.169  0.006   -0.000  0.014  0.000   -0.003  0.001  0.031
 H         -0.005  0.217  0.007    0.000 -0.009 -0.001   -0.041  0.002  0.013
 C         -0.002 -0.330 -0.012    0.000 -0.069 -0.003   -0.012 -0.009  0.044
 H         -0.002 -0.582 -0.021    0.000 -0.140 -0.006    0.007 -0.015  0.030
 TransDip  -0.000 -0.033 -0.002    0.000 -0.006 -0.000    0.000 -0.000  0.003

 Mode:                19                     20                     21
 Frequency:       387.38                 448.02                 450.17
 Force Cnst:      0.6455                 0.8570                 0.3900
 Red. Mass:       7.3010                 7.2466                 3.2665
 IR Active:          YES                    YES                    YES
 IR Intens:        3.760                  0.428                  2.788
 Raman Active:       YES                    YES                    YES
               X      Y      Z        X      Y      Z        X      Y      Z
 C         -0.039 -0.002 -0.018    0.043 -0.006  0.060   -0.003 -0.026 -0.006
 C         -0.026 -0.007 -0.203   -0.002  0.008 -0.100   -0.017 -0.011  0.016
 Cl         0.008 -0.013  0.019   -0.008  0.015  0.009    0.007  0.004 -0.002
 C         -0.000  0.012 -0.087   -0.005 -0.001 -0.078   -0.015  0.008  0.014
 Cl         0.032  0.047  0.000   -0.013 -0.021  0.005    0.010  0.005 -0.002
 C          0.032  0.000  0.182    0.021  0.003  0.098   -0.001  0.018 -0.008
 H          0.068 -0.002  0.495    0.045  0.004  0.316   -0.003  0.035 -0.026
 C          0.003 -0.007 -0.087    0.002  0.006 -0.081    0.015  0.008 -0.001
 Cl         0.028 -0.046 -0.000   -0.017  0.022  0.006   -0.008  0.002  0.001
 C         -0.022  0.010 -0.205    0.005 -0.010 -0.104    0.018 -0.009  0.001
 Cl         0.006  0.014  0.019   -0.011 -0.013  0.009   -0.007  0.006  0.001
 C         -0.050 -0.012  0.262    0.059 -0.016  0.049   -0.004 -0.092 -0.008
 C          0.014 -0.007  0.176    0.239  0.032 -0.066   -0.018  0.181  0.012
 H          0.201 -0.008  0.256    0.340  0.096 -0.022   -0.026  0.584  0.025
 C         -0.011  0.002 -0.077    0.213 -0.031 -0.148   -0.014 -0.231  0.002
 Cl        -0.145  0.005 -0.147    0.045 -0.004  0.199   -0.003  0.019 -0.014
 C          0.046  0.003 -0.055   -0.033 -0.015 -0.277    0.003 -0.163  0.014
 Cl         0.157  0.001  0.005   -0.048 -0.003  0.096    0.003  0.010 -0.007
 C         -0.099 -0.000  0.056   -0.186  0.048 -0.246    0.013  0.236  0.028
 H         -0.290  0.003 -0.032   -0.299  0.115 -0.299    0.020  0.643  0.049
 C         -0.084 -0.013  0.270   -0.180 -0.022 -0.057    0.014 -0.143 -0.002
 H         -0.174 -0.018  0.334   -0.351 -0.038  0.062    0.027 -0.191 -0.013
 TransDip  -0.026 -0.002  0.056    0.004  0.006 -0.019   -0.001  0.053  0.004

 Mode:                22                     23                     24
 Frequency:       489.14                 535.15                 553.73
 Force Cnst:      1.8485                 1.1040                 1.7689
 Red. Mass:      13.1133                 6.5427                 9.7914
 IR Active:          YES                    YES                    YES
 IR Intens:       32.985                  1.139                  0.255
 Raman Active:       YES                    YES                    YES
               X      Y      Z        X      Y      Z        X      Y      Z
 C         -0.251  0.001 -0.037   -0.001  0.208  0.011    0.024  0.006 -0.082
 C         -0.140 -0.054  0.042    0.179  0.085 -0.018    0.157 -0.019 -0.015
 Cl         0.089 -0.113 -0.013   -0.053 -0.005  0.006   -0.095  0.107  0.011
 C         -0.127  0.040  0.060    0.190 -0.102 -0.032    0.231 -0.097  0.030
 Cl         0.099  0.127 -0.012   -0.044  0.024  0.006   -0.054 -0.067  0.003
 C         -0.195  0.002 -0.024   -0.007 -0.233  0.003    0.404 -0.011 -0.089
 H         -0.208  0.004 -0.130   -0.006 -0.474  0.015    0.395 -0.019 -0.213
 C         -0.126 -0.039  0.057   -0.199 -0.103  0.019    0.218  0.085  0.035
 Cl         0.097 -0.128 -0.015    0.047  0.020 -0.005   -0.051  0.071  0.004
 C         -0.138  0.055  0.043   -0.184  0.087  0.017    0.145  0.021 -0.012
 Cl         0.090  0.113 -0.010    0.057 -0.001 -0.006   -0.092 -0.104  0.008
 C         -0.286  0.001 -0.125    0.000  0.251  0.009   -0.110  0.004 -0.047
 C         -0.188  0.006 -0.142    0.001 -0.078 -0.004   -0.175 -0.002  0.002
 H         -0.251  0.008 -0.165    0.001 -0.122 -0.006   -0.275 -0.000 -0.039
 C         -0.099 -0.001  0.023    0.002 -0.226 -0.009   -0.138 -0.005  0.061
 Cl         0.139 -0.004  0.135   -0.000  0.021  0.000    0.050 -0.001  0.034
 C         -0.052 -0.004 -0.013   -0.000  0.180  0.009   -0.106 -0.001  0.022
 Cl         0.243  0.002 -0.005   -0.002 -0.016 -0.001    0.177  0.002 -0.013
 C         -0.231 -0.003  0.032    0.002  0.077  0.004   -0.204 -0.002  0.034
 H         -0.268  0.001  0.012    0.004 -0.008  0.001   -0.219 -0.003  0.027
 C         -0.294  0.005 -0.109    0.003 -0.175 -0.008   -0.226  0.000 -0.051
 H         -0.212  0.014 -0.170    0.004 -0.530 -0.022   -0.246 -0.002 -0.038
 TransDip  -0.183  0.001 -0.020   -0.002 -0.034  0.000   -0.001 -0.003 -0.016

 Mode:                25                     26                     27
 Frequency:       590.09                 598.63                 604.23
 Force Cnst:      0.9622                 2.4742                 1.3953
 Red. Mass:       4.6902                11.7185                 6.4865
 IR Active:          YES                    YES                    YES
 IR Intens:        1.686                  0.322                 13.557
 Raman Active:       YES                    YES                    YES
               X      Y      Z        X      Y      Z        X      Y      Z
 C          0.024 -0.004  0.298   -0.004  0.009 -0.044   -0.001  0.057 -0.001
 C          0.012 -0.005  0.091    0.037  0.007  0.472   -0.077  0.063 -0.043
 Cl        -0.003  0.003 -0.000    0.008 -0.015 -0.032    0.054 -0.080 -0.004
 C         -0.026  0.002 -0.296   -0.078  0.037 -0.446   -0.126  0.164  0.071
 Cl         0.000 -0.004  0.012    0.001 -0.016  0.030   -0.017 -0.087 -0.002
 C          0.048  0.007  0.174   -0.006  0.052 -0.023    0.005  0.274 -0.001
 H          0.112  0.009  0.740   -0.015  0.095 -0.104    0.005  0.501 -0.007
 C         -0.009  0.014 -0.245    0.083  0.025  0.520    0.133  0.167 -0.058
 Cl        -0.000 -0.001  0.009   -0.001 -0.016 -0.034    0.016 -0.087  0.001
 C          0.014  0.005  0.038   -0.040  0.017 -0.487    0.079  0.063  0.038
 Cl        -0.006 -0.007  0.003   -0.007 -0.015  0.032   -0.056 -0.082  0.002
 C         -0.028  0.005 -0.089    0.003  0.049  0.014   -0.001  0.305  0.012
 C         -0.046  0.003 -0.100    0.005 -0.000  0.014   -0.002 -0.009 -0.001
 H         -0.145  0.005 -0.143    0.019 -0.002  0.020   -0.003 -0.130 -0.006
 C         -0.037 -0.001  0.051    0.004 -0.041 -0.009    0.000 -0.245 -0.009
 Cl         0.007  0.001 -0.019   -0.001  0.003  0.003    0.001  0.018  0.001
 C         -0.005 -0.005  0.089    0.000  0.034 -0.011   -0.002  0.189  0.008
 Cl         0.017  0.001 -0.011   -0.002 -0.002  0.001    0.001 -0.010 -0.001
 C          0.013 -0.002  0.071   -0.002 -0.000 -0.010   -0.002  0.004 -0.000
 H          0.114 -0.002  0.117   -0.016 -0.066 -0.019    0.000 -0.292 -0.012
 C         -0.018  0.003 -0.111    0.002 -0.005  0.015   -0.001 -0.044 -0.003
 H          0.079  0.005 -0.181   -0.011 -0.101  0.021   -0.002 -0.471 -0.019
 TransDip   0.004  0.005  0.041   -0.002  0.018 -0.004   -0.001  0.118 -0.000

 Mode:                28                     29                     30
 Frequency:       681.89                 688.36                 731.07
 Force Cnst:      1.9978                 2.0903                 2.8307
 Red. Mass:       7.2924                 7.4872                 8.9893
 IR Active:          YES                    YES                    YES
 IR Intens:       10.465                 61.001                  8.914
 Raman Active:       YES                    YES                    YES
               X      Y      Z        X      Y      Z        X      Y      Z
 C         -0.080 -0.021  0.046   -0.005  0.294  0.005    0.328 -0.003  0.175
 C         -0.030 -0.050 -0.092    0.108  0.236 -0.018    0.067  0.132 -0.172
 Cl        -0.009  0.015  0.004    0.027 -0.089 -0.003    0.016 -0.020  0.004
 C          0.022 -0.043  0.082    0.077  0.126  0.001   -0.003  0.125  0.109
 Cl         0.009  0.011 -0.003   -0.050 -0.075  0.004   -0.027 -0.027  0.001
 C          0.082 -0.007 -0.055    0.007  0.094 -0.004   -0.280  0.002 -0.026
 H          0.067 -0.003 -0.201    0.005  0.051 -0.022   -0.300  0.003 -0.175
 C          0.031  0.023  0.083   -0.072  0.132  0.018   -0.004 -0.127  0.108
 Cl         0.003 -0.001 -0.002    0.050 -0.076 -0.006   -0.027  0.027  0.001
 C         -0.016  0.019 -0.094   -0.110  0.242  0.007    0.065 -0.128 -0.177
 Cl        -0.005 -0.002  0.004   -0.029 -0.090  0.002    0.016  0.020  0.004
 C         -0.112  0.009 -0.057   -0.008 -0.114 -0.007    0.255  0.001 -0.051
 C          0.242  0.022 -0.318    0.019 -0.107 -0.024    0.066 -0.002  0.075
 H          0.332  0.025 -0.283    0.029 -0.152 -0.022   -0.197  0.000 -0.041
 C          0.248 -0.019 -0.007    0.017  0.304  0.010    0.023 -0.006  0.222
 Cl        -0.036  0.003 -0.060   -0.003 -0.013 -0.004   -0.042  0.002 -0.064
 C          0.171  0.014  0.140    0.015 -0.251 -0.003   -0.185 -0.008  0.138
 Cl        -0.075 -0.002  0.020   -0.006  0.007  0.002    0.085  0.001 -0.009
 C         -0.121 -0.023  0.395   -0.009  0.081  0.031   -0.159 -0.003  0.042
 H         -0.113 -0.059  0.401   -0.015  0.623  0.051    0.097 -0.001  0.161
 C         -0.144  0.008  0.010   -0.010 -0.125  0.000   -0.174  0.009 -0.242
 H          0.109 -0.003 -0.166    0.006  0.252  0.004   -0.302  0.008 -0.150
 TransDip   0.095 -0.018  0.037    0.008  0.250  0.007    0.060 -0.003  0.074

 Mode:                31                     32                     33
 Frequency:       745.60                 757.19                 836.09
 Force Cnst:      1.0568                 3.3115                 0.5910
 Red. Mass:       3.2266                 9.8031                 1.4349
 IR Active:          YES                    YES                    YES
 IR Intens:       29.398                  6.842                  8.607
 Raman Active:       YES                    YES                    YES
               X      Y      Z        X      Y      Z        X      Y      Z
 C         -0.002 -0.087 -0.002   -0.097 -0.007  0.575   -0.001 -0.019 -0.002
 C         -0.037 -0.081  0.004   -0.092 -0.070 -0.314   -0.008 -0.030  0.003
 Cl        -0.007  0.022  0.001   -0.005  0.009  0.012   -0.002  0.005  0.000
 C         -0.037 -0.028  0.004    0.014 -0.074  0.178   -0.011 -0.005  0.000
 Cl         0.013  0.015 -0.001    0.016  0.016 -0.004    0.003  0.002 -0.000
 C          0.001 -0.004 -0.000    0.125 -0.001 -0.115    0.001  0.007  0.000
 H          0.000  0.037 -0.007    0.108  0.003 -0.283    0.001  0.026  0.000
 C          0.037 -0.027 -0.002    0.018  0.066  0.181    0.011 -0.005 -0.001
 Cl        -0.012  0.015  0.001    0.014 -0.015 -0.004   -0.002  0.002  0.000
 C          0.035 -0.080 -0.006   -0.088  0.073 -0.317    0.007 -0.030 -0.003
 Cl         0.007  0.022 -0.000   -0.005 -0.008  0.012    0.002  0.005  0.000
 C          0.000  0.256  0.010   -0.095 -0.005  0.008    0.001  0.094  0.004
 C          0.001 -0.070 -0.004   -0.133 -0.002 -0.014    0.000  0.009  0.001
 H          0.000 -0.677 -0.029   -0.128  0.014 -0.010    0.000 -0.111 -0.004
 C         -0.001  0.155  0.007   -0.119  0.004 -0.067    0.000 -0.006  0.000
 Cl        -0.000 -0.001 -0.000    0.030 -0.001  0.035   -0.000  0.001 -0.000
 C          0.001 -0.217 -0.008    0.024  0.002 -0.041   -0.001  0.061  0.002
 Cl        -0.000  0.007  0.000   -0.015  0.000 -0.008    0.000 -0.005 -0.000
 C         -0.001  0.133  0.005    0.172  0.006 -0.146    0.000 -0.109 -0.005
 H          0.001  0.157  0.007    0.183  0.017 -0.144   -0.002  0.735  0.030
 C          0.000 -0.094 -0.005    0.141 -0.000 -0.014   -0.000 -0.106 -0.005
 H          0.000 -0.562 -0.022    0.202  0.013 -0.062   -0.000  0.638  0.023
 TransDip  -0.003 -0.174 -0.004   -0.065  0.001 -0.053   -0.003  0.094  0.007

 Mode:                34                     35                     36
 Frequency:       862.16                 876.79                 884.33
 Force Cnst:      5.3277                 3.5677                 0.6433
 Red. Mass:      12.1650                 7.8768                 1.3962
 IR Active:          YES                    YES                    YES
 IR Intens:        1.130                 30.056                 19.474
 Raman Active:       YES                    YES                    YES
               X      Y      Z        X      Y      Z        X      Y      Z
 C         -0.001 -0.249 -0.001   -0.204  0.002 -0.043   -0.009  0.000 -0.014
 C          0.278 -0.307 -0.034   -0.161 -0.116  0.035   -0.006 -0.004  0.009
 Cl        -0.040  0.084  0.005   -0.002  0.008 -0.001   -0.000  0.000 -0.001
 C          0.292  0.349 -0.027   -0.098 -0.173 -0.011    0.001 -0.008  0.052
 Cl        -0.050 -0.095  0.004    0.031  0.034 -0.002    0.001  0.002 -0.004
 C          0.001  0.254  0.001    0.237 -0.002  0.021   -0.009  0.001 -0.168
 H         -0.000 -0.235  0.003    0.207 -0.000 -0.270    0.119 -0.011  0.975
 C         -0.290  0.353  0.036   -0.098  0.175 -0.007    0.001  0.007  0.052
 Cl         0.049 -0.095 -0.006    0.031 -0.034 -0.003    0.001 -0.001 -0.004
 C         -0.282 -0.304  0.026   -0.159  0.120  0.037   -0.006  0.005  0.009
 Cl         0.041  0.084 -0.003   -0.002 -0.008 -0.001   -0.000 -0.000 -0.001
 C          0.000 -0.018 -0.001    0.144 -0.006  0.025    0.007 -0.000  0.000
 C         -0.000 -0.006  0.000    0.193 -0.004  0.188    0.011  0.001  0.011
 H         -0.000  0.077  0.004    0.139 -0.018  0.173    0.010 -0.009  0.010
 C         -0.000 -0.003  0.000    0.185 -0.010  0.270    0.010 -0.001  0.013
 Cl        -0.000 -0.000 -0.000   -0.052  0.002 -0.060   -0.003  0.000 -0.003
 C         -0.000 -0.001  0.000   -0.183 -0.005  0.097   -0.008 -0.001  0.004
 Cl         0.000  0.001 -0.000    0.032  0.000 -0.005    0.001  0.000 -0.000
 C          0.001  0.006 -0.001    0.023  0.006 -0.145   -0.001  0.000 -0.005
 H          0.002 -0.083 -0.004    0.419 -0.007  0.032    0.014  0.002  0.002
 C          0.001  0.012 -0.000   -0.042  0.012 -0.243   -0.003  0.001 -0.008
 H          0.000 -0.037 -0.002   -0.190  0.000 -0.150   -0.012 -0.002 -0.003
 TransDip  -0.001  0.034 -0.001   -0.113 -0.005  0.134    0.004 -0.002  0.141

 Mode:                37                     38                     39
 Frequency:       905.30                 971.60                1042.71
 Force Cnst:      0.7371                 0.7534                 3.8899
 Red. Mass:       1.5265                 1.3546                 6.0724
 IR Active:          YES                    YES                    YES
 IR Intens:        2.215                  1.117                 34.690
 Raman Active:       YES                    YES                    YES
               X      Y      Z        X      Y      Z        X      Y      Z
 C         -0.001 -0.005 -0.002    0.000  0.001 -0.000    0.035 -0.000 -0.005
 C         -0.009 -0.022  0.000   -0.002 -0.006  0.001   -0.036  0.037  0.005
 Cl        -0.001  0.003  0.000   -0.000  0.001 -0.000    0.003 -0.004 -0.000
 C         -0.014 -0.010  0.002   -0.003 -0.003  0.000   -0.031 -0.037  0.003
 Cl         0.003  0.003 -0.000    0.001  0.001 -0.000    0.003  0.004 -0.000
 C          0.000  0.004 -0.001    0.000  0.002 -0.000    0.050 -0.000 -0.006
 H          0.002  0.034  0.008    0.000  0.012  0.001    0.051 -0.001 -0.006
 C          0.013 -0.009 -0.001    0.003 -0.002  0.000   -0.031  0.037  0.004
 Cl        -0.002  0.003  0.000   -0.001  0.000  0.000    0.003 -0.004 -0.000
 C          0.009 -0.021  0.000    0.001 -0.007 -0.001   -0.037 -0.036  0.004
 Cl         0.001  0.002 -0.000    0.000  0.001  0.000    0.003  0.004 -0.000
 C          0.001  0.089  0.004    0.000  0.021  0.001    0.074 -0.000  0.000
 C          0.001 -0.181 -0.007    0.000  0.019  0.002   -0.093 -0.013  0.329
 H          0.001  0.973  0.042   -0.000 -0.104 -0.004    0.196 -0.024  0.465
 C          0.000  0.061  0.003   -0.000 -0.007 -0.000   -0.075  0.009 -0.246
 Cl        -0.000 -0.004 -0.000   -0.000  0.000  0.000    0.009 -0.001  0.021
 C         -0.001 -0.008  0.001    0.000 -0.018 -0.001    0.319  0.004 -0.068
 Cl         0.000 -0.000 -0.000   -0.000  0.002  0.000   -0.038 -0.000  0.006
 C         -0.000  0.018  0.001   -0.001  0.118  0.005   -0.028 -0.008  0.186
 H          0.002 -0.034 -0.000    0.001 -0.671 -0.028    0.121 -0.007  0.248
 C         -0.000 -0.021 -0.003    0.000 -0.127 -0.005   -0.136  0.012 -0.301
 H         -0.001  0.051  0.000    0.002  0.711  0.025    0.062  0.013 -0.454
 TransDip  -0.001  0.047  0.006    0.001 -0.034 -0.000    0.123  0.006 -0.143

 Mode:                40                     41                     42
 Frequency:      1066.28                1141.44                1145.11
 Force Cnst:      4.3561                 1.8047                 4.9150
 Red. Mass:       6.5029                 2.3510                 6.3617
 IR Active:          YES                    YES                    YES
 IR Intens:       79.144                 35.669                 37.825
 Raman Active:       YES                    YES                    YES
               X      Y      Z        X      Y      Z        X      Y      Z
 C          0.230 -0.001 -0.011   -0.026 -0.000 -0.005   -0.069  0.000  0.004
 C         -0.162  0.235  0.018   -0.042  0.142  0.007   -0.074  0.238  0.011
 Cl         0.016 -0.026 -0.002    0.008 -0.015 -0.001    0.014 -0.026 -0.002
 C         -0.161 -0.177  0.016    0.029  0.063 -0.002    0.062  0.127 -0.005
 Cl         0.014  0.019 -0.001   -0.006 -0.009  0.001   -0.011 -0.017  0.001
 C          0.230 -0.001 -0.025    0.069 -0.001 -0.008    0.119 -0.001 -0.014
 H          0.232 -0.001 -0.031    0.077 -0.004 -0.007    0.135 -0.004 -0.014
 C         -0.159  0.178  0.019    0.028 -0.062 -0.003    0.060 -0.127 -0.008
 Cl         0.013 -0.019 -0.002   -0.006  0.009  0.001   -0.011  0.017  0.001
 C         -0.164 -0.234  0.012   -0.043 -0.140  0.004   -0.075 -0.238  0.006
 Cl         0.016  0.026 -0.001    0.008  0.015 -0.001    0.014  0.026 -0.001
 C          0.191  0.003 -0.056   -0.106 -0.002  0.042   -0.180 -0.001  0.028
 C         -0.031  0.004 -0.117    0.063  0.002 -0.022   -0.086 -0.002  0.028
 H         -0.373  0.014 -0.280    0.643 -0.010  0.225   -0.431  0.006 -0.103
 C         -0.093  0.002 -0.053   -0.052  0.003 -0.090    0.174 -0.009  0.247
 Cl         0.011 -0.000  0.012    0.007 -0.000  0.011   -0.018  0.001 -0.031
 C         -0.034  0.001 -0.027   -0.165 -0.002  0.029    0.303  0.000  0.037
 Cl         0.009  0.000  0.000    0.018  0.000 -0.003   -0.038 -0.000  0.002
 C         -0.089 -0.003  0.078    0.052  0.000  0.012    0.097  0.008 -0.193
 H         -0.418  0.002 -0.062    0.576 -0.009  0.257   -0.138  0.014 -0.328
 C          0.060 -0.005  0.140   -0.005  0.001 -0.017   -0.116  0.000 -0.032
 H         -0.041 -0.010  0.232    0.075  0.003 -0.079   -0.401 -0.006  0.148
 TransDip  -0.285  0.003 -0.013   -0.191  0.001 -0.002    0.174 -0.001  0.093

 Mode:                43                     44                     45
 Frequency:      1168.03                1187.94                1254.44
 Force Cnst:      1.1505                 1.2860                 3.7833
 Red. Mass:       1.4313                 1.5467                 4.0806
 IR Active:          YES                    YES                    YES
 IR Intens:        0.530                 48.973                 15.111
 Raman Active:       YES                    YES                    YES
               X      Y      Z        X      Y      Z        X      Y      Z
 C         -0.030  0.000  0.011   -0.000  0.051  0.001    0.147 -0.006 -0.018
 C         -0.015  0.031  0.001    0.115 -0.038 -0.013    0.122  0.063 -0.013
 Cl         0.002 -0.004 -0.000   -0.006  0.007  0.001   -0.005  0.002  0.001
 C          0.019  0.037 -0.002   -0.023 -0.078  0.002   -0.058 -0.237  0.004
 Cl        -0.002 -0.004  0.000    0.004  0.006 -0.000    0.007  0.019 -0.001
 C          0.021  0.000 -0.002    0.000  0.045  0.000   -0.126 -0.003  0.014
 H          0.024  0.002 -0.004    0.004  0.975  0.010   -0.152 -0.003  0.018
 C          0.019 -0.037 -0.003    0.023 -0.079 -0.003   -0.049  0.240  0.008
 Cl        -0.002  0.004  0.000   -0.003  0.006  0.000    0.007 -0.019 -0.001
 C         -0.016 -0.032  0.001   -0.115 -0.039  0.012    0.115 -0.058 -0.013
 Cl         0.002  0.004 -0.000    0.006  0.007 -0.001   -0.006 -0.003  0.001
 C         -0.031  0.000 -0.016   -0.001 -0.023 -0.002   -0.222 -0.000  0.035
 C          0.001 -0.003  0.061    0.000  0.004  0.001   -0.027  0.001 -0.017
 H          0.002 -0.003  0.069    0.003 -0.021  0.001    0.666 -0.012  0.291
 C          0.062 -0.001  0.035   -0.000  0.000  0.000    0.017 -0.003  0.088
 Cl        -0.005  0.000 -0.003   -0.000 -0.000 -0.000   -0.003  0.000 -0.007
 C         -0.062  0.001 -0.042   -0.000 -0.000 -0.000    0.047 -0.003  0.080
 Cl         0.006 -0.000  0.002   -0.000  0.000 -0.000   -0.005  0.000 -0.001
 C         -0.078 -0.001  0.022    0.000  0.000  0.000    0.040  0.004 -0.104
 H         -0.501  0.006 -0.165    0.002 -0.002  0.001   -0.178  0.009 -0.218
 C          0.091  0.002 -0.017   -0.000  0.005  0.001   -0.035  0.001 -0.027
 H          0.696  0.015 -0.441   -0.003 -0.020  0.001    0.212  0.009 -0.217
 TransDip   0.018 -0.002  0.014   -0.002 -0.224 -0.003   -0.110 -0.000  0.058

 Mode:                46                     47                     48
 Frequency:      1267.77                1280.37                1295.26
 Force Cnst:     10.7582                 1.5249                 9.7870
 Red. Mass:      11.3608                 1.5787                 9.9012
 IR Active:          YES                    YES                    YES
 IR Intens:        0.284                 12.264                  0.566
 Raman Active:       YES                    YES                    YES
               X      Y      Z        X      Y      Z        X      Y      Z
 C          0.003  0.446  0.005   -0.014 -0.003  0.010   -0.009  0.004 -0.038
 C         -0.347 -0.213  0.037   -0.027 -0.026  0.001   -0.028 -0.028  0.011
 Cl        -0.000 -0.002 -0.000    0.001  0.000 -0.000    0.001  0.001 -0.000
 C          0.343 -0.162 -0.040    0.001  0.054  0.000    0.004  0.045  0.002
 Cl        -0.000 -0.004  0.000   -0.001 -0.004  0.000   -0.001 -0.003 -0.000
 C         -0.002  0.335  0.004    0.031 -0.003 -0.003    0.030  0.003 -0.005
 H         -0.003  0.219  0.003    0.037 -0.004 -0.006    0.037  0.015  0.003
 C         -0.345 -0.148  0.037    0.007 -0.051 -0.002   -0.006 -0.048  0.002
 Cl         0.001 -0.005 -0.000   -0.001  0.004  0.000   -0.001  0.003 -0.000
 C          0.352 -0.220 -0.042   -0.031  0.028  0.002   -0.022  0.027  0.010
 Cl        -0.000 -0.002  0.000    0.001 -0.000 -0.000    0.001 -0.001 -0.000
 C         -0.004 -0.031 -0.011    0.054  0.004 -0.087    0.105 -0.017  0.392
 C          0.004  0.010  0.002    0.052  0.001 -0.016   -0.256  0.008 -0.190
 H          0.055 -0.054  0.022    0.627 -0.008  0.227    0.179 -0.005 -0.014
 C         -0.007  0.002  0.008   -0.137 -0.003  0.044    0.158  0.012 -0.274
 Cl        -0.000  0.000 -0.000    0.003  0.000  0.000    0.009 -0.000  0.007
 C          0.003 -0.001  0.001    0.041 -0.002  0.070    0.031 -0.019  0.483
 Cl        -0.000 -0.000 -0.000   -0.002  0.000 -0.003    0.004  0.000 -0.003
 C          0.004  0.002 -0.001    0.028  0.000 -0.007   -0.257  0.005 -0.174
 H         -0.033 -0.002 -0.019   -0.585  0.010 -0.292   -0.277  0.007 -0.191
 C         -0.003  0.010  0.002    0.001  0.000 -0.011    0.230  0.008 -0.217
 H         -0.011 -0.049  0.005   -0.228 -0.006  0.151   -0.195  0.003  0.078
 TransDip  -0.000  0.017  0.001    0.098  0.000 -0.054   -0.011  0.003 -0.021

 Mode:                49                     50                     51
 Frequency:      1391.50                1405.78                1410.26
 Force Cnst:      5.2267                 4.3143                 4.1414
 Red. Mass:       4.5815                 3.7053                 3.5342
 IR Active:          YES                    YES                    YES
 IR Intens:       41.367                 34.246                147.230
 Raman Active:       YES                    YES                    YES
               X      Y      Z        X      Y      Z        X      Y      Z
 C          0.294 -0.014 -0.055    0.164  0.027  0.017   -0.003  0.262 -0.002
 C         -0.058 -0.141  0.007   -0.006 -0.085 -0.004    0.112 -0.142 -0.013
 Cl         0.002  0.007 -0.000    0.000  0.005  0.000   -0.006  0.006  0.001
 C         -0.121  0.140  0.016   -0.095  0.062  0.010   -0.189 -0.030  0.021
 Cl         0.003 -0.005 -0.000    0.002 -0.001 -0.000    0.007  0.005 -0.001
 C          0.150 -0.005 -0.018    0.074  0.012 -0.007   -0.001  0.120  0.001
 H          0.173  0.052 -0.016    0.084 -0.097 -0.014   -0.005 -0.869 -0.008
 C         -0.147 -0.138  0.016   -0.053 -0.067  0.004    0.192 -0.030 -0.021
 Cl         0.003  0.005 -0.000    0.001  0.003 -0.000   -0.007  0.005  0.001
 C         -0.043  0.157  0.009   -0.029  0.054  0.001   -0.114 -0.143  0.011
 Cl         0.001 -0.008 -0.000    0.001 -0.003  0.000    0.006  0.006 -0.001
 C         -0.086 -0.003  0.144   -0.113  0.004 -0.184    0.008 -0.039  0.025
 C          0.046  0.003 -0.067   -0.201 -0.002  0.060    0.022  0.006 -0.009
 H         -0.033  0.006 -0.112    0.461 -0.019  0.376   -0.049 -0.030 -0.045
 C         -0.097 -0.003  0.057    0.228  0.000  0.032   -0.027  0.002 -0.002
 Cl         0.003  0.000 -0.001   -0.007  0.000 -0.005    0.001 -0.000  0.000
 C          0.066 -0.000  0.015   -0.037  0.003 -0.083    0.007 -0.001  0.011
 Cl        -0.004  0.000 -0.002    0.001 -0.000  0.005   -0.000  0.000 -0.001
 C          0.046  0.004 -0.094   -0.088 -0.002  0.048    0.009  0.002 -0.010
 H          0.240  0.003 -0.025    0.182 -0.008  0.190   -0.004 -0.002 -0.020
 C         -0.150 -0.002  0.037    0.132 -0.000  0.026   -0.020  0.006 -0.000
 H          0.574  0.020 -0.490   -0.385 -0.018  0.408    0.067 -0.026 -0.065
 TransDip   0.199  0.020 -0.051    0.118 -0.047  0.138   -0.004 -0.388 -0.022

 Mode:                52                     53                     54
 Frequency:      1500.27                1575.06                1576.82
 Force Cnst:      3.8024                10.3076                16.3426
 Red. Mass:       2.8673                 7.0520                11.1559
 IR Active:          YES                    YES                    YES
 IR Intens:       65.790                 15.157                  5.370
 Raman Active:       YES                    YES                    YES
               X      Y      Z        X      Y      Z        X      Y      Z
 C          0.066  0.000 -0.009    0.021 -0.284 -0.006   -0.326 -0.032  0.034
 C          0.024 -0.010 -0.003    0.066  0.167 -0.006    0.429  0.127 -0.046
 Cl        -0.000  0.001  0.000   -0.003  0.001  0.000   -0.005 -0.002  0.001
 C         -0.049  0.019  0.006    0.081 -0.273 -0.012   -0.398  0.094  0.046
 Cl         0.001 -0.000 -0.000   -0.000  0.002  0.000    0.004 -0.002 -0.001
 C          0.031  0.001 -0.004   -0.013  0.489  0.007    0.209  0.053 -0.023
 H          0.035 -0.003 -0.004   -0.019 -0.670 -0.005    0.235 -0.074 -0.027
 C         -0.049 -0.020  0.005   -0.024 -0.255  0.000   -0.411 -0.149  0.044
 Cl         0.001  0.000 -0.000   -0.000  0.002  0.000    0.004  0.002 -0.000
 C          0.024  0.009 -0.002   -0.124  0.183  0.016    0.407 -0.090 -0.046
 Cl        -0.000 -0.001 -0.000    0.004  0.000 -0.000   -0.004  0.002  0.001
 C         -0.155 -0.000  0.007   -0.004  0.020  0.010    0.069  0.001  0.018
 C          0.089 -0.004  0.091   -0.006 -0.003 -0.005    0.032  0.000 -0.016
 H         -0.478  0.005 -0.147    0.009  0.020  0.002    0.021  0.004 -0.025
 C          0.076  0.007 -0.153    0.002 -0.002  0.004   -0.063 -0.002  0.046
 Cl        -0.001 -0.000  0.005    0.000  0.000  0.000    0.001  0.000 -0.001
 C         -0.148 -0.004  0.077   -0.004  0.001 -0.009    0.040  0.002 -0.037
 Cl         0.005  0.000 -0.002    0.000  0.000  0.000   -0.001 -0.000  0.001
 C          0.207 -0.003  0.089    0.008 -0.002  0.007   -0.074 -0.001  0.001
 H         -0.594  0.009 -0.273   -0.015  0.001 -0.003    0.076 -0.003  0.073
 C         -0.017  0.003 -0.088    0.001 -0.003 -0.007    0.063  0.001 -0.025
 H         -0.365 -0.006  0.135   -0.012  0.018  0.003   -0.032  0.001  0.047
 TransDip  -0.257 -0.001 -0.041    0.008 -0.124  0.003   -0.073 -0.010  0.003

 Mode:                55                     56                     57
 Frequency:      1586.75                1627.54                3187.66
 Force Cnst:     10.9301                 9.3831                 6.5199
 Red. Mass:       7.3682                 6.0122                 1.0891
 IR Active:          YES                    YES                    YES
 IR Intens:       15.577                  4.195                  1.678
 Raman Active:       YES                    YES                    YES
               X      Y      Z        X      Y      Z        X      Y      Z
 C          0.021  0.011 -0.031    0.079 -0.000 -0.005    0.000  0.000 -0.000
 C         -0.018 -0.012  0.005   -0.022 -0.007  0.002    0.000 -0.000  0.000
 Cl         0.000  0.000 -0.000    0.001  0.000 -0.000   -0.000  0.000 -0.000
 C          0.012  0.003  0.001    0.014 -0.005 -0.002   -0.000  0.000  0.000
 Cl        -0.000  0.000 -0.000   -0.000  0.000  0.000    0.000 -0.000  0.000
 C         -0.007 -0.014 -0.000   -0.007 -0.000  0.001   -0.000 -0.000  0.000
 H         -0.008  0.018  0.004   -0.008  0.000  0.001    0.001 -0.000 -0.000
 C          0.017  0.012  0.000    0.014  0.005 -0.002   -0.000 -0.000  0.000
 Cl        -0.000 -0.000 -0.000   -0.000 -0.000  0.000    0.000  0.000 -0.000
 C         -0.014 -0.000  0.005   -0.022  0.007  0.002    0.000  0.000  0.000
 Cl         0.000 -0.000 -0.000    0.001 -0.000 -0.000   -0.000 -0.000 -0.000
 C          0.002 -0.017  0.387   -0.269  0.000 -0.000   -0.002 -0.000  0.002
 C         -0.116  0.008 -0.206    0.317 -0.003  0.097    0.000 -0.000  0.001
 H          0.282  0.001 -0.047   -0.414  0.009 -0.223    0.003  0.000 -0.009
 C         -0.065 -0.010  0.237   -0.219 -0.003  0.051    0.000  0.000 -0.000
 Cl         0.002  0.000 -0.001    0.001  0.000 -0.002    0.000  0.000  0.000
 C         -0.050  0.014 -0.375    0.120  0.001 -0.003   -0.001  0.000 -0.000
 Cl         0.000 -0.000  0.005    0.002  0.000  0.000    0.000  0.000 -0.000
 C          0.125 -0.009  0.238   -0.286  0.000 -0.037   -0.013 -0.001  0.035
 H         -0.359 -0.003  0.041    0.219 -0.008  0.208    0.185  0.017 -0.410
 C          0.131  0.011 -0.276    0.317  0.006 -0.127   -0.044  0.002 -0.064
 H         -0.444 -0.005  0.108   -0.339 -0.012  0.343    0.512 -0.027  0.726
 TransDip   0.062 -0.002  0.110   -0.001  0.004 -0.065   -0.038  0.001 -0.018

 Mode:                58                     59                     60
 Frequency:      3201.02                3205.55                3218.81
 Force Cnst:      6.5926                 6.6292                 6.6699
 Red. Mass:       1.0920                 1.0950                 1.0926
 IR Active:          YES                    YES                    YES
 IR Intens:        0.090                  0.703                  2.837
 Raman Active:       YES                    YES                    YES
               X      Y      Z        X      Y      Z        X      Y      Z
 C         -0.000 -0.000 -0.000    0.000  0.000 -0.000    0.000  0.000 -0.000
 C         -0.000  0.000  0.000    0.000 -0.000 -0.000    0.001  0.000 -0.000
 Cl         0.000 -0.000 -0.000   -0.000  0.000 -0.000    0.000  0.000 -0.000
 C          0.000 -0.000  0.000   -0.000  0.000  0.000    0.001 -0.003 -0.000
 Cl        -0.000  0.000  0.000    0.000  0.000 -0.000    0.000  0.000 -0.000
 C          0.000 -0.000 -0.000   -0.000  0.000  0.000   -0.087  0.000  0.010
 H         -0.001  0.000  0.000    0.001 -0.000 -0.000    0.990 -0.003 -0.111
 C          0.000  0.000  0.000   -0.000 -0.000  0.000    0.001  0.003 -0.000
 Cl        -0.000 -0.000  0.000    0.000 -0.000 -0.000    0.000 -0.000 -0.000
 C         -0.000 -0.000  0.000    0.000  0.000 -0.000    0.001 -0.000 -0.000
 Cl         0.000  0.000 -0.000   -0.000 -0.000 -0.000    0.000 -0.000 -0.000
 C          0.002 -0.000  0.003   -0.002 -0.000  0.001   -0.000  0.000 -0.000
 C          0.035  0.003 -0.079   -0.006 -0.001  0.013    0.000  0.000 -0.000
 H         -0.393 -0.038  0.900    0.065  0.006 -0.150   -0.000 -0.000  0.001
 C         -0.004 -0.000 -0.001    0.000 -0.000  0.001   -0.000 -0.000 -0.000
 Cl         0.000 -0.000  0.000   -0.000  0.000 -0.000    0.000 -0.000  0.000
 C          0.000 -0.000  0.001    0.003 -0.000  0.002   -0.000 -0.000 -0.000
 Cl        -0.000 -0.000 -0.000   -0.000 -0.000  0.000    0.000 -0.000 -0.000
 C          0.005  0.000 -0.011    0.033  0.003 -0.070   -0.000 -0.000  0.000
 H         -0.059 -0.005  0.128   -0.368 -0.034  0.797    0.000  0.000 -0.001
 C         -0.005  0.000 -0.005   -0.025  0.001 -0.031    0.000 -0.000  0.000
 H          0.048 -0.003  0.066    0.257 -0.014  0.358   -0.001  0.000 -0.001
 TransDip   0.010 -0.000  0.001   -0.002  0.001 -0.027    0.054 -0.000 -0.005

 STANDARD THERMODYNAMIC QUANTITIES AT   298.15 K  AND     1.00 ATM

   This Molecule has  0 Imaginary Frequencies
   Zero point vibrational energy:       76.890 kcal/mol

   Atom    1 Element C  Has Mass   12.00000
   Atom    2 Element C  Has Mass   12.00000
   Atom    3 Element Cl Has Mass   34.96885
   Atom    4 Element C  Has Mass   12.00000
   Atom    5 Element Cl Has Mass   34.96885
   Atom    6 Element C  Has Mass   12.00000
   Atom    7 Element H  Has Mass    1.00783
   Atom    8 Element C  Has Mass   12.00000
   Atom    9 Element Cl Has Mass   34.96885
   Atom   10 Element C  Has Mass   12.00000
   Atom   11 Element Cl Has Mass   34.96885
   Atom   12 Element C  Has Mass   12.00000
   Atom   13 Element C  Has Mass   12.00000
   Atom   14 Element H  Has Mass    1.00783
   Atom   15 Element C  Has Mass   12.00000
   Atom   16 Element Cl Has Mass   34.96885
   Atom   17 Element C  Has Mass   12.00000
   Atom   18 Element Cl Has Mass   34.96885
   Atom   19 Element C  Has Mass   12.00000
   Atom   20 Element H  Has Mass    1.00783
   Atom   21 Element C  Has Mass   12.00000
   Atom   22 Element H  Has Mass    1.00783
   Molecular Mass:   357.844420 amu
   Principal axes and moments of inertia in amu*Bohr^2:
                             1           2           3
    Eigenvalues --     4921.81797 13000.26641 15872.02896
          X               0.99999     0.00011    -0.00391
          Y              -0.00011     1.00000    -0.00091
          Z               0.00391     0.00091     0.99999
   Rotational Symmetry Number is   1
   The Molecule is an Asymmetric Top
   Translational Enthalpy:        0.889 kcal/mol
   Rotational Enthalpy:           0.889 kcal/mol
   Vibrational Enthalpy:         85.499 kcal/mol
   gas constant (RT):             0.592 kcal/mol
   Translational Entropy:        43.518  cal/mol.K
   Rotational Entropy:           35.272  cal/mol.K
   Vibrational Entropy:          57.618  cal/mol.K

   Total Enthalpy:               87.869 kcal/mol
   Total Entropy:               136.409  cal/mol.K

 ======================================================================

 STANDARD THERMODYNAMIC QUANTITIES FOR ANHARMONIC VIBRATION -- TOSH

   Zero point vibrational energy: ************ kcal/mol

   Vibrational Enthalpy:       Infinity kcal/mol
   Vibrational Entropy:             NaN  cal/mol.K

   Total Enthalpy:             Infinity kcal/mol
   Total Entropy:                   NaN  cal/mol.K

 ======================================================================

 STANDARD THERMODYNAMIC QUANTITIES FOR ANHARMONIC VIBRATION -- VPT2

   Zero point vibrational energy: ************ kcal/mol

   Vibrational Enthalpy:       Infinity kcal/mol
   Vibrational Entropy:             NaN  cal/mol.K

   Total Enthalpy:             Infinity kcal/mol
   Total Entropy:                   NaN  cal/mol.K

 ======================================================================

Archival summary:
1\1\november\FREQ\ProcedureUnspecified\BasisUnspecified\l6124\taweetha\MonJan1311:50:502020MonJan1311:50:502020\0\\#,FREQ,ProcedureUnspecified,BasisUnspecified,\\0,1\Cl\C,1,1.74402\C,2,1.39891,1,120.14\C,3,1.38839,2,120.035,1,179.897,0\H,4,1.081,3,119.913,2,-179.993,0\C,4,1.38852,3,120.224,2,0.0431314,0\C,6,1.39896,4,120.123,3,-0.0019731,0\C,7,1.40419,6,120.389,4,-0.05641,0\C,8,1.49481,7,120.782,6,-179.801,0\C,9,1.39347,8,119.932,7,88.5465,0\H,10,1.08253,9,120.476,8,-0.545771,0\C,10,1.39312,9,120.598,8,179.383,0\C,9,1.39649,8,120.76,7,-91.8958,0\H,13,1.08337,9,120.151,8,0.428795,0\C,13,1.38896,9,120.27,8,-179.434,0\H,15,1.08258,13,120.516,9,179.891,0\C,15,1.39389,13,120.409,9,0.0510149,0\Cl,7,1.74381,6,120.143,4,179.898,0\Cl,3,1.74417,2,121.75,1,-0.0241753,0\Cl,6,1.74443,4,118.136,3,-179.93,0\Cl,17,1.74618,15,118.898,13,179.761,0\Cl,12,1.74669,10,118.545,9,-179.808,0\\\@

 Total job time:  15125.87s(wall), 15125.55s(cpu) 
 Mon Jan 13 11:50:50 2020

        *************************************************************
        *                                                           *
        *  Thank you very much for using Q-Chem.  Have a nice day.  *
        *                                                           *
        *************************************************************
