# Supplementary material for: Quantum Chemical Investigation of Polychlorinated Dibenzodioxins, Dibenzofurans and Biphenyls: Relative Stability and Planarity Analysis
Source: Molecules. 2020 Dec 3;25(23):5697. doi: 10.3390/molecules25235697 (PMC7730433; doi:10.3390/molecules25235697)
Supplement: Supplementary file 1 [file molecules-25-05697-s001.zip › PCB/B3LYP/ClClHClClHClHClH.out]

                  Welcome to Q-Chem
     A Quantum Leap Into The Future Of Chemistry


 Q-Chem 5.2 (devel), Q-Chem, Inc., Pleasanton, CA (2019)

 Yihan Shao,  Zhengting Gan,  E. Epifanovsky,  A. T. B. Gilbert,  M. Wormit,  
 J. Kussmann,  A. W. Lange,  A. Behn,  Jia Deng,  Xintian Feng,  D. Ghosh,  
 M. Goldey,  P. R. Horn,  L. D. Jacobson,  I. Kaliman,  T. Kus,  A. Landau,  
 Jie Liu,  E. I. Proynov,  R. M. Richard,  R. P. Steele,  E. J. Sundstrom,  
 H. L. Woodcock III,  P. M. Zimmerman,  D. Zuev,  B. Albrecht,  E. Alguire,  
 S. A. Baeppler,  D. Barton,  Z. Benda,  Y. A. Bernard,  E. J. Berquist,  
 K. B. Bravaya,  H. Burton,  D. Casanova,  Chun-Min Chang,  Yunqing Chen,  
 A. Chien,  K. D. Closser,  M. P. Coons,  S. Coriani,  S. Dasgupta,  
 A. L. Dempwolff,  M. Diedenhofen,  Hainam Do,  R. G. Edgar,  Po-Tung Fang,  
 S. Faraji,  S. Fatehi,  Qingguo Feng,  K. D. Fenk,  J. Fosso-Tande,  
 J. Gayvert,  Qinghui Ge,  A. Ghysels,  G. Gidofalvi,  J. Gomes,  
 J. Gonthier,  A. Gunina,  D. Hait,  M. W. D. Hanson-Heine,  
 P. H. P. Harbach,  A. W. Hauser,  M. F. Herbst,  J. E. Herr,  
 E. G. Hohenstein,  Z. C. Holden,  Kerwin Hui,  B. C. Huynh,  T.-C. Jagau,  
 Hyunjun Ji,  B. Kaduk,  K. Khistyaev,  Jaehoon Kim,  P. Klunzinger,  K. Koh,  
 D. Kosenkov,  L. Koulias,  T. Kowalczyk,  C. M. Krauter,  A. Kunitsa,  
 Ka Un Lao,  A. Laurent,  K. V. Lawler,  Joonho Lee,  D. Lefrancois,  
 S. Lehtola,  D. S. Levine,  Yi-Pei Li,  You-Sheng Lin,  Fenglai Liu,  
 E. Livshits,  A. Luenser,  P. Manohar,  E. Mansoor,  S. F. Manzer,  
 Shan-Ping Mao,  Yuezhi Mao,  N. Mardirossian,  A. V. Marenich,  
 T. Markovich,  L. A. Martinez-Martinez,  S. A. Maurer,  N. J. Mayhall,  
 S. C. McKenzie,  J.-M. Mewes,  P. Morgante,  A. F. Morrison,  
 J. W. Mullinax,  K. Nanda,  T. S. Nguyen-Beck,  R. Olivares-Amaya,  
 J. A. Parkhill,  Zheng Pei,  T. M. Perrine,  F. Plasser,  P. Pokhilko,  
 S. Prager,  A. Prociuk,  E. Ramos,  D. R. Rehn,  F. Rob,  M. Scheurer,  
 M. Schneider,  N. Sergueev,  S. M. Sharada,  S. Sharma,  D. W. Small,  
 T. Stauch,  T. Stein,  Yu-Chuan Su,  A. J. W. Thom,  A. Tkatchenko,  
 T. Tsuchimochi,  N. M. Tubman,  L. Vogt,  M. L. Vidal,  O. Vydrov,  
 M. A. Watson,  J. Wenzel,  M. de Wergifosse,  T. A. Wesolowski,  A. White,  
 J. Witte,  A. Yamada,  Jun Yang,  K. Yao,  S. Yeganeh,  S. R. Yost,  
 Zhi-Qiang You,  A. Zech,  Igor Ying Zhang,  Xing Zhang,  Yan Zhao,  
 Ying Zhu,  B. R. Brooks,  G. K. L. Chan,  C. J. Cramer,  M. S. Gordon,  
 W. J. Hehre,  A. Klamt,  M. W. Schmidt,  C. D. Sherrill,  D. G. Truhlar,  
 A. Aspuru-Guzik,  R. Baer,  A. T. Bell,  N. A. Besley,  Jeng-Da Chai,  
 A. E. DePrince, III,  R. A. DiStasio Jr.,  A. Dreuw,  B. D. Dunietz,  
 T. R. Furlani,  Chao-Ping Hsu,  Yousung Jung,  Jing Kong,  D. S. Lambrecht,  
 WanZhen Liang,  C. Ochsenfeld,  V. A. Rassolov,  L. V. Slipchenko,  
 J. E. Subotnik,  T. Van Voorhis,  J. M. Herbert,  A. I. Krylov,  
 P. M. W. Gill,  M. Head-Gordon

 Contributors to earlier versions of Q-Chem not listed above: 
 R. D. Adamson,  B. Austin,  J. Baker,  G. J. O. Beran,  K. Brandhorst,  
 S. T. Brown,  E. F. C. Byrd,  A. K. Chakraborty,  C.-L. Cheng,  
 Siu Hung Chien,  D. M. Chipman,  D. L. Crittenden,  H. Dachsel,  
 R. J. Doerksen,  A. D. Dutoi,  L. Fusti-Molnar,  W. A. Goddard III,  
 A. Golubeva-Zadorozhnaya,  S. R. Gwaltney,  G. Hawkins,  A. Heyden,  
 S. Hirata,  G. Kedziora,  F. J. Keil,  C. Kelley,  Jihan Kim,  R. A. King,  
 R. Z. Khaliullin,  P. P. Korambath,  W. Kurlancheek,  A. M. Lee,  M. S. Lee,  
 S. V. Levchenko,  Ching Yeh Lin,  D. Liotard,  R. C. Lochan,  I. Lotan,  
 P. E. Maslen,  N. Nair,  D. P. O'Neill,  D. Neuhauser,  E. Neuscamman,  
 C. M. Oana,  R. Olson,  B. Peters,  R. Peverati,  P. A. Pieniazek,  
 Y. M. Rhee,  J. Ritchie,  M. A. Rohrdanz,  E. Rosta,  N. J. Russ,  
 H. F. Schaefer III,  N. E. Schultz,  N. Shenvi,  A. C. Simmonett,  A. Sodt,  
 D. Stuck,  K. S. Thanthiriwatte,  V. Vanovschi,  Tao Wang,  A. Warshel,  
 C. F. Williams,  Q. Wu,  X. Xu,  W. Zhang

 Please cite Q-Chem as follows:
 Y. Shao et al., Mol. Phys. 113, 184-215 (2015)
 DOI: 10.1080/00268976.2014.952696

 Q-Chem 5.2.1 for Intel X86 EM64T Linux

 Parts of Q-Chem use Armadillo 8.300.2 (Tropical Shenanigans).
 http://arma.sourceforge.net/

 Q-Chem begins on Mon Jan 13 05:35:06 2020  

Host: 
0

     Scratch files written to /scratch/taweetham/qchem12201//
NAlpha2: 178
NElect   178
Mult     1

 Q-Chem warning in module libgen/rem_setup.C, line 2168:

 Setting Thresh to 1e-14


Checking the input file for inconsistencies... 	...done.

--------------------------------------------------------------
User input:
--------------------------------------------------------------
$MOLECULE
0 1
C 
C  1 1.394960
Cl  2 CCl 1 119.528007
C  2 1.386606 1 120.846377 3 178.766605 0
Cl  4 CCl 2 119.698148 1 -179.612229 0
C  4 1.387279 2 120.235871 1 -0.083363 0
H  6 CH 4 120.254637 2 -179.958574 0
C  6 1.387279 4 119.490737 2 0.041992 0
Cl  8 CCl 6 120.064298 4 179.568218 0
C  8 1.386606 6 120.235863 4 0.041336 0
Cl  10 CCl 8 119.614146 6 178.681836 0
C  1 1.488550 2 120.827489 3 1.275929 0
C  12 1.394960 1 120.827496 2 44.635695 0
H  13 CH 12 119.528011 1 1.275194 0
C  13 1.386606 12 120.846392 1 -179.957497 0
Cl  15 CCl 13 119.698155 12 -179.612829 0
C  15 1.387278 13 120.235860 12 -0.083872 0
H  17 CH 15 120.254633 13 -179.958492 0
C  17 1.387279 15 119.490737 13 0.041666 0
Cl  19 CCl 17 120.064293 15 179.568399 0
C  19 1.386606 17 120.235874 15 0.041790 0
H  21 CH 19 119.614152 17 178.681599 0

CH=1.08273
CCl=1.75400
$END

$REM
   JOB_TYPE	OPTIMIZATION
   BASIS	6-311++G**
   METHOD	B3LYP
   SYM_IGNORE	TRUE
   SCF_GUESS_ALWAYS     TRUE
   SYM_IGNORE   TRUE
   S2THRESH     15
   THRESH       15
$END

--------------------------------------------------------------
 ----------------------------------------------------------------
             Standard Nuclear Orientation (Angstroms)
    I     Atom           X                Y                Z
 ----------------------------------------------------------------
    1      C       0.0000000000     0.0000000000     0.0000000000
    2      C       0.0000000000     0.0000000000     1.3949600000
    3      Cl      1.5261815140     0.0000000000     2.2594170471
    4      C      -1.1901880373     0.0256249026     2.1059255403
    5      Cl     -1.1548436435     0.0351778398     3.8595433764
    6      C      -2.4041742747     0.0535064326     1.4351028665
    7      H      -3.3336980403     0.0741960811     1.9899557843
    8      C      -2.4180259722     0.0546630380     0.0478935036
    9      Cl     -3.9445745286     0.0782926128    -0.8155919614
   10      C      -1.2274122092     0.0272853135    -0.6622934626
   11      Cl     -1.2645630159    -0.0058824468    -2.4155862839
   12      C       1.2779219872    -0.0284629571    -0.7628147595
   13      C       2.3095886281    -0.8932703637    -0.3971844912
   14      H       2.1704206894    -1.5663256744     0.4394355459
   15      C       3.5004827568    -0.9194878930    -1.1069450245
   16      Cl      4.7739092873    -2.0261183446    -0.6270805489
   17      C       3.6821124948    -0.0819958503    -2.1978886372
   18      H       4.6116429624    -0.1026930066    -2.7527300472
   19      C       2.6636000698     0.7822218600    -2.5724593424
   20      Cl      2.8813918386     1.8556545918    -3.9424319391
   21      C       1.4736782845     0.8090230106    -1.8610916159
   22      H       0.6936781770     1.5025559907    -2.1490431582
 ----------------------------------------------------------------
 Nuclear Repulsion Energy =        2012.71218048 hartrees
 There are       89 alpha and       89 beta electrons
 Requested basis set is 6-311++G(d,p)
 There are 170 shells and 472 basis functions

 Total QAlloc Memory Limit   2000 MB
 Mega-Array Size       188 MB
 MEM_STATIC part       192 MB
 A cutoff of  1.0D-15 yielded  10893 shell pairs
 There are     91936 function pairs (     98781 Cartesian)
 Smallest overlap matrix eigenvalue = 1.82E-07
 Linear dependence detected in AO basis
 Number of orthogonalized atomic orbitals = 466
 Maximum deviation from orthogonality = 3.949E-10

 Scale SEOQF with 1.000000e-01/1.000000e-01/1.000000e-01

 Standard Electronic Orientation quadrupole field applied
 Nucleus-field energy     =    -0.0000000398 hartrees
 Guess from superposition of atomic densities
 Warning:  Energy on first SCF cycle will be non-variational
 SAD guess density has 178.000000 electrons

 -----------------------------------------------------------------------
  General SCF calculation program by
  Eric Jon Sundstrom, Paul Horn, Yuezhi Mao, Dmitri Zuev, Alec White,
  David Stuck, Shaama M.S., Shane Yost, Joonho Lee, David Small,
  Daniel Levine, Susi Lehtola, Hugh Burton, Evgeny Epifanovsky,
  Bang C. Huynh
 -----------------------------------------------------------------------
 Exchange:     0.2000 Hartree-Fock + 0.0800 Slater + 0.7200 B88
 Correlation:  0.1900 VWN1RPA + 0.8100 LYP
 Using SG-1 standard quadrature grid
 A restricted SCF calculation will be
 performed using DIIS
 SCF converges when DIIS error is below 1.0e-08
 ---------------------------------------
  Cycle       Energy         DIIS error
 ---------------------------------------
    1   -3225.4411228351      2.85e-02  
    2   -3220.9905347707      2.18e-03  
    3   -3220.9253378561      2.60e-03  
    4   -3221.1147368528      4.72e-04  
    5   -3221.1197977893      2.24e-04  
    6   -3221.1209165429      1.09e-04  
    7   -3221.1212540883      2.34e-05  
    8   -3221.1212666393      8.04e-06  
    9   -3221.1212683455      2.15e-06  
   10   -3221.1212684605      8.61e-07  
   11   -3221.1212684802      1.46e-07  
   12   -3221.1212684809      5.98e-08  
   13   -3221.1212684808      1.89e-08  
   14   -3221.1212684810      4.66e-09  Convergence criterion met
 ---------------------------------------
 SCF time:   CPU 712.86s  wall 713.00s 
 SCF   energy in the final basis set =    -3221.1212684810
 Total energy in the final basis set =    -3221.1212684810

 --------------------------------------------------------------

                    Orbital Energies (a.u.)
 --------------------------------------------------------------

 Alpha MOs
 -- Occupied --
********-101.5823-101.5806-101.5806-101.5708-101.5708 -10.2814 -10.2814
-10.2807 -10.2807 -10.2614 -10.2614 -10.2478 -10.2323 -10.2280 -10.2131
-10.2091 -10.2091  -9.4967  -9.4967  -9.4958  -9.4958  -9.4853  -9.4853
 -7.2616  -7.2615  -7.2607  -7.2605  -7.2516  -7.2515  -7.2509  -7.2508
 -7.2507  -7.2507  -7.2501  -7.2500  -7.2498  -7.2497  -7.2400  -7.2400
 -7.2397  -7.2396  -0.9673  -0.9295  -0.9256  -0.8963  -0.8909  -0.8791
 -0.8552  -0.8452  -0.8003  -0.7653  -0.7587  -0.7502  -0.6840  -0.6380
 -0.6234  -0.6216  -0.5559  -0.5513  -0.5403  -0.5131  -0.5012  -0.4828
 -0.4741  -0.4684  -0.4680  -0.4574  -0.4373  -0.4360  -0.4246  -0.4153
 -0.4049  -0.4020  -0.3824  -0.3807  -0.3643  -0.3584  -0.3553  -0.3475
 -0.3376  -0.3344  -0.3335  -0.3307  -0.3223  -0.2996  -0.2730  -0.2677
 -0.2655
 -- Virtual --
 -0.0829  -0.0611  -0.0518  -0.0424  -0.0317  -0.0164  -0.0153  -0.0097
 -0.0008   0.0086   0.0132   0.0151   0.0185   0.0239   0.0274   0.0411
  0.0437   0.0480   0.0527   0.0572   0.0602   0.0660   0.0721   0.0767
  0.0785   0.0794   0.0849   0.0875   0.0938   0.0975   0.1004   0.1046
  0.1069   0.1082   0.1135   0.1155   0.1202   0.1208   0.1218   0.1246
  0.1269   0.1302   0.1315   0.1327   0.1378   0.1391   0.1431   0.1485
  0.1502   0.1510   0.1544   0.1586   0.1725   0.1744   0.1798   0.1838
  0.1900   0.1957   0.1976   0.1982   0.2016   0.2103   0.2114   0.2129
  0.2172   0.2184   0.2271   0.2296   0.2314   0.2404   0.2410   0.2494
  0.2523   0.2553   0.2616   0.2630   0.2685   0.2708   0.2716   0.2753
  0.2755   0.2784   0.2830   0.2920   0.2949   0.2955   0.2998   0.3076
  0.3120   0.3269   0.3307   0.3350   0.3368   0.3456   0.3530   0.3941
  0.4165   0.4239   0.4288   0.4290   0.4366   0.4417   0.4458   0.4463
  0.4548   0.4556   0.4667   0.4693   0.4782   0.4847   0.4891   0.4942
  0.4983   0.5019   0.5146   0.5149   0.5217   0.5378   0.5426   0.5498
  0.5619   0.5678   0.5757   0.5804   0.5894   0.5912   0.5953   0.5978
  0.6039   0.6107   0.6138   0.6190   0.6272   0.6389   0.6405   0.6568
  0.6578   0.6699   0.6749   0.6918   0.6970   0.6990   0.7090   0.7164
  0.7320   0.7365   0.7722   0.7850   0.7985   0.8019   0.8172   0.8181
  0.8221   0.8313   0.8371   0.8381   0.8401   0.8462   0.8493   0.8500
  0.8582   0.8621   0.8645   0.8699   0.8738   0.8807   0.8842   0.8844
  0.8907   0.8971   0.9029   0.9112   0.9215   0.9232   0.9259   0.9296
  0.9405   0.9417   0.9472   0.9540   0.9571   0.9617   0.9717   0.9731
  0.9857   0.9909   0.9933   0.9998   1.0370   1.0551   1.0688   1.0705
  1.0775   1.0952   1.1073   1.1396   1.1431   1.1653   1.1862   1.1942
  1.2142   1.2166   1.2234   1.2370   1.2418   1.2461   1.2500   1.2723
  1.2854   1.2897   1.2898   1.3286   1.3430   1.3519   1.3775   1.3869
  1.4279   1.4473   1.4746   1.5105   1.5120   1.5387   1.5615   1.5742
  1.5802   1.5943   1.6109   1.6194   1.6232   1.6455   1.6722   1.6922
  1.7321   1.7386   1.7569   1.7589   1.7748   1.8326   1.8562   1.8563
  1.8646   1.8871   1.8998   1.9052   1.9189   1.9364   1.9538   1.9605
  1.9668   1.9842   2.0262   2.0369   2.0384   2.0756   2.0953   2.1113
  2.1218   2.1556   2.1864   2.2034   2.2352   2.2445   2.2572   2.2621
  2.2633   2.2907   2.2910   2.3021   2.3156   2.3308   2.3336   2.3749
  2.3941   2.4047   2.4131   2.4320   2.4336   2.4595   2.4784   2.5053
  2.5228   2.5402   2.5437   2.5549   2.5676   2.5962   2.6072   2.6254
  2.6368   2.6424   2.6585   2.6870   2.7300   2.7390   2.7464   2.7477
  2.7599   2.7811   2.7863   2.7938   2.8295   2.8302   2.8494   2.8848
  2.9319   2.9422   2.9651   3.0541   3.0657   3.0857   3.1134   3.1360
  3.1468   3.1726   3.2076   3.2222   3.2252   3.2730   3.3477   3.3774
  3.3810   3.5076   3.5594   3.5651   3.7089   3.7306   3.7684   3.8306
  3.8989   4.0018   4.1001   4.1032   4.4048   4.8016   4.8302   9.7420
  9.7675   9.7700   9.7881   9.8186   9.8195  23.3187  23.5398  23.7921
 23.8673  23.8781  23.9194  23.9639  24.0034  24.0531  24.0575  24.0833
 24.1446  25.7994  25.8100  25.8238  25.8318  25.9193  25.9426  26.0891
 26.1094  26.1727  26.1917  26.2328  26.3177  26.5479  26.6085  26.6116
 26.6707  26.7540  26.9552 215.7340 215.7584 215.7637 215.7831 215.8229
215.8248
 --------------------------------------------------------------

          Ground-State Mulliken Net Atomic Charges

     Atom                 Charge (a.u.)
  ----------------------------------------
      1 C                    -0.437326
      2 C                    -0.745667
      3 Cl                    0.703275
      4 C                     0.440399
      5 Cl                    0.475560
      6 C                    -1.401983
      7 H                     0.215734
      8 C                     0.448235
      9 Cl                    0.475599
     10 C                    -0.748684
     11 Cl                    0.703901
     12 C                     0.173149
     13 C                    -0.754340
     14 H                     0.209705
     15 C                     0.294126
     16 Cl                    0.497708
     17 C                    -1.000377
     18 H                     0.204358
     19 C                     0.293022
     20 Cl                    0.497627
     21 C                    -0.753861
     22 H                     0.209839
  ----------------------------------------
  Sum of atomic charges =     0.000000

 -----------------------------------------------------------------
                    Cartesian Multipole Moments
 -----------------------------------------------------------------
    Charge (ESU x 10^10)
                -0.0000
    Dipole Moment (Debye)
         X      -1.0597      Y       0.0236      Z       0.6325
       Tot       1.2343
    Quadrupole Moments (Debye-Ang)
        XX    -145.0686     XY      -0.2415     YY    -146.7776
        XZ      -2.4949     YZ      -0.2814     ZZ    -147.7344
    Octopole Moments (Debye-Ang^2)
       XXX    -254.0307    XXY       4.2873    XYY     -86.5625
       YYY       5.7863    XXZ      54.3331    XYZ       1.2878
       YYZ      51.5428    XZZ     -84.9868    YZZ      -0.5967
       ZZZ     148.1509
    Hexadecapole Moments (Debye-Ang^3)
      XXXX   -6042.5773   XXXY     236.6593   XXYY   -1197.3246
      XYYY     225.5643   YYYY    -863.6300   XXXZ     801.3173
      XXYZ      91.0389   XYYZ     307.1322   YYYZ     255.4716
      XXZZ   -1685.6298   XYZZ      64.5580   YYZZ    -869.6819
      XZZZ     876.1205   YZZZ     267.8965   ZZZZ   -4264.3549
 -----------------------------------------------------------------
 Calculating analytic gradient of the SCF energy
 Gradient of SCF Energy
            1           2           3           4           5           6
    1  -0.0126818  -0.0108038   0.0056987   0.0018798   0.0060958   0.0051011
    2   0.0003245   0.0000548  -0.0054811  -0.0002867  -0.0000419  -0.0001065
    3   0.0074082  -0.0048861  -0.0083989  -0.0095455   0.0038709  -0.0029102
            7           8           9          10          11          12
    1  -0.0010418   0.0095850  -0.0006122  -0.0007663   0.0101844  -0.0056979
    2   0.0000163   0.0000165  -0.0000647   0.0001833   0.0051144  -0.0001661
    3   0.0006101   0.0029074  -0.0071331   0.0115587  -0.0010463   0.0035390
           13          14          15          16          17          18
    1   0.0014320  -0.0026614   0.0066128   0.0002037  -0.0127701   0.0002390
    2   0.0128446   0.0006215  -0.0027524  -0.0008739   0.0004134   0.0000365
    3  -0.0040339   0.0047582   0.0009276   0.0008270   0.0075596  -0.0001577
           19          20          21          22
    1   0.0022217  -0.0003976   0.0036231  -0.0054440
    2   0.0024602   0.0008067  -0.0127745  -0.0003451
    3  -0.0061602  -0.0006987   0.0010888  -0.0000850
 Max gradient component =       1.284E-02
 RMS gradient           =       5.336E-03
 Gradient time:  CPU 259.35 s  wall 259.36 s
 Geometry Optimization Parameters
   NAtoms,    NIC,     NZ,  NCons,   NDum,   NFix, NCnnct, MaxDiis
       22     155      22       0       0       0       0       0


** GEOMETRY OPTIMIZATION IN DELOCALIZED INTERNAL COORDINATES **
   Searching for a Minimum

   Optimization Cycle:   1

                       Coordinates (Angstroms)
     ATOM                X               Y               Z
      1  C         0.0000000000    0.0000000000    0.0000000000
      2  C         0.0000000000    0.0000000000    1.3949600000
      3  Cl        1.5261815140    0.0000000000    2.2594170471
      4  C        -1.1901880373    0.0256249026    2.1059255403
      5  Cl       -1.1548436435    0.0351778398    3.8595433764
      6  C        -2.4041742747    0.0535064326    1.4351028665
      7  H        -3.3336980403    0.0741960811    1.9899557843
      8  C        -2.4180259722    0.0546630380    0.0478935036
      9  Cl       -3.9445745286    0.0782926128   -0.8155919614
     10  C        -1.2274122092    0.0272853135   -0.6622934626
     11  Cl       -1.2645630159   -0.0058824468   -2.4155862839
     12  C         1.2779219872   -0.0284629571   -0.7628147595
     13  C         2.3095886281   -0.8932703637   -0.3971844912
     14  H         2.1704206894   -1.5663256744    0.4394355459
     15  C         3.5004827568   -0.9194878930   -1.1069450245
     16  Cl        4.7739092873   -2.0261183446   -0.6270805489
     17  C         3.6821124948   -0.0819958503   -2.1978886372
     18  H         4.6116429624   -0.1026930066   -2.7527300472
     19  C         2.6636000698    0.7822218600   -2.5724593424
     20  Cl        2.8813918386    1.8556545918   -3.9424319391
     21  C         1.4736782845    0.8090230106   -1.8610916159
     22  H         0.6936781770    1.5025559907   -2.1490431582
   Point Group: c1    Number of degrees of freedom:    60


   Energy is  -3221.121268481


 Attempting to generate delocalized internal coordinates
 Initial Hessian constructed with Jon Baker's OPTIMIZE code

 60 Hessian modes will be used to form the next step
  Hessian Eigenvalues:
     0.010693    0.019215    0.019215    0.023207    0.023207    0.023578
     0.023582    0.023677    0.023682    0.023938    0.023939    0.024090
     0.024090    0.024114    0.024114    0.024136    0.024136    0.024143
     0.024143    0.159963    0.159969    0.160000    0.160000    0.234671
     0.234791    0.234854    0.235016    0.249937    0.249947    0.249991
     0.249991    0.249992    0.249993    0.250000    0.250000    0.250000
     0.250000    0.301033    0.301033    0.301033    0.301033    0.301033
     0.301033    0.336089    0.356665    0.356665    0.356665    0.356665
     0.429162    0.429938    0.432123    0.434586    0.467799    0.467850
     0.472132    0.472148    0.478204    0.478204    0.479142    0.479142

 Minimum search - taking simple RFO step
 Searching for Lamda that Minimizes Along All modes
 Value Taken    Lamda =  -0.03247740
 Calculated Step too Large.  Step scaled by  0.425184
 Step Taken.  Stepsize is  0.300000

                             Maximum     Tolerance    Cnvgd?
         Gradient           0.051000      0.000300      NO
         Displacement       0.261356      0.001200      NO
         Energy change     *********      0.000001      NO


 New Cartesian Coordinates Obtained by Inverse Iteration

 Displacement from previous Coordinates is:  1.177284
 ----------------------------------------------------------------
             Standard Nuclear Orientation (Angstroms)
    I     Atom           X                Y                Z
 ----------------------------------------------------------------
    1      C       0.0065829234    -0.0000116953    -0.0024301053
    2      C      -0.0049148703     0.0706785760     1.4030776998
    3      Cl      1.4896874680     0.2102273611     2.3093221047
    4      C      -1.2040140136     0.0988689186     2.1094616900
    5      Cl     -1.2002150451     0.2109767319     3.8571752374
    6      C      -2.4161140284     0.0539612582     1.4415305909
    7      H      -3.3453236029     0.0746708294     1.9955465803
    8      C      -2.4291454818    -0.0176482409     0.0588595662
    9      Cl     -3.9674917993    -0.0956773287    -0.7744139394
   10      C      -1.2372051200    -0.0427035938    -0.6595299345
   11      Cl     -1.3280937883    -0.2134341773    -2.4023321989
   12      C       1.2921444339    -0.0287347179    -0.7699865652
   13      C       2.2915836699    -0.9586035480    -0.4655895808
   14      H       2.1307999991    -1.6888951316     0.3145255227
   15      C       3.4798525084    -0.9828298118    -1.1818189943
   16      Cl      4.7046820980    -2.1727188595    -0.7839811359
   17      C       3.7059964302    -0.0828729236    -2.2134604603
   18      H       4.6349488845    -0.1038377519    -2.7689376629
   19      C       2.7204524483     0.8444190527    -2.5204261408
   20      Cl      2.9872975376     2.0013941843    -3.8105359378
   21      C       1.5274027723     0.8732870992    -1.8125372576
   22      H       0.7882155441     1.6234489062    -2.0544266862
 ----------------------------------------------------------------
 Nuclear Repulsion Energy =        2001.22397560 hartrees
 There are       89 alpha and       89 beta electrons
 Applying Cartesian multipole field
    Component          Value
    ---------          -----
     (2,0,0)        1.00000E-11
     (0,2,0)        2.00000E-11
     (0,0,2)       -3.00000E-11
 Nucleus-field energy     =    -0.0000000363 hartrees
 Requested basis set is 6-311++G(d,p)
 There are 170 shells and 472 basis functions
 A cutoff of  1.0D-15 yielded  10857 shell pairs
 There are     91604 function pairs (     98423 Cartesian)
 Smallest overlap matrix eigenvalue = 2.04E-07
 Linear dependence detected in AO basis
 Number of orthogonalized atomic orbitals = 466
 Maximum deviation from orthogonality = 3.676E-10
 Guess from superposition of atomic densities
 Warning:  Energy on first SCF cycle will be non-variational
 SAD guess density has 178.000000 electrons

 -----------------------------------------------------------------------
  General SCF calculation program by
  Eric Jon Sundstrom, Paul Horn, Yuezhi Mao, Dmitri Zuev, Alec White,
  David Stuck, Shaama M.S., Shane Yost, Joonho Lee, David Small,
  Daniel Levine, Susi Lehtola, Hugh Burton, Evgeny Epifanovsky,
  Bang C. Huynh
 -----------------------------------------------------------------------
 Exchange:     0.2000 Hartree-Fock + 0.0800 Slater + 0.7200 B88
 Correlation:  0.1900 VWN1RPA + 0.8100 LYP
 Using SG-1 standard quadrature grid
 A restricted SCF calculation will be
 performed using DIIS
 SCF converges when DIIS error is below 1.0e-08
 ---------------------------------------
  Cycle       Energy         DIIS error
 ---------------------------------------
    1   -3225.3595670556      2.83e-02  
    2   -3221.0016079656      2.15e-03  
    3   -3220.9417053263      2.55e-03  
    4   -3221.1234084082      4.46e-04  
    5   -3221.1281732916      1.91e-04  
    6   -3221.1289008026      1.05e-04  
    7   -3221.1292089257      2.46e-05  
    8   -3221.1292233062      8.67e-06  
    9   -3221.1292253109      2.17e-06  
   10   -3221.1292254301      8.53e-07  
   11   -3221.1292254491      1.31e-07  
   12   -3221.1292254495      5.55e-08  
   13   -3221.1292254498      1.94e-08  
   14   -3221.1292254497      5.65e-09  Convergence criterion met
 ---------------------------------------
 SCF time:   CPU 710.62s  wall 711.00s 
 SCF   energy in the final basis set =    -3221.1292254497
 Total energy in the final basis set =    -3221.1292254497

 --------------------------------------------------------------

                    Orbital Energies (a.u.)
 --------------------------------------------------------------

 Alpha MOs
 -- Occupied --
********-101.5816-101.5806-101.5805-101.5713-101.5713 -10.2824 -10.2823
-10.2800 -10.2800 -10.2631 -10.2631 -10.2512 -10.2315 -10.2306 -10.2142
-10.2114 -10.2113  -9.4961  -9.4961  -9.4954  -9.4953  -9.4858  -9.4858
 -7.2610  -7.2608  -7.2604  -7.2601  -7.2509  -7.2509  -7.2506  -7.2505
 -7.2503  -7.2503  -7.2502  -7.2502  -7.2494  -7.2493  -7.2405  -7.2405
 -7.2403  -7.2401  -0.9644  -0.9302  -0.9246  -0.8945  -0.8919  -0.8776
 -0.8556  -0.8435  -0.7999  -0.7646  -0.7589  -0.7475  -0.6838  -0.6352
 -0.6234  -0.6212  -0.5542  -0.5518  -0.5386  -0.5152  -0.5020  -0.4820
 -0.4725  -0.4684  -0.4651  -0.4570  -0.4371  -0.4367  -0.4246  -0.4136
 -0.4049  -0.4002  -0.3811  -0.3805  -0.3636  -0.3603  -0.3559  -0.3472
 -0.3382  -0.3335  -0.3323  -0.3309  -0.3233  -0.2976  -0.2714  -0.2706
 -0.2673
 -- Virtual --
 -0.0814  -0.0615  -0.0503  -0.0443  -0.0368  -0.0162  -0.0144  -0.0097
 -0.0004   0.0089   0.0125   0.0146   0.0177   0.0237   0.0274   0.0409
  0.0424   0.0471   0.0532   0.0565   0.0585   0.0675   0.0718   0.0759
  0.0784   0.0791   0.0859   0.0878   0.0940   0.0973   0.0982   0.1044
  0.1064   0.1067   0.1119   0.1131   0.1197   0.1208   0.1214   0.1216
  0.1249   0.1291   0.1315   0.1320   0.1386   0.1388   0.1430   0.1449
  0.1492   0.1496   0.1524   0.1580   0.1710   0.1748   0.1799   0.1832
  0.1855   0.1906   0.1937   0.1994   0.1997   0.2096   0.2100   0.2142
  0.2161   0.2168   0.2232   0.2288   0.2342   0.2369   0.2397   0.2494
  0.2549   0.2564   0.2622   0.2641   0.2678   0.2692   0.2721   0.2728
  0.2759   0.2786   0.2807   0.2898   0.2921   0.2926   0.2984   0.3033
  0.3180   0.3202   0.3264   0.3343   0.3359   0.3418   0.3553   0.3950
  0.4146   0.4249   0.4263   0.4325   0.4366   0.4402   0.4456   0.4460
  0.4543   0.4607   0.4636   0.4692   0.4820   0.4835   0.4846   0.4937
  0.4957   0.4984   0.5076   0.5115   0.5247   0.5438   0.5452   0.5469
  0.5638   0.5661   0.5688   0.5822   0.5909   0.5926   0.5974   0.6003
  0.6006   0.6071   0.6131   0.6209   0.6352   0.6456   0.6507   0.6583
  0.6605   0.6706   0.6752   0.6910   0.6924   0.6969   0.7094   0.7121
  0.7222   0.7347   0.7690   0.7865   0.7955   0.7973   0.8194   0.8211
  0.8234   0.8311   0.8373   0.8390   0.8405   0.8455   0.8476   0.8485
  0.8580   0.8611   0.8635   0.8689   0.8724   0.8745   0.8802   0.8839
  0.8893   0.9003   0.9023   0.9054   0.9204   0.9217   0.9279   0.9338
  0.9381   0.9457   0.9492   0.9504   0.9547   0.9564   0.9713   0.9739
  0.9818   0.9828   0.9859   0.9936   1.0185   1.0423   1.0517   1.0579
  1.0769   1.0978   1.0986   1.1335   1.1410   1.1618   1.1863   1.1922
  1.2100   1.2135   1.2230   1.2376   1.2427   1.2474   1.2521   1.2571
  1.2846   1.2860   1.2926   1.3206   1.3462   1.3497   1.3712   1.3771
  1.4365   1.4428   1.4731   1.5074   1.5124   1.5407   1.5566   1.5703
  1.5803   1.5930   1.6060   1.6202   1.6226   1.6478   1.6728   1.6954
  1.7246   1.7343   1.7484   1.7536   1.7736   1.8285   1.8512   1.8565
  1.8660   1.8831   1.8873   1.9091   1.9144   1.9375   1.9462   1.9578
  1.9584   1.9769   2.0232   2.0376   2.0384   2.0701   2.0874   2.1096
  2.1179   2.1429   2.1792   2.1996   2.2353   2.2429   2.2587   2.2615
  2.2633   2.2866   2.2875   2.2944   2.3194   2.3249   2.3271   2.3720
  2.3892   2.4056   2.4080   2.4280   2.4304   2.4583   2.4772   2.5030
  2.5216   2.5379   2.5383   2.5442   2.5640   2.5904   2.5991   2.6269
  2.6307   2.6489   2.6590   2.6778   2.7291   2.7352   2.7363   2.7476
  2.7530   2.7791   2.7809   2.7902   2.8090   2.8226   2.8413   2.8823
  2.9169   2.9379   2.9665   3.0458   3.0612   3.0764   3.1039   3.1225
  3.1414   3.1680   3.1973   3.2122   3.2210   3.2621   3.3424   3.3668
  3.3730   3.5017   3.5570   3.5589   3.7106   3.7224   3.7623   3.8225
  3.8941   3.9929   4.0952   4.0964   4.3844   4.7928   4.8287   9.7391
  9.7666   9.7703   9.7878   9.8139   9.8202  23.3237  23.5360  23.7812
 23.8628  23.8641  23.9054  23.9471  23.9790  24.0461  24.0531  24.0842
 24.1354  25.7994  25.8078  25.8220  25.8302  25.9102  25.9211  26.0883
 26.1048  26.1616  26.1816  26.1999  26.2829  26.5371  26.5899  26.6049
 26.6477  26.7332  26.9250 215.7310 215.7574 215.7638 215.7830 215.8170
215.8226
 --------------------------------------------------------------

          Ground-State Mulliken Net Atomic Charges

     Atom                 Charge (a.u.)
  ----------------------------------------
      1 C                    -0.452119
      2 C                    -0.671460
      3 Cl                    0.683233
      4 C                     0.393953
      5 Cl                    0.474763
      6 C                    -1.445510
      7 H                     0.217367
      8 C                     0.400216
      9 Cl                    0.474515
     10 C                    -0.674826
     11 Cl                    0.684888
     12 C                     0.159726
     13 C                    -0.759523
     14 H                     0.212435
     15 C                     0.303204
     16 Cl                    0.488658
     17 C                    -0.933464
     18 H                     0.202856
     19 C                     0.300649
     20 Cl                    0.488715
     21 C                    -0.761521
     22 H                     0.213245
  ----------------------------------------
  Sum of atomic charges =     0.000000

 -----------------------------------------------------------------
                    Cartesian Multipole Moments
 -----------------------------------------------------------------
    Charge (ESU x 10^10)
                -0.0000
    Dipole Moment (Debye)
         X      -0.9539      Y       0.0215      Z       0.5691
       Tot       1.1110
    Quadrupole Moments (Debye-Ang)
        XX    -144.7638     XY      -0.3134     YY    -146.6856
        XZ      -2.7311     YZ      -0.3884     ZZ    -147.6870
    Octopole Moments (Debye-Ang^2)
       XXX    -248.4445    XXY       4.2878    XYY     -85.3385
       YYY       5.6808    XXZ      52.3470    XYZ       1.3518
       YYZ      50.8191    XZZ     -83.0370    YZZ      -0.7253
       ZZZ     145.6234
    Hexadecapole Moments (Debye-Ang^3)
      XXXX   -6075.2750   XXXY     192.4672   XXYY   -1224.7860
      XYYY     176.4838   YYYY    -978.1534   XXXZ     841.2443
      XXYZ      68.0757   XYYZ     322.7799   YYYZ     172.4952
      XXZZ   -1679.1690   XYZZ      53.2944   YYZZ    -879.3384
      XZZZ     919.5230   YZZZ     198.0929   ZZZZ   -4203.6544
 -----------------------------------------------------------------
 Calculating analytic gradient of the SCF energy
 Gradient of SCF Energy
            1           2           3           4           5           6
    1  -0.0048822  -0.0072570   0.0006321   0.0003309   0.0044028   0.0040187
    2   0.0001767  -0.0029149  -0.0004606  -0.0003912   0.0004119  -0.0000913
    3   0.0028168  -0.0005572   0.0025766  -0.0066326   0.0024446  -0.0023242
            7           8           9          10          11          12
    1  -0.0007168   0.0062025  -0.0000798  -0.0029094  -0.0019305  -0.0043467
    2  -0.0000279   0.0003637  -0.0005758   0.0029746   0.0007409  -0.0000482
    3   0.0004106   0.0028631  -0.0049771   0.0065706  -0.0018507   0.0028555
           13          14          15          16          17          18
    1   0.0044664  -0.0007682   0.0045966  -0.0000374  -0.0090157   0.0004700
    2   0.0077622   0.0001905  -0.0023293  -0.0003624   0.0002585   0.0000214
    3  -0.0038056  -0.0005171   0.0002059   0.0003920   0.0052497  -0.0002676
           19          20          21          22
    1   0.0019973  -0.0002697   0.0050210   0.0000754
    2   0.0020298   0.0004750  -0.0079246  -0.0002789
    3  -0.0041276  -0.0001760  -0.0020438   0.0008942
 Max gradient component =       9.016E-03
 RMS gradient           =       3.280E-03
 Gradient time:  CPU 256.44 s  wall 256.69 s
 Geometry Optimization Parameters
   NAtoms,    NIC,     NZ,  NCons,   NDum,   NFix, NCnnct, MaxDiis
       22     155      22       0       0       0       0       0

 Cartesian Hessian Update
 Hessian updated using BFGS update


** GEOMETRY OPTIMIZATION IN DELOCALIZED INTERNAL COORDINATES **
   Searching for a Minimum

   Optimization Cycle:   2

                       Coordinates (Angstroms)
     ATOM                X               Y               Z
      1  C         0.0065829234   -0.0000116953   -0.0024301053
      2  C        -0.0049148703    0.0706785760    1.4030776998
      3  Cl        1.4896874680    0.2102273611    2.3093221047
      4  C        -1.2040140136    0.0988689186    2.1094616900
      5  Cl       -1.2002150451    0.2109767319    3.8571752374
      6  C        -2.4161140284    0.0539612582    1.4415305909
      7  H        -3.3453236029    0.0746708294    1.9955465803
      8  C        -2.4291454818   -0.0176482409    0.0588595662
      9  Cl       -3.9674917993   -0.0956773287   -0.7744139394
     10  C        -1.2372051200   -0.0427035938   -0.6595299345
     11  Cl       -1.3280937883   -0.2134341773   -2.4023321989
     12  C         1.2921444339   -0.0287347179   -0.7699865652
     13  C         2.2915836699   -0.9586035480   -0.4655895808
     14  H         2.1307999991   -1.6888951316    0.3145255227
     15  C         3.4798525084   -0.9828298118   -1.1818189943
     16  Cl        4.7046820980   -2.1727188595   -0.7839811359
     17  C         3.7059964302   -0.0828729236   -2.2134604603
     18  H         4.6349488845   -0.1038377519   -2.7689376629
     19  C         2.7204524483    0.8444190527   -2.5204261408
     20  Cl        2.9872975376    2.0013941843   -3.8105359378
     21  C         1.5274027723    0.8732870992   -1.8125372576
     22  H         0.7882155441    1.6234489062   -2.0544266862
   Point Group: c1    Number of degrees of freedom:    60


   Energy is  -3221.129225450

 Hessian updated using BFGS update

 52 Hessian modes will be used to form the next step
  Hessian Eigenvalues:
     0.018184    0.019215    0.019218    0.023206    0.023207    0.023561
     0.023677    0.023681    0.023930    0.023938    0.024090    0.024090
     0.024114    0.024114    0.024129    0.024136    0.024143    0.024143
     0.034400    0.159952    0.159986    0.160000    0.160006    0.213451
     0.234780    0.234791    0.236265    0.242038    0.249947    0.249991
     0.249992    0.249993    0.249995    0.250000    0.299800    0.300231
     0.308744    0.352967    0.356582    0.365496    0.428743    0.432122
     0.434585    0.461522    0.467799    0.467850    0.468954    0.472847
     0.478204    0.478204    0.479137    0.558498

 Minimum search - taking simple RFO step
 Searching for Lamda that Minimizes Along All modes
 Value Taken    Lamda =  -0.00522309
 Calculated Step too Large.  Step scaled by  0.893009
 Step Taken.  Stepsize is  0.300000

                             Maximum     Tolerance    Cnvgd?
         Gradient           0.014523      0.000300      NO
         Displacement       0.234048      0.001200      NO
         Energy change     -0.007957      0.000001      NO


 New Cartesian Coordinates Obtained by Inverse Iteration

 Displacement from previous Coordinates is:  1.025938
 ----------------------------------------------------------------
             Standard Nuclear Orientation (Angstroms)
    I     Atom           X                Y                Z
 ----------------------------------------------------------------
    1      C       0.0124552292    -0.0003574609    -0.0068597083
    2      C       0.0081882789     0.1481613995     1.3922801271
    3      Cl      1.5199991529     0.3688511827     2.2458493652
    4      C      -1.1973761168     0.1727588603     2.1037183382
    5      Cl     -1.2443472800     0.3638770579     3.8401324256
    6      C      -2.4072973417     0.0553530014     1.4360512941
    7      H      -3.3353009740     0.0777520604     1.9898806876
    8      C      -2.4245463167    -0.0918119592     0.0572343430
    9      Cl     -3.9802002715    -0.2464077783    -0.7236847709
   10      C      -1.2253634795    -0.1229347903    -0.6647446462
   11      Cl     -1.2655137739    -0.3883085854    -2.3940915927
   12      C       1.2912403715    -0.0280216260    -0.7704410320
   13      C       2.2447090807    -1.0183809918    -0.5133503737
   14      H       2.0594346804    -1.7820926686     0.2304481117
   15      C       3.4307447774    -1.0356939409    -1.2358565354
   16      Cl      4.6124359829    -2.2903312502    -0.9156948837
   17      C       3.7025213854    -0.0816928542    -2.2102625979
   18      H       4.6304804158    -0.1033539436    -2.7657612546
   19      C       2.7479211258     0.9003014165    -2.4516075302
   20      Cl      3.0638584495     2.1194225661    -3.6707466960
   21      C       1.5500899019     0.9362868120    -1.7496648588
   22      H       0.8329956901     1.7205886298    -1.9537358200
 ----------------------------------------------------------------
 Nuclear Repulsion Energy =        2000.33383459 hartrees
 There are       89 alpha and       89 beta electrons
 Applying Cartesian multipole field
    Component          Value
    ---------          -----
     (2,0,0)        1.00000E-11
     (0,2,0)        2.00000E-11
     (0,0,2)       -3.00000E-11
 Nucleus-field energy     =    -0.0000000318 hartrees
 Requested basis set is 6-311++G(d,p)
 There are 170 shells and 472 basis functions
 A cutoff of  1.0D-15 yielded  10870 shell pairs
 There are     91793 function pairs (     98604 Cartesian)
 Smallest overlap matrix eigenvalue = 2.09E-07
 Linear dependence detected in AO basis
 Number of orthogonalized atomic orbitals = 466
 Maximum deviation from orthogonality = 4.255E-10
 Guess from superposition of atomic densities
 Warning:  Energy on first SCF cycle will be non-variational
 SAD guess density has 178.000000 electrons

 -----------------------------------------------------------------------
  General SCF calculation program by
  Eric Jon Sundstrom, Paul Horn, Yuezhi Mao, Dmitri Zuev, Alec White,
  David Stuck, Shaama M.S., Shane Yost, Joonho Lee, David Small,
  Daniel Levine, Susi Lehtola, Hugh Burton, Evgeny Epifanovsky,
  Bang C. Huynh
 -----------------------------------------------------------------------
 Exchange:     0.2000 Hartree-Fock + 0.0800 Slater + 0.7200 B88
 Correlation:  0.1900 VWN1RPA + 0.8100 LYP
 Using SG-1 standard quadrature grid
 A restricted SCF calculation will be
 performed using DIIS
 SCF converges when DIIS error is below 1.0e-08
 ---------------------------------------
  Cycle       Energy         DIIS error
 ---------------------------------------
    1   -3225.3369779859      2.83e-02  
    2   -3221.0050585884      2.15e-03  
    3   -3220.9450431281      2.54e-03  
    4   -3221.1258168973      4.62e-04  
    5   -3221.1307129633      2.16e-04  
    6   -3221.1317386739      1.08e-04  
    7   -3221.1320627190      2.48e-05  
    8   -3221.1320774012      8.61e-06  
    9   -3221.1320793902      2.14e-06  
   10   -3221.1320795037      8.48e-07  
   11   -3221.1320795226      1.29e-07  
   12   -3221.1320795231      5.39e-08  
   13   -3221.1320795231      1.84e-08  
   14   -3221.1320795229      4.24e-09  Convergence criterion met
 ---------------------------------------
 SCF time:   CPU 703.23s  wall 703.00s 
 SCF   energy in the final basis set =    -3221.1320795229
 Total energy in the final basis set =    -3221.1320795229

 --------------------------------------------------------------

                    Orbital Energies (a.u.)
 --------------------------------------------------------------

 Alpha MOs
 -- Occupied --
********-101.5821-101.5810-101.5809-101.5709-101.5708 -10.2827 -10.2826
-10.2804 -10.2804 -10.2641 -10.2640 -10.2487 -10.2307 -10.2297 -10.2149
-10.2122 -10.2122  -9.4966  -9.4966  -9.4957  -9.4956  -9.4855  -9.4854
 -7.2615  -7.2613  -7.2607  -7.2604  -7.2514  -7.2514  -7.2508  -7.2508
 -7.2506  -7.2505  -7.2502  -7.2501  -7.2498  -7.2497  -7.2402  -7.2402
 -7.2399  -7.2398  -0.9629  -0.9301  -0.9230  -0.8968  -0.8920  -0.8799
 -0.8553  -0.8418  -0.7992  -0.7632  -0.7593  -0.7460  -0.6835  -0.6339
 -0.6222  -0.6215  -0.5530  -0.5518  -0.5378  -0.5171  -0.5024  -0.4824
 -0.4723  -0.4678  -0.4635  -0.4570  -0.4377  -0.4374  -0.4247  -0.4122
 -0.4044  -0.4016  -0.3810  -0.3807  -0.3646  -0.3589  -0.3541  -0.3454
 -0.3379  -0.3360  -0.3330  -0.3304  -0.3252  -0.2948  -0.2722  -0.2705
 -0.2675
 -- Virtual --
 -0.0779  -0.0625  -0.0486  -0.0442  -0.0412  -0.0159  -0.0129  -0.0096
 -0.0006   0.0093   0.0117   0.0149   0.0172   0.0225   0.0272   0.0410
  0.0418   0.0467   0.0540   0.0557   0.0581   0.0679   0.0704   0.0769
  0.0778   0.0790   0.0853   0.0884   0.0940   0.0967   0.0988   0.1046
  0.1056   0.1063   0.1105   0.1127   0.1175   0.1201   0.1208   0.1228
  0.1243   0.1279   0.1307   0.1316   0.1381   0.1393   0.1429   0.1438
  0.1479   0.1488   0.1511   0.1550   0.1699   0.1756   0.1791   0.1794
  0.1890   0.1902   0.1926   0.1991   0.2013   0.2087   0.2115   0.2146
  0.2159   0.2163   0.2247   0.2289   0.2328   0.2350   0.2405   0.2485
  0.2565   0.2570   0.2631   0.2637   0.2647   0.2663   0.2717   0.2718
  0.2760   0.2809   0.2821   0.2845   0.2856   0.2919   0.2994   0.3023
  0.3126   0.3175   0.3262   0.3354   0.3373   0.3405   0.3569   0.3931
  0.4139   0.4238   0.4277   0.4357   0.4365   0.4379   0.4450   0.4466
  0.4554   0.4651   0.4667   0.4680   0.4770   0.4837   0.4879   0.4923
  0.4928   0.4985   0.5059   0.5073   0.5266   0.5445   0.5468   0.5517
  0.5624   0.5678   0.5692   0.5845   0.5910   0.5954   0.5978   0.6038
  0.6049   0.6088   0.6164   0.6171   0.6318   0.6505   0.6540   0.6621
  0.6626   0.6692   0.6741   0.6859   0.6903   0.6926   0.7017   0.7138
  0.7217   0.7348   0.7681   0.7898   0.7927   0.7964   0.8232   0.8257
  0.8319   0.8330   0.8370   0.8411   0.8419   0.8432   0.8459   0.8476
  0.8575   0.8607   0.8628   0.8637   0.8679   0.8723   0.8805   0.8869
  0.8954   0.8978   0.9035   0.9047   0.9160   0.9222   0.9281   0.9317
  0.9400   0.9443   0.9471   0.9504   0.9553   0.9587   0.9736   0.9748
  0.9790   0.9833   0.9889   0.9953   1.0152   1.0386   1.0536   1.0546
  1.0794   1.0916   1.0986   1.1365   1.1391   1.1589   1.1848   1.1884
  1.2151   1.2160   1.2221   1.2372   1.2489   1.2507   1.2540   1.2605
  1.2816   1.2879   1.2937   1.3208   1.3450   1.3581   1.3704   1.3828
  1.4356   1.4397   1.4759   1.5047   1.5217   1.5437   1.5590   1.5709
  1.5837   1.5865   1.6005   1.6144   1.6225   1.6577   1.6704   1.6941
  1.7276   1.7323   1.7466   1.7532   1.7770   1.8210   1.8521   1.8571
  1.8609   1.8828   1.8881   1.9119   1.9179   1.9376   1.9444   1.9539
  1.9591   1.9782   2.0228   2.0359   2.0388   2.0656   2.0833   2.1120
  2.1184   2.1411   2.1756   2.2024   2.2337   2.2417   2.2528   2.2641
  2.2673   2.2756   2.2891   2.2932   2.3153   2.3276   2.3317   2.3681
  2.3845   2.4093   2.4114   2.4271   2.4443   2.4560   2.4700   2.4965
  2.5223   2.5337   2.5367   2.5438   2.5618   2.5915   2.6007   2.6302
  2.6321   2.6565   2.6676   2.6782   2.7159   2.7284   2.7354   2.7478
  2.7480   2.7767   2.7784   2.7842   2.7948   2.8185   2.8410   2.8760
  2.9134   2.9487   2.9736   3.0411   3.0616   3.0742   3.1062   3.1167
  3.1435   3.1706   3.2007   3.2181   3.2184   3.2565   3.3407   3.3611
  3.3710   3.5059   3.5539   3.5657   3.7152   3.7217   3.7673   3.8108
  3.8885   3.9968   4.0945   4.1001   4.3624   4.7920   4.8285   9.7474
  9.7673   9.7771   9.7881   9.8084   9.8218  23.3321  23.5445  23.7812
 23.8519  23.8593  23.9048  23.9255  23.9806  24.0408  24.0501  24.0754
 24.1337  25.7961  25.8034  25.8211  25.8294  25.9101  25.9143  26.0972
 26.1112  26.1429  26.1694  26.1878  26.3014  26.5345  26.5744  26.6063
 26.6294  26.7374  26.9336 215.7399 215.7580 215.7715 215.7833 215.8106
215.8240
 --------------------------------------------------------------

          Ground-State Mulliken Net Atomic Charges

     Atom                 Charge (a.u.)
  ----------------------------------------
      1 C                    -0.367670
      2 C                    -0.549371
      3 Cl                    0.654774
      4 C                     0.262489
      5 Cl                    0.476372
      6 C                    -1.498885
      7 H                     0.219395
      8 C                     0.260382
      9 Cl                    0.476551
     10 C                    -0.550053
     11 Cl                    0.655118
     12 C                     0.172605
     13 C                    -0.751907
     14 H                     0.214848
     15 C                     0.298576
     16 Cl                    0.477800
     17 C                    -0.861529
     18 H                     0.198601
     19 C                     0.300244
     20 Cl                    0.477444
     21 C                    -0.781526
     22 H                     0.215743
  ----------------------------------------
  Sum of atomic charges =     0.000000

 -----------------------------------------------------------------
                    Cartesian Multipole Moments
 -----------------------------------------------------------------
    Charge (ESU x 10^10)
                -0.0000
    Dipole Moment (Debye)
         X      -0.9423      Y       0.0258      Z       0.5634
       Tot       1.0982
    Quadrupole Moments (Debye-Ang)
        XX    -144.6964     XY      -0.4215     YY    -146.6950
        XZ      -2.8852     YZ      -0.5482     ZZ    -147.7895
    Octopole Moments (Debye-Ang^2)
       XXX    -249.1497    XXY       4.7830    XYY     -86.1328
       YYY       6.1223    XXZ      52.9403    XYZ       1.5216
       YYZ      51.2742    XZZ     -83.3123    YZZ      -0.9686
       ZZZ     145.6975
    Hexadecapole Moments (Debye-Ang^3)
      XXXX   -6030.3365   XXXY     151.9292   XXYY   -1240.9995
      XYYY     131.4765   YYYY   -1097.1556   XXXZ     873.8808
      XXYZ      46.7718   XYYZ     335.4809   YYYZ      99.5495
      XXZZ   -1655.1503   XYZZ      39.9666   YYZZ    -879.8868
      XZZZ     945.3272   YZZZ     134.0118   ZZZZ   -4087.0923
 -----------------------------------------------------------------
 Calculating analytic gradient of the SCF energy
 Gradient of SCF Energy
            1           2           3           4           5           6
    1   0.0016288  -0.0010262   0.0023622  -0.0011462  -0.0009737  -0.0004697
    2   0.0000554  -0.0021434  -0.0002936  -0.0003030   0.0001540   0.0000358
    3  -0.0008233  -0.0017516  -0.0008389  -0.0015324   0.0012824   0.0002633
            7           8           9          10          11          12
    1  -0.0001240   0.0008314  -0.0015561   0.0009091   0.0017419  -0.0040567
    2  -0.0000573   0.0002453  -0.0000842   0.0021922   0.0000638   0.0000714
    3   0.0000798   0.0018409   0.0001572   0.0017018  -0.0017342   0.0024593
           13          14          15          16          17          18
    1   0.0022148  -0.0001327   0.0014516  -0.0005291  -0.0021931   0.0003741
    2   0.0029504  -0.0006288  -0.0013813   0.0003836   0.0000284  -0.0000187
    3   0.0003532   0.0000789   0.0006083  -0.0000572   0.0012301  -0.0002116
           19          20          21          22
    1   0.0002745  -0.0003139   0.0008395  -0.0001064
    2   0.0014835  -0.0003914  -0.0030135   0.0006513
    3  -0.0015885   0.0005259  -0.0020982   0.0000549
 Max gradient component =       4.057E-03
 RMS gradient           =       1.316E-03
 Gradient time:  CPU 257.08 s  wall 257.10 s
 Geometry Optimization Parameters
   NAtoms,    NIC,     NZ,  NCons,   NDum,   NFix, NCnnct, MaxDiis
       22     155      22       0       0       0       0       0

 Cartesian Hessian Update
 Hessian updated using BFGS update


** GEOMETRY OPTIMIZATION IN DELOCALIZED INTERNAL COORDINATES **
   Searching for a Minimum

   Optimization Cycle:   3

                       Coordinates (Angstroms)
     ATOM                X               Y               Z
      1  C         0.0124552292   -0.0003574609   -0.0068597083
      2  C         0.0081882789    0.1481613995    1.3922801271
      3  Cl        1.5199991529    0.3688511827    2.2458493652
      4  C        -1.1973761168    0.1727588603    2.1037183382
      5  Cl       -1.2443472800    0.3638770579    3.8401324256
      6  C        -2.4072973417    0.0553530014    1.4360512941
      7  H        -3.3353009740    0.0777520604    1.9898806876
      8  C        -2.4245463167   -0.0918119592    0.0572343430
      9  Cl       -3.9802002715   -0.2464077783   -0.7236847709
     10  C        -1.2253634795   -0.1229347903   -0.6647446462
     11  Cl       -1.2655137739   -0.3883085854   -2.3940915927
     12  C         1.2912403715   -0.0280216260   -0.7704410320
     13  C         2.2447090807   -1.0183809918   -0.5133503737
     14  H         2.0594346804   -1.7820926686    0.2304481117
     15  C         3.4307447774   -1.0356939409   -1.2358565354
     16  Cl        4.6124359829   -2.2903312502   -0.9156948837
     17  C         3.7025213854   -0.0816928542   -2.2102625979
     18  H         4.6304804158   -0.1033539436   -2.7657612546
     19  C         2.7479211258    0.9003014165   -2.4516075302
     20  Cl        3.0638584495    2.1194225661   -3.6707466960
     21  C         1.5500899019    0.9362868120   -1.7496648588
     22  H         0.8329956901    1.7205886298   -1.9537358200
   Point Group: c1    Number of degrees of freedom:    60


   Energy is  -3221.132079523

 Hessian updated using BFGS update

 54 Hessian modes will be used to form the next step
  Hessian Eigenvalues:
     0.014338    0.019217    0.019218    0.023206    0.023216    0.023452
     0.023677    0.023693    0.023927    0.023938    0.024089    0.024090
     0.024114    0.024114    0.024134    0.024136    0.024143    0.024156
     0.032362    0.159970    0.159999    0.160000    0.160857    0.207635
     0.234788    0.234800    0.236348    0.249061    0.249948    0.249991
     0.249993    0.250000    0.250000    0.262233    0.298416    0.300922
     0.302383    0.316218    0.354986    0.356498    0.356703    0.382859
     0.427950    0.432122    0.434586    0.465712    0.467802    0.467865
     0.472195    0.476419    0.478204    0.478204    0.482418    0.608044

 Minimum search - taking simple RFO step
 Searching for Lamda that Minimizes Along All modes
 Value Taken    Lamda =  -0.00151180
 Step Taken.  Stepsize is  0.275338

                             Maximum     Tolerance    Cnvgd?
         Gradient           0.006640      0.000300      NO
         Displacement       0.206888      0.001200      NO
         Energy change     -0.002854      0.000001      NO


 New Cartesian Coordinates Obtained by Inverse Iteration

 Displacement from previous Coordinates is:  0.891077
 ----------------------------------------------------------------
             Standard Nuclear Orientation (Angstroms)
    I     Atom           X                Y                Z
 ----------------------------------------------------------------
    1      C       0.0121459386    -0.0040316144    -0.0069266230
    2      C       0.0106464917     0.2197492725     1.3798656686
    3      Cl      1.5204367355     0.5022627798     2.2090787506
    4      C      -1.1911615860     0.2423836419     2.0928653909
    5      Cl     -1.2323397518     0.5092271427     3.8162718091
    6      C      -2.3983374937     0.0569660708     1.4303408775
    7      H      -3.3261122221     0.0828962966     1.9837037267
    8      C      -2.4151189629    -0.1611693163     0.0582500496
    9      Cl     -3.9606283137    -0.3868803734    -0.7185638832
   10      C      -1.2161630601    -0.1994244470    -0.6594304218
   11      Cl     -1.2371411499    -0.5250948219    -2.3739000006
   12      C       1.2889635399    -0.0307019901    -0.7704647723
   13      C       2.1998145147    -1.0688427543    -0.5647193622
   14      H       1.9897012859    -1.8546046005     0.1495963696
   15      C       3.3867022866    -1.0797075836    -1.2872971413
   16      Cl      4.5323367949    -2.3844263294    -1.0345572267
   17      C       3.6954963438    -0.0799063055    -2.2046517525
   18      H       4.6230505158    -0.0993079769    -2.7588679663
   19      C       2.7717894642     0.9448918404    -2.3879961207
   20      Cl      3.1318477171     2.2170617963    -3.5413929156
   21      C       1.5723769182     0.9835070715    -1.6871805461
   22      H       0.8688229613     1.7891173380    -1.8549315182
 ----------------------------------------------------------------
 Nuclear Repulsion Energy =        2001.83632575 hartrees
 There are       89 alpha and       89 beta electrons
 Applying Cartesian multipole field
    Component          Value
    ---------          -----
     (2,0,0)        1.00000E-11
     (0,2,0)        2.00000E-11
     (0,0,2)       -3.00000E-11
 Nucleus-field energy     =    -0.0000000280 hartrees
 Requested basis set is 6-311++G(d,p)
 There are 170 shells and 472 basis functions
 A cutoff of  1.0D-15 yielded  10863 shell pairs
 There are     91763 function pairs (     98570 Cartesian)
 Smallest overlap matrix eigenvalue = 2.11E-07
 Linear dependence detected in AO basis
 Number of orthogonalized atomic orbitals = 467
 Maximum deviation from orthogonality = 6.367E-10
 Guess from superposition of atomic densities
 Warning:  Energy on first SCF cycle will be non-variational
 SAD guess density has 178.000000 electrons

 -----------------------------------------------------------------------
  General SCF calculation program by
  Eric Jon Sundstrom, Paul Horn, Yuezhi Mao, Dmitri Zuev, Alec White,
  David Stuck, Shaama M.S., Shane Yost, Joonho Lee, David Small,
  Daniel Levine, Susi Lehtola, Hugh Burton, Evgeny Epifanovsky,
  Bang C. Huynh
 -----------------------------------------------------------------------
 Exchange:     0.2000 Hartree-Fock + 0.0800 Slater + 0.7200 B88
 Correlation:  0.1900 VWN1RPA + 0.8100 LYP
 Using SG-1 standard quadrature grid
 A restricted SCF calculation will be
 performed using DIIS
 SCF converges when DIIS error is below 1.0e-08
 ---------------------------------------
  Cycle       Energy         DIIS error
 ---------------------------------------
    1   -3225.3534649412      2.82e-02  
    2   -3221.0059491011      2.14e-03  
    3   -3220.9450451159      2.54e-03  
    4   -3221.1262000387      4.85e-04  
    5   -3221.1314913709      2.41e-04  
    6   -3221.1328640947      1.07e-04  
    7   -3221.1331819776      2.47e-05  
    8   -3221.1331966806      8.61e-06  
    9   -3221.1331986942      2.10e-06  
   10   -3221.1331988026      8.42e-07  
   11   -3221.1331988207      1.27e-07  
   12   -3221.1331988210      5.38e-08  
   13   -3221.1331988209      1.87e-08  
   14   -3221.1331988211      4.99e-09  Convergence criterion met
 ---------------------------------------
 SCF time:   CPU 709.81s  wall 710.00s 
 SCF   energy in the final basis set =    -3221.1331988211
 Total energy in the final basis set =    -3221.1331988211

 --------------------------------------------------------------

                    Orbital Energies (a.u.)
 --------------------------------------------------------------

 Alpha MOs
 -- Occupied --
********-101.5821-101.5809-101.5809-101.5707-101.5706 -10.2815 -10.2814
-10.2798 -10.2798 -10.2647 -10.2647 -10.2465 -10.2298 -10.2297 -10.2151
-10.2123 -10.2122  -9.4967  -9.4966  -9.4957  -9.4956  -9.4852  -9.4852
 -7.2616  -7.2614  -7.2606  -7.2604  -7.2515  -7.2514  -7.2509  -7.2508
 -7.2506  -7.2505  -7.2499  -7.2499  -7.2498  -7.2497  -7.2400  -7.2400
 -7.2397  -7.2396  -0.9634  -0.9300  -0.9239  -0.8971  -0.8915  -0.8805
 -0.8556  -0.8417  -0.7989  -0.7624  -0.7596  -0.7463  -0.6834  -0.6325
 -0.6232  -0.6208  -0.5529  -0.5520  -0.5377  -0.5188  -0.5019  -0.4822
 -0.4731  -0.4671  -0.4631  -0.4575  -0.4380  -0.4377  -0.4248  -0.4123
 -0.4039  -0.4023  -0.3806  -0.3799  -0.3649  -0.3589  -0.3535  -0.3449
 -0.3376  -0.3360  -0.3332  -0.3301  -0.3251  -0.2920  -0.2743  -0.2704
 -0.2679
 -- Virtual --
 -0.0739  -0.0619  -0.0478  -0.0452  -0.0440  -0.0162  -0.0118  -0.0098
 -0.0004   0.0102   0.0112   0.0149   0.0167   0.0225   0.0273   0.0410
  0.0415   0.0466   0.0543   0.0555   0.0583   0.0686   0.0687   0.0772
  0.0777   0.0790   0.0840   0.0890   0.0932   0.0965   0.0971   0.1048
  0.1053   0.1054   0.1094   0.1117   0.1169   0.1181   0.1200   0.1231
  0.1252   0.1271   0.1310   0.1313   0.1350   0.1385   0.1421   0.1428
  0.1471   0.1482   0.1508   0.1529   0.1686   0.1759   0.1770   0.1786
  0.1908   0.1920   0.1946   0.1992   0.2004   0.2096   0.2111   0.2120
  0.2160   0.2162   0.2248   0.2269   0.2322   0.2348   0.2406   0.2480
  0.2488   0.2545   0.2598   0.2603   0.2642   0.2649   0.2687   0.2711
  0.2729   0.2812   0.2834   0.2859   0.2873   0.2912   0.2955   0.3001
  0.3071   0.3133   0.3199   0.3230   0.3350   0.3387   0.3421   0.3606
  0.3931   0.4158   0.4239   0.4289   0.4343   0.4378   0.4390   0.4460
  0.4466   0.4554   0.4656   0.4673   0.4691   0.4794   0.4833   0.4928
  0.4951   0.4978   0.4998   0.5032   0.5076   0.5274   0.5461   0.5480
  0.5540   0.5619   0.5687   0.5692   0.5877   0.5940   0.5967   0.5983
  0.6021   0.6089   0.6128   0.6172   0.6231   0.6324   0.6503   0.6555
  0.6641   0.6681   0.6740   0.6778   0.6845   0.6940   0.6997   0.7172
  0.7246   0.7349   0.7661   0.7796   0.7856   0.7934   0.8003   0.8206
  0.8260   0.8349   0.8384   0.8397   0.8410   0.8425   0.8445   0.8476
  0.8523   0.8585   0.8602   0.8618   0.8622   0.8722   0.8749   0.8797
  0.8871   0.8947   0.8970   0.9027   0.9060   0.9098   0.9260   0.9265
  0.9363   0.9406   0.9493   0.9499   0.9528   0.9549   0.9606   0.9724
  0.9739   0.9844   0.9852   0.9978   0.9993   1.0148   1.0414   1.0504
  1.0536   1.0771   1.0941   1.1030   1.1423   1.1434   1.1563   1.1883
  1.1887   1.2165   1.2199   1.2254   1.2369   1.2498   1.2514   1.2636
  1.2672   1.2827   1.2926   1.2953   1.3243   1.3413   1.3657   1.3717
  1.3895   1.4212   1.4440   1.4754   1.5020   1.5332   1.5540   1.5664
  1.5749   1.5780   1.5879   1.5979   1.6124   1.6209   1.6688   1.6709
  1.6910   1.7283   1.7354   1.7428   1.7550   1.7816   1.8201   1.8404
  1.8538   1.8665   1.8818   1.8965   1.9133   1.9216   1.9431   1.9446
  1.9546   1.9614   1.9845   2.0207   2.0339   2.0421   2.0666   2.0863
  2.1163   2.1184   2.1360   2.1779   2.2077   2.2330   2.2474   2.2489
  2.2674   2.2685   2.2712   2.2900   2.2920   2.3124   2.3309   2.3347
  2.3718   2.3901   2.4093   2.4157   2.4250   2.4502   2.4592   2.4775
  2.4945   2.5224   2.5355   2.5365   2.5501   2.5604   2.6033   2.6042
  2.6326   2.6352   2.6611   2.6780   2.6843   2.7021   2.7302   2.7407
  2.7469   2.7472   2.7750   2.7782   2.7847   2.8172   2.8267   2.8427
  2.8714   2.9113   2.9571   2.9793   3.0500   3.0648   3.0774   3.1071
  3.1204   3.1471   3.1708   3.2126   3.2160   3.2332   3.2559   3.3441
  3.3586   3.3720   3.5091   3.5585   3.5737   3.7119   3.7360   3.7742
  3.8077   3.8927   4.0006   4.0957   4.1045   4.3495   4.7960   4.8260
  9.7526   9.7698   9.7780   9.7873   9.8119   9.8226  23.3370  23.5497
 23.7804  23.8572  23.8596  23.9098  23.9298  23.9871  24.0401  24.0526
 24.0709  24.1402  25.7950  25.8021  25.8226  25.8295  25.9132  25.9163
 26.1014  26.1119  26.1520  26.1616  26.2010  26.3041  26.5357  26.5851
 26.6048  26.6618  26.7529  26.9788 215.7458 215.7614 215.7723 215.7822
215.8149 215.8251
 --------------------------------------------------------------

          Ground-State Mulliken Net Atomic Charges

     Atom                 Charge (a.u.)
  ----------------------------------------
      1 C                    -0.257505
      2 C                    -0.417060
      3 Cl                    0.653861
      4 C                     0.034681
      5 Cl                    0.497542
      6 C                    -1.309001
      7 H                     0.227111
      8 C                     0.020223
      9 Cl                    0.497439
     10 C                    -0.390074
     11 Cl                    0.652971
     12 C                    -0.214353
     13 C                    -0.435669
     14 H                     0.227106
     15 C                     0.009491
     16 Cl                    0.519532
     17 C                    -0.805409
     18 H                     0.227872
     19 C                     0.011066
     20 Cl                    0.521571
     21 C                    -0.499745
     22 H                     0.228351
  ----------------------------------------
  Sum of atomic charges =     0.000000

 -----------------------------------------------------------------
                    Cartesian Multipole Moments
 -----------------------------------------------------------------
    Charge (ESU x 10^10)
                 0.0000
    Dipole Moment (Debye)
         X      -0.9616      Y       0.0270      Z       0.5742
       Tot       1.1203
    Quadrupole Moments (Debye-Ang)
        XX    -144.7467     XY      -0.4921     YY    -146.7180
        XZ      -2.7712     YZ      -0.6530     ZZ    -147.7209
    Octopole Moments (Debye-Ang^2)
       XXX    -250.5404    XXY       5.0163    XYY     -87.1628
       YYY       6.0922    XXZ      53.0876    XYZ       1.5952
       YYZ      51.8679    XZZ     -83.7791    YZZ      -1.1262
       ZZZ     146.5932
    Hexadecapole Moments (Debye-Ang^3)
      XXXX   -5970.5209   XXXY     114.0113   XXYY   -1252.1081
      XYYY      90.5651   YYYY   -1213.0022   XXXZ     890.4449
      XXYZ      26.4145   XYYZ     341.4993   YYYZ      32.5113
      XXZZ   -1628.9417   XYZZ      28.0435   YYZZ    -882.3734
      XZZZ     959.9540   YZZZ      73.2768   ZZZZ   -3983.2210
 -----------------------------------------------------------------
 Calculating analytic gradient of the SCF energy
 Gradient of SCF Energy
            1           2           3           4           5           6
    1   0.0016895  -0.0008424   0.0006114   0.0016834  -0.0000723  -0.0009814
    2  -0.0001277  -0.0003332  -0.0006474   0.0000368  -0.0000675   0.0000180
    3  -0.0009292  -0.0005833  -0.0009541   0.0000169   0.0002262   0.0005290
            7           8           9          10          11          12
    1   0.0002005   0.0007237  -0.0002431   0.0001314   0.0012994  -0.0018941
    2  -0.0000143  -0.0001684   0.0001341   0.0004498   0.0004861   0.0002181
    3  -0.0001038  -0.0013670  -0.0000384   0.0009146  -0.0000443   0.0008644
           13          14          15          16          17          18
    1  -0.0002184  -0.0001223  -0.0003341  -0.0001646   0.0008829  -0.0001031
    2   0.0005298  -0.0003135  -0.0002702   0.0001781  -0.0000166  -0.0000091
    3   0.0009688   0.0007691   0.0003126   0.0000230  -0.0004119   0.0000600
           19          20          21          22
    1  -0.0004165  -0.0001396  -0.0008835  -0.0008068
    2   0.0004142  -0.0002319  -0.0006720   0.0004068
    3  -0.0000290   0.0001744  -0.0001134  -0.0002847
 Max gradient component =       1.894E-03
 RMS gradient           =       6.339E-04
 Gradient time:  CPU 259.84 s  wall 259.85 s
 Geometry Optimization Parameters
   NAtoms,    NIC,     NZ,  NCons,   NDum,   NFix, NCnnct, MaxDiis
       22     155      22       0       0       0       0       0

 Cartesian Hessian Update
 Hessian updated using BFGS update


** GEOMETRY OPTIMIZATION IN DELOCALIZED INTERNAL COORDINATES **
   Searching for a Minimum

   Optimization Cycle:   4

                       Coordinates (Angstroms)
     ATOM                X               Y               Z
      1  C         0.0121459386   -0.0040316144   -0.0069266230
      2  C         0.0106464917    0.2197492725    1.3798656686
      3  Cl        1.5204367355    0.5022627798    2.2090787506
      4  C        -1.1911615860    0.2423836419    2.0928653909
      5  Cl       -1.2323397518    0.5092271427    3.8162718091
      6  C        -2.3983374937    0.0569660708    1.4303408775
      7  H        -3.3261122221    0.0828962966    1.9837037267
      8  C        -2.4151189629   -0.1611693163    0.0582500496
      9  Cl       -3.9606283137   -0.3868803734   -0.7185638832
     10  C        -1.2161630601   -0.1994244470   -0.6594304218
     11  Cl       -1.2371411499   -0.5250948219   -2.3739000006
     12  C         1.2889635399   -0.0307019901   -0.7704647723
     13  C         2.1998145147   -1.0688427543   -0.5647193622
     14  H         1.9897012859   -1.8546046005    0.1495963696
     15  C         3.3867022866   -1.0797075836   -1.2872971413
     16  Cl        4.5323367949   -2.3844263294   -1.0345572267
     17  C         3.6954963438   -0.0799063055   -2.2046517525
     18  H         4.6230505158   -0.0993079769   -2.7588679663
     19  C         2.7717894642    0.9448918404   -2.3879961207
     20  Cl        3.1318477171    2.2170617963   -3.5413929156
     21  C         1.5723769182    0.9835070715   -1.6871805461
     22  H         0.8688229613    1.7891173380   -1.8549315182
   Point Group: c1    Number of degrees of freedom:    60


   Energy is  -3221.133198821

 Hessian updated using BFGS update

 58 Hessian modes will be used to form the next step
  Hessian Eigenvalues:
     0.008833    0.019216    0.019226    0.023210    0.023218    0.023564
     0.023677    0.023692    0.023931    0.024000    0.024089    0.024090
     0.024114    0.024115    0.024135    0.024142    0.024149    0.024359
     0.030455    0.159970    0.159998    0.160000    0.160886    0.208412
     0.234795    0.234818    0.236577    0.249052    0.249963    0.249992
     0.249993    0.249994    0.250000    0.250000    0.250083    0.268289
     0.297619    0.301031    0.301063    0.302286    0.326097    0.354680
     0.356641    0.356675    0.356726    0.377430    0.427579    0.432122
     0.434586    0.465760    0.467802    0.467875    0.472254    0.478175
     0.478204    0.478302    0.521730    0.573044

 Minimum search - taking simple RFO step
 Searching for Lamda that Minimizes Along All modes
 Value Taken    Lamda =  -0.00083836
 Step Taken.  Stepsize is  0.259795

                             Maximum     Tolerance    Cnvgd?
         Gradient           0.007268      0.000300      NO
         Displacement       0.219194      0.001200      NO
         Energy change     -0.001119      0.000001      NO


 New Cartesian Coordinates Obtained by Inverse Iteration

 Displacement from previous Coordinates is:  0.940556
 ----------------------------------------------------------------
             Standard Nuclear Orientation (Angstroms)
    I     Atom           X                Y                Z
 ----------------------------------------------------------------
    1      C       0.0079193395    -0.0038379857    -0.0065175774
    2      C       0.0047166776     0.2901934526     1.3662203069
    3      Cl      1.5113455417     0.6443501964     2.1676063347
    4      C      -1.1970128834     0.3133601156     2.0807102500
    5      Cl     -1.2423052465     0.6651078886     3.7866367295
    6      C      -2.3974260770     0.0560783852     1.4303780744
    7      H      -3.3252200502     0.0817944448     1.9843957360
    8      C      -2.4112323271    -0.2328778346     0.0714383676
    9      Cl     -3.9475687278    -0.5466987325    -0.6882962820
   10      C      -1.2122781181    -0.2694108956    -0.6476172248
   11      Cl     -1.2181364215    -0.6603777335    -2.3457209544
   12      C       1.2902100718    -0.0310866404    -0.7727078784
   13      C       2.1606623434    -1.1114607330    -0.6246762155
   14      H       1.9217491521    -1.9230050846     0.0499553682
   15      C       3.3490163995    -1.1202428748    -1.3460487290
   16      Cl      4.4507678037    -2.4763145914    -1.1694299222
   17      C       3.6951446891    -0.0803520975    -2.2031700290
   18      H       4.6229642896    -0.0991047583    -2.7562955117
   19      C       2.8083042380     0.9847732693    -2.3265401410
   20      Cl      3.2198344089     2.3090208894    -3.4043201754
   21      C       1.6079462793     1.0259152692    -1.6263142699
   22      H       0.9277275854     1.8581411881    -1.7505938645
 ----------------------------------------------------------------
 Nuclear Repulsion Energy =        2000.84116612 hartrees
 There are       89 alpha and       89 beta electrons
 Applying Cartesian multipole field
    Component          Value
    ---------          -----
     (2,0,0)        1.00000E-11
     (0,2,0)        2.00000E-11
     (0,0,2)       -3.00000E-11
 Nucleus-field energy     =    -0.0000000236 hartrees
 Requested basis set is 6-311++G(d,p)
 There are 170 shells and 472 basis functions
 A cutoff of  1.0D-15 yielded  10854 shell pairs
 There are     91882 function pairs (     98729 Cartesian)
 Smallest overlap matrix eigenvalue = 2.12E-07
 Linear dependence detected in AO basis
 Number of orthogonalized atomic orbitals = 467
 Maximum deviation from orthogonality = 4.183E-10
 Guess from superposition of atomic densities
 Warning:  Energy on first SCF cycle will be non-variational
 SAD guess density has 178.000000 electrons

 -----------------------------------------------------------------------
  General SCF calculation program by
  Eric Jon Sundstrom, Paul Horn, Yuezhi Mao, Dmitri Zuev, Alec White,
  David Stuck, Shaama M.S., Shane Yost, Joonho Lee, David Small,
  Daniel Levine, Susi Lehtola, Hugh Burton, Evgeny Epifanovsky,
  Bang C. Huynh
 -----------------------------------------------------------------------
 Exchange:     0.2000 Hartree-Fock + 0.0800 Slater + 0.7200 B88
 Correlation:  0.1900 VWN1RPA + 0.8100 LYP
 Using SG-1 standard quadrature grid
 A restricted SCF calculation will be
 performed using DIIS
 SCF converges when DIIS error is below 1.0e-08
 ---------------------------------------
  Cycle       Energy         DIIS error
 ---------------------------------------
    1   -3225.3515790035      2.82e-02  
    2   -3221.0062977938      2.15e-03  
    3   -3220.9451881793      2.55e-03  
    4   -3221.1266054366      4.92e-04  
    5   -3221.1320299803      2.45e-04  
    6   -3221.1334778054      1.06e-04  
    7   -3221.1337903689      2.51e-05  
    8   -3221.1338055966      8.64e-06  
    9   -3221.1338076334      2.08e-06  
   10   -3221.1338077381      8.40e-07  
   11   -3221.1338077560      1.26e-07  
   12   -3221.1338077566      5.46e-08  
   13   -3221.1338077565      2.03e-08  
   14   -3221.1338077564      5.65e-09  Convergence criterion met
 ---------------------------------------
 SCF time:   CPU 712.69s  wall 713.00s 
 SCF   energy in the final basis set =    -3221.1338077564
 Total energy in the final basis set =    -3221.1338077564

 --------------------------------------------------------------

                    Orbital Energies (a.u.)
 --------------------------------------------------------------

 Alpha MOs
 -- Occupied --
********-101.5821-101.5809-101.5809-101.5706-101.5706 -10.2811 -10.2811
-10.2796 -10.2795 -10.2651 -10.2651 -10.2458 -10.2299 -10.2295 -10.2150
-10.2122 -10.2121  -9.4967  -9.4967  -9.4957  -9.4957  -9.4852  -9.4851
 -7.2616  -7.2614  -7.2606  -7.2604  -7.2516  -7.2515  -7.2509  -7.2509
 -7.2506  -7.2506  -7.2499  -7.2499  -7.2498  -7.2497  -7.2400  -7.2399
 -7.2396  -7.2396  -0.9633  -0.9299  -0.9242  -0.8973  -0.8911  -0.8810
 -0.8555  -0.8416  -0.7984  -0.7623  -0.7597  -0.7460  -0.6828  -0.6311
 -0.6246  -0.6203  -0.5526  -0.5521  -0.5377  -0.5197  -0.5013  -0.4822
 -0.4734  -0.4668  -0.4626  -0.4578  -0.4382  -0.4379  -0.4250  -0.4121
 -0.4031  -0.4026  -0.3802  -0.3796  -0.3652  -0.3587  -0.3528  -0.3444
 -0.3375  -0.3360  -0.3333  -0.3300  -0.3253  -0.2895  -0.2769  -0.2704
 -0.2680
 -- Virtual --
 -0.0700  -0.0621  -0.0489  -0.0469  -0.0442  -0.0167  -0.0111  -0.0100
 -0.0003   0.0107   0.0109   0.0147   0.0164   0.0223   0.0273   0.0407
  0.0418   0.0463   0.0551   0.0557   0.0583   0.0668   0.0695   0.0775
  0.0783   0.0791   0.0824   0.0897   0.0926   0.0961   0.0965   0.1046
  0.1058   0.1059   0.1082   0.1107   0.1169   0.1178   0.1191   0.1230
  0.1262   0.1279   0.1307   0.1308   0.1342   0.1391   0.1415   0.1431
  0.1469   0.1476   0.1503   0.1517   0.1673   0.1753   0.1763   0.1803
  0.1922   0.1938   0.1972   0.1992   0.1994   0.2071   0.2097   0.2115
  0.2159   0.2165   0.2239   0.2248   0.2319   0.2364   0.2402   0.2454
  0.2478   0.2538   0.2589   0.2594   0.2639   0.2663   0.2683   0.2703
  0.2723   0.2818   0.2829   0.2866   0.2897   0.2933   0.2988   0.3029
  0.3034   0.3104   0.3211   0.3225   0.3352   0.3392   0.3427   0.3672
  0.3930   0.4188   0.4237   0.4283   0.4324   0.4371   0.4380   0.4456
  0.4481   0.4539   0.4637   0.4650   0.4710   0.4791   0.4834   0.4902
  0.4963   0.4980   0.5026   0.5029   0.5084   0.5314   0.5474   0.5477
  0.5513   0.5617   0.5704   0.5705   0.5869   0.5904   0.5944   0.5984
  0.6006   0.6054   0.6174   0.6198   0.6286   0.6340   0.6500   0.6520
  0.6649   0.6682   0.6735   0.6834   0.6850   0.6967   0.6999   0.7195
  0.7320   0.7338   0.7648   0.7833   0.7854   0.7936   0.7985   0.8179
  0.8254   0.8345   0.8376   0.8404   0.8409   0.8419   0.8448   0.8490
  0.8544   0.8598   0.8606   0.8608   0.8614   0.8706   0.8763   0.8775
  0.8843   0.8859   0.8946   0.8988   0.9084   0.9172   0.9249   0.9283
  0.9399   0.9409   0.9475   0.9540   0.9548   0.9572   0.9614   0.9701
  0.9727   0.9860   0.9893   0.9970   1.0028   1.0219   1.0456   1.0497
  1.0525   1.0787   1.0983   1.1069   1.1453   1.1503   1.1516   1.1888
  1.1905   1.2155   1.2240   1.2297   1.2358   1.2508   1.2516   1.2713
  1.2730   1.2857   1.2920   1.2960   1.3208   1.3366   1.3689   1.3696
  1.3968   1.4105   1.4465   1.4734   1.4968   1.5453   1.5546   1.5695
  1.5719   1.5763   1.5906   1.5968   1.6101   1.6147   1.6705   1.6757
  1.6869   1.7294   1.7326   1.7425   1.7529   1.7838   1.8186   1.8284
  1.8479   1.8649   1.8855   1.9029   1.9146   1.9234   1.9458   1.9463
  1.9531   1.9618   1.9905   2.0171   2.0316   2.0442   2.0662   2.0925
  2.1184   2.1189   2.1263   2.1777   2.2129   2.2313   2.2483   2.2510
  2.2619   2.2680   2.2739   2.2888   2.2899   2.3123   2.3307   2.3400
  2.3708   2.3888   2.4086   2.4197   2.4227   2.4481   2.4616   2.4875
  2.4932   2.5177   2.5329   2.5370   2.5569   2.5582   2.6010   2.6067
  2.6360   2.6375   2.6575   2.6868   2.6878   2.6925   2.7321   2.7402
  2.7446   2.7452   2.7736   2.7738   2.7805   2.8190   2.8321   2.8434
  2.8705   2.9078   2.9584   2.9811   3.0543   3.0676   3.0815   3.1105
  3.1204   3.1455   3.1631   3.2138   3.2178   3.2466   3.2519   3.3464
  3.3523   3.3734   3.5101   3.5639   3.5780   3.7102   3.7424   3.7795
  3.8070   3.8923   4.0013   4.0970   4.1065   4.3368   4.7973   4.8209
  9.7576   9.7707   9.7781   9.7863   9.8172   9.8191  23.3412  23.5493
 23.7812  23.8559  23.8566  23.9076  23.9271  23.9900  24.0392  24.0565
 24.0723  24.1444  25.7922  25.8009  25.8198  25.8305  25.9024  25.9231
 26.1005  26.1153  26.1540  26.1570  26.2160  26.2991  26.5319  26.5906
 26.6007  26.6738  26.7590  26.9927 215.7512 215.7626 215.7722 215.7809
215.8187 215.8240
 --------------------------------------------------------------

          Ground-State Mulliken Net Atomic Charges

     Atom                 Charge (a.u.)
  ----------------------------------------
      1 C                    -0.373684
      2 C                    -0.507690
      3 Cl                    0.648322
      4 C                     0.059570
      5 Cl                    0.505071
      6 C                    -1.117409
      7 H                     0.230771
      8 C                     0.041657
      9 Cl                    0.505447
     10 C                    -0.483054
     11 Cl                    0.646878
     12 C                    -0.257322
     13 C                    -0.336519
     14 H                     0.225589
     15 C                    -0.044350
     16 Cl                    0.520575
     17 C                    -0.813724
     18 H                     0.230082
     19 C                    -0.036661
     20 Cl                    0.522163
     21 C                    -0.392580
     22 H                     0.226870
  ----------------------------------------
  Sum of atomic charges =     0.000000

 -----------------------------------------------------------------
                    Cartesian Multipole Moments
 -----------------------------------------------------------------
    Charge (ESU x 10^10)
                 0.0000
    Dipole Moment (Debye)
         X      -0.9761      Y       0.0257      Z       0.5835
       Tot       1.1375
    Quadrupole Moments (Debye-Ang)
        XX    -144.7505     XY      -0.5489     YY    -146.7480
        XZ      -2.7229     YZ      -0.7428     ZZ    -147.6739
    Octopole Moments (Debye-Ang^2)
       XXX    -250.9600    XXY       5.0103    XYY     -87.6871
       YYY       6.0465    XXZ      53.2797    XYZ       1.6471
       YYZ      52.1916    XZZ     -83.9952    YZZ      -1.2195
       ZZZ     146.8476
    Hexadecapole Moments (Debye-Ang^3)
      XXXX   -5940.0920   XXXY      70.4203   XXYY   -1270.0247
      XYYY      44.7412   YYYY   -1343.4826   XXXZ     919.8029
      XXYZ       4.1494   XYYZ     351.8659   YYYZ     -39.9550
      XXZZ   -1607.1118   XYZZ      14.5766   YYZZ    -886.5722
      XZZZ     987.5746   YZZZ       6.0321   ZZZZ   -3877.0447
 -----------------------------------------------------------------
 Calculating analytic gradient of the SCF energy
 Gradient of SCF Energy
            1           2           3           4           5           6
    1  -0.0004289   0.0001919  -0.0000157   0.0007455   0.0000206  -0.0002408
    2  -0.0000418   0.0002760  -0.0006697   0.0002569  -0.0002348   0.0000042
    3   0.0003054   0.0002470  -0.0012681   0.0008025  -0.0005454   0.0001627
            7           8           9          10          11          12
    1   0.0000589  -0.0003475   0.0004652  -0.0000794   0.0009563   0.0013467
    2   0.0000264  -0.0003263   0.0002707  -0.0002704   0.0005695   0.0000392
    3  -0.0000312  -0.0011111   0.0002608  -0.0003525   0.0006773  -0.0009328
           13          14          15          16          17          18
    1  -0.0009470  -0.0001635  -0.0007526   0.0002633   0.0013144  -0.0002765
    2  -0.0006918   0.0002665   0.0006767  -0.0002101  -0.0000301   0.0000267
    3   0.0008372   0.0007423  -0.0000832   0.0000079  -0.0006860   0.0001607
           19          20          21          22
    1  -0.0003200   0.0001346  -0.0012152  -0.0007101
    2  -0.0006193   0.0001684   0.0007048  -0.0001916
    3   0.0006312  -0.0002368   0.0006634  -0.0002511
 Max gradient component =       1.347E-03
 RMS gradient           =       5.614E-04
 Gradient time:  CPU 259.13 s  wall 259.15 s
 Geometry Optimization Parameters
   NAtoms,    NIC,     NZ,  NCons,   NDum,   NFix, NCnnct, MaxDiis
       22     155      22       0       0       0       0       0

 Cartesian Hessian Update
 Hessian updated using BFGS update


** GEOMETRY OPTIMIZATION IN DELOCALIZED INTERNAL COORDINATES **
   Searching for a Minimum

   Optimization Cycle:   5

                       Coordinates (Angstroms)
     ATOM                X               Y               Z
      1  C         0.0079193395   -0.0038379857   -0.0065175774
      2  C         0.0047166776    0.2901934526    1.3662203069
      3  Cl        1.5113455417    0.6443501964    2.1676063347
      4  C        -1.1970128834    0.3133601156    2.0807102500
      5  Cl       -1.2423052465    0.6651078886    3.7866367295
      6  C        -2.3974260770    0.0560783852    1.4303780744
      7  H        -3.3252200502    0.0817944448    1.9843957360
      8  C        -2.4112323271   -0.2328778346    0.0714383676
      9  Cl       -3.9475687278   -0.5466987325   -0.6882962820
     10  C        -1.2122781181   -0.2694108956   -0.6476172248
     11  Cl       -1.2181364215   -0.6603777335   -2.3457209544
     12  C         1.2902100718   -0.0310866404   -0.7727078784
     13  C         2.1606623434   -1.1114607330   -0.6246762155
     14  H         1.9217491521   -1.9230050846    0.0499553682
     15  C         3.3490163995   -1.1202428748   -1.3460487290
     16  Cl        4.4507678037   -2.4763145914   -1.1694299222
     17  C         3.6951446891   -0.0803520975   -2.2031700290
     18  H         4.6229642896   -0.0991047583   -2.7562955117
     19  C         2.8083042380    0.9847732693   -2.3265401410
     20  Cl        3.2198344089    2.3090208894   -3.4043201754
     21  C         1.6079462793    1.0259152692   -1.6263142699
     22  H         0.9277275854    1.8581411881   -1.7505938645
   Point Group: c1    Number of degrees of freedom:    60


   Energy is  -3221.133807756

 Hessian updated using BFGS update

 59 Hessian modes will be used to form the next step
  Hessian Eigenvalues:
     0.005797    0.019226    0.019267    0.023211    0.023216    0.023676
     0.023691    0.023805    0.023932    0.024012    0.024089    0.024091
     0.024115    0.024116    0.024142    0.024143    0.024150    0.024497
     0.028993    0.159976    0.159999    0.160001    0.161217    0.211891
     0.234796    0.234813    0.236665    0.248807    0.249964    0.249992
     0.249993    0.249993    0.250000    0.250000    0.251527    0.267252
     0.300200    0.301032    0.301033    0.301322    0.309074    0.332085
     0.353637    0.356641    0.356698    0.356886    0.369355    0.427458
     0.432122    0.434625    0.464330    0.467802    0.467885    0.472514
     0.476273    0.478204    0.478241    0.487942    0.541752

 Minimum search - taking simple RFO step
 Searching for Lamda that Minimizes Along All modes
 Value Taken    Lamda =  -0.00045882
 Step Taken.  Stepsize is  0.232067

                             Maximum     Tolerance    Cnvgd?
         Gradient           0.004728      0.000300      NO
         Displacement       0.206175      0.001200      NO
         Energy change     -0.000609      0.000001      NO


 New Cartesian Coordinates Obtained by Inverse Iteration

 Displacement from previous Coordinates is:  0.887002
 ----------------------------------------------------------------
             Standard Nuclear Orientation (Angstroms)
    I     Atom           X                Y                Z
 ----------------------------------------------------------------
    1      C       0.0080900228     0.0015394921    -0.0016565943
    2      C      -0.0042567972     0.3563722369     1.3561719180
    3      Cl      1.4918057515     0.7805562223     2.1423047194
    4      C      -1.2084442282     0.3779941594     2.0678579722
    5      Cl     -1.2658183751     0.8106384350     3.7549482409
    6      C      -2.3984791133     0.0527348629     1.4299660213
    7      H      -3.3274938108     0.0738981361     1.9825222258
    8      C      -2.4019864874    -0.2985651978     0.0862122693
    9      Cl     -3.9247011464    -0.7035072326    -0.6581855664
   10      C      -1.2014479299    -0.3273216984    -0.6317200636
   11      Cl     -1.1901469713    -0.7794379008    -2.3141900880
   12      C       1.2932931172    -0.0267948250    -0.7681597650
   13      C       2.1267194341    -1.1419984434    -0.6792154638
   14      H       1.8597900836    -1.9810108109    -0.0503483460
   15      C       3.3129850441    -1.1542956613    -1.4040201823
   16      Cl      4.3655207412    -2.5567111534    -1.3055117840
   17      C       3.6917261135    -0.0840281921    -2.2075993752
   18      H       4.6174611403    -0.1059103032    -2.7647317596
   19      C       2.8425760188     1.0157494232    -2.2729825796
   20      Cl      3.2996448618     2.3808445184    -3.2795577536
   21      C       1.6452685948     1.0610248444    -1.5678952567
   22      H       0.9950229041     1.9221942255    -1.6451163966
 ----------------------------------------------------------------
 Nuclear Repulsion Energy =        1999.85675970 hartrees
 There are       89 alpha and       89 beta electrons
 Applying Cartesian multipole field
    Component          Value
    ---------          -----
     (2,0,0)        1.00000E-11
     (0,2,0)        2.00000E-11
     (0,0,2)       -3.00000E-11
 Nucleus-field energy     =    -0.0000000198 hartrees
 Requested basis set is 6-311++G(d,p)
 There are 170 shells and 472 basis functions
 A cutoff of  1.0D-15 yielded  10857 shell pairs
 There are     91860 function pairs (     98691 Cartesian)
 Smallest overlap matrix eigenvalue = 1.99E-07
 Linear dependence detected in AO basis
 Number of orthogonalized atomic orbitals = 468
 Maximum deviation from orthogonality = 6.612E-10
 Guess from superposition of atomic densities
 Warning:  Energy on first SCF cycle will be non-variational
 SAD guess density has 178.000000 electrons

 -----------------------------------------------------------------------
  General SCF calculation program by
  Eric Jon Sundstrom, Paul Horn, Yuezhi Mao, Dmitri Zuev, Alec White,
  David Stuck, Shaama M.S., Shane Yost, Joonho Lee, David Small,
  Daniel Levine, Susi Lehtola, Hugh Burton, Evgeny Epifanovsky,
  Bang C. Huynh
 -----------------------------------------------------------------------
 Exchange:     0.2000 Hartree-Fock + 0.0800 Slater + 0.7200 B88
 Correlation:  0.1900 VWN1RPA + 0.8100 LYP
 Using SG-1 standard quadrature grid
 A restricted SCF calculation will be
 performed using DIIS
 SCF converges when DIIS error is below 1.0e-08
 ---------------------------------------
  Cycle       Energy         DIIS error
 ---------------------------------------
    1   -3225.3483341274      2.82e-02  
    2   -3221.0064646717      2.14e-03  
    3   -3220.9450883801      2.54e-03  
    4   -3221.1269609018      4.92e-04  
    5   -3221.1324178713      2.46e-04  
    6   -3221.1338841031      1.06e-04  
    7   -3221.1341950166      2.52e-05  
    8   -3221.1342105417      8.66e-06  
    9   -3221.1342125971      2.06e-06  
   10   -3221.1342127007      8.37e-07  
   11   -3221.1342127184      1.24e-07  
   12   -3221.1342127187      5.49e-08  
   13   -3221.1342127189      2.07e-08  
   14   -3221.1342127187      5.45e-09  Convergence criterion met
 ---------------------------------------
 SCF time:   CPU 708.34s  wall 708.00s 
 SCF   energy in the final basis set =    -3221.1342127187
 Total energy in the final basis set =    -3221.1342127187

 --------------------------------------------------------------

                    Orbital Energies (a.u.)
 --------------------------------------------------------------

 Alpha MOs
 -- Occupied --
********-101.5820-101.5810-101.5809-101.5707-101.5706 -10.2810 -10.2810
-10.2795 -10.2794 -10.2652 -10.2652 -10.2455 -10.2300 -10.2294 -10.2149
-10.2121 -10.2120  -9.4967  -9.4966  -9.4957  -9.4956  -9.4853  -9.4852
 -7.2616  -7.2614  -7.2606  -7.2604  -7.2515  -7.2514  -7.2508  -7.2508
 -7.2506  -7.2505  -7.2500  -7.2499  -7.2498  -7.2497  -7.2401  -7.2399
 -7.2397  -7.2396  -0.9631  -0.9298  -0.9240  -0.8971  -0.8911  -0.8809
 -0.8554  -0.8415  -0.7983  -0.7622  -0.7597  -0.7459  -0.6825  -0.6297
 -0.6260  -0.6202  -0.5524  -0.5520  -0.5376  -0.5202  -0.5010  -0.4821
 -0.4733  -0.4666  -0.4623  -0.4578  -0.4382  -0.4377  -0.4250  -0.4118
 -0.4027  -0.4026  -0.3802  -0.3792  -0.3651  -0.3587  -0.3524  -0.3440
 -0.3375  -0.3358  -0.3335  -0.3301  -0.3253  -0.2876  -0.2791  -0.2705
 -0.2680
 -- Virtual --
 -0.0671  -0.0623  -0.0517  -0.0461  -0.0447  -0.0169  -0.0109  -0.0101
 -0.0003   0.0107   0.0107   0.0146   0.0162   0.0222   0.0273   0.0404
  0.0421   0.0461   0.0549   0.0573   0.0582   0.0651   0.0701   0.0773
  0.0788   0.0792   0.0811   0.0881   0.0921   0.0958   0.0959   0.1045
  0.1064   0.1067   0.1071   0.1096   0.1173   0.1176   0.1177   0.1226
  0.1273   0.1285   0.1301   0.1302   0.1341   0.1374   0.1399   0.1434
  0.1462   0.1473   0.1491   0.1518   0.1662   0.1740   0.1765   0.1832
  0.1880   0.1916   0.1979   0.1996   0.1997   0.2038   0.2059   0.2110
  0.2157   0.2170   0.2191   0.2242   0.2286   0.2374   0.2389   0.2432
  0.2450   0.2558   0.2579   0.2586   0.2619   0.2664   0.2686   0.2689
  0.2736   0.2777   0.2843   0.2849   0.2914   0.2929   0.2974   0.3005
  0.3048   0.3126   0.3131   0.3279   0.3281   0.3376   0.3392   0.3458
  0.3741   0.3932   0.4227   0.4251   0.4273   0.4320   0.4341   0.4382
  0.4449   0.4515   0.4586   0.4622   0.4633   0.4720   0.4799   0.4881
  0.4891   0.4987   0.5022   0.5048   0.5105   0.5137   0.5370   0.5488
  0.5497   0.5578   0.5620   0.5728   0.5741   0.5859   0.5897   0.5923
  0.6004   0.6012   0.6048   0.6196   0.6211   0.6324   0.6379   0.6494
  0.6580   0.6646   0.6687   0.6703   0.6832   0.6937   0.6968   0.7028
  0.7223   0.7407   0.7422   0.7654   0.7910   0.7919   0.7933   0.8184
  0.8248   0.8298   0.8340   0.8368   0.8404   0.8418   0.8434   0.8457
  0.8498   0.8531   0.8595   0.8600   0.8615   0.8617   0.8668   0.8737
  0.8753   0.8804   0.8831   0.8945   0.9056   0.9203   0.9252   0.9312
  0.9326   0.9409   0.9411   0.9463   0.9539   0.9574   0.9607   0.9621
  0.9748   0.9799   0.9859   0.9928   0.9933   1.0038   1.0301   1.0447
  1.0516   1.0570   1.0838   1.0995   1.1073   1.1465   1.1482   1.1626
  1.1915   1.1931   1.2147   1.2254   1.2361   1.2382   1.2492   1.2578
  1.2775   1.2783   1.2914   1.2939   1.2971   1.3166   1.3363   1.3682
  1.3727   1.3928   1.4208   1.4487   1.4729   1.5010   1.5535   1.5574
  1.5683   1.5723   1.5810   1.5927   1.5967   1.6058   1.6089   1.6699
  1.6818   1.6847   1.7295   1.7333   1.7435   1.7497   1.7846   1.8172
  1.8223   1.8470   1.8631   1.8906   1.9073   1.9157   1.9244   1.9457
  1.9496   1.9529   1.9599   1.9988   2.0213   2.0405   2.0455   2.0667
  2.1000   2.1181   2.1187   2.1216   2.1770   2.2198   2.2300   2.2493
  2.2504   2.2601   2.2692   2.2768   2.2847   2.2907   2.3153   2.3307
  2.3439   2.3705   2.3834   2.4214   2.4217   2.4257   2.4450   2.4631
  2.4939   2.4957   2.5131   2.5320   2.5369   2.5565   2.5676   2.5959
  2.6080   2.6381   2.6422   2.6530   2.6885   2.6942   2.6961   2.7348
  2.7394   2.7440   2.7449   2.7641   2.7736   2.7775   2.8230   2.8322
  2.8420   2.8829   2.9041   2.9584   2.9876   3.0594   3.0703   3.0862
  3.1168   3.1197   3.1465   3.1563   3.2154   3.2211   3.2490   3.2664
  3.3485   3.3490   3.3767   3.5100   3.5708   3.5803   3.7105   3.7479
  3.7840   3.8100   3.8912   4.0024   4.0974   4.1079   4.3302   4.7984
  4.8215   9.7613   9.7719   9.7771   9.7879   9.8120   9.8319  23.3451
 23.5501  23.7823  23.8547  23.8578  23.9073  23.9252  23.9922  24.0413
 24.0598  24.0745  24.1469  25.7891  25.8029  25.8173  25.8308  25.8876
 25.9303  26.0982  26.1192  26.1508  26.1843  26.2322  26.2843  26.5272
 26.5945  26.6134  26.6974  26.7496  27.0030 215.7548 215.7644 215.7710
215.7827 215.8124 215.8391
 --------------------------------------------------------------

          Ground-State Mulliken Net Atomic Charges

     Atom                 Charge (a.u.)
  ----------------------------------------
      1 C                    -0.545970
      2 C                    -0.618368
      3 Cl                    0.625903
      4 C                     0.107308
      5 Cl                    0.523562
      6 C                    -0.882074
      7 H                     0.234224
      8 C                     0.121206
      9 Cl                    0.523364
     10 C                    -0.640564
     11 Cl                    0.627370
     12 C                     0.007964
     13 C                    -0.636356
     14 H                     0.223134
     15 C                     0.120539
     16 Cl                    0.506081
     17 C                    -0.755620
     18 H                     0.230955
     19 C                     0.118592
     20 Cl                    0.506616
     21 C                    -0.621837
     22 H                     0.223970
  ----------------------------------------
  Sum of atomic charges =     0.000000

 -----------------------------------------------------------------
                    Cartesian Multipole Moments
 -----------------------------------------------------------------
    Charge (ESU x 10^10)
                 0.0000
    Dipole Moment (Debye)
         X      -0.9745      Y       0.0223      Z       0.5823
       Tot       1.1354
    Quadrupole Moments (Debye-Ang)
        XX    -144.7394     XY      -0.5791     YY    -146.7451
        XZ      -2.6817     YZ      -0.8039     ZZ    -147.6154
    Octopole Moments (Debye-Ang^2)
       XXX    -251.1559    XXY       4.7814    XYY     -87.7896
       YYY       6.0253    XXZ      53.3585    XYZ       1.7073
       YYZ      52.2742    XZZ     -83.8916    YZZ      -1.2533
       ZZZ     146.7256
    Hexadecapole Moments (Debye-Ang^3)
      XXXX   -5899.9784   XXXY      29.3201   XXYY   -1284.9638
      XYYY       2.3829   YYYY   -1471.7153   XXXZ     951.6839
      XXYZ     -17.5648   XYYZ     362.7773   YYYZ    -109.5017
      XXZZ   -1586.0742   XYZZ       1.7629   YYZZ    -893.2425
      XZZZ    1017.2774   YZZZ     -60.1343   ZZZZ   -3788.5796
 -----------------------------------------------------------------
 Calculating analytic gradient of the SCF energy
 Gradient of SCF Energy
            1           2           3           4           5           6
    1  -0.0017443   0.0007234  -0.0001344  -0.0002524   0.0002289   0.0004019
    2  -0.0000692   0.0002211  -0.0003289   0.0000662  -0.0000899  -0.0000010
    3   0.0006134   0.0003176  -0.0007787   0.0007029  -0.0004683  -0.0001350
            7           8           9          10          11          12
    1  -0.0000383  -0.0006234   0.0003871   0.0003550   0.0007892   0.0020000
    2   0.0000337   0.0000072   0.0000499  -0.0002183   0.0004168  -0.0001448
    3   0.0000184  -0.0002528   0.0001709  -0.0007258   0.0006586  -0.0011827
           13          14          15          16          17          18
    1  -0.0007249  -0.0001320  -0.0005026   0.0002724   0.0003690  -0.0001329
    2  -0.0005707   0.0002248   0.0006940  -0.0003207   0.0000389   0.0000241
    3   0.0003520   0.0004552  -0.0000931  -0.0000349  -0.0002444   0.0000681
           19          20          21          22
    1  -0.0000839   0.0001884  -0.0008816  -0.0004646
    2  -0.0007592   0.0003007   0.0006644  -0.0002389
    3   0.0005208  -0.0002701   0.0004316  -0.0001236
 Max gradient component =       2.000E-03
 RMS gradient           =       5.362E-04
 Gradient time:  CPU 255.79 s  wall 255.81 s
 Geometry Optimization Parameters
   NAtoms,    NIC,     NZ,  NCons,   NDum,   NFix, NCnnct, MaxDiis
       22     155      22       0       0       0       0       0

 Cartesian Hessian Update
 Hessian updated using BFGS update


** GEOMETRY OPTIMIZATION IN DELOCALIZED INTERNAL COORDINATES **
   Searching for a Minimum

   Optimization Cycle:   6

                       Coordinates (Angstroms)
     ATOM                X               Y               Z
      1  C         0.0080900228    0.0015394921   -0.0016565943
      2  C        -0.0042567972    0.3563722369    1.3561719180
      3  Cl        1.4918057515    0.7805562223    2.1423047194
      4  C        -1.2084442282    0.3779941594    2.0678579722
      5  Cl       -1.2658183751    0.8106384350    3.7549482409
      6  C        -2.3984791133    0.0527348629    1.4299660213
      7  H        -3.3274938108    0.0738981361    1.9825222258
      8  C        -2.4019864874   -0.2985651978    0.0862122693
      9  Cl       -3.9247011464   -0.7035072326   -0.6581855664
     10  C        -1.2014479299   -0.3273216984   -0.6317200636
     11  Cl       -1.1901469713   -0.7794379008   -2.3141900880
     12  C         1.2932931172   -0.0267948250   -0.7681597650
     13  C         2.1267194341   -1.1419984434   -0.6792154638
     14  H         1.8597900836   -1.9810108109   -0.0503483460
     15  C         3.3129850441   -1.1542956613   -1.4040201823
     16  Cl        4.3655207412   -2.5567111534   -1.3055117840
     17  C         3.6917261135   -0.0840281921   -2.2075993752
     18  H         4.6174611403   -0.1059103032   -2.7647317596
     19  C         2.8425760188    1.0157494232   -2.2729825796
     20  Cl        3.2996448618    2.3808445184   -3.2795577536
     21  C         1.6452685948    1.0610248444   -1.5678952567
     22  H         0.9950229041    1.9221942255   -1.6451163966
   Point Group: c1    Number of degrees of freedom:    60


   Energy is  -3221.134212719

 Hessian updated using BFGS update

 60 Hessian modes will be used to form the next step
  Hessian Eigenvalues:
     0.004832    0.019225    0.019266    0.023203    0.023231    0.023674
     0.023683    0.023729    0.023950    0.023983    0.024090    0.024091
     0.024115    0.024116    0.024142    0.024143    0.024150    0.024513
     0.028897    0.159978    0.159995    0.160003    0.160135    0.211857
     0.234749    0.234800    0.236418    0.248300    0.249963    0.249979
     0.249992    0.249993    0.250000    0.250085    0.252299    0.260557
     0.299793    0.301002    0.301032    0.301056    0.301217    0.302666
     0.325202    0.353469    0.356627    0.356676    0.356780    0.367259
     0.426340    0.432125    0.434705    0.439225    0.467797    0.467909
     0.468975    0.473607    0.478213    0.478260    0.479451    0.536717

 Minimum search - taking simple RFO step
 Searching for Lamda that Minimizes Along All modes
 Value Taken    Lamda =  -0.00013795
 Step Taken.  Stepsize is  0.120434

                             Maximum     Tolerance    Cnvgd?
         Gradient           0.002828      0.000300      NO
         Displacement       0.101243      0.001200      NO
         Energy change     -0.000405      0.000001      NO


 New Cartesian Coordinates Obtained by Inverse Iteration

 Displacement from previous Coordinates is:  0.440675
 ----------------------------------------------------------------
             Standard Nuclear Orientation (Angstroms)
    I     Atom           X                Y                Z
 ----------------------------------------------------------------
    1      C       0.0091372873     0.0049592082    -0.0000968091
    2      C      -0.0108778587     0.3903332743     1.3496605680
    3      Cl      1.4779735330     0.8464638637     2.1327232418
    4      C      -1.2164383984     0.4104265955     2.0598585119
    5      Cl     -1.2839135510     0.8806151998     3.7373741059
    6      C      -2.4007201892     0.0501942389     1.4308955055
    7      H      -3.3299536565     0.0684847335     1.9830909314
    8      C      -2.3971980481    -0.3328117516     0.0964140656
    9      Cl     -3.9135250537    -0.7788883700    -0.6389899346
   10      C      -1.1964987739    -0.3570278969    -0.6217423258
   11      Cl     -1.1852709052    -0.8393836324    -2.2968052303
   12      C       1.2952607254    -0.0234480925    -0.7652598536
   13      C       2.1117659136    -1.1536839843    -0.7068729455
   14      H       1.8308795711    -2.0073320433    -0.1044303429
   15      C       3.2970642175    -1.1687550386    -1.4334171457
   16      Cl      4.3233428691    -2.5916597161    -1.3723938854
   17      C       3.6922861861    -0.0863164281    -2.2120748021
   18      H       4.6163242006    -0.1108710922    -2.7724110694
   19      C       2.8622372277     1.0291950534    -2.2480739559
   20      Cl      3.3400509579     2.4111826655    -3.2201003699
   21      C       1.6679509692     1.0774324646    -1.5381955834
   22      H       1.0372517444     1.9548558856    -1.5900602847
 ----------------------------------------------------------------
 Nuclear Repulsion Energy =        1998.82663245 hartrees
 There are       89 alpha and       89 beta electrons
 Applying Cartesian multipole field
    Component          Value
    ---------          -----
     (2,0,0)        1.00000E-11
     (0,2,0)        2.00000E-11
     (0,0,2)       -3.00000E-11
 Nucleus-field energy     =    -0.0000000179 hartrees
 Requested basis set is 6-311++G(d,p)
 There are 170 shells and 472 basis functions
 A cutoff of  1.0D-15 yielded  10857 shell pairs
 There are     91803 function pairs (     98618 Cartesian)
 Smallest overlap matrix eigenvalue = 1.87E-07
 Linear dependence detected in AO basis
 Number of orthogonalized atomic orbitals = 468
 Maximum deviation from orthogonality = 1.472E-09
 Guess from superposition of atomic densities
 Warning:  Energy on first SCF cycle will be non-variational
 SAD guess density has 178.000000 electrons

 -----------------------------------------------------------------------
  General SCF calculation program by
  Eric Jon Sundstrom, Paul Horn, Yuezhi Mao, Dmitri Zuev, Alec White,
  David Stuck, Shaama M.S., Shane Yost, Joonho Lee, David Small,
  Daniel Levine, Susi Lehtola, Hugh Burton, Evgeny Epifanovsky,
  Bang C. Huynh
 -----------------------------------------------------------------------
 Exchange:     0.2000 Hartree-Fock + 0.0800 Slater + 0.7200 B88
 Correlation:  0.1900 VWN1RPA + 0.8100 LYP
 Using SG-1 standard quadrature grid
 A restricted SCF calculation will be
 performed using DIIS
 SCF converges when DIIS error is below 1.0e-08
 ---------------------------------------
  Cycle       Energy         DIIS error
 ---------------------------------------
    1   -3225.3430657803      2.82e-02  
    2   -3221.0066808689      2.14e-03  
    3   -3220.9456149293      2.54e-03  
    4   -3221.1271636319      4.88e-04  
    5   -3221.1325505418      2.43e-04  
    6   -3221.1339757448      1.06e-04  
    7   -3221.1342881237      2.53e-05  
    8   -3221.1343037578      8.68e-06  
    9   -3221.1343058257      2.06e-06  
   10   -3221.1343059287      8.35e-07  
   11   -3221.1343059467      1.24e-07  
   12   -3221.1343059469      5.50e-08  
   13   -3221.1343059468      2.18e-08  
   14   -3221.1343059467      6.56e-09  Convergence criterion met
 ---------------------------------------
 SCF time:   CPU 709.58s  wall 710.00s 
 SCF   energy in the final basis set =    -3221.1343059467
 Total energy in the final basis set =    -3221.1343059467

 --------------------------------------------------------------

                    Orbital Energies (a.u.)
 --------------------------------------------------------------

 Alpha MOs
 -- Occupied --
********-101.5819-101.5810-101.5808-101.5708-101.5707 -10.2813 -10.2812
-10.2794 -10.2794 -10.2651 -10.2651 -10.2459 -10.2303 -10.2294 -10.2149
-10.2121 -10.2120  -9.4966  -9.4965  -9.4957  -9.4955  -9.4854  -9.4853
 -7.2615  -7.2613  -7.2606  -7.2603  -7.2514  -7.2513  -7.2508  -7.2507
 -7.2506  -7.2504  -7.2501  -7.2500  -7.2497  -7.2497  -7.2402  -7.2400
 -7.2397  -7.2397  -0.9629  -0.9299  -0.9238  -0.8969  -0.8913  -0.8806
 -0.8554  -0.8415  -0.7984  -0.7623  -0.7595  -0.7458  -0.6825  -0.6289
 -0.6266  -0.6203  -0.5523  -0.5519  -0.5375  -0.5204  -0.5011  -0.4821
 -0.4731  -0.4668  -0.4621  -0.4577  -0.4381  -0.4377  -0.4249  -0.4116
 -0.4027  -0.4026  -0.3803  -0.3790  -0.3650  -0.3587  -0.3522  -0.3439
 -0.3376  -0.3356  -0.3336  -0.3301  -0.3254  -0.2869  -0.2800  -0.2704
 -0.2681
 -- Virtual --
 -0.0662  -0.0624  -0.0530  -0.0458  -0.0452  -0.0169  -0.0110  -0.0100
 -0.0003   0.0106   0.0106   0.0147   0.0161   0.0221   0.0273   0.0403
  0.0422   0.0461   0.0547   0.0579   0.0581   0.0644   0.0704   0.0772
  0.0789   0.0793   0.0808   0.0882   0.0920   0.0955   0.0957   0.1047
  0.1065   0.1067   0.1071   0.1091   0.1173   0.1175   0.1176   0.1224
  0.1278   0.1286   0.1298   0.1298   0.1340   0.1373   0.1401   0.1436
  0.1458   0.1472   0.1487   0.1520   0.1656   0.1737   0.1770   0.1843
  0.1879   0.1910   0.1979   0.1997   0.2002   0.2027   0.2062   0.2107
  0.2157   0.2168   0.2188   0.2238   0.2283   0.2375   0.2394   0.2426
  0.2446   0.2567   0.2577   0.2585   0.2622   0.2663   0.2678   0.2692
  0.2741   0.2771   0.2837   0.2847   0.2912   0.2920   0.2975   0.3010
  0.3054   0.3121   0.3137   0.3278   0.3295   0.3390   0.3396   0.3485
  0.3768   0.3930   0.4239   0.4263   0.4268   0.4316   0.4326   0.4383
  0.4445   0.4529   0.4582   0.4611   0.4624   0.4718   0.4797   0.4878
  0.4892   0.4992   0.5032   0.5048   0.5091   0.5172   0.5396   0.5493
  0.5498   0.5583   0.5621   0.5727   0.5761   0.5854   0.5894   0.5905
  0.5988   0.6011   0.6046   0.6202   0.6207   0.6332   0.6395   0.6481
  0.6581   0.6641   0.6688   0.6697   0.6831   0.6950   0.6963   0.7052
  0.7237   0.7406   0.7471   0.7667   0.7931   0.7941   0.7952   0.8220
  0.8237   0.8267   0.8338   0.8367   0.8400   0.8407   0.8425   0.8449
  0.8502   0.8523   0.8583   0.8602   0.8603   0.8615   0.8652   0.8740
  0.8760   0.8798   0.8820   0.8941   0.9054   0.9207   0.9269   0.9310
  0.9365   0.9408   0.9422   0.9458   0.9542   0.9578   0.9618   0.9626
  0.9770   0.9795   0.9850   0.9911   0.9925   1.0038   1.0316   1.0445
  1.0505   1.0593   1.0850   1.0991   1.1066   1.1469   1.1471   1.1675
  1.1915   1.1939   1.2143   1.2251   1.2358   1.2423   1.2484   1.2621
  1.2784   1.2801   1.2874   1.2950   1.3025   1.3141   1.3390   1.3682
  1.3732   1.3906   1.4248   1.4495   1.4724   1.4988   1.5534   1.5609
  1.5675   1.5727   1.5842   1.5932   1.5966   1.6007   1.6086   1.6698
  1.6839   1.6843   1.7283   1.7362   1.7432   1.7475   1.7839   1.8159
  1.8202   1.8455   1.8616   1.8924   1.9085   1.9161   1.9242   1.9445
  1.9522   1.9531   1.9581   2.0015   2.0211   2.0408   2.0455   2.0668
  2.1030   2.1143   2.1182   2.1235   2.1761   2.2238   2.2293   2.2473
  2.2509   2.2595   2.2696   2.2778   2.2826   2.2905   2.3159   2.3307
  2.3451   2.3704   2.3809   2.4208   2.4216   2.4252   2.4433   2.4635
  2.4949   2.4986   2.5105   2.5301   2.5365   2.5558   2.5713   2.5935
  2.6078   2.6373   2.6444   2.6512   2.6887   2.6933   2.6989   2.7359
  2.7384   2.7419   2.7458   2.7568   2.7742   2.7761   2.8237   2.8295
  2.8412   2.8891   2.9015   2.9580   2.9879   3.0611   3.0710   3.0872
  3.1157   3.1209   3.1473   3.1509   3.2155   3.2213   3.2477   3.2776
  3.3455   3.3497   3.3788   3.5087   3.5736   3.5802   3.7105   3.7499
  3.7857   3.8117   3.8903   4.0023   4.0970   4.1084   4.3295   4.7980
  4.8201   9.7622   9.7726   9.7763   9.7880   9.8095   9.8381  23.3468
 23.5508  23.7818  23.8541  23.8573  23.9067  23.9242  23.9916  24.0408
 24.0608  24.0752  24.1462  25.7877  25.8029  25.8163  25.8306  25.8800
 25.9322  26.0972  26.1216  26.1488  26.1851  26.2352  26.2766  26.5252
 26.5947  26.6128  26.7083  26.7432  27.0044 215.7554 215.7653 215.7701
215.7829 215.8094 215.8459
 --------------------------------------------------------------

          Ground-State Mulliken Net Atomic Charges

     Atom                 Charge (a.u.)
  ----------------------------------------
      1 C                    -0.593443
      2 C                    -0.655015
      3 Cl                    0.611825
      4 C                     0.122791
      5 Cl                    0.531277
      6 C                    -0.786507
      7 H                     0.236013
      8 C                     0.153583
      9 Cl                    0.530676
     10 C                    -0.699063
     11 Cl                    0.613085
     12 C                     0.025009
     13 C                    -0.646918
     14 H                     0.222054
     15 C                     0.131871
     16 Cl                    0.506107
     17 C                    -0.766217
     18 H                     0.230953
     19 C                     0.123832
     20 Cl                    0.506733
     21 C                    -0.621592
     22 H                     0.222946
  ----------------------------------------
  Sum of atomic charges =     0.000000

 -----------------------------------------------------------------
                    Cartesian Multipole Moments
 -----------------------------------------------------------------
    Charge (ESU x 10^10)
                 0.0000
    Dipole Moment (Debye)
         X      -0.9633      Y       0.0211      Z       0.5767
       Tot       1.1229
    Quadrupole Moments (Debye-Ang)
        XX    -144.6989     XY      -0.5937     YY    -146.7382
        XZ      -2.7093     YZ      -0.8378     ZZ    -147.6007
    Octopole Moments (Debye-Ang^2)
       XXX    -250.4590    XXY       4.6499    XYY     -87.5350
       YYY       6.0955    XXZ      53.1970    XYZ       1.7299
       YYZ      52.1864    XZZ     -83.5772    YZZ      -1.2586
       ZZZ     146.3746
    Hexadecapole Moments (Debye-Ang^3)
      XXXX   -5885.9692   XXXY       8.0802   XXYY   -1293.1710
      XYYY     -18.6296   YYYY   -1535.5629   XXXZ     967.7862
      XXYZ     -28.3846   XYYZ     368.4163   YYYZ    -143.4734
      XXZZ   -1576.3384   XYZZ      -4.6297   YYZZ    -896.9736
      XZZZ    1033.1722   YZZZ     -93.2768   ZZZZ   -3747.8331
 -----------------------------------------------------------------
 Calculating analytic gradient of the SCF energy
 Gradient of SCF Energy
            1           2           3           4           5           6
    1  -0.0009110   0.0006590  -0.0000438  -0.0004575   0.0000603   0.0003349
    2   0.0000536   0.0002777  -0.0002258   0.0000203  -0.0000372   0.0000091
    3   0.0004597   0.0000895  -0.0003083   0.0003239  -0.0001961  -0.0001654
            7           8           9          10          11          12
    1  -0.0000292  -0.0004338   0.0002184   0.0001503   0.0000706   0.0010538
    2   0.0000155   0.0000238  -0.0000042  -0.0002750   0.0002023  -0.0001420
    3   0.0000205   0.0002447   0.0000426  -0.0005223   0.0001974  -0.0004915
           13          14          15          16          17          18
    1  -0.0002507  -0.0000131  -0.0000915   0.0000783   0.0000229  -0.0000072
    2  -0.0001935   0.0001074   0.0003261  -0.0001371  -0.0000010   0.0000017
    3   0.0002294   0.0001619  -0.0000095  -0.0000785  -0.0000835  -0.0000103
           19          20          21          22
    1  -0.0000801   0.0001039  -0.0002652  -0.0001696
    2  -0.0003712   0.0001231   0.0003635  -0.0001371
    3   0.0001434  -0.0001079   0.0001176  -0.0000574
 Max gradient component =       1.054E-03
 RMS gradient           =       2.794E-04
 Gradient time:  CPU 258.73 s  wall 258.75 s
 Geometry Optimization Parameters
   NAtoms,    NIC,     NZ,  NCons,   NDum,   NFix, NCnnct, MaxDiis
       22     155      22       0       0       0       0       0

 Cartesian Hessian Update
 Hessian updated using BFGS update


** GEOMETRY OPTIMIZATION IN DELOCALIZED INTERNAL COORDINATES **
   Searching for a Minimum

   Optimization Cycle:   7

                       Coordinates (Angstroms)
     ATOM                X               Y               Z
      1  C         0.0091372873    0.0049592082   -0.0000968091
      2  C        -0.0108778587    0.3903332743    1.3496605680
      3  Cl        1.4779735330    0.8464638637    2.1327232418
      4  C        -1.2164383984    0.4104265955    2.0598585119
      5  Cl       -1.2839135510    0.8806151998    3.7373741059
      6  C        -2.4007201892    0.0501942389    1.4308955055
      7  H        -3.3299536565    0.0684847335    1.9830909314
      8  C        -2.3971980481   -0.3328117516    0.0964140656
      9  Cl       -3.9135250537   -0.7788883700   -0.6389899346
     10  C        -1.1964987739   -0.3570278969   -0.6217423258
     11  Cl       -1.1852709052   -0.8393836324   -2.2968052303
     12  C         1.2952607254   -0.0234480925   -0.7652598536
     13  C         2.1117659136   -1.1536839843   -0.7068729455
     14  H         1.8308795711   -2.0073320433   -0.1044303429
     15  C         3.2970642175   -1.1687550386   -1.4334171457
     16  Cl        4.3233428691   -2.5916597161   -1.3723938854
     17  C         3.6922861861   -0.0863164281   -2.2120748021
     18  H         4.6163242006   -0.1108710922   -2.7724110694
     19  C         2.8622372277    1.0291950534   -2.2480739559
     20  Cl        3.3400509579    2.4111826655   -3.2201003699
     21  C         1.6679509692    1.0774324646   -1.5381955834
     22  H         1.0372517444    1.9548558856   -1.5900602847
   Point Group: c1    Number of degrees of freedom:    60


   Energy is  -3221.134305947

 Hessian updated using BFGS update

 60 Hessian modes will be used to form the next step
  Hessian Eigenvalues:
     0.003353    0.019240    0.019261    0.023218    0.023261    0.023347
     0.023684    0.023727    0.023900    0.023967    0.024088    0.024090
     0.024113    0.024115    0.024140    0.024143    0.024256    0.024740
     0.028562    0.158626    0.159991    0.160001    0.160043    0.211064
     0.228739    0.234800    0.234861    0.241373    0.249135    0.249972
     0.249992    0.249996    0.250000    0.250212    0.250579    0.262161
     0.293355    0.300642    0.301033    0.301036    0.301202    0.301398
     0.322955    0.354093    0.356580    0.356666    0.356831    0.370311
     0.427630    0.432124    0.434700    0.444456    0.467793    0.468683
     0.471433    0.474937    0.478237    0.478372    0.479194    0.534091

 Minimum search - taking simple RFO step
 Searching for Lamda that Minimizes Along All modes
 Value Taken    Lamda =  -0.00004710
 Step Taken.  Stepsize is  0.098715

                             Maximum     Tolerance    Cnvgd?
         Gradient           0.000668      0.000300      NO
         Displacement       0.084823      0.001200      NO
         Energy change     -0.000093      0.000001      NO


 New Cartesian Coordinates Obtained by Inverse Iteration

 Displacement from previous Coordinates is:  0.367296
 ----------------------------------------------------------------
             Standard Nuclear Orientation (Angstroms)
    I     Atom           X                Y                Z
 ----------------------------------------------------------------
    1      C       0.0105595397     0.0062523910     0.0018363888
    2      C      -0.0159822256     0.4163208978     1.3440592357
    3      Cl      1.4660636916     0.9046254695     2.1215935096
    4      C      -1.2219614925     0.4358028944     2.0528970304
    5      Cl     -1.2966235460     0.9382258931     3.7214710388
    6      C      -2.4016194035     0.0486345713     1.4312112196
    7      H      -3.3311612213     0.0657879808     1.9828043540
    8      C      -2.3918494843    -0.3593958639     0.1041908886
    9      Cl     -3.9028881261    -0.8367642285    -0.6238538824
   10      C      -1.1905483653    -0.3813718873    -0.6127034820
   11      Cl     -1.1724673023    -0.8927526842    -2.2796699467
   12      C       1.2956060954    -0.0220965658    -0.7632390720
   13      C       2.0968017292    -1.1645479016    -0.7322036698
   14      H       1.8036519700    -2.0294959702    -0.1520215851
   15      C       3.2818687407    -1.1807661585    -1.4590701379
   16      Cl      4.2884381250    -2.6179857249    -1.4267338325
   17      C       3.6915715346    -0.0874733905    -2.2146974678
   18      H       4.6146773028    -0.1130247408    -2.7766373564
   19      C       2.8770614456     1.0400050789    -2.2258915048
   20      Cl      3.3712252035     2.4356092459    -3.1688678651
   21      C       1.6847885362     1.0893248242    -1.5128035532
   22      H       1.0699162209     1.9790510063    -1.5425779178
 ----------------------------------------------------------------
 Nuclear Repulsion Energy =        1998.61242637 hartrees
 There are       89 alpha and       89 beta electrons
 Applying Cartesian multipole field
    Component          Value
    ---------          -----
     (2,0,0)        1.00000E-11
     (0,2,0)        2.00000E-11
     (0,0,2)       -3.00000E-11
 Nucleus-field energy     =    -0.0000000162 hartrees
 Requested basis set is 6-311++G(d,p)
 There are 170 shells and 472 basis functions
 A cutoff of  1.0D-15 yielded  10861 shell pairs
 There are     91817 function pairs (     98632 Cartesian)
 Smallest overlap matrix eigenvalue = 1.76E-07
 Linear dependence detected in AO basis
 Number of orthogonalized atomic orbitals = 468
 Maximum deviation from orthogonality = 7.978E-10
 Guess from superposition of atomic densities
 Warning:  Energy on first SCF cycle will be non-variational
 SAD guess density has 178.000000 electrons

 -----------------------------------------------------------------------
  General SCF calculation program by
  Eric Jon Sundstrom, Paul Horn, Yuezhi Mao, Dmitri Zuev, Alec White,
  David Stuck, Shaama M.S., Shane Yost, Joonho Lee, David Small,
  Daniel Levine, Susi Lehtola, Hugh Burton, Evgeny Epifanovsky,
  Bang C. Huynh
 -----------------------------------------------------------------------
 Exchange:     0.2000 Hartree-Fock + 0.0800 Slater + 0.7200 B88
 Correlation:  0.1900 VWN1RPA + 0.8100 LYP
 Using SG-1 standard quadrature grid
 A restricted SCF calculation will be
 performed using DIIS
 SCF converges when DIIS error is below 1.0e-08
 ---------------------------------------
  Cycle       Energy         DIIS error
 ---------------------------------------
    1   -3225.3429086085      2.82e-02  
    2   -3221.0067184605      2.14e-03  
    3   -3220.9456470473      2.54e-03  
    4   -3221.1271946473      4.88e-04  
    5   -3221.1325717859      2.44e-04  
    6   -3221.1340015725      1.06e-04  
    7   -3221.1343142482      2.52e-05  
    8   -3221.1343298144      8.69e-06  
    9   -3221.1343318871      2.05e-06  
   10   -3221.1343319892      8.34e-07  
   11   -3221.1343320072      1.24e-07  
   12   -3221.1343320074      5.49e-08  
   13   -3221.1343320077      2.17e-08  
   14   -3221.1343320078      6.53e-09  Convergence criterion met
 ---------------------------------------
 SCF time:   CPU 711.44s  wall 711.00s 
 SCF   energy in the final basis set =    -3221.1343320078
 Total energy in the final basis set =    -3221.1343320078

 --------------------------------------------------------------

                    Orbital Energies (a.u.)
 --------------------------------------------------------------

 Alpha MOs
 -- Occupied --
********-101.5819-101.5809-101.5808-101.5709-101.5708 -10.2813 -10.2812
-10.2795 -10.2794 -10.2651 -10.2651 -10.2459 -10.2303 -10.2295 -10.2149
-10.2120 -10.2120  -9.4966  -9.4965  -9.4956  -9.4955  -9.4854  -9.4853
 -7.2615  -7.2613  -7.2605  -7.2603  -7.2514  -7.2512  -7.2507  -7.2507
 -7.2505  -7.2503  -7.2501  -7.2501  -7.2496  -7.2496  -7.2403  -7.2401
 -7.2398  -7.2397  -0.9629  -0.9299  -0.9236  -0.8968  -0.8915  -0.8804
 -0.8555  -0.8415  -0.7985  -0.7624  -0.7594  -0.7458  -0.6827  -0.6283
 -0.6270  -0.6205  -0.5523  -0.5519  -0.5375  -0.5205  -0.5011  -0.4821
 -0.4729  -0.4669  -0.4621  -0.4577  -0.4380  -0.4377  -0.4248  -0.4115
 -0.4027  -0.4026  -0.3804  -0.3788  -0.3649  -0.3588  -0.3522  -0.3438
 -0.3377  -0.3354  -0.3336  -0.3302  -0.3253  -0.2865  -0.2805  -0.2704
 -0.2681
 -- Virtual --
 -0.0658  -0.0624  -0.0536  -0.0456  -0.0454  -0.0168  -0.0111  -0.0100
 -0.0004   0.0105   0.0106   0.0148   0.0160   0.0220   0.0273   0.0402
  0.0422   0.0461   0.0547   0.0581   0.0583   0.0641   0.0705   0.0772
  0.0790   0.0793   0.0806   0.0882   0.0920   0.0953   0.0957   0.1048
  0.1064   0.1067   0.1074   0.1088   0.1173   0.1175   0.1176   0.1223
  0.1281   0.1286   0.1296   0.1297   0.1340   0.1373   0.1402   0.1438
  0.1457   0.1473   0.1486   0.1522   0.1654   0.1736   0.1773   0.1849
  0.1878   0.1906   0.1979   0.1998   0.2006   0.2020   0.2063   0.2108
  0.2157   0.2168   0.2187   0.2237   0.2281   0.2375   0.2396   0.2424
  0.2445   0.2569   0.2577   0.2586   0.2625   0.2662   0.2674   0.2693
  0.2745   0.2770   0.2829   0.2850   0.2906   0.2922   0.2978   0.3013
  0.3058   0.3118   0.3140   0.3277   0.3302   0.3389   0.3408   0.3505
  0.3780   0.3930   0.4247   0.4260   0.4279   0.4316   0.4317   0.4385
  0.4444   0.4538   0.4580   0.4605   0.4619   0.4718   0.4795   0.4878
  0.4891   0.4993   0.5037   0.5048   0.5086   0.5193   0.5410   0.5495
  0.5498   0.5586   0.5620   0.5727   0.5770   0.5862   0.5887   0.5896
  0.5979   0.6013   0.6045   0.6206   0.6206   0.6336   0.6406   0.6471
  0.6581   0.6639   0.6689   0.6696   0.6830   0.6954   0.6962   0.7063
  0.7247   0.7406   0.7496   0.7675   0.7930   0.7958   0.7975   0.8218
  0.8261   0.8273   0.8337   0.8362   0.8379   0.8401   0.8417   0.8440
  0.8506   0.8521   0.8574   0.8593   0.8603   0.8614   0.8654   0.8745
  0.8764   0.8790   0.8814   0.8939   0.9052   0.9210   0.9276   0.9309
  0.9383   0.9407   0.9440   0.9457   0.9543   0.9581   0.9621   0.9629
  0.9793   0.9797   0.9835   0.9899   0.9928   1.0039   1.0324   1.0446
  1.0500   1.0608   1.0850   1.0990   1.1065   1.1464   1.1473   1.1704
  1.1916   1.1943   1.2140   1.2249   1.2358   1.2445   1.2482   1.2648
  1.2786   1.2816   1.2849   1.2949   1.3070   1.3123   1.3413   1.3684
  1.3740   1.3894   1.4268   1.4501   1.4724   1.4978   1.5531   1.5629
  1.5673   1.5732   1.5876   1.5935   1.5965   1.5974   1.6087   1.6700
  1.6842   1.6852   1.7277   1.7392   1.7431   1.7455   1.7838   1.8152
  1.8197   1.8450   1.8609   1.8935   1.9091   1.9164   1.9242   1.9439
  1.9533   1.9543   1.9568   2.0032   2.0210   2.0410   2.0454   2.0670
  2.1059   2.1113   2.1179   2.1250   2.1760   2.2264   2.2288   2.2462
  2.2512   2.2591   2.2700   2.2783   2.2814   2.2905   2.3164   2.3307
  2.3460   2.3704   2.3796   2.4208   2.4217   2.4251   2.4427   2.4638
  2.4955   2.5004   2.5095   2.5295   2.5362   2.5556   2.5736   2.5925
  2.6080   2.6368   2.6458   2.6506   2.6890   2.6929   2.7010   2.7360
  2.7382   2.7403   2.7464   2.7529   2.7746   2.7756   2.8240   2.8278
  2.8407   2.8931   2.8998   2.9584   2.9884   3.0622   3.0715   3.0879
  3.1153   3.1224   3.1479   3.1482   3.2156   3.2219   3.2473   3.2849
  3.3443   3.3501   3.3804   3.5079   3.5756   3.5805   3.7106   3.7515
  3.7868   3.8130   3.8901   4.0028   4.0966   4.1088   4.3295   4.7981
  4.8195   9.7625   9.7730   9.7759   9.7881   9.8084   9.8421  23.3477
 23.5516  23.7818  23.8551  23.8569  23.9075  23.9248  23.9920  24.0407
 24.0611  24.0755  24.1463  25.7868  25.8029  25.8157  25.8305  25.8758
 25.9334  26.0967  26.1227  26.1477  26.1858  26.2374  26.2733  26.5243
 26.5949  26.6126  26.7152  26.7401  27.0055 215.7556 215.7659 215.7696
215.7830 215.8080 215.8503
 --------------------------------------------------------------

          Ground-State Mulliken Net Atomic Charges

     Atom                 Charge (a.u.)
  ----------------------------------------
      1 C                    -0.620220
      2 C                    -0.673343
      3 Cl                    0.603563
      4 C                     0.133789
      5 Cl                    0.535865
      6 C                    -0.731300
      7 H                     0.237047
      8 C                     0.180764
      9 Cl                    0.534844
     10 C                    -0.732728
     11 Cl                    0.603162
     12 C                     0.031193
     13 C                    -0.659796
     14 H                     0.221298
     15 C                     0.138289
     16 Cl                    0.506050
     17 C                    -0.768469
     18 H                     0.230685
     19 C                     0.128099
     20 Cl                    0.506846
     21 C                    -0.627869
     22 H                     0.222231
  ----------------------------------------
  Sum of atomic charges =     0.000000

 -----------------------------------------------------------------
                    Cartesian Multipole Moments
 -----------------------------------------------------------------
    Charge (ESU x 10^10)
                -0.0000
    Dipole Moment (Debye)
         X      -0.9576      Y       0.0202      Z       0.5728
       Tot       1.1161
    Quadrupole Moments (Debye-Ang)
        XX    -144.6707     XY      -0.6021     YY    -146.7333
        XZ      -2.7344     YZ      -0.8610     ZZ    -147.5921
    Octopole Moments (Debye-Ang^2)
       XXX    -250.2293    XXY       4.5599    XYY     -87.4120
       YYY       6.0271    XXZ      53.0933    XYZ       1.7483
       YYZ      52.1283    XZZ     -83.4048    YZZ      -1.2780
       ZZZ     146.1209
    Hexadecapole Moments (Debye-Ang^3)
      XXXX   -5868.3344   XXXY      -8.9170   XXYY   -1299.2230
      XYYY     -35.2687   YYYY   -1589.9790   XXXZ     980.4236
      XXYZ     -37.6621   XYYZ     372.8812   YYYZ    -171.7752
      XXZZ   -1567.1844   XYZZ      -9.7795   YYZZ    -899.7030
      XZZZ    1045.4337   YZZZ    -121.1827   ZZZZ   -3711.3835
 -----------------------------------------------------------------
 Calculating analytic gradient of the SCF energy
 Gradient of SCF Energy
            1           2           3           4           5           6
    1  -0.0003510   0.0001535  -0.0000433  -0.0001149   0.0000731   0.0001078
    2   0.0000052  -0.0000520  -0.0000199  -0.0000389   0.0000717   0.0000139
    3   0.0001305  -0.0000630  -0.0000549  -0.0000415   0.0000394  -0.0000358
            7           8           9          10          11          12
    1  -0.0000003  -0.0000490  -0.0000289   0.0002091   0.0001039   0.0000498
    2   0.0000140   0.0000430  -0.0000501   0.0000384   0.0000690  -0.0000609
    3   0.0000325   0.0002030   0.0000051  -0.0000689   0.0000430   0.0000167
           13          14          15          16          17          18
    1  -0.0000670   0.0000241   0.0000788  -0.0000193  -0.0001133  -0.0000066
    2   0.0001426  -0.0000077  -0.0000515  -0.0000007  -0.0000068  -0.0000138
    3  -0.0000136   0.0000069  -0.0000590  -0.0000110   0.0000647  -0.0000297
           19          20          21          22
    1  -0.0000104  -0.0000017   0.0000073  -0.0000015
    2   0.0000337  -0.0000009  -0.0001278  -0.0000005
    3  -0.0000419  -0.0000199  -0.0001069   0.0000043
 Max gradient component =       3.510E-04
 RMS gradient           =       8.064E-05
 Gradient time:  CPU 256.05 s  wall 256.07 s
 Geometry Optimization Parameters
   NAtoms,    NIC,     NZ,  NCons,   NDum,   NFix, NCnnct, MaxDiis
       22     155      22       0       0       0       0       0

 Cartesian Hessian Update
 Hessian updated using BFGS update


** GEOMETRY OPTIMIZATION IN DELOCALIZED INTERNAL COORDINATES **
   Searching for a Minimum

   Optimization Cycle:   8

                       Coordinates (Angstroms)
     ATOM                X               Y               Z
      1  C         0.0105595397    0.0062523910    0.0018363888
      2  C        -0.0159822256    0.4163208978    1.3440592357
      3  Cl        1.4660636916    0.9046254695    2.1215935096
      4  C        -1.2219614925    0.4358028944    2.0528970304
      5  Cl       -1.2966235460    0.9382258931    3.7214710388
      6  C        -2.4016194035    0.0486345713    1.4312112196
      7  H        -3.3311612213    0.0657879808    1.9828043540
      8  C        -2.3918494843   -0.3593958639    0.1041908886
      9  Cl       -3.9028881261   -0.8367642285   -0.6238538824
     10  C        -1.1905483653   -0.3813718873   -0.6127034820
     11  Cl       -1.1724673023   -0.8927526842   -2.2796699467
     12  C         1.2956060954   -0.0220965658   -0.7632390720
     13  C         2.0968017292   -1.1645479016   -0.7322036698
     14  H         1.8036519700   -2.0294959702   -0.1520215851
     15  C         3.2818687407   -1.1807661585   -1.4590701379
     16  Cl        4.2884381250   -2.6179857249   -1.4267338325
     17  C         3.6915715346   -0.0874733905   -2.2146974678
     18  H         4.6146773028   -0.1130247408   -2.7766373564
     19  C         2.8770614456    1.0400050789   -2.2258915048
     20  Cl        3.3712252035    2.4356092459   -3.1688678651
     21  C         1.6847885362    1.0893248242   -1.5128035532
     22  H         1.0699162209    1.9790510063   -1.5425779178
   Point Group: c1    Number of degrees of freedom:    60


   Energy is  -3221.134332008

 Hessian updated using BFGS update

 60 Hessian modes will be used to form the next step
  Hessian Eigenvalues:
     0.002914    0.019236    0.019293    0.023040    0.023262    0.023293
     0.023684    0.023738    0.023900    0.024034    0.024087    0.024090
     0.024112    0.024115    0.024140    0.024161    0.024374    0.024643
     0.028751    0.158758    0.159995    0.160005    0.160087    0.214434
     0.227830    0.234799    0.234951    0.240015    0.249007    0.249982
     0.249994    0.249998    0.250023    0.250222    0.250513    0.265422
     0.292282    0.300591    0.301033    0.301042    0.301214    0.301799
     0.322626    0.353999    0.356556    0.356665    0.356827    0.369848
     0.428159    0.432122    0.434717    0.442382    0.467777    0.469305
     0.472115    0.475249    0.478261    0.478616    0.479093    0.532253

 Minimum search - taking simple RFO step
 Searching for Lamda that Minimizes Along All modes
 Value Taken    Lamda =  -0.00000298
 Step Taken.  Stepsize is  0.021732

                             Maximum     Tolerance    Cnvgd?
         Gradient           0.000233      0.000300     YES
         Displacement       0.016525      0.001200      NO
         Energy change     -0.000026      0.000001      NO


 New Cartesian Coordinates Obtained by Inverse Iteration

 Displacement from previous Coordinates is:  0.072365
 ----------------------------------------------------------------
             Standard Nuclear Orientation (Angstroms)
    I     Atom           X                Y                Z
 ----------------------------------------------------------------
    1      C       0.0107958882     0.0061888545     0.0015460869
    2      C      -0.0169154335     0.4219642408     1.3421929817
    3      Cl      1.4642547827     0.9157906000     2.1182731501
    4      C      -1.2228077277     0.4409856093     2.0512107684
    5      Cl     -1.2990186730     0.9479032179     3.7183301181
    6      C      -2.4017618377     0.0488755935     1.4311956815
    7      H      -3.3312175589     0.0659955942     1.9828641270
    8      C      -2.3911712264    -0.3642284191     0.1057372374
    9      Cl     -3.9016136298    -0.8463411658    -0.6203032550
   10      C      -1.1899179124    -0.3870943601    -0.6109855982
   11      Cl     -1.1722355815    -0.9061553934    -2.2757105850
   12      C       1.2957820308    -0.0220247407    -0.7633341647
   13      C       2.0939851323    -1.1668383283    -0.7373257883
   14      H       1.7981655784    -2.0338404183    -0.1615690696
   15      C       3.2792841158    -1.1827300145    -1.4637958273
   16      Cl      4.2822706075    -2.6225264012    -1.4372421525
   17      C       3.6919509375    -0.0873464698    -2.2148714563
   18      H       4.6149201208    -0.1129287478    -2.7770199465
   19      C       2.8803419112     1.0423135622    -2.2209832801
   20      Cl      3.3775214120     2.4403636235    -3.1585989124
   21      C       1.6883779891     1.0919793592    -1.5073147489
   22      H       1.0761380428     1.9836593412    -1.5332029742
 ----------------------------------------------------------------
 Nuclear Repulsion Energy =        1998.49170346 hartrees
 There are       89 alpha and       89 beta electrons
 Applying Cartesian multipole field
    Component          Value
    ---------          -----
     (2,0,0)        1.00000E-11
     (0,2,0)        2.00000E-11
     (0,0,2)       -3.00000E-11
 Nucleus-field energy     =    -0.0000000159 hartrees
 Requested basis set is 6-311++G(d,p)
 There are 170 shells and 472 basis functions
 A cutoff of  1.0D-15 yielded  10858 shell pairs
 There are     91810 function pairs (     98625 Cartesian)
 Smallest overlap matrix eigenvalue = 1.74E-07
 Linear dependence detected in AO basis
 Number of orthogonalized atomic orbitals = 468
 Maximum deviation from orthogonality = 1.106E-09
 Guess from superposition of atomic densities
 Warning:  Energy on first SCF cycle will be non-variational
 SAD guess density has 178.000000 electrons

 -----------------------------------------------------------------------
  General SCF calculation program by
  Eric Jon Sundstrom, Paul Horn, Yuezhi Mao, Dmitri Zuev, Alec White,
  David Stuck, Shaama M.S., Shane Yost, Joonho Lee, David Small,
  Daniel Levine, Susi Lehtola, Hugh Burton, Evgeny Epifanovsky,
  Bang C. Huynh
 -----------------------------------------------------------------------
 Exchange:     0.2000 Hartree-Fock + 0.0800 Slater + 0.7200 B88
 Correlation:  0.1900 VWN1RPA + 0.8100 LYP
 Using SG-1 standard quadrature grid
 A restricted SCF calculation will be
 performed using DIIS
 SCF converges when DIIS error is below 1.0e-08
 ---------------------------------------
  Cycle       Energy         DIIS error
 ---------------------------------------
    1   -3225.3419140631      2.82e-02  
    2   -3221.0067786877      2.14e-03  
    3   -3220.9457885239      2.54e-03  
    4   -3221.1272087931      4.88e-04  
    5   -3221.1325791680      2.43e-04  
    6   -3221.1340028724      1.06e-04  
    7   -3221.1343157781      2.53e-05  
    8   -3221.1343313713      8.69e-06  
    9   -3221.1343334447      2.05e-06  
   10   -3221.1343335470      8.34e-07  
   11   -3221.1343335649      1.24e-07  
   12   -3221.1343335652      5.51e-08  
   13   -3221.1343335652      2.23e-08  
   14   -3221.1343335653      6.98e-09  Convergence criterion met
 ---------------------------------------
 SCF time:   CPU 719.48s  wall 720.00s 
 SCF   energy in the final basis set =    -3221.1343335653
 Total energy in the final basis set =    -3221.1343335653

 --------------------------------------------------------------

                    Orbital Energies (a.u.)
 --------------------------------------------------------------

 Alpha MOs
 -- Occupied --
********-101.5819-101.5809-101.5808-101.5709-101.5708 -10.2813 -10.2813
-10.2795 -10.2794 -10.2651 -10.2651 -10.2460 -10.2304 -10.2295 -10.2149
-10.2121 -10.2120  -9.4965  -9.4965  -9.4956  -9.4955  -9.4854  -9.4853
 -7.2614  -7.2613  -7.2605  -7.2603  -7.2514  -7.2512  -7.2507  -7.2507
 -7.2505  -7.2503  -7.2501  -7.2501  -7.2496  -7.2496  -7.2403  -7.2401
 -7.2398  -7.2398  -0.9629  -0.9300  -0.9236  -0.8968  -0.8915  -0.8804
 -0.8555  -0.8414  -0.7985  -0.7624  -0.7594  -0.7458  -0.6827  -0.6282
 -0.6271  -0.6205  -0.5522  -0.5519  -0.5375  -0.5205  -0.5012  -0.4821
 -0.4729  -0.4669  -0.4620  -0.4577  -0.4380  -0.4378  -0.4248  -0.4115
 -0.4028  -0.4027  -0.3804  -0.3788  -0.3648  -0.3588  -0.3521  -0.3438
 -0.3377  -0.3354  -0.3336  -0.3302  -0.3253  -0.2864  -0.2806  -0.2704
 -0.2681
 -- Virtual --
 -0.0658  -0.0624  -0.0537  -0.0456  -0.0454  -0.0168  -0.0111  -0.0100
 -0.0004   0.0105   0.0106   0.0148   0.0160   0.0220   0.0273   0.0402
  0.0422   0.0461   0.0547   0.0581   0.0584   0.0640   0.0705   0.0771
  0.0790   0.0793   0.0806   0.0882   0.0920   0.0953   0.0956   0.1048
  0.1063   0.1068   0.1074   0.1088   0.1173   0.1175   0.1176   0.1223
  0.1281   0.1286   0.1296   0.1297   0.1340   0.1373   0.1402   0.1438
  0.1456   0.1473   0.1485   0.1522   0.1654   0.1735   0.1773   0.1850
  0.1877   0.1905   0.1979   0.1997   0.2006   0.2020   0.2064   0.2108
  0.2157   0.2167   0.2187   0.2236   0.2281   0.2375   0.2396   0.2423
  0.2445   0.2569   0.2577   0.2586   0.2625   0.2662   0.2674   0.2694
  0.2745   0.2770   0.2827   0.2850   0.2905   0.2923   0.2978   0.3013
  0.3058   0.3118   0.3140   0.3277   0.3303   0.3389   0.3409   0.3508
  0.3781   0.3929   0.4248   0.4260   0.4280   0.4315   0.4316   0.4385
  0.4444   0.4539   0.4579   0.4604   0.4619   0.4718   0.4795   0.4878
  0.4891   0.4993   0.5037   0.5048   0.5085   0.5195   0.5411   0.5495
  0.5499   0.5586   0.5620   0.5726   0.5771   0.5863   0.5884   0.5894
  0.5979   0.6013   0.6046   0.6205   0.6206   0.6336   0.6407   0.6470
  0.6581   0.6639   0.6690   0.6696   0.6830   0.6954   0.6961   0.7064
  0.7247   0.7406   0.7498   0.7677   0.7930   0.7958   0.7977   0.8217
  0.8260   0.8287   0.8335   0.8355   0.8374   0.8401   0.8417   0.8439
  0.8506   0.8521   0.8572   0.8591   0.8603   0.8614   0.8654   0.8746
  0.8765   0.8789   0.8814   0.8939   0.9051   0.9210   0.9276   0.9309
  0.9385   0.9407   0.9443   0.9455   0.9544   0.9581   0.9622   0.9629
  0.9794   0.9801   0.9831   0.9898   0.9926   1.0039   1.0324   1.0446
  1.0499   1.0609   1.0848   1.0989   1.1065   1.1463   1.1474   1.1706
  1.1916   1.1943   1.2140   1.2249   1.2358   1.2447   1.2482   1.2651
  1.2787   1.2819   1.2843   1.2949   1.3078   1.3118   1.3416   1.3684
  1.3740   1.3893   1.4271   1.4503   1.4723   1.4977   1.5531   1.5630
  1.5671   1.5732   1.5879   1.5935   1.5964   1.5968   1.6086   1.6700
  1.6842   1.6854   1.7276   1.7396   1.7430   1.7453   1.7837   1.8151
  1.8195   1.8450   1.8608   1.8936   1.9092   1.9164   1.9240   1.9439
  1.9533   1.9546   1.9566   2.0033   2.0209   2.0410   2.0453   2.0669
  2.1064   2.1107   2.1178   2.1251   2.1759   2.2267   2.2287   2.2460
  2.2513   2.2591   2.2700   2.2784   2.2813   2.2905   2.3164   2.3307
  2.3459   2.3704   2.3795   2.4206   2.4217   2.4251   2.4426   2.4638
  2.4955   2.5006   2.5093   2.5293   2.5362   2.5555   2.5738   2.5923
  2.6079   2.6368   2.6459   2.6505   2.6890   2.6929   2.7012   2.7359
  2.7382   2.7401   2.7465   2.7524   2.7746   2.7754   2.8241   2.8276
  2.8407   2.8935   2.8994   2.9583   2.9884   3.0622   3.0714   3.0880
  3.1152   3.1224   3.1475   3.1482   3.2156   3.2219   3.2472   3.2857
  3.3441   3.3501   3.3806   3.5077   3.5756   3.5805   3.7105   3.7516
  3.7869   3.8129   3.8900   4.0027   4.0966   4.1089   4.3295   4.7980
  4.8193   9.7626   9.7731   9.7759   9.7882   9.8082   9.8424  23.3479
 23.5518  23.7814  23.8553  23.8568  23.9074  23.9248  23.9916  24.0405
 24.0610  24.0753  24.1460  25.7867  25.8029  25.8156  25.8304  25.8753
 25.9334  26.0967  26.1229  26.1475  26.1859  26.2372  26.2729  26.5241
 26.5948  26.6125  26.7156  26.7396  27.0053 215.7556 215.7660 215.7696
215.7831 215.8078 215.8506
 --------------------------------------------------------------

          Ground-State Mulliken Net Atomic Charges

     Atom                 Charge (a.u.)
  ----------------------------------------
      1 C                    -0.621243
      2 C                    -0.676240
      3 Cl                    0.602623
      4 C                     0.133544
      5 Cl                    0.536397
      6 C                    -0.726352
      7 H                     0.237223
      8 C                     0.178948
      9 Cl                    0.535418
     10 C                    -0.732077
     11 Cl                    0.601887
     12 C                     0.032808
     13 C                    -0.662411
     14 H                     0.221282
     15 C                     0.139686
     16 Cl                    0.506201
     17 C                    -0.768746
     18 H                     0.230735
     19 C                     0.129556
     20 Cl                    0.506821
     21 C                    -0.628206
     22 H                     0.222146
  ----------------------------------------
  Sum of atomic charges =     0.000000

 -----------------------------------------------------------------
                    Cartesian Multipole Moments
 -----------------------------------------------------------------
    Charge (ESU x 10^10)
                 0.0000
    Dipole Moment (Debye)
         X      -0.9565      Y       0.0204      Z       0.5717
       Tot       1.1146
    Quadrupole Moments (Debye-Ang)
        XX    -144.6661     XY      -0.6044     YY    -146.7356
        XZ      -2.7380     YZ      -0.8655     ZZ    -147.5907
    Octopole Moments (Debye-Ang^2)
       XXX    -250.1466    XXY       4.5758    XYY     -87.3903
       YYY       6.0720    XXZ      53.0667    XYZ       1.7443
       YYZ      52.1110    XZZ     -83.3814    YZZ      -1.2683
       ZZZ     146.0934
    Hexadecapole Moments (Debye-Ang^3)
      XXXX   -5866.8197   XXXY     -12.3733   XXYY   -1300.8211
      XYYY     -38.6723   YYYY   -1600.6741   XXXZ     982.7309
      XXYZ     -39.4430   XYYZ     373.7233   YYYZ    -177.1749
      XXZZ   -1565.5354   XYZZ     -10.8474   YYZZ    -900.0953
      XZZZ    1047.6584   YZZZ    -126.5777   ZZZZ   -3703.2767
 -----------------------------------------------------------------
 Calculating analytic gradient of the SCF energy
 Gradient of SCF Energy
            1           2           3           4           5           6
    1   0.0000092   0.0000741   0.0000168  -0.0000144   0.0000078   0.0000052
    2   0.0000080   0.0000276  -0.0000042  -0.0000082   0.0000292   0.0000042
    3   0.0000306  -0.0000023  -0.0000197  -0.0000157   0.0000272   0.0000142
            7           8           9          10          11          12
    1   0.0000156  -0.0000005  -0.0000066   0.0000050  -0.0000406  -0.0000256
    2   0.0000078   0.0000266  -0.0000205  -0.0000138   0.0000024  -0.0000200
    3   0.0000242   0.0000657   0.0000246  -0.0000327   0.0000102   0.0000208
           13          14          15          16          17          18
    1  -0.0000330   0.0000154   0.0000590  -0.0000337  -0.0000227  -0.0000086
    2   0.0000554  -0.0000224  -0.0000454   0.0000225  -0.0000292  -0.0000123
    3   0.0000115  -0.0000023  -0.0000188  -0.0000099  -0.0000147  -0.0000297
           19          20          21          22
    1  -0.0000180  -0.0000289   0.0000221   0.0000023
    2   0.0000518  -0.0000382  -0.0000375   0.0000163
    3  -0.0000342  -0.0000110  -0.0000291  -0.0000089
 Max gradient component =       7.408E-05
 RMS gradient           =       2.669E-05
 Gradient time:  CPU 266.94 s  wall 266.95 s
 Geometry Optimization Parameters
   NAtoms,    NIC,     NZ,  NCons,   NDum,   NFix, NCnnct, MaxDiis
       22     155      22       0       0       0       0       0

 Cartesian Hessian Update
 Hessian updated using BFGS update


** GEOMETRY OPTIMIZATION IN DELOCALIZED INTERNAL COORDINATES **
   Searching for a Minimum

   Optimization Cycle:   9

                       Coordinates (Angstroms)
     ATOM                X               Y               Z
      1  C         0.0107958882    0.0061888545    0.0015460869
      2  C        -0.0169154335    0.4219642408    1.3421929817
      3  Cl        1.4642547827    0.9157906000    2.1182731501
      4  C        -1.2228077277    0.4409856093    2.0512107684
      5  Cl       -1.2990186730    0.9479032179    3.7183301181
      6  C        -2.4017618377    0.0488755935    1.4311956815
      7  H        -3.3312175589    0.0659955942    1.9828641270
      8  C        -2.3911712264   -0.3642284191    0.1057372374
      9  Cl       -3.9016136298   -0.8463411658   -0.6203032550
     10  C        -1.1899179124   -0.3870943601   -0.6109855982
     11  Cl       -1.1722355815   -0.9061553934   -2.2757105850
     12  C         1.2957820308   -0.0220247407   -0.7633341647
     13  C         2.0939851323   -1.1668383283   -0.7373257883
     14  H         1.7981655784   -2.0338404183   -0.1615690696
     15  C         3.2792841158   -1.1827300145   -1.4637958273
     16  Cl        4.2822706075   -2.6225264012   -1.4372421525
     17  C         3.6919509375   -0.0873464698   -2.2148714563
     18  H         4.6149201208   -0.1129287478   -2.7770199465
     19  C         2.8803419112    1.0423135622   -2.2209832801
     20  Cl        3.3775214120    2.4403636235   -3.1585989124
     21  C         1.6883779891    1.0919793592   -1.5073147489
     22  H         1.0761380428    1.9836593412   -1.5332029742
   Point Group: c1    Number of degrees of freedom:    60


   Energy is  -3221.134333565

 Hessian updated using BFGS update

 60 Hessian modes will be used to form the next step
  Hessian Eigenvalues:
     0.002772    0.019139    0.019365    0.021582    0.023274    0.023398
     0.023543    0.023704    0.023837    0.023912    0.024054    0.024090
     0.024090    0.024115    0.024121    0.024144    0.024327    0.024572
     0.028836    0.159307    0.159797    0.160001    0.160020    0.211116
     0.229460    0.234548    0.234818    0.239749    0.247834    0.249927
     0.249987    0.249997    0.250044    0.250194    0.250500    0.279780
     0.294101    0.299613    0.301023    0.301042    0.301167    0.303480
     0.322751    0.353786    0.356548    0.356665    0.356800    0.370310
     0.429562    0.432127    0.434731    0.449308    0.467242    0.468918
     0.473787    0.477469    0.478131    0.479001    0.489987    0.528508

 Minimum search - taking simple RFO step
 Searching for Lamda that Minimizes Along All modes
 Value Taken    Lamda =   0.00000000
 Step Taken.  Stepsize is  0.003224

                             Maximum     Tolerance    Cnvgd?
         Gradient           0.000071      0.000300     YES
         Displacement       0.001889      0.001200      NO
         Energy change     -0.000002      0.000001      NO


 New Cartesian Coordinates Obtained by Inverse Iteration

 Displacement from previous Coordinates is:  0.009374
 ----------------------------------------------------------------
             Standard Nuclear Orientation (Angstroms)
    I     Atom           X                Y                Z
 ----------------------------------------------------------------
    1      C       0.0109061660     0.0058112879     0.0016832857
    2      C      -0.0170087569     0.4223477281     1.3420980483
    3      Cl      1.4639585500     0.9171493584     2.1180066662
    4      C      -1.2228745863     0.4415728488     2.0510551958
    5      Cl     -1.2990683794     0.9490704723     3.7179587603
    6      C      -2.4017775483     0.0491936374     1.4310923122
    7      H      -3.3313074693     0.0667222287     1.9826228039
    8      C      -2.3910438920    -0.3646690045     0.1058412522
    9      Cl     -3.9015471291    -0.8464514062    -0.6202342939
   10      C      -1.1896765930    -0.3880932011    -0.6106298222
   11      Cl     -1.1714862674    -0.9084929316    -2.2749423969
   12      C       1.2958290549    -0.0222854500    -0.7632848288
   13      C       2.0937325823    -1.1673458419    -0.7380335177
   14      H       1.7976309194    -2.0345354963    -0.1627399854
   15      C       3.2789934453    -1.1829692605    -1.4645140067
   16      Cl      4.2818744739    -2.6229331143    -1.4388134182
   17      C       3.6919181263    -0.0871582150    -2.2148426550
   18      H       4.6149093523    -0.1125323514    -2.7769433040
   19      C       2.8804687418     1.0425937482    -2.2203553427
   20      Cl      3.3779218092     2.4411370889    -3.1571904596
   21      C       1.6885066816     1.0920800340    -1.5066442818
   22      H       1.0762696869     1.9837529772    -1.5320976196
 ----------------------------------------------------------------
 Nuclear Repulsion Energy =        1998.50081746 hartrees
 There are       89 alpha and       89 beta electrons
 Applying Cartesian multipole field
    Component          Value
    ---------          -----
     (2,0,0)        1.00000E-11
     (0,2,0)        2.00000E-11
     (0,0,2)       -3.00000E-11
 Nucleus-field energy     =    -0.0000000158 hartrees
 Requested basis set is 6-311++G(d,p)
 There are 170 shells and 472 basis functions
 A cutoff of  1.0D-15 yielded  10859 shell pairs
 There are     91814 function pairs (     98629 Cartesian)
 Smallest overlap matrix eigenvalue = 1.74E-07
 Linear dependence detected in AO basis
 Number of orthogonalized atomic orbitals = 468
 Maximum deviation from orthogonality = 3.321E-09
 Guess from superposition of atomic densities
 Warning:  Energy on first SCF cycle will be non-variational
 SAD guess density has 178.000000 electrons

 -----------------------------------------------------------------------
  General SCF calculation program by
  Eric Jon Sundstrom, Paul Horn, Yuezhi Mao, Dmitri Zuev, Alec White,
  David Stuck, Shaama M.S., Shane Yost, Joonho Lee, David Small,
  Daniel Levine, Susi Lehtola, Hugh Burton, Evgeny Epifanovsky,
  Bang C. Huynh
 -----------------------------------------------------------------------
 Exchange:     0.2000 Hartree-Fock + 0.0800 Slater + 0.7200 B88
 Correlation:  0.1900 VWN1RPA + 0.8100 LYP
 Using SG-1 standard quadrature grid
 A restricted SCF calculation will be
 performed using DIIS
 SCF converges when DIIS error is below 1.0e-08
 ---------------------------------------
  Cycle       Energy         DIIS error
 ---------------------------------------
    1   -3225.3419667987      2.82e-02  
    2   -3221.0067831492      2.14e-03  
    3   -3220.9458061094      2.54e-03  
    4   -3221.1272069986      4.88e-04  
    5   -3221.1325787639      2.43e-04  
    6   -3221.1340029940      1.06e-04  
    7   -3221.1343158826      2.53e-05  
    8   -3221.1343314746      8.69e-06  
    9   -3221.1343335478      2.05e-06  
   10   -3221.1343336501      8.34e-07  
   11   -3221.1343336677      1.23e-07  
   12   -3221.1343336682      5.50e-08  
   13   -3221.1343336683      2.21e-08  
   14   -3221.1343336683      6.86e-09  Convergence criterion met
 ---------------------------------------
 SCF time:   CPU 702.49s  wall 702.00s 
 SCF   energy in the final basis set =    -3221.1343336683
 Total energy in the final basis set =    -3221.1343336683

 --------------------------------------------------------------

                    Orbital Energies (a.u.)
 --------------------------------------------------------------

 Alpha MOs
 -- Occupied --
********-101.5819-101.5809-101.5808-101.5709-101.5708 -10.2813 -10.2813
-10.2795 -10.2794 -10.2651 -10.2651 -10.2460 -10.2304 -10.2295 -10.2149
-10.2121 -10.2120  -9.4966  -9.4965  -9.4956  -9.4955  -9.4854  -9.4853
 -7.2615  -7.2613  -7.2605  -7.2603  -7.2514  -7.2512  -7.2507  -7.2507
 -7.2505  -7.2503  -7.2501  -7.2501  -7.2496  -7.2496  -7.2403  -7.2401
 -7.2398  -7.2397  -0.9629  -0.9300  -0.9236  -0.8968  -0.8915  -0.8804
 -0.8555  -0.8414  -0.7985  -0.7624  -0.7594  -0.7458  -0.6827  -0.6282
 -0.6271  -0.6205  -0.5522  -0.5520  -0.5375  -0.5205  -0.5012  -0.4821
 -0.4729  -0.4669  -0.4620  -0.4577  -0.4380  -0.4378  -0.4248  -0.4115
 -0.4028  -0.4027  -0.3804  -0.3788  -0.3648  -0.3588  -0.3521  -0.3438
 -0.3377  -0.3354  -0.3336  -0.3302  -0.3253  -0.2864  -0.2806  -0.2704
 -0.2681
 -- Virtual --
 -0.0658  -0.0624  -0.0537  -0.0456  -0.0454  -0.0168  -0.0111  -0.0100
 -0.0004   0.0105   0.0106   0.0148   0.0160   0.0220   0.0273   0.0402
  0.0422   0.0461   0.0547   0.0581   0.0584   0.0640   0.0705   0.0771
  0.0790   0.0793   0.0806   0.0882   0.0920   0.0953   0.0956   0.1048
  0.1063   0.1068   0.1074   0.1088   0.1173   0.1175   0.1176   0.1223
  0.1281   0.1286   0.1296   0.1297   0.1340   0.1373   0.1402   0.1438
  0.1457   0.1473   0.1485   0.1522   0.1654   0.1735   0.1773   0.1850
  0.1877   0.1905   0.1979   0.1997   0.2006   0.2020   0.2064   0.2108
  0.2157   0.2167   0.2187   0.2236   0.2281   0.2375   0.2396   0.2423
  0.2445   0.2569   0.2577   0.2586   0.2625   0.2662   0.2674   0.2694
  0.2745   0.2770   0.2827   0.2850   0.2905   0.2923   0.2978   0.3013
  0.3058   0.3118   0.3140   0.3277   0.3303   0.3389   0.3409   0.3508
  0.3781   0.3929   0.4248   0.4260   0.4280   0.4315   0.4316   0.4385
  0.4444   0.4539   0.4579   0.4604   0.4619   0.4718   0.4795   0.4877
  0.4891   0.4993   0.5037   0.5048   0.5085   0.5195   0.5411   0.5495
  0.5499   0.5586   0.5620   0.5726   0.5771   0.5864   0.5883   0.5894
  0.5979   0.6013   0.6046   0.6205   0.6206   0.6336   0.6407   0.6470
  0.6581   0.6639   0.6690   0.6696   0.6830   0.6954   0.6961   0.7064
  0.7248   0.7406   0.7498   0.7677   0.7930   0.7958   0.7977   0.8217
  0.8260   0.8288   0.8335   0.8354   0.8374   0.8401   0.8417   0.8439
  0.8506   0.8521   0.8572   0.8591   0.8603   0.8614   0.8654   0.8746
  0.8765   0.8789   0.8814   0.8939   0.9051   0.9210   0.9276   0.9309
  0.9385   0.9407   0.9444   0.9455   0.9544   0.9581   0.9622   0.9629
  0.9794   0.9802   0.9831   0.9898   0.9927   1.0040   1.0324   1.0446
  1.0499   1.0609   1.0847   1.0989   1.1065   1.1463   1.1474   1.1707
  1.1916   1.1943   1.2140   1.2249   1.2358   1.2447   1.2482   1.2651
  1.2787   1.2819   1.2843   1.2949   1.3079   1.3118   1.3416   1.3684
  1.3740   1.3892   1.4271   1.4503   1.4723   1.4977   1.5531   1.5630
  1.5670   1.5732   1.5880   1.5935   1.5964   1.5968   1.6086   1.6700
  1.6842   1.6854   1.7276   1.7396   1.7430   1.7452   1.7837   1.8151
  1.8195   1.8450   1.8608   1.8936   1.9092   1.9163   1.9240   1.9440
  1.9533   1.9546   1.9566   2.0033   2.0209   2.0410   2.0453   2.0669
  2.1065   2.1107   2.1178   2.1251   2.1759   2.2268   2.2287   2.2460
  2.2513   2.2591   2.2701   2.2784   2.2813   2.2905   2.3164   2.3307
  2.3460   2.3704   2.3795   2.4206   2.4217   2.4250   2.4426   2.4638
  2.4955   2.5006   2.5093   2.5293   2.5362   2.5555   2.5738   2.5923
  2.6079   2.6368   2.6459   2.6505   2.6890   2.6929   2.7012   2.7359
  2.7382   2.7401   2.7465   2.7524   2.7746   2.7754   2.8241   2.8276
  2.8406   2.8936   2.8994   2.9583   2.9884   3.0622   3.0714   3.0880
  3.1153   3.1224   3.1475   3.1482   3.2156   3.2219   3.2472   3.2858
  3.3441   3.3501   3.3806   3.5076   3.5756   3.5805   3.7105   3.7517
  3.7870   3.8129   3.8901   4.0027   4.0966   4.1090   4.3295   4.7980
  4.8193   9.7626   9.7731   9.7759   9.7881   9.8082   9.8425  23.3479
 23.5518  23.7814  23.8554  23.8568  23.9074  23.9249  23.9916  24.0406
 24.0610  24.0753  24.1460  25.7866  25.8029  25.8156  25.8304  25.8752
 25.9334  26.0967  26.1230  26.1475  26.1859  26.2373  26.2729  26.5242
 26.5948  26.6125  26.7156  26.7396  27.0054 215.7557 215.7660 215.7696
215.7830 215.8078 215.8507
 --------------------------------------------------------------

          Ground-State Mulliken Net Atomic Charges

     Atom                 Charge (a.u.)
  ----------------------------------------
      1 C                    -0.621023
      2 C                    -0.676897
      3 Cl                    0.602571
      4 C                     0.133616
      5 Cl                    0.536437
      6 C                    -0.725749
      7 H                     0.237238
      8 C                     0.179373
      9 Cl                    0.535451
     10 C                    -0.732293
     11 Cl                    0.601756
     12 C                     0.032598
     13 C                    -0.662126
     14 H                     0.221269
     15 C                     0.139645
     16 Cl                    0.506231
     17 C                    -0.769208
     18 H                     0.230738
     19 C                     0.129938
     20 Cl                    0.506802
     21 C                    -0.628485
     22 H                     0.222119
  ----------------------------------------
  Sum of atomic charges =     0.000000

 -----------------------------------------------------------------
                    Cartesian Multipole Moments
 -----------------------------------------------------------------
    Charge (ESU x 10^10)
                -0.0000
    Dipole Moment (Debye)
         X      -0.9573      Y       0.0205      Z       0.5720
       Tot       1.1153
    Quadrupole Moments (Debye-Ang)
        XX    -144.6668     XY      -0.6055     YY    -146.7371
        XZ      -2.7373     YZ      -0.8656     ZZ    -147.5910
    Octopole Moments (Debye-Ang^2)
       XXX    -250.1803    XXY       4.5892    XYY     -87.4005
       YYY       6.0669    XXZ      53.0670    XYZ       1.7409
       YYZ      52.1144    XZZ     -83.3879    YZZ      -1.2657
       ZZZ     146.0988
    Hexadecapole Moments (Debye-Ang^3)
      XXXX   -5866.4168   XXXY     -12.5891   XXYY   -1301.0052
      XYYY     -38.8876   YYYY   -1601.9674   XXXZ     983.0090
      XXYZ     -39.7003   XYYZ     373.8212   YYYZ    -177.8945
      XXZZ   -1565.3312   XYZZ     -10.9135   YYZZ    -900.1351
      XZZZ    1047.9133   YZZZ    -127.2860   ZZZZ   -3702.2834
 -----------------------------------------------------------------
 Calculating analytic gradient of the SCF energy
 Gradient of SCF Energy
            1           2           3           4           5           6
    1   0.0000135   0.0000188   0.0000109   0.0000174   0.0000230   0.0000032
    2  -0.0000012   0.0000119   0.0000089   0.0000031   0.0000227   0.0000113
    3  -0.0000002   0.0000130  -0.0000068  -0.0000052   0.0000147   0.0000219
            7           8           9          10          11          12
    1   0.0000168   0.0000086  -0.0000074   0.0000002  -0.0000142  -0.0000149
    2   0.0000103   0.0000024  -0.0000025  -0.0000076  -0.0000008  -0.0000024
    3   0.0000250   0.0000300   0.0000339   0.0000001   0.0000143   0.0000043
           13          14          15          16          17          18
    1  -0.0000226   0.0000058   0.0000185  -0.0000162  -0.0000097  -0.0000145
    2   0.0000142  -0.0000054  -0.0000214   0.0000058  -0.0000170  -0.0000104
    3   0.0000028  -0.0000020  -0.0000213  -0.0000098  -0.0000117  -0.0000263
           19          20          21          22
    1  -0.0000153  -0.0000211   0.0000020  -0.0000028
    2   0.0000149  -0.0000221  -0.0000148  -0.0000001
    3  -0.0000290  -0.0000208  -0.0000167  -0.0000102
 Max gradient component =       3.394E-05
 RMS gradient           =       1.480E-05
 Gradient time:  CPU 262.00 s  wall 262.03 s
 Geometry Optimization Parameters
   NAtoms,    NIC,     NZ,  NCons,   NDum,   NFix, NCnnct, MaxDiis
       22     155      22       0       0       0       0       0

 Cartesian Hessian Update
 Hessian updated using BFGS update


** GEOMETRY OPTIMIZATION IN DELOCALIZED INTERNAL COORDINATES **
   Searching for a Minimum

   Optimization Cycle:  10

                       Coordinates (Angstroms)
     ATOM                X               Y               Z
      1  C         0.0109061660    0.0058112879    0.0016832857
      2  C        -0.0170087569    0.4223477281    1.3420980483
      3  Cl        1.4639585500    0.9171493584    2.1180066662
      4  C        -1.2228745863    0.4415728488    2.0510551958
      5  Cl       -1.2990683794    0.9490704723    3.7179587603
      6  C        -2.4017775483    0.0491936374    1.4310923122
      7  H        -3.3313074693    0.0667222287    1.9826228039
      8  C        -2.3910438920   -0.3646690045    0.1058412522
      9  Cl       -3.9015471291   -0.8464514062   -0.6202342939
     10  C        -1.1896765930   -0.3880932011   -0.6106298222
     11  Cl       -1.1714862674   -0.9084929316   -2.2749423969
     12  C         1.2958290549   -0.0222854500   -0.7632848288
     13  C         2.0937325823   -1.1673458419   -0.7380335177
     14  H         1.7976309194   -2.0345354963   -0.1627399854
     15  C         3.2789934453   -1.1829692605   -1.4645140067
     16  Cl        4.2818744739   -2.6229331143   -1.4388134182
     17  C         3.6919181263   -0.0871582150   -2.2148426550
     18  H         4.6149093523   -0.1125323514   -2.7769433040
     19  C         2.8804687418    1.0425937482   -2.2203553427
     20  Cl        3.3779218092    2.4411370889   -3.1571904596
     21  C         1.6885066816    1.0920800340   -1.5066442818
     22  H         1.0762696869    1.9837529772   -1.5320976196
   Point Group: c1    Number of degrees of freedom:    60


   Energy is  -3221.134333668

 Hessian updated using BFGS update

 60 Hessian modes will be used to form the next step
  Hessian Eigenvalues:
     0.002912    0.016988    0.019403    0.019515    0.023245    0.023292
     0.023421    0.023711    0.023829    0.023926    0.024047    0.024089
     0.024090    0.024116    0.024127    0.024149    0.024321    0.025702
     0.028662    0.154448    0.159730    0.160005    0.160078    0.210359
     0.225865    0.234672    0.234854    0.240610    0.242855    0.249627
     0.249986    0.250003    0.250017    0.250264    0.251269    0.287665
     0.292947    0.295618    0.301004    0.301042    0.301100    0.303491
     0.322817    0.354572    0.356573    0.356665    0.356776    0.370132
     0.428249    0.432115    0.435096    0.446103    0.464806    0.469119
     0.473691    0.475741    0.477914    0.478924    0.493245    0.529074

 Minimum search - taking simple RFO step
 Searching for Lamda that Minimizes Along All modes
 Value Taken    Lamda =   0.00000000
 Step Taken.  Stepsize is  0.000983

                             Maximum     Tolerance    Cnvgd?
         Gradient           0.000021      0.000300     YES
         Displacement       0.000708      0.001200     YES
         Energy change     -0.000000      0.000001     YES

 Final energy is   -3221.1343336682771     


 ******************************
 **  OPTIMIZATION CONVERGED  **
 ******************************

                       Coordinates (Angstroms)
     ATOM                X               Y               Z
      1  C         0.0109061660    0.0058112879    0.0016832857
      2  C        -0.0170087569    0.4223477281    1.3420980483
      3  Cl        1.4639585500    0.9171493584    2.1180066662
      4  C        -1.2228745863    0.4415728488    2.0510551958
      5  Cl       -1.2990683794    0.9490704723    3.7179587603
      6  C        -2.4017775483    0.0491936374    1.4310923122
      7  H        -3.3313074693    0.0667222287    1.9826228039
      8  C        -2.3910438920   -0.3646690045    0.1058412522
      9  Cl       -3.9015471291   -0.8464514062   -0.6202342939
     10  C        -1.1896765930   -0.3880932011   -0.6106298222
     11  Cl       -1.1714862674   -0.9084929316   -2.2749423969
     12  C         1.2958290549   -0.0222854500   -0.7632848288
     13  C         2.0937325823   -1.1673458419   -0.7380335177
     14  H         1.7976309194   -2.0345354963   -0.1627399854
     15  C         3.2789934453   -1.1829692605   -1.4645140067
     16  Cl        4.2818744739   -2.6229331143   -1.4388134182
     17  C         3.6919181263   -0.0871582150   -2.2148426550
     18  H         4.6149093523   -0.1125323514   -2.7769433040
     19  C         2.8804687418    1.0425937482   -2.2203553427
     20  Cl        3.3779218092    2.4411370889   -3.1571904596
     21  C         1.6885066816    1.0920800340   -1.5066442818
     22  H         1.0762696869    1.9837529772   -1.5320976196

Z-matrix Print:
$molecule
0 1
Cl
C  1 1.743870
C  2 1.398986 1 120.180495
C  3 1.388412 2 120.030959 1 179.948402 0
H  4 1.080981 3 119.899759 2 179.983301 0
C  4 1.388570 3 120.253918 2 0.017950 0
C  6 1.398965 4 120.110671 3 0.030525 0
C  7 1.403921 6 120.335687 4 -0.066509 0
C  8 1.495658 7 120.729071 6 -179.806255 0
C  9 1.395869 8 119.817291 7 88.724759 0
H  10 1.081969 9 120.708139 8 -0.561757 0
C  10 1.390274 9 119.149576 8 179.385555 0
C  12 1.390792 10 121.747381 9 0.076245 0
H  13 1.080978 12 121.034000 10 -179.885276 0
C  13 1.390978 12 117.961172 10 0.088839 0
C  15 1.390182 13 121.807271 12 -0.152958 0
H  16 1.081925 15 120.162264 13 -179.820542 0
Cl 7 1.743596 6 120.180116 4 179.899906 0
Cl 3 1.743823 2 121.734204 1 -0.016696 0
Cl 6 1.744112 4 118.154127 3 -179.911044 0
Cl 12 1.754972 10 119.258584 9 -179.810734 0
Cl 15 1.755290 13 118.941445 12 179.927849 0
$end


 --------------------------------------------------------------

                    Orbital Energies (a.u.)
 --------------------------------------------------------------

 Alpha MOs
 -- Occupied --
********-101.5819-101.5809-101.5808-101.5709-101.5708 -10.2813 -10.2813
-10.2795 -10.2794 -10.2651 -10.2651 -10.2460 -10.2304 -10.2295 -10.2149
-10.2121 -10.2120  -9.4966  -9.4965  -9.4956  -9.4955  -9.4854  -9.4853
 -7.2615  -7.2613  -7.2605  -7.2603  -7.2514  -7.2512  -7.2507  -7.2507
 -7.2505  -7.2503  -7.2501  -7.2501  -7.2496  -7.2496  -7.2403  -7.2401
 -7.2398  -7.2397  -0.9629  -0.9300  -0.9236  -0.8968  -0.8915  -0.8804
 -0.8555  -0.8414  -0.7985  -0.7624  -0.7594  -0.7458  -0.6827  -0.6282
 -0.6271  -0.6205  -0.5522  -0.5520  -0.5375  -0.5205  -0.5012  -0.4821
 -0.4729  -0.4669  -0.4620  -0.4577  -0.4380  -0.4378  -0.4248  -0.4115
 -0.4028  -0.4027  -0.3804  -0.3788  -0.3648  -0.3588  -0.3521  -0.3438
 -0.3377  -0.3354  -0.3336  -0.3302  -0.3253  -0.2864  -0.2806  -0.2704
 -0.2681
 -- Virtual --
 -0.0658  -0.0624  -0.0537  -0.0456  -0.0454  -0.0168  -0.0111  -0.0100
 -0.0004   0.0105   0.0106   0.0148   0.0160   0.0220   0.0273   0.0402
  0.0422   0.0461   0.0547   0.0581   0.0584   0.0640   0.0705   0.0771
  0.0790   0.0793   0.0806   0.0882   0.0920   0.0953   0.0956   0.1048
  0.1063   0.1068   0.1074   0.1088   0.1173   0.1175   0.1176   0.1223
  0.1281   0.1286   0.1296   0.1297   0.1340   0.1373   0.1402   0.1438
  0.1457   0.1473   0.1485   0.1522   0.1654   0.1735   0.1773   0.1850
  0.1877   0.1905   0.1979   0.1997   0.2006   0.2020   0.2064   0.2108
  0.2157   0.2167   0.2187   0.2236   0.2281   0.2375   0.2396   0.2423
  0.2445   0.2569   0.2577   0.2586   0.2625   0.2662   0.2674   0.2694
  0.2745   0.2770   0.2827   0.2850   0.2905   0.2923   0.2978   0.3013
  0.3058   0.3118   0.3140   0.3277   0.3303   0.3389   0.3409   0.3508
  0.3781   0.3929   0.4248   0.4260   0.4280   0.4315   0.4316   0.4385
  0.4444   0.4539   0.4579   0.4604   0.4619   0.4718   0.4795   0.4877
  0.4891   0.4993   0.5037   0.5048   0.5085   0.5195   0.5411   0.5495
  0.5499   0.5586   0.5620   0.5726   0.5771   0.5864   0.5883   0.5894
  0.5979   0.6013   0.6046   0.6205   0.6206   0.6336   0.6407   0.6470
  0.6581   0.6639   0.6690   0.6696   0.6830   0.6954   0.6961   0.7064
  0.7248   0.7406   0.7498   0.7677   0.7930   0.7958   0.7977   0.8217
  0.8260   0.8288   0.8335   0.8354   0.8374   0.8401   0.8417   0.8439
  0.8506   0.8521   0.8572   0.8591   0.8603   0.8614   0.8654   0.8746
  0.8765   0.8789   0.8814   0.8939   0.9051   0.9210   0.9276   0.9309
  0.9385   0.9407   0.9444   0.9455   0.9544   0.9581   0.9622   0.9629
  0.9794   0.9802   0.9831   0.9898   0.9927   1.0040   1.0324   1.0446
  1.0499   1.0609   1.0847   1.0989   1.1065   1.1463   1.1474   1.1707
  1.1916   1.1943   1.2140   1.2249   1.2358   1.2447   1.2482   1.2651
  1.2787   1.2819   1.2843   1.2949   1.3079   1.3118   1.3416   1.3684
  1.3740   1.3892   1.4271   1.4503   1.4723   1.4977   1.5531   1.5630
  1.5670   1.5732   1.5880   1.5935   1.5964   1.5968   1.6086   1.6700
  1.6842   1.6854   1.7276   1.7396   1.7430   1.7452   1.7837   1.8151
  1.8195   1.8450   1.8608   1.8936   1.9092   1.9163   1.9240   1.9440
  1.9533   1.9546   1.9566   2.0033   2.0209   2.0410   2.0453   2.0669
  2.1065   2.1107   2.1178   2.1251   2.1759   2.2268   2.2287   2.2460
  2.2513   2.2591   2.2701   2.2784   2.2813   2.2905   2.3164   2.3307
  2.3460   2.3704   2.3795   2.4206   2.4217   2.4250   2.4426   2.4638
  2.4955   2.5006   2.5093   2.5293   2.5362   2.5555   2.5738   2.5923
  2.6079   2.6368   2.6459   2.6505   2.6890   2.6929   2.7012   2.7359
  2.7382   2.7401   2.7465   2.7524   2.7746   2.7754   2.8241   2.8276
  2.8406   2.8936   2.8994   2.9583   2.9884   3.0622   3.0714   3.0880
  3.1153   3.1224   3.1475   3.1482   3.2156   3.2219   3.2472   3.2858
  3.3441   3.3501   3.3806   3.5076   3.5756   3.5805   3.7105   3.7517
  3.7870   3.8129   3.8901   4.0027   4.0966   4.1090   4.3295   4.7980
  4.8193   9.7626   9.7731   9.7759   9.7881   9.8082   9.8425  23.3479
 23.5518  23.7814  23.8554  23.8568  23.9074  23.9249  23.9916  24.0406
 24.0610  24.0753  24.1460  25.7866  25.8029  25.8156  25.8304  25.8752
 25.9334  26.0967  26.1230  26.1475  26.1859  26.2373  26.2729  26.5242
 26.5948  26.6125  26.7156  26.7396  27.0054 215.7557 215.7660 215.7696
215.7830 215.8078 215.8507
 --------------------------------------------------------------

          Ground-State Mulliken Net Atomic Charges

     Atom                 Charge (a.u.)
  ----------------------------------------
      1 C                    -0.621023
      2 C                    -0.676897
      3 Cl                    0.602571
      4 C                     0.133616
      5 Cl                    0.536437
      6 C                    -0.725749
      7 H                     0.237238
      8 C                     0.179373
      9 Cl                    0.535451
     10 C                    -0.732293
     11 Cl                    0.601756
     12 C                     0.032598
     13 C                    -0.662126
     14 H                     0.221269
     15 C                     0.139645
     16 Cl                    0.506231
     17 C                    -0.769208
     18 H                     0.230738
     19 C                     0.129938
     20 Cl                    0.506802
     21 C                    -0.628485
     22 H                     0.222119
  ----------------------------------------
  Sum of atomic charges =     0.000000

 -----------------------------------------------------------------
                    Cartesian Multipole Moments
 -----------------------------------------------------------------
    Charge (ESU x 10^10)
                -0.0000
    Dipole Moment (Debye)
         X      -0.9573      Y       0.0205      Z       0.5720
       Tot       1.1153
    Quadrupole Moments (Debye-Ang)
        XX    -144.6668     XY      -0.6055     YY    -146.7371
        XZ      -2.7373     YZ      -0.8656     ZZ    -147.5910
    Octopole Moments (Debye-Ang^2)
       XXX    -250.1803    XXY       4.5892    XYY     -87.4005
       YYY       6.0669    XXZ      53.0670    XYZ       1.7409
       YYZ      52.1144    XZZ     -83.3879    YZZ      -1.2657
       ZZZ     146.0988
    Hexadecapole Moments (Debye-Ang^3)
      XXXX   -5866.4168   XXXY     -12.5891   XXYY   -1301.0052
      XYYY     -38.8876   YYYY   -1601.9674   XXXZ     983.0090
      XXYZ     -39.7003   XYYZ     373.8212   YYYZ    -177.8945
      XXZZ   -1565.3312   XYZZ     -10.9135   YYZZ    -900.1351
      XZZZ    1047.9133   YZZZ    -127.2860   ZZZZ   -3702.2834
 -----------------------------------------------------------------
Archival summary:
1\1\november\OPT\ProcedureUnspecified\BasisUnspecified\l6124\taweetha\MonJan1308:16:502020MonJan1308:16:502020\0\\#,OPT,ProcedureUnspecified,BasisUnspecified,\\0,1\Cl\C,1,1.74387\C,2,1.39899,1,120.18\C,3,1.38841,2,120.031,1,179.948,0\H,4,1.08098,3,119.9,2,179.983,0\C,4,1.38857,3,120.254,2,0.0179497,0\C,6,1.39896,4,120.111,3,0.0305253,0\C,7,1.40392,6,120.336,4,-0.0665089,0\C,8,1.49566,7,120.729,6,-179.806,0\C,9,1.39587,8,119.817,7,88.7248,0\H,10,1.08197,9,120.708,8,-0.561757,0\C,10,1.39027,9,119.15,8,179.386,0\C,12,1.39079,10,121.747,9,0.076245,0\H,13,1.08098,12,121.034,10,-179.885,0\C,13,1.39098,12,117.961,10,0.0888391,0\C,15,1.39018,13,121.807,12,-0.152958,0\H,16,1.08193,15,120.162,13,-179.821,0\Cl,7,1.7436,6,120.18,4,179.9,0\Cl,3,1.74382,2,121.734,1,-0.0166959,0\Cl,6,1.74411,4,118.154,3,-179.911,0\Cl,12,1.75497,10,119.259,9,-179.811,0\Cl,15,1.75529,13,118.941,12,179.928,0\\\@

 Total job time:  9703.68s(wall), 9702.66s(cpu) 
 Mon Jan 13 08:16:50 2020

        *************************************************************
        *                                                           *
        *  Thank you very much for using Q-Chem.  Have a nice day.  *
        *                                                           *
        *************************************************************


 
User input: 2 of 2 
 
                  Welcome to Q-Chem
     A Quantum Leap Into The Future Of Chemistry


 Q-Chem 5.2 (devel), Q-Chem, Inc., Pleasanton, CA (2019)

 Yihan Shao,  Zhengting Gan,  E. Epifanovsky,  A. T. B. Gilbert,  M. Wormit,  
 J. Kussmann,  A. W. Lange,  A. Behn,  Jia Deng,  Xintian Feng,  D. Ghosh,  
 M. Goldey,  P. R. Horn,  L. D. Jacobson,  I. Kaliman,  T. Kus,  A. Landau,  
 Jie Liu,  E. I. Proynov,  R. M. Richard,  R. P. Steele,  E. J. Sundstrom,  
 H. L. Woodcock III,  P. M. Zimmerman,  D. Zuev,  B. Albrecht,  E. Alguire,  
 S. A. Baeppler,  D. Barton,  Z. Benda,  Y. A. Bernard,  E. J. Berquist,  
 K. B. Bravaya,  H. Burton,  D. Casanova,  Chun-Min Chang,  Yunqing Chen,  
 A. Chien,  K. D. Closser,  M. P. Coons,  S. Coriani,  S. Dasgupta,  
 A. L. Dempwolff,  M. Diedenhofen,  Hainam Do,  R. G. Edgar,  Po-Tung Fang,  
 S. Faraji,  S. Fatehi,  Qingguo Feng,  K. D. Fenk,  J. Fosso-Tande,  
 J. Gayvert,  Qinghui Ge,  A. Ghysels,  G. Gidofalvi,  J. Gomes,  
 J. Gonthier,  A. Gunina,  D. Hait,  M. W. D. Hanson-Heine,  
 P. H. P. Harbach,  A. W. Hauser,  M. F. Herbst,  J. E. Herr,  
 E. G. Hohenstein,  Z. C. Holden,  Kerwin Hui,  B. C. Huynh,  T.-C. Jagau,  
 Hyunjun Ji,  B. Kaduk,  K. Khistyaev,  Jaehoon Kim,  P. Klunzinger,  K. Koh,  
 D. Kosenkov,  L. Koulias,  T. Kowalczyk,  C. M. Krauter,  A. Kunitsa,  
 Ka Un Lao,  A. Laurent,  K. V. Lawler,  Joonho Lee,  D. Lefrancois,  
 S. Lehtola,  D. S. Levine,  Yi-Pei Li,  You-Sheng Lin,  Fenglai Liu,  
 E. Livshits,  A. Luenser,  P. Manohar,  E. Mansoor,  S. F. Manzer,  
 Shan-Ping Mao,  Yuezhi Mao,  N. Mardirossian,  A. V. Marenich,  
 T. Markovich,  L. A. Martinez-Martinez,  S. A. Maurer,  N. J. Mayhall,  
 S. C. McKenzie,  J.-M. Mewes,  P. Morgante,  A. F. Morrison,  
 J. W. Mullinax,  K. Nanda,  T. S. Nguyen-Beck,  R. Olivares-Amaya,  
 J. A. Parkhill,  Zheng Pei,  T. M. Perrine,  F. Plasser,  P. Pokhilko,  
 S. Prager,  A. Prociuk,  E. Ramos,  D. R. Rehn,  F. Rob,  M. Scheurer,  
 M. Schneider,  N. Sergueev,  S. M. Sharada,  S. Sharma,  D. W. Small,  
 T. Stauch,  T. Stein,  Yu-Chuan Su,  A. J. W. Thom,  A. Tkatchenko,  
 T. Tsuchimochi,  N. M. Tubman,  L. Vogt,  M. L. Vidal,  O. Vydrov,  
 M. A. Watson,  J. Wenzel,  M. de Wergifosse,  T. A. Wesolowski,  A. White,  
 J. Witte,  A. Yamada,  Jun Yang,  K. Yao,  S. Yeganeh,  S. R. Yost,  
 Zhi-Qiang You,  A. Zech,  Igor Ying Zhang,  Xing Zhang,  Yan Zhao,  
 Ying Zhu,  B. R. Brooks,  G. K. L. Chan,  C. J. Cramer,  M. S. Gordon,  
 W. J. Hehre,  A. Klamt,  M. W. Schmidt,  C. D. Sherrill,  D. G. Truhlar,  
 A. Aspuru-Guzik,  R. Baer,  A. T. Bell,  N. A. Besley,  Jeng-Da Chai,  
 A. E. DePrince, III,  R. A. DiStasio Jr.,  A. Dreuw,  B. D. Dunietz,  
 T. R. Furlani,  Chao-Ping Hsu,  Yousung Jung,  Jing Kong,  D. S. Lambrecht,  
 WanZhen Liang,  C. Ochsenfeld,  V. A. Rassolov,  L. V. Slipchenko,  
 J. E. Subotnik,  T. Van Voorhis,  J. M. Herbert,  A. I. Krylov,  
 P. M. W. Gill,  M. Head-Gordon

 Contributors to earlier versions of Q-Chem not listed above: 
 R. D. Adamson,  B. Austin,  J. Baker,  G. J. O. Beran,  K. Brandhorst,  
 S. T. Brown,  E. F. C. Byrd,  A. K. Chakraborty,  C.-L. Cheng,  
 Siu Hung Chien,  D. M. Chipman,  D. L. Crittenden,  H. Dachsel,  
 R. J. Doerksen,  A. D. Dutoi,  L. Fusti-Molnar,  W. A. Goddard III,  
 A. Golubeva-Zadorozhnaya,  S. R. Gwaltney,  G. Hawkins,  A. Heyden,  
 S. Hirata,  G. Kedziora,  F. J. Keil,  C. Kelley,  Jihan Kim,  R. A. King,  
 R. Z. Khaliullin,  P. P. Korambath,  W. Kurlancheek,  A. M. Lee,  M. S. Lee,  
 S. V. Levchenko,  Ching Yeh Lin,  D. Liotard,  R. C. Lochan,  I. Lotan,  
 P. E. Maslen,  N. Nair,  D. P. O'Neill,  D. Neuhauser,  E. Neuscamman,  
 C. M. Oana,  R. Olson,  B. Peters,  R. Peverati,  P. A. Pieniazek,  
 Y. M. Rhee,  J. Ritchie,  M. A. Rohrdanz,  E. Rosta,  N. J. Russ,  
 H. F. Schaefer III,  N. E. Schultz,  N. Shenvi,  A. C. Simmonett,  A. Sodt,  
 D. Stuck,  K. S. Thanthiriwatte,  V. Vanovschi,  Tao Wang,  A. Warshel,  
 C. F. Williams,  Q. Wu,  X. Xu,  W. Zhang

 Please cite Q-Chem as follows:
 Y. Shao et al., Mol. Phys. 113, 184-215 (2015)
 DOI: 10.1080/00268976.2014.952696

 Q-Chem 5.2.1 for Intel X86 EM64T Linux

 Parts of Q-Chem use Armadillo 8.300.2 (Tropical Shenanigans).
 http://arma.sourceforge.net/

 Q-Chem begins on Mon Jan 13 08:16:50 2020  

Host: 
0

     Scratch files written to /scratch/taweetham/qchem12201//
NAlpha2: 178
NElect   178
Mult     1
The previous job contains 0 fragments, simply inherited here

 Q-Chem warning in module libgen/rem_setup.C, line 2168:

 Setting Thresh to 1e-14


Checking the input file for inconsistencies... 	...done.

--------------------------------------------------------------
User input:
--------------------------------------------------------------

$MOLECULE
READ
$END

$REM
   JOB_TYPE 	FREQUENCY
   BASIS 	6-311++G**
   METHOD	B3LYP
   SCF_GUESS_ALWAYS     TRUE
   S2THRESH     15
   THRESH       15
   MEM_TOTAL    10000
$END

--------------------------------------------------------------
 ----------------------------------------------------------------
             Standard Nuclear Orientation (Angstroms)
    I     Atom           X                Y                Z
 ----------------------------------------------------------------
    1      C       0.6282938496     0.0065509085     0.0042471460
    2      C       1.3520495462     1.2090273828     0.0391986132
    3      Cl      0.4939101490     2.7260527578     0.0877556667
    4      C       2.7509079111     1.1921050004     0.0358596361
    5      Cl      3.6862657537     2.6636625727     0.0752403833
    6      C       3.4328542901    -0.0169183872    -0.0007354565
    7      H       4.5138034868    -0.0250404729    -0.0021046613
    8      C       2.7316891086    -1.2147884816    -0.0348308368
    9      Cl      3.6410921330    -2.7020112140    -0.0803796442
   10      C       1.3327232492    -1.2074893907    -0.0327990774
   11      Cl      0.4481202718    -2.7096928004    -0.0769080537
   12      C      -0.8673424683     0.0145068939     0.0031607172
   13      C      -1.5602030232     0.0796792079    -1.2068590305
   14      H      -1.0268947292     0.1337722689    -2.1467063287
   15      C      -2.9503866181     0.0732491483    -1.1923837967
   16      Cl     -3.8243696473     0.1500328834    -2.7123129729
   17      C      -3.6695441186     0.0051581644    -0.0039066925
   18      H      -4.7505025737    -0.0009565562    -0.0061910607
   19      C      -2.9552004540    -0.0554062980     1.1880937548
   20      Cl     -3.8370080380    -0.1400983206     2.7034437845
   21      C      -1.5651989640    -0.0522807108     1.2102751086
   22      H      -1.0364406118    -0.1032158077     2.1528157542
 ----------------------------------------------------------------
 Molecular Point Group                 C1    NOp =  1
 Largest Abelian Subgroup              C1    NOp =  1
 Nuclear Repulsion Energy =        1998.50081746 hartrees
 There are       89 alpha and       89 beta electrons
 Requested basis set is 6-311++G(d,p)
 There are 170 shells and 472 basis functions

 Total QAlloc Memory Limit  10000 MB
 Mega-Array Size       188 MB
 MEM_STATIC part       192 MB
 A cutoff of  1.0D-15 yielded  10859 shell pairs
 There are     91814 function pairs (     98629 Cartesian)
 Smallest overlap matrix eigenvalue = 1.74E-07
 Linear dependence detected in AO basis
 Number of orthogonalized atomic orbitals = 468
 Maximum deviation from orthogonality = 6.570E-10
 Guess from superposition of atomic densities
 Warning:  Energy on first SCF cycle will be non-variational
 SAD guess density has 178.000000 electrons

 -----------------------------------------------------------------------
  General SCF calculation program by
  Eric Jon Sundstrom, Paul Horn, Yuezhi Mao, Dmitri Zuev, Alec White,
  David Stuck, Shaama M.S., Shane Yost, Joonho Lee, David Small,
  Daniel Levine, Susi Lehtola, Hugh Burton, Evgeny Epifanovsky,
  Bang C. Huynh
 -----------------------------------------------------------------------
 Exchange:     0.2000 Hartree-Fock + 0.0800 Slater + 0.7200 B88
 Correlation:  0.1900 VWN1RPA + 0.8100 LYP
 Using SG-1 standard quadrature grid
 A restricted SCF calculation will be
 performed using DIIS
 SCF converges when DIIS error is below 1.0e-08
 ---------------------------------------
  Cycle       Energy         DIIS error
 ---------------------------------------
    1   -3225.3424586322      2.82e-02  
    2   -3221.0068805155      2.14e-03  
    3   -3220.9458979037      2.54e-03  
    4   -3221.1273139268      4.88e-04  
    5   -3221.1326835090      2.43e-04  
    6   -3221.1341065092      1.06e-04  
    7   -3221.1344193253      2.52e-05  
    8   -3221.1344349034      8.69e-06  
    9   -3221.1344369771      2.05e-06  
   10   -3221.1344370797      8.34e-07  
   11   -3221.1344370973      1.23e-07  
   12   -3221.1344370977      5.50e-08  
   13   -3221.1344370978      2.22e-08  
   14   -3221.1344370978      6.92e-09  Convergence criterion met
 ---------------------------------------
 SCF time:   CPU 710.49s  wall 710.00s 
 SCF   energy in the final basis set =    -3221.1344370978
 Total energy in the final basis set =    -3221.1344370978

 --------------------------------------------------------------

                    Orbital Energies (a.u.)
 --------------------------------------------------------------

 Alpha MOs
 -- Occupied --
********-101.5819-101.5810-101.5808-101.5708-101.5707 -10.2813 -10.2813
-10.2795 -10.2795 -10.2651 -10.2650 -10.2460 -10.2303 -10.2295 -10.2149
-10.2120 -10.2120  -9.4965  -9.4965  -9.4957  -9.4955  -9.4854  -9.4853
 -7.2615  -7.2614  -7.2606  -7.2604  -7.2514  -7.2514  -7.2506  -7.2506
 -7.2506  -7.2505  -7.2501  -7.2500  -7.2497  -7.2495  -7.2403  -7.2402
 -7.2397  -7.2397  -0.9629  -0.9300  -0.9236  -0.8968  -0.8915  -0.8804
 -0.8555  -0.8415  -0.7985  -0.7624  -0.7593  -0.7458  -0.6827  -0.6282
 -0.6271  -0.6205  -0.5523  -0.5520  -0.5375  -0.5204  -0.5012  -0.4821
 -0.4729  -0.4668  -0.4620  -0.4577  -0.4380  -0.4378  -0.4248  -0.4115
 -0.4028  -0.4026  -0.3804  -0.3788  -0.3649  -0.3588  -0.3522  -0.3438
 -0.3377  -0.3354  -0.3337  -0.3301  -0.3254  -0.2864  -0.2806  -0.2704
 -0.2681
 -- Virtual --
 -0.0658  -0.0624  -0.0537  -0.0456  -0.0454  -0.0168  -0.0111  -0.0099
 -0.0003   0.0105   0.0107   0.0148   0.0161   0.0222   0.0274   0.0407
  0.0423   0.0462   0.0547   0.0581   0.0586   0.0641   0.0705   0.0772
  0.0789   0.0793   0.0807   0.0884   0.0919   0.0954   0.0959   0.1049
  0.1064   0.1066   0.1074   0.1088   0.1173   0.1175   0.1176   0.1224
  0.1282   0.1287   0.1297   0.1300   0.1341   0.1374   0.1403   0.1441
  0.1461   0.1474   0.1485   0.1533   0.1654   0.1736   0.1778   0.1848
  0.1875   0.1906   0.1980   0.2003   0.2004   0.2019   0.2064   0.2108
  0.2157   0.2163   0.2192   0.2237   0.2283   0.2377   0.2400   0.2421
  0.2445   0.2573   0.2581   0.2595   0.2626   0.2663   0.2675   0.2694
  0.2743   0.2765   0.2827   0.2849   0.2909   0.2923   0.2978   0.3016
  0.3059   0.3115   0.3139   0.3275   0.3304   0.3389   0.3411   0.3512
  0.3786   0.3932   0.4249   0.4257   0.4281   0.4315   0.4316   0.4385
  0.4444   0.4540   0.4579   0.4604   0.4621   0.4718   0.4795   0.4877
  0.4891   0.4993   0.5039   0.5047   0.5088   0.5199   0.5414   0.5496
  0.5498   0.5585   0.5621   0.5729   0.5771   0.5864   0.5886   0.5895
  0.5977   0.6016   0.6044   0.6204   0.6205   0.6337   0.6407   0.6471
  0.6582   0.6639   0.6689   0.6696   0.6830   0.6957   0.6965   0.7065
  0.7248   0.7407   0.7496   0.7678   0.7930   0.7959   0.7978   0.8218
  0.8263   0.8289   0.8336   0.8354   0.8374   0.8402   0.8419   0.8439
  0.8506   0.8522   0.8573   0.8590   0.8603   0.8614   0.8654   0.8746
  0.8767   0.8789   0.8815   0.8941   0.9053   0.9213   0.9275   0.9309
  0.9385   0.9407   0.9444   0.9456   0.9544   0.9581   0.9622   0.9629
  0.9794   0.9802   0.9831   0.9897   0.9927   1.0041   1.0325   1.0446
  1.0500   1.0610   1.0848   1.0989   1.1065   1.1462   1.1474   1.1708
  1.1916   1.1943   1.2139   1.2246   1.2360   1.2448   1.2481   1.2650
  1.2787   1.2818   1.2842   1.2949   1.3079   1.3119   1.3416   1.3682
  1.3740   1.3892   1.4272   1.4503   1.4724   1.4977   1.5531   1.5631
  1.5671   1.5731   1.5880   1.5935   1.5964   1.5968   1.6086   1.6699
  1.6842   1.6854   1.7276   1.7396   1.7431   1.7452   1.7837   1.8151
  1.8195   1.8450   1.8608   1.8936   1.9092   1.9164   1.9240   1.9439
  1.9534   1.9546   1.9566   2.0033   2.0209   2.0410   2.0453   2.0669
  2.1065   2.1107   2.1178   2.1251   2.1759   2.2268   2.2286   2.2460
  2.2511   2.2590   2.2700   2.2783   2.2812   2.2905   2.3164   2.3309
  2.3460   2.3705   2.3794   2.4206   2.4218   2.4250   2.4426   2.4638
  2.4956   2.5006   2.5093   2.5294   2.5361   2.5555   2.5738   2.5922
  2.6080   2.6368   2.6459   2.6505   2.6890   2.6929   2.7013   2.7359
  2.7381   2.7401   2.7464   2.7524   2.7746   2.7754   2.8240   2.8276
  2.8407   2.8936   2.8994   2.9583   2.9884   3.0622   3.0714   3.0879
  3.1152   3.1224   3.1476   3.1482   3.2156   3.2218   3.2472   3.2858
  3.3441   3.3501   3.3805   3.5076   3.5755   3.5804   3.7105   3.7516
  3.7869   3.8128   3.8901   4.0026   4.0967   4.1090   4.3295   4.7980
  4.8192   9.7625   9.7731   9.7758   9.7882   9.8081   9.8423  23.3479
 23.5518  23.7814  23.8554  23.8568  23.9074  23.9249  23.9916  24.0406
 24.0610  24.0753  24.1460  25.7863  25.8026  25.8155  25.8303  25.8749
 25.9332  26.0970  26.1227  26.1473  26.1862  26.2371  26.2725  26.5238
 26.5945  26.6126  26.7156  26.7395  27.0051 215.7556 215.7660 215.7696
215.7831 215.8077 215.8506
 --------------------------------------------------------------

          Ground-State Mulliken Net Atomic Charges

     Atom                 Charge (a.u.)
  ----------------------------------------
      1 C                    -0.620553
      2 C                    -0.664345
      3 Cl                    0.596576
      4 C                     0.133031
      5 Cl                    0.535953
      6 C                    -0.727482
      7 H                     0.237248
      8 C                     0.176203
      9 Cl                    0.534938
     10 C                    -0.716393
     11 Cl                    0.594903
     12 C                     0.048611
     13 C                    -0.668194
     14 H                     0.221565
     15 C                     0.128122
     16 Cl                    0.505408
     17 C                    -0.759794
     18 H                     0.230687
     19 C                     0.122798
     20 Cl                    0.505654
     21 C                    -0.636704
     22 H                     0.221770
  ----------------------------------------
  Sum of atomic charges =     0.000000

 -----------------------------------------------------------------
                    Cartesian Multipole Moments
 -----------------------------------------------------------------
    Charge (ESU x 10^10)
                 0.0000
    Dipole Moment (Debye)
         X       1.1170      Y      -0.0048      Z      -0.0001
       Tot       1.1171
    Quadrupole Moments (Debye-Ang)
        XX    -141.6056     XY      -0.0368     YY    -149.6130
        XZ       0.0081     YZ      -0.1232     ZZ    -146.3598
    Octopole Moments (Debye-Ang^2)
       XXX      22.9198    XXY      -0.5353    XYY      -2.6368
       YYY      -0.0492    XXZ      -0.1646    XYZ      -0.5254
       YYZ      -0.0205    XZZ       9.8673    YZZ      -0.0018
       ZZZ       0.0197
    Hexadecapole Moments (Debye-Ang^3)
      XXXX   -6622.3699   XXXY       0.3896   XXYY   -1579.8762
      XYYY       0.6898   YYYY   -2494.8151   XXXZ       0.3981
      XXYZ       1.7398   XYYZ      -0.1570   YYYZ       4.8509
      XXZZ   -1442.9578   XYZZ       0.3089   YYZZ    -697.3329
      XZZZ      -0.0554   YZZZ      -3.1605   ZZZZ   -1484.1873
 -----------------------------------------------------------------
 Calculating MO derivatives via CPSCF
    1     0    69    0.0184660  
    2     0    69    0.0055889  
    3     0    69    0.0006106  
    4     3    66    0.0000529  
    5    64     5    0.0000043  
    6    69     0    0.0000003  Converged
 Time for AOints: 1221.5 s (CPU) 1221.6 s (wall)
 ------------------------------------------------------------------------------
                     AOints        : Timing summary (seconds)
 ------------------------------------------------------------------------------
     job step          cpu (% of tot)      sys (% of tot)     wall (% of tot)
 ------------------------------------------------------------------------------
  AOints            0.1222E+04 ( 9.7)   0.9000E-05 ( 2.7)   0.1222E+04 ( 9.7)
 ------------------------------------------------------------------------------
   Grand Totals     0.1261E+05          0.3380E-03          0.1261E+05
 ------------------------------------------------------------------------------
 Polarizability Matrix (a.u.)
            1           2           3
    1-268.4695757  -0.3061395   0.1135406
    2  -0.3061395-211.0387034   0.6059561
    3   0.1135406   0.6059561-177.6378711
 Calculating analytic Hessian of the SCF energy

 Direct stationary perturbation theory relativistic correction:

 rels  =       4.761742915745
 relv  =     -18.303623577978
 rel2e =       4.997738329423
 E_rel =      -8.544142332810

 Hessian of the SCF Energy
            1           2           3           4           5           6
    1   0.6283184   0.0006049  -0.0001131  -0.1637270  -0.1127063  -0.0033900
    2   0.0006049   0.6065780   0.0122384  -0.0535968  -0.2309951  -0.0050134
    3  -0.0001131   0.0122384   0.1710519  -0.0016840  -0.0050167  -0.0595541
    4  -0.1637270  -0.0535968  -0.0016840   0.5911521   0.0376961   0.0002179
    5  -0.1127063  -0.2309951  -0.0050167   0.0376961   0.5223019   0.0120790
    6  -0.0033900  -0.0050134  -0.0595541   0.0002179   0.0120790   0.1121439
    7   0.0048446  -0.0006969  -0.0000111  -0.0701069   0.0514916   0.0016940
    8   0.0187214  -0.0396114  -0.0013762   0.0552719  -0.1320590  -0.0032063
    9   0.0005782  -0.0013069   0.0041269   0.0018786  -0.0032161  -0.0225643
   10  -0.0251734  -0.0770872  -0.0022242  -0.2984264   0.0337117   0.0014535
   11  -0.0240971   0.0318305   0.0008242  -0.0289766  -0.0958375  -0.0010617
   12  -0.0006641   0.0009140   0.0045799  -0.0003238  -0.0011578  -0.0567204
   13  -0.0033230   0.0045190   0.0001524  -0.0195456  -0.0323850  -0.0008908
   14  -0.0001913   0.0014513  -0.0000568  -0.0088056  -0.0155996  -0.0004945
   15   0.0000124  -0.0000648   0.0035597  -0.0002089  -0.0004542   0.0027523
   16  -0.0009578  -0.0004855   0.0000013  -0.0231913   0.0254109   0.0008409
   17  -0.0004979  -0.0632656  -0.0019131   0.0785241   0.0291689   0.0005903
   18  -0.0000168  -0.0019498   0.0012935   0.0023978   0.0007002   0.0058900
   19   0.0005908  -0.0000123  -0.0000030   0.0005245   0.0019651   0.0000609
   20  -0.0000135  -0.0010596   0.0000103   0.0011059  -0.0036204  -0.0002591
   21  -0.0000026   0.0000216  -0.0014562   0.0000302  -0.0002667   0.0051653
   22  -0.0235066   0.0779128   0.0023529  -0.0579110  -0.0299332  -0.0008283
   23   0.0249320   0.0301647   0.0007704  -0.0310905  -0.0160142  -0.0004131
   24   0.0008005   0.0006809   0.0045819  -0.0008464  -0.0003925  -0.0017030
   25  -0.0033666  -0.0044378  -0.0001321   0.0007467   0.0001500  -0.0000067
   26   0.0002537   0.0015361  -0.0000580   0.0011925   0.0003994   0.0000388
   27   0.0000087  -0.0000450   0.0035648   0.0000293   0.0000282  -0.0006322
   28  -0.1610310   0.0523410   0.0018266   0.0653954   0.0273850   0.0007394
   29   0.1113505  -0.2332327  -0.0053194  -0.0294350  -0.0610440  -0.0020639
   30   0.0036478  -0.0052040  -0.0596952  -0.0010044  -0.0021722   0.0078904
   31   0.0044934  -0.0000242  -0.0000254  -0.0015320   0.0017258   0.0000913
   32  -0.0193359  -0.0394063  -0.0012895   0.0043851   0.0013431  -0.0000830
   33  -0.0005960  -0.0013093   0.0041545   0.0001489  -0.0000585   0.0035574
   34  -0.2130616   0.0009547  -0.0000103  -0.0207314  -0.0120883  -0.0001341
   35   0.0008241  -0.0760453   0.0007630  -0.0270069   0.0038938  -0.0000737
   36  -0.0001419   0.0004690  -0.0784840  -0.0006940  -0.0000230   0.0042234
   37  -0.0241163   0.0015585  -0.0274704  -0.0006738   0.0032955  -0.0007378
   38   0.0005811   0.0039674  -0.0000255  -0.0000181  -0.0015582   0.0007327
   39  -0.0061810  -0.0000842   0.0045765   0.0019930   0.0007082  -0.0004294
   40   0.0010211   0.0000943  -0.0003732   0.0002036  -0.0003279  -0.0000535
   41  -0.0001230  -0.0038297  -0.0002351  -0.0006879   0.0006304  -0.0001337
   42   0.0012711  -0.0002195   0.0007950  -0.0003957  -0.0000745   0.0000678
   43   0.0003249   0.0001430  -0.0027707  -0.0003024   0.0000516   0.0004285
   44   0.0002384   0.0068513   0.0005105   0.0010305  -0.0003225   0.0003994
   45  -0.0031782   0.0005295  -0.0029775   0.0002264   0.0000678  -0.0000528
   46   0.0002275   0.0000646  -0.0012489  -0.0003024   0.0004764   0.0000338
   47  -0.0000388   0.0000160   0.0000204   0.0000669  -0.0000163  -0.0001005
   48   0.0007018   0.0000269  -0.0006130  -0.0002817   0.0004479   0.0000547
   49   0.0010894   0.0000045  -0.0000007  -0.0003729   0.0005549  -0.0000064
   50  -0.0000199  -0.0015769  -0.0000004  -0.0002926   0.0002357  -0.0000233
   51   0.0000161   0.0000083  -0.0015635  -0.0000603   0.0000264   0.0004046
   52  -0.0000880   0.0000039  -0.0000004   0.0000251   0.0000302   0.0000018
   53  -0.0000042  -0.0003560  -0.0000285  -0.0000351   0.0000457  -0.0000005
   54  -0.0000002  -0.0000252   0.0000969  -0.0000038   0.0000043   0.0000067
   55   0.0003040  -0.0001852   0.0027715  -0.0002172   0.0000280  -0.0003797
   56  -0.0001313   0.0068455   0.0005493   0.0010571  -0.0002462  -0.0003716
   57   0.0031943   0.0005681  -0.0029531  -0.0000324  -0.0001217  -0.0000873
   58   0.0002283  -0.0000818   0.0012538  -0.0003199   0.0004773   0.0000039
   59   0.0000410   0.0000185   0.0000366   0.0000355   0.0000235   0.0000898
   60  -0.0007013   0.0000427  -0.0006106   0.0002847  -0.0004312   0.0000226
   61  -0.0240974  -0.0015295   0.0273418  -0.0008802   0.0033178   0.0008555
   62  -0.0004603   0.0039515  -0.0001503   0.0002333  -0.0012900  -0.0007374
   63   0.0060212  -0.0000834   0.0047217  -0.0019914  -0.0008536  -0.0005141
   64   0.0010202  -0.0000618   0.0003624   0.0001890  -0.0003245   0.0000053
   65   0.0000628  -0.0038322  -0.0002528  -0.0006567   0.0005523   0.0001067
   66  -0.0012628  -0.0001955   0.0008052   0.0003203   0.0001787   0.0000741
            7           8           9          10          11          12
    1   0.0048446   0.0187214   0.0005782  -0.0251734  -0.0240971  -0.0006641
    2  -0.0006969  -0.0396114  -0.0013069  -0.0770872   0.0318305   0.0009140
    3  -0.0000111  -0.0013762   0.0041269  -0.0022242   0.0008242   0.0045799
    4  -0.0701069   0.0552719   0.0018786  -0.2984264  -0.0289766  -0.0003238
    5   0.0514916  -0.1320590  -0.0032161   0.0337117  -0.0958375  -0.0011578
    6   0.0016940  -0.0032063  -0.0225643   0.0014535  -0.0010617  -0.0567204
    7   0.0961976  -0.0791533  -0.0026006  -0.0186856   0.0343517   0.0011196
    8  -0.0791533   0.1911343   0.0054235   0.0104160  -0.0189458  -0.0006729
    9  -0.0026006   0.0054235   0.0119035   0.0003398  -0.0007075   0.0029457
   10  -0.0186856   0.0104160   0.0003398   0.5924794  -0.0562770  -0.0028813
   11   0.0343517  -0.0189458  -0.0007075  -0.0562770   0.5562354   0.0129124
   12   0.0011196  -0.0006729   0.0029457  -0.0028813   0.0129124   0.1123927
   13  -0.0063966  -0.0031109  -0.0000724  -0.0744458  -0.0542781  -0.0012682
   14   0.0033643   0.0033816   0.0001075  -0.0579031  -0.1292571  -0.0027178
   15   0.0001196   0.0001278  -0.0008175  -0.0013536  -0.0027153  -0.0226088
   16  -0.0042675   0.0007549   0.0000399  -0.1749465   0.1332047   0.0041509
   17  -0.0043009   0.0026067  -0.0000268   0.0665733  -0.2654048  -0.0062909
   18  -0.0001123  -0.0000386   0.0036702   0.0021776  -0.0064038  -0.0574347
   19  -0.0001569   0.0000474   0.0000010  -0.0104651  -0.0019144  -0.0000350
   20   0.0014617  -0.0006875  -0.0000296   0.0275286   0.0019268  -0.0000926
   21   0.0000427  -0.0000271   0.0001795   0.0008496  -0.0000718   0.0032671
   22   0.0011335   0.0000747   0.0000030   0.0653518  -0.0303617  -0.0010324
   23   0.0001998   0.0000705   0.0000258   0.0282646  -0.0618799  -0.0020609
   24   0.0000156   0.0000180  -0.0005258   0.0007656  -0.0019722   0.0061935
   25  -0.0004739   0.0009869   0.0000302  -0.0005043  -0.0018053  -0.0000352
   26   0.0009998  -0.0014944  -0.0000406  -0.0046913   0.0017608  -0.0000640
   27   0.0000285  -0.0000342  -0.0002618  -0.0001249  -0.0000768   0.0042375
   28  -0.0016290  -0.0043260  -0.0001238  -0.0570075   0.0317206   0.0010422
   29  -0.0016756   0.0014486  -0.0000629   0.0305500  -0.0170254  -0.0005102
   30  -0.0000639  -0.0000889   0.0035659   0.0010296  -0.0005275  -0.0016977
   31   0.0004533   0.0000246  -0.0000001   0.0011298  -0.0002183  -0.0000288
   32  -0.0000659  -0.0019886  -0.0000650  -0.0000826   0.0000714   0.0000072
   33  -0.0000009  -0.0000613   0.0001997  -0.0000216   0.0000293  -0.0005368
   34  -0.0022032   0.0026072   0.0000426   0.0007350  -0.0016006  -0.0000482
   35  -0.0035877  -0.0025320   0.0000049  -0.0013053  -0.0036710  -0.0002414
   36  -0.0001044   0.0000654  -0.0023034   0.0000044  -0.0002501   0.0055368
   37   0.0002462  -0.0012257  -0.0009314   0.0001594   0.0002822   0.0009523
   38  -0.0015102  -0.0005231  -0.0005898   0.0002958   0.0000174   0.0003130
   39   0.0000648   0.0002256   0.0000642  -0.0001949   0.0000206  -0.0001677
   40  -0.0001355   0.0000682  -0.0001219  -0.0001501  -0.0000707   0.0000193
   41   0.0001557  -0.0001962  -0.0000140  -0.0000663  -0.0001026   0.0000924
   42  -0.0000243  -0.0000950  -0.0000357  -0.0001200  -0.0001811  -0.0000546
   43   0.0005570   0.0003278   0.0004556  -0.0003635  -0.0002986   0.0000551
   44  -0.0000544   0.0000133  -0.0001431  -0.0000338   0.0002229  -0.0002607
   45   0.0001712  -0.0001358  -0.0002683  -0.0003321  -0.0002956   0.0001299
   46   0.0000438  -0.0001953  -0.0000541   0.0002057   0.0001821   0.0000895
   47   0.0000000  -0.0000205   0.0000264  -0.0000408   0.0000005   0.0000015
   48  -0.0000168  -0.0001941  -0.0000277   0.0002547   0.0002440   0.0000026
   49  -0.0001765  -0.0003054  -0.0000047   0.0002391   0.0000366   0.0000054
   50   0.0002466   0.0001004  -0.0000163   0.0000653  -0.0000774   0.0000164
   51   0.0000843   0.0000581   0.0003561   0.0000239  -0.0000074   0.0000205
   52   0.0000090  -0.0000082  -0.0000001   0.0000073   0.0000105  -0.0000001
   53  -0.0000000  -0.0000533   0.0000005   0.0000077  -0.0000023   0.0000015
   54   0.0000015  -0.0000040   0.0000063  -0.0000009   0.0000002  -0.0000062
   55   0.0003818   0.0001979  -0.0004363  -0.0003949  -0.0002856  -0.0000595
   56   0.0000109  -0.0000055   0.0001576  -0.0000628   0.0002024   0.0001828
   57  -0.0002336   0.0000862  -0.0002440   0.0002911   0.0003304   0.0001838
   58   0.0000467  -0.0001894   0.0000407   0.0002062   0.0001849  -0.0000857
   59  -0.0000033  -0.0000438  -0.0000265  -0.0000119   0.0000252   0.0000065
   60   0.0000199   0.0001757  -0.0000120  -0.0002510  -0.0002414  -0.0000017
   61   0.0004211  -0.0010831   0.0008505   0.0001728   0.0002830  -0.0009570
   62  -0.0013493  -0.0003805   0.0004609   0.0002209   0.0000342  -0.0002907
   63  -0.0002478  -0.0003008   0.0000662   0.0002272  -0.0000212  -0.0002016
   64  -0.0001022   0.0000982   0.0000853  -0.0001257  -0.0000784  -0.0000124
   65   0.0001151  -0.0002136   0.0000378  -0.0000725  -0.0001189  -0.0000876
   66   0.0000539   0.0000545  -0.0000228   0.0000908   0.0001705  -0.0000593
           13          14          15          16          17          18
    1  -0.0033230  -0.0001913   0.0000124  -0.0009578  -0.0004979  -0.0000168
    2   0.0045190   0.0014513  -0.0000648  -0.0004855  -0.0632656  -0.0019498
    3   0.0001524  -0.0000568   0.0035597   0.0000013  -0.0019131   0.0012935
    4  -0.0195456  -0.0088056  -0.0002089  -0.0231913   0.0785241   0.0023978
    5  -0.0323850  -0.0155996  -0.0004542   0.0254109   0.0291689   0.0007002
    6  -0.0008908  -0.0004945   0.0027523   0.0008409   0.0005903   0.0058900
    7  -0.0063966   0.0033643   0.0001196  -0.0042675  -0.0043009  -0.0001123
    8  -0.0031109   0.0033816   0.0001278   0.0007549   0.0026067  -0.0000386
    9  -0.0000724   0.0001075  -0.0008175   0.0000399  -0.0000268   0.0036702
   10  -0.0744458  -0.0579031  -0.0013536  -0.1749465   0.0665733   0.0021776
   11  -0.0542781  -0.1292571  -0.0027153   0.1332047  -0.2654048  -0.0064038
   12  -0.0012682  -0.0027178  -0.0226088   0.0041509  -0.0062909  -0.0574347
   13   0.0981904   0.0858503   0.0020773   0.0046049  -0.0006046  -0.0000143
   14   0.0858503   0.1840360   0.0045174  -0.0237660  -0.0428336  -0.0013090
   15   0.0020773   0.0045174   0.0117437  -0.0006869  -0.0013494   0.0044680
   16   0.0046049  -0.0237660  -0.0006869   0.7484261  -0.0002757  -0.0008487
   17  -0.0006046  -0.0428336  -0.0013494  -0.0002757   0.6656029   0.0161143
   18  -0.0000143  -0.0013090   0.0044680  -0.0008487   0.0161143   0.1207022
   19   0.0012054  -0.0012081  -0.0000363  -0.3466705   0.0022388   0.0004080
   20   0.0009034   0.0003873   0.0000973   0.0022099  -0.0529227  -0.0005599
   21   0.0000263   0.0000967  -0.0027281   0.0003829  -0.0005434  -0.0338320
   22  -0.0003832   0.0047379   0.0001385  -0.1782544  -0.0681544  -0.0018608
   23   0.0018428   0.0016480  -0.0000872  -0.1347848  -0.2625380  -0.0059080
   24   0.0000608  -0.0000721   0.0042228  -0.0038294  -0.0060294  -0.0572269
   25   0.0001921   0.0000814   0.0000009   0.0050242  -0.0002203  -0.0000116
   26  -0.0001161  -0.0017067  -0.0000534   0.0229688  -0.0431303  -0.0014492
   27  -0.0000024  -0.0000566   0.0001511   0.0006868  -0.0013859   0.0044146
   28   0.0007232  -0.0012049  -0.0000321  -0.0248861  -0.0776986  -0.0022721
   29  -0.0001487   0.0004309   0.0000276  -0.0245769   0.0308532   0.0008144
   30  -0.0000014   0.0000374  -0.0006376  -0.0007270   0.0008749   0.0058212
   31  -0.0005101  -0.0010161  -0.0000272  -0.0042188   0.0044130   0.0001461
   32  -0.0010036  -0.0014616  -0.0000282  -0.0006553   0.0025504  -0.0000299
   33  -0.0000299  -0.0000359  -0.0002566  -0.0000100  -0.0000543   0.0036799
   34   0.0003302   0.0007366   0.0000156   0.0002263  -0.0000037   0.0000076
   35  -0.0013454  -0.0004770  -0.0000132  -0.0000190  -0.0009184  -0.0000052
   36  -0.0000289  -0.0000124   0.0001192   0.0000012   0.0000252  -0.0013822
   37  -0.0003389  -0.0003479   0.0000653  -0.0004603   0.0000001  -0.0002303
   38  -0.0001358   0.0000561  -0.0000695  -0.0000430   0.0001364   0.0000113
   39   0.0001657   0.0001255   0.0000214   0.0003787   0.0000013   0.0000247
   40   0.0000339   0.0000481   0.0000043   0.0000371  -0.0000076  -0.0000060
   41  -0.0000731  -0.0000940  -0.0000095  -0.0000060  -0.0000593  -0.0000030
   42   0.0000309   0.0000523  -0.0000030   0.0000563  -0.0000102  -0.0000110
   43   0.0002663   0.0002339  -0.0000386   0.0001956   0.0000158  -0.0000337
   44   0.0001675   0.0000253  -0.0000026   0.0000119   0.0000833   0.0000083
   45   0.0003114   0.0002953   0.0000197   0.0001235  -0.0000033  -0.0000564
   46  -0.0001705  -0.0001826  -0.0000005  -0.0001673   0.0000005  -0.0000376
   47   0.0000153   0.0000224   0.0000058   0.0000092  -0.0000233   0.0000046
   48  -0.0002277  -0.0002329   0.0000038  -0.0001948  -0.0000006   0.0000095
   49  -0.0002140  -0.0001813  -0.0000037  -0.0001135  -0.0000021  -0.0000001
   50  -0.0000876  -0.0000145   0.0000020  -0.0000066  -0.0000418  -0.0000223
   51  -0.0000021  -0.0000039  -0.0000455   0.0000015   0.0000088   0.0000133
   52   0.0000017  -0.0000016  -0.0000001  -0.0000060  -0.0000001   0.0000003
   53  -0.0000114  -0.0000164  -0.0000010   0.0000011   0.0000011   0.0000007
   54  -0.0000005  -0.0000010  -0.0000004   0.0000000  -0.0000006  -0.0000026
   55   0.0002582   0.0002391   0.0000482   0.0001961  -0.0000168   0.0000301
   56   0.0002016   0.0000529   0.0000084   0.0000019   0.0000773   0.0000563
   57  -0.0002874  -0.0002836   0.0000053  -0.0001155  -0.0000034  -0.0000504
   58  -0.0001715  -0.0001824  -0.0000087  -0.0001672  -0.0000000   0.0000392
   59  -0.0000078  -0.0000010  -0.0000074  -0.0000124  -0.0000229  -0.0000094
   60   0.0002249   0.0002282   0.0000143   0.0001935  -0.0000013   0.0000084
   61  -0.0003415  -0.0003500  -0.0000826  -0.0004403   0.0000071   0.0002338
   62  -0.0001185   0.0000591   0.0000646   0.0000505   0.0001420  -0.0000235
   63  -0.0001864  -0.0001201   0.0000215  -0.0003916   0.0000066   0.0000157
   64   0.0000335   0.0000497  -0.0000031   0.0000378   0.0000062   0.0000056
   65  -0.0000730  -0.0000898   0.0000047   0.0000059  -0.0000581   0.0000027
   66  -0.0000377  -0.0000636  -0.0000055  -0.0000558  -0.0000091  -0.0000102
           19          20          21          22          23          24
    1   0.0005908  -0.0000135  -0.0000026  -0.0235066   0.0249320   0.0008005
    2  -0.0000123  -0.0010596   0.0000216   0.0779128   0.0301647   0.0006809
    3  -0.0000030   0.0000103  -0.0014562   0.0023529   0.0007704   0.0045819
    4   0.0005245   0.0011059   0.0000302  -0.0579110  -0.0310905  -0.0008464
    5   0.0019651  -0.0036204  -0.0002667  -0.0299332  -0.0160142  -0.0003925
    6   0.0000609  -0.0002591   0.0051653  -0.0008283  -0.0004131  -0.0017030
    7  -0.0001569   0.0014617   0.0000427   0.0011335   0.0001998   0.0000156
    8   0.0000474  -0.0006875  -0.0000271   0.0000747   0.0000705   0.0000180
    9   0.0000010  -0.0000296   0.0001795   0.0000030   0.0000258  -0.0005258
   10  -0.0104651   0.0275286   0.0008496   0.0653518   0.0282646   0.0007656
   11  -0.0019144   0.0019268  -0.0000718  -0.0303617  -0.0618799  -0.0019722
   12  -0.0000350  -0.0000926   0.0032671  -0.0010324  -0.0020609   0.0061935
   13   0.0012054   0.0009034   0.0000263  -0.0003832   0.0018428   0.0000608
   14  -0.0012081   0.0003873   0.0000967   0.0047379   0.0016480  -0.0000721
   15  -0.0000363   0.0000973  -0.0027281   0.0001385  -0.0000872   0.0042228
   16  -0.3466705   0.0022099   0.0003829  -0.1782544  -0.1347848  -0.0038294
   17   0.0022388  -0.0529227  -0.0005434  -0.0681544  -0.2625380  -0.0060294
   18   0.0004080  -0.0005599  -0.0338320  -0.0018608  -0.0059080  -0.0572269
   19   0.3643856  -0.0023232  -0.0004528  -0.0108514   0.0021287   0.0000794
   20  -0.0023232   0.0574008   0.0010190  -0.0273063   0.0023581   0.0000010
   21  -0.0004528   0.0010190   0.0232387  -0.0007646  -0.0000416   0.0032724
   22  -0.0108514  -0.0273063  -0.0007646   0.5941289   0.0557618   0.0011103
   23   0.0021287   0.0023581  -0.0000416   0.0557618   0.5550380   0.0128131
   24   0.0000794   0.0000010   0.0032724   0.0011103   0.0128131   0.1120638
   25   0.0011309  -0.0009196  -0.0000392  -0.0725624   0.0533701   0.0015645
   26   0.0011675   0.0003962   0.0000985   0.0569800  -0.1312859  -0.0030755
   27   0.0000316   0.0000992  -0.0027304   0.0016671  -0.0030766  -0.0225675
   28   0.0004706  -0.0011762  -0.0000315  -0.2984134   0.0323899   0.0012860
   29  -0.0020356  -0.0035721  -0.0002534  -0.0302763  -0.0958491  -0.0010925
   30  -0.0000535  -0.0002545   0.0051690  -0.0005469  -0.0011971  -0.0566054
   31  -0.0001800  -0.0014703  -0.0000407  -0.0194670  -0.0343101  -0.0010279
   32  -0.0000548  -0.0006629  -0.0000257  -0.0103906  -0.0182065  -0.0006064
   33  -0.0000007  -0.0000227   0.0001818  -0.0002514  -0.0005606   0.0029349
   34  -0.0000653   0.0000007  -0.0000010   0.0007651   0.0015610   0.0000284
   35   0.0000027   0.0000657  -0.0000100   0.0012509  -0.0037161  -0.0002336
   36   0.0000002  -0.0000065   0.0002766   0.0000042  -0.0002812   0.0055138
   37   0.0000373  -0.0000025   0.0000612   0.0001789  -0.0003111   0.0009431
   38   0.0000004  -0.0000069   0.0000038  -0.0002112   0.0000385  -0.0003221
   39  -0.0000075   0.0000011  -0.0000272  -0.0002214  -0.0000163  -0.0001985
   40  -0.0000074  -0.0000001  -0.0000039  -0.0001237   0.0000805   0.0000161
   41   0.0000007  -0.0000116   0.0000004   0.0000740  -0.0001183  -0.0000838
   42  -0.0000029  -0.0000016   0.0000057  -0.0000916   0.0001724  -0.0000585
   43  -0.0000031  -0.0000010   0.0000049  -0.0004001   0.0002873   0.0000877
   44  -0.0000003   0.0000294  -0.0000028   0.0000487   0.0002035   0.0002332
   45   0.0000011   0.0000011   0.0000327  -0.0002872   0.0003326   0.0001927
   46   0.0000098  -0.0000002   0.0000013   0.0002048  -0.0001884   0.0000733
   47  -0.0000004  -0.0000038   0.0000003   0.0000133   0.0000225  -0.0000100
   48   0.0000082  -0.0000005  -0.0000092   0.0002507  -0.0002464  -0.0000094
   49   0.0000072   0.0000005   0.0000002   0.0002393  -0.0000349  -0.0000116
   50  -0.0000014  -0.0000201   0.0000001  -0.0000513  -0.0000787   0.0000248
   51  -0.0000002  -0.0000014  -0.0000052  -0.0000193  -0.0000106   0.0000203
   52   0.0000013   0.0000001  -0.0000000   0.0000076  -0.0000101   0.0000001
   53   0.0000000  -0.0000038   0.0000001  -0.0000100  -0.0000018   0.0000008
   54   0.0000000  -0.0000002  -0.0000016   0.0000003   0.0000002   0.0000005
   55  -0.0000032   0.0000009  -0.0000046  -0.0003654   0.0003082  -0.0000822
   56   0.0000023   0.0000290  -0.0000021   0.0000278   0.0002300  -0.0003294
   57  -0.0000008   0.0000007   0.0000326   0.0003216  -0.0003034   0.0001276
   58   0.0000099   0.0000000  -0.0000015   0.0002070  -0.0001870  -0.0000790
   59   0.0000006  -0.0000037  -0.0000002   0.0000419  -0.0000030   0.0000197
   60  -0.0000082   0.0000001  -0.0000092  -0.0002526   0.0002463  -0.0000009
   61   0.0000370   0.0000010  -0.0000613   0.0001637  -0.0002847  -0.0009319
   62  -0.0000027  -0.0000069   0.0000042  -0.0002964   0.0000192   0.0003444
   63   0.0000077   0.0000004  -0.0000280   0.0001976   0.0000268  -0.0001718
   64  -0.0000074   0.0000002   0.0000041  -0.0001466   0.0000747  -0.0000193
   65  -0.0000008  -0.0000115   0.0000001   0.0000659  -0.0001042   0.0000832
   66   0.0000028  -0.0000016   0.0000057   0.0001141  -0.0001809  -0.0000554
           25          26          27          28          29          30
    1  -0.0033666   0.0002537   0.0000087  -0.1610310   0.1113505   0.0036478
    2  -0.0044378   0.0015361  -0.0000450   0.0523410  -0.2332327  -0.0052040
    3  -0.0001321  -0.0000580   0.0035648   0.0018266  -0.0053194  -0.0596952
    4   0.0007467   0.0011925   0.0000293   0.0653954  -0.0294350  -0.0010044
    5   0.0001500   0.0003994   0.0000282   0.0273850  -0.0610440  -0.0021722
    6  -0.0000067   0.0000388  -0.0006322   0.0007394  -0.0020639   0.0078904
    7  -0.0004739   0.0009998   0.0000285  -0.0016290  -0.0016756  -0.0000639
    8   0.0009869  -0.0014944  -0.0000342  -0.0043260   0.0014486  -0.0000889
    9   0.0000302  -0.0000406  -0.0002618  -0.0001238  -0.0000629   0.0035659
   10  -0.0005043  -0.0046913  -0.0001249  -0.0570075   0.0305500   0.0010296
   11  -0.0018053   0.0017608  -0.0000768   0.0317206  -0.0170254  -0.0005275
   12  -0.0000352  -0.0000640   0.0042375   0.0010422  -0.0005102  -0.0016977
   13   0.0001921  -0.0001161  -0.0000024   0.0007232  -0.0001487  -0.0000014
   14   0.0000814  -0.0017067  -0.0000566  -0.0012049   0.0004309   0.0000374
   15   0.0000009  -0.0000534   0.0001511  -0.0000321   0.0000276  -0.0006376
   16   0.0050242   0.0229688   0.0006868  -0.0248861  -0.0245769  -0.0007270
   17  -0.0002203  -0.0431303  -0.0013859  -0.0776986   0.0308532   0.0008749
   18  -0.0000116  -0.0014492   0.0044146  -0.0022721   0.0008144   0.0058212
   19   0.0011309   0.0011675   0.0000316   0.0004706  -0.0020356  -0.0000535
   20  -0.0009196   0.0003962   0.0000992  -0.0011762  -0.0035721  -0.0002545
   21  -0.0000392   0.0000985  -0.0027304  -0.0000315  -0.0002534   0.0051690
   22  -0.0725624   0.0569800   0.0016671  -0.2984134  -0.0302763  -0.0005469
   23   0.0533701  -0.1312859  -0.0030766   0.0323899  -0.0958491  -0.0011971
   24   0.0015645  -0.0030755  -0.0225675   0.0012860  -0.0010925  -0.0566054
   25   0.0953685  -0.0843631  -0.0025371  -0.0188990   0.0324500   0.0010161
   26  -0.0843631   0.1869553   0.0050667   0.0088812  -0.0162958  -0.0005697
   27  -0.0025371   0.0050667   0.0117609   0.0002906  -0.0006086   0.0027307
   28  -0.0188990   0.0088812   0.0002906   0.5904208  -0.0387670  -0.0017702
   29   0.0324500  -0.0162958  -0.0006086  -0.0387670   0.5229837   0.0120952
   30   0.0010161  -0.0005697   0.0027307  -0.0017702   0.0120952   0.1122724
   31  -0.0063526  -0.0032094  -0.0000858  -0.0719433  -0.0525117  -0.0014389
   32   0.0032543   0.0033622   0.0001174  -0.0561975  -0.1301173  -0.0028939
   33   0.0001097   0.0001255  -0.0008130  -0.0016443  -0.0029232  -0.0226866
   34   0.0003180  -0.0007488  -0.0000151  -0.0204640   0.0125863   0.0000845
   35   0.0013317  -0.0004915  -0.0000257   0.0274106   0.0034083  -0.0000975
   36   0.0000336  -0.0000175   0.0001166   0.0007627  -0.0000237   0.0042918
   37  -0.0003328   0.0003546   0.0000840  -0.0008923  -0.0032602  -0.0008602
   38   0.0001220   0.0000570   0.0000675  -0.0002506  -0.0012924  -0.0007254
   39   0.0001837  -0.0001200   0.0000182   0.0019894  -0.0009177  -0.0004980
   40   0.0000323  -0.0000511   0.0000030   0.0001896   0.0003273  -0.0000149
   41   0.0000713  -0.0000910   0.0000018   0.0006669   0.0005387   0.0001023
   42   0.0000372  -0.0000654  -0.0000057  -0.0003181   0.0001931   0.0000756
   43   0.0002572  -0.0002424  -0.0000555  -0.0002256  -0.0000394   0.0003666
   44  -0.0002007   0.0000491   0.0000114  -0.0010508  -0.0002400  -0.0003940
   45   0.0002864  -0.0002928   0.0000029   0.0000430  -0.0001191  -0.0000986
   46  -0.0001671   0.0001843   0.0000115  -0.0003190  -0.0004667   0.0000087
   47   0.0000056   0.0000017  -0.0000062  -0.0000424   0.0000179   0.0000987
   48  -0.0002225   0.0002335   0.0000166  -0.0002904  -0.0004264   0.0000318
   49  -0.0002130   0.0001883   0.0000063  -0.0003906  -0.0005686   0.0000032
   50   0.0000888  -0.0000090  -0.0000011   0.0002942   0.0002328  -0.0000300
   51   0.0000009  -0.0000037  -0.0000442   0.0000604   0.0000331   0.0004095
   52   0.0000016   0.0000018   0.0000001   0.0000246  -0.0000326  -0.0000017
   53   0.0000107  -0.0000179  -0.0000011   0.0000395   0.0000466   0.0000002
   54   0.0000005  -0.0000012  -0.0000014   0.0000044   0.0000048  -0.0000001
   55   0.0002672  -0.0002374   0.0000423  -0.0003201  -0.0000704  -0.0004156
   56  -0.0001670   0.0000220   0.0000035  -0.0010447  -0.0003157   0.0004365
   57  -0.0003064   0.0003015   0.0000226  -0.0002418   0.0000630  -0.0000726
   58  -0.0001685   0.0001869   0.0000001  -0.0003072  -0.0004712  -0.0000455
   59  -0.0000167   0.0000254   0.0000040  -0.0000751  -0.0000216  -0.0001120
   60   0.0002232  -0.0002359   0.0000028   0.0002856   0.0004396   0.0000629
   61  -0.0003315   0.0003491  -0.0000647  -0.0007012  -0.0032493   0.0007408
   62   0.0001372   0.0000531  -0.0000750   0.0000120  -0.0015733   0.0007425
   63  -0.0001669   0.0001298   0.0000197  -0.0019945   0.0007245  -0.0004068
   64   0.0000323  -0.0000492  -0.0000047   0.0002060   0.0003247   0.0000458
   65   0.0000707  -0.0000954  -0.0000069   0.0006925   0.0006231  -0.0001196
   66  -0.0000298   0.0000525  -0.0000031   0.0003891  -0.0000774   0.0000728
           31          32          33          34          35          36
    1   0.0044934  -0.0193359  -0.0005960  -0.2130616   0.0008241  -0.0001419
    2  -0.0000242  -0.0394063  -0.0013093   0.0009547  -0.0760453   0.0004690
    3  -0.0000254  -0.0012895   0.0041545  -0.0000103   0.0007630  -0.0784840
    4  -0.0015320   0.0043851   0.0001489  -0.0207314  -0.0270069  -0.0006940
    5   0.0017258   0.0013431  -0.0000585  -0.0120883   0.0038938  -0.0000230
    6   0.0000913  -0.0000830   0.0035574  -0.0001341  -0.0000737   0.0042234
    7   0.0004533  -0.0000659  -0.0000009  -0.0022032  -0.0035877  -0.0001044
    8   0.0000246  -0.0019886  -0.0000613   0.0026072  -0.0025320   0.0000654
    9  -0.0000001  -0.0000650   0.0001997   0.0000426   0.0000049  -0.0023034
   10   0.0011298  -0.0000826  -0.0000216   0.0007350  -0.0013053   0.0000044
   11  -0.0002183   0.0000714   0.0000293  -0.0016006  -0.0036710  -0.0002501
   12  -0.0000288   0.0000072  -0.0005368  -0.0000482  -0.0002414   0.0055368
   13  -0.0005101  -0.0010036  -0.0000299   0.0003302  -0.0013454  -0.0000289
   14  -0.0010161  -0.0014616  -0.0000359   0.0007366  -0.0004770  -0.0000124
   15  -0.0000272  -0.0000282  -0.0002566   0.0000156  -0.0000132   0.0001192
   16  -0.0042188  -0.0006553  -0.0000100   0.0002263  -0.0000190   0.0000012
   17   0.0044130   0.0025504  -0.0000543  -0.0000037  -0.0009184   0.0000252
   18   0.0001461  -0.0000299   0.0036799   0.0000076  -0.0000052  -0.0013822
   19  -0.0001800  -0.0000548  -0.0000007  -0.0000653   0.0000027   0.0000002
   20  -0.0014703  -0.0006629  -0.0000227   0.0000007   0.0000657  -0.0000065
   21  -0.0000407  -0.0000257   0.0001818  -0.0000010  -0.0000100   0.0002766
   22  -0.0194670  -0.0103906  -0.0002514   0.0007651   0.0012509   0.0000042
   23  -0.0343101  -0.0182065  -0.0005606   0.0015610  -0.0037161  -0.0002812
   24  -0.0010279  -0.0006064   0.0029349   0.0000284  -0.0002336   0.0055138
   25  -0.0063526   0.0032543   0.0001097   0.0003180   0.0013317   0.0000336
   26  -0.0032094   0.0033622   0.0001255  -0.0007488  -0.0004915  -0.0000175
   27  -0.0000858   0.0001174  -0.0008130  -0.0000151  -0.0000257   0.0001166
   28  -0.0719433  -0.0561975  -0.0016443  -0.0204640   0.0274106   0.0007627
   29  -0.0525117  -0.1301173  -0.0029232   0.0125863   0.0034083  -0.0000237
   30  -0.0014389  -0.0028939  -0.0226866   0.0000845  -0.0000975   0.0042918
   31   0.0990868   0.0803653   0.0022048  -0.0023152   0.0037515   0.0000901
   32   0.0803653   0.1887813   0.0049860  -0.0025129  -0.0028021   0.0000481
   33   0.0022048   0.0049860   0.0119873  -0.0000321   0.0000071  -0.0022833
   34  -0.0023152  -0.0025129  -0.0000321   0.6283852  -0.0009969  -0.0003202
   35   0.0037515  -0.0028021   0.0000071  -0.0009969   0.1819699  -0.0266404
   36   0.0000901   0.0000481  -0.0022833  -0.0003202  -0.0266404   0.6391297
   37   0.0004314   0.0010769  -0.0008726  -0.1641976   0.0029336  -0.0473676
   38   0.0014019  -0.0004527   0.0004867   0.0060474  -0.0608043   0.0117968
   39   0.0002585  -0.0003104   0.0000644  -0.1132461   0.0117329  -0.2712293
   40  -0.0000981  -0.0001036  -0.0000771   0.0107984   0.0008875  -0.0147149
   41  -0.0001228  -0.0002119   0.0000359  -0.0005778   0.0029177   0.0009695
   42  -0.0000508   0.0000531  -0.0000198   0.0139295   0.0011573  -0.0173954
   43   0.0003975  -0.0002116   0.0004575  -0.0291938   0.0044579  -0.0862706
   44  -0.0000098   0.0000007   0.0001654   0.0013693   0.0057820  -0.0015757
   45   0.0002298   0.0000931  -0.0002457  -0.0267811  -0.0014425   0.0323356
   46   0.0000486   0.0001869  -0.0000431  -0.0032768  -0.0003077   0.0053135
   47   0.0000064  -0.0000423  -0.0000285  -0.0000059   0.0046319   0.0001099
   48  -0.0000194   0.0001757  -0.0000137  -0.0004355   0.0000933   0.0028337
   49  -0.0001673   0.0003161   0.0000034   0.0002746  -0.0000732   0.0001303
   50  -0.0002582   0.0001100  -0.0000154   0.0000240  -0.0025227   0.0036148
   51  -0.0000887   0.0000626   0.0003651   0.0001289   0.0034969  -0.0678718
   52   0.0000079   0.0000097   0.0000000   0.0006928   0.0000113   0.0000035
   53  -0.0000019  -0.0000540   0.0000006   0.0000190  -0.0012215  -0.0000252
   54  -0.0000018  -0.0000041   0.0000076   0.0000055  -0.0000040  -0.0011507
   55   0.0005824  -0.0003504  -0.0004712  -0.0297141  -0.0046516   0.0860478
   56   0.0000592   0.0000142  -0.0001554  -0.0015965   0.0057763  -0.0012124
   57  -0.0001611  -0.0001491  -0.0002728   0.0265189  -0.0015300   0.0328486
   58   0.0000459   0.0001957   0.0000555  -0.0032680   0.0002813  -0.0053474
   59   0.0000022  -0.0000185   0.0000296  -0.0000432   0.0046254   0.0000820
   60   0.0000166  -0.0001940  -0.0000278   0.0004167   0.0000933   0.0028088
   61   0.0002387   0.0012418   0.0009513  -0.1648349  -0.0029874   0.0477571
   62   0.0015662  -0.0006155  -0.0006236  -0.0063249  -0.0607645   0.0116263
   63  -0.0000579   0.0002325   0.0000562   0.1136336   0.0118812  -0.2705799
   64  -0.0001306  -0.0000669   0.0001196   0.0108034  -0.0008600   0.0148408
   65  -0.0001633  -0.0001929  -0.0000174   0.0005932   0.0028949   0.0012591
   66   0.0000169  -0.0000957  -0.0000318  -0.0137934   0.0010884  -0.0173537
           37          38          39          40          41          42
    1  -0.0241163   0.0005811  -0.0061810   0.0010211  -0.0001230   0.0012711
    2   0.0015585   0.0039674  -0.0000842   0.0000943  -0.0038297  -0.0002195
    3  -0.0274704  -0.0000255   0.0045765  -0.0003732  -0.0002351   0.0007950
    4  -0.0006738  -0.0000181   0.0019930   0.0002036  -0.0006879  -0.0003957
    5   0.0032955  -0.0015582   0.0007082  -0.0003279   0.0006304  -0.0000745
    6  -0.0007378   0.0007327  -0.0004294  -0.0000535  -0.0001337   0.0000678
    7   0.0002462  -0.0015102   0.0000648  -0.0001355   0.0001557  -0.0000243
    8  -0.0012257  -0.0005231   0.0002256   0.0000682  -0.0001962  -0.0000950
    9  -0.0009314  -0.0005898   0.0000642  -0.0001219  -0.0000140  -0.0000357
   10   0.0001594   0.0002958  -0.0001949  -0.0001501  -0.0000663  -0.0001200
   11   0.0002822   0.0000174   0.0000206  -0.0000707  -0.0001026  -0.0001811
   12   0.0009523   0.0003130  -0.0001677   0.0000193   0.0000924  -0.0000546
   13  -0.0003389  -0.0001358   0.0001657   0.0000339  -0.0000731   0.0000309
   14  -0.0003479   0.0000561   0.0001255   0.0000481  -0.0000940   0.0000523
   15   0.0000653  -0.0000695   0.0000214   0.0000043  -0.0000095  -0.0000030
   16  -0.0004603  -0.0000430   0.0003787   0.0000371  -0.0000060   0.0000563
   17   0.0000001   0.0001364   0.0000013  -0.0000076  -0.0000593  -0.0000102
   18  -0.0002303   0.0000113   0.0000247  -0.0000060  -0.0000030  -0.0000110
   19   0.0000373   0.0000004  -0.0000075  -0.0000074   0.0000007  -0.0000029
   20  -0.0000025  -0.0000069   0.0000011  -0.0000001  -0.0000116  -0.0000016
   21   0.0000612   0.0000038  -0.0000272  -0.0000039   0.0000004   0.0000057
   22   0.0001789  -0.0002112  -0.0002214  -0.0001237   0.0000740  -0.0000916
   23  -0.0003111   0.0000385  -0.0000163   0.0000805  -0.0001183   0.0001724
   24   0.0009431  -0.0003221  -0.0001985   0.0000161  -0.0000838  -0.0000585
   25  -0.0003328   0.0001220   0.0001837   0.0000323   0.0000713   0.0000372
   26   0.0003546   0.0000570  -0.0001200  -0.0000511  -0.0000910  -0.0000654
   27   0.0000840   0.0000675   0.0000182   0.0000030   0.0000018  -0.0000057
   28  -0.0008923  -0.0002506   0.0019894   0.0001896   0.0006669  -0.0003181
   29  -0.0032602  -0.0012924  -0.0009177   0.0003273   0.0005387   0.0001931
   30  -0.0008602  -0.0007254  -0.0004980  -0.0000149   0.0001023   0.0000756
   31   0.0004314   0.0014019   0.0002585  -0.0000981  -0.0001228  -0.0000508
   32   0.0010769  -0.0004527  -0.0003104  -0.0001036  -0.0002119   0.0000531
   33  -0.0008726   0.0004867   0.0000644  -0.0000771   0.0000359  -0.0000198
   34  -0.1641976   0.0060474  -0.1132461   0.0107984  -0.0005778   0.0139295
   35   0.0029336  -0.0608043   0.0117329   0.0008875   0.0029177   0.0011573
   36  -0.0473676   0.0117968  -0.2712293  -0.0147149   0.0009695  -0.0173954
   37   0.6747281   0.0040658  -0.0463125  -0.1261591  -0.0069645   0.1248550
   38   0.0040658   0.1289262  -0.0328609  -0.0069324  -0.0347065   0.0133958
   39  -0.0463125  -0.0328609   0.7203888   0.1227001   0.0135059  -0.2719997
   40  -0.1261591  -0.0069324   0.1227001   0.1318887   0.0073519  -0.1307802
   41  -0.0069645  -0.0347065   0.0135059   0.0073519   0.0242916  -0.0148653
   42   0.1248550   0.0133958  -0.2719997  -0.1307802  -0.0148653   0.2866232
   43  -0.3223035  -0.0038049   0.0498734  -0.0114999   0.0000687  -0.0031555
   44  -0.0005294  -0.0632404   0.0026612  -0.0015507   0.0024794  -0.0000043
   45  -0.0150649   0.0024872  -0.1130140   0.0280102   0.0001320   0.0023069
   46  -0.0195483   0.0019397  -0.0379320   0.0011391   0.0000432  -0.0007415
   47   0.0005745   0.0045661   0.0009168  -0.0000169  -0.0025281  -0.0002057
   48  -0.0123158   0.0010513  -0.0156153   0.0003663  -0.0002011   0.0012867
   49  -0.0245067  -0.0016146   0.0269555  -0.0053604  -0.0000052  -0.0008259
   50  -0.0040543   0.0095734  -0.0011208   0.0000366   0.0055202   0.0002367
   51   0.0721323  -0.0010201   0.0316746  -0.0014219   0.0001970   0.0012031
   52   0.0007047  -0.0001663   0.0024002  -0.0003871   0.0000019  -0.0001216
   53  -0.0000967   0.0057077   0.0006016  -0.0000763   0.0002965   0.0000015
   54   0.0019777   0.0005762  -0.0046564   0.0013292   0.0000064   0.0002600
   55  -0.0552079   0.0016022  -0.0321701  -0.0008766   0.0000912  -0.0008629
   56   0.0015314  -0.0054976   0.0005310   0.0000573  -0.0007259  -0.0000605
   57  -0.0312596   0.0005399  -0.0164923  -0.0009737  -0.0000470   0.0002284
   58   0.0010035  -0.0001087   0.0021624   0.0001914  -0.0000060   0.0001206
   59  -0.0001188  -0.0007996   0.0000520  -0.0000019  -0.0005119  -0.0000290
   60   0.0021467   0.0000553  -0.0017071   0.0000799  -0.0000282   0.0000195
   61   0.0626173  -0.0010685   0.0238767  -0.0013269   0.0001532  -0.0035525
   62   0.0014921   0.0096686   0.0038934   0.0001526   0.0061605   0.0004900
   63  -0.0233477   0.0036037  -0.0582946  -0.0032510   0.0005150  -0.0025244
   64  -0.0013582  -0.0001915   0.0032561   0.0005894  -0.0000461   0.0007429
   65  -0.0002381   0.0061660   0.0004357   0.0000354   0.0003521   0.0000598
   66   0.0035513   0.0004915  -0.0024974  -0.0007366   0.0000621  -0.0007640
           43          44          45          46          47          48
    1   0.0003249   0.0002384  -0.0031782   0.0002275  -0.0000388   0.0007018
    2   0.0001430   0.0068513   0.0005295   0.0000646   0.0000160   0.0000269
    3  -0.0027707   0.0005105  -0.0029775  -0.0012489   0.0000204  -0.0006130
    4  -0.0003024   0.0010305   0.0002264  -0.0003024   0.0000669  -0.0002817
    5   0.0000516  -0.0003225   0.0000678   0.0004764  -0.0000163   0.0004479
    6   0.0004285   0.0003994  -0.0000528   0.0000338  -0.0001005   0.0000547
    7   0.0005570  -0.0000544   0.0001712   0.0000438   0.0000000  -0.0000168
    8   0.0003278   0.0000133  -0.0001358  -0.0001953  -0.0000205  -0.0001941
    9   0.0004556  -0.0001431  -0.0002683  -0.0000541   0.0000264  -0.0000277
   10  -0.0003635  -0.0000338  -0.0003321   0.0002057  -0.0000408   0.0002547
   11  -0.0002986   0.0002229  -0.0002956   0.0001821   0.0000005   0.0002440
   12   0.0000551  -0.0002607   0.0001299   0.0000895   0.0000015   0.0000026
   13   0.0002663   0.0001675   0.0003114  -0.0001705   0.0000153  -0.0002277
   14   0.0002339   0.0000253   0.0002953  -0.0001826   0.0000224  -0.0002329
   15  -0.0000386  -0.0000026   0.0000197  -0.0000005   0.0000058   0.0000038
   16   0.0001956   0.0000119   0.0001235  -0.0001673   0.0000092  -0.0001948
   17   0.0000158   0.0000833  -0.0000033   0.0000005  -0.0000233  -0.0000006
   18  -0.0000337   0.0000083  -0.0000564  -0.0000376   0.0000046   0.0000095
   19  -0.0000031  -0.0000003   0.0000011   0.0000098  -0.0000004   0.0000082
   20  -0.0000010   0.0000294   0.0000011  -0.0000002  -0.0000038  -0.0000005
   21   0.0000049  -0.0000028   0.0000327   0.0000013   0.0000003  -0.0000092
   22  -0.0004001   0.0000487  -0.0002872   0.0002048   0.0000133   0.0002507
   23   0.0002873   0.0002035   0.0003326  -0.0001884   0.0000225  -0.0002464
   24   0.0000877   0.0002332   0.0001927   0.0000733  -0.0000100  -0.0000094
   25   0.0002572  -0.0002007   0.0002864  -0.0001671   0.0000056  -0.0002225
   26  -0.0002424   0.0000491  -0.0002928   0.0001843   0.0000017   0.0002335
   27  -0.0000555   0.0000114   0.0000029   0.0000115  -0.0000062   0.0000166
   28  -0.0002256  -0.0010508   0.0000430  -0.0003190  -0.0000424  -0.0002904
   29  -0.0000394  -0.0002400  -0.0001191  -0.0004667   0.0000179  -0.0004264
   30   0.0003666  -0.0003940  -0.0000986   0.0000087   0.0000987   0.0000318
   31   0.0003975  -0.0000098   0.0002298   0.0000486   0.0000064  -0.0000194
   32  -0.0002116   0.0000007   0.0000931   0.0001869  -0.0000423   0.0001757
   33   0.0004575   0.0001654  -0.0002457  -0.0000431  -0.0000285  -0.0000137
   34  -0.0291938   0.0013693  -0.0267811  -0.0032768  -0.0000059  -0.0004355
   35   0.0044579   0.0057820  -0.0014425  -0.0003077   0.0046319   0.0000933
   36  -0.0862706  -0.0015757   0.0323356   0.0053135   0.0001099   0.0028337
   37  -0.3223035  -0.0005294  -0.0150649  -0.0195483   0.0005745  -0.0123158
   38  -0.0038049  -0.0632404   0.0024872   0.0019397   0.0045661   0.0010513
   39   0.0498734   0.0026612  -0.1130140  -0.0379320   0.0009168  -0.0156153
   40  -0.0114999  -0.0015507   0.0280102   0.0011391  -0.0000169   0.0003663
   41   0.0000687   0.0024794   0.0001320   0.0000432  -0.0025281  -0.0002011
   42  -0.0031555  -0.0000043   0.0023069  -0.0007415  -0.0002057   0.0012867
   43   0.6142402   0.0060609  -0.0644844  -0.0685697   0.0022988  -0.0492753
   44   0.0060609   0.1281710  -0.0221980   0.0023168  -0.0245634   0.0047079
   45  -0.0644844  -0.0221980   0.5370614  -0.0493792   0.0047069  -0.1259037
   46  -0.0685697   0.0023168  -0.0493792   0.0841076  -0.0039540   0.0820930
   47   0.0022988  -0.0245634   0.0047069  -0.0039540   0.0126098  -0.0080916
   48  -0.0492753   0.0047079  -0.1259037   0.0820930  -0.0080916   0.1797479
   49  -0.1833503  -0.0079674   0.1332513   0.0053121   0.0012437  -0.0230095
   50  -0.0044962  -0.0651776   0.0110855  -0.0001363   0.0048271   0.0023350
   51   0.0681041   0.0108694  -0.2532743   0.0023481   0.0024418  -0.0406772
   52  -0.0108707   0.0000808  -0.0027611   0.0010833   0.0000696  -0.0007225
   53  -0.0015481   0.0027786  -0.0000038  -0.0000079  -0.0026828  -0.0002055
   54   0.0270277   0.0001260   0.0032260   0.0005971  -0.0001925   0.0008641
   55   0.0683951   0.0019421  -0.0312979  -0.0012613  -0.0003066   0.0055203
   56  -0.0016080   0.0086248   0.0039589  -0.0000891   0.0044679   0.0001580
   57   0.0318987   0.0041435  -0.0652741   0.0011518   0.0001684   0.0017980
   58  -0.0012235   0.0000404  -0.0011684   0.0001831   0.0000009   0.0000271
   59   0.0002802   0.0044689   0.0001418   0.0000024   0.0000088   0.0001126
   60  -0.0055420   0.0001086   0.0017598  -0.0000149   0.0001122  -0.0020649
   61  -0.0554371  -0.0018571   0.0311095   0.0010243   0.0000952  -0.0021310
   62  -0.0019907  -0.0055188   0.0007532   0.0001192  -0.0007972   0.0000345
   63   0.0320110   0.0006980  -0.0161432  -0.0021512   0.0000520  -0.0017347
   64  -0.0008855  -0.0000528   0.0009684   0.0001923   0.0000063  -0.0000789
   65   0.0000112  -0.0007208  -0.0000839   0.0000119  -0.0005149  -0.0000224
   66   0.0008599  -0.0000612   0.0002339  -0.0001189  -0.0000306   0.0000196
           49          50          51          52          53          54
    1   0.0010894  -0.0000199   0.0000161  -0.0000880  -0.0000042  -0.0000002
    2   0.0000045  -0.0015769   0.0000083   0.0000039  -0.0003560  -0.0000252
    3  -0.0000007  -0.0000004  -0.0015635  -0.0000004  -0.0000285   0.0000969
    4  -0.0003729  -0.0002926  -0.0000603   0.0000251  -0.0000351  -0.0000038
    5   0.0005549   0.0002357   0.0000264   0.0000302   0.0000457   0.0000043
    6  -0.0000064  -0.0000233   0.0004046   0.0000018  -0.0000005   0.0000067
    7  -0.0001765   0.0002466   0.0000843   0.0000090  -0.0000000   0.0000015
    8  -0.0003054   0.0001004   0.0000581  -0.0000082  -0.0000533  -0.0000040
    9  -0.0000047  -0.0000163   0.0003561  -0.0000001   0.0000005   0.0000063
   10   0.0002391   0.0000653   0.0000239   0.0000073   0.0000077  -0.0000009
   11   0.0000366  -0.0000774  -0.0000074   0.0000105  -0.0000023   0.0000002
   12   0.0000054   0.0000164   0.0000205  -0.0000001   0.0000015  -0.0000062
   13  -0.0002140  -0.0000876  -0.0000021   0.0000017  -0.0000114  -0.0000005
   14  -0.0001813  -0.0000145  -0.0000039  -0.0000016  -0.0000164  -0.0000010
   15  -0.0000037   0.0000020  -0.0000455  -0.0000001  -0.0000010  -0.0000004
   16  -0.0001135  -0.0000066   0.0000015  -0.0000060   0.0000011   0.0000000
   17  -0.0000021  -0.0000418   0.0000088  -0.0000001   0.0000011  -0.0000006
   18  -0.0000001  -0.0000223   0.0000133   0.0000003   0.0000007  -0.0000026
   19   0.0000072  -0.0000014  -0.0000002   0.0000013   0.0000000   0.0000000
   20   0.0000005  -0.0000201  -0.0000014   0.0000001  -0.0000038  -0.0000002
   21   0.0000002   0.0000001  -0.0000052  -0.0000000   0.0000001  -0.0000016
   22   0.0002393  -0.0000513  -0.0000193   0.0000076  -0.0000100   0.0000003
   23  -0.0000349  -0.0000787  -0.0000106  -0.0000101  -0.0000018   0.0000002
   24  -0.0000116   0.0000248   0.0000203   0.0000001   0.0000008   0.0000005
   25  -0.0002130   0.0000888   0.0000009   0.0000016   0.0000107   0.0000005
   26   0.0001883  -0.0000090  -0.0000037   0.0000018  -0.0000179  -0.0000012
   27   0.0000063  -0.0000011  -0.0000442   0.0000001  -0.0000011  -0.0000014
   28  -0.0003906   0.0002942   0.0000604   0.0000246   0.0000395   0.0000044
   29  -0.0005686   0.0002328   0.0000331  -0.0000326   0.0000466   0.0000048
   30   0.0000032  -0.0000300   0.0004095  -0.0000017   0.0000002  -0.0000001
   31  -0.0001673  -0.0002582  -0.0000887   0.0000079  -0.0000019  -0.0000018
   32   0.0003161   0.0001100   0.0000626   0.0000097  -0.0000540  -0.0000041
   33   0.0000034  -0.0000154   0.0003651   0.0000000   0.0000006   0.0000076
   34   0.0002746   0.0000240   0.0001289   0.0006928   0.0000190   0.0000055
   35  -0.0000732  -0.0025227   0.0034969   0.0000113  -0.0012215  -0.0000040
   36   0.0001303   0.0036148  -0.0678718   0.0000035  -0.0000252  -0.0011507
   37  -0.0245067  -0.0040543   0.0721323   0.0007047  -0.0000967   0.0019777
   38  -0.0016146   0.0095734  -0.0010201  -0.0001663   0.0057077   0.0005762
   39   0.0269555  -0.0011208   0.0316746   0.0024002   0.0006016  -0.0046564
   40  -0.0053604   0.0000366  -0.0014219  -0.0003871  -0.0000763   0.0013292
   41  -0.0000052   0.0055202   0.0001970   0.0000019   0.0002965   0.0000064
   42  -0.0008259   0.0002367   0.0012031  -0.0001216   0.0000015   0.0002600
   43  -0.1833503  -0.0044962   0.0681041  -0.0108707  -0.0015481   0.0270277
   44  -0.0079674  -0.0651776   0.0108694   0.0000808   0.0027786   0.0001260
   45   0.1332513   0.0110855  -0.2532743  -0.0027611  -0.0000038   0.0032260
   46   0.0053121  -0.0001363   0.0023481   0.0010833  -0.0000079   0.0005971
   47   0.0012437   0.0048271   0.0024418   0.0000696  -0.0026828  -0.0001925
   48  -0.0230095   0.0023350  -0.0406772  -0.0007225  -0.0002055   0.0008641
   49   0.7608420   0.0034010   0.0000983  -0.3465811  -0.0017732  -0.0006141
   50   0.0034010   0.1279315  -0.0282283  -0.0017356  -0.0338968   0.0010868
   51   0.0000983  -0.0282283   0.6452176  -0.0006321   0.0010660  -0.0541278
   52  -0.3465811  -0.0017356  -0.0006321   0.3647014   0.0018919   0.0006665
   53  -0.0017732  -0.0338968   0.0010660   0.0018919   0.0233253  -0.0017785
   54  -0.0006141   0.0010868  -0.0541278   0.0006665  -0.0017785   0.0559476
   55  -0.1823883   0.0031499  -0.0676718  -0.0107800   0.0013831  -0.0271039
   56   0.0067072  -0.0650594   0.0098630  -0.0002175   0.0027853  -0.0001554
   57  -0.1328480   0.0096281  -0.2538562   0.0026892   0.0000305   0.0030994
   58   0.0051975   0.0001229  -0.0021292   0.0011018   0.0000506  -0.0006021
   59  -0.0012398   0.0048168   0.0024429  -0.0000241  -0.0026826  -0.0001972
   60   0.0232164   0.0025461  -0.0406100   0.0007371  -0.0001999   0.0008547
   61  -0.0240157   0.0038213  -0.0723501   0.0007241   0.0000995  -0.0019516
   62   0.0013791   0.0096094  -0.0015923   0.0000918   0.0057069   0.0005550
   63  -0.0271477  -0.0013682   0.0311753  -0.0023770   0.0005337  -0.0046783
   64  -0.0053617  -0.0001111   0.0013901  -0.0003811   0.0000616  -0.0013318
   65  -0.0000649   0.0055172   0.0002940  -0.0000075   0.0002957   0.0000041
   66   0.0007964   0.0002504   0.0012200   0.0001183   0.0000064   0.0002559
           55          56          57          58          59          60
    1   0.0003040  -0.0001313   0.0031943   0.0002283   0.0000410  -0.0007013
    2  -0.0001852   0.0068455   0.0005681  -0.0000818   0.0000185   0.0000427
    3   0.0027715   0.0005493  -0.0029531   0.0012538   0.0000366  -0.0006106
    4  -0.0002172   0.0010571  -0.0000324  -0.0003199   0.0000355   0.0002847
    5   0.0000280  -0.0002462  -0.0001217   0.0004773   0.0000235  -0.0004312
    6  -0.0003797  -0.0003716  -0.0000873   0.0000039   0.0000898   0.0000226
    7   0.0003818   0.0000109  -0.0002336   0.0000467  -0.0000033   0.0000199
    8   0.0001979  -0.0000055   0.0000862  -0.0001894  -0.0000438   0.0001757
    9  -0.0004363   0.0001576  -0.0002440   0.0000407  -0.0000265  -0.0000120
   10  -0.0003949  -0.0000628   0.0002911   0.0002062  -0.0000119  -0.0002510
   11  -0.0002856   0.0002024   0.0003304   0.0001849   0.0000252  -0.0002414
   12  -0.0000595   0.0001828   0.0001838  -0.0000857   0.0000065  -0.0000017
   13   0.0002582   0.0002016  -0.0002874  -0.0001715  -0.0000078   0.0002249
   14   0.0002391   0.0000529  -0.0002836  -0.0001824  -0.0000010   0.0002282
   15   0.0000482   0.0000084   0.0000053  -0.0000087  -0.0000074   0.0000143
   16   0.0001961   0.0000019  -0.0001155  -0.0001672  -0.0000124   0.0001935
   17  -0.0000168   0.0000773  -0.0000034  -0.0000000  -0.0000229  -0.0000013
   18   0.0000301   0.0000563  -0.0000504   0.0000392  -0.0000094   0.0000084
   19  -0.0000032   0.0000023  -0.0000008   0.0000099   0.0000006  -0.0000082
   20   0.0000009   0.0000290   0.0000007   0.0000000  -0.0000037   0.0000001
   21  -0.0000046  -0.0000021   0.0000326  -0.0000015  -0.0000002  -0.0000092
   22  -0.0003654   0.0000278   0.0003216   0.0002070   0.0000419  -0.0002526
   23   0.0003082   0.0002300  -0.0003034  -0.0001870  -0.0000030   0.0002463
   24  -0.0000822  -0.0003294   0.0001276  -0.0000790   0.0000197  -0.0000009
   25   0.0002672  -0.0001670  -0.0003064  -0.0001685  -0.0000167   0.0002232
   26  -0.0002374   0.0000220   0.0003015   0.0001869   0.0000254  -0.0002359
   27   0.0000423   0.0000035   0.0000226   0.0000001   0.0000040   0.0000028
   28  -0.0003201  -0.0010447  -0.0002418  -0.0003072  -0.0000751   0.0002856
   29  -0.0000704  -0.0003157   0.0000630  -0.0004712  -0.0000216   0.0004396
   30  -0.0004156   0.0004365  -0.0000726  -0.0000455  -0.0001120   0.0000629
   31   0.0005824   0.0000592  -0.0001611   0.0000459   0.0000022   0.0000166
   32  -0.0003504   0.0000142  -0.0001491   0.0001957  -0.0000185  -0.0001940
   33  -0.0004712  -0.0001554  -0.0002728   0.0000555   0.0000296  -0.0000278
   34  -0.0297141  -0.0015965   0.0265189  -0.0032680  -0.0000432   0.0004167
   35  -0.0046516   0.0057763  -0.0015300   0.0002813   0.0046254   0.0000933
   36   0.0860478  -0.0012124   0.0328486  -0.0053474   0.0000820   0.0028088
   37  -0.0552079   0.0015314  -0.0312596   0.0010035  -0.0001188   0.0021467
   38   0.0016022  -0.0054976   0.0005399  -0.0001087  -0.0007996   0.0000553
   39  -0.0321701   0.0005310  -0.0164923   0.0021624   0.0000520  -0.0017071
   40  -0.0008766   0.0000573  -0.0009737   0.0001914  -0.0000019   0.0000799
   41   0.0000912  -0.0007259  -0.0000470  -0.0000060  -0.0005119  -0.0000282
   42  -0.0008629  -0.0000605   0.0002284   0.0001206  -0.0000290   0.0000195
   43   0.0683951  -0.0016080   0.0318987  -0.0012235   0.0002802  -0.0055420
   44   0.0019421   0.0086248   0.0041435   0.0000404   0.0044689   0.0001086
   45  -0.0312979   0.0039589  -0.0652741  -0.0011684   0.0001418   0.0017598
   46  -0.0012613  -0.0000891   0.0011518   0.0001831   0.0000024  -0.0000149
   47  -0.0003066   0.0044679   0.0001684   0.0000009   0.0000088   0.0001122
   48   0.0055203   0.0001580   0.0017980   0.0000271   0.0001126  -0.0020649
   49  -0.1823883   0.0067072  -0.1328480   0.0051975  -0.0012398   0.0232164
   50   0.0031499  -0.0650594   0.0096281   0.0001229   0.0048168   0.0025461
   51  -0.0676718   0.0098630  -0.2538562  -0.0021292   0.0024429  -0.0406100
   52  -0.0107800  -0.0002175   0.0026892   0.0011018  -0.0000241   0.0007371
   53   0.0013831   0.0027853   0.0000305   0.0000506  -0.0026826  -0.0001999
   54  -0.0271039  -0.0001554   0.0030994  -0.0006021  -0.0001972   0.0008547
   55   0.6137765  -0.0019981   0.0651089  -0.0689197  -0.0027644   0.0493746
   56  -0.0019981   0.1280975  -0.0211563  -0.0027109  -0.0246481   0.0050237
   57   0.0651089  -0.0211563   0.5369851   0.0494816   0.0050254  -0.1250896
   58  -0.0689197  -0.0027109   0.0494816   0.0847643   0.0045656  -0.0823658
   59  -0.0027644  -0.0246481   0.0050254   0.0045656   0.0127268  -0.0086761
   60   0.0493746   0.0050237  -0.1250896  -0.0823658  -0.0086761   0.1786316
   61  -0.3223347  -0.0015300   0.0138896  -0.0197869  -0.0006907   0.0122795
   62   0.0021896  -0.0632111   0.0027538  -0.0021509   0.0045462   0.0011454
   63  -0.0510638   0.0025072  -0.1131455   0.0378888   0.0012157  -0.0153447
   64  -0.0113739   0.0014993  -0.0280819   0.0011464   0.0000407  -0.0003636
   65  -0.0002705   0.0024846  -0.0000495  -0.0000180  -0.0025289  -0.0002081
   66   0.0030797   0.0000074   0.0022031   0.0007595  -0.0002008   0.0012927
           61          62          63          64          65          66
    1  -0.0240974  -0.0004603   0.0060212   0.0010202   0.0000628  -0.0012628
    2  -0.0015295   0.0039515  -0.0000834  -0.0000618  -0.0038322  -0.0001955
    3   0.0273418  -0.0001503   0.0047217   0.0003624  -0.0002528   0.0008052
    4  -0.0008802   0.0002333  -0.0019914   0.0001890  -0.0006567   0.0003203
    5   0.0033178  -0.0012900  -0.0008536  -0.0003245   0.0005523   0.0001787
    6   0.0008555  -0.0007374  -0.0005141   0.0000053   0.0001067   0.0000741
    7   0.0004211  -0.0013493  -0.0002478  -0.0001022   0.0001151   0.0000539
    8  -0.0010831  -0.0003805  -0.0003008   0.0000982  -0.0002136   0.0000545
    9   0.0008505   0.0004609   0.0000662   0.0000853   0.0000378  -0.0000228
   10   0.0001728   0.0002209   0.0002272  -0.0001257  -0.0000725   0.0000908
   11   0.0002830   0.0000342  -0.0000212  -0.0000784  -0.0001189   0.0001705
   12  -0.0009570  -0.0002907  -0.0002016  -0.0000124  -0.0000876  -0.0000593
   13  -0.0003415  -0.0001185  -0.0001864   0.0000335  -0.0000730  -0.0000377
   14  -0.0003500   0.0000591  -0.0001201   0.0000497  -0.0000898  -0.0000636
   15  -0.0000826   0.0000646   0.0000215  -0.0000031   0.0000047  -0.0000055
   16  -0.0004403   0.0000505  -0.0003916   0.0000378   0.0000059  -0.0000558
   17   0.0000071   0.0001420   0.0000066   0.0000062  -0.0000581  -0.0000091
   18   0.0002338  -0.0000235   0.0000157   0.0000056   0.0000027  -0.0000102
   19   0.0000370  -0.0000027   0.0000077  -0.0000074  -0.0000008   0.0000028
   20   0.0000010  -0.0000069   0.0000004   0.0000002  -0.0000115  -0.0000016
   21  -0.0000613   0.0000042  -0.0000280   0.0000041   0.0000001   0.0000057
   22   0.0001637  -0.0002964   0.0001976  -0.0001466   0.0000659   0.0001141
   23  -0.0002847   0.0000192   0.0000268   0.0000747  -0.0001042  -0.0001809
   24  -0.0009319   0.0003444  -0.0001718  -0.0000193   0.0000832  -0.0000554
   25  -0.0003315   0.0001372  -0.0001669   0.0000323   0.0000707  -0.0000298
   26   0.0003491   0.0000531   0.0001298  -0.0000492  -0.0000954   0.0000525
   27  -0.0000647  -0.0000750   0.0000197  -0.0000047  -0.0000069  -0.0000031
   28  -0.0007012   0.0000120  -0.0019945   0.0002060   0.0006925   0.0003891
   29  -0.0032493  -0.0015733   0.0007245   0.0003247   0.0006231  -0.0000774
   30   0.0007408   0.0007425  -0.0004068   0.0000458  -0.0001196   0.0000728
   31   0.0002387   0.0015662  -0.0000579  -0.0001306  -0.0001633   0.0000169
   32   0.0012418  -0.0006155   0.0002325  -0.0000669  -0.0001929  -0.0000957
   33   0.0009513  -0.0006236   0.0000562   0.0001196  -0.0000174  -0.0000318
   34  -0.1648349  -0.0063249   0.1136336   0.0108034   0.0005932  -0.0137934
   35  -0.0029874  -0.0607645   0.0118812  -0.0008600   0.0028949   0.0010884
   36   0.0477571   0.0116263  -0.2705799   0.0148408   0.0012591  -0.0173537
   37   0.0626173   0.0014921  -0.0233477  -0.0013582  -0.0002381   0.0035513
   38  -0.0010685   0.0096686   0.0036037  -0.0001915   0.0061660   0.0004915
   39   0.0238767   0.0038934  -0.0582946   0.0032561   0.0004357  -0.0024974
   40  -0.0013269   0.0001526  -0.0032510   0.0005894   0.0000354  -0.0007366
   41   0.0001532   0.0061605   0.0005150  -0.0000461   0.0003521   0.0000621
   42  -0.0035525   0.0004900  -0.0025244   0.0007429   0.0000598  -0.0007640
   43  -0.0554371  -0.0019907   0.0320110  -0.0008855   0.0000112   0.0008599
   44  -0.0018571  -0.0055188   0.0006980  -0.0000528  -0.0007208  -0.0000612
   45   0.0311095   0.0007532  -0.0161432   0.0009684  -0.0000839   0.0002339
   46   0.0010243   0.0001192  -0.0021512   0.0001923   0.0000119  -0.0001189
   47   0.0000952  -0.0007972   0.0000520   0.0000063  -0.0005149  -0.0000306
   48  -0.0021310   0.0000345  -0.0017347  -0.0000789  -0.0000224   0.0000196
   49  -0.0240157   0.0013791  -0.0271477  -0.0053617  -0.0000649   0.0007964
   50   0.0038213   0.0096094  -0.0013682  -0.0001111   0.0055172   0.0002504
   51  -0.0723501  -0.0015923   0.0311753   0.0013901   0.0002940   0.0012200
   52   0.0007241   0.0000918  -0.0023770  -0.0003811  -0.0000075   0.0001183
   53   0.0000995   0.0057069   0.0005337   0.0000616   0.0002957   0.0000064
   54  -0.0019516   0.0005550  -0.0046783  -0.0013318   0.0000041   0.0002559
   55  -0.3223347   0.0021896  -0.0510638  -0.0113739  -0.0002705   0.0030797
   56  -0.0015300  -0.0632111   0.0025072   0.0014993   0.0024846   0.0000074
   57   0.0138896   0.0027538  -0.1131455  -0.0280819  -0.0000495   0.0022031
   58  -0.0197869  -0.0021509   0.0378888   0.0011464  -0.0000180   0.0007595
   59  -0.0006907   0.0045462   0.0012157   0.0000407  -0.0025289  -0.0002008
   60   0.0122795   0.0011454  -0.0153447  -0.0003636  -0.0002081   0.0012927
   61   0.6740891  -0.0013470   0.0464371  -0.1249755   0.0066154  -0.1242434
   62  -0.0013470   0.1287949  -0.0321116   0.0063957  -0.0345885   0.0127353
   63   0.0464371  -0.0321116   0.7210582  -0.1220562   0.0127414  -0.2733666
   64  -0.1249755   0.0063957  -0.1220562   0.1305980  -0.0067148   0.1301249
   65   0.0066154  -0.0345885   0.0127414  -0.0067148   0.0241835  -0.0141810
   66  -0.1242434   0.0127353  -0.2733666   0.1301249  -0.0141810   0.2879864
 **********************************************************************
 **                                                                  **
 **                       VIBRATIONAL ANALYSIS                       **
 **                       --------------------                       **
 **                                                                  **
 **        VIBRATIONAL FREQUENCIES (CM**-1) AND NORMAL MODES         **
 **     FORCE CONSTANTS (mDYN/ANGSTROM) AND REDUCED MASSES (AMU)     **
 **                  INFRARED INTENSITIES (KM/MOL)                   **
 **                                                                  **
 **********************************************************************


 Mode:                 1                      2                      3
 Frequency:        19.23                  39.79                  45.84
 Force Cnst:      0.0050                 0.0178                 0.0243
 Red. Mass:      22.9297                19.1132                19.6273
 IR Active:          YES                    YES                    YES
 IR Intens:        0.000                  0.002                  0.000
 Raman Active:       YES                    YES                    YES
               X      Y      Z        X      Y      Z        X      Y      Z
 C         -0.000 -0.001  0.001    0.000 -0.009  0.198    0.000 -0.205 -0.011
 C         -0.000  0.003 -0.106   -0.002 -0.006  0.127   -0.093 -0.147 -0.007
 Cl        -0.000  0.006 -0.206   -0.003 -0.012  0.299   -0.214 -0.215 -0.014
 C         -0.001  0.003 -0.114   -0.002  0.003 -0.099   -0.095 -0.032  0.001
 Cl        -0.001  0.007 -0.255   -0.006  0.010 -0.274   -0.223  0.048  0.006
 C         -0.000 -0.000  0.001   -0.000  0.008 -0.221    0.002  0.022  0.005
 H         -0.000 -0.000  0.000   -0.001  0.015 -0.410    0.003  0.108  0.012
 C          0.000 -0.004  0.115    0.002  0.003 -0.098    0.098 -0.034  0.000
 Cl         0.001 -0.007  0.256    0.004  0.010 -0.271    0.227  0.044  0.005
 C          0.000 -0.004  0.108    0.002 -0.006  0.127    0.094 -0.148 -0.008
 Cl         0.001 -0.007  0.207    0.004 -0.012  0.299    0.213 -0.218 -0.015
 C         -0.001 -0.001  0.001    0.000 -0.009  0.172    0.000 -0.236 -0.012
 C          0.000  0.187  0.011    0.096 -0.006  0.115    0.001 -0.147 -0.008
 H          0.001  0.335  0.020    0.177 -0.008  0.161    0.002 -0.200 -0.010
 C         -0.000  0.187  0.010    0.098 -0.000 -0.005    0.000  0.083  0.004
 Cl         0.001  0.430  0.021    0.239  0.004 -0.085    0.000  0.286  0.013
 C         -0.001  0.001 -0.001    0.001  0.003 -0.064   -0.001  0.209  0.010
 H         -0.001  0.001 -0.003    0.001  0.008 -0.152   -0.003  0.413  0.021
 C         -0.001 -0.186 -0.011   -0.097  0.001 -0.005   -0.002  0.085  0.004
 Cl        -0.001 -0.427 -0.023   -0.238  0.008 -0.086   -0.004  0.290  0.014
 C         -0.001 -0.188 -0.010   -0.096 -0.006  0.115   -0.001 -0.145 -0.007
 H         -0.001 -0.337 -0.018   -0.177 -0.006  0.161   -0.001 -0.197 -0.010
 TransDip   0.000  0.000  0.000   -0.000  0.000 -0.001    0.000  0.000  0.000

 Mode:                 4                      5                      6
 Frequency:        69.70                 101.96                 142.01
 Force Cnst:      0.0978                 0.1100                 0.3456
 Red. Mass:      34.1651                17.9573                29.0911
 IR Active:          YES                    YES                    YES
 IR Intens:        0.000                  0.135                  0.000
 Raman Active:       YES                    YES                    YES
               X      Y      Z        X      Y      Z        X      Y      Z
 C         -0.000  0.000 -0.002   -0.000  0.005 -0.236   -0.005 -0.002 -0.001
 C          0.000 -0.003  0.097   -0.000  0.000 -0.095   -0.085  0.007  0.001
 Cl         0.002 -0.015  0.506    0.000 -0.013  0.333   -0.264 -0.090 -0.002
 C         -0.000  0.003 -0.088   -0.000  0.001 -0.102   -0.099  0.020  0.002
 Cl        -0.002  0.013 -0.473   -0.001 -0.003  0.073   -0.254  0.107  0.003
 C         -0.000 -0.000 -0.000   -0.000  0.004 -0.173   -0.100 -0.001  0.001
 H         -0.000 -0.000  0.001   -0.000  0.005 -0.184   -0.098 -0.001  0.001
 C         -0.000 -0.003  0.087    0.001  0.001 -0.102   -0.099 -0.022  0.000
 Cl         0.001 -0.013  0.476    0.002 -0.003  0.072   -0.252 -0.105 -0.003
 C         -0.000  0.003 -0.100    0.001  0.001 -0.094   -0.085 -0.011  0.000
 Cl        -0.001  0.015 -0.505    0.003 -0.013  0.335   -0.256  0.085  0.004
 C          0.000  0.001 -0.001   -0.000  0.008 -0.280    0.076  0.003 -0.002
 C         -0.000  0.004 -0.001   -0.074  0.006 -0.246    0.131  0.001  0.004
 H         -0.000  0.007 -0.001   -0.136  0.004 -0.282    0.151 -0.004  0.017
 C         -0.000 -0.007 -0.001   -0.083  0.007 -0.147    0.151  0.005 -0.010
 Cl        -0.001 -0.039 -0.002   -0.255  0.006 -0.059    0.454  0.007 -0.175
 C          0.000 -0.000  0.000   -0.001  0.008 -0.095    0.128  0.009 -0.001
 H          0.000 -0.000  0.001   -0.001  0.008 -0.021    0.127  0.008 -0.000
 C          0.001  0.008  0.000    0.082  0.008 -0.146    0.152  0.008  0.008
 Cl         0.001  0.038  0.002    0.253  0.004 -0.058    0.459 -0.013  0.175
 C          0.001 -0.003 -0.001    0.073  0.010 -0.246    0.132  0.009 -0.008
 H          0.002 -0.007 -0.002    0.136  0.010 -0.281    0.152  0.008 -0.021
 TransDip  -0.000  0.000  0.000   -0.000  0.000 -0.012    0.000  0.000 -0.000

 Mode:                 7                      8                      9
 Frequency:       163.83                 164.71                 199.40
 Force Cnst:      0.1486                 0.1667                 0.6796
 Red. Mass:       9.3965                10.4274                29.0096
 IR Active:          YES                    YES                    YES
 IR Intens:        0.157                  0.096                  0.104
 Raman Active:       YES                    YES                    YES
               X      Y      Z        X      Y      Z        X      Y      Z
 C         -0.000 -0.033 -0.006    0.000 -0.004  0.076   -0.075  0.001  0.001
 C         -0.001 -0.036 -0.012    0.001 -0.008  0.169   -0.110  0.038  0.004
 Cl        -0.026 -0.054 -0.003   -0.002 -0.005  0.011   -0.293 -0.051 -0.000
 C         -0.005 -0.021 -0.020    0.001 -0.011  0.320   -0.100  0.010  0.003
 Cl        -0.039 -0.006  0.011   -0.003  0.004 -0.185    0.416 -0.328 -0.012
 C          0.000 -0.017 -0.031    0.001 -0.016  0.510   -0.177  0.002  0.002
 H          0.000 -0.013 -0.034    0.001 -0.018  0.564   -0.180  0.001  0.002
 C          0.006 -0.021 -0.020    0.001 -0.011  0.320   -0.101 -0.007 -0.001
 Cl         0.044 -0.004  0.011    0.003  0.004 -0.185    0.419  0.320  0.009
 C          0.001 -0.036 -0.012    0.001 -0.007  0.169   -0.111 -0.036 -0.003
 Cl         0.027 -0.055 -0.003    0.004 -0.005  0.011   -0.288  0.054  0.002
 C         -0.000  0.082  0.009    0.000  0.009 -0.080   -0.082  0.002 -0.000
 C          0.000  0.139  0.012   -0.005  0.010 -0.087   -0.090 -0.048  0.010
 H          0.002 -0.032  0.003   -0.014 -0.003 -0.094   -0.096 -0.084  0.004
 C          0.000  0.311  0.019   -0.014  0.023 -0.065   -0.088 -0.024 -0.004
 Cl         0.004 -0.180 -0.006   -0.111 -0.010 -0.023    0.090  0.020 -0.119
 C         -0.002  0.533  0.030    0.000  0.039 -0.053   -0.113 -0.005 -0.001
 H         -0.003  0.624  0.034    0.000  0.046 -0.042   -0.114 -0.009 -0.001
 C         -0.003  0.309  0.019    0.014  0.025 -0.065   -0.088  0.021  0.003
 Cl        -0.009 -0.179 -0.010    0.108 -0.011 -0.024    0.090 -0.018  0.119
 C         -0.002  0.136  0.012    0.005  0.016 -0.087   -0.090  0.053 -0.010
 H         -0.002 -0.036  0.003    0.014  0.007 -0.093   -0.097  0.093 -0.004
 TransDip   0.000  0.013 -0.001    0.000  0.001  0.010   -0.010  0.000  0.000

 Mode:                10                     11                     12
 Frequency:       203.40                 211.71                 216.62
 Force Cnst:      0.1104                 0.5104                 0.8777
 Red. Mass:       4.5274                19.3290                31.7464
 IR Active:          YES                    YES                    YES
 IR Intens:        0.003                  0.461                  0.166
 Raman Active:       YES                    YES                    YES
               X      Y      Z        X      Y      Z        X      Y      Z
 C         -0.004  0.000 -0.001   -0.159 -0.002 -0.000   -0.008  0.092  0.003
 C         -0.004  0.001 -0.013   -0.097 -0.002 -0.001   -0.032  0.142  0.005
 Cl        -0.006  0.001 -0.002    0.275  0.224  0.007   -0.452 -0.055  0.000
 C         -0.004  0.000 -0.008   -0.099 -0.035 -0.000    0.003  0.147  0.003
 Cl         0.009 -0.009  0.004   -0.059 -0.078 -0.002    0.447 -0.087 -0.003
 C         -0.006  0.000  0.003   -0.088 -0.002  0.002   -0.003  0.117 -0.000
 H         -0.006 -0.000  0.003   -0.090 -0.002  0.003   -0.003  0.124 -0.002
 C         -0.004 -0.000  0.011   -0.097  0.027  0.002   -0.010  0.151  0.003
 Cl         0.009  0.008 -0.005   -0.027  0.085  0.001   -0.455 -0.073 -0.001
 C         -0.004 -0.001  0.013   -0.097 -0.005  0.000    0.025  0.142  0.004
 Cl        -0.005 -0.001  0.003    0.238 -0.220 -0.007    0.484 -0.088 -0.004
 C         -0.004  0.000 -0.001   -0.183 -0.005 -0.000   -0.010  0.020  0.001
 C         -0.004  0.336  0.018   -0.220 -0.017  0.027   -0.013 -0.000  0.002
 H         -0.004  0.596  0.033   -0.240 -0.027  0.016   -0.015  0.001  0.001
 C         -0.003  0.150  0.007   -0.223 -0.005 -0.006   -0.013  0.011  0.001
 Cl         0.004 -0.086 -0.008    0.139  0.015 -0.253    0.007 -0.000 -0.014
 C         -0.003 -0.001 -0.001   -0.276  0.005 -0.000   -0.016  0.037  0.002
 H         -0.003 -0.002 -0.001   -0.278  0.011  0.000   -0.016  0.055  0.004
 C         -0.002 -0.151 -0.008   -0.223  0.005  0.005   -0.013  0.013  0.001
 Cl         0.005  0.087  0.008    0.137 -0.015  0.254    0.006 -0.002  0.014
 C         -0.002 -0.335 -0.019   -0.220  0.005 -0.029   -0.012  0.003 -0.001
 H          0.000 -0.595 -0.035   -0.241  0.010 -0.018   -0.013  0.006 -0.001
 TransDip  -0.002 -0.000  0.000   -0.022  0.000  0.000   -0.001 -0.013 -0.000

 Mode:                13                     14                     15
 Frequency:       248.66                 280.14                 292.71
 Force Cnst:      0.1775                 0.7227                 0.3631
 Red. Mass:       4.8727                15.6286                 7.1928
 IR Active:          YES                    YES                    YES
 IR Intens:        0.088                  0.000                  0.330
 Raman Active:       YES                    YES                    YES
               X      Y      Z        X      Y      Z        X      Y      Z
 C         -0.002 -0.004  0.004   -0.062  0.000  0.008    0.001 -0.010  0.341
 C          0.024 -0.035  0.002   -0.174  0.079  0.007    0.002 -0.009  0.301
 Cl        -0.034 -0.081 -0.004    0.001  0.269  0.007    0.001  0.000 -0.058
 C          0.015 -0.028 -0.001   -0.203  0.004 -0.001    0.002 -0.000  0.003
 Cl        -0.041 -0.006  0.001   -0.056 -0.163 -0.003    0.001  0.001  0.022
 C         -0.001 -0.034 -0.005   -0.253  0.002 -0.007    0.002  0.009 -0.314
 H         -0.002 -0.051 -0.009   -0.255  0.004 -0.015    0.002  0.020 -0.660
 C         -0.018 -0.027 -0.002   -0.201 -0.001  0.001    0.003 -0.000  0.003
 Cl         0.040 -0.004  0.001   -0.053  0.162  0.005    0.001 -0.003  0.022
 C         -0.027 -0.035  0.001   -0.173 -0.076  0.007    0.003 -0.007  0.301
 Cl         0.039 -0.086 -0.004   -0.002 -0.266 -0.009   -0.000  0.006 -0.058
 C         -0.001  0.208  0.011    0.071 -0.004  0.001   -0.001 -0.007  0.071
 C         -0.000  0.295  0.014    0.189 -0.009 -0.037    0.076 -0.006 -0.006
 H          0.001  0.423  0.022    0.245 -0.018 -0.004    0.147 -0.007  0.033
 C          0.001  0.038 -0.000    0.216 -0.002 -0.001    0.057  0.003 -0.086
 Cl        -0.003  0.005 -0.001    0.031 -0.009  0.194   -0.119  0.001 -0.026
 C          0.002 -0.246 -0.016    0.268  0.005 -0.002   -0.003  0.012 -0.112
 H          0.003 -0.571 -0.034    0.270  0.013 -0.003   -0.003  0.025 -0.176
 C         -0.000  0.039 -0.000    0.214  0.000 -0.003   -0.062  0.002 -0.086
 Cl         0.003  0.005 -0.001    0.039  0.010 -0.196    0.118  0.002 -0.021
 C         -0.001  0.297  0.015    0.185 -0.004  0.036   -0.081 -0.009 -0.007
 H         -0.003  0.426  0.022    0.239 -0.001  0.005   -0.153 -0.013  0.032
 TransDip  -0.000  0.009  0.000    0.000 -0.000 -0.000   -0.000  0.001 -0.018

 Mode:                16                     17                     18
 Frequency:       320.00                 343.19                 350.81
 Force Cnst:      1.5805                 0.8690                 2.2102
 Red. Mass:      26.1953                12.5229                30.4810
 IR Active:          YES                    YES                    YES
 IR Intens:        0.005                  0.000                  0.007
 Raman Active:       YES                    YES                    YES
               X      Y      Z        X      Y      Z        X      Y      Z
 C         -0.001 -0.096 -0.002   -0.002 -0.000 -0.000   -0.080  0.001  0.000
 C          0.181 -0.151 -0.007    0.002 -0.020  0.496    0.006 -0.188 -0.039
 Cl         0.198 -0.332 -0.010    0.006 -0.007 -0.077    0.184 -0.362 -0.006
 C          0.198  0.159  0.001    0.000 -0.019  0.488   -0.059 -0.202 -0.038
 Cl         0.222  0.355  0.010   -0.006 -0.009 -0.078   -0.229 -0.427 -0.006
 C         -0.000  0.093  0.003    0.002  0.000  0.000    0.074 -0.001 -0.001
 H         -0.002 -0.185 -0.006    0.001 -0.001  0.000    0.067 -0.001 -0.002
 C         -0.196  0.162  0.010   -0.003  0.021 -0.488   -0.056  0.202  0.038
 Cl        -0.217  0.361  0.010   -0.008  0.012  0.078   -0.221  0.430  0.008
 C         -0.184 -0.148  0.002   -0.001  0.019 -0.496    0.009  0.189  0.039
 Cl        -0.204 -0.331 -0.010    0.005  0.005  0.078    0.190  0.360  0.005
 C          0.000 -0.011 -0.001   -0.001 -0.000  0.000   -0.020 -0.000  0.000
 C          0.001 -0.074 -0.004    0.001  0.020  0.001    0.021 -0.003 -0.006
 H          0.001 -0.110 -0.006    0.001  0.042  0.002    0.034 -0.006  0.002
 C          0.001 -0.028 -0.001    0.001  0.012  0.001    0.035 -0.002  0.008
 Cl         0.000  0.004  0.001    0.001 -0.002  0.002    0.031 -0.003  0.061
 C          0.000  0.040  0.002    0.002  0.001  0.000    0.041  0.001  0.000
 H         -0.000  0.124  0.006    0.002  0.002  0.000    0.042  0.004  0.000
 C          0.000 -0.028 -0.001    0.001 -0.013 -0.001    0.034  0.000 -0.009
 Cl        -0.000  0.004  0.000    0.001  0.002 -0.002    0.032  0.003 -0.061
 C          0.000 -0.074 -0.004    0.001 -0.022 -0.001    0.021 -0.001  0.006
 H          0.001 -0.109 -0.006    0.002 -0.045 -0.002    0.034 -0.000 -0.002
 TransDip  -0.000 -0.002 -0.000    0.000 -0.000 -0.000    0.003 -0.000  0.000

 Mode:                19                     20                     21
 Frequency:       401.70                 427.85                 432.63
 Force Cnst:      1.2601                 0.5415                 0.9833
 Red. Mass:      13.2540                 5.0211                 8.9163
 IR Active:          YES                    YES                    YES
 IR Intens:        5.898                  2.943                  5.650
 Raman Active:       YES                    YES                    YES
               X      Y      Z        X      Y      Z        X      Y      Z
 C         -0.044 -0.000  0.000   -0.000 -0.005  0.072    0.000 -0.000 -0.021
 C         -0.006 -0.011 -0.000   -0.002  0.004 -0.167   -0.000 -0.000 -0.004
 Cl         0.010 -0.017 -0.001    0.001  0.000  0.014   -0.000  0.000  0.001
 C          0.006  0.008  0.000   -0.002  0.004 -0.111   -0.000  0.000  0.003
 Cl         0.031  0.045  0.001    0.001  0.000  0.006    0.000 -0.000 -0.001
 C          0.007  0.000  0.000    0.000 -0.003  0.161    0.000  0.001 -0.007
 H          0.008  0.000  0.001    0.001 -0.011  0.490    0.000  0.001 -0.014
 C          0.007 -0.008 -0.001    0.001  0.004 -0.111    0.000  0.000  0.003
 Cl         0.030 -0.045 -0.001   -0.001  0.000  0.006   -0.000  0.000 -0.001
 C         -0.006  0.011 -0.000    0.001  0.004 -0.166    0.000 -0.000 -0.004
 Cl         0.010  0.018  0.001   -0.000  0.001  0.014    0.000  0.000  0.001
 C         -0.073 -0.001  0.001   -0.000 -0.013  0.236    0.000  0.007 -0.199
 C         -0.197 -0.008  0.117    0.143 -0.007  0.135    0.189  0.015 -0.273
 H         -0.357 -0.007  0.029    0.326 -0.011  0.238    0.162  0.018 -0.288
 C         -0.179 -0.008  0.184    0.135  0.004 -0.084    0.213  0.006 -0.086
 Cl         0.183 -0.015  0.287   -0.083  0.000 -0.005    0.079 -0.010  0.212
 C         -0.359 -0.002 -0.001    0.001  0.008 -0.160    0.000  0.007 -0.190
 H         -0.356 -0.003 -0.002    0.001  0.016 -0.313    0.001  0.021 -0.523
 C         -0.180  0.008 -0.186   -0.134  0.004 -0.084   -0.213  0.006 -0.087
 Cl         0.185  0.016 -0.286    0.083  0.000 -0.004   -0.080 -0.011  0.211
 C         -0.198  0.007 -0.116   -0.143 -0.008  0.135   -0.188  0.015 -0.274
 H         -0.360  0.007 -0.028   -0.326 -0.012  0.237   -0.161  0.018 -0.289
 TransDip  -0.078 -0.000  0.000    0.000 -0.003  0.055    0.000  0.004 -0.076

 Mode:                22                     23                     24
 Frequency:       519.54                 525.67                 542.47
 Force Cnst:      1.0446                 2.0533                 0.9195
 Red. Mass:       6.5682                12.6114                 5.3032
 IR Active:          YES                    YES                    YES
 IR Intens:        0.331                 19.028                  0.001
 Raman Active:       YES                    YES                    YES
               X      Y      Z        X      Y      Z        X      Y      Z
 C         -0.004  0.226  0.015    0.225  0.008 -0.000   -0.001 -0.000 -0.001
 C          0.177  0.090 -0.000    0.239  0.034 -0.002   -0.000 -0.001  0.012
 Cl        -0.051 -0.020 -0.000   -0.138  0.161  0.005    0.000 -0.000 -0.001
 C          0.180 -0.091 -0.010    0.279 -0.099 -0.003   -0.000  0.000 -0.010
 Cl        -0.051  0.014  0.001   -0.113 -0.138 -0.004    0.000  0.000  0.001
 C         -0.011 -0.212 -0.000    0.451 -0.014 -0.001   -0.000  0.000 -0.001
 H         -0.013 -0.432  0.009    0.455 -0.025 -0.001   -0.000  0.000 -0.003
 C         -0.193 -0.092 -0.009    0.263  0.085  0.001   -0.000 -0.000  0.013
 Cl         0.057  0.006  0.000   -0.106  0.141  0.004    0.000 -0.000 -0.001
 C         -0.186  0.095  0.001    0.221 -0.029  0.001   -0.000  0.001 -0.013
 Cl         0.057 -0.014 -0.000   -0.135 -0.159 -0.005    0.000  0.000  0.001
 C         -0.002  0.344  0.017    0.129  0.013  0.002   -0.001 -0.000  0.001
 C          0.001 -0.077 -0.008   -0.024 -0.005  0.065   -0.001  0.128  0.007
 H          0.000 -0.196 -0.015   -0.124 -0.005  0.007   -0.001  0.553  0.032
 C          0.002 -0.166 -0.010   -0.058 -0.010  0.054    0.002 -0.419 -0.022
 Cl         0.001  0.013  0.002   -0.011  0.001 -0.013    0.000  0.031  0.002
 C          0.001  0.119  0.007   -0.148  0.004 -0.000   -0.001 -0.000  0.000
 H         -0.001  0.505  0.026   -0.149  0.017  0.000   -0.001 -0.000  0.001
 C          0.001 -0.165 -0.008   -0.058 -0.002 -0.055   -0.002  0.419  0.022
 Cl        -0.000  0.013  0.001   -0.011 -0.000  0.013    0.000 -0.031 -0.003
 C          0.000 -0.078 -0.006   -0.024  0.000 -0.064    0.000 -0.128 -0.007
 H          0.005 -0.197 -0.015   -0.125 -0.007 -0.006    0.002 -0.553 -0.030
 TransDip  -0.006  0.017  0.002    0.140 -0.001 -0.000   -0.001 -0.000  0.000

 Mode:                25                     26                     27
 Frequency:       592.46                 596.70                 602.31
 Force Cnst:      0.9421                 2.5113                 1.3897
 Red. Mass:       4.5552                11.9713                 6.5016
 IR Active:          YES                    YES                    YES
 IR Intens:        1.966                  0.021                 30.365
 Raman Active:       YES                    YES                    YES
               X      Y      Z        X      Y      Z        X      Y      Z
 C          0.000 -0.010  0.293   -0.001  0.001 -0.036   -0.000  0.045 -0.018
 C         -0.007 -0.000  0.050   -0.000  0.014 -0.499   -0.087  0.057 -0.006
 Cl         0.004 -0.004  0.002   -0.000 -0.001  0.032    0.059 -0.084 -0.002
 C         -0.011  0.017 -0.246    0.003 -0.017  0.532   -0.151  0.175  0.026
 Cl        -0.000 -0.005  0.009    0.000  0.002 -0.034   -0.015 -0.091 -0.003
 C          0.001  0.012  0.174   -0.002 -0.003 -0.022    0.004  0.296 -0.004
 H          0.001  0.012  0.754   -0.002 -0.004 -0.096    0.006  0.547 -0.038
 C          0.011  0.018 -0.292   -0.003  0.011 -0.465    0.156  0.173  0.023
 Cl        -0.000 -0.005  0.012    0.000 -0.001  0.031    0.014 -0.091 -0.003
 C          0.008 -0.002  0.096   -0.001 -0.014  0.482    0.088  0.056 -0.004
 Cl        -0.004 -0.004 -0.001    0.001  0.002 -0.032   -0.060 -0.083 -0.002
 C          0.001  0.013 -0.096    0.000 -0.004  0.012    0.001  0.294  0.022
 C         -0.039  0.007 -0.097    0.005  0.006  0.012    0.002  0.017  0.006
 H         -0.142  0.010 -0.156    0.017  0.016  0.020    0.007 -0.084  0.003
 C         -0.050 -0.010  0.035    0.006 -0.022 -0.005    0.004 -0.175 -0.012
 Cl         0.013  0.001 -0.008   -0.002  0.002  0.001   -0.001  0.009  0.001
 C         -0.001 -0.001  0.077    0.000 -0.001 -0.009   -0.001  0.106  0.001
 H         -0.001  0.008  0.146    0.000 -0.005 -0.018   -0.004  0.514  0.017
 C          0.049 -0.004  0.035   -0.006  0.026 -0.003   -0.003 -0.176 -0.012
 Cl        -0.013  0.000 -0.008    0.002 -0.002  0.001    0.001  0.009  0.001
 C          0.039  0.005 -0.098   -0.005 -0.008  0.012   -0.003  0.017  0.005
 H          0.142  0.002 -0.156   -0.017 -0.016  0.018   -0.008 -0.083  0.003
 TransDip   0.001  0.008  0.044    0.001 -0.001 -0.004    0.001  0.176  0.003

 Mode:                28                     29                     30
 Frequency:       681.28                 691.96                 726.32
 Force Cnst:      1.0524                 2.6867                 0.8952
 Red. Mass:       3.8482                 9.5237                 2.8802
 IR Active:          YES                    YES                    YES
 IR Intens:        8.559                 20.828                 67.355
 Raman Active:       YES                    YES                    YES
               X      Y      Z        X      Y      Z        X      Y      Z
 C          0.006  0.166  0.006    0.373 -0.007 -0.001   -0.001 -0.140 -0.000
 C          0.061  0.136  0.003    0.066  0.149  0.004   -0.058 -0.123 -0.006
 Cl         0.017 -0.053 -0.002    0.028 -0.033 -0.001   -0.011  0.037  0.001
 C          0.035  0.080  0.002   -0.064  0.147  0.004   -0.052 -0.049  0.001
 Cl        -0.030 -0.046 -0.001   -0.028 -0.026 -0.001    0.022  0.028  0.001
 C         -0.004  0.064  0.002   -0.376  0.001  0.000   -0.000 -0.017 -0.002
 H         -0.005  0.052  0.002   -0.382  0.002 -0.000    0.000  0.033 -0.005
 C         -0.036  0.077  0.003   -0.065 -0.150 -0.004    0.052 -0.050  0.001
 Cl         0.028 -0.046 -0.001   -0.029  0.029  0.001   -0.021  0.028  0.001
 C         -0.058  0.133  0.003    0.066 -0.158 -0.005    0.056 -0.124 -0.006
 Cl        -0.017 -0.052 -0.001    0.029  0.035  0.001    0.012  0.037  0.001
 C          0.006  0.018  0.002    0.398 -0.002  0.001    0.002  0.272  0.014
 C          0.001 -0.123 -0.003    0.082 -0.003  0.178    0.001 -0.047 -0.004
 H         -0.001 -0.391 -0.019   -0.134  0.011  0.053   -0.003 -0.620 -0.038
 C         -0.001  0.205  0.012   -0.003 -0.015  0.147   -0.000  0.050  0.004
 Cl        -0.000 -0.003 -0.000   -0.039  0.002 -0.042   -0.000  0.004 -0.000
 C         -0.003 -0.126 -0.009   -0.254  0.004 -0.001   -0.001 -0.052 -0.002
 H          0.000 -0.675 -0.038   -0.256  0.022  0.001    0.000 -0.259 -0.012
 C         -0.000  0.205  0.008   -0.002  0.001 -0.148   -0.000  0.050  0.003
 Cl        -0.001 -0.003  0.001   -0.039 -0.002  0.042   -0.000  0.004  0.000
 C          0.002 -0.123 -0.008    0.084  0.013 -0.177    0.000 -0.046 -0.005
 H         -0.001 -0.392 -0.020   -0.135  0.025 -0.051    0.004 -0.621 -0.038
 TransDip   0.005  0.094  0.000    0.146 -0.001 -0.000   -0.002 -0.263 -0.010

 Mode:                31                     32                     33
 Frequency:       745.79                 807.96                 863.98
 Force Cnst:      3.0541                 4.4052                 5.2483
 Red. Mass:       9.3197                11.4537                11.9333
 IR Active:          YES                    YES                    YES
 IR Intens:        4.015                 92.275                  2.019
 Raman Active:       YES                    YES                    YES
               X      Y      Z        X      Y      Z        X      Y      Z
 C          0.000 -0.014  0.545    0.001  0.009 -0.251   -0.000 -0.247 -0.007
 C          0.000  0.012 -0.360    0.003 -0.001  0.100    0.276 -0.309 -0.009
 Cl         0.000 -0.001  0.013    0.000 -0.000 -0.004   -0.040  0.084  0.003
 C          0.002 -0.005  0.214    0.002  0.004 -0.047    0.290  0.344  0.010
 Cl        -0.000 -0.000 -0.003   -0.001 -0.001  0.000   -0.050 -0.093 -0.003
 C          0.000  0.004 -0.114   -0.001 -0.000  0.034    0.000  0.252  0.003
 H         -0.000  0.010 -0.377   -0.001 -0.002 -0.001   -0.004 -0.227  0.022
 C         -0.001 -0.005  0.214   -0.002  0.003 -0.047   -0.283  0.346  0.011
 Cl         0.000 -0.000 -0.003    0.000 -0.001  0.000    0.048 -0.094 -0.003
 C         -0.002  0.013 -0.361   -0.001 -0.002  0.100   -0.278 -0.306 -0.008
 Cl        -0.000 -0.001  0.013    0.000 -0.000 -0.004    0.042  0.083  0.002
 C          0.000 -0.008 -0.053    0.000  0.001 -0.026   -0.002  0.006  0.000
 C          0.048  0.007 -0.121    0.290  0.008 -0.109   -0.002 -0.018 -0.002
 H         -0.076  0.031 -0.191    0.180 -0.008 -0.171    0.000  0.119  0.007
 C          0.019 -0.005  0.112    0.264 -0.020  0.392   -0.002  0.010 -0.002
 Cl        -0.010  0.002 -0.037   -0.060  0.006 -0.120    0.000 -0.001  0.000
 C         -0.001 -0.007  0.146   -0.000 -0.016  0.327    0.002 -0.016 -0.001
 H         -0.001 -0.006  0.147    0.001 -0.014 -0.046    0.001  0.091  0.006
 C         -0.020 -0.006  0.111   -0.267 -0.022  0.392   -0.000  0.010  0.001
 Cl         0.010  0.002 -0.037    0.061  0.006 -0.120    0.000 -0.001 -0.000
 C         -0.047  0.007 -0.122   -0.290  0.007 -0.110   -0.001 -0.019  0.001
 H          0.077  0.030 -0.192   -0.179 -0.004 -0.172   -0.001  0.121  0.009
 TransDip   0.000 -0.001  0.064   -0.001 -0.016  0.307    0.000  0.045  0.001

 Mode:                34                     35                     36
 Frequency:       879.98                 880.99                 890.55
 Force Cnst:      0.6360                 0.8038                 3.4604
 Red. Mass:       1.3940                 1.7577                 7.4055
 IR Active:          YES                    YES                    YES
 IR Intens:       16.241                 16.038                  0.068
 Raman Active:       YES                    YES                    YES
               X      Y      Z        X      Y      Z        X      Y      Z
 C          0.000  0.001 -0.012   -0.001 -0.002 -0.002   -0.186 -0.001 -0.001
 C         -0.000  0.002  0.007   -0.015 -0.015  0.000   -0.177 -0.122 -0.002
 Cl         0.000 -0.000 -0.001    0.000  0.001  0.000   -0.001  0.008  0.000
 C         -0.000 -0.002  0.054   -0.019 -0.016  0.002   -0.113 -0.185 -0.005
 Cl        -0.000  0.000 -0.004    0.004  0.004 -0.000    0.033  0.036  0.001
 C         -0.000  0.004 -0.170    0.002 -0.001 -0.008    0.242  0.000 -0.001
 H          0.001 -0.030  0.981    0.002  0.031  0.050    0.244  0.002  0.001
 C          0.000 -0.002  0.053    0.017 -0.014  0.002   -0.108  0.187  0.006
 Cl        -0.000  0.000 -0.004   -0.003  0.004 -0.000    0.032 -0.036 -0.001
 C          0.001  0.001  0.007    0.012 -0.013  0.000   -0.174  0.114  0.003
 Cl        -0.000 -0.000 -0.001   -0.000  0.001  0.000   -0.000 -0.006 -0.000
 C         -0.000 -0.004 -0.000    0.002  0.086  0.005    0.178  0.012  0.001
 C          0.002  0.005  0.002    0.002 -0.090 -0.004    0.151  0.037  0.168
 H          0.004 -0.022  0.002    0.001  0.395  0.023    0.092 -0.266  0.124
 C          0.003 -0.004  0.003    0.001  0.091  0.008    0.110 -0.033  0.186
 Cl        -0.001  0.000 -0.001   -0.000 -0.006 -0.001   -0.032  0.004 -0.036
 C          0.000  0.006  0.001   -0.000 -0.157 -0.007   -0.203  0.027  0.002
 H          0.000 -0.027 -0.007   -0.006  0.772  0.043   -0.202 -0.156 -0.009
 C         -0.003 -0.004  0.003   -0.000  0.092  0.005    0.111  0.025 -0.185
 Cl         0.001  0.000 -0.001   -0.000 -0.006 -0.000   -0.032 -0.003  0.036
 C         -0.003  0.004  0.002    0.000 -0.094 -0.007    0.151 -0.068 -0.169
 H         -0.004 -0.018  0.002   -0.003  0.416  0.022    0.090  0.444 -0.114
 TransDip  -0.000 -0.010  0.129   -0.002  0.127  0.017   -0.008 -0.003  0.001

 Mode:                37                     38                     39
 Frequency:       892.57                 893.21                1011.51
 Force Cnst:      0.6780                 0.6871                 3.8123
 Red. Mass:       1.4444                 1.4618                 6.3241
 IR Active:          YES                    YES                    YES
 IR Intens:        0.041                  0.473                  1.141
 Raman Active:       YES                    YES                    YES
               X      Y      Z        X      Y      Z        X      Y      Z
 C          0.019 -0.001  0.000    0.003 -0.006 -0.001    0.012 -0.000 -0.000
 C          0.016  0.008  0.001   -0.008 -0.020 -0.001   -0.023  0.011  0.000
 Cl        -0.000 -0.000 -0.000   -0.001  0.003  0.000    0.001 -0.001 -0.000
 C          0.008  0.017 -0.000   -0.013 -0.007  0.000   -0.019 -0.024 -0.001
 Cl        -0.003 -0.003 -0.000    0.002  0.002  0.000    0.003  0.003  0.000
 C         -0.025  0.001  0.001   -0.004  0.004 -0.001    0.031 -0.000 -0.000
 H         -0.025  0.007 -0.002   -0.004  0.033  0.007    0.031 -0.000 -0.000
 C          0.015 -0.022 -0.000    0.017 -0.014 -0.000   -0.019  0.025  0.001
 Cl        -0.004  0.004  0.000   -0.003  0.004  0.000    0.003 -0.003 -0.000
 C          0.020 -0.017 -0.002    0.013 -0.024 -0.000   -0.023 -0.011 -0.000
 Cl         0.000  0.001  0.000    0.001  0.003  0.000    0.001  0.001  0.000
 C         -0.018  0.018  0.000   -0.003  0.086  0.005    0.069 -0.000  0.000
 C         -0.016  0.101 -0.012   -0.002 -0.123 -0.010   -0.181 -0.020  0.361
 H         -0.011 -0.571 -0.048   -0.001  0.657  0.035   -0.145 -0.023  0.401
 C         -0.012 -0.039 -0.022   -0.002  0.004 -0.003   -0.031  0.003 -0.061
 Cl         0.003  0.003  0.004    0.001  0.000  0.001   -0.002  0.000 -0.002
 C          0.022  0.026  0.001    0.003  0.110  0.007    0.372  0.002  0.001
 H          0.023 -0.148 -0.008    0.007 -0.643 -0.034    0.388  0.002  0.001
 C         -0.011  0.035  0.021   -0.002 -0.014  0.003   -0.031 -0.004  0.061
 Cl         0.003 -0.002 -0.004    0.001  0.002 -0.001   -0.002 -0.000  0.002
 C         -0.016 -0.140  0.010   -0.002 -0.065 -0.001   -0.179  0.020 -0.362
 H         -0.016  0.778  0.060   -0.003  0.331  0.020   -0.142  0.020 -0.402
 TransDip   0.000 -0.006 -0.000   -0.001 -0.022  0.002   -0.034  0.000 -0.000

 Mode:                40                     41                     42
 Frequency:      1076.04                1119.56                1129.77
 Force Cnst:      5.2409                 1.0951                 1.3214
 Red. Mass:       7.6824                 1.4829                 1.7571
 IR Active:          YES                    YES                    YES
 IR Intens:      105.422                 15.007                 12.945
 Raman Active:       YES                    YES                    YES
               X      Y      Z        X      Y      Z        X      Y      Z
 C          0.256 -0.002 -0.000   -0.000  0.000 -0.016   -0.000  0.000 -0.001
 C         -0.174  0.303  0.009    0.000 -0.000  0.002   -0.012  0.042  0.001
 Cl         0.019 -0.033 -0.001   -0.000  0.000 -0.000    0.002 -0.004 -0.000
 C         -0.164 -0.171 -0.004    0.000  0.000  0.000    0.005  0.013  0.000
 Cl         0.012  0.017  0.000   -0.000  0.000 -0.000   -0.001 -0.002 -0.000
 C          0.257 -0.002 -0.000   -0.000 -0.000 -0.000    0.021 -0.000 -0.000
 H          0.261 -0.002 -0.001   -0.000 -0.002  0.003    0.023 -0.000  0.000
 C         -0.161  0.173  0.005   -0.000  0.000  0.000    0.005 -0.013 -0.000
 Cl         0.012 -0.017 -0.000    0.000 -0.000 -0.000   -0.001  0.002  0.000
 C         -0.179 -0.300 -0.009    0.000  0.001  0.002   -0.013 -0.041 -0.001
 Cl         0.020  0.032  0.001   -0.000 -0.000 -0.000    0.002  0.004  0.000
 C          0.159  0.000  0.000    0.000 -0.001  0.026   -0.031  0.000  0.001
 C         -0.038  0.007 -0.124    0.079  0.003 -0.042    0.058 -0.002  0.050
 H         -0.291  0.020 -0.285    0.357 -0.007  0.107    0.592 -0.022  0.350
 C         -0.096  0.006 -0.117   -0.053  0.004 -0.071   -0.051  0.007 -0.131
 Cl         0.013 -0.001  0.016    0.005 -0.000  0.006    0.005 -0.001  0.014
 C          0.038  0.000  0.000    0.003 -0.005  0.092   -0.108 -0.001  0.002
 H          0.034  0.000  0.000    0.002 -0.044  0.807   -0.124 -0.002  0.026
 C         -0.096 -0.007  0.117    0.056  0.004 -0.078   -0.048 -0.006  0.126
 Cl         0.013  0.001 -0.016   -0.006 -0.000  0.007    0.005  0.001 -0.014
 C         -0.038 -0.006  0.124   -0.082  0.002 -0.040    0.053  0.002 -0.052
 H         -0.293 -0.022  0.284   -0.387 -0.010  0.123    0.572  0.025 -0.341
 TransDip  -0.329  0.002  0.001    0.004  0.007 -0.124   -0.115  0.000 -0.004

 Mode:                43                     44                     45
 Frequency:      1152.36                1188.21                1257.01
 Force Cnst:      8.1980                 1.2837                 5.8472
 Red. Mass:      10.4780                 1.5432                 6.2809
 IR Active:          YES                    YES                    YES
 IR Intens:       17.240                 48.549                  3.884
 Raman Active:       YES                    YES                    YES
               X      Y      Z        X      Y      Z        X      Y      Z
 C         -0.160  0.002  0.000    0.000  0.050  0.001    0.185 -0.005 -0.000
 C         -0.125  0.383  0.012    0.115 -0.039 -0.001    0.157  0.084  0.002
 Cl         0.023 -0.042 -0.001   -0.006  0.007  0.000   -0.007  0.003  0.000
 C          0.125  0.247  0.007   -0.024 -0.078 -0.002   -0.071 -0.308 -0.009
 Cl        -0.021 -0.032 -0.001    0.004  0.006  0.000    0.009  0.024  0.001
 C          0.198 -0.002 -0.000    0.000  0.044  0.001   -0.165 -0.000  0.000
 H          0.226 -0.006 -0.001    0.007  0.975  0.029   -0.198 -0.003  0.000
 C          0.121 -0.248 -0.007    0.023 -0.078 -0.002   -0.062  0.311  0.009
 Cl        -0.020  0.033  0.001   -0.004  0.006  0.000    0.008 -0.024 -0.001
 C         -0.130 -0.381 -0.011   -0.116 -0.037 -0.001    0.152 -0.083 -0.002
 Cl         0.024  0.042  0.001    0.007  0.007  0.000   -0.007 -0.003 -0.000
 C         -0.320  0.000 -0.001   -0.000 -0.022 -0.002   -0.300  0.002  0.001
 C         -0.018 -0.004  0.051    0.000  0.004  0.001   -0.048 -0.000 -0.002
 H          0.150 -0.009  0.170    0.003 -0.019  0.001    0.402 -0.017  0.270
 C          0.163 -0.013  0.254   -0.000  0.000  0.000    0.074 -0.008  0.150
 Cl        -0.016  0.001 -0.026   -0.000 -0.000 -0.000   -0.006  0.001 -0.012
 C          0.024  0.000 -0.000    0.000 -0.001 -0.000    0.023  0.000  0.000
 H          0.042 -0.000 -0.004    0.000  0.002  0.001    0.036 -0.001  0.007
 C          0.163  0.014 -0.252    0.000  0.000 -0.000    0.072  0.008 -0.151
 Cl        -0.016 -0.001  0.026   -0.000 -0.000  0.000   -0.006 -0.001  0.012
 C         -0.017  0.003 -0.051   -0.000  0.004  0.001   -0.047 -0.001  0.002
 H          0.156  0.011 -0.171   -0.002 -0.019  0.000    0.416  0.020 -0.274
 TransDip   0.133  0.001  0.001   -0.002 -0.223 -0.007   -0.063  0.003  0.001

 Mode:                46                     47                     48
 Frequency:      1264.75                1268.64                1318.14
 Force Cnst:      1.5431                10.6340                 3.1544
 Red. Mass:       1.6373                11.2143                 3.0813
 IR Active:          YES                    YES                    YES
 IR Intens:        0.369                  0.364                  0.061
 Raman Active:       YES                    YES                    YES
               X      Y      Z        X      Y      Z        X      Y      Z
 C         -0.001 -0.007 -0.017    0.004  0.440  0.011   -0.000  0.000 -0.005
 C          0.006  0.004  0.003   -0.349 -0.208 -0.005   -0.000  0.000  0.002
 Cl         0.000  0.000 -0.000   -0.000 -0.002 -0.000    0.000  0.000  0.000
 C         -0.006  0.004  0.001    0.344 -0.162 -0.006    0.001 -0.001  0.001
 Cl        -0.000  0.000 -0.000   -0.001 -0.004 -0.000   -0.000  0.000 -0.000
 C          0.000 -0.006 -0.001    0.000  0.333  0.010   -0.000  0.000 -0.000
 H          0.001 -0.000  0.003   -0.001  0.228  0.008   -0.000  0.003  0.002
 C          0.006  0.002  0.001   -0.346 -0.148 -0.004   -0.001  0.000  0.001
 Cl        -0.000  0.000 -0.000    0.001 -0.005 -0.000    0.000 -0.000 -0.000
 C         -0.007  0.004  0.003    0.350 -0.218 -0.006    0.001 -0.000  0.002
 Cl         0.000  0.000 -0.000   -0.000 -0.002 -0.000   -0.000  0.000  0.000
 C          0.001 -0.007  0.135   -0.003 -0.032  0.013   -0.000 -0.008  0.142
 C         -0.035  0.001 -0.018   -0.004  0.009 -0.001   -0.181  0.006 -0.113
 H         -0.494  0.016 -0.278   -0.056 -0.048 -0.033    0.453 -0.016  0.247
 C          0.116  0.004 -0.061    0.015  0.003 -0.006    0.100  0.004 -0.064
 Cl        -0.001 -0.000  0.000   -0.000 -0.000 -0.000    0.003  0.000 -0.001
 C         -0.000 -0.002  0.030    0.000 -0.002  0.003   -0.001 -0.012  0.220
 H         -0.001 -0.030  0.549    0.000 -0.003  0.074    0.001  0.029 -0.528
 C         -0.117  0.003 -0.061   -0.014  0.003 -0.008   -0.100  0.003 -0.065
 Cl         0.001 -0.000  0.000    0.000 -0.000  0.000   -0.003  0.000 -0.001
 C          0.035  0.001 -0.017    0.003  0.009 -0.001    0.182  0.006 -0.112
 H          0.493  0.020 -0.273    0.063 -0.047 -0.038   -0.453 -0.015  0.245
 TransDip   0.000 -0.001  0.019   -0.001  0.019  0.002   -0.001  0.001  0.008

 Mode:                49                     50                     51
 Frequency:      1387.64                1410.91                1434.74
 Force Cnst:      6.6105                 4.1735                 3.6764
 Red. Mass:       5.8268                 3.5584                 3.0313
 IR Active:          YES                    YES                    YES
 IR Intens:       62.020                150.680                 50.354
 Raman Active:       YES                    YES                    YES
               X      Y      Z        X      Y      Z        X      Y      Z
 C          0.364 -0.007 -0.000    0.006  0.265  0.009   -0.001  0.009 -0.035
 C         -0.075 -0.189 -0.006    0.112 -0.147 -0.005    0.003 -0.004  0.003
 Cl         0.002  0.010  0.000   -0.006  0.006  0.000   -0.000  0.000 -0.000
 C         -0.159  0.180  0.006   -0.195 -0.028 -0.000   -0.004 -0.002  0.002
 Cl         0.004 -0.007 -0.000    0.008  0.005  0.000    0.000  0.000 -0.000
 C          0.191 -0.003 -0.000    0.003  0.122  0.004   -0.000  0.005 -0.001
 H          0.220  0.018  0.000   -0.004 -0.875 -0.026   -0.001 -0.023  0.003
 C         -0.171 -0.177 -0.005    0.191 -0.035 -0.001    0.005 -0.001  0.002
 Cl         0.004  0.006  0.000   -0.007  0.005  0.000   -0.000  0.000 -0.000
 C         -0.066  0.195  0.006   -0.116 -0.141 -0.004   -0.004 -0.004  0.003
 Cl         0.001 -0.010 -0.000    0.006  0.006  0.000    0.000  0.000 -0.000
 C         -0.092  0.002  0.000   -0.000 -0.038 -0.010    0.001 -0.015  0.249
 C         -0.066  0.003 -0.066   -0.005  0.006  0.002    0.125  0.005 -0.078
 H          0.448 -0.013  0.228    0.016 -0.031  0.013   -0.252  0.017 -0.320
 C         -0.036 -0.007  0.126    0.005  0.002  0.003   -0.177  0.001 -0.042
 Cl         0.000  0.000 -0.006   -0.000 -0.000 -0.000    0.006 -0.000  0.004
 C          0.077  0.000  0.001    0.002 -0.001 -0.002    0.001 -0.006  0.108
 H          0.094  0.000 -0.002    0.002 -0.001  0.023    0.003  0.037 -0.690
 C         -0.035  0.007 -0.126   -0.008  0.002 -0.002    0.174  0.003 -0.043
 Cl         0.000 -0.000  0.006    0.000 -0.000 -0.000   -0.006 -0.000  0.004
 C         -0.066 -0.004  0.066    0.003  0.006  0.004   -0.125  0.004 -0.078
 H          0.448  0.016 -0.225   -0.001 -0.031  0.006    0.260  0.018 -0.321
 TransDip   0.252  0.005 -0.000    0.002 -0.393 -0.006    0.000  0.000 -0.227

 Mode:                52                     53                     54
 Frequency:      1467.36                1575.39                1577.01
 Force Cnst:      5.3901                10.3582                16.4695
 Red. Mass:       4.2489                 7.0837                11.2399
 IR Active:          YES                    YES                    YES
 IR Intens:        2.943                 14.842                 13.822
 Raman Active:       YES                    YES                    YES
               X      Y      Z        X      Y      Z        X      Y      Z
 C         -0.144 -0.000  0.000    0.023 -0.286 -0.009   -0.328 -0.033 -0.001
 C         -0.021  0.034  0.001    0.064  0.167  0.005    0.436  0.128  0.003
 Cl        -0.000 -0.002 -0.000   -0.003  0.001  0.000   -0.005 -0.002 -0.000
 C          0.081 -0.040 -0.001    0.083 -0.274 -0.008   -0.402  0.092  0.004
 Cl        -0.002  0.001  0.000   -0.000  0.002  0.000    0.004 -0.002 -0.000
 C         -0.058 -0.001  0.000   -0.012  0.489  0.015    0.211  0.058  0.001
 H         -0.066  0.004  0.000   -0.023 -0.667 -0.019    0.237 -0.084 -0.003
 C          0.080  0.039  0.001   -0.023 -0.255 -0.007   -0.417 -0.151 -0.004
 Cl        -0.001 -0.001 -0.000   -0.000  0.002  0.000    0.004  0.002  0.000
 C         -0.021 -0.033 -0.001   -0.128  0.186  0.006    0.411 -0.091 -0.003
 Cl        -0.000  0.002  0.000    0.004  0.000  0.000   -0.005  0.002  0.000
 C          0.238 -0.000 -0.002   -0.004  0.021  0.004    0.059  0.002  0.001
 C         -0.020  0.006 -0.112   -0.006 -0.003 -0.003    0.058 -0.001  0.007
 H          0.546 -0.009  0.189    0.006  0.019  0.005   -0.018  0.005 -0.041
 C         -0.200 -0.010  0.169    0.005 -0.002  0.002   -0.075 -0.002  0.023
 Cl         0.004  0.000 -0.005   -0.000  0.000  0.000    0.001  0.000 -0.001
 C          0.173  0.001 -0.000   -0.003  0.001 -0.006    0.040  0.000 -0.001
 H          0.202  0.001  0.005   -0.003 -0.000  0.009    0.045  0.000  0.002
 C         -0.202  0.008 -0.169    0.006 -0.002  0.005   -0.074  0.001 -0.022
 Cl         0.004 -0.000  0.005   -0.000  0.000 -0.000    0.001 -0.000  0.001
 C         -0.019 -0.006  0.114   -0.002 -0.003 -0.002    0.059  0.000 -0.007
 H          0.542  0.012 -0.180   -0.004  0.019 -0.000   -0.020 -0.000  0.041
 TransDip   0.055  0.002  0.002    0.010 -0.123  0.002   -0.119 -0.012  0.000

 Mode:                55                     56                     57
 Frequency:      1594.65                1624.44                3206.71
 Force Cnst:      9.7608                10.4119                 6.6166
 Red. Mass:       6.5149                 6.6969                 1.0921
 IR Active:          YES                    YES                    YES
 IR Intens:      121.302                 61.707                  0.272
 Raman Active:       YES                    YES                    YES
               X      Y      Z        X      Y      Z        X      Y      Z
 C         -0.000 -0.006  0.023    0.088 -0.000 -0.000   -0.000  0.000 -0.000
 C          0.001  0.003 -0.003   -0.030 -0.009 -0.000   -0.000  0.000  0.000
 Cl        -0.000 -0.000  0.000    0.001 -0.000  0.000    0.000 -0.000 -0.000
 C          0.001 -0.003 -0.002    0.021 -0.006 -0.000    0.000 -0.000  0.000
 Cl        -0.000  0.000  0.000   -0.000 -0.000  0.000    0.000 -0.000 -0.000
 C          0.000  0.005  0.001   -0.010 -0.000  0.000    0.000 -0.000 -0.000
 H          0.000 -0.006 -0.003   -0.012  0.001  0.000   -0.001 -0.000  0.000
 C         -0.001 -0.003 -0.002    0.021  0.006  0.000    0.000  0.000  0.000
 Cl         0.000  0.000  0.000   -0.000  0.000 -0.000   -0.000 -0.000  0.000
 C         -0.000  0.003 -0.003   -0.030  0.009  0.000   -0.000 -0.000  0.000
 Cl         0.000 -0.000  0.000    0.001  0.000 -0.000   -0.000  0.000 -0.000
 C          0.001  0.019 -0.325   -0.276  0.000 -0.000    0.001 -0.000  0.004
 C          0.108 -0.011  0.206    0.336 -0.005  0.117    0.038  0.004 -0.066
 H         -0.322  0.002 -0.026   -0.378  0.016 -0.296   -0.430 -0.043  0.753
 C          0.067  0.013 -0.234   -0.276 -0.004  0.057   -0.003  0.000 -0.001
 Cl        -0.002 -0.000  0.001    0.002  0.000 -0.002    0.000 -0.000  0.000
 C         -0.001 -0.022  0.410    0.135  0.001  0.000    0.000 -0.000  0.001
 H          0.000  0.029 -0.539    0.151  0.001  0.001   -0.004  0.000 -0.001
 C         -0.066  0.012 -0.233   -0.276  0.002 -0.058    0.002  0.000 -0.000
 Cl         0.002  0.000  0.001    0.002 -0.000  0.002   -0.000 -0.000  0.000
 C         -0.108 -0.012  0.205    0.336  0.007 -0.116   -0.022  0.002 -0.037
 H          0.320  0.003 -0.023   -0.378 -0.017  0.293    0.240 -0.023  0.425
 TransDip   0.000  0.018 -0.352   -0.252  0.000 -0.000    0.001 -0.001  0.017

 Mode:                58                     59                     60
 Frequency:      3207.38                3217.83                3219.32
 Force Cnst:      6.6246                 6.6659                 6.6745
 Red. Mass:       1.0930                 1.0927                 1.0930
 IR Active:          YES                    YES                    YES
 IR Intens:        0.027                  2.895                  1.403
 Raman Active:       YES                    YES                    YES
               X      Y      Z        X      Y      Z        X      Y      Z
 C          0.000  0.000 -0.000    0.000 -0.000 -0.000   -0.000  0.000  0.000
 C          0.000 -0.000  0.000    0.001  0.000 -0.000    0.000 -0.000  0.000
 Cl        -0.000  0.000  0.000    0.000  0.000  0.000    0.000  0.000 -0.000
 C         -0.000  0.000  0.000    0.001 -0.003 -0.000   -0.000 -0.000 -0.000
 Cl         0.000 -0.000  0.000    0.000  0.000  0.000    0.000  0.000 -0.000
 C         -0.000  0.000 -0.000   -0.088  0.001  0.000   -0.000  0.000  0.000
 H          0.002 -0.000  0.000    0.996 -0.008 -0.001    0.001 -0.000 -0.000
 C         -0.000 -0.000 -0.000    0.001  0.003  0.000   -0.000  0.000  0.000
 Cl         0.000  0.000 -0.000    0.000 -0.000 -0.000    0.000 -0.000  0.000
 C          0.000  0.000  0.000    0.001 -0.000 -0.000    0.000  0.000 -0.000
 Cl        -0.000 -0.000 -0.000    0.000 -0.000 -0.000    0.000 -0.000  0.000
 C         -0.003 -0.000  0.001   -0.000  0.000 -0.000    0.000  0.000 -0.000
 C         -0.021 -0.002  0.038    0.000  0.000 -0.000    0.001  0.000 -0.001
 H          0.241  0.024 -0.424   -0.001 -0.000  0.001   -0.005 -0.000  0.009
 C          0.002 -0.000  0.000   -0.000 -0.000  0.000    0.001  0.000 -0.004
 Cl        -0.000  0.000 -0.000    0.000 -0.000  0.000    0.000 -0.000  0.000
 C         -0.001 -0.000  0.000    0.000 -0.000  0.000   -0.088 -0.000 -0.000
 H          0.014  0.000 -0.000   -0.001 -0.000 -0.000    0.996  0.006  0.002
 C          0.003  0.000 -0.001   -0.000  0.000 -0.000    0.001 -0.000  0.004
 Cl        -0.000 -0.000  0.000    0.000 -0.000 -0.000    0.000  0.000 -0.000
 C         -0.038  0.004 -0.067    0.000 -0.000  0.000    0.001 -0.000  0.001
 H          0.426 -0.040  0.756   -0.001  0.000 -0.002   -0.005  0.000 -0.009
 TransDip  -0.002 -0.000  0.005    0.054 -0.000 -0.000    0.038  0.000  0.000

 STANDARD THERMODYNAMIC QUANTITIES AT   298.15 K  AND     1.00 ATM

   This Molecule has  0 Imaginary Frequencies
   Zero point vibrational energy:       76.795 kcal/mol

   Atom    1 Element C  Has Mass   12.00000
   Atom    2 Element C  Has Mass   12.00000
   Atom    3 Element Cl Has Mass   34.96885
   Atom    4 Element C  Has Mass   12.00000
   Atom    5 Element Cl Has Mass   34.96885
   Atom    6 Element C  Has Mass   12.00000
   Atom    7 Element H  Has Mass    1.00783
   Atom    8 Element C  Has Mass   12.00000
   Atom    9 Element Cl Has Mass   34.96885
   Atom   10 Element C  Has Mass   12.00000
   Atom   11 Element Cl Has Mass   34.96885
   Atom   12 Element C  Has Mass   12.00000
   Atom   13 Element C  Has Mass   12.00000
   Atom   14 Element H  Has Mass    1.00783
   Atom   15 Element C  Has Mass   12.00000
   Atom   16 Element Cl Has Mass   34.96885
   Atom   17 Element C  Has Mass   12.00000
   Atom   18 Element H  Has Mass    1.00783
   Atom   19 Element C  Has Mass   12.00000
   Atom   20 Element Cl Has Mass   34.96885
   Atom   21 Element C  Has Mass   12.00000
   Atom   22 Element H  Has Mass    1.00783
   Molecular Mass:   357.844420 amu
   Principal axes and moments of inertia in amu*Bohr^2:
                             1           2           3
    Eigenvalues --     6012.64389 12235.91786 14019.28569
          X               1.00000    -0.00012    -0.00000
          Y               0.00012     1.00000    -0.00117
          Z               0.00000     0.00117     1.00000
   Rotational Symmetry Number is   1
   The Molecule is an Asymmetric Top
   Translational Enthalpy:        0.889 kcal/mol
   Rotational Enthalpy:           0.889 kcal/mol
   Vibrational Enthalpy:         85.430 kcal/mol
   gas constant (RT):             0.592 kcal/mol
   Translational Entropy:        43.518  cal/mol.K
   Rotational Entropy:           35.288  cal/mol.K
   Vibrational Entropy:          57.643  cal/mol.K

   Total Enthalpy:               87.800 kcal/mol
   Total Entropy:               136.449  cal/mol.K

 ======================================================================

 STANDARD THERMODYNAMIC QUANTITIES FOR ANHARMONIC VIBRATION -- TOSH

   Zero point vibrational energy: ************ kcal/mol

   Vibrational Enthalpy:       Infinity kcal/mol
   Vibrational Entropy:             NaN  cal/mol.K

   Total Enthalpy:             Infinity kcal/mol
   Total Entropy:                   NaN  cal/mol.K

 ======================================================================

 STANDARD THERMODYNAMIC QUANTITIES FOR ANHARMONIC VIBRATION -- VPT2

   Zero point vibrational energy: ************ kcal/mol

   Vibrational Enthalpy:       Infinity kcal/mol
   Vibrational Entropy:             NaN  cal/mol.K

   Total Enthalpy:             Infinity kcal/mol
   Total Entropy:                   NaN  cal/mol.K

 ======================================================================

Archival summary:
1\1\november\FREQ\ProcedureUnspecified\BasisUnspecified\l6124\taweetha\MonJan1312:30:012020MonJan1312:30:012020\0\\#,FREQ,ProcedureUnspecified,BasisUnspecified,\\0,1\Cl\C,1,1.74387\C,2,1.39899,1,120.18\C,3,1.38841,2,120.031,1,179.948,0\H,4,1.08098,3,119.9,2,179.983,0\C,4,1.38857,3,120.254,2,0.0179497,0\C,6,1.39896,4,120.111,3,0.0305253,0\C,7,1.40392,6,120.336,4,-0.0665089,0\C,8,1.49566,7,120.729,6,-179.806,0\C,9,1.39587,8,119.817,7,88.7248,0\H,10,1.08197,9,120.708,8,-0.561757,0\C,10,1.39027,9,119.15,8,179.386,0\C,12,1.39079,10,121.747,9,0.076245,0\H,13,1.08098,12,121.034,10,-179.885,0\C,13,1.39098,12,117.961,10,0.0888391,0\C,15,1.39018,13,121.807,12,-0.152958,0\H,16,1.08193,15,120.162,13,-179.821,0\Cl,7,1.7436,6,120.18,4,179.9,0\Cl,3,1.74382,2,121.734,1,-0.0166959,0\Cl,6,1.74411,4,118.154,3,-179.911,0\Cl,12,1.75497,10,119.259,9,-179.811,0\Cl,15,1.75529,13,118.941,12,179.928,0\\\@

 Total job time:  15190.88s(wall), 15190.23s(cpu) 
 Mon Jan 13 12:30:01 2020

        *************************************************************
        *                                                           *
        *  Thank you very much for using Q-Chem.  Have a nice day.  *
        *                                                           *
        *************************************************************
