# Supplementary material for: Quantum Chemical Investigation of Polychlorinated Dibenzodioxins, Dibenzofurans and Biphenyls: Relative Stability and Planarity Analysis
Source: Molecules. 2020 Dec 3;25(23):5697. doi: 10.3390/molecules25235697 (PMC7730433; doi:10.3390/molecules25235697)
Supplement: Supplementary file 1 [file molecules-25-05697-s001.zip › PCB/B3LYP/ClClHClClHClHHH.out]

                  Welcome to Q-Chem
     A Quantum Leap Into The Future Of Chemistry


 Q-Chem 5.2 (devel), Q-Chem, Inc., Pleasanton, CA (2019)

 Yihan Shao,  Zhengting Gan,  E. Epifanovsky,  A. T. B. Gilbert,  M. Wormit,  
 J. Kussmann,  A. W. Lange,  A. Behn,  Jia Deng,  Xintian Feng,  D. Ghosh,  
 M. Goldey,  P. R. Horn,  L. D. Jacobson,  I. Kaliman,  T. Kus,  A. Landau,  
 Jie Liu,  E. I. Proynov,  R. M. Richard,  R. P. Steele,  E. J. Sundstrom,  
 H. L. Woodcock III,  P. M. Zimmerman,  D. Zuev,  B. Albrecht,  E. Alguire,  
 S. A. Baeppler,  D. Barton,  Z. Benda,  Y. A. Bernard,  E. J. Berquist,  
 K. B. Bravaya,  H. Burton,  D. Casanova,  Chun-Min Chang,  Yunqing Chen,  
 A. Chien,  K. D. Closser,  M. P. Coons,  S. Coriani,  S. Dasgupta,  
 A. L. Dempwolff,  M. Diedenhofen,  Hainam Do,  R. G. Edgar,  Po-Tung Fang,  
 S. Faraji,  S. Fatehi,  Qingguo Feng,  K. D. Fenk,  J. Fosso-Tande,  
 J. Gayvert,  Qinghui Ge,  A. Ghysels,  G. Gidofalvi,  J. Gomes,  
 J. Gonthier,  A. Gunina,  D. Hait,  M. W. D. Hanson-Heine,  
 P. H. P. Harbach,  A. W. Hauser,  M. F. Herbst,  J. E. Herr,  
 E. G. Hohenstein,  Z. C. Holden,  Kerwin Hui,  B. C. Huynh,  T.-C. Jagau,  
 Hyunjun Ji,  B. Kaduk,  K. Khistyaev,  Jaehoon Kim,  P. Klunzinger,  K. Koh,  
 D. Kosenkov,  L. Koulias,  T. Kowalczyk,  C. M. Krauter,  A. Kunitsa,  
 Ka Un Lao,  A. Laurent,  K. V. Lawler,  Joonho Lee,  D. Lefrancois,  
 S. Lehtola,  D. S. Levine,  Yi-Pei Li,  You-Sheng Lin,  Fenglai Liu,  
 E. Livshits,  A. Luenser,  P. Manohar,  E. Mansoor,  S. F. Manzer,  
 Shan-Ping Mao,  Yuezhi Mao,  N. Mardirossian,  A. V. Marenich,  
 T. Markovich,  L. A. Martinez-Martinez,  S. A. Maurer,  N. J. Mayhall,  
 S. C. McKenzie,  J.-M. Mewes,  P. Morgante,  A. F. Morrison,  
 J. W. Mullinax,  K. Nanda,  T. S. Nguyen-Beck,  R. Olivares-Amaya,  
 J. A. Parkhill,  Zheng Pei,  T. M. Perrine,  F. Plasser,  P. Pokhilko,  
 S. Prager,  A. Prociuk,  E. Ramos,  D. R. Rehn,  F. Rob,  M. Scheurer,  
 M. Schneider,  N. Sergueev,  S. M. Sharada,  S. Sharma,  D. W. Small,  
 T. Stauch,  T. Stein,  Yu-Chuan Su,  A. J. W. Thom,  A. Tkatchenko,  
 T. Tsuchimochi,  N. M. Tubman,  L. Vogt,  M. L. Vidal,  O. Vydrov,  
 M. A. Watson,  J. Wenzel,  M. de Wergifosse,  T. A. Wesolowski,  A. White,  
 J. Witte,  A. Yamada,  Jun Yang,  K. Yao,  S. Yeganeh,  S. R. Yost,  
 Zhi-Qiang You,  A. Zech,  Igor Ying Zhang,  Xing Zhang,  Yan Zhao,  
 Ying Zhu,  B. R. Brooks,  G. K. L. Chan,  C. J. Cramer,  M. S. Gordon,  
 W. J. Hehre,  A. Klamt,  M. W. Schmidt,  C. D. Sherrill,  D. G. Truhlar,  
 A. Aspuru-Guzik,  R. Baer,  A. T. Bell,  N. A. Besley,  Jeng-Da Chai,  
 A. E. DePrince, III,  R. A. DiStasio Jr.,  A. Dreuw,  B. D. Dunietz,  
 T. R. Furlani,  Chao-Ping Hsu,  Yousung Jung,  Jing Kong,  D. S. Lambrecht,  
 WanZhen Liang,  C. Ochsenfeld,  V. A. Rassolov,  L. V. Slipchenko,  
 J. E. Subotnik,  T. Van Voorhis,  J. M. Herbert,  A. I. Krylov,  
 P. M. W. Gill,  M. Head-Gordon

 Contributors to earlier versions of Q-Chem not listed above: 
 R. D. Adamson,  B. Austin,  J. Baker,  G. J. O. Beran,  K. Brandhorst,  
 S. T. Brown,  E. F. C. Byrd,  A. K. Chakraborty,  C.-L. Cheng,  
 Siu Hung Chien,  D. M. Chipman,  D. L. Crittenden,  H. Dachsel,  
 R. J. Doerksen,  A. D. Dutoi,  L. Fusti-Molnar,  W. A. Goddard III,  
 A. Golubeva-Zadorozhnaya,  S. R. Gwaltney,  G. Hawkins,  A. Heyden,  
 S. Hirata,  G. Kedziora,  F. J. Keil,  C. Kelley,  Jihan Kim,  R. A. King,  
 R. Z. Khaliullin,  P. P. Korambath,  W. Kurlancheek,  A. M. Lee,  M. S. Lee,  
 S. V. Levchenko,  Ching Yeh Lin,  D. Liotard,  R. C. Lochan,  I. Lotan,  
 P. E. Maslen,  N. Nair,  D. P. O'Neill,  D. Neuhauser,  E. Neuscamman,  
 C. M. Oana,  R. Olson,  B. Peters,  R. Peverati,  P. A. Pieniazek,  
 Y. M. Rhee,  J. Ritchie,  M. A. Rohrdanz,  E. Rosta,  N. J. Russ,  
 H. F. Schaefer III,  N. E. Schultz,  N. Shenvi,  A. C. Simmonett,  A. Sodt,  
 D. Stuck,  K. S. Thanthiriwatte,  V. Vanovschi,  Tao Wang,  A. Warshel,  
 C. F. Williams,  Q. Wu,  X. Xu,  W. Zhang

 Please cite Q-Chem as follows:
 Y. Shao et al., Mol. Phys. 113, 184-215 (2015)
 DOI: 10.1080/00268976.2014.952696

 Q-Chem 5.2.1 for Intel X86 EM64T Linux

 Parts of Q-Chem use Armadillo 8.300.2 (Tropical Shenanigans).
 http://arma.sourceforge.net/

 Q-Chem begins on Mon Jan 13 06:30:37 2020  

Host: 
0

     Scratch files written to /scratch/taweetham/qchem12618//
NAlpha2: 162
NElect   162
Mult     1

 Q-Chem warning in module libgen/rem_setup.C, line 2168:

 Setting Thresh to 1e-14


Checking the input file for inconsistencies... 	...done.

--------------------------------------------------------------
User input:
--------------------------------------------------------------
$MOLECULE
0 1
C 
C  1 1.394960
Cl  2 CCl 1 119.528007
C  2 1.386606 1 120.846377 3 178.766605 0
Cl  4 CCl 2 119.698148 1 -179.612229 0
C  4 1.387279 2 120.235871 1 -0.083363 0
H  6 CH 4 120.254637 2 -179.958574 0
C  6 1.387279 4 119.490737 2 0.041992 0
Cl  8 CCl 6 120.064298 4 179.568218 0
C  8 1.386606 6 120.235863 4 0.041336 0
Cl  10 CCl 8 119.614146 6 178.681836 0
C  1 1.488550 2 120.827489 3 1.275929 0
C  12 1.394960 1 120.827496 2 44.635695 0
H  13 CH 12 119.528011 1 1.275194 0
C  13 1.386606 12 120.846392 1 -179.957497 0
Cl  15 CCl 13 119.698155 12 -179.612829 0
C  15 1.387278 13 120.235860 12 -0.083872 0
H  17 CH 15 120.254633 13 -179.958492 0
C  17 1.387279 15 119.490737 13 0.041666 0
H  19 CH 17 120.064293 15 179.568399 0
C  19 1.386606 17 120.235874 15 0.041790 0
H  21 CH 19 119.614152 17 178.681599 0

CH=1.08273
CCl=1.75400
$END

$REM
   JOB_TYPE	OPTIMIZATION
   BASIS	6-311++G**
   METHOD	B3LYP
   SYM_IGNORE	TRUE
   SCF_GUESS_ALWAYS     TRUE
   SYM_IGNORE   TRUE
   S2THRESH     15
   THRESH       15
$END

--------------------------------------------------------------
 ----------------------------------------------------------------
             Standard Nuclear Orientation (Angstroms)
    I     Atom           X                Y                Z
 ----------------------------------------------------------------
    1      C       0.0000000000     0.0000000000     0.0000000000
    2      C       0.0000000000     0.0000000000     1.3949600000
    3      Cl      1.5261815140     0.0000000000     2.2594170471
    4      C      -1.1901880373     0.0256249026     2.1059255403
    5      Cl     -1.1548436435     0.0351778398     3.8595433764
    6      C      -2.4041742747     0.0535064326     1.4351028665
    7      H      -3.3336980403     0.0741960811     1.9899557843
    8      C      -2.4180259722     0.0546630380     0.0478935036
    9      Cl     -3.9445745286     0.0782926128    -0.8155919614
   10      C      -1.2274122092     0.0272853135    -0.6622934626
   11      Cl     -1.2645630159    -0.0058824468    -2.4155862839
   12      C       1.2779219872    -0.0284629571    -0.7628147595
   13      C       2.3095886281    -0.8932703637    -0.3971844912
   14      H       2.1704206894    -1.5663256744     0.4394355459
   15      C       3.5004827568    -0.9194878930    -1.1069450245
   16      Cl      4.7739092873    -2.0261183446    -0.6270805489
   17      C       3.6821124948    -0.0819958503    -2.1978886372
   18      H       4.6116429624    -0.1026930066    -2.7527300472
   19      C       2.6636000698     0.7822218600    -2.5724593424
   20      H       2.7980411655     1.4448431951    -3.4181323354
   21      C       1.4736782845     0.8090230106    -1.8610916159
   22      H       0.6936781770     1.5025559907    -2.1490431582
 ----------------------------------------------------------------
 Nuclear Repulsion Energy =        1744.22733170 hartrees
 There are       81 alpha and       81 beta electrons
 Requested basis set is 6-311++G(d,p)
 There are 162 shells and 449 basis functions

 Total QAlloc Memory Limit   2000 MB
 Mega-Array Size       188 MB
 MEM_STATIC part       192 MB
 A cutoff of  1.0D-15 yielded  10220 shell pairs
 There are     84936 function pairs (     91282 Cartesian)
 Smallest overlap matrix eigenvalue = 2.07E-07
 Linear dependence detected in AO basis
 Number of orthogonalized atomic orbitals = 444
 Maximum deviation from orthogonality = 3.649E-10

 Scale SEOQF with 1.000000e-01/1.000000e-01/1.000000e-01

 Standard Electronic Orientation quadrupole field applied
 Nucleus-field energy     =    -0.0000000216 hartrees
 Guess from superposition of atomic densities
 Warning:  Energy on first SCF cycle will be non-variational
 SAD guess density has 162.000000 electrons

 -----------------------------------------------------------------------
  General SCF calculation program by
  Eric Jon Sundstrom, Paul Horn, Yuezhi Mao, Dmitri Zuev, Alec White,
  David Stuck, Shaama M.S., Shane Yost, Joonho Lee, David Small,
  Daniel Levine, Susi Lehtola, Hugh Burton, Evgeny Epifanovsky,
  Bang C. Huynh
 -----------------------------------------------------------------------
 Exchange:     0.2000 Hartree-Fock + 0.0800 Slater + 0.7200 B88
 Correlation:  0.1900 VWN1RPA + 0.8100 LYP
 Using SG-1 standard quadrature grid
 A restricted SCF calculation will be
 performed using DIIS
 SCF converges when DIIS error is below 1.0e-08
 ---------------------------------------
  Cycle       Energy         DIIS error
 ---------------------------------------
    1   -2765.6099282176      2.95e-02  
    2   -2761.3570998592      2.36e-03  
    3   -2761.2913069451      2.80e-03  
    4   -2761.4954082586      4.53e-04  
    5   -2761.4996220426      2.19e-04  
    6   -2761.5006618096      9.98e-05  
    7   -2761.5009111734      2.18e-05  
    8   -2761.5009199360      1.09e-05  
    9   -2761.5009229294      2.32e-06  
   10   -2761.5009230540      8.66e-07  
   11   -2761.5009230710      2.23e-07  
   12   -2761.5009230719      1.24e-07  
   13   -2761.5009230723      3.85e-08  
   14   -2761.5009230724      1.17e-08  
   15   -2761.5009230723      4.75e-09  Convergence criterion met
 ---------------------------------------
 SCF time:   CPU 666.46s  wall 666.00s 
 SCF   energy in the final basis set =    -2761.5009230723
 Total energy in the final basis set =    -2761.5009230723

 --------------------------------------------------------------

                    Orbital Energies (a.u.)
 --------------------------------------------------------------

 Alpha MOs
 -- Occupied --
********-101.5787-101.5764-101.5760-101.5624 -10.2772 -10.2770 -10.2759
-10.2757 -10.2500 -10.2418 -10.2279 -10.2167 -10.2018 -10.2006 -10.1976
-10.1965  -9.4934  -9.4931  -9.4916  -9.4912  -9.4770  -7.2584  -7.2579
 -7.2563  -7.2561  -7.2483  -7.2480  -7.2475  -7.2474  -7.2466  -7.2461
 -7.2457  -7.2451  -7.2417  -7.2318  -7.2315  -0.9625  -0.9215  -0.9121
 -0.8906  -0.8753  -0.8561  -0.8441  -0.8015  -0.7652  -0.7521  -0.7459
 -0.6754  -0.6378  -0.6215  -0.6115  -0.5505  -0.5469  -0.5344  -0.4959
 -0.4937  -0.4788  -0.4700  -0.4624  -0.4606  -0.4487  -0.4298  -0.4272
 -0.4127  -0.4093  -0.3917  -0.3857  -0.3774  -0.3606  -0.3555  -0.3518
 -0.3468  -0.3316  -0.3297  -0.3259  -0.3219  -0.2986  -0.2694  -0.2669
 -0.2580
 -- Virtual --
 -0.0760  -0.0568  -0.0475  -0.0335  -0.0236  -0.0136  -0.0105  -0.0028
  0.0069   0.0104   0.0133   0.0199   0.0270   0.0305   0.0352   0.0440
  0.0472   0.0538   0.0550   0.0642   0.0700   0.0721   0.0766   0.0791
  0.0829   0.0861   0.0906   0.0956   0.0997   0.1041   0.1069   0.1077
  0.1118   0.1150   0.1187   0.1216   0.1233   0.1240   0.1284   0.1300
  0.1338   0.1372   0.1378   0.1414   0.1452   0.1467   0.1517   0.1545
  0.1612   0.1623   0.1705   0.1720   0.1839   0.1872   0.1932   0.1979
  0.2006   0.2018   0.2064   0.2122   0.2142   0.2148   0.2188   0.2205
  0.2262   0.2312   0.2368   0.2403   0.2405   0.2482   0.2542   0.2592
  0.2626   0.2673   0.2713   0.2743   0.2748   0.2772   0.2816   0.2865
  0.2898   0.2958   0.2995   0.3002   0.3082   0.3110   0.3200   0.3310
  0.3426   0.3454   0.3470   0.3561   0.3603   0.3996   0.4235   0.4319
  0.4334   0.4428   0.4461   0.4494   0.4570   0.4630   0.4645   0.4727
  0.4805   0.4878   0.4933   0.5004   0.5021   0.5072   0.5216   0.5248
  0.5416   0.5461   0.5553   0.5597   0.5654   0.5758   0.5799   0.5856
  0.5891   0.5974   0.5988   0.6039   0.6138   0.6172   0.6220   0.6243
  0.6333   0.6451   0.6543   0.6623   0.6745   0.6788   0.6865   0.6997
  0.7058   0.7120   0.7207   0.7308   0.7458   0.7594   0.7938   0.8028
  0.8055   0.8144   0.8213   0.8246   0.8272   0.8396   0.8417   0.8443
  0.8479   0.8522   0.8562   0.8646   0.8661   0.8720   0.8753   0.8799
  0.8898   0.8907   0.8952   0.9098   0.9142   0.9176   0.9215   0.9272
  0.9343   0.9413   0.9491   0.9526   0.9547   0.9625   0.9693   0.9783
  0.9842   0.9925   0.9974   1.0055   1.0308   1.0390   1.0563   1.0759
  1.0838   1.0908   1.1076   1.1222   1.1573   1.1676   1.1712   1.1952
  1.2068   1.2221   1.2298   1.2491   1.2550   1.2680   1.2874   1.2937
  1.2944   1.3170   1.3381   1.3486   1.3736   1.3896   1.4163   1.4587
  1.4777   1.5097   1.5161   1.5258   1.5471   1.5649   1.5737   1.5822
  1.5961   1.6222   1.6286   1.6434   1.6683   1.6901   1.6927   1.7361
  1.7443   1.7548   1.7652   1.7686   1.8086   1.8419   1.8624   1.8692
  1.8742   1.8978   1.9061   1.9201   1.9258   1.9324   1.9624   1.9670
  1.9839   1.9997   2.0243   2.0347   2.0424   2.0609   2.0979   2.1181
  2.1416   2.1914   2.1952   2.2278   2.2418   2.2584   2.2651   2.2794
  2.2943   2.3002   2.3106   2.3351   2.3438   2.3751   2.3966   2.4058
  2.4170   2.4371   2.4421   2.4573   2.4716   2.4832   2.5249   2.5286
  2.5469   2.5564   2.5871   2.6034   2.6273   2.6388   2.6528   2.6647
  2.6893   2.7050   2.7158   2.7368   2.7446   2.7501   2.7661   2.7883
  2.8059   2.8089   2.8333   2.8370   2.8557   2.8769   2.8844   2.9377
  2.9584   2.9798   3.0599   3.0714   3.0927   3.1196   3.1400   3.1810
  3.2009   3.2203   3.2307   3.2772   3.3564   3.3767   3.3870   3.5047
  3.5212   3.5719   3.5969   3.7178   3.7706   3.8018   3.9034   3.9930
  4.0245   4.1152   4.1390   4.4130   4.8089   4.8410   9.7465   9.7732
  9.7852   9.8201   9.8226  23.3289  23.5911  23.7977  23.8830  23.9156
 23.9479  23.9684  24.0125  24.0661  24.0785  24.0965  24.1809  25.8050
 25.8165  25.8348  25.9212  25.9456  26.0962  26.1550  26.1791  26.2347
 26.3152  26.5564  26.6138  26.6358  26.7565  26.9509 215.7385 215.7669
215.7783 215.8240 215.8273
 --------------------------------------------------------------

          Ground-State Mulliken Net Atomic Charges

     Atom                 Charge (a.u.)
  ----------------------------------------
      1 C                    -0.589553
      2 C                    -0.862394
      3 Cl                    0.704301
      4 C                     0.494935
      5 Cl                    0.469181
      6 C                    -1.260363
      7 H                     0.210697
      8 C                     0.541880
      9 Cl                    0.467131
     10 C                    -0.837780
     11 Cl                    0.682006
     12 C                     0.807110
     13 C                    -1.103872
     14 H                     0.206403
     15 C                     0.467943
     16 Cl                    0.484026
     17 C                    -0.532824
     18 H                     0.184622
     19 C                    -0.655364
     20 H                     0.174953
     21 C                    -0.231229
     22 H                     0.178189
  ----------------------------------------
  Sum of atomic charges =     0.000000

 -----------------------------------------------------------------
                    Cartesian Multipole Moments
 -----------------------------------------------------------------
    Charge (ESU x 10^10)
                 0.0000
    Dipole Moment (Debye)
         X      -0.6377      Y       1.0845      Z      -0.8166
       Tot       1.4999
    Quadrupole Moments (Debye-Ang)
        XX    -133.9955     XY       3.3717     YY    -133.6901
        XZ      -6.7699     YZ      -4.3284     ZZ    -129.4501
    Octopole Moments (Debye-Ang^2)
       XXX    -154.7587    XXY      39.1366    XYY     -49.1483
       YYY      77.1273    XXZ      -4.6489    XYZ     -10.4849
       YYZ      -1.5897    XZZ     -29.5850    YZZ      36.1027
       ZZZ     -23.8593
    Hexadecapole Moments (Debye-Ang^3)
      XXXX   -5491.8360   XXXY     479.5966   XXYY   -1047.8508
      XYYY     433.0413   YYYY    -596.8925   XXXZ     359.3256
      XXYZ     -34.3148   XYYZ     156.0526   YYYZ     -19.0230
      XXZZ   -1338.1440   XYZZ     168.7369   YYZZ    -621.6607
      XZZZ     384.8577   YZZZ     -41.3240   ZZZZ   -3026.1127
 -----------------------------------------------------------------
 Calculating analytic gradient of the SCF energy
 Gradient of SCF Energy
            1           2           3           4           5           6
    1  -0.0135251  -0.0100938   0.0056126   0.0017689   0.0061638   0.0053436
    2   0.0009711   0.0001520  -0.0055004  -0.0003241  -0.0000520  -0.0001025
    3   0.0070507  -0.0048875  -0.0084588  -0.0091981   0.0035640  -0.0030643
            7           8           9          10          11          12
    1  -0.0010534   0.0091034  -0.0002487  -0.0006620   0.0104818  -0.0018906
    2   0.0000189  -0.0000172  -0.0000717   0.0000514   0.0053385  -0.0014109
    3   0.0006184   0.0028511  -0.0070171   0.0108811  -0.0008162   0.0025862
           13          14          15          16          17          18
    1   0.0009156  -0.0026566   0.0047593  -0.0008271  -0.0087498  -0.0005429
    2   0.0121067   0.0007707  -0.0021833   0.0005874   0.0008522   0.0005955
    3  -0.0028547   0.0046060   0.0014494  -0.0002532   0.0047478  -0.0003589
           19          20          21          22
    1   0.0010994  -0.0007877   0.0004377  -0.0046483
    2  -0.0016497  -0.0000996  -0.0096498  -0.0003831
    3  -0.0009040   0.0004243  -0.0004097  -0.0005564
 Max gradient component =       1.353E-02
 RMS gradient           =       4.796E-03
 Gradient time:  CPU 227.52 s  wall 227.54 s
 Geometry Optimization Parameters
   NAtoms,    NIC,     NZ,  NCons,   NDum,   NFix, NCnnct, MaxDiis
       22     155      22       0       0       0       0       0


** GEOMETRY OPTIMIZATION IN DELOCALIZED INTERNAL COORDINATES **
   Searching for a Minimum

   Optimization Cycle:   1

                       Coordinates (Angstroms)
     ATOM                X               Y               Z
      1  C         0.0000000000    0.0000000000    0.0000000000
      2  C         0.0000000000    0.0000000000    1.3949600000
      3  Cl        1.5261815140    0.0000000000    2.2594170471
      4  C        -1.1901880373    0.0256249026    2.1059255403
      5  Cl       -1.1548436435    0.0351778398    3.8595433764
      6  C        -2.4041742747    0.0535064326    1.4351028665
      7  H        -3.3336980403    0.0741960811    1.9899557843
      8  C        -2.4180259722    0.0546630380    0.0478935036
      9  Cl       -3.9445745286    0.0782926128   -0.8155919614
     10  C        -1.2274122092    0.0272853135   -0.6622934626
     11  Cl       -1.2645630159   -0.0058824468   -2.4155862839
     12  C         1.2779219872   -0.0284629571   -0.7628147595
     13  C         2.3095886281   -0.8932703637   -0.3971844912
     14  H         2.1704206894   -1.5663256744    0.4394355459
     15  C         3.5004827568   -0.9194878930   -1.1069450245
     16  Cl        4.7739092873   -2.0261183446   -0.6270805489
     17  C         3.6821124948   -0.0819958503   -2.1978886372
     18  H         4.6116429624   -0.1026930066   -2.7527300472
     19  C         2.6636000698    0.7822218600   -2.5724593424
     20  H         2.7980411655    1.4448431951   -3.4181323354
     21  C         1.4736782845    0.8090230106   -1.8610916159
     22  H         0.6936781770    1.5025559907   -2.1490431582
   Point Group: c1    Number of degrees of freedom:    60


   Energy is  -2761.500923072


 Attempting to generate delocalized internal coordinates
 Initial Hessian constructed with Jon Baker's OPTIMIZE code

 60 Hessian modes will be used to form the next step
  Hessian Eigenvalues:
     0.010693    0.019215    0.019215    0.023207    0.023207    0.023578
     0.023582    0.023676    0.023682    0.023938    0.023939    0.024090
     0.024090    0.024114    0.024114    0.024135    0.024136    0.024143
     0.024143    0.159962    0.159969    0.159995    0.160000    0.160000
     0.220002    0.234684    0.234854    0.234917    0.249937    0.249947
     0.249991    0.249992    0.249993    0.250000    0.250000    0.250000
     0.250000    0.301033    0.301033    0.301033    0.301033    0.301033
     0.336089    0.356665    0.356665    0.356665    0.356665    0.356665
     0.428409    0.429938    0.430976    0.434586    0.467773    0.467850
     0.472123    0.472148    0.478204    0.478204    0.479142    0.479142

 Minimum search - taking simple RFO step
 Searching for Lamda that Minimizes Along All modes
 Value Taken    Lamda =  -0.03289109
 Calculated Step too Large.  Step scaled by  0.423980
 Step Taken.  Stepsize is  0.300000

                             Maximum     Tolerance    Cnvgd?
         Gradient           0.052332      0.000300      NO
         Displacement       0.266140      0.001200      NO
         Energy change     *********      0.000001      NO


 New Cartesian Coordinates Obtained by Inverse Iteration

 Displacement from previous Coordinates is:  1.148710
 ----------------------------------------------------------------
             Standard Nuclear Orientation (Angstroms)
    I     Atom           X                Y                Z
 ----------------------------------------------------------------
    1      C       0.0060039960     0.0009932144    -0.0028061625
    2      C      -0.0062821376     0.0659506129     1.4030671953
    3      Cl      1.4883369202     0.2002750405     2.3102124880
    4      C      -1.2053261359     0.0926111912     2.1095929155
    5      Cl     -1.2015226221     0.1977965319     3.8579531075
    6      C      -2.4174602581     0.0515915898     1.4416404892
    7      H      -3.3467094532     0.0710092977     1.9956261761
    8      C      -2.4301234193    -0.0147182929     0.0587582035
    9      Cl     -3.9687275848    -0.0883925538    -0.7749870544
   10      C      -1.2381744626    -0.0381532021    -0.6596800509
   11      Cl     -1.3305463155    -0.2033760865    -2.4030999234
   12      C       1.2923224983    -0.0253995161    -0.7699040600
   13      C       2.2905695599    -0.9574206355    -0.4672623647
   14      H       2.1270971160    -1.6901635482     0.3101704019
   15      C       3.4807385861    -0.9817551210    -1.1803687246
   16      Cl      4.7023105724    -2.1765772792    -0.7814667417
   17      C       3.7092487171    -0.0776019320    -2.2081729057
   18      H       4.6407809160    -0.1000734778    -2.7599093671
   19      C       2.7277585144     0.8545107588    -2.5172025601
   20      H       2.8960669481     1.5719427640    -3.3108544378
   21      C       1.5333257219     0.8793201021    -1.8094896497
   22      H       0.7940906177     1.6307842821    -2.0484249787
 ----------------------------------------------------------------
 Nuclear Repulsion Energy =        1734.04526807 hartrees
 There are       81 alpha and       81 beta electrons
 Applying Cartesian multipole field
    Component          Value
    ---------          -----
     (2,0,0)        1.00000E-11
     (0,2,0)        2.00000E-11
     (0,0,2)       -3.00000E-11
 Nucleus-field energy     =    -0.0000000207 hartrees
 Requested basis set is 6-311++G(d,p)
 There are 162 shells and 449 basis functions
 A cutoff of  1.0D-15 yielded  10187 shell pairs
 There are     84622 function pairs (     90942 Cartesian)
 Smallest overlap matrix eigenvalue = 2.32E-07
 Linear dependence detected in AO basis
 Number of orthogonalized atomic orbitals = 444
 Maximum deviation from orthogonality = 5.628E-10
 Guess from superposition of atomic densities
 Warning:  Energy on first SCF cycle will be non-variational
 SAD guess density has 162.000000 electrons

 -----------------------------------------------------------------------
  General SCF calculation program by
  Eric Jon Sundstrom, Paul Horn, Yuezhi Mao, Dmitri Zuev, Alec White,
  David Stuck, Shaama M.S., Shane Yost, Joonho Lee, David Small,
  Daniel Levine, Susi Lehtola, Hugh Burton, Evgeny Epifanovsky,
  Bang C. Huynh
 -----------------------------------------------------------------------
 Exchange:     0.2000 Hartree-Fock + 0.0800 Slater + 0.7200 B88
 Correlation:  0.1900 VWN1RPA + 0.8100 LYP
 Using SG-1 standard quadrature grid
 A restricted SCF calculation will be
 performed using DIIS
 SCF converges when DIIS error is below 1.0e-08
 ---------------------------------------
  Cycle       Energy         DIIS error
 ---------------------------------------
    1   -2765.5204536845      2.93e-02  
    2   -2761.3688696322      2.33e-03  
    3   -2761.3076810990      2.75e-03  
    4   -2761.5035005962      4.46e-04  
    5   -2761.5076922215      2.07e-04  
    6   -2761.5086367293      9.25e-05  
    7   -2761.5088524744      1.74e-05  
    8   -2761.5088575160      8.85e-06  
    9   -2761.5088594089      2.30e-06  
   10   -2761.5088595321      8.49e-07  
   11   -2761.5088595488      2.06e-07  
   12   -2761.5088595495      1.11e-07  
   13   -2761.5088595499      3.98e-08  
   14   -2761.5088595498      1.29e-08  
   15   -2761.5088595499      4.47e-09  Convergence criterion met
 ---------------------------------------
 SCF time:   CPU 663.10s  wall 663.00s 
 SCF   energy in the final basis set =    -2761.5088595499
 Total energy in the final basis set =    -2761.5088595499

 --------------------------------------------------------------

                    Orbital Energies (a.u.)
 --------------------------------------------------------------

 Alpha MOs
 -- Occupied --
********-101.5781-101.5764-101.5761-101.5629 -10.2777 -10.2775 -10.2759
-10.2758 -10.2518 -10.2456 -10.2264 -10.2203 -10.2040 -10.2019 -10.1997
-10.1990  -9.4929  -9.4926  -9.4913  -9.4909  -9.4776  -7.2578  -7.2573
 -7.2560  -7.2559  -7.2477  -7.2474  -7.2470  -7.2469  -7.2462  -7.2458
 -7.2454  -7.2448  -7.2422  -7.2323  -7.2320  -0.9598  -0.9206  -0.9119
 -0.8893  -0.8738  -0.8568  -0.8422  -0.8011  -0.7648  -0.7518  -0.7433
 -0.6752  -0.6358  -0.6206  -0.6114  -0.5493  -0.5470  -0.5328  -0.4969
 -0.4950  -0.4779  -0.4685  -0.4612  -0.4588  -0.4481  -0.4305  -0.4268
 -0.4122  -0.4085  -0.3904  -0.3836  -0.3758  -0.3598  -0.3571  -0.3533
 -0.3474  -0.3309  -0.3285  -0.3265  -0.3226  -0.2965  -0.2706  -0.2668
 -0.2606
 -- Virtual --
 -0.0747  -0.0573  -0.0459  -0.0354  -0.0286  -0.0123  -0.0108  -0.0028
  0.0068   0.0106   0.0122   0.0190   0.0274   0.0300   0.0347   0.0436
  0.0457   0.0538   0.0553   0.0621   0.0711   0.0725   0.0759   0.0786
  0.0816   0.0867   0.0908   0.0957   0.0995   0.1027   0.1063   0.1069
  0.1102   0.1147   0.1174   0.1205   0.1213   0.1238   0.1277   0.1296
  0.1318   0.1344   0.1364   0.1415   0.1449   0.1463   0.1514   0.1528
  0.1590   0.1616   0.1690   0.1703   0.1796   0.1874   0.1931   0.1952
  0.1979   0.2010   0.2023   0.2115   0.2142   0.2151   0.2173   0.2206
  0.2261   0.2284   0.2352   0.2405   0.2411   0.2470   0.2524   0.2612
  0.2625   0.2671   0.2716   0.2723   0.2744   0.2792   0.2804   0.2851
  0.2891   0.2927   0.2963   0.2992   0.3072   0.3108   0.3206   0.3259
  0.3415   0.3426   0.3459   0.3570   0.3614   0.3994   0.4206   0.4300
  0.4355   0.4427   0.4467   0.4479   0.4543   0.4615   0.4659   0.4728
  0.4830   0.4879   0.4904   0.4954   0.4993   0.5025   0.5248   0.5265
  0.5448   0.5469   0.5540   0.5615   0.5663   0.5708   0.5776   0.5822
  0.5902   0.5976   0.6006   0.6032   0.6107   0.6134   0.6216   0.6262
  0.6400   0.6555   0.6569   0.6657   0.6743   0.6782   0.6878   0.6984
  0.7035   0.7047   0.7133   0.7219   0.7483   0.7611   0.7909   0.8003
  0.8022   0.8170   0.8226   0.8275   0.8299   0.8371   0.8433   0.8457
  0.8470   0.8520   0.8529   0.8601   0.8641   0.8714   0.8765   0.8795
  0.8832   0.8885   0.8928   0.9056   0.9148   0.9179   0.9243   0.9287
  0.9376   0.9417   0.9520   0.9543   0.9550   0.9588   0.9606   0.9746
  0.9843   0.9871   0.9884   0.9998   1.0153   1.0349   1.0519   1.0547
  1.0630   1.0921   1.1095   1.1176   1.1461   1.1628   1.1669   1.1952
  1.2055   1.2195   1.2296   1.2518   1.2530   1.2577   1.2862   1.2896
  1.2959   1.3078   1.3398   1.3502   1.3670   1.3815   1.4238   1.4516
  1.4761   1.5047   1.5172   1.5247   1.5479   1.5645   1.5699   1.5777
  1.5935   1.6206   1.6279   1.6437   1.6686   1.6865   1.6958   1.7309
  1.7394   1.7462   1.7610   1.7645   1.8062   1.8343   1.8588   1.8708
  1.8753   1.8893   1.9021   1.9117   1.9251   1.9285   1.9596   1.9639
  1.9762   1.9937   2.0221   2.0297   2.0438   2.0530   2.0921   2.1163
  2.1375   2.1846   2.1882   2.2212   2.2405   2.2601   2.2627   2.2772
  2.2921   2.2965   2.3053   2.3315   2.3362   2.3713   2.3946   2.4029
  2.4126   2.4347   2.4383   2.4530   2.4691   2.4832   2.5221   2.5270
  2.5433   2.5486   2.5829   2.5961   2.6212   2.6441   2.6459   2.6616
  2.6817   2.6954   2.7102   2.7340   2.7401   2.7497   2.7613   2.7876
  2.7949   2.8020   2.8199   2.8324   2.8482   2.8734   2.8807   2.9240
  2.9533   2.9790   3.0516   3.0667   3.0841   3.1096   3.1264   3.1731
  3.1869   3.2099   3.2221   3.2659   3.3508   3.3648   3.3816   3.4988
  3.5132   3.5639   3.5909   3.7185   3.7638   3.7944   3.8983   3.9854
  4.0194   4.1084   4.1326   4.3928   4.7989   4.8381   9.7427   9.7730
  9.7842   9.8163   9.8221  23.3326  23.5866  23.7865  23.8676  23.9065
 23.9337  23.9513  23.9907  24.0595  24.0753  24.0908  24.1711  25.8041
 25.8134  25.8331  25.9135  25.9250  26.0967  26.1461  26.1737  26.2022
 26.2765  26.5421  26.5916  26.6248  26.7353  26.9212 215.7343 215.7665
215.7774 215.8190 215.8243
 --------------------------------------------------------------

          Ground-State Mulliken Net Atomic Charges

     Atom                 Charge (a.u.)
  ----------------------------------------
      1 C                    -0.577515
      2 C                    -0.811789
      3 Cl                    0.692898
      4 C                     0.452356
      5 Cl                    0.467275
      6 C                    -1.290266
      7 H                     0.211495
      8 C                     0.495497
      9 Cl                    0.467528
     10 C                    -0.801290
     11 Cl                    0.665393
     12 C                     0.627784
     13 C                    -1.001202
     14 H                     0.209646
     15 C                     0.474144
     16 Cl                    0.471639
     17 C                    -0.494822
     18 H                     0.183355
     19 C                    -0.654557
     20 H                     0.177066
     21 C                    -0.150149
     22 H                     0.185517
  ----------------------------------------
  Sum of atomic charges =     0.000000

 -----------------------------------------------------------------
                    Cartesian Multipole Moments
 -----------------------------------------------------------------
    Charge (ESU x 10^10)
                 0.0000
    Dipole Moment (Debye)
         X      -0.4972      Y       1.1691      Z      -0.7885
       Tot       1.4952
    Quadrupole Moments (Debye-Ang)
        XX    -133.3426     XY       3.7005     YY    -133.3342
        XZ      -6.9054     YZ      -4.6522     ZZ    -130.0536
    Octopole Moments (Debye-Ang^2)
       XXX    -143.6397    XXY      42.5121    XYY     -45.7723
       YYY      83.1365    XXZ      -5.3855    XYZ     -11.4703
       YYZ      -1.5284    XZZ     -27.5622    YZZ      37.9327
       ZZZ     -18.5175
    Hexadecapole Moments (Debye-Ang^3)
      XXXX   -5474.6134   XXXY     464.7459   XXYY   -1059.1837
      XYYY     410.0705   YYYY    -671.4073   XXXZ     396.4539
      XXYZ     -64.0839   XYYZ     169.3560   YYYZ    -109.0999
      XXZZ   -1338.6252   XYZZ     167.2298   YYZZ    -635.5810
      XZZZ     434.3592   YZZZ    -118.2260   ZZZZ   -3051.8110
 -----------------------------------------------------------------
 Calculating analytic gradient of the SCF energy
 Gradient of SCF Energy
            1           2           3           4           5           6
    1  -0.0055637  -0.0067847   0.0005686   0.0002048   0.0044596   0.0042180
    2   0.0006393  -0.0028514  -0.0005166  -0.0003630   0.0003748  -0.0000805
    3   0.0027360  -0.0005366   0.0024464  -0.0063964   0.0022329  -0.0024316
            7           8           9          10          11          12
    1  -0.0007305   0.0058704   0.0001948  -0.0028535  -0.0019879  -0.0016455
    2  -0.0000243   0.0002827  -0.0005499   0.0028721   0.0007849  -0.0011180
    3   0.0004201   0.0028482  -0.0049232   0.0060630  -0.0016680   0.0022970
           13          14          15          16          17          18
    1   0.0040791  -0.0007616   0.0032370  -0.0006223  -0.0060411  -0.0001381
    2   0.0073060   0.0003321  -0.0020565   0.0006614   0.0004907   0.0004898
    3  -0.0030211  -0.0006376   0.0007506  -0.0002296   0.0031961  -0.0003632
           19          20          21          22
    1   0.0012266  -0.0003503   0.0025249   0.0008953
    2  -0.0008597  -0.0000329  -0.0054136  -0.0003672
    3  -0.0008547   0.0003116  -0.0028618   0.0006217
 Max gradient component =       7.306E-03
 RMS gradient           =       2.806E-03
 Gradient time:  CPU 222.36 s  wall 222.38 s
 Geometry Optimization Parameters
   NAtoms,    NIC,     NZ,  NCons,   NDum,   NFix, NCnnct, MaxDiis
       22     155      22       0       0       0       0       0

 Cartesian Hessian Update
 Hessian updated using BFGS update


** GEOMETRY OPTIMIZATION IN DELOCALIZED INTERNAL COORDINATES **
   Searching for a Minimum

   Optimization Cycle:   2

                       Coordinates (Angstroms)
     ATOM                X               Y               Z
      1  C         0.0060039960    0.0009932144   -0.0028061625
      2  C        -0.0062821376    0.0659506129    1.4030671953
      3  Cl        1.4883369202    0.2002750405    2.3102124880
      4  C        -1.2053261359    0.0926111912    2.1095929155
      5  Cl       -1.2015226221    0.1977965319    3.8579531075
      6  C        -2.4174602581    0.0515915898    1.4416404892
      7  H        -3.3467094532    0.0710092977    1.9956261761
      8  C        -2.4301234193   -0.0147182929    0.0587582035
      9  Cl       -3.9687275848   -0.0883925538   -0.7749870544
     10  C        -1.2381744626   -0.0381532021   -0.6596800509
     11  Cl       -1.3305463155   -0.2033760865   -2.4030999234
     12  C         1.2923224983   -0.0253995161   -0.7699040600
     13  C         2.2905695599   -0.9574206355   -0.4672623647
     14  H         2.1270971160   -1.6901635482    0.3101704019
     15  C         3.4807385861   -0.9817551210   -1.1803687246
     16  Cl        4.7023105724   -2.1765772792   -0.7814667417
     17  C         3.7092487171   -0.0776019320   -2.2081729057
     18  H         4.6407809160   -0.1000734778   -2.7599093671
     19  C         2.7277585144    0.8545107588   -2.5172025601
     20  H         2.8960669481    1.5719427640   -3.3108544378
     21  C         1.5333257219    0.8793201021   -1.8094896497
     22  H         0.7940906177    1.6307842821   -2.0484249787
   Point Group: c1    Number of degrees of freedom:    60


   Energy is  -2761.508859550

 Hessian updated using BFGS update

 52 Hessian modes will be used to form the next step
  Hessian Eigenvalues:
     0.018180    0.019215    0.019215    0.023205    0.023207    0.023560
     0.023676    0.023681    0.023928    0.023938    0.024090    0.024090
     0.024114    0.024114    0.024129    0.024135    0.024142    0.024143
     0.034548    0.159775    0.159977    0.159997    0.160000    0.160336
     0.217798    0.223991    0.234782    0.236087    0.239286    0.249947
     0.249992    0.249993    0.249995    0.250000    0.299861    0.300338
     0.308403    0.353069    0.356578    0.365990    0.427693    0.430957
     0.434585    0.459403    0.467768    0.467834    0.468876    0.473131
     0.478202    0.478204    0.479118    0.555920

 Minimum search - taking simple RFO step
 Searching for Lamda that Minimizes Along All modes
 Value Taken    Lamda =  -0.00490241
 Calculated Step too Large.  Step scaled by  0.892468
 Step Taken.  Stepsize is  0.300000

                             Maximum     Tolerance    Cnvgd?
         Gradient           0.017104      0.000300      NO
         Displacement       0.236054      0.001200      NO
         Energy change     -0.007936      0.000001      NO


 New Cartesian Coordinates Obtained by Inverse Iteration

 Displacement from previous Coordinates is:  1.005477
 ----------------------------------------------------------------
             Standard Nuclear Orientation (Angstroms)
    I     Atom           X                Y                Z
 ----------------------------------------------------------------
    1      C       0.0132847805    -0.0001960833    -0.0041748613
    2      C       0.0055326253     0.1394963350     1.3957848266
    3      Cl      1.5161612311     0.3532878783     2.2538769187
    4      C      -1.2009609497     0.1620251789     2.1052656473
    5      Cl     -1.2497490532     0.3429357794     3.8434000983
    6      C      -2.4101343892     0.0515890996     1.4351345480
    7      H      -3.3391845857     0.0725838449     1.9872739850
    8      C      -2.4243553566    -0.0863190228     0.0553756076
    9      Cl     -3.9791358048    -0.2319335589    -0.7307972062
   10      C      -1.2237942795    -0.1156622921    -0.6638918257
   11      Cl     -1.2604338465    -0.3690588871    -2.3956124783
   12      C       1.2924554341    -0.0229442250    -0.7675768501
   13      C       2.2443051310    -1.0172676781    -0.5174312722
   14      H       2.0550861972    -1.7861407273     0.2206597410
   15      C       3.4328356135    -1.0344989194    -1.2359082327
   16      Cl      4.6083528866    -2.2997191742    -0.9171408444
   17      C       3.7058370415    -0.0714166951    -2.2015500848
   18      H       4.6385517332    -0.0975892961    -2.7508063524
   19      C       2.7595782316     0.9202911130    -2.4462058055
   20      H       2.9589013544     1.6795173182    -3.1929384269
   21      C       1.5608907818     0.9449979267    -1.7415895581
   22      H       0.8397535185     1.7291758258    -1.9377555779
 ----------------------------------------------------------------
 Nuclear Repulsion Energy =        1732.74405974 hartrees
 There are       81 alpha and       81 beta electrons
 Applying Cartesian multipole field
    Component          Value
    ---------          -----
     (2,0,0)        1.00000E-11
     (0,2,0)        2.00000E-11
     (0,0,2)       -3.00000E-11
 Nucleus-field energy     =    -0.0000000191 hartrees
 Requested basis set is 6-311++G(d,p)
 There are 162 shells and 449 basis functions
 A cutoff of  1.0D-15 yielded  10201 shell pairs
 There are     84820 function pairs (     91141 Cartesian)
 Smallest overlap matrix eigenvalue = 2.36E-07
 Linear dependence detected in AO basis
 Number of orthogonalized atomic orbitals = 445
 Maximum deviation from orthogonality = 4.794E-10
 Guess from superposition of atomic densities
 Warning:  Energy on first SCF cycle will be non-variational
 SAD guess density has 162.000000 electrons

 -----------------------------------------------------------------------
  General SCF calculation program by
  Eric Jon Sundstrom, Paul Horn, Yuezhi Mao, Dmitri Zuev, Alec White,
  David Stuck, Shaama M.S., Shane Yost, Joonho Lee, David Small,
  Daniel Levine, Susi Lehtola, Hugh Burton, Evgeny Epifanovsky,
  Bang C. Huynh
 -----------------------------------------------------------------------
 Exchange:     0.2000 Hartree-Fock + 0.0800 Slater + 0.7200 B88
 Correlation:  0.1900 VWN1RPA + 0.8100 LYP
 Using SG-1 standard quadrature grid
 A restricted SCF calculation will be
 performed using DIIS
 SCF converges when DIIS error is below 1.0e-08
 ---------------------------------------
  Cycle       Energy         DIIS error
 ---------------------------------------
    1   -2765.4909906730      2.91e-02  
    2   -2761.3726074832      2.31e-03  
    3   -2761.3117853367      2.73e-03  
    4   -2761.5061018232      4.51e-04  
    5   -2761.5103451287      2.15e-04  
    6   -2761.5113853093      9.33e-05  
    7   -2761.5116018087      2.04e-05  
    8   -2761.5116091066      1.07e-05  
    9   -2761.5116120110      2.40e-06  
   10   -2761.5116121427      9.31e-07  
   11   -2761.5116121632      2.23e-07  
   12   -2761.5116121642      1.19e-07  
   13   -2761.5116121646      3.87e-08  
   14   -2761.5116121646      1.40e-08  
   15   -2761.5116121646      3.87e-09  Convergence criterion met
 ---------------------------------------
 SCF time:   CPU 660.77s  wall 661.00s 
 SCF   energy in the final basis set =    -2761.5116121646
 Total energy in the final basis set =    -2761.5116121646

 --------------------------------------------------------------

                    Orbital Energies (a.u.)
 --------------------------------------------------------------

 Alpha MOs
 -- Occupied --
********-101.5787-101.5767-101.5766-101.5627 -10.2780 -10.2780 -10.2764
-10.2763 -10.2527 -10.2431 -10.2256 -10.2195 -10.2049 -10.2028 -10.2010
-10.2000  -9.4934  -9.4931  -9.4915  -9.4913  -9.4773  -7.2583  -7.2579
 -7.2562  -7.2562  -7.2483  -7.2480  -7.2476  -7.2474  -7.2464  -7.2462
 -7.2456  -7.2453  -7.2419  -7.2321  -7.2317  -0.9582  -0.9189  -0.9117
 -0.8912  -0.8760  -0.8565  -0.8402  -0.8008  -0.7642  -0.7510  -0.7419
 -0.6747  -0.6348  -0.6212  -0.6104  -0.5485  -0.5465  -0.5320  -0.4978
 -0.4959  -0.4783  -0.4683  -0.4604  -0.4569  -0.4483  -0.4307  -0.4280
 -0.4112  -0.4074  -0.3891  -0.3847  -0.3758  -0.3609  -0.3559  -0.3525
 -0.3446  -0.3325  -0.3294  -0.3263  -0.3254  -0.2932  -0.2719  -0.2657
 -0.2615
 -- Virtual --
 -0.0714  -0.0583  -0.0437  -0.0362  -0.0328  -0.0124  -0.0099  -0.0029
  0.0068   0.0107   0.0115   0.0185   0.0266   0.0296   0.0341   0.0433
  0.0449   0.0535   0.0557   0.0607   0.0711   0.0719   0.0758   0.0786
  0.0807   0.0861   0.0910   0.0951   0.0991   0.1022   0.1061   0.1066
  0.1099   0.1146   0.1165   0.1189   0.1203   0.1239   0.1268   0.1289
  0.1299   0.1330   0.1335   0.1406   0.1441   0.1450   0.1496   0.1522
  0.1569   0.1598   0.1659   0.1687   0.1775   0.1841   0.1915   0.1944
  0.1972   0.1984   0.2045   0.2100   0.2116   0.2146   0.2188   0.2208
  0.2232   0.2267   0.2351   0.2415   0.2431   0.2444   0.2494   0.2598
  0.2633   0.2658   0.2683   0.2702   0.2731   0.2768   0.2815   0.2845
  0.2868   0.2899   0.2912   0.2982   0.3006   0.3082   0.3112   0.3196
  0.3314   0.3410   0.3417   0.3463   0.3577   0.3634   0.3976   0.4191
  0.4278   0.4410   0.4418   0.4480   0.4498   0.4582   0.4609   0.4690
  0.4740   0.4840   0.4877   0.4899   0.4963   0.5016   0.5046   0.5246
  0.5286   0.5458   0.5490   0.5516   0.5623   0.5693   0.5724   0.5769
  0.5821   0.5957   0.5982   0.6062   0.6072   0.6123   0.6169   0.6229
  0.6266   0.6385   0.6611   0.6716   0.6722   0.6770   0.6802   0.6871
  0.6929   0.6973   0.7083   0.7182   0.7350   0.7547   0.7635   0.7881
  0.7972   0.8194   0.8256   0.8293   0.8316   0.8339   0.8405   0.8421
  0.8451   0.8497   0.8516   0.8540   0.8582   0.8637   0.8676   0.8732
  0.8790   0.8847   0.8910   0.8966   0.9048   0.9141   0.9221   0.9229
  0.9298   0.9369   0.9409   0.9532   0.9543   0.9578   0.9608   0.9683
  0.9775   0.9842   0.9858   0.9933   1.0024   1.0126   1.0345   1.0515
  1.0558   1.0612   1.0943   1.1069   1.1137   1.1466   1.1592   1.1682
  1.1946   1.2039   1.2243   1.2328   1.2505   1.2578   1.2648   1.2845
  1.2882   1.2975   1.3115   1.3414   1.3593   1.3694   1.3885   1.4250
  1.4460   1.4791   1.5035   1.5219   1.5303   1.5525   1.5675   1.5720
  1.5796   1.5913   1.6172   1.6230   1.6487   1.6727   1.6840   1.6949
  1.7286   1.7390   1.7504   1.7564   1.7638   1.8106   1.8276   1.8553
  1.8626   1.8778   1.8873   1.9037   1.9085   1.9299   1.9335   1.9598
  1.9665   1.9767   1.9944   2.0221   2.0251   2.0453   2.0515   2.0911
  2.1176   2.1384   2.1830   2.1872   2.2205   2.2376   2.2562   2.2621
  2.2757   2.2859   2.2967   2.3034   2.3372   2.3384   2.3705   2.3905
  2.4063   2.4187   2.4345   2.4471   2.4564   2.4639   2.4834   2.5199
  2.5274   2.5388   2.5481   2.5807   2.6012   2.6267   2.6411   2.6540
  2.6627   2.6816   2.6903   2.7099   2.7328   2.7465   2.7504   2.7523
  2.7863   2.7960   2.7987   2.8155   2.8290   2.8489   2.8688   2.8751
  2.9211   2.9628   2.9873   3.0482   3.0679   3.0818   3.1144   3.1213
  3.1747   3.1885   3.2150   3.2250   3.2600   3.3495   3.3612   3.3788
  3.5008   3.5168   3.5612   3.5924   3.7285   3.7671   3.7871   3.8927
  3.9894   4.0177   4.1079   4.1325   4.3726   4.7978   4.8378   9.7509
  9.7810   9.7855   9.8112   9.8229  23.3410  23.5948  23.7871  23.8569
 23.9042  23.9300  23.9330  23.9916  24.0535  24.0713  24.0841  24.1641
 25.8002  25.8088  25.8322  25.9163  25.9183  26.1148  26.1421  26.1525
 26.1923  26.3262  26.5363  26.5764  26.6304  26.7426  26.9439 215.7430
215.7753 215.7795 215.8130 215.8246
 --------------------------------------------------------------

          Ground-State Mulliken Net Atomic Charges

     Atom                 Charge (a.u.)
  ----------------------------------------
      1 C                    -0.323739
      2 C                    -0.966704
      3 Cl                    0.656292
      4 C                     0.357859
      5 Cl                    0.483593
      6 C                    -1.285393
      7 H                     0.219546
      8 C                     0.104065
      9 Cl                    0.483831
     10 C                    -0.245946
     11 Cl                    0.626125
     12 C                     0.488681
     13 C                    -0.973411
     14 H                     0.217794
     15 C                     0.382099
     16 Cl                    0.489145
     17 C                    -0.443657
     18 H                     0.192028
     19 C                    -0.656924
     20 H                     0.176280
     21 C                    -0.176555
     22 H                     0.194993
  ----------------------------------------
  Sum of atomic charges =     0.000000

 -----------------------------------------------------------------
                    Cartesian Multipole Moments
 -----------------------------------------------------------------
    Charge (ESU x 10^10)
                -0.0000
    Dipole Moment (Debye)
         X      -0.4540      Y       1.2441      Z      -0.7178
       Tot       1.5063
    Quadrupole Moments (Debye-Ang)
        XX    -132.9889     XY       3.9151     YY    -133.0807
        XZ      -6.9362     YZ      -4.9786     ZZ    -130.7432
    Octopole Moments (Debye-Ang^2)
       XXX    -140.5810    XXY      45.6764    XYY     -44.8453
       YYY      88.5147    XXZ      -3.0948    XYZ     -12.0891
       YYZ      -0.0886    XZZ     -28.2452    YZZ      39.1458
       ZZZ     -10.7177
    Hexadecapole Moments (Debye-Ang^3)
      XXXX   -5387.3900   XXXY     448.4158   XXYY   -1060.7865
      XYYY     387.4949   YYYY    -754.6361   XXXZ     434.9719
      XXYZ     -90.0097   XYYZ     182.2175   YYYZ    -186.5165
      XXZZ   -1325.2376   XYZZ     161.8033   YYZZ    -642.3216
      XZZZ     473.3927   YZZZ    -185.8994   ZZZZ   -3026.7657
 -----------------------------------------------------------------
 Calculating analytic gradient of the SCF energy
 Gradient of SCF Energy
            1           2           3           4           5           6
    1   0.0009753  -0.0010487   0.0023136  -0.0011598  -0.0008521  -0.0002924
    2   0.0001887  -0.0021631  -0.0002138  -0.0002229   0.0001417  -0.0000801
    3  -0.0006748  -0.0018128  -0.0008246  -0.0015477   0.0012486   0.0001839
            7           8           9          10          11          12
    1  -0.0001518   0.0008479  -0.0014997   0.0010723   0.0020131  -0.0031312
    2  -0.0000383   0.0003305  -0.0000951   0.0020972   0.0001744  -0.0003970
    3   0.0000901   0.0018749   0.0000777   0.0017666  -0.0016352   0.0023065
           13          14          15          16          17          18
    1   0.0020341  -0.0001379   0.0010230  -0.0005458  -0.0012805   0.0001027
    2   0.0029288  -0.0005908  -0.0014903   0.0005327   0.0000455   0.0002002
    3   0.0002492   0.0000007   0.0009772  -0.0001356   0.0005858  -0.0002301
           19          20          21          22
    1   0.0001157  -0.0003856  -0.0001217   0.0001096
    2   0.0002202  -0.0000221  -0.0021364   0.0005898
    3  -0.0003339   0.0001364  -0.0022282  -0.0000749
 Max gradient component =       3.131E-03
 RMS gradient           =       1.171E-03
 Gradient time:  CPU 223.91 s  wall 223.93 s
 Geometry Optimization Parameters
   NAtoms,    NIC,     NZ,  NCons,   NDum,   NFix, NCnnct, MaxDiis
       22     155      22       0       0       0       0       0

 Cartesian Hessian Update
 Hessian updated using BFGS update


** GEOMETRY OPTIMIZATION IN DELOCALIZED INTERNAL COORDINATES **
   Searching for a Minimum

   Optimization Cycle:   3

                       Coordinates (Angstroms)
     ATOM                X               Y               Z
      1  C         0.0132847805   -0.0001960833   -0.0041748613
      2  C         0.0055326253    0.1394963350    1.3957848266
      3  Cl        1.5161612311    0.3532878783    2.2538769187
      4  C        -1.2009609497    0.1620251789    2.1052656473
      5  Cl       -1.2497490532    0.3429357794    3.8434000983
      6  C        -2.4101343892    0.0515890996    1.4351345480
      7  H        -3.3391845857    0.0725838449    1.9872739850
      8  C        -2.4243553566   -0.0863190228    0.0553756076
      9  Cl       -3.9791358048   -0.2319335589   -0.7307972062
     10  C        -1.2237942795   -0.1156622921   -0.6638918257
     11  Cl       -1.2604338465   -0.3690588871   -2.3956124783
     12  C         1.2924554341   -0.0229442250   -0.7675768501
     13  C         2.2443051310   -1.0172676781   -0.5174312722
     14  H         2.0550861972   -1.7861407273    0.2206597410
     15  C         3.4328356135   -1.0344989194   -1.2359082327
     16  Cl        4.6083528866   -2.2997191742   -0.9171408444
     17  C         3.7058370415   -0.0714166951   -2.2015500848
     18  H         4.6385517332   -0.0975892961   -2.7508063524
     19  C         2.7595782316    0.9202911130   -2.4462058055
     20  H         2.9589013544    1.6795173182   -3.1929384269
     21  C         1.5608907818    0.9449979267   -1.7415895581
     22  H         0.8397535185    1.7291758258   -1.9377555779
   Point Group: c1    Number of degrees of freedom:    60


   Energy is  -2761.511612165

 Hessian updated using BFGS update

 55 Hessian modes will be used to form the next step
  Hessian Eigenvalues:
     0.014159    0.019215    0.019224    0.023197    0.023207    0.023449
     0.023678    0.023683    0.023917    0.023939    0.024089    0.024090
     0.024112    0.024114    0.024131    0.024137    0.024143    0.024158
     0.032603    0.159460    0.159976    0.160000    0.160008    0.161000
     0.216165    0.222488    0.234794    0.235895    0.248625    0.249948
     0.249992    0.249993    0.249998    0.250000    0.259971    0.298406
     0.301030    0.301762    0.316676    0.354909    0.356516    0.356693
     0.382774    0.426406    0.431001    0.434598    0.463356    0.467767
     0.467854    0.471652    0.474306    0.478204    0.478242    0.481167
     0.614971

 Minimum search - taking simple RFO step
 Searching for Lamda that Minimizes Along All modes
 Value Taken    Lamda =  -0.00142445
 Step Taken.  Stepsize is  0.270087

                             Maximum     Tolerance    Cnvgd?
         Gradient           0.006418      0.000300      NO
         Displacement       0.203081      0.001200      NO
         Energy change     -0.002753      0.000001      NO


 New Cartesian Coordinates Obtained by Inverse Iteration

 Displacement from previous Coordinates is:  0.847708
 ----------------------------------------------------------------
             Standard Nuclear Orientation (Angstroms)
    I     Atom           X                Y                Z
 ----------------------------------------------------------------
    1      C       0.0115677006    -0.0042422256    -0.0079413094
    2      C       0.0083021180     0.2054414994     1.3812902554
    3      Cl      1.5192381164     0.4707441296     2.2150229447
    4      C      -1.1936919941     0.2261920716     2.0941310022
    5      Cl     -1.2354526623     0.4762826538     3.8208289124
    6      C      -2.4016699277     0.0537295690     1.4298226726
    7      H      -3.3295872098     0.0782754878     1.9828986338
    8      C      -2.4176783578    -0.1518651522     0.0559190981
    9      Cl     -3.9649322007    -0.3631011963    -0.7234619221
   10      C      -1.2184282622    -0.1886297716    -0.6614283000
   11      Cl     -1.2422397246    -0.4998161486    -2.3793406034
   12      C       1.2889937501    -0.0249663320    -0.7704059653
   13      C       2.1990482304    -1.0658067345    -0.5696087730
   14      H       1.9838158755    -1.8571482403     0.1379333609
   15      C       3.3906880862    -1.0749051491    -1.2846550369
   16      Cl      4.5290702848    -2.3907322447    -1.0319227658
   17      C       3.7030699209    -0.0642756278    -2.1889132256
   18      H       4.6387994873    -0.0898742469    -2.7320117658
   19      C       2.7898467249     0.9713859204    -2.3784000263
   20      H       3.0202115836     1.7647484555    -3.0798799938
   21      C       1.5869407285     0.9934539166    -1.6789180252
   22      H       0.8778660271     1.7982631062    -1.8375671715
 ----------------------------------------------------------------
 Nuclear Repulsion Energy =        1734.04605399 hartrees
 There are       81 alpha and       81 beta electrons
 Applying Cartesian multipole field
    Component          Value
    ---------          -----
     (2,0,0)        1.00000E-11
     (0,2,0)        2.00000E-11
     (0,0,2)       -3.00000E-11
 Nucleus-field energy     =    -0.0000000176 hartrees
 Requested basis set is 6-311++G(d,p)
 There are 162 shells and 449 basis functions
 A cutoff of  1.0D-15 yielded  10201 shell pairs
 There are     84818 function pairs (     91138 Cartesian)
 Smallest overlap matrix eigenvalue = 2.36E-07
 Linear dependence detected in AO basis
 Number of orthogonalized atomic orbitals = 445
 Maximum deviation from orthogonality = 4.270E-10
 Guess from superposition of atomic densities
 Warning:  Energy on first SCF cycle will be non-variational
 SAD guess density has 162.000000 electrons

 -----------------------------------------------------------------------
  General SCF calculation program by
  Eric Jon Sundstrom, Paul Horn, Yuezhi Mao, Dmitri Zuev, Alec White,
  David Stuck, Shaama M.S., Shane Yost, Joonho Lee, David Small,
  Daniel Levine, Susi Lehtola, Hugh Burton, Evgeny Epifanovsky,
  Bang C. Huynh
 -----------------------------------------------------------------------
 Exchange:     0.2000 Hartree-Fock + 0.0800 Slater + 0.7200 B88
 Correlation:  0.1900 VWN1RPA + 0.8100 LYP
 Using SG-1 standard quadrature grid
 A restricted SCF calculation will be
 performed using DIIS
 SCF converges when DIIS error is below 1.0e-08
 ---------------------------------------
  Cycle       Energy         DIIS error
 ---------------------------------------
    1   -2765.5053129738      2.92e-02  
    2   -2761.3737222936      2.31e-03  
    3   -2761.3131618049      2.72e-03  
    4   -2761.5067397758      4.64e-04  
    5   -2761.5111725755      2.29e-04  
    6   -2761.5123602170      9.56e-05  
    7   -2761.5125831676      2.40e-05  
    8   -2761.5125946397      1.15e-05  
    9   -2761.5125980374      2.35e-06  
   10   -2761.5125981591      9.44e-07  
   11   -2761.5125981806      2.16e-07  
   12   -2761.5125981814      1.11e-07  
   13   -2761.5125981818      3.71e-08  
   14   -2761.5125981818      1.42e-08  
   15   -2761.5125981818      3.75e-09  Convergence criterion met
 ---------------------------------------
 SCF time:   CPU 665.05s  wall 665.00s 
 SCF   energy in the final basis set =    -2761.5125981818
 Total energy in the final basis set =    -2761.5125981818

 --------------------------------------------------------------

                    Orbital Energies (a.u.)
 --------------------------------------------------------------

 Alpha MOs
 -- Occupied --
********-101.5787-101.5767-101.5765-101.5624 -10.2770 -10.2769 -10.2759
-10.2758 -10.2531 -10.2411 -10.2257 -10.2184 -10.2048 -10.2029 -10.2016
-10.2001  -9.4935  -9.4932  -9.4915  -9.4913  -9.4770  -7.2584  -7.2580
 -7.2562  -7.2562  -7.2483  -7.2481  -7.2476  -7.2475  -7.2464  -7.2462
 -7.2456  -7.2453  -7.2416  -7.2318  -7.2314  -0.9586  -0.9198  -0.9115
 -0.8914  -0.8765  -0.8566  -0.8401  -0.8006  -0.7638  -0.7505  -0.7421
 -0.6746  -0.6340  -0.6215  -0.6099  -0.5484  -0.5468  -0.5318  -0.4986
 -0.4958  -0.4782  -0.4691  -0.4597  -0.4564  -0.4487  -0.4308  -0.4287
 -0.4107  -0.4079  -0.3882  -0.3854  -0.3749  -0.3614  -0.3552  -0.3523
 -0.3445  -0.3323  -0.3294  -0.3260  -0.3255  -0.2900  -0.2734  -0.2655
 -0.2626
 -- Virtual --
 -0.0678  -0.0576  -0.0424  -0.0371  -0.0357  -0.0126  -0.0089  -0.0030
  0.0069   0.0107   0.0118   0.0184   0.0268   0.0296   0.0338   0.0433
  0.0444   0.0538   0.0569   0.0608   0.0705   0.0720   0.0758   0.0789
  0.0805   0.0854   0.0912   0.0945   0.0980   0.1025   0.1061   0.1064
  0.1100   0.1137   0.1168   0.1180   0.1192   0.1250   0.1266   0.1291
  0.1302   0.1323   0.1345   0.1388   0.1442   0.1453   0.1487   0.1520
  0.1569   0.1597   0.1656   0.1683   0.1762   0.1840   0.1911   0.1951
  0.1982   0.1991   0.2074   0.2096   0.2125   0.2151   0.2193   0.2213
  0.2232   0.2265   0.2357   0.2409   0.2425   0.2438   0.2468   0.2572
  0.2626   0.2639   0.2685   0.2702   0.2721   0.2771   0.2820   0.2854
  0.2878   0.2897   0.2937   0.2987   0.3014   0.3077   0.3102   0.3192
  0.3222   0.3408   0.3421   0.3474   0.3584   0.3658   0.3967   0.4203
  0.4285   0.4383   0.4423   0.4467   0.4503   0.4565   0.4608   0.4699
  0.4746   0.4821   0.4872   0.4931   0.4975   0.5024   0.5048   0.5242
  0.5300   0.5442   0.5491   0.5519   0.5627   0.5680   0.5731   0.5747
  0.5821   0.5967   0.5998   0.6017   0.6080   0.6143   0.6183   0.6246
  0.6308   0.6365   0.6616   0.6719   0.6724   0.6792   0.6856   0.6890
  0.6932   0.6976   0.7086   0.7208   0.7446   0.7599   0.7763   0.7892
  0.7980   0.8084   0.8238   0.8294   0.8338   0.8369   0.8406   0.8442
  0.8448   0.8506   0.8508   0.8565   0.8599   0.8657   0.8705   0.8751
  0.8768   0.8846   0.8896   0.8974   0.8988   0.9093   0.9157   0.9267
  0.9309   0.9386   0.9432   0.9487   0.9545   0.9588   0.9604   0.9734
  0.9812   0.9844   0.9874   1.0013   1.0040   1.0122   1.0342   1.0508
  1.0554   1.0590   1.0906   1.1107   1.1166   1.1512   1.1601   1.1707
  1.1970   1.2073   1.2267   1.2353   1.2494   1.2635   1.2717   1.2852
  1.2920   1.2993   1.3127   1.3367   1.3668   1.3721   1.3948   1.4251
  1.4324   1.4787   1.5023   1.5208   1.5420   1.5558   1.5649   1.5772
  1.5791   1.5915   1.6159   1.6212   1.6530   1.6759   1.6855   1.6926
  1.7285   1.7354   1.7507   1.7550   1.7651   1.8123   1.8276   1.8465
  1.8586   1.8789   1.8863   1.9044   1.9104   1.9339   1.9392   1.9603
  1.9717   1.9812   1.9962   2.0206   2.0283   2.0482   2.0504   2.0941
  2.1178   2.1364   2.1862   2.1890   2.2228   2.2367   2.2530   2.2646
  2.2742   2.2829   2.2949   2.3047   2.3356   2.3436   2.3729   2.3925
  2.4123   2.4221   2.4313   2.4449   2.4558   2.4657   2.4909   2.5197
  2.5284   2.5401   2.5494   2.5818   2.6054   2.6275   2.6399   2.6543
  2.6655   2.6856   2.6926   2.7098   2.7328   2.7450   2.7468   2.7513
  2.7858   2.7929   2.8063   2.8171   2.8299   2.8479   2.8688   2.8692
  2.9190   2.9674   2.9943   3.0538   3.0709   3.0849   3.1166   3.1231
  3.1753   3.1911   3.2197   3.2362   3.2591   3.3525   3.3588   3.3788
  3.5041   3.5153   3.5649   3.5964   3.7390   3.7713   3.7859   3.8965
  3.9919   4.0178   4.1092   4.1343   4.3573   4.8014   4.8370   9.7552
  9.7810   9.7856   9.8135   9.8240  23.3457  23.5985  23.7848  23.8640
 23.9052  23.9319  23.9345  23.9954  24.0533  24.0683  24.0868  24.1657
 25.7984  25.8077  25.8327  25.9128  25.9187  26.1142  26.1427  26.1580
 26.2013  26.3021  26.5350  26.5836  26.6353  26.7537  26.9717 215.7480
215.7753 215.7794 215.8159 215.8259
 --------------------------------------------------------------

          Ground-State Mulliken Net Atomic Charges

     Atom                 Charge (a.u.)
  ----------------------------------------
      1 C                    -0.335100
      2 C                    -0.698288
      3 Cl                    0.660163
      4 C                     0.138598
      5 Cl                    0.497276
      6 C                    -1.238272
      7 H                     0.225679
      8 C                    -0.006147
      9 Cl                    0.495515
     10 C                    -0.268566
     11 Cl                    0.638760
     12 C                     0.414921
     13 C                    -0.814113
     14 H                     0.223912
     15 C                     0.265036
     16 Cl                    0.503279
     17 C                    -0.385876
     18 H                     0.199004
     19 C                    -0.676097
     20 H                     0.176213
     21 C                    -0.212088
     22 H                     0.196190
  ----------------------------------------
  Sum of atomic charges =     0.000000

 -----------------------------------------------------------------
                    Cartesian Multipole Moments
 -----------------------------------------------------------------
    Charge (ESU x 10^10)
                -0.0000
    Dipole Moment (Debye)
         X      -0.4372      Y       1.3119      Z      -0.6370
       Tot       1.5225
    Quadrupole Moments (Debye-Ang)
        XX    -132.7136     XY       4.1516     YY    -132.8933
        XZ      -6.7204     YZ      -5.1815     ZZ    -131.1793
    Octopole Moments (Debye-Ang^2)
       XXX    -137.6707    XXY      48.3797    XYY     -44.2007
       YYY      92.9384    XXZ      -1.4751    XYZ     -12.6485
       YYZ       1.5353    XZZ     -29.1286    YZZ      40.0220
       ZZZ      -2.6507
    Hexadecapole Moments (Debye-Ang^3)
      XXXX   -5297.8980   XXXY     431.3012   XXYY   -1060.0006
      XYYY     365.5351   YYYY    -833.6864   XXXZ     453.5965
      XXYZ    -112.5453   XYYZ     187.8513   YYYZ    -252.6061
      XXZZ   -1309.1494   XYZZ     155.8045   YYZZ    -649.0059
      XZZZ     497.9233   YZZZ    -243.8820   ZZZZ   -2998.6527
 -----------------------------------------------------------------
 Calculating analytic gradient of the SCF energy
 Gradient of SCF Energy
            1           2           3           4           5           6
    1   0.0017704  -0.0007863   0.0007115   0.0015999  -0.0001281  -0.0010378
    2  -0.0000777  -0.0002131  -0.0007019  -0.0000693  -0.0000705   0.0001137
    3  -0.0007224  -0.0006693  -0.0011486   0.0000456   0.0002266   0.0005292
            7           8           9          10          11          12
    1   0.0002029   0.0006632  -0.0002457   0.0001069   0.0011767  -0.0018021
    2  -0.0000274  -0.0002096   0.0001395   0.0003797   0.0004230   0.0001484
    3  -0.0001034  -0.0013016  -0.0000117   0.0008470  -0.0001401   0.0008854
           13          14          15          16          17          18
    1  -0.0002797  -0.0001492  -0.0002117  -0.0001624   0.0007286  -0.0000454
    2   0.0006710  -0.0003369  -0.0003316   0.0001564  -0.0000103  -0.0000056
    3   0.0009512   0.0008378   0.0002386   0.0000593  -0.0003190   0.0000214
           19          20          21          22
    1  -0.0004055  -0.0001935  -0.0006435  -0.0008692
    2   0.0001377   0.0000176  -0.0005268   0.0003935
    3   0.0001740  -0.0000116  -0.0000904  -0.0002979
 Max gradient component =       1.802E-03
 RMS gradient           =       6.160E-04
 Gradient time:  CPU 226.01 s  wall 226.04 s
 Geometry Optimization Parameters
   NAtoms,    NIC,     NZ,  NCons,   NDum,   NFix, NCnnct, MaxDiis
       22     155      22       0       0       0       0       0

 Cartesian Hessian Update
 Hessian updated using BFGS update


** GEOMETRY OPTIMIZATION IN DELOCALIZED INTERNAL COORDINATES **
   Searching for a Minimum

   Optimization Cycle:   4

                       Coordinates (Angstroms)
     ATOM                X               Y               Z
      1  C         0.0115677006   -0.0042422256   -0.0079413094
      2  C         0.0083021180    0.2054414994    1.3812902554
      3  Cl        1.5192381164    0.4707441296    2.2150229447
      4  C        -1.1936919941    0.2261920716    2.0941310022
      5  Cl       -1.2354526623    0.4762826538    3.8208289124
      6  C        -2.4016699277    0.0537295690    1.4298226726
      7  H        -3.3295872098    0.0782754878    1.9828986338
      8  C        -2.4176783578   -0.1518651522    0.0559190981
      9  Cl       -3.9649322007   -0.3631011963   -0.7234619221
     10  C        -1.2184282622   -0.1886297716   -0.6614283000
     11  Cl       -1.2422397246   -0.4998161486   -2.3793406034
     12  C         1.2889937501   -0.0249663320   -0.7704059653
     13  C         2.1990482304   -1.0658067345   -0.5696087730
     14  H         1.9838158755   -1.8571482403    0.1379333609
     15  C         3.3906880862   -1.0749051491   -1.2846550369
     16  Cl        4.5290702848   -2.3907322447   -1.0319227658
     17  C         3.7030699209   -0.0642756278   -2.1889132256
     18  H         4.6387994873   -0.0898742469   -2.7320117658
     19  C         2.7898467249    0.9713859204   -2.3784000263
     20  H         3.0202115836    1.7647484555   -3.0798799938
     21  C         1.5869407285    0.9934539166   -1.6789180252
     22  H         0.8778660271    1.7982631062   -1.8375671715
   Point Group: c1    Number of degrees of freedom:    60


   Energy is  -2761.512598182

 Hessian updated using BFGS update

 58 Hessian modes will be used to form the next step
  Hessian Eigenvalues:
     0.008707    0.019215    0.019301    0.023206    0.023241    0.023555
     0.023679    0.023718    0.023923    0.024017    0.024089    0.024090
     0.024114    0.024118    0.024131    0.024142    0.024152    0.024459
     0.030763    0.159312    0.159976    0.160000    0.160019    0.161206
     0.216623    0.222055    0.234828    0.236062    0.248555    0.249960
     0.249992    0.249994    0.250000    0.250000    0.250316    0.265691
     0.297484    0.301031    0.301044    0.301954    0.327235    0.354395
     0.356594    0.356678    0.356726    0.377945    0.425728    0.431003
     0.434686    0.461965    0.467842    0.467913    0.472333    0.477592
     0.478204    0.478305    0.513716    0.571166

 Minimum search - taking simple RFO step
 Searching for Lamda that Minimizes Along All modes
 Value Taken    Lamda =  -0.00082769
 Step Taken.  Stepsize is  0.258449

                             Maximum     Tolerance    Cnvgd?
         Gradient           0.007118      0.000300      NO
         Displacement       0.219637      0.001200      NO
         Energy change     -0.000986      0.000001      NO


 New Cartesian Coordinates Obtained by Inverse Iteration

 Displacement from previous Coordinates is:  0.914654
 ----------------------------------------------------------------
             Standard Nuclear Orientation (Angstroms)
    I     Atom           X                Y                Z
 ----------------------------------------------------------------
    1      C       0.0111429379    -0.0041160884    -0.0018861500
    2      C       0.0017841822     0.2727652486     1.3753340625
    3      Cl      1.5047458657     0.6096107606     2.1919078749
    4      C      -1.2029000789     0.2939549785     2.0848327631
    5      Cl     -1.2546694623     0.6259739440     3.7952871820
    6      C      -2.4023289907     0.0516192650     1.4271986208
    7      H      -3.3321830097     0.0758053263     1.9776339002
    8      C      -2.4111838806    -0.2203016240     0.0648399523
    9      Cl     -3.9475494740    -0.5148188627    -0.7044737781
   10      C      -1.2092635065    -0.2543218332    -0.6493012435
   11      Cl     -1.2111839748    -0.6223841101    -2.3530327160
   12      C       1.2939577454    -0.0240482624    -0.7664715116
   13      C       2.1625214198    -1.1088128020    -0.6295584026
   14      H       1.9192629286    -1.9279492977     0.0351662200
   15      C       3.3538212829    -1.1144376912    -1.3463921139
   16      Cl      4.4464624826    -2.4838844091    -1.1792195486
   17      C       3.7028003726    -0.0621956608    -2.1869139152
   18      H       4.6377222618    -0.0891020432    -2.7308953156
   19      C       2.8277767723     1.0150524980    -2.3123041433
   20      H       3.0898695217     1.8398641158    -2.9650512053
   21      C       1.6250091845     1.0368837148    -1.6111012138
   22      H       0.9381637143     1.8679965735    -1.7222073222
 ----------------------------------------------------------------
 Nuclear Repulsion Energy =        1733.24571483 hartrees
 There are       81 alpha and       81 beta electrons
 Applying Cartesian multipole field
    Component          Value
    ---------          -----
     (2,0,0)        1.00000E-11
     (0,2,0)        2.00000E-11
     (0,0,2)       -3.00000E-11
 Nucleus-field energy     =    -0.0000000161 hartrees
 Requested basis set is 6-311++G(d,p)
 There are 162 shells and 449 basis functions
 A cutoff of  1.0D-15 yielded  10198 shell pairs
 There are     84908 function pairs (     91252 Cartesian)
 Smallest overlap matrix eigenvalue = 2.36E-07
 Linear dependence detected in AO basis
 Number of orthogonalized atomic orbitals = 446
 Maximum deviation from orthogonality = 6.664E-10
 Guess from superposition of atomic densities
 Warning:  Energy on first SCF cycle will be non-variational
 SAD guess density has 162.000000 electrons

 -----------------------------------------------------------------------
  General SCF calculation program by
  Eric Jon Sundstrom, Paul Horn, Yuezhi Mao, Dmitri Zuev, Alec White,
  David Stuck, Shaama M.S., Shane Yost, Joonho Lee, David Small,
  Daniel Levine, Susi Lehtola, Hugh Burton, Evgeny Epifanovsky,
  Bang C. Huynh
 -----------------------------------------------------------------------
 Exchange:     0.2000 Hartree-Fock + 0.0800 Slater + 0.7200 B88
 Correlation:  0.1900 VWN1RPA + 0.8100 LYP
 Using SG-1 standard quadrature grid
 A restricted SCF calculation will be
 performed using DIIS
 SCF converges when DIIS error is below 1.0e-08
 ---------------------------------------
  Cycle       Energy         DIIS error
 ---------------------------------------
    1   -2765.5048026350      2.91e-02  
    2   -2761.3743371613      2.31e-03  
    3   -2761.3139085192      2.72e-03  
    4   -2761.5072715822      4.68e-04  
    5   -2761.5117992836      2.32e-04  
    6   -2761.5130281421      9.53e-05  
    7   -2761.5132491930      2.46e-05  
    8   -2761.5132616829      1.15e-05  
    9   -2761.5132651167      2.35e-06  
   10   -2761.5132652388      9.54e-07  
   11   -2761.5132652608      2.10e-07  
   12   -2761.5132652618      1.04e-07  
   13   -2761.5132652622      3.46e-08  
   14   -2761.5132652618      1.32e-08  
   15   -2761.5132652621      3.99e-09  Convergence criterion met
 ---------------------------------------
 SCF time:   CPU 665.32s  wall 666.00s 
 SCF   energy in the final basis set =    -2761.5132652621
 Total energy in the final basis set =    -2761.5132652621

 --------------------------------------------------------------

                    Orbital Energies (a.u.)
 --------------------------------------------------------------

 Alpha MOs
 -- Occupied --
********-101.5787-101.5767-101.5766-101.5623 -10.2767 -10.2766 -10.2757
-10.2755 -10.2534 -10.2405 -10.2255 -10.2184 -10.2047 -10.2027 -10.2019
-10.1999  -9.4935  -9.4933  -9.4915  -9.4914  -9.4769  -7.2584  -7.2580
 -7.2563  -7.2562  -7.2484  -7.2481  -7.2477  -7.2476  -7.2464  -7.2463
 -7.2456  -7.2454  -7.2415  -7.2317  -7.2313  -0.9586  -0.9201  -0.9113
 -0.8916  -0.8770  -0.8564  -0.8400  -0.8002  -0.7637  -0.7504  -0.7419
 -0.6740  -0.6331  -0.6221  -0.6097  -0.5482  -0.5469  -0.5317  -0.4991
 -0.4955  -0.4782  -0.4694  -0.4593  -0.4560  -0.4489  -0.4308  -0.4291
 -0.4103  -0.4080  -0.3873  -0.3858  -0.3744  -0.3617  -0.3546  -0.3520
 -0.3443  -0.3322  -0.3293  -0.3260  -0.3256  -0.2871  -0.2756  -0.2654
 -0.2634
 -- Virtual --
 -0.0645  -0.0576  -0.0415  -0.0398  -0.0364  -0.0129  -0.0081  -0.0030
  0.0068   0.0104   0.0121   0.0183   0.0268   0.0298   0.0334   0.0431
  0.0442   0.0538   0.0583   0.0598   0.0687   0.0726   0.0757   0.0788
  0.0797   0.0843   0.0915   0.0937   0.0972   0.1020   0.1057   0.1059
  0.1104   0.1127   0.1166   0.1173   0.1180   0.1255   0.1266   0.1290
  0.1292   0.1327   0.1330   0.1373   0.1439   0.1458   0.1477   0.1512
  0.1552   0.1601   0.1646   0.1678   0.1754   0.1838   0.1895   0.1942
  0.1972   0.2009   0.2064   0.2088   0.2091   0.2145   0.2183   0.2201
  0.2224   0.2239   0.2365   0.2390   0.2401   0.2433   0.2474   0.2561
  0.2574   0.2621   0.2665   0.2699   0.2722   0.2786   0.2828   0.2846
  0.2873   0.2899   0.2946   0.2997   0.3006   0.3043   0.3095   0.3142
  0.3196   0.3281   0.3416   0.3423   0.3479   0.3582   0.3725   0.3990
  0.4224   0.4290   0.4405   0.4426   0.4482   0.4541   0.4598   0.4618
  0.4692   0.4726   0.4807   0.4882   0.4941   0.4971   0.5052   0.5122
  0.5269   0.5343   0.5416   0.5496   0.5532   0.5641   0.5667   0.5748
  0.5786   0.5873   0.5969   0.5998   0.6010   0.6148   0.6167   0.6190
  0.6267   0.6351   0.6394   0.6635   0.6706   0.6746   0.6867   0.6906
  0.6965   0.6995   0.7049   0.7098   0.7236   0.7466   0.7633   0.7855
  0.7920   0.7992   0.8208   0.8235   0.8302   0.8343   0.8388   0.8406
  0.8447   0.8464   0.8507   0.8537   0.8594   0.8607   0.8698   0.8717
  0.8750   0.8809   0.8852   0.8874   0.8903   0.8989   0.9129   0.9182
  0.9306   0.9341   0.9410   0.9472   0.9508   0.9579   0.9626   0.9630
  0.9755   0.9795   0.9872   0.9927   1.0001   1.0079   1.0237   1.0350
  1.0502   1.0604   1.0642   1.0924   1.1127   1.1201   1.1558   1.1616
  1.1732   1.1975   1.2130   1.2300   1.2389   1.2502   1.2686   1.2776
  1.2853   1.2980   1.3000   1.3082   1.3341   1.3712   1.3778   1.3995
  1.4188   1.4311   1.4790   1.5009   1.5171   1.5538   1.5567   1.5641
  1.5753   1.5812   1.5929   1.6143   1.6187   1.6558   1.6781   1.6872
  1.6929   1.7293   1.7334   1.7500   1.7545   1.7630   1.8113   1.8270
  1.8353   1.8530   1.8797   1.8871   1.9026   1.9147   1.9360   1.9464
  1.9593   1.9761   1.9851   1.9983   2.0188   2.0329   2.0483   2.0507
  2.0989   2.1189   2.1308   2.1869   2.1916   2.2268   2.2352   2.2525
  2.2620   2.2751   2.2811   2.2921   2.3078   2.3417   2.3489   2.3712
  2.3935   2.4164   2.4244   2.4292   2.4481   2.4674   2.4765   2.5007
  2.5184   2.5290   2.5398   2.5515   2.5826   2.6031   2.6237   2.6422
  2.6537   2.6703   2.6908   2.6959   2.7100   2.7343   2.7410   2.7452
  2.7505   2.7816   2.7899   2.8092   2.8259   2.8350   2.8512   2.8630
  2.8706   2.9153   2.9715   2.9975   3.0579   3.0782   3.0901   3.1199
  3.1260   3.1704   3.1891   3.2204   3.2496   3.2557   3.3507   3.3578
  3.3795   3.5101   3.5196   3.5692   3.5990   3.7445   3.7766   3.7859
  3.8963   3.9927   4.0175   4.1103   4.1359   4.3453   4.8033   4.8338
  9.7596   9.7845   9.7864   9.8193   9.8197  23.3496  23.5982  23.7868
 23.8614  23.9044  23.9311  23.9374  23.9976  24.0536  24.0691  24.0914
 24.1676  25.7957  25.8067  25.8320  25.9037  25.9238  26.1166  26.1427
 26.1584  26.2206  26.3858  26.5325  26.5875  26.6393  26.7682  26.9878
215.7526 215.7791 215.7804 215.8205 215.8238
 --------------------------------------------------------------

          Ground-State Mulliken Net Atomic Charges

     Atom                 Charge (a.u.)
  ----------------------------------------
      1 C                    -0.307118
      2 C                    -0.679393
      3 Cl                    0.620273
      4 C                     0.143129
      5 Cl                    0.505405
      6 C                    -0.966609
      7 H                     0.229722
      8 C                     0.200812
      9 Cl                    0.501538
     10 C                    -0.697612
     11 Cl                    0.608032
     12 C                     0.376445
     13 C                    -0.734309
     14 H                     0.223669
     15 C                     0.189838
     16 Cl                    0.508055
     17 C                    -0.342368
     18 H                     0.201301
     19 C                    -0.725593
     20 H                     0.176819
     21 C                    -0.228256
     22 H                     0.196220
  ----------------------------------------
  Sum of atomic charges =     0.000000

 -----------------------------------------------------------------
                    Cartesian Multipole Moments
 -----------------------------------------------------------------
    Charge (ESU x 10^10)
                 0.0000
    Dipole Moment (Debye)
         X      -0.4147      Y       1.3641      Z      -0.5528
       Tot       1.5292
    Quadrupole Moments (Debye-Ang)
        XX    -132.3955     XY       4.3910     YY    -132.7051
        XZ      -6.5207     YZ      -5.3420     ZZ    -131.6959
    Octopole Moments (Debye-Ang^2)
       XXX    -133.7790    XXY      50.6115    XYY     -42.9501
       YYY      96.4369    XXZ       0.2687    XYZ     -13.1056
       YYZ       3.1420    XZZ     -29.5803    YZZ      40.5086
       ZZZ       4.7309
    Hexadecapole Moments (Debye-Ang^3)
      XXXX   -5215.4281   XXXY     412.2462   XXYY   -1061.9868
      XYYY     341.7672   YYYY    -928.6713   XXXZ     489.0771
      XXYZ    -137.6592   XYYZ     199.4414   YYYZ    -326.3078
      XXZZ   -1296.1720   XYZZ     149.1056   YYZZ    -660.7056
      XZZZ     538.9535   YZZZ    -310.2267   ZZZZ   -2982.6978
 -----------------------------------------------------------------
 Calculating analytic gradient of the SCF energy
 Gradient of SCF Energy
            1           2           3           4           5           6
    1  -0.0002338   0.0002198  -0.0001813   0.0008225   0.0000245  -0.0003282
    2  -0.0003088   0.0004305  -0.0005616   0.0002622  -0.0002234   0.0000029
    3  -0.0001080   0.0004885  -0.0009353   0.0009170  -0.0005966   0.0001993
            7           8           9          10          11          12
    1   0.0000960  -0.0003798   0.0004399  -0.0000467   0.0011626   0.0009224
    2   0.0000304  -0.0003179   0.0002873  -0.0003378   0.0006690   0.0004174
    3  -0.0000454  -0.0011605   0.0003489  -0.0003580   0.0007361  -0.0009450
           13          14          15          16          17          18
    1  -0.0009402  -0.0001590  -0.0005334   0.0002478   0.0008546  -0.0001366
    2  -0.0009354   0.0002356   0.0007647  -0.0002806   0.0000850  -0.0001165
    3   0.0007133   0.0007443  -0.0002839   0.0000325  -0.0003123   0.0001225
           19          20          21          22
    1  -0.0002246   0.0001810  -0.0008657  -0.0009418
    2  -0.0001408   0.0000358   0.0001826  -0.0001803
    3   0.0001605  -0.0000575   0.0005406  -0.0002012
 Max gradient component =       1.163E-03
 RMS gradient           =       5.156E-04
 Gradient time:  CPU 223.71 s  wall 223.73 s
 Geometry Optimization Parameters
   NAtoms,    NIC,     NZ,  NCons,   NDum,   NFix, NCnnct, MaxDiis
       22     155      22       0       0       0       0       0

 Cartesian Hessian Update
 Hessian updated using BFGS update


** GEOMETRY OPTIMIZATION IN DELOCALIZED INTERNAL COORDINATES **
   Searching for a Minimum

   Optimization Cycle:   5

                       Coordinates (Angstroms)
     ATOM                X               Y               Z
      1  C         0.0111429379   -0.0041160884   -0.0018861500
      2  C         0.0017841822    0.2727652486    1.3753340625
      3  Cl        1.5047458657    0.6096107606    2.1919078749
      4  C        -1.2029000789    0.2939549785    2.0848327631
      5  Cl       -1.2546694623    0.6259739440    3.7952871820
      6  C        -2.4023289907    0.0516192650    1.4271986208
      7  H        -3.3321830097    0.0758053263    1.9776339002
      8  C        -2.4111838806   -0.2203016240    0.0648399523
      9  Cl       -3.9475494740   -0.5148188627   -0.7044737781
     10  C        -1.2092635065   -0.2543218332   -0.6493012435
     11  Cl       -1.2111839748   -0.6223841101   -2.3530327160
     12  C         1.2939577454   -0.0240482624   -0.7664715116
     13  C         2.1625214198   -1.1088128020   -0.6295584026
     14  H         1.9192629286   -1.9279492977    0.0351662200
     15  C         3.3538212829   -1.1144376912   -1.3463921139
     16  Cl        4.4464624826   -2.4838844091   -1.1792195486
     17  C         3.7028003726   -0.0621956608   -2.1869139152
     18  H         4.6377222618   -0.0891020432   -2.7308953156
     19  C         2.8277767723    1.0150524980   -2.3123041433
     20  H         3.0898695217    1.8398641158   -2.9650512053
     21  C         1.6250091845    1.0368837148   -1.6111012138
     22  H         0.9381637143    1.8679965735   -1.7222073222
   Point Group: c1    Number of degrees of freedom:    60


   Energy is  -2761.513265262

 Hessian updated using BFGS update

 60 Hessian modes will be used to form the next step
  Hessian Eigenvalues:
     0.005773    0.019260    0.019354    0.023227    0.023270    0.023671
     0.023698    0.023856    0.023967    0.024021    0.024090    0.024092
     0.024116    0.024119    0.024142    0.024151    0.024213    0.024574
     0.029170    0.159518    0.159977    0.160000    0.160038    0.162319
     0.217693    0.223493    0.234817    0.236168    0.248395    0.249968
     0.249992    0.249994    0.249999    0.250000    0.253916    0.263815
     0.300826    0.301032    0.301032    0.301182    0.308275    0.331680
     0.353098    0.356598    0.356665    0.356723    0.356813    0.369139
     0.425105    0.431073    0.434966    0.456086    0.467848    0.468796
     0.472277    0.475479    0.478203    0.478363    0.484716    0.545007

 Minimum search - taking simple RFO step
 Searching for Lamda that Minimizes Along All modes
 Value Taken    Lamda =  -0.00044030
 Step Taken.  Stepsize is  0.227060

                             Maximum     Tolerance    Cnvgd?
         Gradient           0.004402      0.000300      NO
         Displacement       0.202171      0.001200      NO
         Energy change     -0.000667      0.000001      NO


 New Cartesian Coordinates Obtained by Inverse Iteration

 Displacement from previous Coordinates is:  0.843404
 ----------------------------------------------------------------
             Standard Nuclear Orientation (Angstroms)
    I     Atom           X                Y                Z
 ----------------------------------------------------------------
    1      C       0.0082534810     0.0037662828    -0.0019228450
    2      C      -0.0067306906     0.3340530760     1.3621166611
    3      Cl      1.4911768926     0.7316244073     2.1593808554
    4      C      -1.2123344037     0.3530988753     2.0715906733
    5      Cl     -1.2718678710     0.7568405870     3.7666149181
    6      C      -2.4035972201     0.0474986454     1.4265772903
    7      H      -3.3335916484     0.0654113791     1.9775440993
    8      C      -2.4055908466    -0.2818246750     0.0774230701
    9      Cl     -3.9302723221    -0.6657130937    -0.6760723234
   10      C      -1.2038241623    -0.3066481819    -0.6383256054
   11      Cl     -1.1965680366    -0.7372359072    -2.3271111523
   12      C       1.2960397094    -0.0173442472    -0.7636368512
   13      C       2.1277025142    -1.1357653282    -0.6827202944
   14      H       1.8540925471    -1.9818665976    -0.0654753880
   15      C       3.3193877058    -1.1450405552    -1.3988607115
   16      Cl      4.3622041763    -2.5599628663    -1.3078709699
   17      C       3.7038777860    -0.0636579758    -2.1843516743
   18      H       4.6378359478    -0.0942115302    -2.7301233116
   19      C       2.8683888032     1.0491091887    -2.2512177759
   20      H       3.1602687077     1.8977650488    -2.8590921574
   21      C       1.6666104013     1.0759260806    -1.5485970471
   22      H       1.0123168242     1.9373311279    -1.6124774643
 ----------------------------------------------------------------
 Nuclear Repulsion Energy =        1732.56046149 hartrees
 There are       81 alpha and       81 beta electrons
 Applying Cartesian multipole field
    Component          Value
    ---------          -----
     (2,0,0)        1.00000E-11
     (0,2,0)        2.00000E-11
     (0,0,2)       -3.00000E-11
 Nucleus-field energy     =    -0.0000000144 hartrees
 Requested basis set is 6-311++G(d,p)
 There are 162 shells and 449 basis functions
 A cutoff of  1.0D-15 yielded  10197 shell pairs
 There are     84867 function pairs (     91195 Cartesian)
 Smallest overlap matrix eigenvalue = 2.27E-07
 Linear dependence detected in AO basis
 Number of orthogonalized atomic orbitals = 446
 Maximum deviation from orthogonality = 5.822E-10
 Guess from superposition of atomic densities
 Warning:  Energy on first SCF cycle will be non-variational
 SAD guess density has 162.000000 electrons

 -----------------------------------------------------------------------
  General SCF calculation program by
  Eric Jon Sundstrom, Paul Horn, Yuezhi Mao, Dmitri Zuev, Alec White,
  David Stuck, Shaama M.S., Shane Yost, Joonho Lee, David Small,
  Daniel Levine, Susi Lehtola, Hugh Burton, Evgeny Epifanovsky,
  Bang C. Huynh
 -----------------------------------------------------------------------
 Exchange:     0.2000 Hartree-Fock + 0.0800 Slater + 0.7200 B88
 Correlation:  0.1900 VWN1RPA + 0.8100 LYP
 Using SG-1 standard quadrature grid
 A restricted SCF calculation will be
 performed using DIIS
 SCF converges when DIIS error is below 1.0e-08
 ---------------------------------------
  Cycle       Energy         DIIS error
 ---------------------------------------
    1   -2765.5020641911      2.91e-02  
    2   -2761.3744638736      2.31e-03  
    3   -2761.3141257241      2.72e-03  
    4   -2761.5075191888      4.69e-04  
    5   -2761.5120648409      2.33e-04  
    6   -2761.5133045646      9.51e-05  
    7   -2761.5135240711      2.48e-05  
    8   -2761.5135368389      1.16e-05  
    9   -2761.5135402938      2.34e-06  
   10   -2761.5135404142      9.56e-07  
   11   -2761.5135404368      2.05e-07  
   12   -2761.5135404373      9.84e-08  
   13   -2761.5135404376      3.16e-08  
   14   -2761.5135404377      1.02e-08  
   15   -2761.5135404378      4.77e-09  Convergence criterion met
 ---------------------------------------
 SCF time:   CPU 673.92s  wall 674.00s 
 SCF   energy in the final basis set =    -2761.5135404378
 Total energy in the final basis set =    -2761.5135404378

 --------------------------------------------------------------

                    Orbital Energies (a.u.)
 --------------------------------------------------------------

 Alpha MOs
 -- Occupied --
********-101.5787-101.5767-101.5766-101.5624 -10.2767 -10.2766 -10.2756
-10.2756 -10.2534 -10.2403 -10.2256 -10.2186 -10.2046 -10.2025 -10.2018
-10.1997  -9.4935  -9.4933  -9.4914  -9.4914  -9.4769  -7.2583  -7.2581
 -7.2563  -7.2562  -7.2483  -7.2481  -7.2476  -7.2476  -7.2463  -7.2463
 -7.2456  -7.2454  -7.2415  -7.2318  -7.2314  -0.9585  -0.9200  -0.9112
 -0.8915  -0.8770  -0.8564  -0.8400  -0.8000  -0.7636  -0.7504  -0.7418
 -0.6738  -0.6324  -0.6227  -0.6097  -0.5479  -0.5471  -0.5317  -0.4995
 -0.4952  -0.4781  -0.4693  -0.4592  -0.4557  -0.4489  -0.4306  -0.4293
 -0.4102  -0.4078  -0.3868  -0.3860  -0.3740  -0.3618  -0.3544  -0.3518
 -0.3442  -0.3320  -0.3292  -0.3261  -0.3257  -0.2846  -0.2778  -0.2655
 -0.2638
 -- Virtual --
 -0.0622  -0.0578  -0.0421  -0.0412  -0.0365  -0.0130  -0.0080  -0.0031
  0.0067   0.0102   0.0121   0.0180   0.0266   0.0299   0.0332   0.0430
  0.0441   0.0538   0.0589   0.0607   0.0670   0.0730   0.0759   0.0788
  0.0794   0.0837   0.0916   0.0932   0.0965   0.1020   0.1053   0.1060
  0.1108   0.1120   0.1159   0.1170   0.1177   0.1258   0.1273   0.1287
  0.1303   0.1324   0.1330   0.1364   0.1440   0.1455   0.1478   0.1517
  0.1543   0.1610   0.1638   0.1672   0.1747   0.1845   0.1877   0.1946
  0.1972   0.2028   0.2074   0.2080   0.2083   0.2146   0.2174   0.2190
  0.2218   0.2248   0.2363   0.2373   0.2399   0.2437   0.2492   0.2557
  0.2571   0.2610   0.2645   0.2696   0.2730   0.2797   0.2836   0.2841
  0.2874   0.2916   0.2934   0.2979   0.2999   0.3055   0.3102   0.3180
  0.3241   0.3265   0.3410   0.3444   0.3479   0.3581   0.3791   0.3988
  0.4258   0.4303   0.4388   0.4401   0.4477   0.4559   0.4598   0.4611
  0.4669   0.4703   0.4803   0.4875   0.4946   0.4977   0.5058   0.5160
  0.5268   0.5392   0.5403   0.5501   0.5541   0.5653   0.5667   0.5775
  0.5795   0.5839   0.5980   0.5992   0.6015   0.6103   0.6149   0.6214
  0.6262   0.6384   0.6419   0.6584   0.6685   0.6757   0.6875   0.6923
  0.6960   0.7032   0.7061   0.7203   0.7257   0.7485   0.7664   0.7901
  0.7911   0.7980   0.8194   0.8264   0.8304   0.8341   0.8383   0.8428
  0.8449   0.8488   0.8510   0.8524   0.8601   0.8622   0.8640   0.8706
  0.8750   0.8756   0.8803   0.8855   0.8871   0.8990   0.9134   0.9237
  0.9313   0.9417   0.9436   0.9490   0.9511   0.9575   0.9619   0.9652
  0.9773   0.9792   0.9878   0.9942   0.9976   1.0066   1.0317   1.0334
  1.0484   1.0622   1.0670   1.0981   1.1112   1.1204   1.1571   1.1682
  1.1776   1.1970   1.2196   1.2338   1.2396   1.2542   1.2721   1.2803
  1.2857   1.2944   1.2990   1.3053   1.3362   1.3710   1.3836   1.3937
  1.4253   1.4325   1.4784   1.4999   1.5125   1.5539   1.5562   1.5721
  1.5770   1.5824   1.5939   1.6110   1.6179   1.6578   1.6789   1.6853
  1.6959   1.7301   1.7334   1.7491   1.7534   1.7604   1.8103   1.8256
  1.8290   1.8476   1.8808   1.8898   1.9016   1.9175   1.9370   1.9449
  1.9598   1.9803   1.9871   1.9991   2.0184   2.0365   2.0469   2.0516
  2.1031   2.1212   2.1264   2.1868   2.1939   2.2309   2.2344   2.2535
  2.2581   2.2767   2.2801   2.2884   2.3105   2.3420   2.3536   2.3699
  2.3906   2.4152   2.4254   2.4285   2.4470   2.4686   2.4727   2.5059
  2.5186   2.5295   2.5380   2.5536   2.5821   2.5984   2.6172   2.6472
  2.6506   2.6716   2.6925   2.7008   2.7105   2.7368   2.7399   2.7432
  2.7500   2.7701   2.7864   2.8096   2.8311   2.8386   2.8512   2.8630
  2.8782   2.9111   2.9707   2.9991   3.0623   3.0824   3.0938   3.1234
  3.1244   3.1624   3.1903   3.2207   3.2529   3.2669   3.3461   3.3605
  3.3819   3.5134   3.5198   3.5756   3.6000   3.7491   3.7815   3.7875
  3.8951   3.9937   4.0178   4.1110   4.1371   4.3388   4.8035   4.8308
  9.7626   9.7834   9.7867   9.8143   9.8312  23.3533  23.5989  23.7879
 23.8594  23.9040  23.9309  23.9359  24.0000  24.0541  24.0708  24.0955
 24.1694  25.7925  25.8063  25.8307  25.8900  25.9298  26.1196  26.1418
 26.1543  26.2389  26.3689  26.5265  26.5904  26.6505  26.7604  26.9979
215.7557 215.7778 215.7806 215.8144 215.8373
 --------------------------------------------------------------

          Ground-State Mulliken Net Atomic Charges

     Atom                 Charge (a.u.)
  ----------------------------------------
      1 C                    -0.436711
      2 C                    -0.813669
      3 Cl                    0.601539
      4 C                     0.232906
      5 Cl                    0.515126
      6 C                    -0.778133
      7 H                     0.232528
      8 C                     0.250128
      9 Cl                    0.513365
     10 C                    -0.778988
     11 Cl                    0.592992
     12 C                     0.444459
     13 C                    -0.721939
     14 H                     0.221551
     15 C                     0.165738
     16 Cl                    0.507485
     17 C                    -0.308360
     18 H                     0.201718
     19 C                    -0.775283
     20 H                     0.176793
     21 C                    -0.241356
     22 H                     0.198113
  ----------------------------------------
  Sum of atomic charges =     0.000000

 -----------------------------------------------------------------
                    Cartesian Multipole Moments
 -----------------------------------------------------------------
    Charge (ESU x 10^10)
                 0.0000
    Dipole Moment (Debye)
         X      -0.3749      Y       1.4030      Z      -0.4777
       Tot       1.5288
    Quadrupole Moments (Debye-Ang)
        XX    -132.0225     XY       4.6027     YY    -132.5451
        XZ      -6.3783     YZ      -5.4079     ZZ    -132.1710
    Octopole Moments (Debye-Ang^2)
       XXX    -128.8132    XXY      52.4132    XYY     -41.3957
       YYY      99.8609    XXZ       1.7285    XYZ     -13.3665
       YYZ       4.5455    XZZ     -29.7564    YZZ      40.8154
       ZZZ      11.3574
    Hexadecapole Moments (Debye-Ang^3)
      XXXX   -5137.9353   XXXY     388.9003   XXYY   -1064.3156
      XYYY     315.0448   YYYY   -1022.8252   XXXZ     518.8598
      XXYZ    -159.2079   XYYZ     209.5635   YYYZ    -390.2465
      XXZZ   -1282.5649   XYZZ     140.6731   YYZZ    -671.5083
      XZZZ     574.8878   YZZZ    -368.5079   ZZZZ   -2960.8303
 -----------------------------------------------------------------
 Calculating analytic gradient of the SCF energy
 Gradient of SCF Energy
            1           2           3           4           5           6
    1  -0.0013529   0.0008063  -0.0000481  -0.0002225   0.0000860   0.0003545
    2   0.0001628   0.0001319  -0.0004487   0.0001477  -0.0001330  -0.0000272
    3   0.0008829   0.0001567  -0.0010647   0.0006761  -0.0004523  -0.0001645
            7           8           9          10          11          12
    1  -0.0000466  -0.0006373   0.0004289   0.0000891   0.0003996   0.0017353
    2   0.0000096  -0.0000245   0.0000356  -0.0001561   0.0002309  -0.0000381
    3   0.0000156  -0.0003239   0.0001349  -0.0007173   0.0005882  -0.0010392
           13          14          15          16          17          18
    1  -0.0005803  -0.0001074  -0.0003365   0.0002870   0.0000332  -0.0000407
    2  -0.0006174   0.0002390   0.0008870  -0.0004230  -0.0000614  -0.0000764
    3   0.0005735   0.0004645  -0.0001909  -0.0000676  -0.0001217   0.0001052
           19          20          21          22
    1  -0.0001084   0.0001983  -0.0004154  -0.0005219
    2  -0.0000765   0.0000040   0.0004404  -0.0002067
    3   0.0000882  -0.0000030   0.0005319  -0.0000725
 Max gradient component =       1.735E-03
 RMS gradient           =       4.783E-04
 Gradient time:  CPU 231.44 s  wall 231.46 s
 Geometry Optimization Parameters
   NAtoms,    NIC,     NZ,  NCons,   NDum,   NFix, NCnnct, MaxDiis
       22     155      22       0       0       0       0       0

 Cartesian Hessian Update
 Hessian updated using BFGS update


** GEOMETRY OPTIMIZATION IN DELOCALIZED INTERNAL COORDINATES **
   Searching for a Minimum

   Optimization Cycle:   6

                       Coordinates (Angstroms)
     ATOM                X               Y               Z
      1  C         0.0082534810    0.0037662828   -0.0019228450
      2  C        -0.0067306906    0.3340530760    1.3621166611
      3  Cl        1.4911768926    0.7316244073    2.1593808554
      4  C        -1.2123344037    0.3530988753    2.0715906733
      5  Cl       -1.2718678710    0.7568405870    3.7666149181
      6  C        -2.4035972201    0.0474986454    1.4265772903
      7  H        -3.3335916484    0.0654113791    1.9775440993
      8  C        -2.4055908466   -0.2818246750    0.0774230701
      9  Cl       -3.9302723221   -0.6657130937   -0.6760723234
     10  C        -1.2038241623   -0.3066481819   -0.6383256054
     11  Cl       -1.1965680366   -0.7372359072   -2.3271111523
     12  C         1.2960397094   -0.0173442472   -0.7636368512
     13  C         2.1277025142   -1.1357653282   -0.6827202944
     14  H         1.8540925471   -1.9818665976   -0.0654753880
     15  C         3.3193877058   -1.1450405552   -1.3988607115
     16  Cl        4.3622041763   -2.5599628663   -1.3078709699
     17  C         3.7038777860   -0.0636579758   -2.1843516743
     18  H         4.6378359478   -0.0942115302   -2.7301233116
     19  C         2.8683888032    1.0491091887   -2.2512177759
     20  H         3.1602687077    1.8977650488   -2.8590921574
     21  C         1.6666104013    1.0759260806   -1.5485970471
     22  H         1.0123168242    1.9373311279   -1.6124774643
   Point Group: c1    Number of degrees of freedom:    60


   Energy is  -2761.513540438

 Hessian updated using BFGS update

 60 Hessian modes will be used to form the next step
  Hessian Eigenvalues:
     0.004606    0.019242    0.019629    0.023222    0.023310    0.023661
     0.023695    0.023930    0.023951    0.024025    0.024090    0.024095
     0.024118    0.024124    0.024144    0.024151    0.024195    0.024671
     0.029170    0.159510    0.159981    0.160003    0.160040    0.160544
     0.217712    0.223529    0.234770    0.235988    0.246407    0.249942
     0.249977    0.249993    0.250000    0.250288    0.254831    0.271939
     0.299964    0.301032    0.301098    0.301303    0.302110    0.326524
     0.352536    0.356607    0.356668    0.356692    0.356751    0.366324
     0.422115    0.431092    0.434489    0.436747    0.467649    0.468716
     0.471811    0.473894    0.478248    0.478287    0.479527    0.539561

 Minimum search - taking simple RFO step
 Searching for Lamda that Minimizes Along All modes
 Value Taken    Lamda =  -0.00014358
 Step Taken.  Stepsize is  0.125974

                             Maximum     Tolerance    Cnvgd?
         Gradient           0.002615      0.000300      NO
         Displacement       0.103639      0.001200      NO
         Energy change     -0.000275      0.000001      NO


 New Cartesian Coordinates Obtained by Inverse Iteration

 Displacement from previous Coordinates is:  0.448751
 ----------------------------------------------------------------
             Standard Nuclear Orientation (Angstroms)
    I     Atom           X                Y                Z
 ----------------------------------------------------------------
    1      C       0.0126838086     0.0072814918     0.0058068484
    2      C      -0.0139458463     0.3680105605     1.3628671568
    3      Cl      1.4714636163     0.8040804380     2.1649317700
    4      C      -1.2230567515     0.3836122375     2.0668285957
    5      Cl     -1.2964419366     0.8271701539     3.7522308610
    6      C      -2.4066256520     0.0431944282     1.4259982828
    7      H      -3.3387478415     0.0583834871     1.9733525149
    8      C      -2.3974773900    -0.3159347831     0.0849568636
    9      Cl     -3.9140225696    -0.7388769700    -0.6657725518
   10      C      -1.1928603009    -0.3351982444    -0.6268494748
   11      Cl     -1.1757450905    -0.7883605485    -2.3104120905
   12      C       1.3010844013    -0.0130513865    -0.7552269619
   13      C       2.1127323979    -1.1485509516    -0.7119577052
   14      H       1.8244786829    -2.0103192257    -0.1237837821
   15      C       3.3021049974    -1.1610035888    -1.4319301153
   16      Cl      4.3173276719    -2.5968012850    -1.3827668593
   17      C       3.7033638157    -0.0666687292    -2.1905652235
   18      H       4.6335859565    -0.0995597220    -2.7428644516
   19      C       2.8873619048     1.0617614287    -2.2244512369
   20      H       3.1897218420     1.9204706319    -2.8125967438
   21      C       1.6902690492     1.0927238290    -1.5140012428
   22      H       1.0565235292     1.9707904888    -1.5504024580
 ----------------------------------------------------------------
 Nuclear Repulsion Energy =        1731.69310458 hartrees
 There are       81 alpha and       81 beta electrons
 Applying Cartesian multipole field
    Component          Value
    ---------          -----
     (2,0,0)        1.00000E-11
     (0,2,0)        2.00000E-11
     (0,0,2)       -3.00000E-11
 Nucleus-field energy     =    -0.0000000138 hartrees
 Requested basis set is 6-311++G(d,p)
 There are 162 shells and 449 basis functions
 A cutoff of  1.0D-15 yielded  10199 shell pairs
 There are     84854 function pairs (     91171 Cartesian)
 Smallest overlap matrix eigenvalue = 2.14E-07
 Linear dependence detected in AO basis
 Number of orthogonalized atomic orbitals = 446
 Maximum deviation from orthogonality = 6.163E-10
 Guess from superposition of atomic densities
 Warning:  Energy on first SCF cycle will be non-variational
 SAD guess density has 162.000000 electrons

 -----------------------------------------------------------------------
  General SCF calculation program by
  Eric Jon Sundstrom, Paul Horn, Yuezhi Mao, Dmitri Zuev, Alec White,
  David Stuck, Shaama M.S., Shane Yost, Joonho Lee, David Small,
  Daniel Levine, Susi Lehtola, Hugh Burton, Evgeny Epifanovsky,
  Bang C. Huynh
 -----------------------------------------------------------------------
 Exchange:     0.2000 Hartree-Fock + 0.0800 Slater + 0.7200 B88
 Correlation:  0.1900 VWN1RPA + 0.8100 LYP
 Using SG-1 standard quadrature grid
 A restricted SCF calculation will be
 performed using DIIS
 SCF converges when DIIS error is below 1.0e-08
 ---------------------------------------
  Cycle       Energy         DIIS error
 ---------------------------------------
    1   -2765.4967424768      2.91e-02  
    2   -2761.3746625152      2.31e-03  
    3   -2761.3145534258      2.72e-03  
    4   -2761.5076529118      4.67e-04  
    5   -2761.5121758110      2.31e-04  
    6   -2761.5133961399      9.46e-05  
    7   -2761.5136133546      2.45e-05  
    8   -2761.5136256579      1.16e-05  
    9   -2761.5136291304      2.34e-06  
   10   -2761.5136292500      9.56e-07  
   11   -2761.5136292724      2.03e-07  
   12   -2761.5136292733      9.64e-08  
   13   -2761.5136292735      3.04e-08  
   14   -2761.5136292733      8.04e-09  Convergence criterion met
 ---------------------------------------
 SCF time:   CPU 621.54s  wall 621.00s 
 SCF   energy in the final basis set =    -2761.5136292733
 Total energy in the final basis set =    -2761.5136292733

 --------------------------------------------------------------

                    Orbital Energies (a.u.)
 --------------------------------------------------------------

 Alpha MOs
 -- Occupied --
********-101.5787-101.5767-101.5766-101.5625 -10.2769 -10.2768 -10.2757
-10.2756 -10.2534 -10.2406 -10.2256 -10.2189 -10.2045 -10.2025 -10.2018
-10.1998  -9.4934  -9.4932  -9.4914  -9.4913  -9.4770  -7.2583  -7.2580
 -7.2563  -7.2561  -7.2482  -7.2481  -7.2476  -7.2475  -7.2463  -7.2462
 -7.2455  -7.2454  -7.2416  -7.2319  -7.2315  -0.9584  -0.9198  -0.9112
 -0.8914  -0.8767  -0.8564  -0.8399  -0.8001  -0.7636  -0.7504  -0.7418
 -0.6739  -0.6320  -0.6229  -0.6098  -0.5479  -0.5472  -0.5317  -0.4995
 -0.4953  -0.4781  -0.4691  -0.4592  -0.4557  -0.4488  -0.4307  -0.4291
 -0.4101  -0.4077  -0.3868  -0.3861  -0.3737  -0.3616  -0.3544  -0.3517
 -0.3443  -0.3317  -0.3293  -0.3260  -0.3258  -0.2834  -0.2791  -0.2655
 -0.2639
 -- Virtual --
 -0.0616  -0.0579  -0.0430  -0.0414  -0.0364  -0.0131  -0.0081  -0.0031
  0.0067   0.0102   0.0120   0.0179   0.0265   0.0299   0.0332   0.0430
  0.0441   0.0538   0.0588   0.0616   0.0661   0.0731   0.0759   0.0787
  0.0793   0.0835   0.0917   0.0931   0.0963   0.1018   0.1050   0.1060
  0.1110   0.1118   0.1156   0.1170   0.1176   0.1257   0.1276   0.1287
  0.1309   0.1320   0.1330   0.1361   0.1441   0.1450   0.1482   0.1519
  0.1538   0.1614   0.1635   0.1669   0.1744   0.1850   0.1871   0.1948
  0.1973   0.2033   0.2070   0.2080   0.2082   0.2147   0.2170   0.2186
  0.2216   0.2252   0.2358   0.2364   0.2402   0.2440   0.2497   0.2553
  0.2578   0.2606   0.2635   0.2694   0.2735   0.2800   0.2834   0.2845
  0.2868   0.2904   0.2945   0.2978   0.2996   0.3060   0.3106   0.3184
  0.3250   0.3292   0.3406   0.3458   0.3481   0.3580   0.3818   0.3986
  0.4275   0.4313   0.4366   0.4398   0.4475   0.4565   0.4597   0.4611
  0.4657   0.4693   0.4801   0.4866   0.4948   0.4982   0.5061   0.5173
  0.5266   0.5396   0.5419   0.5504   0.5548   0.5660   0.5667   0.5778
  0.5807   0.5830   0.5982   0.6000   0.6017   0.6072   0.6143   0.6223
  0.6258   0.6398   0.6427   0.6565   0.6672   0.6759   0.6878   0.6933
  0.6960   0.7030   0.7056   0.7258   0.7278   0.7494   0.7684   0.7911
  0.7934   0.7975   0.8192   0.8293   0.8306   0.8352   0.8382   0.8429
  0.8454   0.8482   0.8511   0.8529   0.8590   0.8616   0.8647   0.8694
  0.8731   0.8748   0.8783   0.8840   0.8872   0.8992   0.9130   0.9256
  0.9311   0.9447   0.9464   0.9486   0.9523   0.9576   0.9622   0.9659
  0.9776   0.9804   0.9883   0.9935   0.9959   1.0052   1.0324   1.0347
  1.0469   1.0608   1.0689   1.0997   1.1101   1.1199   1.1567   1.1700
  1.1809   1.1967   1.2215   1.2361   1.2400   1.2581   1.2745   1.2813
  1.2850   1.2917   1.2989   1.3056   1.3388   1.3709   1.3852   1.3911
  1.4294   1.4334   1.4782   1.4989   1.5105   1.5524   1.5555   1.5723
  1.5814   1.5836   1.5941   1.6092   1.6176   1.6588   1.6793   1.6843
  1.6980   1.7287   1.7368   1.7485   1.7515   1.7587   1.8098   1.8243
  1.8268   1.8457   1.8811   1.8908   1.9015   1.9181   1.9367   1.9439
  1.9604   1.9820   1.9872   2.0001   2.0186   2.0380   2.0464   2.0516
  2.1042   2.1219   2.1256   2.1862   2.1946   2.2319   2.2354   2.2540
  2.2559   2.2774   2.2794   2.2863   2.3112   2.3423   2.3553   2.3696
  2.3896   2.4133   2.4248   2.4287   2.4465   2.4690   2.4702   2.5066
  2.5197   2.5303   2.5365   2.5548   2.5818   2.5963   2.6138   2.6489
  2.6497   2.6718   2.6926   2.7028   2.7112   2.7383   2.7396   2.7420
  2.7486   2.7641   2.7848   2.8098   2.8318   2.8366   2.8516   2.8624
  2.8846   2.9083   2.9702   2.9993   3.0639   3.0837   3.0948   3.1216
  3.1257   3.1577   3.1910   3.2204   3.2517   3.2769   3.3439   3.3616
  3.3837   3.5152   3.5189   3.5786   3.5991   3.7510   3.7833   3.7891
  3.8942   3.9938   4.0178   4.1111   4.1372   4.3379   4.8030   4.8294
  9.7634   9.7823   9.7870   9.8122   9.8374  23.3551  23.5995  23.7877
 23.8588  23.9036  23.9304  23.9351  23.9999  24.0538  24.0720  24.0961
 24.1692  25.7908  25.8062  25.8299  25.8824  25.9316  26.1216  26.1417
 26.1521  26.2431  26.3587  26.5242  26.5907  26.6576  26.7545  26.9998
215.7563 215.7765 215.7812 215.8119 215.8442
 --------------------------------------------------------------

          Ground-State Mulliken Net Atomic Charges

     Atom                 Charge (a.u.)
  ----------------------------------------
      1 C                    -0.479248
      2 C                    -0.848782
      3 Cl                    0.584698
      4 C                     0.251893
      5 Cl                    0.522562
      6 C                    -0.689915
      7 H                     0.234051
      8 C                     0.292028
      9 Cl                    0.519878
     10 C                    -0.849566
     11 Cl                    0.583865
     12 C                     0.484537
     13 C                    -0.760039
     14 H                     0.220397
     15 C                     0.170628
     16 Cl                    0.506943
     17 C                    -0.293822
     18 H                     0.201835
     19 C                    -0.791554
     20 H                     0.176737
     21 C                    -0.236276
     22 H                     0.199150
  ----------------------------------------
  Sum of atomic charges =     0.000000

 -----------------------------------------------------------------
                    Cartesian Multipole Moments
 -----------------------------------------------------------------
    Charge (ESU x 10^10)
                -0.0000
    Dipole Moment (Debye)
         X      -0.3505      Y       1.4122      Z      -0.4513
       Tot       1.5234
    Quadrupole Moments (Debye-Ang)
        XX    -131.8303     XY       4.6779     YY    -132.4828
        XZ      -6.3254     YZ      -5.4288     ZZ    -132.3851
    Octopole Moments (Debye-Ang^2)
       XXX    -126.3977    XXY      52.9042    XYY     -40.4905
       YYY     100.7480    XXZ       2.2039    XYZ     -13.3863
       YYZ       5.1168    XZZ     -29.5203    YZZ      40.7730
       ZZZ      13.7597
    Hexadecapole Moments (Debye-Ang^3)
      XXXX   -5091.4957   XXXY     377.6860   XXYY   -1064.8702
      XYYY     303.2318   YYYY   -1074.6485   XXXZ     539.2476
      XXYZ    -170.9183   XYYZ     216.6788   YYYZ    -425.0847
      XXZZ   -1275.8188   XYZZ     136.8869   YYZZ    -679.9349
      XZZZ     598.0557   YZZZ    -401.2414   ZZZZ   -2961.6882
 -----------------------------------------------------------------
 Calculating analytic gradient of the SCF energy
 Gradient of SCF Energy
            1           2           3           4           5           6
    1  -0.0010902   0.0005798  -0.0001406  -0.0004620   0.0001588   0.0003662
    2  -0.0000648   0.0002014  -0.0001026  -0.0000495   0.0000127   0.0000185
    3   0.0001291   0.0002319  -0.0000414   0.0003041  -0.0001848  -0.0001153
            7           8           9          10          11          12
    1  -0.0000269  -0.0004086   0.0001356   0.0003640   0.0003060   0.0009362
    2   0.0000326   0.0000471   0.0000041  -0.0002381   0.0002633  -0.0000603
    3   0.0000225   0.0002287   0.0000837  -0.0004782   0.0002170  -0.0004895
           13          14          15          16          17          18
    1  -0.0002819   0.0000053  -0.0001377   0.0001051  -0.0000430   0.0000192
    2  -0.0002748   0.0000866   0.0003775  -0.0001811  -0.0000192  -0.0000276
    3   0.0000713   0.0001420  -0.0000297  -0.0000834   0.0000695  -0.0000104
           19          20          21          22
    1   0.0000231   0.0000714  -0.0003091  -0.0001709
    2  -0.0000060  -0.0000284   0.0001083  -0.0000995
    3  -0.0000838  -0.0000060   0.0000675  -0.0000449
 Max gradient component =       1.090E-03
 RMS gradient           =       2.686E-04
 Gradient time:  CPU 223.64 s  wall 223.69 s
 Geometry Optimization Parameters
   NAtoms,    NIC,     NZ,  NCons,   NDum,   NFix, NCnnct, MaxDiis
       22     155      22       0       0       0       0       0

 Cartesian Hessian Update
 Hessian updated using BFGS update


** GEOMETRY OPTIMIZATION IN DELOCALIZED INTERNAL COORDINATES **
   Searching for a Minimum

   Optimization Cycle:   7

                       Coordinates (Angstroms)
     ATOM                X               Y               Z
      1  C         0.0126838086    0.0072814918    0.0058068484
      2  C        -0.0139458463    0.3680105605    1.3628671568
      3  Cl        1.4714636163    0.8040804380    2.1649317700
      4  C        -1.2230567515    0.3836122375    2.0668285957
      5  Cl       -1.2964419366    0.8271701539    3.7522308610
      6  C        -2.4066256520    0.0431944282    1.4259982828
      7  H        -3.3387478415    0.0583834871    1.9733525149
      8  C        -2.3974773900   -0.3159347831    0.0849568636
      9  Cl       -3.9140225696   -0.7388769700   -0.6657725518
     10  C        -1.1928603009   -0.3351982444   -0.6268494748
     11  Cl       -1.1757450905   -0.7883605485   -2.3104120905
     12  C         1.3010844013   -0.0130513865   -0.7552269619
     13  C         2.1127323979   -1.1485509516   -0.7119577052
     14  H         1.8244786829   -2.0103192257   -0.1237837821
     15  C         3.3021049974   -1.1610035888   -1.4319301153
     16  Cl        4.3173276719   -2.5968012850   -1.3827668593
     17  C         3.7033638157   -0.0666687292   -2.1905652235
     18  H         4.6335859565   -0.0995597220   -2.7428644516
     19  C         2.8873619048    1.0617614287   -2.2244512369
     20  H         3.1897218420    1.9204706319   -2.8125967438
     21  C         1.6902690492    1.0927238290   -1.5140012428
     22  H         1.0565235292    1.9707904888   -1.5504024580
   Point Group: c1    Number of degrees of freedom:    60


   Energy is  -2761.513629273

 Hessian updated using BFGS update

 60 Hessian modes will be used to form the next step
  Hessian Eigenvalues:
     0.003354    0.019276    0.020018    0.023124    0.023297    0.023319
     0.023682    0.023862    0.023960    0.024024    0.024087    0.024094
     0.024109    0.024127    0.024134    0.024163    0.024630    0.024754
     0.028994    0.158382    0.159545    0.159993    0.160009    0.160052
     0.217181    0.222340    0.228576    0.234846    0.238454    0.249192
     0.249974    0.249996    0.250015    0.250045    0.251161    0.292728
     0.297273    0.300919    0.301033    0.301312    0.303523    0.324091
     0.353527    0.356579    0.356670    0.356673    0.356793    0.368936
     0.422673    0.430983    0.431737    0.438090    0.467731    0.468709
     0.473635    0.478052    0.478242    0.479081    0.487368    0.536588

 Minimum search - taking simple RFO step
 Searching for Lamda that Minimizes Along All modes
 Value Taken    Lamda =  -0.00003807
 Step Taken.  Stepsize is  0.084450

                             Maximum     Tolerance    Cnvgd?
         Gradient           0.000578      0.000300      NO
         Displacement       0.071379      0.001200      NO
         Energy change     -0.000089      0.000001      NO


 New Cartesian Coordinates Obtained by Inverse Iteration

 Displacement from previous Coordinates is:  0.300016
 ----------------------------------------------------------------
             Standard Nuclear Orientation (Angstroms)
    I     Atom           X                Y                Z
 ----------------------------------------------------------------
    1      C       0.0127940873     0.0097141324     0.0054803913
    2      C      -0.0182172410     0.3903336118     1.3566242050
    3      Cl      1.4638896972     0.8498477774     2.1523890451
    4      C      -1.2271419536     0.4041595240     2.0608081024
    5      Cl     -1.3058036346     0.8702136910     3.7405050867
    6      C      -2.4075529689     0.0410871426     1.4264864815
    7      H      -3.3393250592     0.0535002070     1.9743929149
    8      C      -2.3944386300    -0.3377008421     0.0910178753
    9      Cl     -3.9068783340    -0.7875267646    -0.6533747849
   10      C      -1.1902075379    -0.3540306492    -0.6210140606
   11      Cl     -1.1720385276    -0.8313204618    -2.2984538382
   12      C       1.3011494142    -0.0107126370    -0.7542509779
   13      C       2.0998570131    -1.1561708934    -0.7330136966
   14      H       1.7998836289    -2.0272600988    -0.1647079195
   15      C       3.2899408540    -1.1703638523    -1.4518649555
   16      Cl      4.2879464907    -2.6179923437    -1.4254274394
   17      C       3.7046321664    -0.0675649683    -2.1908217712
   18      H       4.6342387484    -0.1012671699    -2.7440782218
   19      C       2.9025723540     1.0711999343    -2.2028731700
   20      H       3.2144980593     1.9372803464    -2.7749742964
   21      C       1.7065430518     1.1043550762    -1.4908994531
   22      H       1.0874366165     1.9933729783    -1.5085575212
 ----------------------------------------------------------------
 Nuclear Repulsion Energy =        1731.47928599 hartrees
 There are       81 alpha and       81 beta electrons
 Applying Cartesian multipole field
    Component          Value
    ---------          -----
     (2,0,0)        1.00000E-11
     (0,2,0)        2.00000E-11
     (0,0,2)       -3.00000E-11
 Nucleus-field energy     =    -0.0000000131 hartrees
 Requested basis set is 6-311++G(d,p)
 There are 162 shells and 449 basis functions
 A cutoff of  1.0D-15 yielded  10200 shell pairs
 There are     84840 function pairs (     91157 Cartesian)
 Smallest overlap matrix eigenvalue = 2.04E-07
 Linear dependence detected in AO basis
 Number of orthogonalized atomic orbitals = 446
 Maximum deviation from orthogonality = 4.234E-10
 Guess from superposition of atomic densities
 Warning:  Energy on first SCF cycle will be non-variational
 SAD guess density has 162.000000 electrons

 -----------------------------------------------------------------------
  General SCF calculation program by
  Eric Jon Sundstrom, Paul Horn, Yuezhi Mao, Dmitri Zuev, Alec White,
  David Stuck, Shaama M.S., Shane Yost, Joonho Lee, David Small,
  Daniel Levine, Susi Lehtola, Hugh Burton, Evgeny Epifanovsky,
  Bang C. Huynh
 -----------------------------------------------------------------------
 Exchange:     0.2000 Hartree-Fock + 0.0800 Slater + 0.7200 B88
 Correlation:  0.1900 VWN1RPA + 0.8100 LYP
 Using SG-1 standard quadrature grid
 A restricted SCF calculation will be
 performed using DIIS
 SCF converges when DIIS error is below 1.0e-08
 ---------------------------------------
  Cycle       Energy         DIIS error
 ---------------------------------------
    1   -2765.4958537659      2.91e-02  
    2   -2761.3747167182      2.31e-03  
    3   -2761.3146805848      2.72e-03  
    4   -2761.5076869848      4.66e-04  
    5   -2761.5122004705      2.31e-04  
    6   -2761.5134180682      9.45e-05  
    7   -2761.5136350134      2.45e-05  
    8   -2761.5136472743      1.16e-05  
    9   -2761.5136507605      2.33e-06  
   10   -2761.5136508790      9.54e-07  
   11   -2761.5136509015      2.02e-07  
   12   -2761.5136509021      9.52e-08  
   13   -2761.5136509023      2.97e-08  
   14   -2761.5136509022      6.18e-09  Convergence criterion met
 ---------------------------------------
 SCF time:   CPU 624.77s  wall 625.00s 
 SCF   energy in the final basis set =    -2761.5136509022
 Total energy in the final basis set =    -2761.5136509022

 --------------------------------------------------------------

                    Orbital Energies (a.u.)
 --------------------------------------------------------------

 Alpha MOs
 -- Occupied --
********-101.5787-101.5767-101.5766-101.5625 -10.2769 -10.2769 -10.2757
-10.2756 -10.2534 -10.2407 -10.2256 -10.2189 -10.2045 -10.2025 -10.2017
-10.1997  -9.4934  -9.4932  -9.4914  -9.4913  -9.4771  -7.2582  -7.2580
 -7.2563  -7.2561  -7.2482  -7.2480  -7.2475  -7.2475  -7.2463  -7.2461
 -7.2454  -7.2454  -7.2417  -7.2320  -7.2315  -0.9584  -0.9197  -0.9113
 -0.8913  -0.8765  -0.8565  -0.8399  -0.8001  -0.7636  -0.7504  -0.7418
 -0.6740  -0.6318  -0.6229  -0.6100  -0.5478  -0.5472  -0.5317  -0.4996
 -0.4953  -0.4781  -0.4690  -0.4593  -0.4556  -0.4487  -0.4308  -0.4290
 -0.4101  -0.4076  -0.3868  -0.3861  -0.3735  -0.3615  -0.3544  -0.3517
 -0.3444  -0.3316  -0.3293  -0.3260  -0.3259  -0.2826  -0.2799  -0.2655
 -0.2640
 -- Virtual --
 -0.0613  -0.0579  -0.0435  -0.0416  -0.0364  -0.0131  -0.0082  -0.0031
  0.0068   0.0102   0.0119   0.0178   0.0265   0.0299   0.0331   0.0429
  0.0441   0.0537   0.0587   0.0620   0.0656   0.0732   0.0759   0.0786
  0.0793   0.0834   0.0917   0.0930   0.0962   0.1018   0.1050   0.1060
  0.1111   0.1117   0.1154   0.1169   0.1176   0.1257   0.1278   0.1286
  0.1312   0.1318   0.1330   0.1360   0.1441   0.1448   0.1484   0.1519
  0.1535   0.1617   0.1633   0.1669   0.1743   0.1852   0.1867   0.1949
  0.1973   0.2036   0.2069   0.2081   0.2082   0.2147   0.2170   0.2184
  0.2215   0.2254   0.2356   0.2361   0.2403   0.2443   0.2501   0.2549
  0.2580   0.2605   0.2632   0.2693   0.2738   0.2801   0.2832   0.2849
  0.2863   0.2897   0.2951   0.2980   0.2995   0.3062   0.3108   0.3185
  0.3251   0.3310   0.3406   0.3462   0.3485   0.3581   0.3829   0.3985
  0.4285   0.4322   0.4353   0.4398   0.4475   0.4568   0.4596   0.4613
  0.4651   0.4689   0.4804   0.4859   0.4949   0.4984   0.5062   0.5179
  0.5264   0.5398   0.5429   0.5505   0.5554   0.5660   0.5670   0.5778
  0.5811   0.5827   0.5985   0.6011   0.6017   0.6052   0.6140   0.6228
  0.6256   0.6405   0.6433   0.6558   0.6666   0.6759   0.6880   0.6940
  0.6957   0.7032   0.7050   0.7267   0.7301   0.7501   0.7693   0.7912
  0.7952   0.7973   0.8190   0.8305   0.8312   0.8364   0.8382   0.8425
  0.8445   0.8477   0.8510   0.8530   0.8578   0.8611   0.8670   0.8691
  0.8722   0.8748   0.8770   0.8832   0.8873   0.8993   0.9128   0.9264
  0.9311   0.9455   0.9470   0.9495   0.9532   0.9579   0.9626   0.9661
  0.9777   0.9812   0.9887   0.9939   0.9949   1.0044   1.0319   1.0364
  1.0460   1.0602   1.0701   1.0999   1.1097   1.1197   1.1567   1.1704
  1.1830   1.1964   1.2222   1.2369   1.2407   1.2605   1.2754   1.2820
  1.2847   1.2903   1.2988   1.3063   1.3405   1.3711   1.3863   1.3898
  1.4313   1.4339   1.4782   1.4985   1.5098   1.5515   1.5551   1.5723
  1.5815   1.5869   1.5943   1.6084   1.6176   1.6595   1.6796   1.6837
  1.6992   1.7281   1.7395   1.7482   1.7499   1.7583   1.8095   1.8236
  1.8262   1.8450   1.8813   1.8916   1.9017   1.9184   1.9365   1.9435
  1.9607   1.9829   1.9869   2.0007   2.0188   2.0387   2.0462   2.0517
  2.1050   2.1213   2.1264   2.1859   2.1951   2.2320   2.2365   2.2543
  2.2550   2.2779   2.2790   2.2853   2.3115   2.3424   2.3564   2.3695
  2.3893   2.4125   2.4247   2.4289   2.4464   2.4690   2.4693   2.5068
  2.5206   2.5314   2.5353   2.5554   2.5818   2.5955   2.6127   2.6489
  2.6504   2.6720   2.6927   2.7040   2.7116   2.7387   2.7396   2.7417
  2.7470   2.7618   2.7839   2.8099   2.8321   2.8353   2.8515   2.8624
  2.8881   2.9069   2.9703   2.9997   3.0648   3.0843   3.0952   3.1211
  3.1266   3.1555   3.1918   3.2206   3.2514   3.2823   3.3432   3.3622
  3.3849   3.5164   3.5183   3.5806   3.5987   3.7522   3.7841   3.7901
  3.8939   3.9941   4.0180   4.1112   4.1373   4.3380   4.8030   4.8288
  9.7637   9.7818   9.7873   9.8113   9.8408  23.3560  23.6001  23.7875
 23.8595  23.9036  23.9306  23.9354  24.0001  24.0538  24.0722  24.0965
 24.1693  25.7899  25.8062  25.8296  25.8786  25.9326  26.1227  26.1420
 26.1506  26.2453  26.3543  26.5232  26.5908  26.6611  26.7518  27.0006
215.7566 215.7760 215.7815 215.8108 215.8479
 --------------------------------------------------------------

          Ground-State Mulliken Net Atomic Charges

     Atom                 Charge (a.u.)
  ----------------------------------------
      1 C                    -0.499511
      2 C                    -0.879377
      3 Cl                    0.576121
      4 C                     0.277981
      5 Cl                    0.525677
      6 C                    -0.642871
      7 H                     0.234864
      8 C                     0.302800
      9 Cl                    0.524026
     10 C                    -0.872779
     11 Cl                    0.577314
     12 C                     0.502271
     13 C                    -0.775461
     14 H                     0.219681
     15 C                     0.172030
     16 Cl                    0.506942
     17 C                    -0.287312
     18 H                     0.201773
     19 C                    -0.797111
     20 H                     0.176727
     21 C                    -0.243356
     22 H                     0.199570
  ----------------------------------------
  Sum of atomic charges =     0.000000

 -----------------------------------------------------------------
                    Cartesian Multipole Moments
 -----------------------------------------------------------------
    Charge (ESU x 10^10)
                 0.0000
    Dipole Moment (Debye)
         X      -0.3303      Y       1.4200      Z      -0.4285
       Tot       1.5195
    Quadrupole Moments (Debye-Ang)
        XX    -131.6746     XY       4.7405     YY    -132.4365
        XZ      -6.2976     YZ      -5.4289     ZZ    -132.5519
    Octopole Moments (Debye-Ang^2)
       XXX    -124.3437    XXY      53.3983    XYY     -39.8094
       YYY     101.6861    XXZ       2.6200    XYZ     -13.4031
       YYZ       5.5705    XZZ     -29.5167    YZZ      40.7390
       ZZZ      15.8885
    Hexadecapole Moments (Debye-Ang^3)
      XXXX   -5064.4956   XXXY     368.4648   XXYY   -1065.9886
      XYYY     293.5224   YYYY   -1109.8341   XXXZ     549.8663
      XXYZ    -178.2431   XYYZ     220.5115   YYYZ    -446.4799
      XXZZ   -1270.7582   XYZZ     133.5242   YYZZ    -683.9551
      XZZZ     610.9680   YZZZ    -421.3059   ZZZZ   -2952.6487
 -----------------------------------------------------------------
 Calculating analytic gradient of the SCF energy
 Gradient of SCF Energy
            1           2           3           4           5           6
    1  -0.0002996   0.0002478   0.0000006  -0.0002049   0.0000084   0.0001179
    2   0.0000287   0.0000244  -0.0000517  -0.0000275   0.0000292  -0.0000077
    3   0.0001985  -0.0000819  -0.0000960  -0.0000021   0.0000252  -0.0000509
            7           8           9          10          11          12
    1  -0.0000112  -0.0000780   0.0000156   0.0001301  -0.0000302   0.0001702
    2   0.0000046   0.0000560  -0.0000516   0.0000045   0.0000582  -0.0000762
    3   0.0000210   0.0002302  -0.0000190  -0.0001406   0.0000476  -0.0000102
           13          14          15          16          17          18
    1  -0.0000408   0.0000304   0.0000358  -0.0000119  -0.0000487   0.0000027
    2   0.0001066   0.0000034  -0.0000012   0.0000058  -0.0000409   0.0000086
    3   0.0000253  -0.0000074  -0.0000358  -0.0000262   0.0000127  -0.0000184
           19          20          21          22
    1   0.0000263  -0.0000225  -0.0000572   0.0000191
    2   0.0000058  -0.0000103  -0.0000618  -0.0000071
    3  -0.0000572  -0.0000156   0.0000049  -0.0000041
 Max gradient component =       2.996E-04
 RMS gradient           =       8.264E-05
 Gradient time:  CPU 224.36 s  wall 224.38 s
 Geometry Optimization Parameters
   NAtoms,    NIC,     NZ,  NCons,   NDum,   NFix, NCnnct, MaxDiis
       22     155      22       0       0       0       0       0

 Cartesian Hessian Update
 Hessian updated using BFGS update


** GEOMETRY OPTIMIZATION IN DELOCALIZED INTERNAL COORDINATES **
   Searching for a Minimum

   Optimization Cycle:   8

                       Coordinates (Angstroms)
     ATOM                X               Y               Z
      1  C         0.0127940873    0.0097141324    0.0054803913
      2  C        -0.0182172410    0.3903336118    1.3566242050
      3  Cl        1.4638896972    0.8498477774    2.1523890451
      4  C        -1.2271419536    0.4041595240    2.0608081024
      5  Cl       -1.3058036346    0.8702136910    3.7405050867
      6  C        -2.4075529689    0.0410871426    1.4264864815
      7  H        -3.3393250592    0.0535002070    1.9743929149
      8  C        -2.3944386300   -0.3377008421    0.0910178753
      9  Cl       -3.9068783340   -0.7875267646   -0.6533747849
     10  C        -1.1902075379   -0.3540306492   -0.6210140606
     11  Cl       -1.1720385276   -0.8313204618   -2.2984538382
     12  C         1.3011494142   -0.0107126370   -0.7542509779
     13  C         2.0998570131   -1.1561708934   -0.7330136966
     14  H         1.7998836289   -2.0272600988   -0.1647079195
     15  C         3.2899408540   -1.1703638523   -1.4518649555
     16  Cl        4.2879464907   -2.6179923437   -1.4254274394
     17  C         3.7046321664   -0.0675649683   -2.1908217712
     18  H         4.6342387484   -0.1012671699   -2.7440782218
     19  C         2.9025723540    1.0711999343   -2.2028731700
     20  H         3.2144980593    1.9372803464   -2.7749742964
     21  C         1.7065430518    1.1043550762   -1.4908994531
     22  H         1.0874366165    1.9933729783   -1.5085575212
   Point Group: c1    Number of degrees of freedom:    60


   Energy is  -2761.513650902

 Hessian updated using BFGS update

 60 Hessian modes will be used to form the next step
  Hessian Eigenvalues:
     0.002711    0.019271    0.019973    0.023035    0.023304    0.023378
     0.023681    0.023841    0.023992    0.024038    0.024084    0.024094
     0.024111    0.024132    0.024145    0.024175    0.024581    0.024825
     0.028507    0.159436    0.159553    0.160006    0.160045    0.160181
     0.216065    0.223869    0.229143    0.235074    0.237396    0.248610
     0.249975    0.249996    0.250023    0.250647    0.252226    0.291897
     0.299332    0.300878    0.301034    0.301372    0.310441    0.323922
     0.353164    0.356563    0.356669    0.356675    0.356779    0.368034
     0.422432    0.430866    0.431490    0.438199    0.467787    0.469454
     0.473953    0.477992    0.478249    0.478916    0.492352    0.534256

 Minimum search - taking simple RFO step
 Searching for Lamda that Minimizes Along All modes
 Value Taken    Lamda =  -0.00000335
 Step Taken.  Stepsize is  0.028393

                             Maximum     Tolerance    Cnvgd?
         Gradient           0.000175      0.000300     YES
         Displacement       0.023702      0.001200      NO
         Energy change     -0.000022      0.000001      NO


 New Cartesian Coordinates Obtained by Inverse Iteration

 Displacement from previous Coordinates is:  0.099235
 ----------------------------------------------------------------
             Standard Nuclear Orientation (Angstroms)
    I     Atom           X                Y                Z
 ----------------------------------------------------------------
    1      C       0.0131299789     0.0098384236     0.0055093929
    2      C      -0.0194400613     0.3972748982     1.3547747169
    3      Cl      1.4609523390     0.8653670201     2.1490545155
    4      C      -1.2281896422     0.4106312172     2.0588524869
    5      Cl     -1.3082232573     0.8841684523     3.7364346467
    6      C      -2.4075921906     0.0409112184     1.4263433888
    7      H      -3.3393476554     0.0533238396     1.9742057446
    8      C      -2.3931538466    -0.3446900773     0.0927323025
    9      Cl     -3.9047065301    -0.8012404071    -0.6494312582
   10      C      -1.1887585941    -0.3614177515    -0.6188629236
   11      Cl     -1.1685546561    -0.8477144698    -2.2938465878
   12      C       1.3011017577    -0.0103021805    -0.7542290058
   13      C       2.0952653861    -1.1591140992    -0.7404049677
   14      H       1.7913321650    -2.0329201397    -0.1783368190
   15      C       3.2856681743    -1.1732756129    -1.4586733718
   16      Cl      4.2782823162    -2.6246490372    -1.4403779150
   17      C       3.7048064441    -0.0673731984    -2.1905529924
   18      H       4.6342895353    -0.1012128634    -2.7439760651
   19      C       2.9071875570     1.0745819891    -2.1953848590
   20      H       3.2225381081     1.9430975835    -2.7619100855
   21      C       1.7112157951     1.1080133464    -1.4833896888
   22      H       1.0959751720     1.9998555888    -1.4951386593
 ----------------------------------------------------------------
 Nuclear Repulsion Energy =        1731.46088744 hartrees
 There are       81 alpha and       81 beta electrons
 Applying Cartesian multipole field
    Component          Value
    ---------          -----
     (2,0,0)        1.00000E-11
     (0,2,0)        2.00000E-11
     (0,0,2)       -3.00000E-11
 Nucleus-field energy     =    -0.0000000129 hartrees
 Requested basis set is 6-311++G(d,p)
 There are 162 shells and 449 basis functions
 A cutoff of  1.0D-15 yielded  10201 shell pairs
 There are     84840 function pairs (     91157 Cartesian)
 Smallest overlap matrix eigenvalue = 2.01E-07
 Linear dependence detected in AO basis
 Number of orthogonalized atomic orbitals = 446
 Maximum deviation from orthogonality = 5.299E-10
 Guess from superposition of atomic densities
 Warning:  Energy on first SCF cycle will be non-variational
 SAD guess density has 162.000000 electrons

 -----------------------------------------------------------------------
  General SCF calculation program by
  Eric Jon Sundstrom, Paul Horn, Yuezhi Mao, Dmitri Zuev, Alec White,
  David Stuck, Shaama M.S., Shane Yost, Joonho Lee, David Small,
  Daniel Levine, Susi Lehtola, Hugh Burton, Evgeny Epifanovsky,
  Bang C. Huynh
 -----------------------------------------------------------------------
 Exchange:     0.2000 Hartree-Fock + 0.0800 Slater + 0.7200 B88
 Correlation:  0.1900 VWN1RPA + 0.8100 LYP
 Using SG-1 standard quadrature grid
 A restricted SCF calculation will be
 performed using DIIS
 SCF converges when DIIS error is below 1.0e-08
 ---------------------------------------
  Cycle       Energy         DIIS error
 ---------------------------------------
    1   -2765.4955911940      2.91e-02  
    2   -2761.3747472238      2.31e-03  
    3   -2761.3147377397      2.72e-03  
    4   -2761.5076880508      4.67e-04  
    5   -2761.5122017112      2.31e-04  
    6   -2761.5134197120      9.46e-05  
    7   -2761.5136367342      2.45e-05  
    8   -2761.5136490197      1.16e-05  
    9   -2761.5136525089      2.33e-06  
   10   -2761.5136526272      9.53e-07  
   11   -2761.5136526496      2.02e-07  
   12   -2761.5136526503      9.49e-08  
   13   -2761.5136526507      2.95e-08  
   14   -2761.5136526506      5.40e-09  Convergence criterion met
 ---------------------------------------
 SCF time:   CPU 650.85s  wall 651.00s 
 SCF   energy in the final basis set =    -2761.5136526506
 Total energy in the final basis set =    -2761.5136526506

 --------------------------------------------------------------

                    Orbital Energies (a.u.)
 --------------------------------------------------------------

 Alpha MOs
 -- Occupied --
********-101.5787-101.5766-101.5765-101.5625 -10.2769 -10.2769 -10.2757
-10.2756 -10.2534 -10.2407 -10.2257 -10.2189 -10.2045 -10.2025 -10.2017
-10.1998  -9.4934  -9.4932  -9.4914  -9.4913  -9.4771  -7.2582  -7.2580
 -7.2563  -7.2560  -7.2482  -7.2480  -7.2475  -7.2475  -7.2463  -7.2461
 -7.2454  -7.2454  -7.2417  -7.2320  -7.2315  -0.9584  -0.9196  -0.9113
 -0.8913  -0.8765  -0.8565  -0.8399  -0.8001  -0.7635  -0.7504  -0.7418
 -0.6741  -0.6318  -0.6229  -0.6100  -0.5478  -0.5473  -0.5317  -0.4996
 -0.4954  -0.4781  -0.4690  -0.4593  -0.4556  -0.4488  -0.4308  -0.4290
 -0.4101  -0.4076  -0.3868  -0.3861  -0.3735  -0.3615  -0.3544  -0.3517
 -0.3444  -0.3316  -0.3292  -0.3260  -0.3259  -0.2824  -0.2802  -0.2655
 -0.2640
 -- Virtual --
 -0.0613  -0.0579  -0.0436  -0.0416  -0.0364  -0.0131  -0.0082  -0.0031
  0.0068   0.0102   0.0119   0.0178   0.0265   0.0299   0.0331   0.0429
  0.0441   0.0537   0.0587   0.0622   0.0655   0.0732   0.0759   0.0785
  0.0793   0.0834   0.0917   0.0930   0.0962   0.1018   0.1049   0.1060
  0.1111   0.1117   0.1154   0.1169   0.1176   0.1257   0.1278   0.1286
  0.1313   0.1317   0.1330   0.1359   0.1441   0.1448   0.1484   0.1520
  0.1534   0.1618   0.1633   0.1669   0.1743   0.1853   0.1867   0.1949
  0.1973   0.2036   0.2069   0.2080   0.2082   0.2147   0.2170   0.2184
  0.2215   0.2254   0.2356   0.2360   0.2403   0.2443   0.2503   0.2548
  0.2580   0.2605   0.2631   0.2692   0.2739   0.2801   0.2832   0.2851
  0.2861   0.2895   0.2952   0.2981   0.2995   0.3062   0.3108   0.3185
  0.3251   0.3314   0.3406   0.3463   0.3487   0.3581   0.3831   0.3984
  0.4288   0.4325   0.4348   0.4397   0.4474   0.4569   0.4595   0.4614
  0.4650   0.4688   0.4805   0.4858   0.4949   0.4985   0.5062   0.5180
  0.5263   0.5398   0.5430   0.5505   0.5555   0.5660   0.5670   0.5778
  0.5811   0.5827   0.5986   0.6015   0.6018   0.6046   0.6140   0.6229
  0.6255   0.6406   0.6434   0.6556   0.6665   0.6759   0.6881   0.6942
  0.6956   0.7033   0.7049   0.7269   0.7306   0.7502   0.7695   0.7912
  0.7956   0.7973   0.8190   0.8306   0.8316   0.8371   0.8382   0.8422
  0.8440   0.8477   0.8510   0.8530   0.8575   0.8610   0.8675   0.8691
  0.8719   0.8748   0.8767   0.8831   0.8873   0.8993   0.9128   0.9266
  0.9311   0.9457   0.9470   0.9498   0.9534   0.9580   0.9626   0.9662
  0.9777   0.9814   0.9888   0.9940   0.9947   1.0043   1.0318   1.0368
  1.0458   1.0601   1.0703   1.0998   1.1096   1.1198   1.1567   1.1705
  1.1835   1.1964   1.2223   1.2370   1.2410   1.2610   1.2756   1.2822
  1.2846   1.2901   1.2988   1.3065   1.3409   1.3711   1.3866   1.3895
  1.4317   1.4341   1.4783   1.4984   1.5096   1.5513   1.5551   1.5721
  1.5815   1.5876   1.5944   1.6082   1.6175   1.6596   1.6797   1.6836
  1.6994   1.7279   1.7402   1.7480   1.7495   1.7583   1.8095   1.8234
  1.8261   1.8449   1.8813   1.8918   1.9017   1.9185   1.9365   1.9435
  1.9608   1.9832   1.9868   2.0008   2.0189   2.0388   2.0461   2.0517
  2.1052   2.1212   2.1266   2.1859   2.1953   2.2319   2.2369   2.2543
  2.2548   2.2781   2.2789   2.2850   2.3116   2.3424   2.3566   2.3695
  2.3892   2.4123   2.4247   2.4290   2.4463   2.4688   2.4693   2.5068
  2.5208   2.5319   2.5348   2.5555   2.5819   2.5954   2.6124   2.6488
  2.6506   2.6720   2.6927   2.7042   2.7117   2.7387   2.7396   2.7415
  2.7466   2.7614   2.7838   2.8100   2.8321   2.8350   2.8515   2.8623
  2.8889   2.9066   2.9703   2.9998   3.0649   3.0844   3.0953   3.1210
  3.1268   3.1551   3.1920   3.2206   3.2512   3.2836   3.3430   3.3623
  3.3852   3.5166   3.5181   3.5810   3.5987   3.7525   3.7842   3.7904
  3.8939   3.9941   4.0180   4.1112   4.1373   4.3380   4.8029   4.8287
  9.7638   9.7817   9.7874   9.8111   9.8416  23.3562  23.6003  23.7873
 23.8600  23.9036  23.9306  23.9357  24.0001  24.0537  24.0720  24.0965
 24.1692  25.7897  25.8062  25.8295  25.8778  25.9328  26.1230  26.1421
 26.1502  26.2457  26.3535  26.5230  26.5909  26.6617  26.7513  27.0008
215.7567 215.7759 215.7816 215.8105 215.8488
 --------------------------------------------------------------

          Ground-State Mulliken Net Atomic Charges

     Atom                 Charge (a.u.)
  ----------------------------------------
      1 C                    -0.501333
      2 C                    -0.883499
      3 Cl                    0.574253
      4 C                     0.281969
      5 Cl                    0.526348
      6 C                    -0.633548
      7 H                     0.235052
      8 C                     0.305048
      9 Cl                    0.524978
     10 C                    -0.879555
     11 Cl                    0.575794
     12 C                     0.505761
     13 C                    -0.779734
     14 H                     0.219532
     15 C                     0.172104
     16 Cl                    0.506992
     17 C                    -0.285653
     18 H                     0.201757
     19 C                    -0.798025
     20 H                     0.176741
     21 C                    -0.244594
     22 H                     0.199613
  ----------------------------------------
  Sum of atomic charges =     0.000000

 -----------------------------------------------------------------
                    Cartesian Multipole Moments
 -----------------------------------------------------------------
    Charge (ESU x 10^10)
                -0.0000
    Dipole Moment (Debye)
         X      -0.3249      Y       1.4235      Z      -0.4209
       Tot       1.5195
    Quadrupole Moments (Debye-Ang)
        XX    -131.6286     XY       4.7603     YY    -132.4229
        XZ      -6.2835     YZ      -5.4292     ZZ    -132.6066
    Octopole Moments (Debye-Ang^2)
       XXX    -123.8012    XXY      53.5943    XYY     -39.6152
       YYY     102.0007    XXZ       2.7717    XYZ     -13.4107
       YYZ       5.7270    XZZ     -29.5403    YZZ      40.7454
       ZZZ      16.6166
    Hexadecapole Moments (Debye-Ang^3)
      XXXX   -5054.6395   XXXY     365.6653   XXYY   -1066.2818
      XYYY     290.5616   YYYY   -1121.6950   XXXZ     553.5653
      XXYZ    -180.7732   XYYZ     221.8106   YYYZ    -453.7143
      XXZZ   -1269.0971   XYZZ     132.4660   YYZZ    -685.3258
      XZZZ     615.3810   YZZZ    -428.1057   ZZZZ   -2949.8344
 -----------------------------------------------------------------
 Calculating analytic gradient of the SCF energy
 Gradient of SCF Energy
            1           2           3           4           5           6
    1  -0.0000399   0.0000356  -0.0000014  -0.0000032   0.0000318   0.0000099
    2   0.0000216  -0.0000190   0.0000019  -0.0000237   0.0000313   0.0000132
    3   0.0000405  -0.0000071  -0.0000133  -0.0000363   0.0000322   0.0000115
            7           8           9          10          11          12
    1   0.0000127   0.0000030  -0.0000285   0.0000545   0.0000090  -0.0000268
    2   0.0000030   0.0000188  -0.0000222   0.0000070   0.0000116  -0.0000449
    3   0.0000237   0.0000783   0.0000223  -0.0000412   0.0000101   0.0000245
           13          14          15          16          17          18
    1  -0.0000272   0.0000140   0.0000402  -0.0000273  -0.0000215  -0.0000133
    2   0.0000816  -0.0000241  -0.0000529   0.0000231  -0.0000170   0.0000023
    3  -0.0000082  -0.0000109  -0.0000101  -0.0000077  -0.0000172  -0.0000230
           19          20          21          22
    1   0.0000057  -0.0000327  -0.0000129   0.0000184
    2   0.0000094  -0.0000010  -0.0000419   0.0000220
    3  -0.0000096  -0.0000188  -0.0000353  -0.0000046
 Max gradient component =       8.156E-05
 RMS gradient           =       2.749E-05
 Gradient time:  CPU 226.18 s  wall 226.20 s
 Geometry Optimization Parameters
   NAtoms,    NIC,     NZ,  NCons,   NDum,   NFix, NCnnct, MaxDiis
       22     155      22       0       0       0       0       0

 Cartesian Hessian Update
 Hessian updated using BFGS update


** GEOMETRY OPTIMIZATION IN DELOCALIZED INTERNAL COORDINATES **
   Searching for a Minimum

   Optimization Cycle:   9

                       Coordinates (Angstroms)
     ATOM                X               Y               Z
      1  C         0.0131299789    0.0098384236    0.0055093929
      2  C        -0.0194400613    0.3972748982    1.3547747169
      3  Cl        1.4609523390    0.8653670201    2.1490545155
      4  C        -1.2281896422    0.4106312172    2.0588524869
      5  Cl       -1.3082232573    0.8841684523    3.7364346467
      6  C        -2.4075921906    0.0409112184    1.4263433888
      7  H        -3.3393476554    0.0533238396    1.9742057446
      8  C        -2.3931538466   -0.3446900773    0.0927323025
      9  Cl       -3.9047065301   -0.8012404071   -0.6494312582
     10  C        -1.1887585941   -0.3614177515   -0.6188629236
     11  Cl       -1.1685546561   -0.8477144698   -2.2938465878
     12  C         1.3011017577   -0.0103021805   -0.7542290058
     13  C         2.0952653861   -1.1591140992   -0.7404049677
     14  H         1.7913321650   -2.0329201397   -0.1783368190
     15  C         3.2856681743   -1.1732756129   -1.4586733718
     16  Cl        4.2782823162   -2.6246490372   -1.4403779150
     17  C         3.7048064441   -0.0673731984   -2.1905529924
     18  H         4.6342895353   -0.1012128634   -2.7439760651
     19  C         2.9071875570    1.0745819891   -2.1953848590
     20  H         3.2225381081    1.9430975835   -2.7619100855
     21  C         1.7112157951    1.1080133464   -1.4833896888
     22  H         1.0959751720    1.9998555888   -1.4951386593
   Point Group: c1    Number of degrees of freedom:    60


   Energy is  -2761.513652651

 Hessian updated using BFGS update

 60 Hessian modes will be used to form the next step
  Hessian Eigenvalues:
     0.002533    0.019219    0.020013    0.022013    0.023302    0.023376
     0.023564    0.023727    0.023903    0.024001    0.024059    0.024093
     0.024099    0.024116    0.024146    0.024180    0.024252    0.024804
     0.028977    0.159491    0.159580    0.159927    0.160015    0.160097
     0.213724    0.222557    0.230561    0.234550    0.236862    0.247480
     0.249945    0.249988    0.250003    0.250952    0.253977    0.292726
     0.299828    0.300582    0.301015    0.301064    0.315886    0.323802
     0.352966    0.356538    0.356669    0.356677    0.356777    0.369050
     0.422074    0.430816    0.431510    0.439602    0.467307    0.469503
     0.474331    0.477950    0.478721    0.478928    0.494529    0.529901

 Minimum search - taking simple RFO step
 Searching for Lamda that Minimizes Along All modes
 Value Taken    Lamda =   0.00000000
 Step Taken.  Stepsize is  0.004798

                             Maximum     Tolerance    Cnvgd?
         Gradient           0.000067      0.000300     YES
         Displacement       0.003229      0.001200      NO
         Energy change     -0.000002      0.000001      NO


 New Cartesian Coordinates Obtained by Inverse Iteration

 Displacement from previous Coordinates is:  0.013904
 ----------------------------------------------------------------
             Standard Nuclear Orientation (Angstroms)
    I     Atom           X                Y                Z
 ----------------------------------------------------------------
    1      C       0.0132446177     0.0096225629     0.0055336932
    2      C      -0.0195856904     0.3983403810     1.3544901924
    3      Cl      1.4606635252     0.8674614955     2.1485284826
    4      C      -1.2283438592     0.4116499844     2.0585870017
    5      Cl     -1.3087309200     0.8857508144     3.7359430107
    6      C      -2.4076118613     0.0410880846     1.4262861097
    7      H      -3.3394030270     0.0537045611     1.9740734748
    8      C      -2.3930103536    -0.3455223013     0.0929599443
    9      Cl     -3.9044766841    -0.8023248787    -0.6490928830
   10      C      -1.1885722475    -0.3627625670    -0.6184296701
   11      Cl     -1.1683579591    -0.8508131178    -2.2929219445
   12      C       1.3012133546    -0.0103747206    -0.7542146385
   13      C       2.0947995562    -1.1596463390    -0.7414168124
   14      H       1.7903322925    -2.0337219453    -0.1800890405
   15      C       3.2851811067    -1.1736167047    -1.4596961522
   16      Cl      4.2772045362    -2.6254776828    -1.4428603361
   17      C       3.7048927475    -0.0671856735    -2.1904572025
   18      H       4.6343670791    -0.1010024388    -2.7438958153
   19      C       2.9077832443     1.0751274454    -2.1942933172
   20      H       3.2236862751     1.9439769229    -2.7600059060
   21      C       1.7118081517     1.1084755456    -1.4822745401
   22      H       1.0966944103     2.0004043122    -1.4933616553
 ----------------------------------------------------------------
 Nuclear Repulsion Energy =        1731.44240806 hartrees
 There are       81 alpha and       81 beta electrons
 Applying Cartesian multipole field
    Component          Value
    ---------          -----
     (2,0,0)        1.00000E-11
     (0,2,0)        2.00000E-11
     (0,0,2)       -3.00000E-11
 Nucleus-field energy     =    -0.0000000129 hartrees
 Requested basis set is 6-311++G(d,p)
 There are 162 shells and 449 basis functions
 A cutoff of  1.0D-15 yielded  10199 shell pairs
 There are     84836 function pairs (     91153 Cartesian)
 Smallest overlap matrix eigenvalue = 2.01E-07
 Linear dependence detected in AO basis
 Number of orthogonalized atomic orbitals = 446
 Maximum deviation from orthogonality = 8.161E-10
 Guess from superposition of atomic densities
 Warning:  Energy on first SCF cycle will be non-variational
 SAD guess density has 162.000000 electrons

 -----------------------------------------------------------------------
  General SCF calculation program by
  Eric Jon Sundstrom, Paul Horn, Yuezhi Mao, Dmitri Zuev, Alec White,
  David Stuck, Shaama M.S., Shane Yost, Joonho Lee, David Small,
  Daniel Levine, Susi Lehtola, Hugh Burton, Evgeny Epifanovsky,
  Bang C. Huynh
 -----------------------------------------------------------------------
 Exchange:     0.2000 Hartree-Fock + 0.0800 Slater + 0.7200 B88
 Correlation:  0.1900 VWN1RPA + 0.8100 LYP
 Using SG-1 standard quadrature grid
 A restricted SCF calculation will be
 performed using DIIS
 SCF converges when DIIS error is below 1.0e-08
 ---------------------------------------
  Cycle       Energy         DIIS error
 ---------------------------------------
    1   -2765.4954061611      2.91e-02  
    2   -2761.3747628004      2.31e-03  
    3   -2761.3147746511      2.72e-03  
    4   -2761.5076889717      4.66e-04  
    5   -2761.5122027973      2.31e-04  
    6   -2761.5134199168      9.45e-05  
    7   -2761.5136368617      2.45e-05  
    8   -2761.5136491274      1.16e-05  
    9   -2761.5136526161      2.33e-06  
   10   -2761.5136527349      9.54e-07  
   11   -2761.5136527570      2.02e-07  
   12   -2761.5136527576      9.49e-08  
   13   -2761.5136527581      2.95e-08  
   14   -2761.5136527578      5.39e-09  Convergence criterion met
 ---------------------------------------
 SCF time:   CPU 622.59s  wall 623.00s 
 SCF   energy in the final basis set =    -2761.5136527578
 Total energy in the final basis set =    -2761.5136527578

 --------------------------------------------------------------

                    Orbital Energies (a.u.)
 --------------------------------------------------------------

 Alpha MOs
 -- Occupied --
********-101.5787-101.5766-101.5765-101.5625 -10.2770 -10.2769 -10.2757
-10.2756 -10.2534 -10.2407 -10.2257 -10.2190 -10.2045 -10.2025 -10.2017
-10.1998  -9.4934  -9.4932  -9.4914  -9.4912  -9.4771  -7.2582  -7.2580
 -7.2563  -7.2560  -7.2482  -7.2480  -7.2475  -7.2475  -7.2463  -7.2461
 -7.2454  -7.2453  -7.2417  -7.2320  -7.2315  -0.9584  -0.9196  -0.9113
 -0.8913  -0.8765  -0.8565  -0.8399  -0.8001  -0.7635  -0.7504  -0.7418
 -0.6741  -0.6318  -0.6229  -0.6100  -0.5478  -0.5473  -0.5317  -0.4996
 -0.4954  -0.4781  -0.4690  -0.4593  -0.4556  -0.4488  -0.4308  -0.4290
 -0.4101  -0.4076  -0.3868  -0.3861  -0.3735  -0.3615  -0.3544  -0.3517
 -0.3444  -0.3316  -0.3292  -0.3260  -0.3259  -0.2823  -0.2802  -0.2656
 -0.2640
 -- Virtual --
 -0.0613  -0.0579  -0.0436  -0.0416  -0.0364  -0.0131  -0.0082  -0.0031
  0.0068   0.0102   0.0119   0.0178   0.0265   0.0299   0.0331   0.0429
  0.0441   0.0537   0.0587   0.0622   0.0655   0.0732   0.0759   0.0785
  0.0793   0.0834   0.0917   0.0930   0.0962   0.1018   0.1049   0.1060
  0.1111   0.1117   0.1154   0.1169   0.1176   0.1257   0.1278   0.1286
  0.1313   0.1317   0.1330   0.1359   0.1441   0.1448   0.1484   0.1520
  0.1534   0.1618   0.1633   0.1668   0.1743   0.1853   0.1867   0.1949
  0.1973   0.2036   0.2069   0.2080   0.2082   0.2147   0.2170   0.2184
  0.2215   0.2254   0.2356   0.2359   0.2403   0.2443   0.2503   0.2548
  0.2580   0.2606   0.2631   0.2692   0.2739   0.2801   0.2832   0.2851
  0.2861   0.2895   0.2953   0.2981   0.2994   0.3062   0.3108   0.3185
  0.3251   0.3315   0.3406   0.3463   0.3487   0.3581   0.3831   0.3984
  0.4288   0.4326   0.4348   0.4397   0.4474   0.4569   0.4595   0.4614
  0.4649   0.4688   0.4805   0.4857   0.4949   0.4985   0.5062   0.5180
  0.5263   0.5398   0.5430   0.5505   0.5555   0.5660   0.5670   0.5778
  0.5811   0.5827   0.5986   0.6015   0.6018   0.6046   0.6140   0.6229
  0.6255   0.6407   0.6434   0.6556   0.6665   0.6759   0.6881   0.6943
  0.6956   0.7033   0.7049   0.7269   0.7306   0.7502   0.7695   0.7912
  0.7957   0.7973   0.8190   0.8306   0.8316   0.8372   0.8382   0.8421
  0.8439   0.8477   0.8510   0.8530   0.8575   0.8610   0.8676   0.8691
  0.8719   0.8749   0.8766   0.8831   0.8874   0.8993   0.9128   0.9266
  0.9311   0.9457   0.9471   0.9499   0.9534   0.9580   0.9626   0.9662
  0.9777   0.9814   0.9888   0.9940   0.9947   1.0043   1.0317   1.0368
  1.0457   1.0601   1.0703   1.0997   1.1096   1.1198   1.1566   1.1705
  1.1835   1.1964   1.2223   1.2370   1.2410   1.2611   1.2756   1.2822
  1.2846   1.2900   1.2988   1.3065   1.3409   1.3711   1.3866   1.3894
  1.4318   1.4341   1.4783   1.4984   1.5095   1.5512   1.5551   1.5721
  1.5815   1.5877   1.5944   1.6081   1.6175   1.6596   1.6797   1.6836
  1.6994   1.7278   1.7403   1.7480   1.7495   1.7583   1.8095   1.8234
  1.8260   1.8449   1.8813   1.8918   1.9017   1.9185   1.9365   1.9435
  1.9608   1.9832   1.9868   2.0007   2.0188   2.0388   2.0461   2.0517
  2.1052   2.1212   2.1266   2.1859   2.1953   2.2319   2.2369   2.2543
  2.2547   2.2781   2.2789   2.2850   2.3116   2.3424   2.3566   2.3694
  2.3892   2.4123   2.4247   2.4289   2.4463   2.4688   2.4693   2.5068
  2.5208   2.5319   2.5347   2.5555   2.5818   2.5953   2.6123   2.6488
  2.6506   2.6720   2.6927   2.7042   2.7117   2.7387   2.7396   2.7415
  2.7465   2.7614   2.7837   2.8100   2.8321   2.8349   2.8515   2.8624
  2.8890   2.9065   2.9703   2.9998   3.0649   3.0844   3.0953   3.1210
  3.1267   3.1550   3.1920   3.2206   3.2512   3.2837   3.3429   3.3623
  3.3852   3.5166   3.5181   3.5809   3.5987   3.7525   3.7842   3.7904
  3.8940   3.9940   4.0180   4.1113   4.1374   4.3379   4.8029   4.8286
  9.7638   9.7817   9.7874   9.8111   9.8417  23.3562  23.6003  23.7872
 23.8600  23.9036  23.9306  23.9357  24.0000  24.0537  24.0719  24.0964
 24.1692  25.7897  25.8062  25.8295  25.8777  25.9329  26.1231  26.1421
 26.1501  26.2457  26.3533  26.5230  26.5909  26.6617  26.7513  27.0008
215.7567 215.7759 215.7816 215.8105 215.8488
 --------------------------------------------------------------

          Ground-State Mulliken Net Atomic Charges

     Atom                 Charge (a.u.)
  ----------------------------------------
      1 C                    -0.500387
      2 C                    -0.883983
      3 Cl                    0.573966
      4 C                     0.281924
      5 Cl                    0.526413
      6 C                    -0.632870
      7 H                     0.235084
      8 C                     0.304570
      9 Cl                    0.525076
     10 C                    -0.880233
     11 Cl                    0.575756
     12 C                     0.506358
     13 C                    -0.779841
     14 H                     0.219515
     15 C                     0.172339
     16 Cl                    0.507011
     17 C                    -0.285734
     18 H                     0.201758
     19 C                    -0.797922
     20 H                     0.176762
     21 C                    -0.245149
     22 H                     0.199588
  ----------------------------------------
  Sum of atomic charges =     0.000000

 -----------------------------------------------------------------
                    Cartesian Multipole Moments
 -----------------------------------------------------------------
    Charge (ESU x 10^10)
                -0.0000
    Dipole Moment (Debye)
         X      -0.3247      Y       1.4243      Z      -0.4196
       Tot       1.5199
    Quadrupole Moments (Debye-Ang)
        XX    -131.6227     XY       4.7635     YY    -132.4223
        XZ      -6.2802     YZ      -5.4304     ZZ    -132.6145
    Octopole Moments (Debye-Ang^2)
       XXX    -123.7392    XXY      53.6371    XYY     -39.5934
       YYY     102.0544    XXZ       2.7968    XYZ     -13.4183
       YYZ       5.7519    XZZ     -29.5521    YZZ      40.7510
       ZZZ      16.7331
    Hexadecapole Moments (Debye-Ang^3)
      XXXX   -5053.6873   XXXY     365.3868   XXYY   -1066.4030
      XYYY     290.2416   YYYY   -1123.2979   XXXZ     554.1649
      XXYZ    -181.1534   XYYZ     222.0118   YYYZ    -454.7613
      XXZZ   -1268.9289   XYZZ     132.3529   YYZZ    -685.5120
      XZZZ     616.0480   YZZZ    -429.1048   ZZZZ   -2949.4450
 -----------------------------------------------------------------
 Calculating analytic gradient of the SCF energy
 Gradient of SCF Energy
            1           2           3           4           5           6
    1   0.0000207   0.0000163   0.0000174   0.0000127   0.0000143  -0.0000014
    2  -0.0000020   0.0000104   0.0000043   0.0000008   0.0000115   0.0000039
    3   0.0000001   0.0000113  -0.0000051  -0.0000033   0.0000162   0.0000213
            7           8           9          10          11          12
    1   0.0000147   0.0000141  -0.0000068  -0.0000072  -0.0000178  -0.0000160
    2   0.0000042   0.0000045  -0.0000034  -0.0000086   0.0000000  -0.0000070
    3   0.0000210   0.0000251   0.0000263  -0.0000049   0.0000144   0.0000071
           13          14          15          16          17          18
    1  -0.0000174   0.0000048   0.0000160  -0.0000154  -0.0000052  -0.0000129
    2   0.0000206  -0.0000080  -0.0000237   0.0000098  -0.0000065  -0.0000039
    3   0.0000004  -0.0000059  -0.0000178  -0.0000111  -0.0000165  -0.0000236
           19          20          21          22
    1  -0.0000076  -0.0000192  -0.0000045   0.0000003
    2  -0.0000024  -0.0000040  -0.0000054   0.0000047
    3  -0.0000131  -0.0000200  -0.0000142  -0.0000073
 Max gradient component =       2.625E-05
 RMS gradient           =       1.272E-05
 Gradient time:  CPU 224.17 s  wall 224.19 s
 Geometry Optimization Parameters
   NAtoms,    NIC,     NZ,  NCons,   NDum,   NFix, NCnnct, MaxDiis
       22     155      22       0       0       0       0       0

 Cartesian Hessian Update
 Hessian updated using BFGS update


** GEOMETRY OPTIMIZATION IN DELOCALIZED INTERNAL COORDINATES **
   Searching for a Minimum

   Optimization Cycle:  10

                       Coordinates (Angstroms)
     ATOM                X               Y               Z
      1  C         0.0132446177    0.0096225629    0.0055336932
      2  C        -0.0195856904    0.3983403810    1.3544901924
      3  Cl        1.4606635252    0.8674614955    2.1485284826
      4  C        -1.2283438592    0.4116499844    2.0585870017
      5  Cl       -1.3087309200    0.8857508144    3.7359430107
      6  C        -2.4076118613    0.0410880846    1.4262861097
      7  H        -3.3394030270    0.0537045611    1.9740734748
      8  C        -2.3930103536   -0.3455223013    0.0929599443
      9  Cl       -3.9044766841   -0.8023248787   -0.6490928830
     10  C        -1.1885722475   -0.3627625670   -0.6184296701
     11  Cl       -1.1683579591   -0.8508131178   -2.2929219445
     12  C         1.3012133546   -0.0103747206   -0.7542146385
     13  C         2.0947995562   -1.1596463390   -0.7414168124
     14  H         1.7903322925   -2.0337219453   -0.1800890405
     15  C         3.2851811067   -1.1736167047   -1.4596961522
     16  Cl        4.2772045362   -2.6254776828   -1.4428603361
     17  C         3.7048927475   -0.0671856735   -2.1904572025
     18  H         4.6343670791   -0.1010024388   -2.7438958153
     19  C         2.9077832443    1.0751274454   -2.1942933172
     20  H         3.2236862751    1.9439769229   -2.7600059060
     21  C         1.7118081517    1.1084755456   -1.4822745401
     22  H         1.0966944103    2.0004043122   -1.4933616553
   Point Group: c1    Number of degrees of freedom:    60


   Energy is  -2761.513652758

 Hessian updated using BFGS update

 60 Hessian modes will be used to form the next step
  Hessian Eigenvalues:
     0.002601    0.018378    0.019871    0.020016    0.023200    0.023305
     0.023459    0.023733    0.023862    0.023997    0.024059    0.024094
     0.024096    0.024114    0.024162    0.024180    0.024240    0.024811
     0.029568    0.151132    0.159616    0.159927    0.160015    0.160065
     0.218864    0.219521    0.230998    0.234556    0.238474    0.245338
     0.249815    0.249987    0.250004    0.251729    0.256408    0.292376
     0.296317    0.300919    0.300952    0.302236    0.320866    0.323947
     0.353044    0.356588    0.356656    0.356670    0.356778    0.369181
     0.425134    0.431022    0.431579    0.452579    0.465280    0.469910
     0.474332    0.477491    0.478548    0.479975    0.496072    0.529363

 Minimum search - taking simple RFO step
 Searching for Lamda that Minimizes Along All modes
 Value Taken    Lamda =   0.00000000
 Step Taken.  Stepsize is  0.000743

                             Maximum     Tolerance    Cnvgd?
         Gradient           0.000025      0.000300     YES
         Displacement       0.000486      0.001200     YES
         Energy change     -0.000000      0.000001     YES

 Final energy is   -2761.5136527577861     


 ******************************
 **  OPTIMIZATION CONVERGED  **
 ******************************

                       Coordinates (Angstroms)
     ATOM                X               Y               Z
      1  C         0.0132446177    0.0096225629    0.0055336932
      2  C        -0.0195856904    0.3983403810    1.3544901924
      3  Cl        1.4606635252    0.8674614955    2.1485284826
      4  C        -1.2283438592    0.4116499844    2.0585870017
      5  Cl       -1.3087309200    0.8857508144    3.7359430107
      6  C        -2.4076118613    0.0410880846    1.4262861097
      7  H        -3.3394030270    0.0537045611    1.9740734748
      8  C        -2.3930103536   -0.3455223013    0.0929599443
      9  Cl       -3.9044766841   -0.8023248787   -0.6490928830
     10  C        -1.1885722475   -0.3627625670   -0.6184296701
     11  Cl       -1.1683579591   -0.8508131178   -2.2929219445
     12  C         1.3012133546   -0.0103747206   -0.7542146385
     13  C         2.0947995562   -1.1596463390   -0.7414168124
     14  H         1.7903322925   -2.0337219453   -0.1800890405
     15  C         3.2851811067   -1.1736167047   -1.4596961522
     16  Cl        4.2772045362   -2.6254776828   -1.4428603361
     17  C         3.7048927475   -0.0671856735   -2.1904572025
     18  H         4.6343670791   -0.1010024388   -2.7438958153
     19  C         2.9077832443    1.0751274454   -2.1942933172
     20  H         3.2236862751    1.9439769229   -2.7600059060
     21  C         1.7118081517    1.1084755456   -1.4822745401
     22  H         1.0966944103    2.0004043122   -1.4933616553

Z-matrix Print:
$molecule
0 1
Cl
C  1 1.744284
C  2 1.398944 1 120.105793
C  3 1.388323 2 120.057030 1 179.898648 0
H  4 1.080956 3 119.934112 2 179.998413 0
C  4 1.388450 3 120.182041 2 -0.007334 0
C  6 1.398937 4 120.141095 3 0.057759 0
C  7 1.404230 6 120.419799 4 -0.077434 0
C  8 1.495487 7 120.788280 6 -179.871445 0
C  9 1.396598 8 120.486000 7 -92.029094 0
H  10 1.083524 9 119.861092 8 0.347050 0
C  10 1.392278 9 119.997124 8 -179.505764 0
H  12 1.083847 10 119.874123 9 179.896103 0
C  12 1.392938 10 120.650540 9 0.032724 0
H  14 1.082294 12 121.041850 10 179.828650 0
C  14 1.390812 12 118.760476 10 -0.125629 0
C  16 1.390370 14 121.453861 12 0.074249 0
H  17 1.082496 16 120.038528 14 -179.974477 0
Cl 7 1.744050 6 120.109383 4 179.860192 0
Cl 3 1.744661 2 121.760561 1 -0.043131 0
Cl 6 1.744923 4 118.109137 3 -179.912523 0
Cl 16 1.758492 14 119.445829 12 179.972843 0
$end


 --------------------------------------------------------------

                    Orbital Energies (a.u.)
 --------------------------------------------------------------

 Alpha MOs
 -- Occupied --
********-101.5787-101.5766-101.5765-101.5625 -10.2770 -10.2769 -10.2757
-10.2756 -10.2534 -10.2407 -10.2257 -10.2190 -10.2045 -10.2025 -10.2017
-10.1998  -9.4934  -9.4932  -9.4914  -9.4912  -9.4771  -7.2582  -7.2580
 -7.2563  -7.2560  -7.2482  -7.2480  -7.2475  -7.2475  -7.2463  -7.2461
 -7.2454  -7.2453  -7.2417  -7.2320  -7.2315  -0.9584  -0.9196  -0.9113
 -0.8913  -0.8765  -0.8565  -0.8399  -0.8001  -0.7635  -0.7504  -0.7418
 -0.6741  -0.6318  -0.6229  -0.6100  -0.5478  -0.5473  -0.5317  -0.4996
 -0.4954  -0.4781  -0.4690  -0.4593  -0.4556  -0.4488  -0.4308  -0.4290
 -0.4101  -0.4076  -0.3868  -0.3861  -0.3735  -0.3615  -0.3544  -0.3517
 -0.3444  -0.3316  -0.3292  -0.3260  -0.3259  -0.2823  -0.2802  -0.2656
 -0.2640
 -- Virtual --
 -0.0613  -0.0579  -0.0436  -0.0416  -0.0364  -0.0131  -0.0082  -0.0031
  0.0068   0.0102   0.0119   0.0178   0.0265   0.0299   0.0331   0.0429
  0.0441   0.0537   0.0587   0.0622   0.0655   0.0732   0.0759   0.0785
  0.0793   0.0834   0.0917   0.0930   0.0962   0.1018   0.1049   0.1060
  0.1111   0.1117   0.1154   0.1169   0.1176   0.1257   0.1278   0.1286
  0.1313   0.1317   0.1330   0.1359   0.1441   0.1448   0.1484   0.1520
  0.1534   0.1618   0.1633   0.1668   0.1743   0.1853   0.1867   0.1949
  0.1973   0.2036   0.2069   0.2080   0.2082   0.2147   0.2170   0.2184
  0.2215   0.2254   0.2356   0.2359   0.2403   0.2443   0.2503   0.2548
  0.2580   0.2606   0.2631   0.2692   0.2739   0.2801   0.2832   0.2851
  0.2861   0.2895   0.2953   0.2981   0.2994   0.3062   0.3108   0.3185
  0.3251   0.3315   0.3406   0.3463   0.3487   0.3581   0.3831   0.3984
  0.4288   0.4326   0.4348   0.4397   0.4474   0.4569   0.4595   0.4614
  0.4649   0.4688   0.4805   0.4857   0.4949   0.4985   0.5062   0.5180
  0.5263   0.5398   0.5430   0.5505   0.5555   0.5660   0.5670   0.5778
  0.5811   0.5827   0.5986   0.6015   0.6018   0.6046   0.6140   0.6229
  0.6255   0.6407   0.6434   0.6556   0.6665   0.6759   0.6881   0.6943
  0.6956   0.7033   0.7049   0.7269   0.7306   0.7502   0.7695   0.7912
  0.7957   0.7973   0.8190   0.8306   0.8316   0.8372   0.8382   0.8421
  0.8439   0.8477   0.8510   0.8530   0.8575   0.8610   0.8676   0.8691
  0.8719   0.8749   0.8766   0.8831   0.8874   0.8993   0.9128   0.9266
  0.9311   0.9457   0.9471   0.9499   0.9534   0.9580   0.9626   0.9662
  0.9777   0.9814   0.9888   0.9940   0.9947   1.0043   1.0317   1.0368
  1.0457   1.0601   1.0703   1.0997   1.1096   1.1198   1.1566   1.1705
  1.1835   1.1964   1.2223   1.2370   1.2410   1.2611   1.2756   1.2822
  1.2846   1.2900   1.2988   1.3065   1.3409   1.3711   1.3866   1.3894
  1.4318   1.4341   1.4783   1.4984   1.5095   1.5512   1.5551   1.5721
  1.5815   1.5877   1.5944   1.6081   1.6175   1.6596   1.6797   1.6836
  1.6994   1.7278   1.7403   1.7480   1.7495   1.7583   1.8095   1.8234
  1.8260   1.8449   1.8813   1.8918   1.9017   1.9185   1.9365   1.9435
  1.9608   1.9832   1.9868   2.0007   2.0188   2.0388   2.0461   2.0517
  2.1052   2.1212   2.1266   2.1859   2.1953   2.2319   2.2369   2.2543
  2.2547   2.2781   2.2789   2.2850   2.3116   2.3424   2.3566   2.3694
  2.3892   2.4123   2.4247   2.4289   2.4463   2.4688   2.4693   2.5068
  2.5208   2.5319   2.5347   2.5555   2.5818   2.5953   2.6123   2.6488
  2.6506   2.6720   2.6927   2.7042   2.7117   2.7387   2.7396   2.7415
  2.7465   2.7614   2.7837   2.8100   2.8321   2.8349   2.8515   2.8624
  2.8890   2.9065   2.9703   2.9998   3.0649   3.0844   3.0953   3.1210
  3.1267   3.1550   3.1920   3.2206   3.2512   3.2837   3.3429   3.3623
  3.3852   3.5166   3.5181   3.5809   3.5987   3.7525   3.7842   3.7904
  3.8940   3.9940   4.0180   4.1113   4.1374   4.3379   4.8029   4.8286
  9.7638   9.7817   9.7874   9.8111   9.8417  23.3562  23.6003  23.7872
 23.8600  23.9036  23.9306  23.9357  24.0000  24.0537  24.0719  24.0964
 24.1692  25.7897  25.8062  25.8295  25.8777  25.9329  26.1231  26.1421
 26.1501  26.2457  26.3533  26.5230  26.5909  26.6617  26.7513  27.0008
215.7567 215.7759 215.7816 215.8105 215.8488
 --------------------------------------------------------------

          Ground-State Mulliken Net Atomic Charges

     Atom                 Charge (a.u.)
  ----------------------------------------
      1 C                    -0.500387
      2 C                    -0.883983
      3 Cl                    0.573966
      4 C                     0.281924
      5 Cl                    0.526413
      6 C                    -0.632870
      7 H                     0.235084
      8 C                     0.304570
      9 Cl                    0.525076
     10 C                    -0.880233
     11 Cl                    0.575756
     12 C                     0.506358
     13 C                    -0.779841
     14 H                     0.219515
     15 C                     0.172339
     16 Cl                    0.507011
     17 C                    -0.285734
     18 H                     0.201758
     19 C                    -0.797922
     20 H                     0.176762
     21 C                    -0.245149
     22 H                     0.199588
  ----------------------------------------
  Sum of atomic charges =     0.000000

 -----------------------------------------------------------------
                    Cartesian Multipole Moments
 -----------------------------------------------------------------
    Charge (ESU x 10^10)
                -0.0000
    Dipole Moment (Debye)
         X      -0.3247      Y       1.4243      Z      -0.4196
       Tot       1.5199
    Quadrupole Moments (Debye-Ang)
        XX    -131.6227     XY       4.7635     YY    -132.4223
        XZ      -6.2802     YZ      -5.4304     ZZ    -132.6145
    Octopole Moments (Debye-Ang^2)
       XXX    -123.7392    XXY      53.6371    XYY     -39.5934
       YYY     102.0544    XXZ       2.7968    XYZ     -13.4183
       YYZ       5.7519    XZZ     -29.5521    YZZ      40.7510
       ZZZ      16.7331
    Hexadecapole Moments (Debye-Ang^3)
      XXXX   -5053.6873   XXXY     365.3868   XXYY   -1066.4030
      XYYY     290.2416   YYYY   -1123.2979   XXXZ     554.1649
      XXYZ    -181.1534   XYYZ     222.0118   YYYZ    -454.7613
      XXZZ   -1268.9289   XYZZ     132.3529   YYZZ    -685.5120
      XZZZ     616.0480   YZZZ    -429.1048   ZZZZ   -2949.4450
 -----------------------------------------------------------------
Archival summary:
1\1\november\OPT\ProcedureUnspecified\BasisUnspecified\l5125\taweetha\MonJan1308:56:552020MonJan1308:56:552020\0\\#,OPT,ProcedureUnspecified,BasisUnspecified,\\0,1\Cl\C,1,1.74428\C,2,1.39894,1,120.106\C,3,1.38832,2,120.057,1,179.899,0\H,4,1.08096,3,119.934,2,179.998,0\C,4,1.38845,3,120.182,2,-0.00733439,0\C,6,1.39894,4,120.141,3,0.0577589,0\C,7,1.40423,6,120.42,4,-0.077434,0\C,8,1.49549,7,120.788,6,-179.871,0\C,9,1.3966,8,120.486,7,-92.0291,0\H,10,1.08352,9,119.861,8,0.34705,0\C,10,1.39228,9,119.997,8,-179.506,0\H,12,1.08385,10,119.874,9,179.896,0\C,12,1.39294,10,120.651,9,0.032724,0\H,14,1.08229,12,121.042,10,179.829,0\C,14,1.39081,12,118.76,10,-0.125629,0\C,16,1.39037,14,121.454,12,0.0742492,0\H,17,1.0825,16,120.039,14,-179.974,0\Cl,7,1.74405,6,120.109,4,179.86,0\Cl,3,1.74466,2,121.761,1,-0.0431309,0\Cl,6,1.74492,4,118.109,3,-179.913,0\Cl,16,1.75849,14,119.446,12,179.973,0\\\@

 Total job time:  8778.11s(wall), 8777.04s(cpu) 
 Mon Jan 13 08:56:55 2020

        *************************************************************
        *                                                           *
        *  Thank you very much for using Q-Chem.  Have a nice day.  *
        *                                                           *
        *************************************************************


 
User input: 2 of 2 
 
                  Welcome to Q-Chem
     A Quantum Leap Into The Future Of Chemistry


 Q-Chem 5.2 (devel), Q-Chem, Inc., Pleasanton, CA (2019)

 Yihan Shao,  Zhengting Gan,  E. Epifanovsky,  A. T. B. Gilbert,  M. Wormit,  
 J. Kussmann,  A. W. Lange,  A. Behn,  Jia Deng,  Xintian Feng,  D. Ghosh,  
 M. Goldey,  P. R. Horn,  L. D. Jacobson,  I. Kaliman,  T. Kus,  A. Landau,  
 Jie Liu,  E. I. Proynov,  R. M. Richard,  R. P. Steele,  E. J. Sundstrom,  
 H. L. Woodcock III,  P. M. Zimmerman,  D. Zuev,  B. Albrecht,  E. Alguire,  
 S. A. Baeppler,  D. Barton,  Z. Benda,  Y. A. Bernard,  E. J. Berquist,  
 K. B. Bravaya,  H. Burton,  D. Casanova,  Chun-Min Chang,  Yunqing Chen,  
 A. Chien,  K. D. Closser,  M. P. Coons,  S. Coriani,  S. Dasgupta,  
 A. L. Dempwolff,  M. Diedenhofen,  Hainam Do,  R. G. Edgar,  Po-Tung Fang,  
 S. Faraji,  S. Fatehi,  Qingguo Feng,  K. D. Fenk,  J. Fosso-Tande,  
 J. Gayvert,  Qinghui Ge,  A. Ghysels,  G. Gidofalvi,  J. Gomes,  
 J. Gonthier,  A. Gunina,  D. Hait,  M. W. D. Hanson-Heine,  
 P. H. P. Harbach,  A. W. Hauser,  M. F. Herbst,  J. E. Herr,  
 E. G. Hohenstein,  Z. C. Holden,  Kerwin Hui,  B. C. Huynh,  T.-C. Jagau,  
 Hyunjun Ji,  B. Kaduk,  K. Khistyaev,  Jaehoon Kim,  P. Klunzinger,  K. Koh,  
 D. Kosenkov,  L. Koulias,  T. Kowalczyk,  C. M. Krauter,  A. Kunitsa,  
 Ka Un Lao,  A. Laurent,  K. V. Lawler,  Joonho Lee,  D. Lefrancois,  
 S. Lehtola,  D. S. Levine,  Yi-Pei Li,  You-Sheng Lin,  Fenglai Liu,  
 E. Livshits,  A. Luenser,  P. Manohar,  E. Mansoor,  S. F. Manzer,  
 Shan-Ping Mao,  Yuezhi Mao,  N. Mardirossian,  A. V. Marenich,  
 T. Markovich,  L. A. Martinez-Martinez,  S. A. Maurer,  N. J. Mayhall,  
 S. C. McKenzie,  J.-M. Mewes,  P. Morgante,  A. F. Morrison,  
 J. W. Mullinax,  K. Nanda,  T. S. Nguyen-Beck,  R. Olivares-Amaya,  
 J. A. Parkhill,  Zheng Pei,  T. M. Perrine,  F. Plasser,  P. Pokhilko,  
 S. Prager,  A. Prociuk,  E. Ramos,  D. R. Rehn,  F. Rob,  M. Scheurer,  
 M. Schneider,  N. Sergueev,  S. M. Sharada,  S. Sharma,  D. W. Small,  
 T. Stauch,  T. Stein,  Yu-Chuan Su,  A. J. W. Thom,  A. Tkatchenko,  
 T. Tsuchimochi,  N. M. Tubman,  L. Vogt,  M. L. Vidal,  O. Vydrov,  
 M. A. Watson,  J. Wenzel,  M. de Wergifosse,  T. A. Wesolowski,  A. White,  
 J. Witte,  A. Yamada,  Jun Yang,  K. Yao,  S. Yeganeh,  S. R. Yost,  
 Zhi-Qiang You,  A. Zech,  Igor Ying Zhang,  Xing Zhang,  Yan Zhao,  
 Ying Zhu,  B. R. Brooks,  G. K. L. Chan,  C. J. Cramer,  M. S. Gordon,  
 W. J. Hehre,  A. Klamt,  M. W. Schmidt,  C. D. Sherrill,  D. G. Truhlar,  
 A. Aspuru-Guzik,  R. Baer,  A. T. Bell,  N. A. Besley,  Jeng-Da Chai,  
 A. E. DePrince, III,  R. A. DiStasio Jr.,  A. Dreuw,  B. D. Dunietz,  
 T. R. Furlani,  Chao-Ping Hsu,  Yousung Jung,  Jing Kong,  D. S. Lambrecht,  
 WanZhen Liang,  C. Ochsenfeld,  V. A. Rassolov,  L. V. Slipchenko,  
 J. E. Subotnik,  T. Van Voorhis,  J. M. Herbert,  A. I. Krylov,  
 P. M. W. Gill,  M. Head-Gordon

 Contributors to earlier versions of Q-Chem not listed above: 
 R. D. Adamson,  B. Austin,  J. Baker,  G. J. O. Beran,  K. Brandhorst,  
 S. T. Brown,  E. F. C. Byrd,  A. K. Chakraborty,  C.-L. Cheng,  
 Siu Hung Chien,  D. M. Chipman,  D. L. Crittenden,  H. Dachsel,  
 R. J. Doerksen,  A. D. Dutoi,  L. Fusti-Molnar,  W. A. Goddard III,  
 A. Golubeva-Zadorozhnaya,  S. R. Gwaltney,  G. Hawkins,  A. Heyden,  
 S. Hirata,  G. Kedziora,  F. J. Keil,  C. Kelley,  Jihan Kim,  R. A. King,  
 R. Z. Khaliullin,  P. P. Korambath,  W. Kurlancheek,  A. M. Lee,  M. S. Lee,  
 S. V. Levchenko,  Ching Yeh Lin,  D. Liotard,  R. C. Lochan,  I. Lotan,  
 P. E. Maslen,  N. Nair,  D. P. O'Neill,  D. Neuhauser,  E. Neuscamman,  
 C. M. Oana,  R. Olson,  B. Peters,  R. Peverati,  P. A. Pieniazek,  
 Y. M. Rhee,  J. Ritchie,  M. A. Rohrdanz,  E. Rosta,  N. J. Russ,  
 H. F. Schaefer III,  N. E. Schultz,  N. Shenvi,  A. C. Simmonett,  A. Sodt,  
 D. Stuck,  K. S. Thanthiriwatte,  V. Vanovschi,  Tao Wang,  A. Warshel,  
 C. F. Williams,  Q. Wu,  X. Xu,  W. Zhang

 Please cite Q-Chem as follows:
 Y. Shao et al., Mol. Phys. 113, 184-215 (2015)
 DOI: 10.1080/00268976.2014.952696

 Q-Chem 5.2.1 for Intel X86 EM64T Linux

 Parts of Q-Chem use Armadillo 8.300.2 (Tropical Shenanigans).
 http://arma.sourceforge.net/

 Q-Chem begins on Mon Jan 13 08:56:55 2020  

Host: 
0

     Scratch files written to /scratch/taweetham/qchem12618//
NAlpha2: 162
NElect   162
Mult     1
The previous job contains 0 fragments, simply inherited here

 Q-Chem warning in module libgen/rem_setup.C, line 2168:

 Setting Thresh to 1e-14


Checking the input file for inconsistencies... 	...done.

--------------------------------------------------------------
User input:
--------------------------------------------------------------

$MOLECULE
READ
$END

$REM
   JOB_TYPE 	FREQUENCY
   BASIS 	6-311++G**
   METHOD	B3LYP
   SCF_GUESS_ALWAYS     TRUE
   S2THRESH     15
   THRESH       15
   MEM_TOTAL    10000
$END

--------------------------------------------------------------
 ----------------------------------------------------------------
             Standard Nuclear Orientation (Angstroms)
    I     Atom           X                Y                Z
 ----------------------------------------------------------------
    1      C       0.2912478657    -0.0015187871     0.2284053421
    2      C       0.9921382505     1.2094725849     0.1095963635
    3      Cl      0.1341875787     2.7179853922     0.2828560580
    4      C       2.3678270332     1.2096966540    -0.1443841400
    5      Cl      3.2723384302     2.6936134318    -0.3012502822
    6      C       3.0520337047     0.0091200869    -0.2795532839
    7      H       4.1151741952     0.0141400364    -0.4749299639
    8      C       2.3744710170    -1.1971675977    -0.1645824884
    9      Cl      3.2851983852    -2.6742475308    -0.3452811148
   10      C       0.9986017915    -1.2066655942     0.0882756223
   11      Cl      0.1455643294    -2.7214829596     0.2303381867
   12      C      -1.1798895176    -0.0113525198     0.4969923542
   13      C      -2.0789533874     0.0280445819    -0.5711369090
   14      H      -1.7210209822     0.0737158991    -1.5917229522
   15      C      -3.4449790251     0.0071290882    -0.3129410220
   16      Cl     -4.5712511733     0.0523912026    -1.6626656674
   17      C      -3.9371407541    -0.0507632577     0.9865913977
   18      H      -5.0046298650    -0.0680514252     1.1641541254
   19      C      -3.0322609032    -0.0866377065     2.0449783858
   20      H      -3.4031221428    -0.1320094384     3.0623908978
   21      C      -1.6605956910    -0.0676002157     1.8070469322
   22      H      -0.9640418630    -0.0987510877     2.6364245009
 ----------------------------------------------------------------
 Molecular Point Group                 C1    NOp =  1
 Largest Abelian Subgroup              C1    NOp =  1
 Nuclear Repulsion Energy =        1731.44240806 hartrees
 There are       81 alpha and       81 beta electrons
 Requested basis set is 6-311++G(d,p)
 There are 162 shells and 449 basis functions

 Total QAlloc Memory Limit  10000 MB
 Mega-Array Size       188 MB
 MEM_STATIC part       192 MB
 A cutoff of  1.0D-15 yielded  10199 shell pairs
 There are     84836 function pairs (     91153 Cartesian)
 Smallest overlap matrix eigenvalue = 2.01E-07
 Linear dependence detected in AO basis
 Number of orthogonalized atomic orbitals = 446
 Maximum deviation from orthogonality = 5.779E-10
 Guess from superposition of atomic densities
 Warning:  Energy on first SCF cycle will be non-variational
 SAD guess density has 162.000000 electrons

 -----------------------------------------------------------------------
  General SCF calculation program by
  Eric Jon Sundstrom, Paul Horn, Yuezhi Mao, Dmitri Zuev, Alec White,
  David Stuck, Shaama M.S., Shane Yost, Joonho Lee, David Small,
  Daniel Levine, Susi Lehtola, Hugh Burton, Evgeny Epifanovsky,
  Bang C. Huynh
 -----------------------------------------------------------------------
 Exchange:     0.2000 Hartree-Fock + 0.0800 Slater + 0.7200 B88
 Correlation:  0.1900 VWN1RPA + 0.8100 LYP
 Using SG-1 standard quadrature grid
 A restricted SCF calculation will be
 performed using DIIS
 SCF converges when DIIS error is below 1.0e-08
 ---------------------------------------
  Cycle       Energy         DIIS error
 ---------------------------------------
    1   -2765.4956495802      2.91e-02  
    2   -2761.3749045608      2.31e-03  
    3   -2761.3149308264      2.72e-03  
    4   -2761.5078440018      4.66e-04  
    5   -2761.5123550637      2.31e-04  
    6   -2761.5135718741      9.45e-05  
    7   -2761.5137886792      2.45e-05  
    8   -2761.5138009295      1.16e-05  
    9   -2761.5138044192      2.33e-06  
   10   -2761.5138045377      9.53e-07  
   11   -2761.5138045600      2.02e-07  
   12   -2761.5138045608      9.49e-08  
   13   -2761.5138045611      2.95e-08  
   14   -2761.5138045610      5.41e-09  Convergence criterion met
 ---------------------------------------
 SCF time:   CPU 628.20s  wall 628.00s 
 SCF   energy in the final basis set =    -2761.5138045610
 Total energy in the final basis set =    -2761.5138045610

 --------------------------------------------------------------

                    Orbital Energies (a.u.)
 --------------------------------------------------------------

 Alpha MOs
 -- Occupied --
********-101.5787-101.5767-101.5766-101.5625 -10.2770 -10.2769 -10.2757
-10.2757 -10.2534 -10.2408 -10.2257 -10.2189 -10.2045 -10.2025 -10.2017
-10.1997  -9.4934  -9.4933  -9.4914  -9.4913  -9.4771  -7.2583  -7.2582
 -7.2564  -7.2562  -7.2482  -7.2481  -7.2475  -7.2474  -7.2463  -7.2462
 -7.2454  -7.2453  -7.2417  -7.2320  -7.2315  -0.9584  -0.9197  -0.9113
 -0.8913  -0.8765  -0.8565  -0.8399  -0.8001  -0.7635  -0.7504  -0.7418
 -0.6741  -0.6318  -0.6229  -0.6100  -0.5479  -0.5473  -0.5317  -0.4996
 -0.4954  -0.4781  -0.4690  -0.4593  -0.4556  -0.4487  -0.4308  -0.4290
 -0.4101  -0.4076  -0.3868  -0.3861  -0.3735  -0.3615  -0.3545  -0.3517
 -0.3444  -0.3316  -0.3293  -0.3260  -0.3259  -0.2824  -0.2802  -0.2655
 -0.2640
 -- Virtual --
 -0.0613  -0.0579  -0.0435  -0.0416  -0.0363  -0.0132  -0.0082  -0.0032
  0.0068   0.0101   0.0119   0.0177   0.0266   0.0300   0.0329   0.0428
  0.0443   0.0537   0.0588   0.0623   0.0656   0.0733   0.0759   0.0784
  0.0793   0.0834   0.0917   0.0931   0.0963   0.1022   0.1050   0.1060
  0.1111   0.1117   0.1155   0.1169   0.1176   0.1257   0.1280   0.1287
  0.1313   0.1321   0.1331   0.1358   0.1444   0.1449   0.1486   0.1520
  0.1531   0.1617   0.1636   0.1668   0.1742   0.1851   0.1869   0.1948
  0.1973   0.2040   0.2067   0.2073   0.2083   0.2150   0.2170   0.2186
  0.2218   0.2252   0.2357   0.2362   0.2400   0.2438   0.2501   0.2548
  0.2583   0.2603   0.2628   0.2692   0.2733   0.2798   0.2830   0.2848
  0.2861   0.2897   0.2951   0.2980   0.2994   0.3062   0.3109   0.3185
  0.3249   0.3316   0.3406   0.3466   0.3492   0.3580   0.3831   0.3987
  0.4290   0.4326   0.4348   0.4395   0.4476   0.4569   0.4595   0.4613
  0.4652   0.4688   0.4806   0.4858   0.4950   0.4986   0.5064   0.5181
  0.5264   0.5399   0.5434   0.5504   0.5554   0.5661   0.5671   0.5782
  0.5811   0.5827   0.5986   0.6015   0.6017   0.6045   0.6143   0.6223
  0.6255   0.6406   0.6433   0.6558   0.6664   0.6758   0.6878   0.6945
  0.6956   0.7035   0.7050   0.7269   0.7307   0.7502   0.7695   0.7911
  0.7957   0.7973   0.8190   0.8305   0.8315   0.8372   0.8382   0.8421
  0.8439   0.8477   0.8511   0.8531   0.8574   0.8610   0.8675   0.8691
  0.8719   0.8749   0.8766   0.8831   0.8874   0.8993   0.9128   0.9267
  0.9310   0.9457   0.9470   0.9499   0.9535   0.9581   0.9626   0.9662
  0.9777   0.9812   0.9887   0.9940   0.9947   1.0042   1.0317   1.0368
  1.0458   1.0600   1.0703   1.0997   1.1096   1.1196   1.1566   1.1704
  1.1835   1.1966   1.2223   1.2370   1.2410   1.2610   1.2756   1.2822
  1.2845   1.2900   1.2988   1.3065   1.3408   1.3710   1.3867   1.3894
  1.4318   1.4341   1.4783   1.4984   1.5096   1.5512   1.5550   1.5722
  1.5815   1.5877   1.5944   1.6082   1.6175   1.6596   1.6796   1.6836
  1.6995   1.7278   1.7402   1.7480   1.7495   1.7583   1.8095   1.8234
  1.8260   1.8449   1.8813   1.8918   1.9018   1.9185   1.9365   1.9435
  1.9608   1.9833   1.9869   2.0007   2.0188   2.0388   2.0461   2.0517
  2.1052   2.1212   2.1266   2.1859   2.1953   2.2320   2.2369   2.2543
  2.2547   2.2781   2.2790   2.2850   2.3116   2.3426   2.3566   2.3695
  2.3892   2.4123   2.4247   2.4290   2.4463   2.4688   2.4694   2.5068
  2.5208   2.5320   2.5348   2.5556   2.5818   2.5954   2.6124   2.6488
  2.6506   2.6720   2.6927   2.7043   2.7118   2.7387   2.7397   2.7414
  2.7465   2.7614   2.7838   2.8100   2.8321   2.8349   2.8516   2.8623
  2.8890   2.9066   2.9703   2.9998   3.0649   3.0844   3.0953   3.1210
  3.1267   3.1550   3.1919   3.2206   3.2512   3.2837   3.3429   3.3623
  3.3851   3.5167   3.5181   3.5809   3.5987   3.7525   3.7842   3.7904
  3.8940   3.9940   4.0180   4.1113   4.1374   4.3379   4.8028   4.8286
  9.7638   9.7817   9.7875   9.8110   9.8416  23.3562  23.6004  23.7871
 23.8600  23.9036  23.9306  23.9357  24.0000  24.0538  24.0719  24.0964
 24.1692  25.7900  25.8065  25.8300  25.8780  25.9332  26.1231  26.1427
 26.1502  26.2457  26.3532  26.5229  26.5908  26.6617  26.7514  27.0008
215.7567 215.7758 215.7816 215.8104 215.8487
 --------------------------------------------------------------

          Ground-State Mulliken Net Atomic Charges

     Atom                 Charge (a.u.)
  ----------------------------------------
      1 C                    -0.512053
      2 C                    -0.875629
      3 Cl                    0.570448
      4 C                     0.288465
      5 Cl                    0.525888
      6 C                    -0.633955
      7 H                     0.235151
      8 C                     0.309507
      9 Cl                    0.524750
     10 C                    -0.871983
     11 Cl                    0.571760
     12 C                     0.511966
     13 C                    -0.780548
     14 H                     0.219864
     15 C                     0.171762
     16 Cl                    0.507000
     17 C                    -0.285909
     18 H                     0.201855
     19 C                    -0.795670
     20 H                     0.176491
     21 C                    -0.258233
     22 H                     0.199071
  ----------------------------------------
  Sum of atomic charges =     0.000000

 -----------------------------------------------------------------
                    Cartesian Multipole Moments
 -----------------------------------------------------------------
    Charge (ESU x 10^10)
                 0.0000
    Dipole Moment (Debye)
         X       0.3579      Y      -0.0636      Z       1.4760
       Tot       1.5201
    Quadrupole Moments (Debye-Ang)
        XX    -129.1268     XY       0.3196     YY    -138.6570
        XZ      -7.2577     YZ      -0.3650     ZZ    -128.0071
    Octopole Moments (Debye-Ang^2)
       XXX      24.3320    XXY      -1.2445    XYY       2.5442
       YYY       0.5863    XXZ      22.8806    XYZ       0.8527
       YYZ      -5.0838    XZZ      -9.6175    YZZ      -0.6790
       ZZZ       5.3279
    Hexadecapole Moments (Debye-Ang^3)
      XXXX   -5648.4256   XXXY       5.7137   XXYY   -1411.7325
      XYYY      -1.9201   YYYY   -2490.0480   XXXZ    -122.7896
      XXYZ      -3.0816   XYYZ       7.5175   YYYZ       2.5489
      XXZZ   -1061.4351   XYZZ       1.4956   YYZZ    -571.5602
      XZZZ      -3.4576   YZZZ      -3.0223   ZZZZ    -714.1544
 -----------------------------------------------------------------
 Calculating MO derivatives via CPSCF
    1     0    69    0.0192597  
    2     0    69    0.0054394  
    3     0    69    0.0006176  
    4     3    66    0.0000535  
    5    63     6    0.0000039  
    6    69     0    0.0000002  Converged
 Time for AOints: 1046.2 s (CPU) 1046.2 s (wall)
 ------------------------------------------------------------------------------
                     AOints        : Timing summary (seconds)
 ------------------------------------------------------------------------------
     job step          cpu (% of tot)      sys (% of tot)     wall (% of tot)
 ------------------------------------------------------------------------------
  AOints            0.1046E+04 ( 9.3)   0.7000E-05 ( 2.3)   0.1046E+04 ( 9.3)
 ------------------------------------------------------------------------------
   Grand Totals     0.1121E+05          0.3030E-03          0.1121E+05
 ------------------------------------------------------------------------------
 Polarizability Matrix (a.u.)
            1           2           3
    1-255.5465320  -0.1189068   4.9823476
    2  -0.1189068-205.9608724   0.8757105
    3   4.9823476   0.8757105-151.7467928
 Calculating analytic Hessian of the SCF energy

 Direct stationary perturbation theory relativistic correction:

 rels  =       3.985395445847
 relv  =     -15.290226689451
 rel2e =       4.156106110714
 E_rel =      -7.148725132890

 Hessian of the SCF Energy
            1           2           3           4           5           6
    1   0.6107562   0.0015926  -0.0797559  -0.1581754  -0.1096412   0.0167102
    2   0.0015926   0.6043510   0.0020914  -0.0518431  -0.2320043   0.0084067
    3  -0.0797559   0.0020914   0.1871741   0.0173495   0.0192414  -0.0622803
    4  -0.1581754  -0.0518431   0.0173495   0.5729905   0.0393785  -0.0849230
    5  -0.1096412  -0.2320043   0.0192414   0.0393785   0.5203705  -0.0046573
    6   0.0167102   0.0084067  -0.0622803  -0.0849230  -0.0046573   0.1262264
    7   0.0046026  -0.0002559  -0.0000608  -0.0679235   0.0499077   0.0093565
    8   0.0188067  -0.0396837  -0.0038946   0.0536396  -0.1284487  -0.0102965
    9   0.0000542  -0.0004025   0.0041310   0.0095622  -0.0096120  -0.0233639
   10  -0.0230995  -0.0765351   0.0043274  -0.2907757   0.0310237   0.0433933
   11  -0.0244892   0.0307715   0.0046675  -0.0308412  -0.0959581   0.0054847
   12   0.0048620   0.0142457   0.0033993   0.0428728  -0.0060746  -0.0641361
   13  -0.0031638   0.0044601   0.0012835  -0.0183158  -0.0319934   0.0036516
   14  -0.0002938   0.0016302   0.0000140  -0.0086428  -0.0161778   0.0014717
   15   0.0012533  -0.0008358   0.0033580   0.0037412   0.0057271   0.0019957
   16  -0.0006559   0.0001629   0.0004281  -0.0235009   0.0243230   0.0055626
   17   0.0001718  -0.0634487  -0.0005160   0.0766198   0.0305028  -0.0138546
   18   0.0003753  -0.0005794   0.0015550   0.0058745  -0.0043014   0.0042796
   19   0.0005074   0.0000092  -0.0003753   0.0006504   0.0019770   0.0008458
   20   0.0000064  -0.0010573   0.0000018   0.0011121  -0.0035841  -0.0002736
   21  -0.0003636   0.0000046  -0.0014541   0.0008409  -0.0004270   0.0050173
   22  -0.0235845   0.0760902   0.0056107  -0.0552852  -0.0298742   0.0097319
   23   0.0240269   0.0315789  -0.0042160  -0.0312165  -0.0169205   0.0056289
   24   0.0053547  -0.0136875   0.0030888   0.0096999   0.0054068  -0.0031805
   25  -0.0031223  -0.0045026   0.0011820   0.0007329   0.0001595  -0.0002747
   26   0.0002354   0.0016013  -0.0000269   0.0011135   0.0004166  -0.0001856
   27   0.0012289   0.0008230   0.0033830  -0.0002513  -0.0000297  -0.0006049
   28  -0.1584174   0.0516048   0.0185824   0.0633886   0.0280621  -0.0100141
   29   0.1095239  -0.2302701  -0.0218829  -0.0273879  -0.0610426   0.0043701
   30   0.0190974  -0.0111000  -0.0630425  -0.0104353  -0.0057243   0.0095384
   31   0.0046684   0.0004132  -0.0001098  -0.0013262   0.0017387   0.0009341
   32  -0.0185874  -0.0398577   0.0029769   0.0043690   0.0014792  -0.0008568
   33  -0.0002639  -0.0004410   0.0042232   0.0009456  -0.0003333   0.0034307
   34  -0.2074842  -0.0005785   0.0236568  -0.0197148  -0.0125886   0.0046001
   35  -0.0009252  -0.0756273   0.0010573  -0.0269974   0.0032862   0.0048255
   36   0.0237886   0.0010726  -0.0848373   0.0042529   0.0022063   0.0036453
   37  -0.0299670   0.0007653  -0.0213761  -0.0004189   0.0033404  -0.0008391
   38   0.0002796   0.0035892  -0.0003348   0.0000944  -0.0014435   0.0008862
   39  -0.0001420  -0.0002610   0.0094014   0.0020788   0.0001584  -0.0006302
   40   0.0012505   0.0000169  -0.0006186   0.0001373  -0.0003886  -0.0000278
   41  -0.0001207  -0.0038668  -0.0001465  -0.0007226   0.0005935   0.0000362
   42   0.0013225  -0.0002639   0.0004973  -0.0004776  -0.0000699   0.0001068
   43  -0.0002008   0.0000883  -0.0031736  -0.0002897   0.0001030   0.0004346
   44   0.0001789   0.0072404   0.0003287   0.0010844  -0.0002825  -0.0001179
   45  -0.0038768   0.0003526  -0.0017957   0.0003117  -0.0000025  -0.0002433
   46   0.0001002   0.0000546  -0.0013857  -0.0003404   0.0005414   0.0001182
   47  -0.0000293   0.0000714   0.0000046   0.0000735  -0.0000178  -0.0000547
   48   0.0006211   0.0000208  -0.0005259  -0.0002309   0.0003642   0.0001027
   49   0.0009726   0.0000345  -0.0005653  -0.0003305   0.0005012   0.0001182
   50   0.0000019  -0.0012833   0.0000177  -0.0002056   0.0001375   0.0001849
   51  -0.0000126   0.0000214  -0.0016399  -0.0000196   0.0000416   0.0004477
   52  -0.0000389   0.0000055   0.0000438   0.0000072   0.0000473  -0.0000008
   53  -0.0000045  -0.0007352  -0.0000374  -0.0001000   0.0000696   0.0000184
   54   0.0000004  -0.0000368   0.0001217  -0.0000107  -0.0000006  -0.0000131
   55   0.0018477  -0.0001364   0.0021068  -0.0004514   0.0002293  -0.0003166
   56  -0.0000485   0.0066841   0.0004621   0.0009222  -0.0002987  -0.0005700
   57   0.0014304   0.0005193  -0.0048319   0.0005163  -0.0007300  -0.0000614
   58  -0.0000184  -0.0000608   0.0012538  -0.0002492   0.0002808   0.0000418
   59   0.0000141   0.0000966   0.0000268   0.0000563   0.0001545   0.0000894
   60  -0.0001459   0.0000119  -0.0000807   0.0000665  -0.0000969  -0.0000249
   61  -0.0177475  -0.0013998   0.0313733  -0.0010970   0.0031823   0.0009026
   62  -0.0007848   0.0038335   0.0003397   0.0001239  -0.0013226  -0.0007909
   63   0.0101204   0.0002222  -0.0009766  -0.0020973  -0.0013260  -0.0002440
   64   0.0009683   0.0000072   0.0002205   0.0002808  -0.0003034  -0.0000021
   65   0.0000679  -0.0036180  -0.0001758  -0.0006371   0.0004971   0.0002546
   66  -0.0016537  -0.0001892   0.0011343   0.0003382   0.0002403  -0.0000129
            7           8           9          10          11          12
    1   0.0046026   0.0188067   0.0000542  -0.0230995  -0.0244892   0.0048620
    2  -0.0002559  -0.0396837  -0.0004025  -0.0765351   0.0307715   0.0142457
    3  -0.0000608  -0.0038946   0.0041310   0.0043274   0.0046675   0.0033993
    4  -0.0679235   0.0536396   0.0095622  -0.2907757  -0.0308412   0.0428728
    5   0.0499077  -0.1284487  -0.0096120   0.0310237  -0.0959581  -0.0060746
    6   0.0093565  -0.0102965  -0.0233639   0.0433933   0.0054847  -0.0641361
    7   0.0932804  -0.0773079  -0.0162030  -0.0183973   0.0337562   0.0042575
    8  -0.0773079   0.1873007   0.0154173   0.0101890  -0.0185420  -0.0020815
    9  -0.0162030   0.0154173   0.0139310   0.0039539  -0.0063884   0.0020998
   10  -0.0183973   0.0101890   0.0039539   0.5762018  -0.0564927  -0.0862134
   11   0.0337562  -0.0185420  -0.0063884  -0.0564927   0.5526605   0.0145956
   12   0.0042575  -0.0020815   0.0020998  -0.0862134   0.0145956   0.1267212
   13  -0.0061870  -0.0031319   0.0009678  -0.0697566  -0.0513795   0.0085574
   14   0.0031928   0.0033377  -0.0005724  -0.0549433  -0.1277605   0.0088656
   15   0.0010370   0.0006379  -0.0010348   0.0086031   0.0082228  -0.0232926
   16  -0.0039432   0.0006813   0.0014176  -0.1732052   0.1322766   0.0223460
   17  -0.0042478   0.0024935   0.0007643   0.0666730  -0.2632625  -0.0140547
   18   0.0013815  -0.0001285   0.0034182   0.0219566  -0.0262622  -0.0606447
   19  -0.0001665   0.0000577   0.0000664  -0.0103453  -0.0020946   0.0025154
   20   0.0014395  -0.0006784  -0.0002737   0.0269251   0.0022599  -0.0050104
   21   0.0000770  -0.0000215   0.0001806   0.0026991   0.0003409   0.0026751
   22   0.0009944   0.0001876  -0.0002854   0.0633747  -0.0285431  -0.0108235
   23   0.0001980   0.0001034  -0.0000228   0.0292595  -0.0619049  -0.0058171
   24  -0.0002721  -0.0000319  -0.0004917  -0.0103862   0.0046522   0.0077250
   25  -0.0004827   0.0009802   0.0000540  -0.0002950  -0.0017813   0.0008465
   26   0.0009875  -0.0014738  -0.0001974  -0.0046135   0.0016267   0.0008258
   27   0.0000461  -0.0001844  -0.0002764   0.0008213   0.0003002   0.0041507
   28  -0.0013064  -0.0044082   0.0008654  -0.0555785   0.0309029   0.0102732
   29  -0.0017653   0.0014371   0.0003124   0.0295977  -0.0164986  -0.0055966
   30   0.0008535   0.0007592   0.0034665   0.0103531  -0.0058397  -0.0033829
   31   0.0004356   0.0000452  -0.0000448   0.0009892  -0.0001814  -0.0002923
   32  -0.0000342  -0.0020090  -0.0000125  -0.0001693   0.0001046   0.0000312
   33  -0.0000443  -0.0000209   0.0001960  -0.0003044   0.0000497  -0.0004884
   34  -0.0023253   0.0024957  -0.0001677   0.0009061  -0.0013947   0.0008729
   35  -0.0037395  -0.0025608   0.0005321  -0.0012157  -0.0037052   0.0001772
   36  -0.0001195  -0.0004744  -0.0023168   0.0008597   0.0001420   0.0053656
   37   0.0001435  -0.0011254  -0.0008872   0.0002378   0.0002709   0.0008505
   38  -0.0015263  -0.0006082  -0.0003128   0.0003446   0.0000148   0.0001802
   39   0.0000682   0.0004920   0.0001879  -0.0003109  -0.0000153  -0.0003564
   40  -0.0000724   0.0001217  -0.0000272  -0.0001550  -0.0000986   0.0000659
   41   0.0002583  -0.0001220   0.0000609  -0.0000575  -0.0001089   0.0000877
   42   0.0000502  -0.0000833   0.0000515  -0.0000966  -0.0001638  -0.0000348
   43   0.0006105   0.0002933   0.0002890  -0.0003400  -0.0003376   0.0001936
   44  -0.0000277   0.0000269  -0.0000377  -0.0000285   0.0002031  -0.0000441
   45   0.0000222  -0.0001667  -0.0003163  -0.0002734  -0.0002759   0.0002306
   46   0.0000316  -0.0002348  -0.0000595   0.0002625   0.0002431  -0.0000022
   47  -0.0000070  -0.0000234   0.0000069  -0.0000412   0.0000079  -0.0000289
   48  -0.0000257  -0.0001663  -0.0000098   0.0002257   0.0002300  -0.0000779
   49  -0.0001449  -0.0002903   0.0000700   0.0002129   0.0000113  -0.0000293
   50   0.0001949   0.0001218  -0.0000762   0.0000136  -0.0000294  -0.0001077
   51   0.0001310   0.0000613   0.0003141   0.0000827   0.0000625  -0.0000181
   52   0.0000030  -0.0000148   0.0000011   0.0000236   0.0000277  -0.0000106
   53   0.0000003  -0.0000471   0.0000010   0.0000063  -0.0000199  -0.0000072
   54   0.0000028  -0.0000013   0.0000103   0.0000021  -0.0000015   0.0000322
   55   0.0002310   0.0001056  -0.0004682  -0.0001677  -0.0000547  -0.0000147
   56   0.0000643   0.0000584   0.0000945   0.0000297   0.0001994   0.0002516
   57  -0.0002742   0.0003240  -0.0001300  -0.0000128   0.0000123   0.0002624
   58   0.0000736  -0.0001174   0.0000078   0.0000456   0.0000364  -0.0000930
   59   0.0000106  -0.0001425  -0.0000199  -0.0000152   0.0000204   0.0000161
   60  -0.0000020   0.0000307  -0.0000050  -0.0000215  -0.0000127   0.0000009
   61   0.0005878  -0.0011018   0.0007782  -0.0000275   0.0001939  -0.0010228
   62  -0.0012725  -0.0003444   0.0008134   0.0001564   0.0000191  -0.0003975
   63  -0.0003018  -0.0001935  -0.0000246   0.0002581   0.0000266  -0.0001480
   64  -0.0000442   0.0001277   0.0000562  -0.0001053  -0.0000430  -0.0000149
   65   0.0001756  -0.0001968  -0.0000750  -0.0000985  -0.0001068  -0.0000543
   66   0.0000210   0.0000230  -0.0000172   0.0000806   0.0001758  -0.0000790
           13          14          15          16          17          18
    1  -0.0031638  -0.0002938   0.0012533  -0.0006559   0.0001718   0.0003753
    2   0.0044601   0.0016302  -0.0008358   0.0001629  -0.0634487  -0.0005794
    3   0.0012835   0.0000140   0.0033580   0.0004281  -0.0005160   0.0015550
    4  -0.0183158  -0.0086428   0.0037412  -0.0235009   0.0766198   0.0058745
    5  -0.0319934  -0.0161778   0.0057271   0.0243230   0.0305028  -0.0043014
    6   0.0036516   0.0014717   0.0019957   0.0055626  -0.0138546   0.0042796
    7  -0.0061870   0.0031928   0.0010370  -0.0039432  -0.0042478   0.0013815
    8  -0.0031319   0.0033377   0.0006379   0.0006813   0.0024935  -0.0001285
    9   0.0009678  -0.0005724  -0.0010348   0.0014176   0.0007643   0.0034182
   10  -0.0697566  -0.0549433   0.0086031  -0.1732052   0.0666730   0.0219566
   11  -0.0513795  -0.1277605   0.0082228   0.1322766  -0.2632625  -0.0262622
   12   0.0085574   0.0088656  -0.0232926   0.0223460  -0.0140547  -0.0606447
   13   0.0917283   0.0821289  -0.0144309   0.0047826  -0.0000273  -0.0000893
   14   0.0821289   0.1833455  -0.0133976  -0.0229310  -0.0431380   0.0039027
   15  -0.0144309  -0.0133976   0.0136747  -0.0002542  -0.0003417   0.0043567
   16   0.0047826  -0.0229310  -0.0002542   0.7283717   0.0013811  -0.1118213
   17  -0.0000273  -0.0431380  -0.0003417   0.0013811   0.6662250   0.0039881
   18  -0.0000893   0.0039027   0.0043567  -0.1118213   0.0039881   0.1402943
   19   0.0010821  -0.0011622  -0.0006648  -0.3365434  -0.0013270   0.0557320
   20   0.0008815   0.0004172  -0.0001280  -0.0013428  -0.0529262   0.0001013
   21  -0.0006537   0.0002159  -0.0025998   0.0558350   0.0001201  -0.0442060
   22  -0.0003263   0.0045961   0.0008749  -0.1722268  -0.0666484   0.0208499
   23   0.0017526   0.0016718  -0.0003596  -0.1322234  -0.2652068   0.0230792
   24   0.0008718  -0.0008636   0.0041424   0.0200556   0.0107383  -0.0599868
   25   0.0001835   0.0001039  -0.0000051   0.0046999   0.0002614  -0.0000749
   26  -0.0000972  -0.0017255   0.0000034   0.0231773  -0.0428578  -0.0046980
   27  -0.0000058  -0.0000339   0.0001507   0.0001389  -0.0003946   0.0042845
   28   0.0007458  -0.0011080  -0.0002562  -0.0230127  -0.0770258   0.0044962
   29  -0.0001523   0.0004161   0.0000350  -0.0247458   0.0296852   0.0047729
   30  -0.0002597   0.0002321  -0.0006170   0.0049905   0.0143536   0.0046292
   31  -0.0004751  -0.0009868   0.0000299  -0.0039814   0.0041902   0.0014488
   32  -0.0009752  -0.0014881   0.0001720  -0.0007487   0.0025325   0.0001207
   33   0.0000321   0.0001682  -0.0002655   0.0014070  -0.0007982   0.0034066
   34   0.0003365   0.0007451  -0.0000445   0.0000747   0.0000115  -0.0002879
   35  -0.0013425  -0.0005137   0.0002394  -0.0000052  -0.0008398   0.0000073
   36  -0.0000408  -0.0001194   0.0001243  -0.0002260   0.0000140  -0.0013390
   37  -0.0002257  -0.0002749   0.0001211  -0.0003672  -0.0000204  -0.0001192
   38  -0.0001479   0.0000415  -0.0000274  -0.0000527   0.0001585  -0.0000301
   39   0.0002274   0.0001868  -0.0000319   0.0004900   0.0000108   0.0000257
   40   0.0000427   0.0000633  -0.0000067   0.0000508  -0.0000110  -0.0000331
   41  -0.0000653  -0.0000946   0.0000058  -0.0000025  -0.0000709   0.0000059
   42   0.0000204   0.0000409  -0.0000097   0.0000407  -0.0000116  -0.0000185
   43   0.0002546   0.0002474  -0.0000926   0.0001731   0.0000179  -0.0001005
   44   0.0001645   0.0000289  -0.0000633   0.0000141   0.0000887   0.0000394
   45   0.0003084   0.0003070  -0.0000393   0.0001004  -0.0000124  -0.0001017
   46  -0.0002088  -0.0002320   0.0000474  -0.0002107  -0.0000024   0.0000299
   47   0.0000124   0.0000206   0.0000087   0.0000059  -0.0000270  -0.0000039
   48  -0.0002043  -0.0002148   0.0000477  -0.0001727  -0.0000023   0.0000632
   49  -0.0001826  -0.0001672   0.0000256  -0.0000961   0.0000036   0.0000248
   50  -0.0000715   0.0000066   0.0000255  -0.0000033  -0.0000690  -0.0000327
   51  -0.0000679  -0.0000637  -0.0000327  -0.0000394   0.0000098   0.0000404
   52  -0.0000138  -0.0000172   0.0000024  -0.0000144  -0.0000005   0.0000089
   53  -0.0000144  -0.0000226   0.0000014   0.0000017   0.0000026   0.0000045
   54   0.0000009   0.0000002  -0.0000048  -0.0000062  -0.0000006  -0.0000374
   55   0.0000635   0.0000388   0.0000283   0.0000690  -0.0000139   0.0000174
   56   0.0001767   0.0000545  -0.0000259  -0.0000128   0.0001060   0.0000463
   57   0.0000324   0.0000358   0.0000023   0.0001556   0.0000004  -0.0001180
   58  -0.0000549  -0.0000622   0.0000091  -0.0000793  -0.0000009   0.0000342
   59  -0.0000105  -0.0000113  -0.0000075  -0.0000049  -0.0000483  -0.0000046
   60   0.0000257   0.0000250  -0.0000012   0.0000160  -0.0000016   0.0000019
   61  -0.0003446  -0.0003389  -0.0000087  -0.0004370  -0.0000045   0.0003105
   62  -0.0001040   0.0000536   0.0000931   0.0000474   0.0001683  -0.0000301
   63  -0.0001983  -0.0001397   0.0000744  -0.0004168   0.0000002   0.0000903
   64   0.0000343   0.0000445  -0.0000093   0.0000502   0.0000077  -0.0000087
   65  -0.0000643  -0.0000915   0.0000146   0.0000041  -0.0000596   0.0000021
   66  -0.0000287  -0.0000609   0.0000021  -0.0000466  -0.0000149   0.0000071
           19          20          21          22          23          24
    1   0.0005074   0.0000064  -0.0003636  -0.0235845   0.0240269   0.0053547
    2   0.0000092  -0.0010573   0.0000046   0.0760902   0.0315789  -0.0136875
    3  -0.0003753   0.0000018  -0.0014541   0.0056107  -0.0042160   0.0030888
    4   0.0006504   0.0011121   0.0008409  -0.0552852  -0.0312165   0.0096999
    5   0.0019770  -0.0035841  -0.0004270  -0.0298742  -0.0169205   0.0054068
    6   0.0008458  -0.0002736   0.0050173   0.0097319   0.0056289  -0.0031805
    7  -0.0001665   0.0014395   0.0000770   0.0009944   0.0001980  -0.0002721
    8   0.0000577  -0.0006784  -0.0000215   0.0001876   0.0001034  -0.0000319
    9   0.0000664  -0.0002737   0.0001806  -0.0002854  -0.0000228  -0.0004917
   10  -0.0103453   0.0269251   0.0026991   0.0633747   0.0292595  -0.0103862
   11  -0.0020946   0.0022599   0.0003409  -0.0285431  -0.0619049   0.0046522
   12   0.0025154  -0.0050104   0.0026751  -0.0108235  -0.0058171   0.0077250
   13   0.0010821   0.0008815  -0.0006537  -0.0003263   0.0017526   0.0008718
   14  -0.0011622   0.0004172   0.0002159   0.0045961   0.0016718  -0.0008636
   15  -0.0006648  -0.0001280  -0.0025998   0.0008749  -0.0003596   0.0041424
   16  -0.3365434  -0.0013428   0.0558350  -0.1722268  -0.1322234   0.0200556
   17  -0.0013270  -0.0529262   0.0001201  -0.0666484  -0.2652068   0.0107383
   18   0.0557320   0.0001013  -0.0442060   0.0208499   0.0230792  -0.0599868
   19   0.3533730   0.0014228  -0.0609188  -0.0101802   0.0019820   0.0025142
   20   0.0014228   0.0573066  -0.0000031  -0.0270415   0.0020555   0.0050140
   21  -0.0609188  -0.0000031   0.0347545   0.0022318  -0.0003660   0.0027465
   22  -0.0101802  -0.0270415   0.0022318   0.5751240   0.0583322  -0.0848454
   23   0.0019820   0.0020555  -0.0003660   0.0583322   0.5531016  -0.0077283
   24   0.0025142   0.0050140   0.0027465  -0.0848454  -0.0077283   0.1258340
   25   0.0010860  -0.0008548  -0.0006653  -0.0697886   0.0511552   0.0094027
   26   0.0011593   0.0004419  -0.0001571   0.0547262  -0.1262052  -0.0106438
   27  -0.0006420   0.0001844  -0.0026027   0.0094629  -0.0100199  -0.0231795
   28   0.0006692  -0.0011069   0.0008103  -0.2908195   0.0293614   0.0432618
   29  -0.0019691  -0.0036111   0.0002921  -0.0325091  -0.0959430   0.0057031
   30   0.0008147   0.0001344   0.0050330   0.0426323  -0.0059006  -0.0641319
   31  -0.0001566  -0.0014406   0.0000571  -0.0181796  -0.0338290   0.0035476
   32  -0.0000549  -0.0006901   0.0000021  -0.0102468  -0.0188510   0.0016889
   33   0.0000654   0.0002564   0.0001853   0.0037581   0.0060018   0.0022686
   34  -0.0000533  -0.0000011   0.0000647   0.0008682   0.0014459   0.0008649
   35  -0.0000010   0.0000758  -0.0000085   0.0012356  -0.0036868  -0.0003364
   36   0.0000604  -0.0000015   0.0002825   0.0008256  -0.0002741   0.0053636
   37   0.0000430  -0.0000005   0.0000510   0.0002637  -0.0002285   0.0008596
   38   0.0000030  -0.0000049   0.0000057  -0.0002234   0.0000063  -0.0001027
   39  -0.0000214   0.0000008  -0.0000389  -0.0003384   0.0000013  -0.0003628
   40  -0.0000070  -0.0000006  -0.0000007  -0.0001296   0.0001094   0.0000542
   41   0.0000014  -0.0000124   0.0000007   0.0000689  -0.0001177  -0.0000905
   42  -0.0000007  -0.0000015   0.0000049  -0.0000749   0.0001526  -0.0000460
   43   0.0000018  -0.0000010   0.0000098  -0.0003767   0.0003112   0.0001995
   44  -0.0000020   0.0000236  -0.0000035   0.0000119   0.0002077  -0.0000717
   45   0.0000082   0.0000014   0.0000300  -0.0002268   0.0003124   0.0002407
   46   0.0000103  -0.0000001  -0.0000011   0.0002662  -0.0002384   0.0000017
   47  -0.0000001  -0.0000049   0.0000003   0.0000254   0.0000211   0.0000423
   48   0.0000042  -0.0000006  -0.0000127   0.0002275  -0.0002274  -0.0000714
   49   0.0000035   0.0000002  -0.0000002   0.0002007  -0.0000052  -0.0000490
   50  -0.0000006  -0.0000013   0.0000014   0.0000035  -0.0000209   0.0001793
   51   0.0000009  -0.0000004  -0.0000015   0.0000470  -0.0000774   0.0000085
   52   0.0000014   0.0000001  -0.0000012   0.0000246  -0.0000269  -0.0000093
   53   0.0000001  -0.0000041   0.0000000  -0.0000077  -0.0000192   0.0000020
   54  -0.0000006  -0.0000003  -0.0000007   0.0000048  -0.0000002   0.0000338
   55   0.0000045   0.0000010   0.0000025  -0.0001377   0.0000623  -0.0000399
   56   0.0000024  -0.0000012  -0.0000046  -0.0000486   0.0001768  -0.0003797
   57  -0.0000108  -0.0000008   0.0000282  -0.0000054   0.0000191   0.0002068
   58   0.0000036   0.0000001  -0.0000008   0.0000489  -0.0000372  -0.0000903
   59   0.0000001   0.0000002   0.0000003   0.0000251   0.0000153  -0.0000085
   60  -0.0000012  -0.0000000  -0.0000024  -0.0000218   0.0000134  -0.0000002
   61   0.0000215   0.0000010  -0.0000783  -0.0000075  -0.0002309  -0.0009805
   62  -0.0000023   0.0000069   0.0000060  -0.0002537   0.0000238   0.0004564
   63   0.0000040   0.0000008  -0.0000205   0.0002448  -0.0000211  -0.0001297
   64  -0.0000052   0.0000001   0.0000047  -0.0001272   0.0000364  -0.0000166
   65  -0.0000010  -0.0000117   0.0000011   0.0000904  -0.0000948   0.0000623
   66   0.0000040  -0.0000013   0.0000013   0.0001228  -0.0001778  -0.0000812
           25          26          27          28          29          30
    1  -0.0031223   0.0002354   0.0012289  -0.1584174   0.1095239   0.0190974
    2  -0.0045026   0.0016013   0.0008230   0.0516048  -0.2302701  -0.0111000
    3   0.0011820  -0.0000269   0.0033830   0.0185824  -0.0218829  -0.0630425
    4   0.0007329   0.0011135  -0.0002513   0.0633886  -0.0273879  -0.0104353
    5   0.0001595   0.0004166  -0.0000297   0.0280621  -0.0610426  -0.0057243
    6  -0.0002747  -0.0001856  -0.0006049  -0.0100141   0.0043701   0.0095384
    7  -0.0004827   0.0009875   0.0000461  -0.0013064  -0.0017653   0.0008535
    8   0.0009802  -0.0014738  -0.0001844  -0.0044082   0.0014371   0.0007592
    9   0.0000540  -0.0001974  -0.0002764   0.0008654   0.0003124   0.0034665
   10  -0.0002950  -0.0046135   0.0008213  -0.0555785   0.0295977   0.0103531
   11  -0.0017813   0.0016267   0.0003002   0.0309029  -0.0164986  -0.0058397
   12   0.0008465   0.0008258   0.0041507   0.0102732  -0.0055966  -0.0033829
   13   0.0001835  -0.0000972  -0.0000058   0.0007458  -0.0001523  -0.0002597
   14   0.0001039  -0.0017255  -0.0000339  -0.0011080   0.0004161   0.0002321
   15  -0.0000051   0.0000034   0.0001507  -0.0002562   0.0000350  -0.0006170
   16   0.0046999   0.0231773   0.0001389  -0.0230127  -0.0247458   0.0049905
   17   0.0002614  -0.0428578  -0.0003946  -0.0770258   0.0296852   0.0143536
   18  -0.0000749  -0.0046980   0.0042845   0.0044962   0.0047729   0.0046292
   19   0.0010860   0.0011593  -0.0006420   0.0006692  -0.0019691   0.0008147
   20  -0.0008548   0.0004419   0.0001844  -0.0011069  -0.0036111   0.0001344
   21  -0.0006653  -0.0001571  -0.0026027   0.0008103   0.0002921   0.0050330
   22  -0.0697886   0.0547262   0.0094629  -0.2908195  -0.0325091   0.0426323
   23   0.0511552  -0.1262052  -0.0100199   0.0293614  -0.0959430  -0.0059006
   24   0.0094027  -0.0106438  -0.0231795   0.0432618   0.0057031  -0.0641319
   25   0.0920130  -0.0820005  -0.0157870  -0.0184988   0.0319251   0.0042105
   26  -0.0820005   0.1812295   0.0162040   0.0085887  -0.0158896  -0.0017569
   27  -0.0157870   0.0162040   0.0137216   0.0039185  -0.0060198   0.0018836
   28  -0.0184988   0.0085887   0.0039185   0.5739420  -0.0372387  -0.0853157
   29   0.0319251  -0.0158896  -0.0060198  -0.0372387   0.5198704   0.0114303
   30   0.0042105  -0.0017569   0.0018836  -0.0853157   0.0114303   0.1268479
   31  -0.0062096  -0.0032368   0.0009762  -0.0679568  -0.0502070   0.0082652
   32   0.0030932   0.0033422  -0.0005435  -0.0538608  -0.1297677   0.0081997
   33   0.0010170   0.0006407  -0.0010309   0.0082913   0.0074519  -0.0233695
   34   0.0003125  -0.0007315  -0.0000351  -0.0204366   0.0124751   0.0043642
   35   0.0013475  -0.0005092  -0.0002492   0.0268967   0.0037281  -0.0049141
   36  -0.0000343   0.0001129   0.0001186   0.0047186  -0.0021800   0.0037023
   37  -0.0002287   0.0002798   0.0001225  -0.0005963  -0.0034163  -0.0007202
   38   0.0001332   0.0000516   0.0000152  -0.0003060  -0.0012787  -0.0008444
   39   0.0002462  -0.0001800  -0.0000360   0.0021286  -0.0002799  -0.0006678
   40   0.0000408  -0.0000647  -0.0000053   0.0000856   0.0003908  -0.0000490
   41   0.0000702  -0.0000916  -0.0000078   0.0007427   0.0005183  -0.0000014
   42   0.0000255  -0.0000510  -0.0000103  -0.0004064   0.0001588   0.0000927
   43   0.0002482  -0.0002499  -0.0000941  -0.0002101  -0.0000662   0.0003602
   44  -0.0001867   0.0000420   0.0000798  -0.0010918  -0.0002533   0.0001791
   45   0.0002970  -0.0002940  -0.0000397   0.0001372  -0.0000527  -0.0001732
   46  -0.0002097   0.0002278   0.0000507  -0.0003541  -0.0005342   0.0000964
   47  -0.0000017   0.0000090  -0.0000125  -0.0000619  -0.0000014   0.0000434
   48  -0.0002032   0.0002094   0.0000497  -0.0002322  -0.0003431   0.0000779
   49  -0.0001865   0.0001656   0.0000289  -0.0003088  -0.0005180   0.0001660
   50   0.0000736   0.0000065  -0.0000279   0.0001927   0.0001269  -0.0002623
   51  -0.0000708   0.0000558  -0.0000332   0.0000918   0.0000155   0.0003983
   52  -0.0000141   0.0000173   0.0000028   0.0000061  -0.0000472  -0.0000051
   53   0.0000137  -0.0000219  -0.0000022   0.0001030   0.0000719  -0.0000129
   54   0.0000017  -0.0000027  -0.0000051   0.0000027   0.0000132  -0.0000154
   55   0.0000771  -0.0000284   0.0000288  -0.0005667  -0.0002970  -0.0003742
   56  -0.0001715   0.0000536   0.0000391  -0.0009541  -0.0004191   0.0006222
   57   0.0000152  -0.0000312   0.0000066   0.0003527   0.0007059   0.0000187
   58  -0.0000544   0.0000627   0.0000096  -0.0002357  -0.0002882   0.0000346
   59   0.0000084  -0.0000076   0.0000051  -0.0000703   0.0001471  -0.0000920
   60   0.0000274  -0.0000264  -0.0000014   0.0000601   0.0001135  -0.0000286
   61  -0.0003400   0.0003253  -0.0000061  -0.0008031  -0.0030794   0.0008983
   62   0.0001120   0.0000536  -0.0001101   0.0001164  -0.0016230   0.0007793
   63  -0.0001863   0.0001484   0.0000697  -0.0021961   0.0011233  -0.0001975
   64   0.0000354  -0.0000442  -0.0000090   0.0002687   0.0003146   0.0000238
   65   0.0000614  -0.0000921  -0.0000152   0.0006688   0.0006034  -0.0002836
   66  -0.0000240   0.0000503   0.0000013   0.0004273  -0.0001396  -0.0000561
           31          32          33          34          35          36
    1   0.0046684  -0.0185874  -0.0002639  -0.2074842  -0.0009252   0.0237886
    2   0.0004132  -0.0398577  -0.0004410  -0.0005785  -0.0756273   0.0010726
    3  -0.0001098   0.0029769   0.0042232   0.0236568   0.0010573  -0.0848373
    4  -0.0013262   0.0043690   0.0009456  -0.0197148  -0.0269974   0.0042529
    5   0.0017387   0.0014792  -0.0003333  -0.0125886   0.0032862   0.0022063
    6   0.0009341  -0.0008568   0.0034307   0.0046001   0.0048255   0.0036453
    7   0.0004356  -0.0000342  -0.0000443  -0.0023253  -0.0037395  -0.0001195
    8   0.0000452  -0.0020090  -0.0000209   0.0024957  -0.0025608  -0.0004744
    9  -0.0000448  -0.0000125   0.0001960  -0.0001677   0.0005321  -0.0023168
   10   0.0009892  -0.0001693  -0.0003044   0.0009061  -0.0012157   0.0008597
   11  -0.0001814   0.0001046   0.0000497  -0.0013947  -0.0037052   0.0001420
   12  -0.0002923   0.0000312  -0.0004884   0.0008729   0.0001772   0.0053656
   13  -0.0004751  -0.0009752   0.0000321   0.0003365  -0.0013425  -0.0000408
   14  -0.0009868  -0.0014881   0.0001682   0.0007451  -0.0005137  -0.0001194
   15   0.0000299   0.0001720  -0.0002655  -0.0000445   0.0002394   0.0001243
   16  -0.0039814  -0.0007487   0.0014070   0.0000747  -0.0000052  -0.0002260
   17   0.0041902   0.0025325  -0.0007982   0.0000115  -0.0008398   0.0000140
   18   0.0014488   0.0001207   0.0034066  -0.0002879   0.0000073  -0.0013390
   19  -0.0001566  -0.0000549   0.0000654  -0.0000533  -0.0000010   0.0000604
   20  -0.0014406  -0.0006901   0.0002564  -0.0000011   0.0000758  -0.0000015
   21   0.0000571   0.0000021   0.0001853   0.0000647  -0.0000085   0.0002825
   22  -0.0181796  -0.0102468   0.0037581   0.0008682   0.0012356   0.0008256
   23  -0.0338290  -0.0188510   0.0060018   0.0014459  -0.0036868  -0.0002741
   24   0.0035476   0.0016889   0.0022686   0.0008649  -0.0003364   0.0053636
   25  -0.0062096   0.0030932   0.0010170   0.0003125   0.0013475  -0.0000343
   26  -0.0032368   0.0033422   0.0006407  -0.0007315  -0.0005092   0.0001129
   27   0.0009762  -0.0005435  -0.0010309  -0.0000351  -0.0002492   0.0001186
   28  -0.0679568  -0.0538608   0.0082913  -0.0204366   0.0268967   0.0047186
   29  -0.0502070  -0.1297677   0.0074519   0.0124751   0.0037281  -0.0021800
   30   0.0082652   0.0081997  -0.0233695   0.0043642  -0.0049141   0.0037023
   31   0.0931728   0.0773733  -0.0146323  -0.0024175   0.0038364  -0.0000647
   32   0.0773733   0.1893066  -0.0118206  -0.0024070  -0.0027882   0.0005795
   33  -0.0146323  -0.0118206   0.0137541  -0.0000459  -0.0006702  -0.0023104
   34  -0.0024175  -0.0024070  -0.0000459   0.6299873   0.0008293   0.0002056
   35   0.0038364  -0.0027882  -0.0006702   0.0008293   0.1814107  -0.0199274
   36  -0.0000647   0.0005795  -0.0023104   0.0002056  -0.0199274   0.6403744
   37   0.0003362   0.0009381  -0.0009098  -0.1958508   0.0020664  -0.0611448
   38   0.0014029  -0.0004419   0.0002740   0.0041208  -0.0604401   0.0070948
   39   0.0002111  -0.0004953   0.0001535  -0.1265899   0.0068439  -0.2390329
   40  -0.0000821  -0.0001083  -0.0000393   0.0096188   0.0008173  -0.0194653
   41  -0.0001684  -0.0001967  -0.0000163  -0.0004034   0.0031704   0.0004733
   42   0.0000002   0.0000569   0.0000286   0.0091022   0.0008473  -0.0165184
   43   0.0004372  -0.0001175   0.0003240  -0.0462448   0.0023619  -0.0716832
   44  -0.0000174   0.0000209   0.0000751   0.0002181   0.0059350  -0.0021917
   45   0.0001168   0.0000640  -0.0003322  -0.0128836  -0.0016605   0.0510855
   46   0.0000313   0.0002208  -0.0000526  -0.0020805  -0.0002989   0.0061222
   47   0.0000118  -0.0000384  -0.0000110  -0.0000730   0.0048981   0.0001681
   48  -0.0000313   0.0001449   0.0000029   0.0005309   0.0001300   0.0016777
   49  -0.0001655   0.0003233   0.0000717  -0.0011307   0.0004059  -0.0109680
   50  -0.0002200   0.0001365   0.0000586   0.0004932  -0.0051897   0.0025170
   51  -0.0000510   0.0001122   0.0003621  -0.0110159   0.0023744  -0.0681596
   52   0.0000014   0.0000157   0.0000019   0.0005996   0.0000252  -0.0003006
   53   0.0000006  -0.0000498   0.0000004   0.0000366  -0.0009741  -0.0000182
   54  -0.0000021  -0.0000053   0.0000111  -0.0004153   0.0000061  -0.0011858
   55   0.0004555  -0.0003016  -0.0005260  -0.0083453  -0.0035151   0.0862396
   56   0.0000255   0.0000967  -0.0001292  -0.0015570   0.0075961   0.0003890
   57  -0.0002369  -0.0003946  -0.0001632   0.0369181   0.0000358   0.0125538
   58   0.0000777   0.0001213   0.0000067  -0.0053731  -0.0000836   0.0004864
   59  -0.0000099  -0.0001364   0.0000199  -0.0001037   0.0067462   0.0002123
   60  -0.0000011  -0.0000472  -0.0000032   0.0005484   0.0002099   0.0019513
   61   0.0003698   0.0013135   0.0008635  -0.1404101  -0.0013610   0.0263198
   62   0.0015220  -0.0005455  -0.0009096  -0.0038879  -0.0628261   0.0092391
   63  -0.0000800   0.0000785  -0.0000888   0.0893475   0.0097195  -0.2926364
   64  -0.0000238  -0.0001552   0.0000348   0.0091711  -0.0003376   0.0101623
   65  -0.0002623  -0.0001577   0.0001536   0.0008619   0.0028125   0.0009647
   66  -0.0000395  -0.0000516   0.0000303  -0.0195970   0.0007598  -0.0179096
           37          38          39          40          41          42
    1  -0.0299670   0.0002796  -0.0001420   0.0012505  -0.0001207   0.0013225
    2   0.0007653   0.0035892  -0.0002610   0.0000169  -0.0038668  -0.0002639
    3  -0.0213761  -0.0003348   0.0094014  -0.0006186  -0.0001465   0.0004973
    4  -0.0004189   0.0000944   0.0020788   0.0001373  -0.0007226  -0.0004776
    5   0.0033404  -0.0014435   0.0001584  -0.0003886   0.0005935  -0.0000699
    6  -0.0008391   0.0008862  -0.0006302  -0.0000278   0.0000362   0.0001068
    7   0.0001435  -0.0015263   0.0000682  -0.0000724   0.0002583   0.0000502
    8  -0.0011254  -0.0006082   0.0004920   0.0001217  -0.0001220  -0.0000833
    9  -0.0008872  -0.0003128   0.0001879  -0.0000272   0.0000609   0.0000515
   10   0.0002378   0.0003446  -0.0003109  -0.0001550  -0.0000575  -0.0000966
   11   0.0002709   0.0000148  -0.0000153  -0.0000986  -0.0001089  -0.0001638
   12   0.0008505   0.0001802  -0.0003564   0.0000659   0.0000877  -0.0000348
   13  -0.0002257  -0.0001479   0.0002274   0.0000427  -0.0000653   0.0000204
   14  -0.0002749   0.0000415   0.0001868   0.0000633  -0.0000946   0.0000409
   15   0.0001211  -0.0000274  -0.0000319  -0.0000067   0.0000058  -0.0000097
   16  -0.0003672  -0.0000527   0.0004900   0.0000508  -0.0000025   0.0000407
   17  -0.0000204   0.0001585   0.0000108  -0.0000110  -0.0000709  -0.0000116
   18  -0.0001192  -0.0000301   0.0000257  -0.0000331   0.0000059  -0.0000185
   19   0.0000430   0.0000030  -0.0000214  -0.0000070   0.0000014  -0.0000007
   20  -0.0000005  -0.0000049   0.0000008  -0.0000006  -0.0000124  -0.0000015
   21   0.0000510   0.0000057  -0.0000389  -0.0000007   0.0000007   0.0000049
   22   0.0002637  -0.0002234  -0.0003384  -0.0001296   0.0000689  -0.0000749
   23  -0.0002285   0.0000063   0.0000013   0.0001094  -0.0001177   0.0001526
   24   0.0008596  -0.0001027  -0.0003628   0.0000542  -0.0000905  -0.0000460
   25  -0.0002287   0.0001332   0.0002462   0.0000408   0.0000702   0.0000255
   26   0.0002798   0.0000516  -0.0001800  -0.0000647  -0.0000916  -0.0000510
   27   0.0001225   0.0000152  -0.0000360  -0.0000053  -0.0000078  -0.0000103
   28  -0.0005963  -0.0003060   0.0021286   0.0000856   0.0007427  -0.0004064
   29  -0.0034163  -0.0012787  -0.0002799   0.0003908   0.0005183   0.0001588
   30  -0.0007202  -0.0008444  -0.0006678  -0.0000490  -0.0000014   0.0000927
   31   0.0003362   0.0014029   0.0002111  -0.0000821  -0.0001684   0.0000002
   32   0.0009381  -0.0004419  -0.0004953  -0.0001083  -0.0001967   0.0000569
   33  -0.0009098   0.0002740   0.0001535  -0.0000393  -0.0000163   0.0000286
   34  -0.1958508   0.0041208  -0.1265899   0.0096188  -0.0004034   0.0091022
   35   0.0020664  -0.0604401   0.0068439   0.0008173   0.0031704   0.0008473
   36  -0.0611448   0.0070948  -0.2390329  -0.0194653   0.0004733  -0.0165184
   37   0.6619219   0.0052572  -0.0348654  -0.0885555  -0.0042604   0.0909545
   38   0.0052572   0.1306745  -0.0258954  -0.0041269  -0.0355230   0.0124440
   39  -0.0348654  -0.0258954   0.7318222   0.0890004   0.0124609  -0.3093812
   40  -0.0885555  -0.0041269   0.0890004   0.0919278   0.0045758  -0.0950212
   41  -0.0042604  -0.0355230   0.0124609   0.0045758   0.0246583  -0.0135893
   42   0.0909545   0.0124440  -0.3093812  -0.0950212  -0.0135893   0.3269270
   43  -0.3102098  -0.0056500   0.0855430  -0.0063509   0.0000148  -0.0015323
   44  -0.0028014  -0.0636700   0.0031080  -0.0012939   0.0026980   0.0002178
   45   0.0203538   0.0028928  -0.1255997   0.0294037   0.0004321  -0.0027598
   46  -0.0282273   0.0011983  -0.0358392   0.0009896   0.0000580  -0.0006243
   47   0.0002034   0.0044129   0.0001866  -0.0000059  -0.0025485  -0.0001637
   48  -0.0099486   0.0004173  -0.0073309   0.0005473  -0.0001707   0.0011610
   49  -0.0067401  -0.0014792   0.0341528  -0.0057214  -0.0001069   0.0005054
   50  -0.0034269   0.0094105   0.0001545  -0.0000844   0.0057436   0.0001945
   51   0.0800125   0.0003207   0.0139875  -0.0002307   0.0001424   0.0015702
   52   0.0012700  -0.0001167   0.0017313  -0.0002559  -0.0000013  -0.0000406
   53  -0.0000481   0.0057711   0.0004917  -0.0000667   0.0002634   0.0000120
   54   0.0010918   0.0004746  -0.0053780   0.0014605   0.0000179   0.0000014
   55  -0.0608153   0.0004809  -0.0209359  -0.0008570   0.0000572  -0.0005110
   56   0.0004389  -0.0057191  -0.0000535   0.0000252  -0.0008946  -0.0000721
   57  -0.0202719  -0.0000877  -0.0081329  -0.0006503  -0.0000623   0.0004831
   58  -0.0009822   0.0000328  -0.0007300   0.0000709   0.0000044   0.0000598
   59   0.0000066  -0.0009650  -0.0000625   0.0000055  -0.0007628  -0.0000303
   60  -0.0006134  -0.0000621   0.0003822   0.0000434  -0.0000294  -0.0000528
   61   0.0589553   0.0004251   0.0011787  -0.0025386   0.0000823  -0.0037929
   62   0.0022264   0.0098031   0.0027425   0.0000839   0.0064198   0.0003278
   63  -0.0459639   0.0022367  -0.0549073  -0.0033605   0.0003471  -0.0012850
   64   0.0000086  -0.0001435   0.0027197   0.0005110  -0.0000247   0.0004974
   65  -0.0001890   0.0061636   0.0004072   0.0000399   0.0003453   0.0000477
   66   0.0032370   0.0004595  -0.0040713  -0.0010402   0.0000436  -0.0008078
           43          44          45          46          47          48
    1  -0.0002008   0.0001789  -0.0038768   0.0001002  -0.0000293   0.0006211
    2   0.0000883   0.0072404   0.0003526   0.0000546   0.0000714   0.0000208
    3  -0.0031736   0.0003287  -0.0017957  -0.0013857   0.0000046  -0.0005259
    4  -0.0002897   0.0010844   0.0003117  -0.0003404   0.0000735  -0.0002309
    5   0.0001030  -0.0002825  -0.0000025   0.0005414  -0.0000178   0.0003642
    6   0.0004346  -0.0001179  -0.0002433   0.0001182  -0.0000547   0.0001027
    7   0.0006105  -0.0000277   0.0000222   0.0000316  -0.0000070  -0.0000257
    8   0.0002933   0.0000269  -0.0001667  -0.0002348  -0.0000234  -0.0001663
    9   0.0002890  -0.0000377  -0.0003163  -0.0000595   0.0000069  -0.0000098
   10  -0.0003400  -0.0000285  -0.0002734   0.0002625  -0.0000412   0.0002257
   11  -0.0003376   0.0002031  -0.0002759   0.0002431   0.0000079   0.0002300
   12   0.0001936  -0.0000441   0.0002306  -0.0000022  -0.0000289  -0.0000779
   13   0.0002546   0.0001645   0.0003084  -0.0002088   0.0000124  -0.0002043
   14   0.0002474   0.0000289   0.0003070  -0.0002320   0.0000206  -0.0002148
   15  -0.0000926  -0.0000633  -0.0000393   0.0000474   0.0000087   0.0000477
   16   0.0001731   0.0000141   0.0001004  -0.0002107   0.0000059  -0.0001727
   17   0.0000179   0.0000887  -0.0000124  -0.0000024  -0.0000270  -0.0000023
   18  -0.0001005   0.0000394  -0.0001017   0.0000299  -0.0000039   0.0000632
   19   0.0000018  -0.0000020   0.0000082   0.0000103  -0.0000001   0.0000042
   20  -0.0000010   0.0000236   0.0000014  -0.0000001  -0.0000049  -0.0000006
   21   0.0000098  -0.0000035   0.0000300  -0.0000011   0.0000003  -0.0000127
   22  -0.0003767   0.0000119  -0.0002268   0.0002662   0.0000254   0.0002275
   23   0.0003112   0.0002077   0.0003124  -0.0002384   0.0000211  -0.0002274
   24   0.0001995  -0.0000717   0.0002407   0.0000017   0.0000423  -0.0000714
   25   0.0002482  -0.0001867   0.0002970  -0.0002097  -0.0000017  -0.0002032
   26  -0.0002499   0.0000420  -0.0002940   0.0002278   0.0000090   0.0002094
   27  -0.0000941   0.0000798  -0.0000397   0.0000507  -0.0000125   0.0000497
   28  -0.0002101  -0.0010918   0.0001372  -0.0003541  -0.0000619  -0.0002322
   29  -0.0000662  -0.0002533  -0.0000527  -0.0005342  -0.0000014  -0.0003431
   30   0.0003602   0.0001791  -0.0001732   0.0000964   0.0000434   0.0000779
   31   0.0004372  -0.0000174   0.0001168   0.0000313   0.0000118  -0.0000313
   32  -0.0001175   0.0000209   0.0000640   0.0002208  -0.0000384   0.0001449
   33   0.0003240   0.0000751  -0.0003322  -0.0000526  -0.0000110   0.0000029
   34  -0.0462448   0.0002181  -0.0128836  -0.0020805  -0.0000730   0.0005309
   35   0.0023619   0.0059350  -0.0016605  -0.0002989   0.0048981   0.0001300
   36  -0.0716832  -0.0021917   0.0510855   0.0061222   0.0001681   0.0016777
   37  -0.3102098  -0.0028014   0.0203538  -0.0282273   0.0002034  -0.0099486
   38  -0.0056500  -0.0636700   0.0028928   0.0011983   0.0044129   0.0004173
   39   0.0855430   0.0031080  -0.1255997  -0.0358392   0.0001866  -0.0073309
   40  -0.0063509  -0.0012939   0.0294037   0.0009896  -0.0000059   0.0005473
   41   0.0000148   0.0026980   0.0004321   0.0000580  -0.0025485  -0.0001707
   42  -0.0015323   0.0002178  -0.0027598  -0.0006243  -0.0001637   0.0011610
   43   0.5861074   0.0069415  -0.0760922  -0.0842599   0.0015351  -0.0534721
   44   0.0069415   0.1269463  -0.0188931   0.0015755  -0.0232929   0.0032531
   45  -0.0760922  -0.0188931   0.5617525  -0.0534578   0.0032736  -0.1056050
   46  -0.0842599   0.0015755  -0.0534578   0.1124335  -0.0027883   0.0911339
   47   0.0015351  -0.0232929   0.0032736  -0.0027883   0.0113310  -0.0051349
   48  -0.0534721   0.0032531  -0.1056050   0.0911339  -0.0051349   0.1472971
   49  -0.1490689  -0.0054360   0.1135971  -0.0002121   0.0012506  -0.0316127
   50  -0.0025890  -0.0666427   0.0097750   0.0001515   0.0047065   0.0013498
   51   0.0484301   0.0095444  -0.2859283  -0.0047209   0.0015701  -0.0349265
   52  -0.0078739  -0.0000069  -0.0018867   0.0013277   0.0000488  -0.0004630
   53  -0.0013454   0.0028425   0.0001817   0.0000022  -0.0025701  -0.0001325
   54   0.0295158   0.0004442  -0.0017663   0.0004667  -0.0001622   0.0011451
   55   0.0620939   0.0024827  -0.0519315   0.0008505  -0.0003141   0.0074301
   56   0.0002283   0.0088442   0.0022922  -0.0000507   0.0043997   0.0002956
   57   0.0051697   0.0027046  -0.0568280   0.0005940   0.0002599  -0.0015121
   58  -0.0014353   0.0000402  -0.0028632  -0.0002768   0.0000508  -0.0013011
   59   0.0000665   0.0070488   0.0003032  -0.0000010   0.0000970   0.0000381
   60  -0.0032301   0.0003042  -0.0008376  -0.0001170   0.0000502  -0.0011521
   61  -0.0424624  -0.0017758   0.0376523  -0.0000409   0.0000923  -0.0026353
   62  -0.0018398  -0.0075825   0.0012152   0.0000887  -0.0006812  -0.0000322
   63   0.0378418   0.0011579  -0.0308835  -0.0022342  -0.0000056  -0.0004647
   64  -0.0005982  -0.0000430   0.0011747   0.0001166   0.0000120  -0.0001870
   65  -0.0000119  -0.0004745  -0.0000429   0.0000192  -0.0007699  -0.0000284
   66   0.0011606  -0.0000144  -0.0000911  -0.0001663  -0.0000372   0.0000643
           49          50          51          52          53          54
    1   0.0009726   0.0000019  -0.0000126  -0.0000389  -0.0000045   0.0000004
    2   0.0000345  -0.0012833   0.0000214   0.0000055  -0.0007352  -0.0000368
    3  -0.0005653   0.0000177  -0.0016399   0.0000438  -0.0000374   0.0001217
    4  -0.0003305  -0.0002056  -0.0000196   0.0000072  -0.0001000  -0.0000107
    5   0.0005012   0.0001375   0.0000416   0.0000473   0.0000696  -0.0000006
    6   0.0001182   0.0001849   0.0004477  -0.0000008   0.0000184  -0.0000131
    7  -0.0001449   0.0001949   0.0001310   0.0000030   0.0000003   0.0000028
    8  -0.0002903   0.0001218   0.0000613  -0.0000148  -0.0000471  -0.0000013
    9   0.0000700  -0.0000762   0.0003141   0.0000011   0.0000010   0.0000103
   10   0.0002129   0.0000136   0.0000827   0.0000236   0.0000063   0.0000021
   11   0.0000113  -0.0000294   0.0000625   0.0000277  -0.0000199  -0.0000015
   12  -0.0000293  -0.0001077  -0.0000181  -0.0000106  -0.0000072   0.0000322
   13  -0.0001826  -0.0000715  -0.0000679  -0.0000138  -0.0000144   0.0000009
   14  -0.0001672   0.0000066  -0.0000637  -0.0000172  -0.0000226   0.0000002
   15   0.0000256   0.0000255  -0.0000327   0.0000024   0.0000014  -0.0000048
   16  -0.0000961  -0.0000033  -0.0000394  -0.0000144   0.0000017  -0.0000062
   17   0.0000036  -0.0000690   0.0000098  -0.0000005   0.0000026  -0.0000006
   18   0.0000248  -0.0000327   0.0000404   0.0000089   0.0000045  -0.0000374
   19   0.0000035  -0.0000006   0.0000009   0.0000014   0.0000001  -0.0000006
   20   0.0000002  -0.0000013  -0.0000004   0.0000001  -0.0000041  -0.0000003
   21  -0.0000002   0.0000014  -0.0000015  -0.0000012   0.0000000  -0.0000007
   22   0.0002007   0.0000035   0.0000470   0.0000246  -0.0000077   0.0000048
   23  -0.0000052  -0.0000209  -0.0000774  -0.0000269  -0.0000192  -0.0000002
   24  -0.0000490   0.0001793   0.0000085  -0.0000093   0.0000020   0.0000338
   25  -0.0001865   0.0000736  -0.0000708  -0.0000141   0.0000137   0.0000017
   26   0.0001656   0.0000065   0.0000558   0.0000173  -0.0000219  -0.0000027
   27   0.0000289  -0.0000279  -0.0000332   0.0000028  -0.0000022  -0.0000051
   28  -0.0003088   0.0001927   0.0000918   0.0000061   0.0001030   0.0000027
   29  -0.0005180   0.0001269   0.0000155  -0.0000472   0.0000719   0.0000132
   30   0.0001660  -0.0002623   0.0003983  -0.0000051  -0.0000129  -0.0000154
   31  -0.0001655  -0.0002200  -0.0000510   0.0000014   0.0000006  -0.0000021
   32   0.0003233   0.0001365   0.0001122   0.0000157  -0.0000498  -0.0000053
   33   0.0000717   0.0000586   0.0003621   0.0000019   0.0000004   0.0000111
   34  -0.0011307   0.0004932  -0.0110159   0.0005996   0.0000366  -0.0004153
   35   0.0004059  -0.0051897   0.0023744   0.0000252  -0.0009741   0.0000061
   36  -0.0109680   0.0025170  -0.0681596  -0.0003006  -0.0000182  -0.0011858
   37  -0.0067401  -0.0034269   0.0800125   0.0012700  -0.0000481   0.0010918
   38  -0.0014792   0.0094105   0.0003207  -0.0001167   0.0057711   0.0004746
   39   0.0341528   0.0001545   0.0139875   0.0017313   0.0004917  -0.0053780
   40  -0.0057214  -0.0000844  -0.0002307  -0.0002559  -0.0000667   0.0014605
   41  -0.0001069   0.0057436   0.0001424  -0.0000013   0.0002634   0.0000179
   42   0.0005054   0.0001945   0.0015702  -0.0000406   0.0000120   0.0000014
   43  -0.1490689  -0.0025890   0.0484301  -0.0078739  -0.0013454   0.0295158
   44  -0.0054360  -0.0666427   0.0095444  -0.0000069   0.0028425   0.0004442
   45   0.1135971   0.0097750  -0.2859283  -0.0018867   0.0001817  -0.0017663
   46  -0.0002121   0.0001515  -0.0047209   0.0013277   0.0000022   0.0004667
   47   0.0012506   0.0047065   0.0015701   0.0000488  -0.0025701  -0.0001622
   48  -0.0316127   0.0013498  -0.0349265  -0.0004630  -0.0001325   0.0011451
   49   0.7510298   0.0058188  -0.0120986  -0.3341285  -0.0045803   0.0463564
   50   0.0058188   0.1326091  -0.0212965  -0.0047172  -0.0356018   0.0016223
   51  -0.0120986  -0.0212965   0.6508415   0.0490535   0.0016017  -0.0646877
   52  -0.3341285  -0.0047172   0.0490535   0.3529989   0.0050161  -0.0502752
   53  -0.0045803  -0.0356018   0.0016017   0.0050161   0.0244642  -0.0021452
   54   0.0463564   0.0016223  -0.0646877  -0.0502752  -0.0021452   0.0654661
   55  -0.2164783   0.0014422  -0.0677206  -0.0139000   0.0008592  -0.0245575
   56   0.0042685  -0.0634004   0.0067562  -0.0003745   0.0034215  -0.0004214
   57  -0.1350247   0.0062609  -0.2453390   0.0053650  -0.0001553   0.0085157
   58   0.0102913   0.0009164  -0.0207810   0.0007938   0.0000120   0.0004970
   59  -0.0003581   0.0035093   0.0007438   0.0000695  -0.0041368  -0.0002076
   60   0.0100989   0.0009674  -0.0180322  -0.0001388  -0.0002004   0.0009067
   61  -0.0429890   0.0021826  -0.0633240  -0.0001203   0.0000795  -0.0029526
   62   0.0002984   0.0088928  -0.0022904   0.0000686   0.0071339   0.0004134
   63  -0.0165775  -0.0017669   0.0497109  -0.0034080   0.0003928  -0.0033954
   64  -0.0048302  -0.0001673   0.0023096  -0.0006978   0.0000358  -0.0011835
   65  -0.0001402   0.0068310   0.0002934  -0.0000188   0.0001618  -0.0000064
   66   0.0017085   0.0002621   0.0011120   0.0003294   0.0000038   0.0002451
           55          56          57          58          59          60
    1   0.0018477  -0.0000485   0.0014304  -0.0000184   0.0000141  -0.0001459
    2  -0.0001364   0.0066841   0.0005193  -0.0000608   0.0000966   0.0000119
    3   0.0021068   0.0004621  -0.0048319   0.0012538   0.0000268  -0.0000807
    4  -0.0004514   0.0009222   0.0005163  -0.0002492   0.0000563   0.0000665
    5   0.0002293  -0.0002987  -0.0007300   0.0002808   0.0001545  -0.0000969
    6  -0.0003166  -0.0005700  -0.0000614   0.0000418   0.0000894  -0.0000249
    7   0.0002310   0.0000643  -0.0002742   0.0000736   0.0000106  -0.0000020
    8   0.0001056   0.0000584   0.0003240  -0.0001174  -0.0001425   0.0000307
    9  -0.0004682   0.0000945  -0.0001300   0.0000078  -0.0000199  -0.0000050
   10  -0.0001677   0.0000297  -0.0000128   0.0000456  -0.0000152  -0.0000215
   11  -0.0000547   0.0001994   0.0000123   0.0000364   0.0000204  -0.0000127
   12  -0.0000147   0.0002516   0.0002624  -0.0000930   0.0000161   0.0000009
   13   0.0000635   0.0001767   0.0000324  -0.0000549  -0.0000105   0.0000257
   14   0.0000388   0.0000545   0.0000358  -0.0000622  -0.0000113   0.0000250
   15   0.0000283  -0.0000259   0.0000023   0.0000091  -0.0000075  -0.0000012
   16   0.0000690  -0.0000128   0.0001556  -0.0000793  -0.0000049   0.0000160
   17  -0.0000139   0.0001060   0.0000004  -0.0000009  -0.0000483  -0.0000016
   18   0.0000174   0.0000463  -0.0001180   0.0000342  -0.0000046   0.0000019
   19   0.0000045   0.0000024  -0.0000108   0.0000036   0.0000001  -0.0000012
   20   0.0000010  -0.0000012  -0.0000008   0.0000001   0.0000002  -0.0000000
   21   0.0000025  -0.0000046   0.0000282  -0.0000008   0.0000003  -0.0000024
   22  -0.0001377  -0.0000486  -0.0000054   0.0000489   0.0000251  -0.0000218
   23   0.0000623   0.0001768   0.0000191  -0.0000372   0.0000153   0.0000134
   24  -0.0000399  -0.0003797   0.0002068  -0.0000903  -0.0000085  -0.0000002
   25   0.0000771  -0.0001715   0.0000152  -0.0000544   0.0000084   0.0000274
   26  -0.0000284   0.0000536  -0.0000312   0.0000627  -0.0000076  -0.0000264
   27   0.0000288   0.0000391   0.0000066   0.0000096   0.0000051  -0.0000014
   28  -0.0005667  -0.0009541   0.0003527  -0.0002357  -0.0000703   0.0000601
   29  -0.0002970  -0.0004191   0.0007059  -0.0002882   0.0001471   0.0001135
   30  -0.0003742   0.0006222   0.0000187   0.0000346  -0.0000920  -0.0000286
   31   0.0004555   0.0000255  -0.0002369   0.0000777  -0.0000099  -0.0000011
   32  -0.0003016   0.0000967  -0.0003946   0.0001213  -0.0001364  -0.0000472
   33  -0.0005260  -0.0001292  -0.0001632   0.0000067   0.0000199  -0.0000032
   34  -0.0083453  -0.0015570   0.0369181  -0.0053731  -0.0001037   0.0005484
   35  -0.0035151   0.0075961   0.0000358  -0.0000836   0.0067462   0.0002099
   36   0.0862396   0.0003890   0.0125538   0.0004864   0.0002123   0.0019513
   37  -0.0608153   0.0004389  -0.0202719  -0.0009822   0.0000066  -0.0006134
   38   0.0004809  -0.0057191  -0.0000877   0.0000328  -0.0009650  -0.0000621
   39  -0.0209359  -0.0000535  -0.0081329  -0.0007300  -0.0000625   0.0003822
   40  -0.0008570   0.0000252  -0.0006503   0.0000709   0.0000055   0.0000434
   41   0.0000572  -0.0008946  -0.0000623   0.0000044  -0.0007628  -0.0000294
   42  -0.0005110  -0.0000721   0.0004831   0.0000598  -0.0000303  -0.0000528
   43   0.0620939   0.0002283   0.0051697  -0.0014353   0.0000665  -0.0032301
   44   0.0024827   0.0088442   0.0027046   0.0000402   0.0070488   0.0003042
   45  -0.0519315   0.0022922  -0.0568280  -0.0028632   0.0003032  -0.0008376
   46   0.0008505  -0.0000507   0.0005940  -0.0002768  -0.0000010  -0.0001170
   47  -0.0003141   0.0043997   0.0002599   0.0000508   0.0000970   0.0000502
   48   0.0074301   0.0002956  -0.0015121  -0.0013011   0.0000381  -0.0011521
   49  -0.2164783   0.0042685  -0.1350247   0.0102913  -0.0003581   0.0100989
   50   0.0014422  -0.0634004   0.0062609   0.0009164   0.0035093   0.0009674
   51  -0.0677206   0.0067562  -0.2453390  -0.0207810   0.0007438  -0.0180322
   52  -0.0139000  -0.0003745   0.0053650   0.0007938   0.0000695  -0.0001388
   53   0.0008592   0.0034215  -0.0001553   0.0000120  -0.0041368  -0.0002004
   54  -0.0245575  -0.0004214   0.0085157   0.0004970  -0.0002076   0.0009067
   55   0.6694587   0.0050633  -0.0256464  -0.0916584  -0.0042556   0.0898290
   56   0.0050633   0.1363883  -0.0246247  -0.0041996  -0.0372806   0.0120360
   57  -0.0256464  -0.0246247   0.7252115   0.0899216   0.0120813  -0.3045899
   58  -0.0916584  -0.0041996   0.0899216   0.0936450   0.0045544  -0.0960752
   59  -0.0042556  -0.0372806   0.0120813   0.0045544   0.0262127  -0.0132767
   60   0.0898290   0.0120360  -0.3045899  -0.0960752  -0.0132767   0.3219542
   61  -0.3271547  -0.0048063   0.0668367  -0.0056125   0.0000091  -0.0006202
   62  -0.0014566  -0.0631945   0.0034728  -0.0013316   0.0035068   0.0001904
   63   0.0016366   0.0031810  -0.1336617   0.0299582   0.0003774  -0.0010827
   64  -0.0146168   0.0009782  -0.0251770   0.0009798   0.0000029   0.0002728
   65  -0.0004487   0.0031279  -0.0003468   0.0000691  -0.0040636  -0.0001989
   66   0.0057262  -0.0001846   0.0080813  -0.0003860  -0.0002041   0.0006978
           61          62          63          64          65          66
    1  -0.0177475  -0.0007848   0.0101204   0.0009683   0.0000679  -0.0016537
    2  -0.0013998   0.0038335   0.0002222   0.0000072  -0.0036180  -0.0001892
    3   0.0313733   0.0003397  -0.0009766   0.0002205  -0.0001758   0.0011343
    4  -0.0010970   0.0001239  -0.0020973   0.0002808  -0.0006371   0.0003382
    5   0.0031823  -0.0013226  -0.0013260  -0.0003034   0.0004971   0.0002403
    6   0.0009026  -0.0007909  -0.0002440  -0.0000021   0.0002546  -0.0000129
    7   0.0005878  -0.0012725  -0.0003018  -0.0000442   0.0001756   0.0000210
    8  -0.0011018  -0.0003444  -0.0001935   0.0001277  -0.0001968   0.0000230
    9   0.0007782   0.0008134  -0.0000246   0.0000562  -0.0000750  -0.0000172
   10  -0.0000275   0.0001564   0.0002581  -0.0001053  -0.0000985   0.0000806
   11   0.0001939   0.0000191   0.0000266  -0.0000430  -0.0001068   0.0001758
   12  -0.0010228  -0.0003975  -0.0001480  -0.0000149  -0.0000543  -0.0000790
   13  -0.0003446  -0.0001040  -0.0001983   0.0000343  -0.0000643  -0.0000287
   14  -0.0003389   0.0000536  -0.0001397   0.0000445  -0.0000915  -0.0000609
   15  -0.0000087   0.0000931   0.0000744  -0.0000093   0.0000146   0.0000021
   16  -0.0004370   0.0000474  -0.0004168   0.0000502   0.0000041  -0.0000466
   17  -0.0000045   0.0001683   0.0000002   0.0000077  -0.0000596  -0.0000149
   18   0.0003105  -0.0000301   0.0000903  -0.0000087   0.0000021   0.0000071
   19   0.0000215  -0.0000023   0.0000040  -0.0000052  -0.0000010   0.0000040
   20   0.0000010   0.0000069   0.0000008   0.0000001  -0.0000117  -0.0000013
   21  -0.0000783   0.0000060  -0.0000205   0.0000047   0.0000011   0.0000013
   22  -0.0000075  -0.0002537   0.0002448  -0.0001272   0.0000904   0.0001228
   23  -0.0002309   0.0000238  -0.0000211   0.0000364  -0.0000948  -0.0001778
   24  -0.0009805   0.0004564  -0.0001297  -0.0000166   0.0000623  -0.0000812
   25  -0.0003400   0.0001120  -0.0001863   0.0000354   0.0000614  -0.0000240
   26   0.0003253   0.0000536   0.0001484  -0.0000442  -0.0000921   0.0000503
   27  -0.0000061  -0.0001101   0.0000697  -0.0000090  -0.0000152   0.0000013
   28  -0.0008031   0.0001164  -0.0021961   0.0002687   0.0006688   0.0004273
   29  -0.0030794  -0.0016230   0.0011233   0.0003146   0.0006034  -0.0001396
   30   0.0008983   0.0007793  -0.0001975   0.0000238  -0.0002836  -0.0000561
   31   0.0003698   0.0015220  -0.0000800  -0.0000238  -0.0002623  -0.0000395
   32   0.0013135  -0.0005455   0.0000785  -0.0001552  -0.0001577  -0.0000516
   33   0.0008635  -0.0009096  -0.0000888   0.0000348   0.0001536   0.0000303
   34  -0.1404101  -0.0038879   0.0893475   0.0091711   0.0008619  -0.0195970
   35  -0.0013610  -0.0628261   0.0097195  -0.0003376   0.0028125   0.0007598
   36   0.0263198   0.0092391  -0.2926364   0.0101623   0.0009647  -0.0179096
   37   0.0589553   0.0022264  -0.0459639   0.0000086  -0.0001890   0.0032370
   38   0.0004251   0.0098031   0.0022367  -0.0001435   0.0061636   0.0004595
   39   0.0011787   0.0027425  -0.0549073   0.0027197   0.0004072  -0.0040713
   40  -0.0025386   0.0000839  -0.0033605   0.0005110   0.0000399  -0.0010402
   41   0.0000823   0.0064198   0.0003471  -0.0000247   0.0003453   0.0000436
   42  -0.0037929   0.0003278  -0.0012850   0.0004974   0.0000477  -0.0008078
   43  -0.0424624  -0.0018398   0.0378418  -0.0005982  -0.0000119   0.0011606
   44  -0.0017758  -0.0075825   0.0011579  -0.0000430  -0.0004745  -0.0000144
   45   0.0376523   0.0012152  -0.0308835   0.0011747  -0.0000429  -0.0000911
   46  -0.0000409   0.0000887  -0.0022342   0.0001166   0.0000192  -0.0001663
   47   0.0000923  -0.0006812  -0.0000056   0.0000120  -0.0007699  -0.0000372
   48  -0.0026353  -0.0000322  -0.0004647  -0.0001870  -0.0000284   0.0000643
   49  -0.0429890   0.0002984  -0.0165775  -0.0048302  -0.0001402   0.0017085
   50   0.0021826   0.0088928  -0.0017669  -0.0001673   0.0068310   0.0002621
   51  -0.0633240  -0.0022904   0.0497109   0.0023096   0.0002934   0.0011120
   52  -0.0001203   0.0000686  -0.0034080  -0.0006978  -0.0000188   0.0003294
   53   0.0000795   0.0071339   0.0003928   0.0000358   0.0001618   0.0000038
   54  -0.0029526   0.0004134  -0.0033954  -0.0011835  -0.0000064   0.0002451
   55  -0.3271547  -0.0014566   0.0016366  -0.0146168  -0.0004487   0.0057262
   56  -0.0048063  -0.0631945   0.0031810   0.0009782   0.0031279  -0.0001846
   57   0.0668367   0.0034728  -0.1336617  -0.0251770  -0.0003468   0.0080813
   58  -0.0056125  -0.0013316   0.0299582   0.0009798   0.0000691  -0.0003860
   59   0.0000091   0.0035068   0.0003774   0.0000029  -0.0040636  -0.0002041
   60  -0.0006202   0.0001904  -0.0010827   0.0002728  -0.0001989   0.0006978
   61   0.6953380   0.0008565   0.0457457  -0.1731415   0.0053538  -0.1374410
   62   0.0008565   0.1344072  -0.0225864   0.0052351  -0.0362014   0.0070559
   63   0.0457457  -0.0225864   0.6932918  -0.1381360   0.0070243  -0.2230935
   64  -0.1731415   0.0052351  -0.1381360   0.1817650  -0.0055402   0.1472672
   65   0.0053538  -0.0362014   0.0070243  -0.0055402   0.0253958  -0.0079984
   66  -0.1374410   0.0070559  -0.2230935   0.1472672  -0.0079984   0.2348429
 **********************************************************************
 **                                                                  **
 **                       VIBRATIONAL ANALYSIS                       **
 **                       --------------------                       **
 **                                                                  **
 **        VIBRATIONAL FREQUENCIES (CM**-1) AND NORMAL MODES         **
 **     FORCE CONSTANTS (mDYN/ANGSTROM) AND REDUCED MASSES (AMU)     **
 **                  INFRARED INTENSITIES (KM/MOL)                   **
 **                                                                  **
 **********************************************************************


 Mode:                 1                      2                      3
 Frequency:        17.25                  43.67                  58.87
 Force Cnst:      0.0020                 0.0193                 0.0145
 Red. Mass:      11.6561                17.1981                 7.1184
 IR Active:          YES                    YES                    YES
 IR Intens:        0.208                  0.076                  0.407
 Raman Active:       YES                    YES                    YES
               X      Y      Z        X      Y      Z        X      Y      Z
 C         -0.000 -0.061 -0.003    0.005  0.003  0.185    0.000 -0.109 -0.000
 C         -0.041 -0.042 -0.053   -0.005  0.002  0.129   -0.044 -0.081  0.009
 Cl        -0.089 -0.063 -0.099    0.031  0.002  0.309   -0.108 -0.116 -0.003
 C         -0.041 -0.005 -0.054   -0.042  0.002 -0.071   -0.044 -0.024  0.019
 Cl        -0.094  0.020 -0.119   -0.073  0.003 -0.238   -0.106  0.017  0.058
 C          0.001  0.013  0.003   -0.063  0.002 -0.179   -0.001  0.003 -0.004
 H          0.001  0.041  0.005   -0.094  0.002 -0.349   -0.002  0.045 -0.007
 C          0.043 -0.006  0.056   -0.044  0.002 -0.065    0.043 -0.023 -0.023
 Cl         0.096  0.019  0.128   -0.078  0.001 -0.228    0.104  0.018 -0.068
 C          0.041 -0.042  0.049   -0.007  0.003  0.134    0.044 -0.081 -0.008
 Cl         0.089 -0.066  0.089    0.024  0.001  0.314    0.109 -0.115  0.017
 C          0.000 -0.094 -0.004   -0.003  0.003  0.137   -0.000 -0.094 -0.002
 C         -0.001  0.103  0.003    0.095  0.013  0.054    0.003 -0.140 -0.006
 H         -0.001  0.270  0.011    0.192  0.025  0.088    0.008 -0.298 -0.012
 C         -0.001  0.095  0.002    0.072  0.001 -0.081    0.001  0.072 -0.002
 Cl        -0.004  0.374  0.014    0.216  0.006 -0.200    0.006  0.069 -0.006
 C          0.000 -0.113 -0.007   -0.051 -0.020 -0.128   -0.004  0.315  0.007
 H          0.000 -0.114 -0.008   -0.067 -0.030 -0.228   -0.006  0.494  0.012
 C          0.001 -0.311 -0.014   -0.148 -0.028 -0.044   -0.007  0.327  0.010
 H          0.001 -0.470 -0.021   -0.245 -0.044 -0.080   -0.011  0.509  0.017
 C          0.001 -0.301 -0.013   -0.124 -0.016  0.090   -0.005  0.125  0.005
 H          0.001 -0.452 -0.019   -0.204 -0.026  0.157   -0.007  0.169  0.009
 TransDip  -0.000 -0.015 -0.001   -0.008 -0.001 -0.003   -0.000  0.020  0.001

 Mode:                 4                      5                      6
 Frequency:        67.39                 105.05                 159.54
 Force Cnst:      0.0801                 0.0997                 0.1822
 Red. Mass:      29.9180                15.3305                12.1498
 IR Active:          YES                    YES                    YES
 IR Intens:        0.015                  0.178                  0.072
 Raman Active:       YES                    YES                    YES
               X      Y      Z        X      Y      Z        X      Y      Z
 C         -0.000 -0.032 -0.008    0.026 -0.004  0.268   -0.005 -0.001  0.097
 C          0.003 -0.026  0.083   -0.008 -0.001  0.145    0.043 -0.004  0.166
 Cl         0.060 -0.037  0.468   -0.106 -0.011 -0.255    0.095  0.045 -0.012
 C         -0.028 -0.009 -0.083   -0.011  0.001  0.136    0.071 -0.012  0.288
 Cl        -0.114  0.008 -0.425   -0.074  0.014 -0.091    0.063 -0.053 -0.187
 C         -0.001 -0.001 -0.010    0.001 -0.001  0.201    0.100 -0.004  0.449
 H         -0.001  0.010 -0.010   -0.001 -0.001  0.191    0.106 -0.004  0.484
 C          0.026 -0.010  0.068   -0.009 -0.004  0.138    0.071  0.007  0.291
 Cl         0.116  0.001  0.432   -0.067 -0.011 -0.081    0.064  0.056 -0.182
 C         -0.004 -0.024 -0.095   -0.007 -0.004  0.141    0.043  0.001  0.166
 Cl        -0.056 -0.028 -0.453   -0.105  0.013 -0.266    0.093 -0.043 -0.017
 C         -0.000 -0.022 -0.006    0.038 -0.003  0.277   -0.066 -0.002 -0.048
 C         -0.001 -0.046 -0.006    0.123  0.002  0.219   -0.079 -0.010 -0.065
 H         -0.002 -0.113 -0.009    0.203  0.004  0.248   -0.080 -0.015 -0.066
 C         -0.002  0.023 -0.001    0.112  0.003  0.104   -0.095 -0.006 -0.065
 Cl        -0.003 -0.015 -0.002    0.303  0.001 -0.042   -0.224  0.002  0.019
 C         -0.001  0.123  0.003    0.005  0.002  0.065   -0.101 -0.002 -0.068
 H         -0.001  0.185  0.007   -0.009  0.002 -0.017   -0.102  0.001 -0.078
 C          0.001  0.139  0.003   -0.073 -0.002  0.135   -0.112  0.004 -0.066
 H          0.001  0.212  0.006   -0.153 -0.003  0.106   -0.114  0.009 -0.067
 C          0.001  0.061 -0.002   -0.049 -0.005  0.245   -0.110  0.006 -0.060
 H          0.002  0.082 -0.002   -0.112 -0.008  0.298   -0.127  0.014 -0.045
 TransDip  -0.000  0.004 -0.000   -0.005 -0.000  0.012   -0.002  0.000  0.008

 Mode:                 7                      8                      9
 Frequency:       182.78                 185.32                 200.75
 Force Cnst:      0.2116                 0.1147                 0.6688
 Red. Mass:      10.7498                 5.6707                28.1676
 IR Active:          YES                    YES                    YES
 IR Intens:        0.480                  0.020                  0.014
 Raman Active:       YES                    YES                    YES
               X      Y      Z        X      Y      Z        X      Y      Z
 C         -0.079 -0.005  0.104    0.011 -0.012 -0.019   -0.033 -0.002  0.066
 C         -0.052 -0.000 -0.004    0.008 -0.016 -0.011    0.039 -0.034  0.003
 Cl         0.077  0.084 -0.055   -0.020 -0.037  0.007    0.421  0.189 -0.098
 C         -0.068 -0.019 -0.129    0.009 -0.008  0.015    0.023 -0.029 -0.054
 Cl         0.174 -0.151  0.043   -0.045  0.021 -0.002   -0.333  0.205  0.092
 C         -0.104 -0.001 -0.240    0.018 -0.009  0.043    0.085  0.002 -0.120
 H         -0.118 -0.001 -0.306    0.020 -0.010  0.055    0.080  0.004 -0.153
 C         -0.067  0.014 -0.126    0.013 -0.012  0.030    0.025  0.031 -0.055
 Cl         0.189  0.152  0.041   -0.010 -0.025 -0.013   -0.330 -0.207  0.087
 C         -0.053 -0.011  0.001    0.008 -0.014  0.010    0.041  0.034  0.002
 Cl         0.078 -0.095 -0.055    0.004 -0.013  0.009    0.417 -0.181 -0.101
 C         -0.111  0.011  0.166    0.015  0.049 -0.026   -0.057 -0.007  0.085
 C         -0.095  0.099  0.146    0.009  0.352 -0.009   -0.052 -0.014  0.069
 H         -0.058  0.136  0.161    0.001  0.482 -0.006   -0.032 -0.020  0.076
 C         -0.116  0.082  0.058    0.013  0.290  0.003   -0.067 -0.007  0.019
 Cl        -0.010 -0.044 -0.043   -0.002 -0.156 -0.000   -0.034  0.003 -0.017
 C         -0.200  0.066  0.025    0.027  0.244  0.006   -0.115 -0.001  0.001
 H         -0.209  0.075 -0.029    0.028  0.279  0.016   -0.121  0.003 -0.031
 C         -0.241 -0.011  0.060    0.036 -0.031 -0.012   -0.141  0.001  0.022
 H         -0.288 -0.049  0.042    0.045 -0.160 -0.014   -0.168  0.006  0.013
 C         -0.214 -0.066  0.138    0.033 -0.224 -0.033   -0.124 -0.000  0.069
 H         -0.282 -0.156  0.192    0.045 -0.539 -0.055   -0.167  0.006  0.106
 TransDip  -0.022 -0.001  0.002    0.004 -0.002 -0.000   -0.004  0.000  0.000

 Mode:                10                     11                     12
 Frequency:       215.17                 248.32                 262.15
 Force Cnst:      0.8669                 0.1775                 0.3966
 Red. Mass:      31.7805                 4.8861                 9.7938
 IR Active:          YES                    YES                    YES
 IR Intens:        0.177                  0.031                  0.132
 Raman Active:       YES                    YES                    YES
               X      Y      Z        X      Y      Z        X      Y      Z
 C         -0.001  0.091  0.006    0.005 -0.003  0.008    0.120 -0.002  0.233
 C         -0.027  0.141  0.012    0.032 -0.036  0.002    0.150 -0.038  0.151
 Cl        -0.457 -0.071  0.085   -0.035 -0.090  0.004   -0.032 -0.166 -0.040
 C          0.005  0.148 -0.002    0.022 -0.028 -0.004    0.127  0.008 -0.060
 Cl         0.446 -0.080 -0.086   -0.040 -0.000  0.008    0.034  0.116  0.023
 C         -0.000  0.118 -0.004    0.004 -0.035 -0.009    0.119  0.005 -0.263
 H         -0.001  0.127 -0.006    0.004 -0.053 -0.015    0.085  0.008 -0.459
 C         -0.005  0.149  0.000   -0.013 -0.028 -0.002    0.130 -0.003 -0.063
 Cl        -0.441 -0.080  0.084    0.040 -0.009 -0.006    0.031 -0.117  0.021
 C          0.028  0.142 -0.006   -0.021 -0.034  0.007    0.154  0.041  0.148
 Cl         0.465 -0.070 -0.090    0.035 -0.078 -0.009   -0.039  0.180 -0.035
 C         -0.003  0.018  0.005    0.002  0.212  0.010    0.030 -0.017  0.106
 C         -0.003  0.006  0.004    0.003  0.288  0.008    0.080 -0.020  0.013
 H         -0.002  0.016  0.005    0.006  0.402  0.014    0.163 -0.027  0.041
 C         -0.004  0.011  0.001    0.003  0.045 -0.006    0.036  0.002 -0.095
 Cl        -0.001 -0.001 -0.001   -0.011  0.003  0.003   -0.180 -0.004  0.044
 C         -0.006  0.032  0.001    0.003 -0.235 -0.018   -0.066  0.026 -0.139
 H         -0.007  0.051  0.001    0.005 -0.571 -0.036   -0.083  0.058 -0.242
 C         -0.007  0.011  0.001   -0.004  0.039 -0.005   -0.170 -0.001 -0.070
 H         -0.009  0.012  0.001   -0.007 -0.023 -0.009   -0.259  0.003 -0.103
 C         -0.006 -0.002  0.003   -0.005  0.308  0.011   -0.139 -0.027  0.054
 H         -0.009  0.002  0.006   -0.009  0.444  0.020   -0.240 -0.045  0.139
 TransDip  -0.000 -0.013 -0.000    0.001  0.006 -0.001    0.003  0.000 -0.011

 Mode:                13                     14                     15
 Frequency:       297.28                 319.17                 340.31
 Force Cnst:      0.4615                 1.5579                 0.8535
 Red. Mass:       8.8625                25.9564                12.5082
 IR Active:          YES                    YES                    YES
 IR Intens:        0.915                  0.011                  0.003
 Raman Active:       YES                    YES                    YES
               X      Y      Z        X      Y      Z        X      Y      Z
 C          0.035 -0.001  0.196    0.001 -0.095  0.003    0.001  0.003 -0.001
 C         -0.047  0.050  0.200    0.179 -0.147 -0.027    0.091  0.001  0.489
 Cl        -0.027  0.150 -0.027    0.197 -0.329 -0.040   -0.016  0.007 -0.074
 C         -0.098  0.008  0.022    0.192  0.158 -0.030    0.090 -0.004  0.481
 Cl        -0.031 -0.075  0.018    0.213  0.355 -0.037   -0.013  0.005 -0.077
 C         -0.165  0.000 -0.168   -0.002  0.090 -0.002   -0.000 -0.003  0.002
 H         -0.205  0.003 -0.378   -0.001 -0.186 -0.007   -0.000 -0.002  0.002
 C         -0.096 -0.010  0.021   -0.194  0.157  0.034   -0.088 -0.001 -0.481
 Cl        -0.030  0.071  0.019   -0.218  0.358  0.044    0.019 -0.007  0.074
 C         -0.045 -0.053  0.197   -0.179 -0.148  0.031   -0.091  0.005 -0.487
 Cl        -0.024 -0.147 -0.031   -0.194 -0.331  0.032    0.011 -0.005  0.076
 C          0.082 -0.000 -0.015    0.001 -0.007  0.001   -0.001  0.005 -0.001
 C          0.226  0.003 -0.145    0.004 -0.087 -0.005   -0.003  0.005  0.001
 H          0.338 -0.001 -0.106    0.007 -0.142 -0.006   -0.005  0.005  0.000
 C          0.227  0.008 -0.167    0.004 -0.024 -0.003   -0.003  0.017  0.002
 Cl        -0.081 -0.006  0.109   -0.001  0.004  0.003    0.000 -0.004 -0.002
 C          0.221  0.016 -0.177    0.002  0.052 -0.001   -0.002  0.012  0.003
 H          0.208  0.027 -0.260    0.000  0.138  0.000   -0.001  0.015  0.005
 C          0.099  0.004 -0.101   -0.001 -0.028 -0.002    0.001 -0.017  0.000
 H          0.011  0.004 -0.134   -0.002 -0.038 -0.003    0.003 -0.046 -0.001
 C          0.088 -0.005 -0.038   -0.000 -0.060 -0.002    0.001 -0.008 -0.001
 H          0.094 -0.008 -0.044   -0.001 -0.094 -0.002    0.002 -0.031 -0.003
 TransDip   0.011  0.001 -0.029    0.000 -0.003 -0.000    0.000 -0.002  0.000

 Mode:                16                     17                     18
 Frequency:       349.79                 374.78                 418.64
 Force Cnst:      2.1070                 0.4292                 1.0420
 Red. Mass:      29.2289                 5.1860                10.0907
 IR Active:          YES                    YES                    YES
 IR Intens:        0.129                  0.230                  7.022
 Raman Active:       YES                    YES                    YES
               X      Y      Z        X      Y      Z        X      Y      Z
 C          0.065 -0.001 -0.031   -0.010 -0.001 -0.065   -0.032  0.002 -0.041
 C         -0.015  0.179 -0.053   -0.041  0.001 -0.217    0.014 -0.006  0.101
 Cl        -0.174  0.342  0.042    0.004 -0.001  0.022    0.005 -0.010 -0.009
 C          0.054  0.198 -0.036   -0.016  0.000 -0.076    0.012  0.002  0.063
 Cl         0.222  0.430 -0.035   -0.002 -0.005  0.001    0.012  0.019 -0.005
 C         -0.058  0.001  0.047    0.035 -0.000  0.192   -0.019 -0.000 -0.102
 H         -0.041 -0.001  0.097    0.092 -0.001  0.502   -0.054  0.000 -0.293
 C          0.059 -0.194 -0.009   -0.015  0.003 -0.080    0.010 -0.004  0.064
 Cl         0.221 -0.425 -0.046   -0.004  0.005  0.002    0.013 -0.019 -0.006
 C         -0.010 -0.180 -0.025   -0.039  0.003 -0.220    0.011  0.005  0.101
 Cl        -0.175 -0.346  0.031    0.003  0.003  0.022    0.006  0.009 -0.009
 C          0.009 -0.002  0.034    0.028 -0.005  0.125   -0.083  0.008 -0.262
 C         -0.041 -0.002  0.062    0.166  0.000  0.016   -0.089  0.011 -0.189
 H         -0.060 -0.002  0.055    0.295 -0.001  0.062   -0.306  0.018 -0.262
 C         -0.058 -0.002  0.033    0.161  0.003 -0.092   -0.011 -0.004  0.078
 Cl        -0.018  0.001 -0.029    0.004 -0.006  0.141    0.252 -0.009  0.276
 C         -0.085 -0.003  0.024    0.008  0.008 -0.175   -0.200 -0.003 -0.027
 H         -0.085 -0.005  0.028   -0.021  0.016 -0.360   -0.221 -0.001 -0.161
 C         -0.065  0.000  0.011   -0.160  0.003 -0.066   -0.178  0.007 -0.111
 H         -0.056  0.001  0.015   -0.294  0.006 -0.115   -0.018  0.010 -0.055
 C         -0.048  0.000  0.029   -0.120 -0.005  0.089   -0.208  0.011 -0.305
 H         -0.086  0.000  0.061   -0.225 -0.011  0.178   -0.188  0.012 -0.323
 TransDip  -0.009 -0.000  0.007   -0.010  0.000  0.012   -0.057  0.002 -0.062

 Mode:                19                     20                     21
 Frequency:       446.90                 521.20                 522.66
 Force Cnst:      0.3758                 1.0282                 1.9801
 Red. Mass:       3.1937                 6.4242                12.3028
 IR Active:          YES                    YES                    YES
 IR Intens:        1.839                  0.777                 17.814
 Raman Active:       YES                    YES                    YES
               X      Y      Z        X      Y      Z        X      Y      Z
 C          0.001 -0.045 -0.001    0.018 -0.207 -0.014    0.217  0.034 -0.031
 C         -0.028 -0.016  0.012   -0.147 -0.081  0.027    0.250  0.044 -0.048
 Cl         0.011  0.010 -0.003    0.038  0.026 -0.007   -0.140  0.155  0.027
 C         -0.025  0.013  0.010   -0.149  0.078  0.037    0.288 -0.101 -0.062
 Cl         0.015  0.005 -0.003    0.038 -0.023 -0.008   -0.112 -0.134  0.020
 C          0.000  0.030 -0.001    0.035  0.200 -0.010    0.429 -0.033 -0.074
 H         -0.001  0.058 -0.004    0.032  0.410 -0.021    0.437 -0.069 -0.059
 C          0.026  0.014 -0.008    0.195  0.094 -0.032    0.230  0.072 -0.047
 Cl        -0.016  0.006  0.003   -0.056  0.001  0.010   -0.097  0.138  0.019
 C          0.030 -0.016 -0.010    0.186 -0.086 -0.031    0.194 -0.016 -0.038
 Cl        -0.012  0.010  0.003   -0.061 -0.001  0.011   -0.122 -0.158  0.021
 C          0.001 -0.139 -0.004    0.012 -0.292 -0.011    0.128  0.048 -0.006
 C         -0.001  0.157  0.008   -0.000  0.004  0.008   -0.019 -0.005  0.090
 H         -0.003  0.541  0.024   -0.006 -0.097  0.002   -0.123  0.012  0.053
 C          0.002 -0.183 -0.008   -0.006  0.324  0.018   -0.058 -0.053  0.066
 Cl        -0.001  0.016 -0.001   -0.001 -0.024 -0.001   -0.010  0.004 -0.005
 C          0.002 -0.130 -0.005   -0.011 -0.094 -0.004   -0.162  0.013  0.022
 H          0.002 -0.134 -0.004   -0.008 -0.448 -0.019   -0.160  0.068  0.038
 C         -0.001  0.260  0.011   -0.006 -0.030 -0.007   -0.066  0.006 -0.065
 H         -0.005  0.662  0.028   -0.001 -0.127 -0.009    0.015  0.018 -0.034
 C          0.002 -0.159 -0.005   -0.004  0.141  0.004   -0.034 -0.019 -0.053
 H          0.002 -0.225 -0.007   -0.014  0.368  0.021   -0.139 -0.060  0.035
 TransDip  -0.001  0.043  0.002    0.017 -0.022 -0.003    0.135  0.002 -0.013

 Mode:                22                     23                     24
 Frequency:       586.21                 594.66                 597.24
 Force Cnst:      0.9368                 2.5014                 1.4011
 Red. Mass:       4.6267                12.0059                 6.6667
 IR Active:          YES                    YES                    YES
 IR Intens:        1.831                  0.191                 24.759
 Raman Active:       YES                    YES                    YES
               X      Y      Z        X      Y      Z        X      Y      Z
 C          0.059 -0.004  0.304   -0.001 -0.005 -0.004   -0.005  0.032 -0.025
 C          0.001  0.002  0.060   -0.078 -0.004 -0.486   -0.100  0.050 -0.019
 Cl         0.006 -0.007  0.000   -0.003  0.010  0.032    0.059 -0.081 -0.010
 C         -0.066  0.017 -0.266    0.110 -0.026  0.492   -0.146  0.173  0.086
 Cl         0.002 -0.005  0.010   -0.004  0.011 -0.032   -0.012 -0.090 -0.002
 C          0.024  0.020  0.185   -0.000 -0.036 -0.004   -0.001  0.300 -0.014
 H          0.129  0.035  0.756   -0.002 -0.065 -0.016   -0.011  0.556 -0.063
 C         -0.042  0.011 -0.280   -0.107 -0.019 -0.482    0.156  0.177 -0.034
 Cl         0.002 -0.006  0.011    0.004  0.011  0.031    0.012 -0.089 -0.002
 C          0.020 -0.001  0.067    0.078 -0.013  0.485    0.098  0.051  0.006
 Cl        -0.003 -0.004  0.001    0.002  0.011 -0.032   -0.060 -0.083  0.008
 C         -0.005  0.013 -0.075    0.001 -0.031 -0.000    0.000  0.279  0.016
 C         -0.028  0.005 -0.081    0.001 -0.000  0.002    0.000  0.043  0.009
 H         -0.118  0.008 -0.113    0.002 -0.007  0.002    0.006  0.034  0.010
 C         -0.023 -0.012  0.034    0.000  0.021  0.000    0.002 -0.263 -0.013
 Cl         0.006  0.001 -0.010   -0.000 -0.001 -0.000   -0.000  0.015  0.002
 C         -0.014  0.002  0.060    0.000 -0.011 -0.001   -0.002  0.118  0.001
 H         -0.009  0.013  0.089    0.000 -0.032 -0.002   -0.005  0.425  0.013
 C          0.029 -0.003  0.014   -0.000  0.005 -0.000   -0.001 -0.063 -0.006
 H          0.127 -0.005  0.049   -0.002  0.035  0.001   -0.006 -0.152 -0.012
 C         -0.009  0.004 -0.111    0.000 -0.001  0.002    0.002  0.004  0.007
 H          0.050  0.000 -0.162   -0.001  0.045  0.005   -0.003 -0.212  0.003
 TransDip   0.013  0.012  0.039    0.001 -0.014 -0.001   -0.002  0.159 -0.002

 Mode:                25                     26                     27
 Frequency:       653.60                 681.86                 713.04
 Force Cnst:      1.8873                 1.5889                 2.5243
 Red. Mass:       7.4982                 5.8005                 8.4268
 IR Active:          YES                    YES                    YES
 IR Intens:        0.502                 25.787                 34.267
 Raman Active:       YES                    YES                    YES
               X      Y      Z        X      Y      Z        X      Y      Z
 C         -0.189 -0.002  0.033   -0.002  0.242  0.005    0.261  0.000  0.099
 C         -0.014 -0.080 -0.023    0.087  0.195 -0.020    0.028  0.102 -0.154
 Cl        -0.023  0.027  0.005    0.023 -0.074 -0.004    0.015 -0.018  0.002
 C          0.068 -0.081  0.010    0.060  0.110 -0.005   -0.004  0.097  0.108
 Cl         0.011  0.009 -0.003   -0.041 -0.064  0.007   -0.020 -0.020  0.002
 C          0.231  0.001 -0.056    0.002  0.083 -0.001   -0.231  0.000 -0.014
 H          0.227  0.001 -0.092    0.002  0.052 -0.002   -0.262  0.002 -0.166
 C          0.068  0.081  0.011   -0.059  0.112  0.009   -0.004 -0.098  0.106
 Cl         0.011 -0.009 -0.003    0.042 -0.064 -0.008   -0.020  0.019  0.002
 C         -0.014  0.079 -0.021   -0.089  0.196  0.021    0.028 -0.098 -0.156
 Cl        -0.023 -0.027  0.005   -0.023 -0.075  0.003    0.015  0.018  0.002
 C         -0.271  0.002 -0.053   -0.002 -0.030 -0.000    0.206  0.006 -0.092
 C          0.027  0.014 -0.306    0.001 -0.140 -0.005    0.218  0.004 -0.100
 H          0.118  0.014 -0.274    0.006 -0.363 -0.013    0.023  0.006 -0.171
 C          0.121 -0.000 -0.046   -0.002  0.271  0.010    0.197 -0.005  0.204
 Cl        -0.000  0.001 -0.030    0.000 -0.007  0.000   -0.071  0.003 -0.086
 C          0.250 -0.000  0.086    0.003 -0.161 -0.008   -0.101 -0.010  0.197
 H          0.211  0.013 -0.138    0.007 -0.613 -0.027   -0.150 -0.003 -0.080
 C         -0.086 -0.018  0.392   -0.002  0.174  0.008   -0.150 -0.009  0.239
 H         -0.189 -0.017  0.357   -0.005  0.226  0.009    0.132 -0.013  0.345
 C         -0.158 -0.003  0.071    0.001 -0.145 -0.003   -0.179  0.006 -0.187
 H          0.123  0.013 -0.163    0.001 -0.227 -0.006   -0.161  0.003 -0.199
 TransDip  -0.021 -0.000  0.009   -0.001  0.163  0.001    0.170 -0.003  0.079

 Mode:                28                     29                     30
 Frequency:       724.56                 752.86                 805.12
 Force Cnst:      0.6409                 3.2979                 0.6137
 Red. Mass:       2.0721                 9.8755                 1.6070
 IR Active:          YES                    YES                    YES
 IR Intens:       76.574                  5.924                  8.693
 Raman Active:       YES                    YES                    YES
               X      Y      Z        X      Y      Z        X      Y      Z
 C         -0.001 -0.089  0.000   -0.008 -0.008  0.599   -0.001 -0.028 -0.003
 C         -0.036 -0.079  0.005   -0.103 -0.053 -0.334   -0.012 -0.037  0.004
 Cl        -0.007  0.023  0.001   -0.003  0.007  0.013   -0.002  0.007  0.000
 C         -0.034 -0.032  0.007    0.031 -0.055  0.193   -0.016 -0.009  0.002
 Cl         0.013  0.018 -0.002    0.011  0.012 -0.004    0.004  0.004 -0.001
 C          0.001 -0.010 -0.001    0.078  0.000 -0.128    0.000  0.006  0.000
 H          0.001  0.025 -0.001    0.049  0.004 -0.291    0.000  0.030 -0.000
 C          0.034 -0.030 -0.007    0.034  0.048  0.194    0.016 -0.008 -0.003
 Cl        -0.013  0.017  0.003    0.010 -0.010 -0.004   -0.004  0.004  0.001
 C          0.036 -0.077 -0.007   -0.099  0.052 -0.336    0.012 -0.037 -0.003
 Cl         0.007  0.023 -0.001   -0.003 -0.006  0.013    0.002  0.007 -0.000
 C         -0.001  0.197  0.008   -0.067 -0.005  0.014   -0.000  0.130  0.005
 C         -0.001 -0.049 -0.003   -0.110 -0.002 -0.009    0.001 -0.016 -0.001
 H          0.002 -0.475 -0.021   -0.118  0.016 -0.010    0.002 -0.229 -0.010
 C         -0.001  0.032  0.001   -0.117  0.005 -0.055   -0.000  0.089  0.004
 Cl         0.000  0.005  0.000    0.029 -0.001  0.029   -0.000 -0.004 -0.000
 C          0.001 -0.040 -0.001    0.007 -0.000 -0.030    0.000 -0.111 -0.004
 H          0.004 -0.447 -0.016    0.044  0.006  0.183   -0.005  0.498  0.020
 C         -0.000  0.128  0.005    0.122  0.005 -0.159    0.000 -0.054 -0.002
 H          0.004 -0.247 -0.011    0.139  0.024 -0.157   -0.005  0.713  0.031
 C          0.001 -0.052 -0.003    0.083  0.001 -0.052    0.000 -0.094 -0.004
 H          0.002 -0.648 -0.027    0.107  0.026 -0.076   -0.000  0.366  0.014
 TransDip  -0.001 -0.280 -0.008   -0.068  0.002 -0.037   -0.002  0.094  0.007

 Mode:                31                     32                     33
 Frequency:       858.05                 865.00                 882.72
 Force Cnst:      5.3061                 3.4996                 0.6320
 Red. Mass:      12.2320                 7.9385                 1.3766
 IR Active:          YES                    YES                    YES
 IR Intens:        1.092                 14.505                 17.142
 Raman Active:       YES                    YES                    YES
               X      Y      Z        X      Y      Z        X      Y      Z
 C         -0.005 -0.253 -0.002   -0.240  0.004 -0.023   -0.005  0.000 -0.013
 C          0.271 -0.314 -0.052   -0.172 -0.128  0.052   -0.001 -0.001  0.009
 Cl        -0.040  0.085  0.008   -0.002  0.008 -0.001   -0.000  0.000 -0.001
 C          0.283  0.347 -0.048   -0.102 -0.195  0.005    0.007 -0.003  0.050
 Cl        -0.047 -0.093  0.008    0.034  0.039 -0.006   -0.000  0.001 -0.004
 C          0.006  0.254  0.001    0.257 -0.004 -0.027   -0.027  0.001 -0.164
 H          0.008 -0.233 -0.002    0.241  0.004 -0.128    0.182 -0.007  0.966
 C         -0.291  0.357  0.056   -0.094  0.182  0.007    0.007  0.002  0.050
 Cl         0.049 -0.095 -0.010    0.033 -0.035 -0.006   -0.000 -0.000 -0.004
 C         -0.279 -0.308  0.048   -0.163  0.139  0.052   -0.001  0.002  0.009
 Cl         0.040  0.085 -0.006   -0.003 -0.011 -0.000   -0.000 -0.000 -0.001
 C          0.004 -0.013 -0.000    0.121 -0.003  0.013    0.003  0.000 -0.001
 C          0.006 -0.005  0.003    0.241 -0.002  0.116    0.005  0.000  0.004
 H          0.005  0.074  0.006    0.231 -0.006  0.120    0.007 -0.002  0.005
 C          0.006 -0.008  0.006    0.223 -0.008  0.224    0.005 -0.000  0.004
 Cl        -0.001  0.000 -0.001   -0.053  0.002 -0.049   -0.001  0.000 -0.001
 C         -0.005  0.011  0.003   -0.185 -0.005  0.094   -0.003 -0.000  0.001
 H         -0.005 -0.028  0.000   -0.199 -0.001 -0.005   -0.004  0.002 -0.006
 C          0.002 -0.002 -0.004    0.042  0.005 -0.130   -0.001 -0.000  0.000
 H          0.013 -0.045 -0.002    0.430  0.001  0.007    0.002 -0.000  0.001
 C          0.000  0.006 -0.005   -0.002  0.009 -0.193   -0.000  0.000 -0.000
 H         -0.003  0.010 -0.003   -0.096  0.002 -0.124   -0.003 -0.001  0.002
 TransDip  -0.001  0.033  0.002   -0.002 -0.005  0.122    0.026 -0.001  0.130

 Mode:                34                     35                     36
 Frequency:       900.43                 920.87                 993.88
 Force Cnst:      0.7196                 0.6946                 0.7749
 Red. Mass:       1.5063                 1.3902                 1.3314
 IR Active:          YES                    YES                    YES
 IR Intens:        2.278                  0.948                  0.012
 Raman Active:       YES                    YES                    YES
               X      Y      Z        X      Y      Z        X      Y      Z
 C         -0.001 -0.004 -0.002   -0.000 -0.002 -0.001   -0.000 -0.001  0.000
 C         -0.008 -0.019  0.001   -0.005 -0.014  0.002    0.001  0.003 -0.000
 Cl        -0.000  0.002  0.000   -0.000  0.001 -0.000   -0.000 -0.000  0.000
 C         -0.012 -0.009  0.003   -0.008 -0.006  0.001    0.001  0.001 -0.000
 Cl         0.002  0.002 -0.000    0.001  0.001 -0.000   -0.000 -0.000  0.000
 C          0.000  0.004 -0.000    0.000  0.004 -0.000   -0.000 -0.001 -0.000
 H          0.000  0.030  0.002    0.000  0.023  0.001   -0.000 -0.006  0.000
 C          0.012 -0.008 -0.003    0.008 -0.006 -0.001   -0.001  0.001  0.000
 Cl        -0.002  0.002  0.000   -0.001  0.001  0.000    0.000 -0.000 -0.000
 C          0.008 -0.019  0.000    0.005 -0.014 -0.002   -0.000  0.003  0.000
 Cl         0.000  0.002 -0.000    0.000  0.002  0.000    0.000 -0.000 -0.000
 C         -0.000  0.079  0.004    0.000  0.053  0.002   -0.000 -0.005 -0.000
 C          0.001 -0.181 -0.008    0.000 -0.009  0.000    0.000 -0.017 -0.002
 H         -0.008  0.971  0.041   -0.000  0.036  0.002   -0.000  0.060  0.001
 C         -0.000  0.065  0.003    0.000 -0.032 -0.001   -0.000 -0.004 -0.000
 Cl         0.000 -0.004 -0.000   -0.000  0.002  0.000    0.000  0.001  0.000
 C          0.000 -0.017 -0.000   -0.001  0.121  0.005   -0.001  0.076  0.003
 H         -0.000  0.038  0.002    0.006 -0.685 -0.029    0.003 -0.433 -0.017
 C         -0.000  0.020  0.001   -0.000 -0.007 -0.000    0.001 -0.128 -0.005
 H          0.000 -0.063 -0.003   -0.001  0.052  0.002   -0.004  0.741  0.032
 C          0.000 -0.001 -0.000    0.001 -0.124 -0.005    0.000  0.082  0.004
 H         -0.000 -0.054 -0.002   -0.000  0.700  0.027    0.000 -0.479 -0.017
 TransDip  -0.000  0.048  0.005   -0.000 -0.031  0.001   -0.000 -0.003 -0.001

 Mode:                37                     38                     39
 Frequency:      1014.81                1061.90                1101.13
 Force Cnst:      3.7930                 5.1312                 1.5037
 Red. Mass:       6.2512                 7.7233                 2.1049
 IR Active:          YES                    YES                    YES
 IR Intens:        1.700                 86.426                 21.882
 Raman Active:       YES                    YES                    YES
               X      Y      Z        X      Y      Z        X      Y      Z
 C          0.006  0.000 -0.006    0.249  0.000 -0.025    0.020 -0.000 -0.009
 C         -0.013  0.011  0.003   -0.177  0.247  0.031   -0.015  0.044  0.004
 Cl         0.001 -0.001 -0.000    0.017 -0.027 -0.003    0.002 -0.004 -0.001
 C         -0.009 -0.012  0.001   -0.174 -0.200  0.030   -0.008 -0.006  0.002
 Cl         0.001  0.002 -0.000    0.015  0.021 -0.002   -0.000  0.000 -0.000
 C          0.019  0.000 -0.004    0.248  0.001 -0.044    0.025 -0.000 -0.005
 H          0.019 -0.000 -0.002    0.249 -0.000 -0.054    0.027 -0.001 -0.004
 C         -0.009  0.012  0.002   -0.174  0.198  0.033   -0.008  0.006  0.002
 Cl         0.001 -0.002 -0.000    0.015 -0.021 -0.003   -0.000 -0.000 -0.000
 C         -0.013 -0.011  0.003   -0.175 -0.248  0.026   -0.015 -0.044  0.003
 Cl         0.001  0.001 -0.000    0.017  0.027 -0.002    0.002  0.004 -0.000
 C          0.048  0.000 -0.004    0.219  0.004 -0.075   -0.007 -0.000  0.004
 C         -0.111 -0.017  0.382   -0.065  0.001 -0.036   -0.045  0.003 -0.068
 H         -0.045 -0.016  0.422   -0.334  0.003 -0.144   -0.486  0.005 -0.222
 C         -0.037  0.002 -0.058   -0.126  0.004 -0.127    0.079 -0.006  0.163
 Cl        -0.003  0.000 -0.002    0.015 -0.001  0.017   -0.009  0.001 -0.018
 C          0.367  0.006 -0.062   -0.007  0.002 -0.056    0.137 -0.000  0.039
 H          0.382  0.003 -0.064   -0.042  0.009 -0.210    0.199 -0.011  0.307
 C         -0.015 -0.005  0.066   -0.099 -0.008  0.169    0.011  0.006 -0.152
 H          0.062  0.007  0.078   -0.355 -0.005  0.090   -0.299  0.010 -0.278
 C         -0.253  0.013 -0.321    0.082 -0.002  0.076   -0.077 -0.003  0.060
 H         -0.242  0.008 -0.352    0.126 -0.006  0.064   -0.435 -0.013  0.354
 TransDip  -0.002  0.002 -0.042   -0.296  0.002 -0.030    0.014 -0.004  0.149

 Mode:                40                     41                     42
 Frequency:      1113.91                1145.36                1186.28
 Force Cnst:      1.2423                 4.2396                 1.2838
 Red. Mass:       1.6993                 5.4852                 1.5483
 IR Active:          YES                    YES                    YES
 IR Intens:       18.454                  6.330                 48.829
 Raman Active:       YES                    YES                    YES
               X      Y      Z        X      Y      Z        X      Y      Z
 C          0.011 -0.000 -0.023    0.095  0.001 -0.023   -0.000  0.052  0.000
 C         -0.018  0.059  0.006    0.096 -0.294 -0.019    0.114 -0.037 -0.021
 Cl         0.003 -0.006 -0.001   -0.017  0.032  0.003   -0.006  0.006  0.001
 C         -0.002  0.004  0.001   -0.081 -0.168  0.013   -0.023 -0.078  0.003
 Cl        -0.001 -0.001  0.000    0.014  0.023 -0.002    0.003  0.006 -0.001
 C          0.030 -0.000 -0.006   -0.149 -0.001  0.028    0.000  0.045  0.000
 H          0.033 -0.002 -0.002   -0.169  0.004  0.033   -0.003  0.975  0.008
 C         -0.003 -0.003  0.001   -0.081  0.166  0.016    0.023 -0.078 -0.005
 Cl        -0.001  0.001  0.000    0.014 -0.022 -0.003   -0.003  0.006  0.001
 C         -0.017 -0.058  0.005    0.094  0.296 -0.014   -0.114 -0.039  0.020
 Cl         0.003  0.006 -0.001   -0.017 -0.032  0.003    0.006  0.007 -0.001
 C         -0.020 -0.002  0.045    0.235  0.002 -0.038   -0.000 -0.023 -0.002
 C          0.079  0.003 -0.062    0.012  0.003 -0.060    0.000  0.005  0.000
 H          0.513  0.001  0.080   -0.239  0.003 -0.164    0.003 -0.021  0.000
 C         -0.091  0.004 -0.107   -0.124  0.004 -0.111   -0.000  0.000  0.000
 Cl         0.010 -0.000  0.010    0.011 -0.000  0.011   -0.000 -0.000 -0.000
 C         -0.012 -0.004  0.086    0.043 -0.001  0.033   -0.000 -0.001 -0.000
 H          0.079 -0.026  0.655    0.106 -0.016  0.431   -0.000  0.001 -0.001
 C          0.048  0.002 -0.034   -0.055 -0.003  0.059    0.001  0.000  0.000
 H          0.306 -0.001  0.056   -0.219 -0.002  0.004    0.003 -0.002  0.001
 C         -0.097 -0.000 -0.019   -0.024 -0.002  0.029   -0.000  0.005  0.001
 H         -0.327 -0.005  0.165   -0.368 -0.011  0.328   -0.004 -0.021  0.003
 TransDip  -0.134  0.003 -0.031   -0.053  0.001 -0.060   -0.000 -0.224 -0.002

 Mode:                43                     44                     45
 Frequency:      1192.93                1254.05                1267.33
 Force Cnst:      0.9493                 4.8040                10.7919
 Red. Mass:       1.1322                 5.1847                11.4042
 IR Active:          YES                    YES                    YES
 IR Intens:        0.190                 17.615                  0.150
 Raman Active:       YES                    YES                    YES
               X      Y      Z        X      Y      Z        X      Y      Z
 C          0.007 -0.000  0.001    0.169 -0.002 -0.028   -0.002  0.448  0.005
 C          0.002  0.000 -0.001    0.141  0.078 -0.026   -0.345 -0.218  0.062
 Cl        -0.000  0.000  0.000   -0.006  0.003  0.001   -0.000 -0.002 -0.000
 C         -0.003 -0.006  0.000   -0.062 -0.279  0.009    0.341 -0.156 -0.064
 Cl         0.000  0.001 -0.000    0.007  0.022 -0.001   -0.000 -0.004  0.000
 C         -0.003 -0.000  0.001   -0.148 -0.002  0.027   -0.003  0.335  0.003
 H         -0.003 -0.004  0.000   -0.178 -0.002  0.033   -0.003  0.217  0.002
 C         -0.003  0.007  0.001   -0.060  0.280  0.013   -0.340 -0.154  0.061
 Cl         0.000 -0.001 -0.000    0.007 -0.021 -0.001    0.000 -0.005 -0.000
 C          0.003  0.000 -0.001    0.139 -0.074 -0.027    0.349 -0.218 -0.066
 Cl        -0.000 -0.000  0.000   -0.006 -0.003  0.001   -0.000 -0.002  0.000
 C         -0.000  0.000 -0.005   -0.275 -0.001  0.023   -0.002 -0.031 -0.011
 C         -0.027  0.000 -0.015   -0.028 -0.001  0.008    0.003  0.009  0.002
 H         -0.162  0.002 -0.063    0.581 -0.005  0.235    0.032 -0.051  0.010
 C         -0.011 -0.000  0.003    0.048 -0.005  0.124   -0.004  0.002  0.006
 Cl         0.001 -0.000  0.001   -0.005  0.000 -0.008   -0.000 -0.000 -0.000
 C         -0.001  0.002 -0.042    0.005  0.000 -0.006    0.001 -0.002 -0.003
 H         -0.075  0.019 -0.478   -0.022  0.008 -0.218    0.000 -0.001 -0.006
 C          0.071 -0.000  0.020    0.063  0.004 -0.084    0.003  0.003  0.001
 H          0.639 -0.006  0.226    0.096  0.004 -0.082   -0.019 -0.003 -0.007
 C         -0.038 -0.002  0.035   -0.047 -0.001  0.014   -0.002  0.010  0.004
 H         -0.393 -0.013  0.331    0.260  0.010 -0.256   -0.011 -0.051  0.010
 TransDip  -0.014  0.001  0.003   -0.107 -0.002  0.082   -0.001  0.012  0.001

 Mode:                46                     47                     48
 Frequency:      1294.72                1333.36                1392.11
 Force Cnst:      2.6426                 2.0608                 6.8322
 Red. Mass:       2.6756                 1.9673                 5.9836
 IR Active:          YES                    YES                    YES
 IR Intens:        2.206                  2.715                 38.694
 Raman Active:       YES                    YES                    YES
               X      Y      Z        X      Y      Z        X      Y      Z
 C         -0.003  0.003 -0.027    0.011 -0.000  0.000    0.380 -0.009 -0.081
 C          0.019  0.023  0.001   -0.009 -0.014  0.002   -0.070 -0.184  0.012
 Cl        -0.001 -0.001 -0.000    0.000  0.001  0.000    0.002  0.010 -0.000
 C          0.006 -0.039 -0.000   -0.006  0.016  0.001   -0.162  0.177  0.032
 Cl         0.000  0.002 -0.000    0.000 -0.001 -0.000    0.004 -0.006 -0.001
 C         -0.024  0.003  0.004    0.013 -0.000 -0.002    0.191 -0.003 -0.036
 H         -0.028  0.011  0.010    0.015 -0.001 -0.003    0.220  0.044 -0.039
 C         -0.003  0.035  0.002   -0.005 -0.016  0.001   -0.181 -0.178  0.033
 Cl         0.000 -0.002 -0.000    0.000  0.001 -0.000    0.004  0.006 -0.001
 C          0.025 -0.024 -0.000   -0.009  0.014  0.003   -0.058  0.197  0.014
 Cl        -0.001  0.001 -0.000    0.000 -0.001  0.000    0.001 -0.010 -0.001
 C         -0.004 -0.010  0.240    0.028 -0.002  0.049   -0.127 -0.002  0.104
 C         -0.102  0.001 -0.037   -0.145  0.002 -0.059   -0.042  0.002 -0.054
 H         -0.612  0.002 -0.217    0.597 -0.005  0.203    0.183  0.001  0.025
 C          0.157  0.008 -0.153    0.030  0.001 -0.014   -0.011 -0.003  0.073
 Cl         0.000 -0.000  0.002    0.002  0.000 -0.002    0.000  0.000 -0.003
 C         -0.015 -0.004  0.085    0.045 -0.006  0.156    0.037  0.001 -0.008
 H          0.009 -0.011  0.242   -0.062  0.019 -0.481    0.034  0.004 -0.089
 C         -0.104  0.001 -0.044   -0.079  0.001 -0.033    0.009  0.003 -0.083
 H          0.488 -0.004  0.172   -0.229  0.002 -0.088    0.322  0.002  0.017
 C          0.043  0.003 -0.076    0.123  0.004 -0.091   -0.099 -0.003  0.052
 H          0.219  0.011 -0.227   -0.353 -0.011  0.308    0.433  0.018 -0.401
 TransDip  -0.047  0.003  0.008    0.050  0.000  0.016    0.198  0.015 -0.016

 Mode:                49                     50                     51
 Frequency:      1408.74                1442.61                1508.84
 Force Cnst:      4.1239                 3.7175                 3.3142
 Red. Mass:       3.5270                 3.0318                 2.4708
 IR Active:          YES                    YES                    YES
 IR Intens:      149.211                 19.844                 22.422
 Raman Active:       YES                    YES                    YES
               X      Y      Z        X      Y      Z        X      Y      Z
 C          0.012  0.262  0.000    0.073 -0.006  0.019    0.053  0.001 -0.016
 C          0.112 -0.147 -0.022   -0.001 -0.017 -0.003    0.023 -0.006 -0.004
 Cl        -0.005  0.006  0.001    0.000  0.001  0.000   -0.000  0.001 -0.000
 C         -0.196 -0.026  0.036   -0.029  0.021  0.004   -0.043  0.015  0.008
 Cl         0.007  0.005 -0.001    0.001 -0.001 -0.000    0.001 -0.000 -0.000
 C          0.005  0.121 -0.000    0.027 -0.004 -0.004    0.026  0.002 -0.005
 H          0.009 -0.877 -0.009    0.029  0.019 -0.009    0.030 -0.003 -0.005
 C          0.184 -0.034 -0.034   -0.036 -0.018  0.005   -0.042 -0.017  0.008
 Cl        -0.007  0.005  0.001    0.001  0.000 -0.000    0.001  0.000 -0.000
 C         -0.114 -0.137  0.019    0.005  0.023 -0.004    0.023  0.006 -0.004
 Cl         0.006  0.006 -0.001    0.000 -0.001  0.000   -0.000 -0.001 -0.000
 C         -0.006 -0.038 -0.003   -0.123  0.009 -0.201   -0.141 -0.003  0.055
 C         -0.004  0.006  0.002   -0.099 -0.006  0.122    0.100 -0.002  0.060
 H          0.005 -0.031  0.004    0.086 -0.007  0.217   -0.442  0.002 -0.126
 C          0.007  0.002 -0.001    0.233  0.004 -0.063    0.027  0.006 -0.127
 Cl        -0.000 -0.000 -0.000   -0.007 -0.000 -0.001    0.000 -0.000  0.004
 C         -0.000 -0.001 -0.001   -0.072  0.003 -0.087   -0.093 -0.004  0.086
 H          0.003 -0.002  0.018    0.049 -0.027  0.658   -0.171  0.008 -0.236
 C         -0.003  0.002 -0.002   -0.069 -0.003  0.071    0.194 -0.002  0.069
 H          0.020 -0.003  0.007    0.139 -0.006  0.167   -0.612  0.005 -0.223
 C         -0.000  0.006  0.003    0.110 -0.001  0.021   -0.002  0.004 -0.107
 H          0.007 -0.030 -0.004   -0.332 -0.016  0.408   -0.348 -0.007  0.156
 TransDip   0.010 -0.391 -0.002    0.075  0.005  0.121   -0.133  0.001 -0.072

 Mode:                52                     53                     54
 Frequency:      1574.60                1576.19                1606.01
 Force Cnst:     10.3377                16.2394                 8.9604
 Red. Mass:       7.0768                11.0943                 5.8963
 IR Active:          YES                    YES                    YES
 IR Intens:       14.680                  8.785                 41.762
 Raman Active:       YES                    YES                    YES
               X      Y      Z        X      Y      Z        X      Y      Z
 C          0.022 -0.284 -0.006   -0.324 -0.033  0.060    0.005 -0.005  0.021
 C          0.065  0.168 -0.011    0.423  0.129 -0.077   -0.003  0.002 -0.002
 Cl        -0.003  0.001  0.001   -0.005 -0.002  0.001    0.000 -0.000  0.000
 C          0.082 -0.273 -0.018   -0.395  0.093  0.073    0.003 -0.003 -0.002
 Cl        -0.000  0.002  0.000    0.004 -0.002 -0.001   -0.000 -0.000  0.000
 C         -0.016  0.491  0.007    0.207  0.054 -0.038   -0.001  0.004  0.001
 H         -0.014 -0.668 -0.002    0.234 -0.071 -0.044   -0.002 -0.004 -0.002
 C         -0.024 -0.256  0.003   -0.406 -0.154  0.073    0.002 -0.002 -0.002
 Cl        -0.000  0.001  0.000    0.004  0.002 -0.001   -0.000  0.000  0.000
 C         -0.123  0.182  0.024    0.403 -0.087 -0.075   -0.003  0.002 -0.002
 Cl         0.004  0.001 -0.001   -0.004  0.002  0.001    0.000  0.000  0.000
 C         -0.005  0.020  0.003    0.081  0.003 -0.018   -0.055  0.012 -0.293
 C         -0.004 -0.003 -0.001    0.026  0.000 -0.010    0.143 -0.006  0.164
 H          0.004  0.019  0.003    0.024  0.003 -0.014   -0.300 -0.001  0.016
 C          0.004 -0.002  0.001   -0.049 -0.002  0.035    0.004  0.009 -0.210
 Cl        -0.000 -0.000  0.000    0.000  0.000 -0.001   -0.001 -0.000  0.000
 C         -0.003  0.001 -0.004    0.035  0.001 -0.015    0.087 -0.015  0.376
 H         -0.001  0.002  0.008    0.047 -0.000  0.020   -0.064  0.020 -0.509
 C          0.005 -0.002  0.003   -0.074 -0.000 -0.012   -0.140  0.008 -0.213
 H         -0.008  0.001 -0.001    0.115 -0.002  0.058    0.292  0.005 -0.077
 C         -0.000 -0.003 -0.002    0.037 -0.000  0.002   -0.059 -0.009  0.213
 H         -0.006  0.018  0.003    0.025  0.002  0.017    0.320  0.004 -0.087
 TransDip   0.010 -0.122  0.001   -0.094 -0.011  0.009   -0.121  0.006 -0.168

 Mode:                55                     56                     57
 Frequency:      1634.49                3178.46                3193.67
 Force Cnst:      9.5578                 6.4721                 6.5705
 Red. Mass:       6.0722                 1.0873                 1.0934
 IR Active:          YES                    YES                    YES
 IR Intens:       23.411                  3.922                  4.808
 Raman Active:       YES                    YES                    YES
               X      Y      Z        X      Y      Z        X      Y      Z
 C          0.064  0.001 -0.012   -0.000 -0.000  0.000   -0.000  0.000 -0.000
 C         -0.016 -0.004  0.003   -0.000 -0.000 -0.000    0.000 -0.000 -0.000
 Cl         0.000 -0.000 -0.000    0.000 -0.000 -0.000   -0.000  0.000 -0.000
 C          0.009 -0.003 -0.002    0.000 -0.000 -0.000   -0.000  0.000  0.000
 Cl        -0.000 -0.000  0.000    0.000  0.000 -0.000    0.000  0.000 -0.000
 C         -0.005 -0.001  0.001    0.000  0.000  0.000   -0.000 -0.000  0.000
 H         -0.006  0.000  0.001   -0.000  0.000  0.000    0.001  0.000 -0.000
 C          0.010  0.004 -0.002    0.000  0.000  0.000   -0.000 -0.000  0.000
 Cl        -0.000  0.000  0.000    0.000 -0.000  0.000    0.000 -0.000 -0.000
 C         -0.015  0.004  0.003   -0.000  0.000 -0.000    0.000  0.000 -0.000
 Cl         0.000  0.000 -0.000    0.000  0.000  0.000   -0.000 -0.000  0.000
 C         -0.239 -0.003  0.057    0.001  0.000 -0.001   -0.001 -0.000  0.003
 C          0.309  0.001  0.038    0.000  0.000 -0.001    0.002  0.000 -0.004
 H         -0.364  0.006 -0.207   -0.004 -0.001  0.012   -0.020 -0.002  0.055
 C         -0.243 -0.007  0.120   -0.000  0.000 -0.000   -0.000  0.000 -0.001
 Cl         0.001  0.000 -0.003    0.000  0.000  0.000    0.000 -0.000  0.000
 C          0.130  0.003 -0.060   -0.017 -0.000  0.005   -0.027 -0.001  0.007
 H          0.164  0.000  0.041    0.212  0.004 -0.038    0.325  0.005 -0.058
 C         -0.293 -0.002 -0.009    0.022  0.003 -0.063    0.018  0.002 -0.040
 H          0.273 -0.007  0.213   -0.267 -0.033  0.735   -0.173 -0.021  0.464
 C          0.303  0.008 -0.163    0.030 -0.001  0.039   -0.046  0.002 -0.053
 H         -0.303 -0.014  0.350   -0.368  0.017 -0.444    0.512 -0.023  0.610
 TransDip  -0.154  0.001 -0.017    0.047  0.002 -0.043   -0.019  0.002 -0.068

 Mode:                58                     59                     60
 Frequency:      3202.53                3207.67                3218.78
 Force Cnst:      6.5997                 6.6393                 6.6697
 Red. Mass:       1.0922                 1.0952                 1.0926
 IR Active:          YES                    YES                    YES
 IR Intens:        0.178                  2.538                  2.570
 Raman Active:       YES                    YES                    YES
               X      Y      Z        X      Y      Z        X      Y      Z
 C         -0.000 -0.000 -0.000   -0.000 -0.000  0.000    0.000  0.000 -0.000
 C         -0.000  0.000  0.000   -0.000  0.000  0.000    0.001  0.000 -0.000
 Cl         0.000 -0.000  0.000    0.000 -0.000  0.000    0.000  0.000 -0.000
 C          0.000 -0.000  0.000    0.000  0.000 -0.000    0.001 -0.003 -0.000
 Cl        -0.000  0.000  0.000   -0.000 -0.000  0.000    0.000  0.000 -0.000
 C          0.000  0.000 -0.000    0.000  0.000 -0.000   -0.086 -0.000  0.016
 H         -0.001 -0.000  0.000   -0.002 -0.000  0.000    0.980  0.005 -0.181
 C          0.000  0.000 -0.000    0.000 -0.000 -0.000    0.001  0.003 -0.000
 Cl        -0.000  0.000 -0.000   -0.000  0.000  0.000    0.000 -0.000 -0.000
 C         -0.000 -0.000  0.000   -0.000 -0.000  0.000    0.001 -0.000 -0.000
 Cl         0.000  0.000 -0.000    0.000  0.000 -0.000    0.000 -0.000 -0.000
 C          0.003 -0.000  0.002    0.001  0.000 -0.001   -0.000  0.000  0.000
 C          0.029  0.004 -0.082    0.003  0.000 -0.007    0.000  0.000 -0.000
 H         -0.330 -0.042  0.933   -0.029 -0.004  0.080   -0.000 -0.000  0.001
 C         -0.004 -0.000  0.000    0.000  0.000 -0.004   -0.000 -0.000 -0.000
 Cl         0.000 -0.000  0.000    0.000 -0.000  0.000    0.000 -0.000  0.000
 C          0.009  0.000 -0.001   -0.080 -0.001  0.013   -0.000 -0.000  0.000
 H         -0.099 -0.002  0.016    0.898  0.014 -0.151    0.001  0.000 -0.000
 C         -0.001 -0.000  0.001   -0.009 -0.001  0.032   -0.000 -0.000  0.000
 H          0.003  0.000 -0.008    0.122  0.015 -0.342    0.000  0.000 -0.001
 C          0.001 -0.000  0.002    0.010 -0.000  0.010    0.000 -0.000  0.000
 H         -0.016  0.001 -0.020   -0.100  0.004 -0.117   -0.001  0.000 -0.001
 TransDip   0.013  0.000 -0.002   -0.034 -0.002  0.038    0.051  0.000 -0.008

 STANDARD THERMODYNAMIC QUANTITIES AT   298.15 K  AND     1.00 ATM

   This Molecule has  0 Imaginary Frequencies
   Zero point vibrational energy:       82.883 kcal/mol

   Atom    1 Element C  Has Mass   12.00000
   Atom    2 Element C  Has Mass   12.00000
   Atom    3 Element Cl Has Mass   34.96885
   Atom    4 Element C  Has Mass   12.00000
   Atom    5 Element Cl Has Mass   34.96885
   Atom    6 Element C  Has Mass   12.00000
   Atom    7 Element H  Has Mass    1.00783
   Atom    8 Element C  Has Mass   12.00000
   Atom    9 Element Cl Has Mass   34.96885
   Atom   10 Element C  Has Mass   12.00000
   Atom   11 Element Cl Has Mass   34.96885
   Atom   12 Element C  Has Mass   12.00000
   Atom   13 Element C  Has Mass   12.00000
   Atom   14 Element H  Has Mass    1.00783
   Atom   15 Element C  Has Mass   12.00000
   Atom   16 Element Cl Has Mass   34.96885
   Atom   17 Element C  Has Mass   12.00000
   Atom   18 Element H  Has Mass    1.00783
   Atom   19 Element C  Has Mass   12.00000
   Atom   20 Element H  Has Mass    1.00783
   Atom   21 Element C  Has Mass   12.00000
   Atom   22 Element H  Has Mass    1.00783
   Molecular Mass:   323.883400 amu
   Principal axes and moments of inertia in amu*Bohr^2:
                             1           2           3
    Eigenvalues --     4755.20045  9263.86583 12302.41008
          X               0.99994     0.00081    -0.01109
          Y              -0.00082     1.00000    -0.00122
          Z               0.01108     0.00123     0.99994
   Rotational Symmetry Number is   1
   The Molecule is an Asymmetric Top
   Translational Enthalpy:        0.889 kcal/mol
   Rotational Enthalpy:           0.889 kcal/mol
   Vibrational Enthalpy:         90.737 kcal/mol
   gas constant (RT):             0.592 kcal/mol
   Translational Entropy:        43.221  cal/mol.K
   Rotational Entropy:           34.648  cal/mol.K
   Vibrational Entropy:          52.407  cal/mol.K

   Total Enthalpy:               93.107 kcal/mol
   Total Entropy:               130.276  cal/mol.K

 ======================================================================

 STANDARD THERMODYNAMIC QUANTITIES FOR ANHARMONIC VIBRATION -- TOSH

   Zero point vibrational energy: ************ kcal/mol

   Vibrational Enthalpy:       Infinity kcal/mol
   Vibrational Entropy:             NaN  cal/mol.K

   Total Enthalpy:             Infinity kcal/mol
   Total Entropy:                   NaN  cal/mol.K

 ======================================================================

 STANDARD THERMODYNAMIC QUANTITIES FOR ANHARMONIC VIBRATION -- VPT2

   Zero point vibrational energy: ************ kcal/mol

   Vibrational Enthalpy:       Infinity kcal/mol
   Vibrational Entropy:             NaN  cal/mol.K

   Total Enthalpy:             Infinity kcal/mol
   Total Entropy:                   NaN  cal/mol.K

 ======================================================================

Archival summary:
1\1\november\FREQ\ProcedureUnspecified\BasisUnspecified\l5125\taweetha\MonJan1312:42:062020MonJan1312:42:062020\0\\#,FREQ,ProcedureUnspecified,BasisUnspecified,\\0,1\Cl\C,1,1.74428\C,2,1.39894,1,120.106\C,3,1.38832,2,120.057,1,179.899,0\H,4,1.08096,3,119.934,2,179.998,0\C,4,1.38845,3,120.182,2,-0.00733439,0\C,6,1.39894,4,120.141,3,0.0577589,0\C,7,1.40423,6,120.42,4,-0.077434,0\C,8,1.49549,7,120.788,6,-179.871,0\C,9,1.3966,8,120.486,7,-92.0291,0\H,10,1.08352,9,119.861,8,0.34705,0\C,10,1.39228,9,119.997,8,-179.506,0\H,12,1.08385,10,119.874,9,179.896,0\C,12,1.39294,10,120.651,9,0.032724,0\H,14,1.08229,12,121.042,10,179.829,0\C,14,1.39081,12,118.76,10,-0.125629,0\C,16,1.39037,14,121.454,12,0.0742492,0\H,17,1.0825,16,120.039,14,-179.974,0\Cl,7,1.74405,6,120.109,4,179.86,0\Cl,3,1.74466,2,121.761,1,-0.0431309,0\Cl,6,1.74492,4,118.109,3,-179.913,0\Cl,16,1.75849,14,119.446,12,179.973,0\\\@

 Total job time:  13510.10s(wall), 13509.25s(cpu) 
 Mon Jan 13 12:42:06 2020

        *************************************************************
        *                                                           *
        *  Thank you very much for using Q-Chem.  Have a nice day.  *
        *                                                           *
        *************************************************************
