# Supplementary material for: Quantum Chemical Investigation of Polychlorinated Dibenzodioxins, Dibenzofurans and Biphenyls: Relative Stability and Planarity Analysis
Source: Molecules. 2020 Dec 3;25(23):5697. doi: 10.3390/molecules25235697 (PMC7730433; doi:10.3390/molecules25235697)
Supplement: Supplementary file 1 [file molecules-25-05697-s001.zip › PCB/B3LYP/ClClHClClHHClHH.out]

                  Welcome to Q-Chem
     A Quantum Leap Into The Future Of Chemistry


 Q-Chem 5.2 (devel), Q-Chem, Inc., Pleasanton, CA (2019)

 Yihan Shao,  Zhengting Gan,  E. Epifanovsky,  A. T. B. Gilbert,  M. Wormit,  
 J. Kussmann,  A. W. Lange,  A. Behn,  Jia Deng,  Xintian Feng,  D. Ghosh,  
 M. Goldey,  P. R. Horn,  L. D. Jacobson,  I. Kaliman,  T. Kus,  A. Landau,  
 Jie Liu,  E. I. Proynov,  R. M. Richard,  R. P. Steele,  E. J. Sundstrom,  
 H. L. Woodcock III,  P. M. Zimmerman,  D. Zuev,  B. Albrecht,  E. Alguire,  
 S. A. Baeppler,  D. Barton,  Z. Benda,  Y. A. Bernard,  E. J. Berquist,  
 K. B. Bravaya,  H. Burton,  D. Casanova,  Chun-Min Chang,  Yunqing Chen,  
 A. Chien,  K. D. Closser,  M. P. Coons,  S. Coriani,  S. Dasgupta,  
 A. L. Dempwolff,  M. Diedenhofen,  Hainam Do,  R. G. Edgar,  Po-Tung Fang,  
 S. Faraji,  S. Fatehi,  Qingguo Feng,  K. D. Fenk,  J. Fosso-Tande,  
 J. Gayvert,  Qinghui Ge,  A. Ghysels,  G. Gidofalvi,  J. Gomes,  
 J. Gonthier,  A. Gunina,  D. Hait,  M. W. D. Hanson-Heine,  
 P. H. P. Harbach,  A. W. Hauser,  M. F. Herbst,  J. E. Herr,  
 E. G. Hohenstein,  Z. C. Holden,  Kerwin Hui,  B. C. Huynh,  T.-C. Jagau,  
 Hyunjun Ji,  B. Kaduk,  K. Khistyaev,  Jaehoon Kim,  P. Klunzinger,  K. Koh,  
 D. Kosenkov,  L. Koulias,  T. Kowalczyk,  C. M. Krauter,  A. Kunitsa,  
 Ka Un Lao,  A. Laurent,  K. V. Lawler,  Joonho Lee,  D. Lefrancois,  
 S. Lehtola,  D. S. Levine,  Yi-Pei Li,  You-Sheng Lin,  Fenglai Liu,  
 E. Livshits,  A. Luenser,  P. Manohar,  E. Mansoor,  S. F. Manzer,  
 Shan-Ping Mao,  Yuezhi Mao,  N. Mardirossian,  A. V. Marenich,  
 T. Markovich,  L. A. Martinez-Martinez,  S. A. Maurer,  N. J. Mayhall,  
 S. C. McKenzie,  J.-M. Mewes,  P. Morgante,  A. F. Morrison,  
 J. W. Mullinax,  K. Nanda,  T. S. Nguyen-Beck,  R. Olivares-Amaya,  
 J. A. Parkhill,  Zheng Pei,  T. M. Perrine,  F. Plasser,  P. Pokhilko,  
 S. Prager,  A. Prociuk,  E. Ramos,  D. R. Rehn,  F. Rob,  M. Scheurer,  
 M. Schneider,  N. Sergueev,  S. M. Sharada,  S. Sharma,  D. W. Small,  
 T. Stauch,  T. Stein,  Yu-Chuan Su,  A. J. W. Thom,  A. Tkatchenko,  
 T. Tsuchimochi,  N. M. Tubman,  L. Vogt,  M. L. Vidal,  O. Vydrov,  
 M. A. Watson,  J. Wenzel,  M. de Wergifosse,  T. A. Wesolowski,  A. White,  
 J. Witte,  A. Yamada,  Jun Yang,  K. Yao,  S. Yeganeh,  S. R. Yost,  
 Zhi-Qiang You,  A. Zech,  Igor Ying Zhang,  Xing Zhang,  Yan Zhao,  
 Ying Zhu,  B. R. Brooks,  G. K. L. Chan,  C. J. Cramer,  M. S. Gordon,  
 W. J. Hehre,  A. Klamt,  M. W. Schmidt,  C. D. Sherrill,  D. G. Truhlar,  
 A. Aspuru-Guzik,  R. Baer,  A. T. Bell,  N. A. Besley,  Jeng-Da Chai,  
 A. E. DePrince, III,  R. A. DiStasio Jr.,  A. Dreuw,  B. D. Dunietz,  
 T. R. Furlani,  Chao-Ping Hsu,  Yousung Jung,  Jing Kong,  D. S. Lambrecht,  
 WanZhen Liang,  C. Ochsenfeld,  V. A. Rassolov,  L. V. Slipchenko,  
 J. E. Subotnik,  T. Van Voorhis,  J. M. Herbert,  A. I. Krylov,  
 P. M. W. Gill,  M. Head-Gordon

 Contributors to earlier versions of Q-Chem not listed above: 
 R. D. Adamson,  B. Austin,  J. Baker,  G. J. O. Beran,  K. Brandhorst,  
 S. T. Brown,  E. F. C. Byrd,  A. K. Chakraborty,  C.-L. Cheng,  
 Siu Hung Chien,  D. M. Chipman,  D. L. Crittenden,  H. Dachsel,  
 R. J. Doerksen,  A. D. Dutoi,  L. Fusti-Molnar,  W. A. Goddard III,  
 A. Golubeva-Zadorozhnaya,  S. R. Gwaltney,  G. Hawkins,  A. Heyden,  
 S. Hirata,  G. Kedziora,  F. J. Keil,  C. Kelley,  Jihan Kim,  R. A. King,  
 R. Z. Khaliullin,  P. P. Korambath,  W. Kurlancheek,  A. M. Lee,  M. S. Lee,  
 S. V. Levchenko,  Ching Yeh Lin,  D. Liotard,  R. C. Lochan,  I. Lotan,  
 P. E. Maslen,  N. Nair,  D. P. O'Neill,  D. Neuhauser,  E. Neuscamman,  
 C. M. Oana,  R. Olson,  B. Peters,  R. Peverati,  P. A. Pieniazek,  
 Y. M. Rhee,  J. Ritchie,  M. A. Rohrdanz,  E. Rosta,  N. J. Russ,  
 H. F. Schaefer III,  N. E. Schultz,  N. Shenvi,  A. C. Simmonett,  A. Sodt,  
 D. Stuck,  K. S. Thanthiriwatte,  V. Vanovschi,  Tao Wang,  A. Warshel,  
 C. F. Williams,  Q. Wu,  X. Xu,  W. Zhang

 Please cite Q-Chem as follows:
 Y. Shao et al., Mol. Phys. 113, 184-215 (2015)
 DOI: 10.1080/00268976.2014.952696

 Q-Chem 5.2.1 for Intel X86 EM64T Linux

 Parts of Q-Chem use Armadillo 8.300.2 (Tropical Shenanigans).
 http://arma.sourceforge.net/

 Q-Chem begins on Mon Jan 13 07:24:26 2020  

Host: 
0

     Scratch files written to /scratch/taweetham/qchem12866//
NAlpha2: 162
NElect   162
Mult     1

 Q-Chem warning in module libgen/rem_setup.C, line 2168:

 Setting Thresh to 1e-14


Checking the input file for inconsistencies... 	...done.

--------------------------------------------------------------
User input:
--------------------------------------------------------------
$MOLECULE
0 1
C 
C  1 1.394960
Cl  2 CCl 1 119.528007
C  2 1.386606 1 120.846377 3 178.766605 0
Cl  4 CCl 2 119.698148 1 -179.612229 0
C  4 1.387279 2 120.235871 1 -0.083363 0
H  6 CH 4 120.254637 2 -179.958574 0
C  6 1.387279 4 119.490737 2 0.041992 0
Cl  8 CCl 6 120.064298 4 179.568218 0
C  8 1.386606 6 120.235863 4 0.041336 0
Cl  10 CCl 8 119.614146 6 178.681836 0
C  1 1.488550 2 120.827489 3 1.275929 0
C  12 1.394960 1 120.827496 2 44.635695 0
H  13 CH 12 119.528011 1 1.275194 0
C  13 1.386606 12 120.846392 1 -179.957497 0
H  15 CH 13 119.698155 12 -179.612829 0
C  15 1.387278 13 120.235860 12 -0.083872 0
Cl  17 CCl 15 120.254633 13 -179.958492 0
C  17 1.387279 15 119.490737 13 0.041666 0
H  19 CH 17 120.064293 15 179.568399 0
C  19 1.386606 17 120.235874 15 0.041790 0
H  21 CH 19 119.614152 17 178.681599 0

CH=1.08273
CCl=1.75400
$END

$REM
   JOB_TYPE	OPTIMIZATION
   BASIS	6-311++G**
   METHOD	B3LYP
   SYM_IGNORE	TRUE
   SCF_GUESS_ALWAYS     TRUE
   SYM_IGNORE   TRUE
   S2THRESH     15
   THRESH       15
$END

--------------------------------------------------------------
 ----------------------------------------------------------------
             Standard Nuclear Orientation (Angstroms)
    I     Atom           X                Y                Z
 ----------------------------------------------------------------
    1      C       0.0000000000     0.0000000000     0.0000000000
    2      C       0.0000000000     0.0000000000     1.3949600000
    3      Cl      1.5261815140     0.0000000000     2.2594170471
    4      C      -1.1901880373     0.0256249026     2.1059255403
    5      Cl     -1.1548436435     0.0351778398     3.8595433764
    6      C      -2.4041742747     0.0535064326     1.4351028665
    7      H      -3.3336980403     0.0741960811     1.9899557843
    8      C      -2.4180259722     0.0546630380     0.0478935036
    9      Cl     -3.9445745286     0.0782926128    -0.8155919614
   10      C      -1.2274122092     0.0272853135    -0.6622934626
   11      Cl     -1.2645630159    -0.0058824468    -2.4155862839
   12      C       1.2779219872    -0.0284629571    -0.7628147595
   13      C       2.3095886281    -0.8932703637    -0.3971844912
   14      H       2.1704206894    -1.5663256744     0.4394355459
   15      C       3.5004827568    -0.9194878930    -1.1069450245
   16      H       4.2865586447    -1.6026019117    -0.8107285686
   17      C       3.6821124948    -0.0819958503    -2.1978886372
   18      Cl      5.1879324501    -0.1155248115    -3.0967201401
   19      C       2.6636000698     0.7822218600    -2.5724593424
   20      H       2.7980411655     1.4448431951    -3.4181323354
   21      C       1.4736782845     0.8090230106    -1.8610916159
   22      H       0.6936781770     1.5025559907    -2.1490431582
 ----------------------------------------------------------------
 Nuclear Repulsion Energy =        1726.36992641 hartrees
 There are       81 alpha and       81 beta electrons
 Requested basis set is 6-311++G(d,p)
 There are 162 shells and 449 basis functions

 Total QAlloc Memory Limit   2000 MB
 Mega-Array Size       188 MB
 MEM_STATIC part       192 MB
 A cutoff of  1.0D-15 yielded  10165 shell pairs
 There are     84557 function pairs (     90866 Cartesian)
 Smallest overlap matrix eigenvalue = 2.05E-07
 Linear dependence detected in AO basis
 Number of orthogonalized atomic orbitals = 444
 Maximum deviation from orthogonality = 2.992E-10

 Scale SEOQF with 1.000000e-02/1.000000e-01/1.000000e-01

 Standard Electronic Orientation quadrupole field applied
 Nucleus-field energy     =    -0.0000000783 hartrees
 Guess from superposition of atomic densities
 Warning:  Energy on first SCF cycle will be non-variational
 SAD guess density has 162.000000 electrons

 -----------------------------------------------------------------------
  General SCF calculation program by
  Eric Jon Sundstrom, Paul Horn, Yuezhi Mao, Dmitri Zuev, Alec White,
  David Stuck, Shaama M.S., Shane Yost, Joonho Lee, David Small,
  Daniel Levine, Susi Lehtola, Hugh Burton, Evgeny Epifanovsky,
  Bang C. Huynh
 -----------------------------------------------------------------------
 Exchange:     0.2000 Hartree-Fock + 0.0800 Slater + 0.7200 B88
 Correlation:  0.1900 VWN1RPA + 0.8100 LYP
 Using SG-1 standard quadrature grid
 A restricted SCF calculation will be
 performed using DIIS
 SCF converges when DIIS error is below 1.0e-08
 ---------------------------------------
  Cycle       Energy         DIIS error
 ---------------------------------------
    1   -2765.6093928633      2.95e-02  
    2   -2761.3591499068      2.35e-03  
    3   -2761.2959292026      2.78e-03  
    4   -2761.4952975146      4.83e-04  
    5   -2761.4997018972      2.64e-04  
    6   -2761.5012864687      1.05e-04  
    7   -2761.5015564743      2.62e-05  
    8   -2761.5015713817      9.98e-06  
    9   -2761.5015739011      2.08e-06  
   10   -2761.5015739954      7.45e-07  
   11   -2761.5015740080      1.48e-07  
   12   -2761.5015740085      3.53e-08  
   13   -2761.5015740086      1.36e-08  
   14   -2761.5015740086      3.82e-09  Convergence criterion met
 ---------------------------------------
 SCF time:   CPU 622.85s  wall 623.00s 
 SCF   energy in the final basis set =    -2761.5015740086
 Total energy in the final basis set =    -2761.5015740086

 --------------------------------------------------------------

                    Orbital Energies (a.u.)
 --------------------------------------------------------------

 Alpha MOs
 -- Occupied --
********-101.5789-101.5765-101.5765-101.5645 -10.2770 -10.2770 -10.2754
-10.2754 -10.2525 -10.2410 -10.2275 -10.2132 -10.2010 -10.2010 -10.1993
-10.1993  -9.4933  -9.4933  -9.4917  -9.4917  -9.4790  -7.2582  -7.2581
 -7.2566  -7.2564  -7.2482  -7.2482  -7.2476  -7.2474  -7.2467  -7.2466
 -7.2458  -7.2456  -7.2436  -7.2339  -7.2335  -0.9623  -0.9215  -0.9120
 -0.8919  -0.8754  -0.8575  -0.8439  -0.7942  -0.7783  -0.7481  -0.7459
 -0.6667  -0.6468  -0.6214  -0.6119  -0.5505  -0.5501  -0.5297  -0.4949
 -0.4924  -0.4804  -0.4701  -0.4621  -0.4608  -0.4499  -0.4311  -0.4270
 -0.4132  -0.4091  -0.3949  -0.3843  -0.3782  -0.3607  -0.3562  -0.3542
 -0.3469  -0.3315  -0.3311  -0.3274  -0.3191  -0.2934  -0.2781  -0.2685
 -0.2543
 -- Virtual --
 -0.0751  -0.0567  -0.0477  -0.0346  -0.0238  -0.0140  -0.0112  -0.0011
  0.0061   0.0077   0.0121   0.0218   0.0270   0.0315   0.0343   0.0421
  0.0489   0.0518   0.0550   0.0618   0.0694   0.0716   0.0787   0.0816
  0.0833   0.0850   0.0894   0.0921   0.0979   0.0985   0.1078   0.1084
  0.1145   0.1146   0.1164   0.1218   0.1219   0.1238   0.1302   0.1310
  0.1338   0.1346   0.1390   0.1413   0.1454   0.1475   0.1500   0.1545
  0.1620   0.1629   0.1689   0.1696   0.1825   0.1926   0.1939   0.1961
  0.1999   0.2006   0.2044   0.2103   0.2111   0.2164   0.2170   0.2221
  0.2268   0.2301   0.2338   0.2361   0.2420   0.2463   0.2517   0.2576
  0.2615   0.2674   0.2681   0.2717   0.2761   0.2788   0.2832   0.2845
  0.2870   0.2933   0.2983   0.3077   0.3093   0.3169   0.3234   0.3254
  0.3432   0.3444   0.3457   0.3599   0.3718   0.3964   0.4238   0.4305
  0.4345   0.4371   0.4461   0.4500   0.4541   0.4556   0.4617   0.4687
  0.4770   0.4864   0.4931   0.4987   0.5003   0.5162   0.5208   0.5216
  0.5368   0.5386   0.5507   0.5562   0.5648   0.5784   0.5839   0.5856
  0.5931   0.5999   0.6030   0.6084   0.6105   0.6171   0.6188   0.6254
  0.6356   0.6509   0.6620   0.6668   0.6749   0.6786   0.6830   0.6963
  0.7050   0.7093   0.7356   0.7357   0.7441   0.7574   0.7945   0.7956
  0.8073   0.8232   0.8237   0.8317   0.8333   0.8351   0.8426   0.8453
  0.8492   0.8533   0.8543   0.8543   0.8611   0.8716   0.8730   0.8755
  0.8826   0.8914   0.8963   0.9049   0.9092   0.9128   0.9180   0.9223
  0.9314   0.9411   0.9418   0.9504   0.9573   0.9634   0.9690   0.9700
  0.9795   0.9944   1.0037   1.0102   1.0225   1.0375   1.0460   1.0760
  1.0902   1.0981   1.1049   1.1207   1.1496   1.1623   1.1725   1.1955
  1.2022   1.2174   1.2312   1.2498   1.2702   1.2751   1.2829   1.2934
  1.2971   1.2972   1.3391   1.3426   1.3732   1.3907   1.4139   1.4610
  1.4782   1.5129   1.5209   1.5277   1.5409   1.5544   1.5762   1.5849
  1.5915   1.6185   1.6289   1.6411   1.6788   1.6896   1.7131   1.7217
  1.7478   1.7628   1.7708   1.7709   1.8053   1.8413   1.8508   1.8577
  1.8703   1.8954   1.9170   1.9228   1.9275   1.9512   1.9538   1.9619
  1.9730   1.9846   2.0378   2.0406   2.0618   2.0693   2.0982   2.1044
  2.1304   2.1794   2.1916   2.2368   2.2426   2.2597   2.2694   2.2752
  2.2913   2.2979   2.3062   2.3350   2.3435   2.3697   2.3885   2.4072
  2.4156   2.4314   2.4459   2.4559   2.4686   2.4719   2.5274   2.5332
  2.5461   2.5688   2.5973   2.6234   2.6333   2.6368   2.6483   2.6593
  2.6766   2.6968   2.7282   2.7339   2.7436   2.7490   2.7604   2.7750
  2.7904   2.8147   2.8206   2.8331   2.8575   2.8806   2.9354   2.9383
  2.9638   2.9796   3.0519   3.0717   3.0906   3.1207   3.1366   3.1398
  3.1926   3.2214   3.2351   3.2763   3.3533   3.3603   3.4354   3.4946
  3.5198   3.5730   3.5921   3.7056   3.7755   3.8176   3.9036   3.9862
  4.0068   4.1390   4.1391   4.4087   4.8094   4.8401   9.7459   9.7733
  9.7769   9.8192   9.8201  23.3286  23.5930  23.7984  23.8827  23.9117
 23.9615  23.9694  23.9902  24.0599  24.0913  24.0999  24.1778  25.8058
 25.8170  25.8242  25.9182  25.9479  26.0963  26.1363  26.1794  26.2277
 26.3079  26.5548  26.6033  26.6169  26.7540  26.9459 215.7378 215.7671
215.7685 215.8230 215.8244
 --------------------------------------------------------------

          Ground-State Mulliken Net Atomic Charges

     Atom                 Charge (a.u.)
  ----------------------------------------
      1 C                    -0.536041
      2 C                    -0.977322
      3 Cl                    0.682645
      4 C                     0.595887
      5 Cl                    0.461313
      6 C                    -1.238364
      7 H                     0.210959
      8 C                     0.604225
      9 Cl                    0.461359
     10 C                    -0.980791
     11 Cl                    0.683254
     12 C                     1.173506
     13 C                    -0.676494
     14 H                     0.176949
     15 C                    -0.791029
     16 H                     0.191400
     17 C                     0.633511
     18 Cl                    0.425709
     19 C                    -0.791383
     20 H                     0.191582
     21 C                    -0.677452
     22 H                     0.176579
  ----------------------------------------
  Sum of atomic charges =     0.000000

 -----------------------------------------------------------------
                    Cartesian Multipole Moments
 -----------------------------------------------------------------
    Charge (ESU x 10^10)
                -0.0000
    Dipole Moment (Debye)
         X      -0.7749      Y       0.0179      Z       0.4632
       Tot       0.9030
    Quadrupole Moments (Debye-Ang)
        XX    -136.1651     XY      -2.2291     YY    -130.9638
        XZ       0.9600     YZ      -3.9495     ZZ    -134.9302
    Octopole Moments (Debye-Ang^2)
       XXX    -184.9159    XXY      -9.6969    XYY     -43.2092
       YYY       2.9133    XXZ      64.3180    XYZ      -7.2547
       YYZ      26.3934    XZZ     -62.7221    YZZ      13.2752
       ZZZ      82.9118
    Hexadecapole Moments (Debye-Ang^3)
      XXXX   -5882.6971   XXXY      38.8132   XXYY   -1009.5608
      XYYY      83.9251   YYYY    -286.1791   XXXZ    1017.0747
      XXYZ      -3.4276   XYYZ     307.4964   YYYZ      17.5911
      XXZZ   -1633.3067   XYZZ      55.7821   YYZZ    -682.4823
      XZZZ     952.2641   YZZZ     -10.1519   ZZZZ   -3758.3992
 -----------------------------------------------------------------
 Calculating analytic gradient of the SCF energy
 Gradient of SCF Energy
            1           2           3           4           5           6
    1  -0.0137652  -0.0094901   0.0054301   0.0016220   0.0061802   0.0054860
    2   0.0003478   0.0002255  -0.0055854  -0.0002287  -0.0000597  -0.0001148
    3   0.0080541  -0.0047534  -0.0086377  -0.0090793   0.0034357  -0.0031392
            7           8           9          10          11          12
    1  -0.0010622   0.0090505  -0.0001881  -0.0002639   0.0102717   0.0024104
    2   0.0000168  -0.0000237  -0.0000582  -0.0000272   0.0052214  -0.0003533
    3   0.0006220   0.0029128  -0.0070011   0.0103435  -0.0007069  -0.0013029
           13          14          15          16          17          18
    1   0.0011627  -0.0028741  -0.0066738  -0.0004373   0.0033114   0.0005204
    2   0.0056539   0.0009104   0.0070570   0.0001406   0.0000240  -0.0000017
    3   0.0038621   0.0045739  -0.0022791   0.0003982  -0.0019543  -0.0002830
           19          20          21          22
    1  -0.0016374  -0.0005440  -0.0031753  -0.0053341
    2  -0.0070080  -0.0000982  -0.0054112  -0.0006274
    3   0.0071308   0.0001626  -0.0025871   0.0002282
 Max gradient component =       1.377E-02
 RMS gradient           =       4.667E-03
 Gradient time:  CPU 222.90 s  wall 222.91 s
 Geometry Optimization Parameters
   NAtoms,    NIC,     NZ,  NCons,   NDum,   NFix, NCnnct, MaxDiis
       22     155      22       0       0       0       0       0


** GEOMETRY OPTIMIZATION IN DELOCALIZED INTERNAL COORDINATES **
   Searching for a Minimum

   Optimization Cycle:   1

                       Coordinates (Angstroms)
     ATOM                X               Y               Z
      1  C         0.0000000000    0.0000000000    0.0000000000
      2  C         0.0000000000    0.0000000000    1.3949600000
      3  Cl        1.5261815140    0.0000000000    2.2594170471
      4  C        -1.1901880373    0.0256249026    2.1059255403
      5  Cl       -1.1548436435    0.0351778398    3.8595433764
      6  C        -2.4041742747    0.0535064326    1.4351028665
      7  H        -3.3336980403    0.0741960811    1.9899557843
      8  C        -2.4180259722    0.0546630380    0.0478935036
      9  Cl       -3.9445745286    0.0782926128   -0.8155919614
     10  C        -1.2274122092    0.0272853135   -0.6622934626
     11  Cl       -1.2645630159   -0.0058824468   -2.4155862839
     12  C         1.2779219872   -0.0284629571   -0.7628147595
     13  C         2.3095886281   -0.8932703637   -0.3971844912
     14  H         2.1704206894   -1.5663256744    0.4394355459
     15  C         3.5004827568   -0.9194878930   -1.1069450245
     16  H         4.2865586447   -1.6026019117   -0.8107285686
     17  C         3.6821124948   -0.0819958503   -2.1978886372
     18  Cl        5.1879324501   -0.1155248115   -3.0967201401
     19  C         2.6636000698    0.7822218600   -2.5724593424
     20  H         2.7980411655    1.4448431951   -3.4181323354
     21  C         1.4736782845    0.8090230106   -1.8610916159
     22  H         0.6936781770    1.5025559907   -2.1490431582
   Point Group: c1    Number of degrees of freedom:    60


   Energy is  -2761.501574009


 Attempting to generate delocalized internal coordinates
 Initial Hessian constructed with Jon Baker's OPTIMIZE code

 60 Hessian modes will be used to form the next step
  Hessian Eigenvalues:
     0.010693    0.019215    0.019215    0.023207    0.023207    0.023578
     0.023582    0.023676    0.023682    0.023938    0.023939    0.024090
     0.024090    0.024114    0.024114    0.024135    0.024136    0.024142
     0.024143    0.159962    0.159968    0.159995    0.159996    0.160000
     0.220003    0.229698    0.234854    0.240002    0.249937    0.249947
     0.249991    0.249993    0.250000    0.250000    0.250000    0.250000
     0.250000    0.301033    0.301033    0.301033    0.301033    0.301033
     0.336089    0.356665    0.356665    0.356665    0.356665    0.356665
     0.429243    0.429938    0.429997    0.434586    0.467748    0.467850
     0.472148    0.472150    0.478204    0.478204    0.479142    0.479142

 Minimum search - taking simple RFO step
 Searching for Lamda that Minimizes Along All modes
 Value Taken    Lamda =  -0.03280224
 Calculated Step too Large.  Step scaled by  0.427199
 Step Taken.  Stepsize is  0.300000

                             Maximum     Tolerance    Cnvgd?
         Gradient           0.052641      0.000300      NO
         Displacement       0.271380      0.001200      NO
         Energy change     *********      0.000001      NO


 New Cartesian Coordinates Obtained by Inverse Iteration

 Displacement from previous Coordinates is:  1.115930
 ----------------------------------------------------------------
             Standard Nuclear Orientation (Angstroms)
    I     Atom           X                Y                Z
 ----------------------------------------------------------------
    1      C       0.0059444208     0.0004533600    -0.0024586517
    2      C      -0.0064114459     0.0614227765     1.4037530705
    3      Cl      1.4883244527     0.1897705780     2.3118899229
    4      C      -1.2053255408     0.0891576553     2.1105346102
    5      Cl     -1.2011628954     0.1891979100     3.8592649578
    6      C      -2.4177399865     0.0534991439     1.4427997001
    7      H      -3.3468189067     0.0737792702     1.9970186067
    8      C      -2.4306850967    -0.0083666601     0.0597355204
    9      Cl     -3.9696938310    -0.0751256997    -0.7738870130
   10      C      -1.2387916238    -0.0329327106    -0.6588501647
   11      Cl     -1.3315837578    -0.1921535898    -2.4028716466
   12      C       1.2919230049    -0.0281494424    -0.7702737894
   13      C       2.2904294922    -0.9626757404    -0.4742320715
   14      H       2.1255589239    -1.6971711242     0.3012926502
   15      C       3.4814333695    -0.9937832106    -1.1863139704
   16      H       4.2347348300    -1.7337330569    -0.9461462409
   17      C       3.7011628292    -0.0828098224    -2.2102252438
   18      Cl      5.2059617970    -0.1171186234    -3.1099547538
   19      C       2.7263777990     0.8554368185    -2.5200243986
   20      H       2.8958267362     1.5743646389    -3.3118973335
   21      C       1.5349648766     0.8781376477    -1.8082689099
   22      H       0.7982876927     1.6326382500    -2.0451309677
 ----------------------------------------------------------------
 Nuclear Repulsion Energy =        1716.92170268 hartrees
 There are       81 alpha and       81 beta electrons
 Applying Cartesian multipole field
    Component          Value
    ---------          -----
     (2,0,0)        1.00000E-12
     (0,2,0)        2.00000E-11
     (0,0,2)       -3.00000E-11
 Nucleus-field energy     =    -0.0000000780 hartrees
 Requested basis set is 6-311++G(d,p)
 There are 162 shells and 449 basis functions
 A cutoff of  1.0D-15 yielded  10128 shell pairs
 There are     84234 function pairs (     90516 Cartesian)
 Smallest overlap matrix eigenvalue = 2.25E-07
 Linear dependence detected in AO basis
 Number of orthogonalized atomic orbitals = 444
 Maximum deviation from orthogonality = 6.307E-10
 Guess from superposition of atomic densities
 Warning:  Energy on first SCF cycle will be non-variational
 SAD guess density has 162.000000 electrons

 -----------------------------------------------------------------------
  General SCF calculation program by
  Eric Jon Sundstrom, Paul Horn, Yuezhi Mao, Dmitri Zuev, Alec White,
  David Stuck, Shaama M.S., Shane Yost, Joonho Lee, David Small,
  Daniel Levine, Susi Lehtola, Hugh Burton, Evgeny Epifanovsky,
  Bang C. Huynh
 -----------------------------------------------------------------------
 Exchange:     0.2000 Hartree-Fock + 0.0800 Slater + 0.7200 B88
 Correlation:  0.1900 VWN1RPA + 0.8100 LYP
 Using SG-1 standard quadrature grid
 A restricted SCF calculation will be
 performed using DIIS
 SCF converges when DIIS error is below 1.0e-08
 ---------------------------------------
  Cycle       Energy         DIIS error
 ---------------------------------------
    1   -2765.5196519203      2.93e-02  
    2   -2761.3712566417      2.32e-03  
    3   -2761.3140402983      2.71e-03  
    4   -2761.5039204212      4.55e-04  
    5   -2761.5080762345      2.26e-04  
    6   -2761.5091656237      1.03e-04  
    7   -2761.5094272637      2.74e-05  
    8   -2761.5094441342      1.03e-05  
    9   -2761.5094468218      1.99e-06  
   10   -2761.5094469069      7.31e-07  
   11   -2761.5094469191      1.45e-07  
   12   -2761.5094469196      3.32e-08  
   13   -2761.5094469197      1.32e-08  
   14   -2761.5094469196      3.82e-09  Convergence criterion met
 ---------------------------------------
 SCF time:   CPU 615.65s  wall 616.00s 
 SCF   energy in the final basis set =    -2761.5094469196
 Total energy in the final basis set =    -2761.5094469196

 --------------------------------------------------------------

                    Orbital Energies (a.u.)
 --------------------------------------------------------------

 Alpha MOs
 -- Occupied --
********-101.5782-101.5764-101.5764-101.5649 -10.2772 -10.2772 -10.2758
-10.2758 -10.2535 -10.2450 -10.2260 -10.2169 -10.2035 -10.2034 -10.2012
-10.2012  -9.4928  -9.4927  -9.4913  -9.4912  -9.4794  -7.2577  -7.2575
 -7.2562  -7.2560  -7.2476  -7.2476  -7.2470  -7.2469  -7.2462  -7.2461
 -7.2453  -7.2452  -7.2440  -7.2343  -7.2339  -0.9595  -0.9205  -0.9120
 -0.8902  -0.8738  -0.8583  -0.8418  -0.7933  -0.7791  -0.7471  -0.7432
 -0.6663  -0.6452  -0.6202  -0.6122  -0.5504  -0.5485  -0.5286  -0.4963
 -0.4927  -0.4795  -0.4685  -0.4607  -0.4594  -0.4496  -0.4314  -0.4265
 -0.4128  -0.4085  -0.3937  -0.3832  -0.3758  -0.3599  -0.3566  -0.3562
 -0.3475  -0.3302  -0.3295  -0.3275  -0.3208  -0.2911  -0.2810  -0.2669
 -0.2569
 -- Virtual --
 -0.0738  -0.0572  -0.0460  -0.0366  -0.0286  -0.0123  -0.0118  -0.0008
  0.0059   0.0065   0.0121   0.0218   0.0278   0.0306   0.0336   0.0419
  0.0479   0.0521   0.0556   0.0599   0.0698   0.0724   0.0782   0.0808
  0.0819   0.0855   0.0876   0.0924   0.0970   0.0993   0.1074   0.1077
  0.1126   0.1145   0.1164   0.1207   0.1213   0.1232   0.1284   0.1298
  0.1311   0.1341   0.1367   0.1394   0.1439   0.1468   0.1496   0.1545
  0.1617   0.1620   0.1675   0.1677   0.1788   0.1926   0.1947   0.1964
  0.1966   0.1979   0.2003   0.2090   0.2094   0.2156   0.2175   0.2225
  0.2254   0.2305   0.2332   0.2385   0.2437   0.2450   0.2493   0.2543
  0.2613   0.2641   0.2677   0.2727   0.2771   0.2786   0.2825   0.2826
  0.2845   0.2924   0.2962   0.3042   0.3071   0.3160   0.3183   0.3299
  0.3420   0.3447   0.3462   0.3590   0.3711   0.3963   0.4195   0.4319
  0.4334   0.4374   0.4454   0.4485   0.4486   0.4562   0.4600   0.4693
  0.4803   0.4867   0.4946   0.4980   0.5012   0.5056   0.5174   0.5260
  0.5355   0.5435   0.5515   0.5652   0.5673   0.5737   0.5813   0.5866
  0.5939   0.5946   0.6006   0.6053   0.6085   0.6154   0.6195   0.6259
  0.6438   0.6540   0.6599   0.6651   0.6746   0.6822   0.6839   0.6940
  0.7034   0.7074   0.7224   0.7318   0.7502   0.7551   0.7945   0.7992
  0.8027   0.8237   0.8266   0.8274   0.8304   0.8353   0.8414   0.8466
  0.8490   0.8520   0.8529   0.8535   0.8594   0.8730   0.8741   0.8748
  0.8777   0.8884   0.8930   0.9027   0.9062   0.9131   0.9227   0.9278
  0.9389   0.9397   0.9406   0.9526   0.9554   0.9574   0.9586   0.9679
  0.9820   0.9849   0.9984   1.0052   1.0190   1.0210   1.0415   1.0614
  1.0652   1.0901   1.1090   1.1201   1.1367   1.1621   1.1660   1.1983
  1.1989   1.2176   1.2281   1.2534   1.2633   1.2782   1.2812   1.2846
  1.2915   1.2961   1.3346   1.3494   1.3656   1.3823   1.4193   1.4530
  1.4767   1.5136   1.5187   1.5260   1.5415   1.5532   1.5733   1.5785
  1.5878   1.6143   1.6275   1.6422   1.6772   1.6892   1.7116   1.7195
  1.7385   1.7557   1.7648   1.7715   1.8031   1.8342   1.8473   1.8597
  1.8745   1.8872   1.9057   1.9204   1.9286   1.9447   1.9478   1.9562
  1.9651   1.9829   2.0364   2.0370   2.0585   2.0637   2.0927   2.1016
  2.1315   2.1678   2.1864   2.2305   2.2403   2.2589   2.2671   2.2745
  2.2851   2.2962   2.3023   2.3332   2.3347   2.3655   2.3941   2.3966
  2.4115   2.4288   2.4396   2.4559   2.4662   2.4666   2.5236   2.5302
  2.5426   2.5617   2.5911   2.6115   2.6311   2.6359   2.6514   2.6537
  2.6758   2.6874   2.7280   2.7297   2.7398   2.7483   2.7548   2.7708
  2.7883   2.8026   2.8060   2.8281   2.8488   2.8774   2.9228   2.9319
  2.9613   2.9768   3.0445   3.0671   3.0829   3.1100   3.1265   3.1281
  3.1818   3.2114   3.2193   3.2649   3.3434   3.3557   3.4300   3.4860
  3.5090   3.5644   3.5865   3.7054   3.7680   3.8138   3.8984   3.9823
  3.9980   4.1325   4.1333   4.3888   4.7987   4.8360   9.7415   9.7730
  9.7760   9.8153   9.8201  23.3318  23.5880  23.7869  23.8669  23.9023
 23.9498  23.9586  23.9630  24.0502  24.0896  24.0921  24.1681  25.8047
 25.8142  25.8235  25.9128  25.9274  26.0971  26.1362  26.1764  26.1915
 26.2643  26.5409  26.5940  26.5973  26.7361  26.9177 215.7329 215.7664
215.7676 215.8179 215.8220
 --------------------------------------------------------------

          Ground-State Mulliken Net Atomic Charges

     Atom                 Charge (a.u.)
  ----------------------------------------
      1 C                    -0.476372
      2 C                    -0.893560
      3 Cl                    0.666912
      4 C                     0.521018
      5 Cl                    0.461246
      6 C                    -1.292413
      7 H                     0.212045
      8 C                     0.527879
      9 Cl                    0.460993
     10 C                    -0.895857
     11 Cl                    0.668683
     12 C                     0.923407
     13 C                    -0.586666
     14 H                     0.184608
     15 C                    -0.773442
     16 H                     0.192836
     17 C                     0.653230
     18 Cl                    0.425376
     19 C                    -0.772770
     20 H                     0.193041
     21 C                    -0.585148
     22 H                     0.184956
  ----------------------------------------
  Sum of atomic charges =     0.000000

 -----------------------------------------------------------------
                    Cartesian Multipole Moments
 -----------------------------------------------------------------
    Charge (ESU x 10^10)
                -0.0000
    Dipole Moment (Debye)
         X      -0.6899      Y       0.0158      Z       0.4116
       Tot       0.8035
    Quadrupole Moments (Debye-Ang)
        XX    -136.1517     XY      -2.2536     YY    -130.1241
        XZ       0.4625     YZ      -4.0110     ZZ    -135.4606
    Octopole Moments (Debye-Ang^2)
       XXX    -181.3313    XXY      -9.4021    XYY     -39.0920
       YYY       2.6464    XXZ      60.9852    XYZ      -7.1313
       YYZ      23.9263    XZZ     -61.3780    YZZ      13.0557
       ZZZ      83.3065
    Hexadecapole Moments (Debye-Ang^3)
      XXXX   -5954.2232   XXXY       2.9165   XXYY   -1017.7330
      XYYY      42.4208   YYYY    -312.4914   XXXZ    1034.1932
      XXYZ     -22.7834   XYYZ     311.0986   YYYZ     -52.3970
      XXZZ   -1642.5698   XYZZ      47.1455   YYZZ    -686.1564
      XZZZ     982.3353   YZZZ     -68.7828   ZZZZ   -3777.4219
 -----------------------------------------------------------------
 Calculating analytic gradient of the SCF energy
 Gradient of SCF Energy
            1           2           3           4           5           6
    1  -0.0058762  -0.0063925   0.0003793   0.0000911   0.0044736   0.0042859
    2   0.0001792  -0.0027489  -0.0004998  -0.0002674   0.0003485  -0.0000971
    3   0.0034123  -0.0004426   0.0024886  -0.0062992   0.0021333  -0.0024718
            7           8           9          10          11          12
    1  -0.0007336   0.0057978   0.0002174  -0.0026029  -0.0019963   0.0012972
    2  -0.0000244   0.0002521  -0.0005194   0.0027889   0.0007485  -0.0001709
    3   0.0004236   0.0029056  -0.0048862   0.0057365  -0.0015718  -0.0004845
           13          14          15          16          17          18
    1   0.0041781  -0.0007410  -0.0043770  -0.0001153   0.0025828   0.0000405
    2   0.0021301   0.0005701   0.0050499  -0.0001543  -0.0000514   0.0000249
    3   0.0014987  -0.0009405  -0.0012646   0.0002064  -0.0016848  -0.0000274
           19          20          21          22
    1  -0.0011738  -0.0002432   0.0004268   0.0004813
    2  -0.0048819   0.0001394  -0.0021713  -0.0006448
    3   0.0045972  -0.0000053  -0.0044436   0.0011201
 Max gradient component =       6.392E-03
 RMS gradient           =       2.665E-03
 Gradient time:  CPU 224.81 s  wall 224.81 s
 Geometry Optimization Parameters
   NAtoms,    NIC,     NZ,  NCons,   NDum,   NFix, NCnnct, MaxDiis
       22     155      22       0       0       0       0       0

 Cartesian Hessian Update
 Hessian updated using BFGS update


** GEOMETRY OPTIMIZATION IN DELOCALIZED INTERNAL COORDINATES **
   Searching for a Minimum

   Optimization Cycle:   2

                       Coordinates (Angstroms)
     ATOM                X               Y               Z
      1  C         0.0059444208    0.0004533600   -0.0024586517
      2  C        -0.0064114459    0.0614227765    1.4037530705
      3  Cl        1.4883244527    0.1897705780    2.3118899229
      4  C        -1.2053255408    0.0891576553    2.1105346102
      5  Cl       -1.2011628954    0.1891979100    3.8592649578
      6  C        -2.4177399865    0.0534991439    1.4427997001
      7  H        -3.3468189067    0.0737792702    1.9970186067
      8  C        -2.4306850967   -0.0083666601    0.0597355204
      9  Cl       -3.9696938310   -0.0751256997   -0.7738870130
     10  C        -1.2387916238   -0.0329327106   -0.6588501647
     11  Cl       -1.3315837578   -0.1921535898   -2.4028716466
     12  C         1.2919230049   -0.0281494424   -0.7702737894
     13  C         2.2904294922   -0.9626757404   -0.4742320715
     14  H         2.1255589239   -1.6971711242    0.3012926502
     15  C         3.4814333695   -0.9937832106   -1.1863139704
     16  H         4.2347348300   -1.7337330569   -0.9461462409
     17  C         3.7011628292   -0.0828098224   -2.2102252438
     18  Cl        5.2059617970   -0.1171186234   -3.1099547538
     19  C         2.7263777990    0.8554368185   -2.5200243986
     20  H         2.8958267362    1.5743646389   -3.3118973335
     21  C         1.5349648766    0.8781376477   -1.8082689099
     22  H         0.7982876927    1.6326382500   -2.0451309677
   Point Group: c1    Number of degrees of freedom:    60


   Energy is  -2761.509446920

 Hessian updated using BFGS update

 50 Hessian modes will be used to form the next step
  Hessian Eigenvalues:
     0.018117    0.019215    0.019219    0.023206    0.023207    0.023561
     0.023676    0.023681    0.023926    0.023938    0.024090    0.024090
     0.024114    0.024114    0.024130    0.024135    0.024142    0.024143
     0.034385    0.159897    0.159969    0.159996    0.160000    0.160144
     0.220003    0.221791    0.233633    0.235536    0.241859    0.249993
     0.249994    0.250000    0.299959    0.300296    0.307934    0.352917
     0.356593    0.366520    0.429242    0.429638    0.434585    0.459672
     0.467748    0.467850    0.468861    0.472970    0.478203    0.478204
     0.479136    0.553755

 Minimum search - taking simple RFO step
 Searching for Lamda that Minimizes Along All modes
 Value Taken    Lamda =  -0.00453717
 Calculated Step too Large.  Step scaled by  0.927848
 Step Taken.  Stepsize is  0.300000

                             Maximum     Tolerance    Cnvgd?
         Gradient           0.017166      0.000300      NO
         Displacement       0.236560      0.001200      NO
         Energy change     -0.007873      0.000001      NO


 New Cartesian Coordinates Obtained by Inverse Iteration

 Displacement from previous Coordinates is:  0.969269
 ----------------------------------------------------------------
             Standard Nuclear Orientation (Angstroms)
    I     Atom           X                Y                Z
 ----------------------------------------------------------------
    1      C       0.0107760276    -0.0006599840    -0.0078494950
    2      C       0.0064651048     0.1310717146     1.3929767246
    3      Cl      1.5214895202     0.3307242795     2.2472736498
    4      C      -1.1980687973     0.1549496602     2.1062027483
    5      Cl     -1.2430999758     0.3243127744     3.8457101667
    6      C      -2.4096547570     0.0552299426     1.4386477601
    7      H      -3.3370571741     0.0775851469     1.9933860271
    8      C      -2.4280571082    -0.0740690419     0.0580250544
    9      Cl     -3.9863116257    -0.2065052689    -0.7234782065
   10      C      -1.2292050831    -0.1059400453    -0.6645767176
   11      Cl     -1.2710243833    -0.3492536074    -2.3977360808
   12      C       1.2888645083    -0.0287075888    -0.7718857459
   13      C       2.2417812280    -1.0253894613    -0.5326759211
   14      H       2.0475607260    -1.7951955883     0.2041259547
   15      C       3.4349331369    -1.0598139766    -1.2444639906
   16      H       4.1603051657    -1.8412681924    -1.0563119467
   17      C       3.6886754322    -0.0810655507    -2.2001718640
   18      Cl      5.1948212805    -0.1145800870    -3.0978074935
   19      C       2.7595861812     0.9236095647    -2.4518639795
   20      H       2.9647903844     1.6850283740    -3.1937885754
   21      C       1.5649118153     0.9416081807    -1.7418311017
   22      H       0.8502355335     1.7321671234    -1.9361530840
 ----------------------------------------------------------------
 Nuclear Repulsion Energy =        1716.17667237 hartrees
 There are       81 alpha and       81 beta electrons
 Applying Cartesian multipole field
    Component          Value
    ---------          -----
     (2,0,0)        1.00000E-12
     (0,2,0)        2.00000E-11
     (0,0,2)       -3.00000E-11
 Nucleus-field energy     =    -0.0000000759 hartrees
 Requested basis set is 6-311++G(d,p)
 There are 162 shells and 449 basis functions
 A cutoff of  1.0D-15 yielded  10148 shell pairs
 There are     84426 function pairs (     90721 Cartesian)
 Smallest overlap matrix eigenvalue = 2.24E-07
 Linear dependence detected in AO basis
 Number of orthogonalized atomic orbitals = 444
 Maximum deviation from orthogonality = 2.883E-10
 Guess from superposition of atomic densities
 Warning:  Energy on first SCF cycle will be non-variational
 SAD guess density has 162.000000 electrons

 -----------------------------------------------------------------------
  General SCF calculation program by
  Eric Jon Sundstrom, Paul Horn, Yuezhi Mao, Dmitri Zuev, Alec White,
  David Stuck, Shaama M.S., Shane Yost, Joonho Lee, David Small,
  Daniel Levine, Susi Lehtola, Hugh Burton, Evgeny Epifanovsky,
  Bang C. Huynh
 -----------------------------------------------------------------------
 Exchange:     0.2000 Hartree-Fock + 0.0800 Slater + 0.7200 B88
 Correlation:  0.1900 VWN1RPA + 0.8100 LYP
 Using SG-1 standard quadrature grid
 A restricted SCF calculation will be
 performed using DIIS
 SCF converges when DIIS error is below 1.0e-08
 ---------------------------------------
  Cycle       Energy         DIIS error
 ---------------------------------------
    1   -2765.4910695336      2.92e-02  
    2   -2761.3743104201      2.31e-03  
    3   -2761.3160635912      2.71e-03  
    4   -2761.5058992841      4.73e-04  
    5   -2761.5102193687      2.52e-04  
    6   -2761.5116508172      1.04e-04  
    7   -2761.5119134580      2.83e-05  
    8   -2761.5119319171      1.00e-05  
    9   -2761.5119344441      2.01e-06  
   10   -2761.5119345286      7.45e-07  
   11   -2761.5119345409      1.44e-07  
   12   -2761.5119345415      3.29e-08  
   13   -2761.5119345414      1.32e-08  
   14   -2761.5119345415      3.42e-09  Convergence criterion met
 ---------------------------------------
 SCF time:   CPU 634.61s  wall 635.00s 
 SCF   energy in the final basis set =    -2761.5119345415
 Total energy in the final basis set =    -2761.5119345415

 --------------------------------------------------------------

                    Orbital Energies (a.u.)
 --------------------------------------------------------------

 Alpha MOs
 -- Occupied --
********-101.5788-101.5768-101.5767-101.5640 -10.2777 -10.2776 -10.2763
-10.2763 -10.2540 -10.2426 -10.2254 -10.2159 -10.2044 -10.2043 -10.2023
-10.2023  -9.4934  -9.4933  -9.4915  -9.4914  -9.4786  -7.2583  -7.2581
 -7.2565  -7.2562  -7.2482  -7.2482  -7.2476  -7.2475  -7.2464  -7.2463
 -7.2456  -7.2455  -7.2432  -7.2335  -7.2331  -0.9579  -0.9188  -0.9116
 -0.8922  -0.8761  -0.8580  -0.8397  -0.7926  -0.7796  -0.7454  -0.7418
 -0.6652  -0.6447  -0.6212  -0.6110  -0.5498  -0.5476  -0.5278  -0.4977
 -0.4929  -0.4801  -0.4682  -0.4598  -0.4582  -0.4503  -0.4310  -0.4277
 -0.4119  -0.4073  -0.3914  -0.3850  -0.3757  -0.3611  -0.3559  -0.3546
 -0.3443  -0.3330  -0.3289  -0.3270  -0.3236  -0.2882  -0.2822  -0.2655
 -0.2579
 -- Virtual --
 -0.0705  -0.0582  -0.0439  -0.0373  -0.0327  -0.0129  -0.0105  -0.0008
  0.0058   0.0063   0.0124   0.0220   0.0276   0.0297   0.0329   0.0420
  0.0475   0.0523   0.0564   0.0588   0.0692   0.0719   0.0782   0.0799
  0.0823   0.0851   0.0872   0.0923   0.0971   0.0995   0.1071   0.1078
  0.1123   0.1138   0.1156   0.1195   0.1209   0.1238   0.1272   0.1285
  0.1288   0.1352   0.1369   0.1383   0.1429   0.1460   0.1487   0.1539
  0.1613   0.1615   0.1650   0.1661   0.1771   0.1900   0.1954   0.1960
  0.1968   0.1995   0.2010   0.2084   0.2109   0.2144   0.2176   0.2226
  0.2256   0.2326   0.2348   0.2393   0.2424   0.2457   0.2477   0.2527
  0.2632   0.2633   0.2667   0.2740   0.2775   0.2799   0.2803   0.2814
  0.2827   0.2896   0.2946   0.2987   0.3049   0.3114   0.3185   0.3310
  0.3411   0.3457   0.3477   0.3588   0.3677   0.3946   0.4180   0.4297
  0.4346   0.4386   0.4440   0.4480   0.4495   0.4579   0.4606   0.4705
  0.4804   0.4864   0.4932   0.4998   0.4999   0.5055   0.5141   0.5295
  0.5351   0.5462   0.5511   0.5624   0.5724   0.5754   0.5837   0.5874
  0.5919   0.5951   0.5984   0.6041   0.6083   0.6166   0.6226   0.6250
  0.6390   0.6603   0.6633   0.6669   0.6723   0.6824   0.6890   0.6924
  0.6987   0.7101   0.7140   0.7302   0.7519   0.7579   0.7929   0.7970
  0.8027   0.8213   0.8279   0.8295   0.8344   0.8398   0.8402   0.8446
  0.8461   0.8528   0.8541   0.8573   0.8583   0.8672   0.8721   0.8764
  0.8822   0.8891   0.8942   0.9008   0.9097   0.9118   0.9168   0.9279
  0.9356   0.9379   0.9401   0.9520   0.9524   0.9647   0.9652   0.9665
  0.9814   0.9901   0.9981   1.0054   1.0113   1.0169   1.0405   1.0609
  1.0633   1.0914   1.1065   1.1184   1.1421   1.1597   1.1658   1.1958
  1.1966   1.2243   1.2245   1.2613   1.2631   1.2785   1.2796   1.2891
  1.2899   1.2986   1.3339   1.3588   1.3653   1.3886   1.4209   1.4441
  1.4790   1.5156   1.5212   1.5226   1.5438   1.5545   1.5722   1.5886
  1.5896   1.6095   1.6205   1.6516   1.6713   1.6878   1.7071   1.7153
  1.7435   1.7546   1.7639   1.7648   1.8073   1.8283   1.8451   1.8587
  1.8704   1.8863   1.9014   1.9249   1.9348   1.9455   1.9466   1.9602
  1.9636   1.9785   2.0322   2.0366   2.0545   2.0640   2.0943   2.1062
  2.1331   2.1669   2.1847   2.2290   2.2380   2.2555   2.2644   2.2750
  2.2760   2.2954   2.3010   2.3328   2.3378   2.3622   2.3901   2.4087
  2.4146   2.4370   2.4371   2.4457   2.4617   2.4662   2.5228   2.5275
  2.5405   2.5562   2.5933   2.6131   2.6221   2.6387   2.6503   2.6583
  2.6808   2.6885   2.7284   2.7298   2.7365   2.7428   2.7476   2.7689
  2.7857   2.7870   2.8001   2.8248   2.8462   2.8720   2.9197   2.9290
  2.9652   2.9855   3.0420   3.0679   3.0814   3.1153   3.1202   3.1321
  3.1774   3.2141   3.2205   3.2580   3.3399   3.3554   3.4305   3.4830
  3.5092   3.5614   3.5874   3.7118   3.7712   3.8078   3.8924   3.9804
  4.0027   4.1322   4.1342   4.3670   4.7967   4.8343   9.7486   9.7764
  9.7799   9.8103   9.8205  23.3396  23.5939  23.7863  23.8563  23.9008
 23.9288  23.9534  23.9581  24.0536  24.0809  24.0838  24.1621  25.8005
 25.8096  25.8245  25.9140  25.9184  26.1121  26.1378  26.1561  26.1809
 26.2838  26.5329  26.5769  26.5855  26.7397  26.9305 215.7404 215.7679
215.7742 215.8120 215.8218
 --------------------------------------------------------------

          Ground-State Mulliken Net Atomic Charges

     Atom                 Charge (a.u.)
  ----------------------------------------
      1 C                    -0.298701
      2 C                    -0.706277
      3 Cl                    0.639914
      4 C                     0.348569
      5 Cl                    0.464907
      6 C                    -1.425415
      7 H                     0.214260
      8 C                     0.353098
      9 Cl                    0.464961
     10 C                    -0.711537
     11 Cl                    0.639313
     12 C                     0.874883
     13 C                    -0.609983
     14 H                     0.188774
     15 C                    -0.690795
     16 H                     0.196881
     17 C                     0.559797
     18 Cl                    0.432357
     19 C                    -0.693924
     20 H                     0.196861
     21 C                    -0.626767
     22 H                     0.188826
  ----------------------------------------
  Sum of atomic charges =     0.000000

 -----------------------------------------------------------------
                    Cartesian Multipole Moments
 -----------------------------------------------------------------
    Charge (ESU x 10^10)
                -0.0000
    Dipole Moment (Debye)
         X      -0.7032      Y       0.0200      Z       0.4210
       Tot       0.8198
    Quadrupole Moments (Debye-Ang)
        XX    -136.3808     XY      -2.2929     YY    -129.4184
        XZ       0.1291     YZ      -4.0896     ZZ    -136.0371
    Octopole Moments (Debye-Ang^2)
       XXX    -184.9546    XXY      -8.4805    XYY     -37.4024
       YYY       2.8679    XXZ      60.9549    XYZ      -6.8502
       YYZ      22.8528    XZZ     -62.5701    YZZ      12.5510
       ZZZ      86.2109
    Hexadecapole Moments (Debye-Ang^3)
      XXXX   -5950.5417   XXXY     -26.7855   XXYY   -1016.8700
      XYYY       6.7106   YYYY    -351.0940   XXXZ    1048.1881
      XXYZ     -39.4339   XYYZ     312.6590   YYYZ    -109.9060
      XXZZ   -1633.7714   XYZZ      36.6747   YYZZ    -680.3784
      XZZZ     995.9346   YZZZ    -117.9794   ZZZZ   -3728.2889
 -----------------------------------------------------------------
 Calculating analytic gradient of the SCF energy
 Gradient of SCF Energy
            1           2           3           4           5           6
    1   0.0008473  -0.0007405   0.0023949  -0.0012806  -0.0010041  -0.0004491
    2   0.0000454  -0.0019594  -0.0002987  -0.0002700   0.0001157   0.0000371
    3  -0.0003302  -0.0019594  -0.0011357  -0.0013681   0.0012036   0.0002828
            7           8           9          10          11          12
    1  -0.0001319   0.0006309  -0.0015126   0.0012545   0.0019797  -0.0021545
    2  -0.0000528   0.0002143  -0.0000462   0.0019675   0.0000961   0.0000667
    3   0.0000911   0.0018449   0.0002702   0.0015336  -0.0016449   0.0013330
           13          14          15          16          17          18
    1   0.0021168   0.0000739  -0.0015792  -0.0000764   0.0020622  -0.0008394
    2   0.0008112  -0.0003829   0.0010983  -0.0003114  -0.0000936   0.0000423
    3   0.0017049  -0.0001546   0.0003001   0.0004002  -0.0012733   0.0004654
           19          20          21          22
    1  -0.0010443  -0.0004068  -0.0003145   0.0001738
    2  -0.0008826   0.0002726  -0.0008745   0.0004049
    3   0.0012247  -0.0001019  -0.0027228   0.0000365
 Max gradient component =       2.723E-03
 RMS gradient           =       1.106E-03
 Gradient time:  CPU 219.40 s  wall 219.41 s
 Geometry Optimization Parameters
   NAtoms,    NIC,     NZ,  NCons,   NDum,   NFix, NCnnct, MaxDiis
       22     155      22       0       0       0       0       0

 Cartesian Hessian Update
 Hessian updated using BFGS update


** GEOMETRY OPTIMIZATION IN DELOCALIZED INTERNAL COORDINATES **
   Searching for a Minimum

   Optimization Cycle:   3

                       Coordinates (Angstroms)
     ATOM                X               Y               Z
      1  C         0.0107760276   -0.0006599840   -0.0078494950
      2  C         0.0064651048    0.1310717146    1.3929767246
      3  Cl        1.5214895202    0.3307242795    2.2472736498
      4  C        -1.1980687973    0.1549496602    2.1062027483
      5  Cl       -1.2430999758    0.3243127744    3.8457101667
      6  C        -2.4096547570    0.0552299426    1.4386477601
      7  H        -3.3370571741    0.0775851469    1.9933860271
      8  C        -2.4280571082   -0.0740690419    0.0580250544
      9  Cl       -3.9863116257   -0.2065052689   -0.7234782065
     10  C        -1.2292050831   -0.1059400453   -0.6645767176
     11  Cl       -1.2710243833   -0.3492536074   -2.3977360808
     12  C         1.2888645083   -0.0287075888   -0.7718857459
     13  C         2.2417812280   -1.0253894613   -0.5326759211
     14  H         2.0475607260   -1.7951955883    0.2041259547
     15  C         3.4349331369   -1.0598139766   -1.2444639906
     16  H         4.1603051657   -1.8412681924   -1.0563119467
     17  C         3.6886754322   -0.0810655507   -2.2001718640
     18  Cl        5.1948212805   -0.1145800870   -3.0978074935
     19  C         2.7595861812    0.9236095647   -2.4518639795
     20  H         2.9647903844    1.6850283740   -3.1937885754
     21  C         1.5649118153    0.9416081807   -1.7418311017
     22  H         0.8502355335    1.7321671234   -1.9361530840
   Point Group: c1    Number of degrees of freedom:    60


   Energy is  -2761.511934541

 Hessian updated using BFGS update

 54 Hessian modes will be used to form the next step
  Hessian Eigenvalues:
     0.013888    0.019218    0.019219    0.023204    0.023210    0.023453
     0.023676    0.023689    0.023908    0.023943    0.024089    0.024090
     0.024113    0.024114    0.024129    0.024142    0.024143    0.024155
     0.032262    0.159518    0.159969    0.159996    0.160000    0.161379
     0.219976    0.221106    0.233539    0.235631    0.249206    0.249949
     0.249993    0.250000    0.250000    0.259378    0.298648    0.300959
     0.302114    0.317987    0.355062    0.356547    0.356725    0.382499
     0.428779    0.429245    0.434588    0.462746    0.467750    0.467861
     0.471743    0.472846    0.478203    0.478204    0.483365    0.617558

 Minimum search - taking simple RFO step
 Searching for Lamda that Minimizes Along All modes
 Value Taken    Lamda =  -0.00129642
 Step Taken.  Stepsize is  0.257730

                             Maximum     Tolerance    Cnvgd?
         Gradient           0.007259      0.000300      NO
         Displacement       0.197117      0.001200      NO
         Energy change     -0.002488      0.000001      NO


 New Cartesian Coordinates Obtained by Inverse Iteration

 Displacement from previous Coordinates is:  0.792612
 ----------------------------------------------------------------
             Standard Nuclear Orientation (Angstroms)
    I     Atom           X                Y                Z
 ----------------------------------------------------------------
    1      C       0.0109829352    -0.0046885925    -0.0078330102
    2      C       0.0094679269     0.1919291704     1.3837830397
    3      Cl      1.5227387528     0.4398851666     2.2197735594
    4      C      -1.1917441347     0.2148473235     2.0980379399
    5      Cl     -1.2314255109     0.4485963292     3.8273274927
    6      C      -2.4016879428     0.0577022111     1.4335031827
    7      H      -3.3288324078     0.0839707222     1.9877102449
    8      C      -2.4203584503    -0.1327468151     0.0574889930
    9      Cl     -3.9702911364    -0.3243158409    -0.7219569686
   10      C      -1.2217994535    -0.1719743341    -0.6610097353
   11      Cl     -1.2483858880    -0.4644496199    -2.3823503973
   12      C       1.2860814200    -0.0318342845    -0.7715010220
   13      C       2.1984231972    -1.0739073077    -0.5874225049
   14      H       1.9768188169    -1.8664713867     0.1189718207
   15      C       3.3932780122    -1.1076185231    -1.2993577222
   16      H       4.0960925385    -1.9182989712    -1.1587220343
   17      C       3.6783174008    -0.0789532196    -2.1926484749
   18      Cl      5.1875706521    -0.1089825377    -3.0896556322
   19      C       2.7867997210     0.9720336137    -2.3885827845
   20      H       3.0226624520     1.7648812230    -3.0865192721
   21      C       1.5900931739     0.9861104968    -1.6787686085
   22      H       0.8879150653     1.7981235449    -1.8345142229
 ----------------------------------------------------------------
 Nuclear Repulsion Energy =        1717.83010177 hartrees
 There are       81 alpha and       81 beta electrons
 Applying Cartesian multipole field
    Component          Value
    ---------          -----
     (2,0,0)        1.00000E-12
     (0,2,0)        2.00000E-11
     (0,0,2)       -3.00000E-11
 Nucleus-field energy     =    -0.0000000742 hartrees
 Requested basis set is 6-311++G(d,p)
 There are 162 shells and 449 basis functions
 A cutoff of  1.0D-15 yielded  10162 shell pairs
 There are     84524 function pairs (     90820 Cartesian)
 Smallest overlap matrix eigenvalue = 2.20E-07
 Linear dependence detected in AO basis
 Number of orthogonalized atomic orbitals = 445
 Maximum deviation from orthogonality = 6.273E-10
 Guess from superposition of atomic densities
 Warning:  Energy on first SCF cycle will be non-variational
 SAD guess density has 162.000000 electrons

 -----------------------------------------------------------------------
  General SCF calculation program by
  Eric Jon Sundstrom, Paul Horn, Yuezhi Mao, Dmitri Zuev, Alec White,
  David Stuck, Shaama M.S., Shane Yost, Joonho Lee, David Small,
  Daniel Levine, Susi Lehtola, Hugh Burton, Evgeny Epifanovsky,
  Bang C. Huynh
 -----------------------------------------------------------------------
 Exchange:     0.2000 Hartree-Fock + 0.0800 Slater + 0.7200 B88
 Correlation:  0.1900 VWN1RPA + 0.8100 LYP
 Using SG-1 standard quadrature grid
 A restricted SCF calculation will be
 performed using DIIS
 SCF converges when DIIS error is below 1.0e-08
 ---------------------------------------
  Cycle       Energy         DIIS error
 ---------------------------------------
    1   -2765.5060102024      2.92e-02  
    2   -2761.3754407058      2.30e-03  
    3   -2761.3166270401      2.71e-03  
    4   -2761.5062630253      4.95e-04  
    5   -2761.5109345852      2.72e-04  
    6   -2761.5126501299      1.03e-04  
    7   -2761.5129058777      2.83e-05  
    8   -2761.5129245003      9.93e-06  
    9   -2761.5129269783      1.99e-06  
   10   -2761.5129270602      7.47e-07  
   11   -2761.5129270729      1.43e-07  
   12   -2761.5129270733      3.58e-08  
   13   -2761.5129270734      1.76e-08  
   14   -2761.5129270734      4.02e-09  Convergence criterion met
 ---------------------------------------
 SCF time:   CPU 618.00s  wall 618.00s 
 SCF   energy in the final basis set =    -2761.5129270734
 Total energy in the final basis set =    -2761.5129270734

 --------------------------------------------------------------

                    Orbital Energies (a.u.)
 --------------------------------------------------------------

 Alpha MOs
 -- Occupied --
********-101.5789-101.5768-101.5767-101.5633 -10.2768 -10.2767 -10.2759
-10.2758 -10.2539 -10.2408 -10.2256 -10.2147 -10.2044 -10.2043 -10.2028
-10.2028  -9.4935  -9.4934  -9.4915  -9.4914  -9.4779  -7.2584  -7.2582
 -7.2564  -7.2562  -7.2484  -7.2483  -7.2477  -7.2477  -7.2464  -7.2463
 -7.2456  -7.2455  -7.2424  -7.2327  -7.2324  -0.9584  -0.9197  -0.9113
 -0.8923  -0.8766  -0.8580  -0.8397  -0.7923  -0.7796  -0.7447  -0.7421
 -0.6650  -0.6446  -0.6216  -0.6101  -0.5499  -0.5478  -0.5275  -0.4988
 -0.4926  -0.4803  -0.4690  -0.4591  -0.4580  -0.4508  -0.4309  -0.4283
 -0.4113  -0.4079  -0.3901  -0.3858  -0.3748  -0.3614  -0.3550  -0.3545
 -0.3443  -0.3327  -0.3289  -0.3265  -0.3237  -0.2857  -0.2828  -0.2653
 -0.2595
 -- Virtual --
 -0.0673  -0.0576  -0.0428  -0.0377  -0.0357  -0.0134  -0.0095  -0.0008
  0.0055   0.0062   0.0131   0.0213   0.0282   0.0294   0.0325   0.0422
  0.0467   0.0528   0.0567   0.0586   0.0677   0.0716   0.0781   0.0796
  0.0826   0.0837   0.0881   0.0919   0.0968   0.0994   0.1070   0.1073
  0.1118   0.1136   0.1154   0.1203   0.1205   0.1238   0.1261   0.1266
  0.1275   0.1288   0.1363   0.1381   0.1429   0.1449   0.1490   0.1545
  0.1607   0.1612   0.1621   0.1659   0.1759   0.1883   0.1943   0.1959
  0.1984   0.1998   0.1999   0.2083   0.2126   0.2136   0.2181   0.2227
  0.2242   0.2279   0.2342   0.2380   0.2404   0.2415   0.2457   0.2531
  0.2567   0.2627   0.2667   0.2671   0.2742   0.2807   0.2815   0.2846
  0.2846   0.2892   0.2929   0.2970   0.3042   0.3061   0.3172   0.3221
  0.3252   0.3442   0.3466   0.3502   0.3590   0.3719   0.3945   0.4205
  0.4346   0.4368   0.4394   0.4442   0.4472   0.4504   0.4586   0.4609
  0.4703   0.4854   0.4864   0.4925   0.5001   0.5043   0.5073   0.5129
  0.5296   0.5364   0.5462   0.5505   0.5627   0.5727   0.5754   0.5816
  0.5863   0.5930   0.5970   0.5982   0.6071   0.6142   0.6206   0.6271
  0.6286   0.6374   0.6592   0.6674   0.6726   0.6762   0.6807   0.6934
  0.6966   0.6997   0.7128   0.7300   0.7445   0.7504   0.7736   0.7977
  0.8034   0.8082   0.8220   0.8315   0.8350   0.8379   0.8398   0.8424
  0.8450   0.8455   0.8532   0.8556   0.8582   0.8589   0.8727   0.8773
  0.8824   0.8835   0.8880   0.8934   0.8971   0.9030   0.9135   0.9142
  0.9349   0.9354   0.9370   0.9479   0.9522   0.9532   0.9684   0.9696
  0.9738   0.9841   0.9964   1.0003   1.0059   1.0077   1.0162   1.0418
  1.0593   1.0641   1.0949   1.1040   1.1215   1.1507   1.1605   1.1686
  1.1939   1.1996   1.2262   1.2289   1.2616   1.2688   1.2765   1.2830
  1.2946   1.2958   1.3004   1.3323   1.3668   1.3707   1.3937   1.4225
  1.4330   1.4790   1.5108   1.5204   1.5296   1.5557   1.5599   1.5699
  1.5909   1.5996   1.6074   1.6204   1.6615   1.6710   1.6869   1.7042
  1.7138   1.7428   1.7554   1.7561   1.7653   1.8100   1.8284   1.8398
  1.8547   1.8714   1.8856   1.9013   1.9310   1.9390   1.9454   1.9483
  1.9652   1.9719   1.9787   2.0298   2.0400   2.0541   2.0648   2.1003
  2.1085   2.1324   2.1679   2.1894   2.2312   2.2385   2.2533   2.2620
  2.2684   2.2770   2.2939   2.3001   2.3356   2.3390   2.3667   2.3960
  2.4174   2.4181   2.4382   2.4393   2.4451   2.4656   2.4689   2.5240
  2.5348   2.5455   2.5529   2.6039   2.6152   2.6195   2.6432   2.6481
  2.6644   2.6868   2.6936   2.7270   2.7304   2.7337   2.7463   2.7500
  2.7766   2.7856   2.7963   2.8055   2.8244   2.8469   2.8663   2.9178
  2.9315   2.9688   2.9930   3.0514   3.0716   3.0846   3.1181   3.1230
  3.1375   3.1747   3.2246   3.2325   3.2577   3.3373   3.3596   3.4351
  3.4815   3.5106   3.5656   3.5916   3.7197   3.7761   3.8100   3.8963
  3.9799   4.0065   4.1324   4.1366   4.3532   4.8004   4.8338   9.7537
  9.7767   9.7806   9.8135   9.8218  23.3435  23.5968  23.7845  23.8640
 23.9043  23.9328  23.9535  23.9613  24.0597  24.0792  24.0800  24.1645
 25.7986  25.8086  25.8252  25.9126  25.9161  26.1135  26.1386  26.1616
 26.2014  26.2896  26.5318  26.5829  26.6130  26.7522  26.9665 215.7465
215.7683 215.7748 215.8159 215.8233
 --------------------------------------------------------------

          Ground-State Mulliken Net Atomic Charges

     Atom                 Charge (a.u.)
  ----------------------------------------
      1 C                    -0.248630
      2 C                    -0.625536
      3 Cl                    0.651703
      4 C                     0.154816
      5 Cl                    0.486958
      6 C                    -1.283042
      7 H                     0.224740
      8 C                     0.132048
      9 Cl                    0.487200
     10 C                    -0.566258
     11 Cl                    0.649921
     12 C                     0.750474
     13 C                    -0.505569
     14 H                     0.199843
     15 C                    -0.871604
     16 H                     0.191976
     17 C                     0.758060
     18 Cl                    0.428964
     19 C                    -0.876221
     20 H                     0.191639
     21 C                    -0.531388
     22 H                     0.199907
  ----------------------------------------
  Sum of atomic charges =     0.000000

 -----------------------------------------------------------------
                    Cartesian Multipole Moments
 -----------------------------------------------------------------
    Charge (ESU x 10^10)
                 0.0000
    Dipole Moment (Debye)
         X      -0.7514      Y       0.0211      Z       0.4474
       Tot       0.8748
    Quadrupole Moments (Debye-Ang)
        XX    -136.6800     XY      -2.2699     YY    -128.8922
        XZ       0.1147     YZ      -4.0223     ZZ    -136.3549
    Octopole Moments (Debye-Ang^2)
       XXX    -188.6229    XXY      -7.6205    XYY     -36.5072
       YYY       2.6792    XXZ      60.4923    XYZ      -6.4006
       YYZ      22.2277    XZZ     -63.7447    YZZ      11.7545
       ZZZ      89.4055
    Hexadecapole Moments (Debye-Ang^3)
      XXXX   -5926.9707   XXXY     -50.9670   XXYY   -1013.6250
      XYYY     -23.1510   YYYY    -391.8034   XXXZ    1048.9528
      XXYZ     -53.1005   XYYZ     309.7695   YYYZ    -157.6785
      XXZZ   -1621.7355   XYZZ      26.8249   YYZZ    -678.2808
      XZZZ    1001.2444   YZZZ    -158.8978   ZZZZ   -3689.9658
 -----------------------------------------------------------------
 Calculating analytic gradient of the SCF energy
 Gradient of SCF Energy
            1           2           3           4           5           6
    1   0.0017324  -0.0006922   0.0007173   0.0015623  -0.0002119  -0.0010661
    2  -0.0001443  -0.0002222  -0.0005813  -0.0000176  -0.0000733   0.0000277
    3  -0.0009540  -0.0006621  -0.0010504   0.0001017   0.0002260   0.0005910
            7           8           9          10          11          12
    1   0.0002161   0.0006076  -0.0003058   0.0002514   0.0014398  -0.0021865
    2  -0.0000212  -0.0001058   0.0001300   0.0003209   0.0004462   0.0002602
    3  -0.0001059  -0.0012903   0.0000825   0.0008598  -0.0000835   0.0009699
           13          14          15          16          17          18
    1  -0.0002035  -0.0001048  -0.0001096  -0.0001130   0.0010163  -0.0005845
    2   0.0006971  -0.0003278  -0.0004870   0.0000288  -0.0000110   0.0000287
    3   0.0006721   0.0008504   0.0001983   0.0001650  -0.0004439   0.0003211
           19          20          21          22
    1  -0.0002882  -0.0002116  -0.0005985  -0.0008669
    2   0.0004810  -0.0000031  -0.0008535   0.0004277
    3  -0.0001375   0.0000318  -0.0000062  -0.0003358
 Max gradient component =       2.186E-03
 RMS gradient           =       6.563E-04
 Gradient time:  CPU 222.47 s  wall 222.48 s
 Geometry Optimization Parameters
   NAtoms,    NIC,     NZ,  NCons,   NDum,   NFix, NCnnct, MaxDiis
       22     155      22       0       0       0       0       0

 Cartesian Hessian Update
 Hessian updated using BFGS update


** GEOMETRY OPTIMIZATION IN DELOCALIZED INTERNAL COORDINATES **
   Searching for a Minimum

   Optimization Cycle:   4

                       Coordinates (Angstroms)
     ATOM                X               Y               Z
      1  C         0.0109829352   -0.0046885925   -0.0078330102
      2  C         0.0094679269    0.1919291704    1.3837830397
      3  Cl        1.5227387528    0.4398851666    2.2197735594
      4  C        -1.1917441347    0.2148473235    2.0980379399
      5  Cl       -1.2314255109    0.4485963292    3.8273274927
      6  C        -2.4016879428    0.0577022111    1.4335031827
      7  H        -3.3288324078    0.0839707222    1.9877102449
      8  C        -2.4203584503   -0.1327468151    0.0574889930
      9  Cl       -3.9702911364   -0.3243158409   -0.7219569686
     10  C        -1.2217994535   -0.1719743341   -0.6610097353
     11  Cl       -1.2483858880   -0.4644496199   -2.3823503973
     12  C         1.2860814200   -0.0318342845   -0.7715010220
     13  C         2.1984231972   -1.0739073077   -0.5874225049
     14  H         1.9768188169   -1.8664713867    0.1189718207
     15  C         3.3932780122   -1.1076185231   -1.2993577222
     16  H         4.0960925385   -1.9182989712   -1.1587220343
     17  C         3.6783174008   -0.0789532196   -2.1926484749
     18  Cl        5.1875706521   -0.1089825377   -3.0896556322
     19  C         2.7867997210    0.9720336137   -2.3885827845
     20  H         3.0226624520    1.7648812230   -3.0865192721
     21  C         1.5900931739    0.9861104968   -1.6787686085
     22  H         0.8879150653    1.7981235449   -1.8345142229
   Point Group: c1    Number of degrees of freedom:    60


   Energy is  -2761.512927073

 Hessian updated using BFGS update

 57 Hessian modes will be used to form the next step
  Hessian Eigenvalues:
     0.008534    0.019218    0.019226    0.023210    0.023214    0.023589
     0.023676    0.023689    0.023921    0.024036    0.024089    0.024090
     0.024114    0.024117    0.024131    0.024143    0.024143    0.024438
     0.030592    0.159132    0.159969    0.159996    0.160000    0.161530
     0.218746    0.220036    0.233928    0.235661    0.249187    0.249966
     0.249994    0.250000    0.250000    0.250095    0.263435    0.297513
     0.301032    0.301203    0.301910    0.329876    0.354111    0.356650
     0.356672    0.356828    0.377420    0.428120    0.429250    0.434594
     0.460821    0.467750    0.467864    0.472595    0.476110    0.478203
     0.478206    0.522127    0.561751

 Minimum search - taking simple RFO step
 Searching for Lamda that Minimizes Along All modes
 Value Taken    Lamda =  -0.00079062
 Step Taken.  Stepsize is  0.252911

                             Maximum     Tolerance    Cnvgd?
         Gradient           0.007083      0.000300      NO
         Displacement       0.217251      0.001200      NO
         Energy change     -0.000993      0.000001      NO


 New Cartesian Coordinates Obtained by Inverse Iteration

 Displacement from previous Coordinates is:  0.862673
 ----------------------------------------------------------------
             Standard Nuclear Orientation (Angstroms)
    I     Atom           X                Y                Z
 ----------------------------------------------------------------
    1      C       0.0075300418    -0.0051291361    -0.0070065913
    2      C       0.0047729977     0.2529046211     1.3741874230
    3      Cl      1.5151234355     0.5592949198     2.1900270639
    4      C      -1.1966818044     0.2782036832     2.0889415028
    5      Cl     -1.2388988466     0.5876575662     3.8041347536
    6      C      -2.4013528228     0.0578973378     1.4332237585
    7      H      -3.3287355786     0.0849039985     1.9876376798
    8      C      -2.4180581284    -0.1959330243     0.0675412184
    9      Cl     -3.9604217250    -0.4649535990    -0.6993090281
   10      C      -1.2194795561    -0.2334718062    -0.6519601620
   11      Cl     -1.2357783385    -0.5811825386    -2.3602655220
   12      C       1.2878770828    -0.0325403859    -0.7728021082
   13      C       2.1583320126    -1.1172941783    -0.6519511720
   14      H       1.9048424481    -1.9376476911     0.0106105401
   15      C       3.3544500254    -1.1507517565    -1.3638739897
   16      H       4.0297165128    -1.9915088562    -1.2766756404
   17      C       3.6760373175    -0.0790863987    -2.1907810943
   18      Cl      5.1886999265    -0.1089238150    -3.0882963320
   19      C       2.8268455598     1.0151473516    -2.3229713843
   20      H       3.0976966976     1.8383117959    -2.9711604127
   21      C       1.6289484607     1.0290279604    -1.6130175006
   22      H       0.9512514218     1.8689123197    -1.7204791191
 ----------------------------------------------------------------
 Nuclear Repulsion Energy =        1717.38220613 hartrees
 There are       81 alpha and       81 beta electrons
 Applying Cartesian multipole field
    Component          Value
    ---------          -----
     (2,0,0)        1.00000E-12
     (0,2,0)        2.00000E-11
     (0,0,2)       -3.00000E-11
 Nucleus-field energy     =    -0.0000000722 hartrees
 Requested basis set is 6-311++G(d,p)
 There are 162 shells and 449 basis functions
 A cutoff of  1.0D-15 yielded  10161 shell pairs
 There are     84539 function pairs (     90836 Cartesian)
 Smallest overlap matrix eigenvalue = 2.20E-07
 Linear dependence detected in AO basis
 Number of orthogonalized atomic orbitals = 446
 Maximum deviation from orthogonality = 4.786E-10
 Guess from superposition of atomic densities
 Warning:  Energy on first SCF cycle will be non-variational
 SAD guess density has 162.000000 electrons

 -----------------------------------------------------------------------
  General SCF calculation program by
  Eric Jon Sundstrom, Paul Horn, Yuezhi Mao, Dmitri Zuev, Alec White,
  David Stuck, Shaama M.S., Shane Yost, Joonho Lee, David Small,
  Daniel Levine, Susi Lehtola, Hugh Burton, Evgeny Epifanovsky,
  Bang C. Huynh
 -----------------------------------------------------------------------
 Exchange:     0.2000 Hartree-Fock + 0.0800 Slater + 0.7200 B88
 Correlation:  0.1900 VWN1RPA + 0.8100 LYP
 Using SG-1 standard quadrature grid
 A restricted SCF calculation will be
 performed using DIIS
 SCF converges when DIIS error is below 1.0e-08
 ---------------------------------------
  Cycle       Energy         DIIS error
 ---------------------------------------
    1   -2765.5040333029      2.91e-02  
    2   -2761.3764493288      2.29e-03  
    3   -2761.3183012830      2.69e-03  
    4   -2761.5067981408      4.97e-04  
    5   -2761.5115568699      2.71e-04  
    6   -2761.5132783658      1.03e-04  
    7   -2761.5135340942      2.83e-05  
    8   -2761.5135528834      9.88e-06  
    9   -2761.5135553509      1.97e-06  
   10   -2761.5135554310      7.47e-07  
   11   -2761.5135554439      1.43e-07  
   12   -2761.5135554443      3.90e-08  
   13   -2761.5135554444      2.03e-08  
   14   -2761.5135554443      4.06e-09  Convergence criterion met
 ---------------------------------------
 SCF time:   CPU 627.85s  wall 628.00s 
 SCF   energy in the final basis set =    -2761.5135554443
 Total energy in the final basis set =    -2761.5135554443

 --------------------------------------------------------------

                    Orbital Energies (a.u.)
 --------------------------------------------------------------

 Alpha MOs
 -- Occupied --
********-101.5789-101.5768-101.5767-101.5627 -10.2766 -10.2766 -10.2756
-10.2756 -10.2537 -10.2404 -10.2255 -10.2148 -10.2044 -10.2043 -10.2031
-10.2031  -9.4936  -9.4935  -9.4916  -9.4915  -9.4773  -7.2585  -7.2582
 -7.2565  -7.2562  -7.2484  -7.2483  -7.2478  -7.2478  -7.2465  -7.2464
 -7.2457  -7.2455  -7.2419  -7.2322  -7.2318  -0.9585  -0.9202  -0.9110
 -0.8924  -0.8771  -0.8576  -0.8396  -0.7917  -0.7795  -0.7445  -0.7419
 -0.6646  -0.6443  -0.6222  -0.6095  -0.5497  -0.5478  -0.5274  -0.4994
 -0.4922  -0.4805  -0.4694  -0.4586  -0.4577  -0.4512  -0.4306  -0.4288
 -0.4109  -0.4081  -0.3890  -0.3862  -0.3743  -0.3618  -0.3544  -0.3540
 -0.3442  -0.3325  -0.3290  -0.3261  -0.3240  -0.2838  -0.2834  -0.2650
 -0.2613
 -- Virtual --
 -0.0643  -0.0578  -0.0417  -0.0387  -0.0381  -0.0138  -0.0086  -0.0008
  0.0052   0.0059   0.0135   0.0211   0.0287   0.0293   0.0319   0.0426
  0.0464   0.0532   0.0576   0.0577   0.0668   0.0715   0.0778   0.0794
  0.0821   0.0831   0.0884   0.0918   0.0950   0.0989   0.1066   0.1069
  0.1118   0.1133   0.1151   0.1200   0.1202   0.1231   0.1249   0.1262
  0.1262   0.1278   0.1365   0.1379   0.1429   0.1452   0.1493   0.1550
  0.1582   0.1601   0.1613   0.1656   0.1748   0.1768   0.1929   0.1954
  0.1997   0.2002   0.2016   0.2076   0.2113   0.2136   0.2187   0.2226
  0.2227   0.2266   0.2350   0.2360   0.2378   0.2396   0.2472   0.2509
  0.2580   0.2589   0.2654   0.2670   0.2743   0.2808   0.2809   0.2856
  0.2886   0.2899   0.2952   0.2975   0.2994   0.3083   0.3099   0.3181
  0.3248   0.3313   0.3460   0.3469   0.3521   0.3588   0.3742   0.3981
  0.4219   0.4356   0.4391   0.4400   0.4468   0.4476   0.4584   0.4606
  0.4645   0.4724   0.4840   0.4855   0.4885   0.5001   0.5073   0.5086
  0.5169   0.5314   0.5390   0.5442   0.5507   0.5637   0.5738   0.5741
  0.5771   0.5850   0.5980   0.5984   0.6008   0.6173   0.6185   0.6210
  0.6279   0.6341   0.6437   0.6576   0.6710   0.6723   0.6892   0.6932
  0.6973   0.7007   0.7067   0.7140   0.7292   0.7484   0.7494   0.7780
  0.7965   0.8051   0.8219   0.8260   0.8322   0.8365   0.8369   0.8400
  0.8436   0.8464   0.8467   0.8538   0.8560   0.8588   0.8601   0.8766
  0.8786   0.8838   0.8844   0.8871   0.8907   0.8955   0.9058   0.9184
  0.9208   0.9364   0.9365   0.9376   0.9506   0.9531   0.9611   0.9690
  0.9734   0.9755   0.9916   0.9936   1.0025   1.0092   1.0139   1.0198
  1.0481   1.0626   1.0650   1.0971   1.1057   1.1237   1.1610   1.1616
  1.1703   1.1928   1.2030   1.2278   1.2364   1.2599   1.2747   1.2758
  1.2839   1.2958   1.2994   1.3007   1.3308   1.3704   1.3761   1.4004
  1.4233   1.4240   1.4784   1.5059   1.5166   1.5375   1.5551   1.5596
  1.5701   1.5924   1.6019   1.6108   1.6198   1.6690   1.6742   1.6888
  1.6997   1.7129   1.7421   1.7466   1.7551   1.7629   1.8099   1.8275
  1.8291   1.8493   1.8720   1.8867   1.9024   1.9344   1.9399   1.9432
  1.9543   1.9683   1.9762   1.9827   2.0281   2.0423   2.0540   2.0649
  2.1073   2.1098   2.1296   2.1678   2.1942   2.2327   2.2406   2.2520
  2.2610   2.2615   2.2787   2.2913   2.2999   2.3422   2.3448   2.3653
  2.3989   2.4205   2.4219   2.4362   2.4364   2.4693   2.4699   2.4829
  2.5230   2.5353   2.5453   2.5458   2.5988   2.6152   2.6197   2.6478
  2.6500   2.6685   2.6941   2.6942   2.7225   2.7279   2.7330   2.7442
  2.7516   2.7743   2.7825   2.7909   2.8218   2.8268   2.8496   2.8593
  2.9142   2.9339   2.9725   2.9959   3.0558   3.0793   3.0909   3.1208
  3.1257   3.1382   3.1678   3.2258   3.2440   3.2549   3.3307   3.3637
  3.4367   3.4790   3.5187   3.5691   3.5957   3.7236   3.7798   3.8111
  3.8962   3.9799   4.0067   4.1328   4.1381   4.3407   4.8025   4.8311
  9.7574   9.7767   9.7845   9.8180   9.8193  23.3468  23.5963  23.7864
 23.8614  23.9033  23.9375  23.9536  23.9614  24.0636  24.0778  24.0825
 24.1662  25.7958  25.8074  25.8281  25.9031  25.9187  26.1161  26.1381
 26.1645  26.2192  26.3874  26.5299  26.5867  26.6118  26.7675  26.9797
215.7505 215.7683 215.7792 215.8189 215.8230
 --------------------------------------------------------------

          Ground-State Mulliken Net Atomic Charges

     Atom                 Charge (a.u.)
  ----------------------------------------
      1 C                    -0.244115
      2 C                    -0.789091
      3 Cl                    0.622215
      4 C                     0.260167
      5 Cl                    0.490412
      6 C                    -1.009617
      7 H                     0.228362
      8 C                     0.250544
      9 Cl                    0.490719
     10 C                    -0.768385
     11 Cl                    0.619758
     12 C                     0.688193
     13 C                    -0.504009
     14 H                     0.201029
     15 C                    -0.914901
     16 H                     0.193429
     17 C                     0.788815
     18 Cl                    0.436973
     19 C                    -0.901998
     20 H                     0.193271
     21 C                    -0.532911
     22 H                     0.201139
  ----------------------------------------
  Sum of atomic charges =     0.000000

 -----------------------------------------------------------------
                    Cartesian Multipole Moments
 -----------------------------------------------------------------
    Charge (ESU x 10^10)
                 0.0000
    Dipole Moment (Debye)
         X      -0.7922      Y       0.0220      Z       0.4723
       Tot       0.9226
    Quadrupole Moments (Debye-Ang)
        XX    -136.9538     XY      -2.1617     YY    -128.3691
        XZ       0.0319     YZ      -3.8649     ZZ    -136.7323
    Octopole Moments (Debye-Ang^2)
       XXX    -190.9967    XXY      -6.4119    XYY     -35.1244
       YYY       2.5735    XXZ      59.8956    XYZ      -5.8198
       YYZ      21.3799    XZZ     -64.5514    YZZ      10.6607
       ZZZ      92.0756
    Hexadecapole Moments (Debye-Ang^3)
      XXXX   -5928.3146   XXXY     -75.7711   XXYY   -1016.4615
      XYYY     -55.2073   YYYY    -444.6412   XXXZ    1059.9582
      XXYZ     -68.0756   XYYZ     310.6518   YYYZ    -209.0939
      XXZZ   -1613.2191   XYZZ      15.5542   YYZZ    -677.9210
      XZZZ    1018.0220   YZZZ    -203.3973   ZZZZ   -3651.2454
 -----------------------------------------------------------------
 Calculating analytic gradient of the SCF energy
 Gradient of SCF Energy
            1           2           3           4           5           6
    1   0.0002210   0.0002232  -0.0001222   0.0008644  -0.0000510  -0.0003526
    2  -0.0000569   0.0004633  -0.0006305   0.0002337  -0.0002140   0.0000048
    3  -0.0000526   0.0004204  -0.0011025   0.0009114  -0.0005927   0.0001786
            7           8           9          10          11          12
    1   0.0000957  -0.0004267   0.0005218  -0.0003101   0.0008146   0.0003818
    2   0.0000159  -0.0003073   0.0002391  -0.0004112   0.0005295   0.0000484
    3  -0.0000449  -0.0011843   0.0003127  -0.0004153   0.0006622  -0.0003032
           13          14          15          16          17          18
    1  -0.0008927  -0.0002973   0.0007613   0.0000162  -0.0006715   0.0001880
    2   0.0004427   0.0000973  -0.0008335   0.0002320   0.0000451   0.0000154
    3   0.0001075   0.0009262  -0.0001084  -0.0002045   0.0004711  -0.0000868
           19          20          21          22
    1   0.0004104   0.0001684  -0.0006077  -0.0009351
    2   0.0007060  -0.0001785  -0.0004031  -0.0000381
    3  -0.0006678   0.0000789   0.0009504  -0.0002563
 Max gradient component =       1.184E-03
 RMS gradient           =       4.940E-04
 Gradient time:  CPU 230.27 s  wall 230.28 s
 Geometry Optimization Parameters
   NAtoms,    NIC,     NZ,  NCons,   NDum,   NFix, NCnnct, MaxDiis
       22     155      22       0       0       0       0       0

 Cartesian Hessian Update
 Hessian updated using BFGS update


** GEOMETRY OPTIMIZATION IN DELOCALIZED INTERNAL COORDINATES **
   Searching for a Minimum

   Optimization Cycle:   5

                       Coordinates (Angstroms)
     ATOM                X               Y               Z
      1  C         0.0075300418   -0.0051291361   -0.0070065913
      2  C         0.0047729977    0.2529046211    1.3741874230
      3  Cl        1.5151234355    0.5592949198    2.1900270639
      4  C        -1.1966818044    0.2782036832    2.0889415028
      5  Cl       -1.2388988466    0.5876575662    3.8041347536
      6  C        -2.4013528228    0.0578973378    1.4332237585
      7  H        -3.3287355786    0.0849039985    1.9876376798
      8  C        -2.4180581284   -0.1959330243    0.0675412184
      9  Cl       -3.9604217250   -0.4649535990   -0.6993090281
     10  C        -1.2194795561   -0.2334718062   -0.6519601620
     11  Cl       -1.2357783385   -0.5811825386   -2.3602655220
     12  C         1.2878770828   -0.0325403859   -0.7728021082
     13  C         2.1583320126   -1.1172941783   -0.6519511720
     14  H         1.9048424481   -1.9376476911    0.0106105401
     15  C         3.3544500254   -1.1507517565   -1.3638739897
     16  H         4.0297165128   -1.9915088562   -1.2766756404
     17  C         3.6760373175   -0.0790863987   -2.1907810943
     18  Cl        5.1886999265   -0.1089238150   -3.0882963320
     19  C         2.8268455598    1.0151473516   -2.3229713843
     20  H         3.0976966976    1.8383117959   -2.9711604127
     21  C         1.6289484607    1.0290279604   -1.6130175006
     22  H         0.9512514218    1.8689123197   -1.7204791191
   Point Group: c1    Number of degrees of freedom:    60


   Energy is  -2761.513555444

 Hessian updated using BFGS update

 59 Hessian modes will be used to form the next step
  Hessian Eigenvalues:
     0.006061    0.019223    0.019244    0.023210    0.023218    0.023676
     0.023688    0.023704    0.023963    0.024045    0.024089    0.024094
     0.024114    0.024117    0.024142    0.024143    0.024184    0.024535
     0.029120    0.159468    0.159973    0.159997    0.160000    0.163453
     0.220004    0.221413    0.234181    0.235650    0.249080    0.249966
     0.249994    0.250000    0.250000    0.251116    0.262400    0.300827
     0.301032    0.301032    0.301312    0.308231    0.331231    0.352731
     0.356654    0.356665    0.356736    0.356888    0.367191    0.428164
     0.429266    0.434609    0.454112    0.467750    0.467876    0.472287
     0.473789    0.478203    0.478218    0.488314    0.544655

 Minimum search - taking simple RFO step
 Searching for Lamda that Minimizes Along All modes
 Value Taken    Lamda =  -0.00034483
 Step Taken.  Stepsize is  0.193884

                             Maximum     Tolerance    Cnvgd?
         Gradient           0.004032      0.000300      NO
         Displacement       0.174680      0.001200      NO
         Energy change     -0.000628      0.000001      NO


 New Cartesian Coordinates Obtained by Inverse Iteration

 Displacement from previous Coordinates is:  0.695579
 ----------------------------------------------------------------
             Standard Nuclear Orientation (Angstroms)
    I     Atom           X                Y                Z
 ----------------------------------------------------------------
    1      C       0.0070458938    -0.0002504323    -0.0034040820
    2      C      -0.0014399511     0.3014544593     1.3682985110
    3      Cl      1.5020007558     0.6618548144     2.1743145046
    4      C      -1.2047473837     0.3257738996     2.0808964451
    5      Cl     -1.2533961920     0.6958171873     3.7842876625
    6      C      -2.4025680945     0.0545783828     1.4328844840
    7      H      -3.3310286580     0.0775680339     1.9861581117
    8      C      -2.4124785521    -0.2450191793     0.0769191417
    9      Cl     -3.9459364219    -0.5838319416    -0.6811286857
   10      C      -1.2126867653    -0.2751939213    -0.6419029855
   11      Cl     -1.2171719146    -0.6693607049    -2.3399370625
   12      C       1.2903183262    -0.0285691791    -0.7694623667
   13      C       2.1263959167    -1.1444825493    -0.7025766580
   14      H       1.8469433014    -1.9900204446    -0.0841230885
   15      C       3.3211471872    -1.1795642935    -1.4162994063
   16      H       3.9698457263    -2.0443851908    -1.3704218964
   17      C       3.6739702447    -0.0821117257    -2.1943316602
   18      Cl      5.1838207341    -0.1178050016    -3.0985924273
   19      C       2.8590037260     1.0422448390    -2.2727499834
   20      H       3.1540804233     1.8860828498    -2.8829233330
   21      C       1.6638643541     1.0611309195    -1.5585576158
   22      H       1.0157344839     1.9279275468    -1.6215937260
 ----------------------------------------------------------------
 Nuclear Repulsion Energy =        1716.80997592 hartrees
 There are       81 alpha and       81 beta electrons
 Applying Cartesian multipole field
    Component          Value
    ---------          -----
     (2,0,0)        1.00000E-12
     (0,2,0)        2.00000E-11
     (0,0,2)       -3.00000E-11
 Nucleus-field energy     =    -0.0000000706 hartrees
 Requested basis set is 6-311++G(d,p)
 There are 162 shells and 449 basis functions
 A cutoff of  1.0D-15 yielded  10163 shell pairs
 There are     84573 function pairs (     90870 Cartesian)
 Smallest overlap matrix eigenvalue = 2.15E-07
 Linear dependence detected in AO basis
 Number of orthogonalized atomic orbitals = 446
 Maximum deviation from orthogonality = 7.106E-10
 Guess from superposition of atomic densities
 Warning:  Energy on first SCF cycle will be non-variational
 SAD guess density has 162.000000 electrons

 -----------------------------------------------------------------------
  General SCF calculation program by
  Eric Jon Sundstrom, Paul Horn, Yuezhi Mao, Dmitri Zuev, Alec White,
  David Stuck, Shaama M.S., Shane Yost, Joonho Lee, David Small,
  Daniel Levine, Susi Lehtola, Hugh Burton, Evgeny Epifanovsky,
  Bang C. Huynh
 -----------------------------------------------------------------------
 Exchange:     0.2000 Hartree-Fock + 0.0800 Slater + 0.7200 B88
 Correlation:  0.1900 VWN1RPA + 0.8100 LYP
 Using SG-1 standard quadrature grid
 A restricted SCF calculation will be
 performed using DIIS
 SCF converges when DIIS error is below 1.0e-08
 ---------------------------------------
  Cycle       Energy         DIIS error
 ---------------------------------------
    1   -2765.5007024267      2.91e-02  
    2   -2761.3766798113      2.29e-03  
    3   -2761.3188791070      2.69e-03  
    4   -2761.5070187205      4.97e-04  
    5   -2761.5117813821      2.72e-04  
    6   -2761.5135025443      1.03e-04  
    7   -2761.5137584328      2.83e-05  
    8   -2761.5137771808      9.88e-06  
    9   -2761.5137796504      1.96e-06  
   10   -2761.5137797292      7.46e-07  
   11   -2761.5137797419      1.43e-07  
   12   -2761.5137797426      4.02e-08  
   13   -2761.5137797426      2.08e-08  
   14   -2761.5137797426      3.81e-09  Convergence criterion met
 ---------------------------------------
 SCF time:   CPU 632.70s  wall 633.00s 
 SCF   energy in the final basis set =    -2761.5137797426
 Total energy in the final basis set =    -2761.5137797426

 --------------------------------------------------------------

                    Orbital Energies (a.u.)
 --------------------------------------------------------------

 Alpha MOs
 -- Occupied --
********-101.5789-101.5768-101.5767-101.5626 -10.2766 -10.2766 -10.2757
-10.2756 -10.2535 -10.2402 -10.2256 -10.2151 -10.2043 -10.2042 -10.2031
-10.2031  -9.4936  -9.4935  -9.4915  -9.4915  -9.4772  -7.2585  -7.2582
 -7.2565  -7.2562  -7.2484  -7.2483  -7.2478  -7.2477  -7.2465  -7.2464
 -7.2456  -7.2455  -7.2417  -7.2320  -7.2317  -0.9584  -0.9200  -0.9108
 -0.8923  -0.8770  -0.8575  -0.8396  -0.7916  -0.7795  -0.7445  -0.7419
 -0.6646  -0.6438  -0.6226  -0.6095  -0.5497  -0.5478  -0.5274  -0.4998
 -0.4919  -0.4804  -0.4693  -0.4585  -0.4575  -0.4513  -0.4306  -0.4290
 -0.4108  -0.4080  -0.3884  -0.3865  -0.3738  -0.3618  -0.3543  -0.3535
 -0.3442  -0.3322  -0.3291  -0.3260  -0.3241  -0.2837  -0.2828  -0.2649
 -0.2625
 -- Virtual --
 -0.0624  -0.0580  -0.0414  -0.0406  -0.0383  -0.0140  -0.0085  -0.0009
  0.0050   0.0058   0.0134   0.0209   0.0287   0.0294   0.0315   0.0427
  0.0464   0.0534   0.0573   0.0584   0.0663   0.0714   0.0775   0.0794
  0.0811   0.0833   0.0893   0.0916   0.0943   0.0981   0.1064   0.1066
  0.1118   0.1132   0.1150   0.1200   0.1207   0.1225   0.1240   0.1256
  0.1260   0.1283   0.1364   0.1378   0.1429   0.1460   0.1492   0.1558
  0.1578   0.1590   0.1617   0.1656   0.1742   0.1754   0.1909   0.1955
  0.2000   0.2013   0.2035   0.2069   0.2113   0.2137   0.2188   0.2216
  0.2226   0.2257   0.2350   0.2363   0.2364   0.2404   0.2483   0.2518
  0.2574   0.2595   0.2630   0.2670   0.2748   0.2811   0.2817   0.2869
  0.2896   0.2934   0.2962   0.2977   0.2987   0.3053   0.3113   0.3168
  0.3292   0.3298   0.3467   0.3476   0.3554   0.3583   0.3770   0.3980
  0.4242   0.4359   0.4387   0.4398   0.4464   0.4508   0.4587   0.4609
  0.4641   0.4715   0.4801   0.4837   0.4901   0.4999   0.5072   0.5097
  0.5175   0.5334   0.5422   0.5423   0.5499   0.5646   0.5728   0.5733
  0.5779   0.5834   0.5986   0.5995   0.6001   0.6144   0.6201   0.6211
  0.6269   0.6378   0.6451   0.6572   0.6673   0.6721   0.6933   0.6940
  0.6978   0.7095   0.7116   0.7150   0.7282   0.7490   0.7545   0.7803
  0.7963   0.8019   0.8244   0.8266   0.8317   0.8355   0.8368   0.8400
  0.8442   0.8474   0.8518   0.8537   0.8561   0.8580   0.8609   0.8729
  0.8756   0.8784   0.8845   0.8854   0.8881   0.8970   0.9064   0.9217
  0.9225   0.9373   0.9399   0.9401   0.9516   0.9531   0.9610   0.9690
  0.9752   0.9776   0.9916   0.9920   0.9998   1.0108   1.0117   1.0278
  1.0549   1.0618   1.0657   1.0923   1.1108   1.1230   1.1624   1.1706
  1.1721   1.1917   1.2071   1.2305   1.2368   1.2600   1.2744   1.2772
  1.2840   1.2964   1.2980   1.3002   1.3328   1.3701   1.3802   1.3992
  1.4251   1.4260   1.4772   1.5016   1.5141   1.5419   1.5514   1.5578
  1.5766   1.5932   1.6029   1.6116   1.6194   1.6738   1.6775   1.6930
  1.6982   1.7119   1.7386   1.7430   1.7535   1.7596   1.8098   1.8216
  1.8260   1.8456   1.8725   1.8894   1.9009   1.9362   1.9399   1.9420
  1.9573   1.9709   1.9760   1.9886   2.0271   2.0446   2.0554   2.0642
  2.1117   2.1122   2.1262   2.1676   2.1984   2.2326   2.2435   2.2510
  2.2575   2.2615   2.2791   2.2882   2.3000   2.3423   2.3499   2.3636
  2.3953   2.4203   2.4234   2.4347   2.4350   2.4715   2.4720   2.4854
  2.5184   2.5353   2.5388   2.5468   2.5925   2.6143   2.6219   2.6495
  2.6504   2.6685   2.6940   2.6995   2.7188   2.7252   2.7360   2.7423
  2.7549   2.7739   2.7742   2.7876   2.8292   2.8371   2.8492   2.8593
  2.9105   2.9346   2.9709   2.9973   3.0604   3.0834   3.0950   3.1222
  3.1241   3.1406   3.1609   3.2265   3.2529   3.2575   3.3254   3.3682
  3.4395   3.4764   3.5189   3.5737   3.5990   3.7265   3.7827   3.8140
  3.8951   3.9797   4.0074   4.1329   4.1391   4.3345   4.8031   4.8287
  9.7600   9.7770   9.7831   9.8141   9.8280  23.3498  23.5968  23.7874
 23.8596  23.9043  23.9365  23.9526  23.9626  24.0662  24.0782  24.0859
 24.1680  25.7930  25.8070  25.8281  25.8914  25.9227  26.1188  26.1363
 26.1621  26.2361  26.3723  26.5248  26.5925  26.6143  26.7621  26.9886
215.7532 215.7688 215.7775 215.8143 215.8334
 --------------------------------------------------------------

          Ground-State Mulliken Net Atomic Charges

     Atom                 Charge (a.u.)
  ----------------------------------------
      1 C                    -0.340721
      2 C                    -0.888222
      3 Cl                    0.604170
      4 C                     0.335772
      5 Cl                    0.500639
      6 C                    -0.808536
      7 H                     0.231230
      8 C                     0.337235
      9 Cl                    0.500777
     10 C                    -0.884465
     11 Cl                    0.603889
     12 C                     0.712264
     13 C                    -0.541553
     14 H                     0.202248
     15 C                    -0.924136
     16 H                     0.195177
     17 C                     0.780956
     18 Cl                    0.444578
     19 C                    -0.919707
     20 H                     0.195131
     21 C                    -0.539300
     22 H                     0.202575
  ----------------------------------------
  Sum of atomic charges =     0.000000

 -----------------------------------------------------------------
                    Cartesian Multipole Moments
 -----------------------------------------------------------------
    Charge (ESU x 10^10)
                 0.0000
    Dipole Moment (Debye)
         X      -0.8084      Y       0.0220      Z       0.4831
       Tot       0.9421
    Quadrupole Moments (Debye-Ang)
        XX    -137.0956     XY      -2.0066     YY    -127.9870
        XZ      -0.0662     YZ      -3.6848     ZZ    -137.0216
    Octopole Moments (Debye-Ang^2)
       XXX    -192.2200    XXY      -5.2789    XYY     -34.0130
       YYY       2.5359    XXZ      59.2903    XYZ      -5.2727
       YYZ      20.7008    XZZ     -64.9087    YZZ       9.6637
       ZZZ      93.8353
    Hexadecapole Moments (Debye-Ang^3)
      XXXX   -5916.4133   XXXY     -93.2111   XXYY   -1018.5373
      XYYY     -79.3386   YYYY    -493.6464   XXXZ    1071.6668
      XXYZ     -80.2789   XYYZ     313.0954   YYYZ    -250.0760
      XXZZ   -1605.2531   XYZZ       6.5817   YYZZ    -680.2603
      XZZZ    1034.9268   YZZZ    -239.4622   ZZZZ   -3627.8341
 -----------------------------------------------------------------
 Calculating analytic gradient of the SCF energy
 Gradient of SCF Energy
            1           2           3           4           5           6
    1  -0.0011064   0.0005280  -0.0002003  -0.0000642   0.0001943   0.0003234
    2  -0.0000107   0.0001658  -0.0003170   0.0001380  -0.0000878  -0.0000326
    3   0.0003678   0.0003302  -0.0005799   0.0005971  -0.0004159  -0.0001389
            7           8           9          10          11          12
    1  -0.0000228  -0.0005198   0.0003768   0.0001866   0.0005827   0.0011822
    2   0.0000217  -0.0000868   0.0000727  -0.0001487   0.0003067  -0.0001874
    3   0.0000150  -0.0003085   0.0001263  -0.0005758   0.0005708  -0.0006993
           13          14          15          16          17          18
    1  -0.0005707  -0.0002043   0.0004550   0.0000393  -0.0012357   0.0005455
    2   0.0000792   0.0000994  -0.0002984   0.0001218   0.0001065  -0.0000243
    3  -0.0000209   0.0004833   0.0000087  -0.0002286   0.0006886  -0.0003171
           19          20          21          22
    1   0.0003313   0.0001836  -0.0004904  -0.0005141
    2   0.0002313  -0.0001133   0.0000517  -0.0000880
    3  -0.0003806   0.0000560   0.0005165  -0.0000946
 Max gradient component =       1.236E-03
 RMS gradient           =       4.105E-04
 Gradient time:  CPU 221.40 s  wall 221.40 s
 Geometry Optimization Parameters
   NAtoms,    NIC,     NZ,  NCons,   NDum,   NFix, NCnnct, MaxDiis
       22     155      22       0       0       0       0       0

 Cartesian Hessian Update
 Hessian updated using BFGS update


** GEOMETRY OPTIMIZATION IN DELOCALIZED INTERNAL COORDINATES **
   Searching for a Minimum

   Optimization Cycle:   6

                       Coordinates (Angstroms)
     ATOM                X               Y               Z
      1  C         0.0070458938   -0.0002504323   -0.0034040820
      2  C        -0.0014399511    0.3014544593    1.3682985110
      3  Cl        1.5020007558    0.6618548144    2.1743145046
      4  C        -1.2047473837    0.3257738996    2.0808964451
      5  Cl       -1.2533961920    0.6958171873    3.7842876625
      6  C        -2.4025680945    0.0545783828    1.4328844840
      7  H        -3.3310286580    0.0775680339    1.9861581117
      8  C        -2.4124785521   -0.2450191793    0.0769191417
      9  Cl       -3.9459364219   -0.5838319416   -0.6811286857
     10  C        -1.2126867653   -0.2751939213   -0.6419029855
     11  Cl       -1.2171719146   -0.6693607049   -2.3399370625
     12  C         1.2903183262   -0.0285691791   -0.7694623667
     13  C         2.1263959167   -1.1444825493   -0.7025766580
     14  H         1.8469433014   -1.9900204446   -0.0841230885
     15  C         3.3211471872   -1.1795642935   -1.4162994063
     16  H         3.9698457263   -2.0443851908   -1.3704218964
     17  C         3.6739702447   -0.0821117257   -2.1943316602
     18  Cl        5.1838207341   -0.1178050016   -3.0985924273
     19  C         2.8590037260    1.0422448390   -2.2727499834
     20  H         3.1540804233    1.8860828498   -2.8829233330
     21  C         1.6638643541    1.0611309195   -1.5585576158
     22  H         1.0157344839    1.9279275468   -1.6215937260
   Point Group: c1    Number of degrees of freedom:    60


   Energy is  -2761.513779743

 Hessian updated using BFGS update

 60 Hessian modes will be used to form the next step
  Hessian Eigenvalues:
     0.004920    0.019224    0.019238    0.023192    0.023210    0.023609
     0.023676    0.023689    0.023946    0.024017    0.024090    0.024094
     0.024114    0.024117    0.024128    0.024142    0.024145    0.024497
     0.028821    0.159453    0.159973    0.159994    0.160002    0.160629
     0.220002    0.221415    0.234190    0.235590    0.247151    0.249960
     0.249993    0.249998    0.250000    0.250073    0.251281    0.257075
     0.298763    0.301032    0.301063    0.301548    0.302288    0.327134
     0.352630    0.356622    0.356664    0.356671    0.356868    0.363550
     0.425623    0.429298    0.434476    0.434814    0.467601    0.467866
     0.469286    0.474263    0.478206    0.478242    0.479630    0.543185

 Minimum search - taking simple RFO step
 Searching for Lamda that Minimizes Along All modes
 Value Taken    Lamda =  -0.00010222
 Step Taken.  Stepsize is  0.104912

                             Maximum     Tolerance    Cnvgd?
         Gradient           0.002347      0.000300      NO
         Displacement       0.090282      0.001200      NO
         Energy change     -0.000224      0.000001      NO


 New Cartesian Coordinates Obtained by Inverse Iteration

 Displacement from previous Coordinates is:  0.362177
 ----------------------------------------------------------------
             Standard Nuclear Orientation (Angstroms)
    I     Atom           X                Y                Z
 ----------------------------------------------------------------
    1      C       0.0069033780     0.0037045892    -0.0030918411
    2      C      -0.0061931754     0.3288016851     1.3633765330
    3      Cl      1.4926810324     0.7177930530     2.1657128939
    4      C      -1.2101079227     0.3496837784     2.0759371630
    5      Cl     -1.2647833369     0.7482308071     3.7735040805
    6      C      -2.4044080258     0.0510125982     1.4343023887
    7      H      -3.3327614177     0.0702491243     1.9878633019
    8      C      -2.4101870391    -0.2716107837     0.0840609678
    9      Cl     -3.9398432509    -0.6448647103    -0.6670738838
   10      C      -1.2105379895    -0.2972150987    -0.6357057260
   11      Cl     -1.2160441966    -0.7134084470    -2.3292857157
   12      C       1.2914200803    -0.0250695487    -0.7681882263
   13      C       2.1104149103    -1.1554501667    -0.7296220581
   14      H       1.8174705798    -2.0142501523    -0.1367378400
   15      C       3.3047613156    -1.1926611440    -1.4438414232
   16      H       3.9384584233    -2.0694622572    -1.4162518433
   17      C       3.6761694865    -0.0844721381    -2.1974497931
   18      Cl      5.1833516441    -0.1241102902    -3.1043561543
   19      C       2.8787537750     1.0540004744    -2.2476571042
   20      H       3.1851668422     1.9075924687    -2.8386181435
   21      C       1.6853761015     1.0766729457    -1.5308899211
   22      H       1.0566559256     1.9586715813    -1.5702337718
 ----------------------------------------------------------------
 Nuclear Repulsion Energy =        1715.99377805 hartrees
 There are       81 alpha and       81 beta electrons
 Applying Cartesian multipole field
    Component          Value
    ---------          -----
     (2,0,0)        1.00000E-12
     (0,2,0)        2.00000E-11
     (0,0,2)       -3.00000E-11
 Nucleus-field energy     =    -0.0000000698 hartrees
 Requested basis set is 6-311++G(d,p)
 There are 162 shells and 449 basis functions
 A cutoff of  1.0D-15 yielded  10157 shell pairs
 There are     84498 function pairs (     90781 Cartesian)
 Smallest overlap matrix eigenvalue = 2.10E-07
 Linear dependence detected in AO basis
 Number of orthogonalized atomic orbitals = 446
 Maximum deviation from orthogonality = 5.092E-10
 Guess from superposition of atomic densities
 Warning:  Energy on first SCF cycle will be non-variational
 SAD guess density has 162.000000 electrons

 -----------------------------------------------------------------------
  General SCF calculation program by
  Eric Jon Sundstrom, Paul Horn, Yuezhi Mao, Dmitri Zuev, Alec White,
  David Stuck, Shaama M.S., Shane Yost, Joonho Lee, David Small,
  Daniel Levine, Susi Lehtola, Hugh Burton, Evgeny Epifanovsky,
  Bang C. Huynh
 -----------------------------------------------------------------------
 Exchange:     0.2000 Hartree-Fock + 0.0800 Slater + 0.7200 B88
 Correlation:  0.1900 VWN1RPA + 0.8100 LYP
 Using SG-1 standard quadrature grid
 A restricted SCF calculation will be
 performed using DIIS
 SCF converges when DIIS error is below 1.0e-08
 ---------------------------------------
  Cycle       Energy         DIIS error
 ---------------------------------------
    1   -2765.4951712967      2.91e-02  
    2   -2761.3768214911      2.29e-03  
    3   -2761.3192484552      2.69e-03  
    4   -2761.5071656209      4.94e-04  
    5   -2761.5118755594      2.70e-04  
    6   -2761.5135695091      1.03e-04  
    7   -2761.5138263417      2.84e-05  
    8   -2761.5138452090      9.90e-06  
    9   -2761.5138476862      1.94e-06  
   10   -2761.5138477640      7.43e-07  
   11   -2761.5138477764      1.43e-07  
   12   -2761.5138477772      4.01e-08  
   13   -2761.5138477770      2.07e-08  
   14   -2761.5138477770      3.81e-09  Convergence criterion met
 ---------------------------------------
 SCF time:   CPU 618.02s  wall 618.00s 
 SCF   energy in the final basis set =    -2761.5138477770
 Total energy in the final basis set =    -2761.5138477770

 --------------------------------------------------------------

                    Orbital Energies (a.u.)
 --------------------------------------------------------------

 Alpha MOs
 -- Occupied --
********-101.5789-101.5768-101.5767-101.5628 -10.2768 -10.2768 -10.2757
-10.2757 -10.2535 -10.2405 -10.2256 -10.2154 -10.2042 -10.2042 -10.2031
-10.2030  -9.4935  -9.4934  -9.4915  -9.4914  -9.4773  -7.2584  -7.2582
 -7.2564  -7.2562  -7.2484  -7.2483  -7.2477  -7.2477  -7.2464  -7.2463
 -7.2456  -7.2455  -7.2419  -7.2321  -7.2319  -0.9583  -0.9198  -0.9108
 -0.8921  -0.8767  -0.8576  -0.8395  -0.7917  -0.7794  -0.7446  -0.7418
 -0.6646  -0.6434  -0.6227  -0.6096  -0.5496  -0.5477  -0.5274  -0.4999
 -0.4919  -0.4803  -0.4691  -0.4587  -0.4572  -0.4512  -0.4307  -0.4288
 -0.4107  -0.4079  -0.3884  -0.3865  -0.3735  -0.3617  -0.3544  -0.3533
 -0.3442  -0.3319  -0.3292  -0.3261  -0.3241  -0.2837  -0.2825  -0.2649
 -0.2630
 -- Virtual --
 -0.0618  -0.0581  -0.0416  -0.0415  -0.0382  -0.0141  -0.0085  -0.0009
  0.0049   0.0058   0.0132   0.0209   0.0287   0.0295   0.0313   0.0427
  0.0464   0.0535   0.0570   0.0587   0.0662   0.0715   0.0774   0.0794
  0.0806   0.0834   0.0897   0.0915   0.0939   0.0977   0.1061   0.1065
  0.1118   0.1132   0.1150   0.1199   0.1210   0.1222   0.1237   0.1253
  0.1260   0.1284   0.1362   0.1378   0.1429   0.1465   0.1491   0.1561
  0.1576   0.1583   0.1620   0.1657   0.1738   0.1748   0.1901   0.1956
  0.2001   0.2019   0.2041   0.2066   0.2113   0.2136   0.2186   0.2211
  0.2225   0.2252   0.2348   0.2358   0.2370   0.2409   0.2485   0.2522
  0.2566   0.2603   0.2617   0.2670   0.2751   0.2811   0.2827   0.2869
  0.2903   0.2948   0.2962   0.2967   0.2999   0.3029   0.3126   0.3166
  0.3293   0.3320   0.3464   0.3483   0.3576   0.3581   0.3786   0.3979
  0.4255   0.4354   0.4385   0.4406   0.4462   0.4528   0.4587   0.4608
  0.4637   0.4710   0.4785   0.4829   0.4911   0.4998   0.5073   0.5102
  0.5173   0.5346   0.5416   0.5441   0.5497   0.5649   0.5722   0.5726
  0.5797   0.5826   0.5989   0.6000   0.6004   0.6122   0.6195   0.6223
  0.6267   0.6392   0.6459   0.6570   0.6656   0.6720   0.6933   0.6948
  0.6984   0.7097   0.7154   0.7180   0.7277   0.7489   0.7591   0.7813
  0.7967   0.8009   0.8263   0.8269   0.8315   0.8351   0.8372   0.8402
  0.8442   0.8481   0.8536   0.8551   0.8557   0.8572   0.8613   0.8714
  0.8730   0.8770   0.8839   0.8847   0.8882   0.8977   0.9059   0.9222
  0.9245   0.9375   0.9416   0.9428   0.9517   0.9535   0.9614   0.9692
  0.9750   0.9801   0.9906   0.9913   0.9978   1.0089   1.0123   1.0309
  1.0571   1.0607   1.0660   1.0894   1.1142   1.1216   1.1626   1.1706
  1.1770   1.1911   1.2098   1.2332   1.2365   1.2607   1.2743   1.2774
  1.2840   1.2963   1.2975   1.2999   1.3345   1.3700   1.3815   1.3977
  1.4259   1.4297   1.4768   1.4994   1.5129   1.5429   1.5486   1.5572
  1.5793   1.5934   1.6031   1.6121   1.6193   1.6762   1.6795   1.6955
  1.6982   1.7123   1.7349   1.7435   1.7520   1.7576   1.8092   1.8186
  1.8247   1.8439   1.8724   1.8907   1.9002   1.9363   1.9400   1.9414
  1.9584   1.9715   1.9764   1.9912   2.0269   2.0456   2.0568   2.0631
  2.1132   2.1140   2.1243   2.1671   2.2005   2.2322   2.2449   2.2504
  2.2555   2.2621   2.2793   2.2864   2.2999   2.3425   2.3524   2.3619
  2.3928   2.4201   2.4234   2.4342   2.4346   2.4708   2.4720   2.4886
  2.5148   2.5353   2.5358   2.5476   2.5899   2.6134   2.6230   2.6488
  2.6517   2.6685   2.6938   2.7025   2.7169   2.7238   2.7375   2.7411
  2.7570   2.7684   2.7743   2.7858   2.8301   2.8383   2.8487   2.8638
  2.9080   2.9345   2.9700   2.9973   3.0621   3.0848   3.0962   3.1206
  3.1243   3.1422   3.1569   3.2262   3.2517   3.2655   3.3229   3.3705
  3.4411   3.4749   3.5180   3.5759   3.6000   3.7281   3.7834   3.8165
  3.8942   3.9795   4.0075   4.1327   4.1392   4.3332   4.8026   4.8272
  9.7608   9.7775   9.7822   9.8122   9.8330  23.3514  23.5972  23.7872
 23.8586  23.9044  23.9356  23.9519  23.9618  24.0671  24.0783  24.0864
 24.1680  25.7914  25.8068  25.8280  25.8844  25.9244  26.1208  26.1356
 26.1597  26.2419  26.3629  26.5224  26.5956  26.6171  26.7571  26.9908
215.7540 215.7694 215.7764 215.8120 215.8390
 --------------------------------------------------------------

          Ground-State Mulliken Net Atomic Charges

     Atom                 Charge (a.u.)
  ----------------------------------------
      1 C                    -0.387364
      2 C                    -0.943184
      3 Cl                    0.589169
      4 C                     0.374691
      5 Cl                    0.508018
      6 C                    -0.697224
      7 H                     0.232895
      8 C                     0.376589
      9 Cl                    0.507951
     10 C                    -0.942164
     11 Cl                    0.590718
     12 C                     0.733504
     13 C                    -0.567233
     14 H                     0.202749
     15 C                    -0.918540
     16 H                     0.196173
     17 C                     0.766502
     18 Cl                    0.449033
     19 C                    -0.919391
     20 H                     0.196213
     21 C                    -0.552613
     22 H                     0.203508
  ----------------------------------------
  Sum of atomic charges =     0.000000

 -----------------------------------------------------------------
                    Cartesian Multipole Moments
 -----------------------------------------------------------------
    Charge (ESU x 10^10)
                 0.0000
    Dipole Moment (Debye)
         X      -0.8014      Y       0.0216      Z       0.4820
       Tot       0.9354
    Quadrupole Moments (Debye-Ang)
        XX    -137.0986     XY      -1.9051     YY    -127.8223
        XZ      -0.1611     YZ      -3.5873     ZZ    -137.1486
    Octopole Moments (Debye-Ang^2)
       XXX    -191.9216    XXY      -4.6378    XYY     -33.3124
       YYY       2.5265    XXZ      58.7664    XYZ      -4.9883
       YYZ      20.3442    XZZ     -64.8327    YZZ       9.0986
       ZZZ      94.4780
    Hexadecapole Moments (Debye-Ang^3)
      XXXX   -5914.6193   XXXY    -102.1829   XXYY   -1021.2478
      XYYY     -91.7551   YYYY    -521.1226   XXXZ    1077.9616
      XXYZ     -86.6162   XYYZ     315.0198   YYYZ    -270.5679
      XXZZ   -1601.2833   XYZZ       1.8346   YYZZ    -681.9421
      XZZZ    1044.5780   YZZZ    -257.8862   ZZZZ   -3615.1974
 -----------------------------------------------------------------
 Calculating analytic gradient of the SCF energy
 Gradient of SCF Energy
            1           2           3           4           5           6
    1  -0.0006527   0.0004906  -0.0000457  -0.0003706   0.0000434   0.0002744
    2   0.0000740   0.0001508  -0.0001707  -0.0000159  -0.0000284  -0.0000132
    3   0.0003514   0.0000773  -0.0002332   0.0002448  -0.0001456  -0.0001333
            7           8           9          10          11          12
    1  -0.0000311  -0.0003392   0.0001536   0.0001378   0.0000187   0.0007258
    2   0.0000072   0.0000582  -0.0000105  -0.0001804   0.0001334  -0.0001526
    3   0.0000187   0.0001721   0.0000263  -0.0004172   0.0001624  -0.0003252
           13          14          15          16          17          18
    1  -0.0002131  -0.0000159   0.0002374   0.0000317  -0.0007317   0.0003697
    2   0.0000245   0.0000591  -0.0000654   0.0000337   0.0000467  -0.0000189
    3   0.0001257   0.0001019  -0.0000546  -0.0000956   0.0003934  -0.0002326
           19          20          21          22
    1   0.0001745   0.0000707  -0.0002073  -0.0001211
    2   0.0000323  -0.0000261   0.0001434  -0.0000812
    3  -0.0001904  -0.0000026   0.0001788  -0.0000222
 Max gradient component =       7.317E-04
 RMS gradient           =       2.319E-04
 Gradient time:  CPU 226.23 s  wall 226.24 s
 Geometry Optimization Parameters
   NAtoms,    NIC,     NZ,  NCons,   NDum,   NFix, NCnnct, MaxDiis
       22     155      22       0       0       0       0       0

 Cartesian Hessian Update
 Hessian updated using BFGS update


** GEOMETRY OPTIMIZATION IN DELOCALIZED INTERNAL COORDINATES **
   Searching for a Minimum

   Optimization Cycle:   7

                       Coordinates (Angstroms)
     ATOM                X               Y               Z
      1  C         0.0069033780    0.0037045892   -0.0030918411
      2  C        -0.0061931754    0.3288016851    1.3633765330
      3  Cl        1.4926810324    0.7177930530    2.1657128939
      4  C        -1.2101079227    0.3496837784    2.0759371630
      5  Cl       -1.2647833369    0.7482308071    3.7735040805
      6  C        -2.4044080258    0.0510125982    1.4343023887
      7  H        -3.3327614177    0.0702491243    1.9878633019
      8  C        -2.4101870391   -0.2716107837    0.0840609678
      9  Cl       -3.9398432509   -0.6448647103   -0.6670738838
     10  C        -1.2105379895   -0.2972150987   -0.6357057260
     11  Cl       -1.2160441966   -0.7134084470   -2.3292857157
     12  C         1.2914200803   -0.0250695487   -0.7681882263
     13  C         2.1104149103   -1.1554501667   -0.7296220581
     14  H         1.8174705798   -2.0142501523   -0.1367378400
     15  C         3.3047613156   -1.1926611440   -1.4438414232
     16  H         3.9384584233   -2.0694622572   -1.4162518433
     17  C         3.6761694865   -0.0844721381   -2.1974497931
     18  Cl        5.1833516441   -0.1241102902   -3.1043561543
     19  C         2.8787537750    1.0540004744   -2.2476571042
     20  H         3.1851668422    1.9075924687   -2.8386181435
     21  C         1.6853761015    1.0766729457   -1.5308899211
     22  H         1.0566559256    1.9586715813   -1.5702337718
   Point Group: c1    Number of degrees of freedom:    60


   Energy is  -2761.513847777

 Hessian updated using BFGS update

 60 Hessian modes will be used to form the next step
  Hessian Eigenvalues:
     0.003375    0.019220    0.019242    0.023120    0.023252    0.023533
     0.023686    0.023715    0.023910    0.023991    0.024087    0.024094
     0.024110    0.024117    0.024117    0.024144    0.024150    0.024627
     0.028204    0.158197    0.159615    0.159997    0.159997    0.160119
     0.220005    0.220581    0.229355    0.235221    0.237049    0.249515
     0.249974    0.250000    0.250001    0.250037    0.250518    0.262770
     0.291033    0.301029    0.301058    0.301136    0.302082    0.326320
     0.353535    0.356579    0.356665    0.356666    0.356879    0.368340
     0.428191    0.429284    0.434648    0.441954    0.467670    0.469049
     0.470892    0.476218    0.478100    0.478397    0.478801    0.542468

 Minimum search - taking simple RFO step
 Searching for Lamda that Minimizes Along All modes
 Value Taken    Lamda =  -0.00003178
 Step Taken.  Stepsize is  0.083012

                             Maximum     Tolerance    Cnvgd?
         Gradient           0.000658      0.000300      NO
         Displacement       0.073558      0.001200      NO
         Energy change     -0.000068      0.000001      NO


 New Cartesian Coordinates Obtained by Inverse Iteration

 Displacement from previous Coordinates is:  0.294146
 ----------------------------------------------------------------
             Standard Nuclear Orientation (Angstroms)
    I     Atom           X                Y                Z
 ----------------------------------------------------------------
    1      C       0.0076188529     0.0063492971    -0.0019244445
    2      C      -0.0096241659     0.3500599593     1.3597786780
    3      Cl      1.4847735477     0.7649458695     2.1582226152
    4      C      -1.2136414976     0.3687304242     2.0717554903
    5      Cl     -1.2726823375     0.7904079070     3.7641291360
    6      C      -2.4048795072     0.0482731136     1.4348583547
    7      H      -3.3333122709     0.0649815896     1.9882679635
    8      C      -2.4065794825    -0.2927785120     0.0891080029
    9      Cl     -3.9326123462    -0.6916392501    -0.6573213035
   10      C      -1.2066675521    -0.3147228403    -0.6301033104
   11      Cl     -1.2068505634    -0.7509907656    -2.3190500707
   12      C       1.2915651914    -0.0226598636    -0.7668450389
   13      C       2.0956784035    -1.1643813805    -0.7523297744
   14      H       1.7910797747    -2.0325497042    -0.1793414985
   15      C       3.2895509683    -1.2031428924    -1.4670233946
   16      H       3.9109163487    -2.0891205937    -1.4550676524
   17      C       3.6765429437    -0.0861171311    -2.1995088347
   18      Cl      5.1816603322    -0.1278944034    -3.1076274901
   19      C       2.8932614024     1.0630253219    -2.2264178606
   20      H       3.2091865113     1.9242946231    -2.8010773851
   21      C       1.7009317984     1.0879541501    -1.5083003673
   22      H       1.0868007883     1.9808134501    -1.5284279318
 ----------------------------------------------------------------
 Nuclear Repulsion Energy =        1715.84583078 hartrees
 There are       81 alpha and       81 beta electrons
 Applying Cartesian multipole field
    Component          Value
    ---------          -----
     (2,0,0)        1.00000E-12
     (0,2,0)        2.00000E-11
     (0,0,2)       -3.00000E-11
 Nucleus-field energy     =    -0.0000000691 hartrees
 Requested basis set is 6-311++G(d,p)
 There are 162 shells and 449 basis functions
 A cutoff of  1.0D-15 yielded  10159 shell pairs
 There are     84512 function pairs (     90795 Cartesian)
 Smallest overlap matrix eigenvalue = 2.04E-07
 Linear dependence detected in AO basis
 Number of orthogonalized atomic orbitals = 446
 Maximum deviation from orthogonality = 7.195E-10
 Guess from superposition of atomic densities
 Warning:  Energy on first SCF cycle will be non-variational
 SAD guess density has 162.000000 electrons

 -----------------------------------------------------------------------
  General SCF calculation program by
  Eric Jon Sundstrom, Paul Horn, Yuezhi Mao, Dmitri Zuev, Alec White,
  David Stuck, Shaama M.S., Shane Yost, Joonho Lee, David Small,
  Daniel Levine, Susi Lehtola, Hugh Burton, Evgeny Epifanovsky,
  Bang C. Huynh
 -----------------------------------------------------------------------
 Exchange:     0.2000 Hartree-Fock + 0.0800 Slater + 0.7200 B88
 Correlation:  0.1900 VWN1RPA + 0.8100 LYP
 Using SG-1 standard quadrature grid
 A restricted SCF calculation will be
 performed using DIIS
 SCF converges when DIIS error is below 1.0e-08
 ---------------------------------------
  Cycle       Energy         DIIS error
 ---------------------------------------
    1   -2765.4954008048      2.91e-02  
    2   -2761.3767554078      2.29e-03  
    3   -2761.3190535993      2.69e-03  
    4   -2761.5071666272      4.94e-04  
    5   -2761.5118775231      2.71e-04  
    6   -2761.5135886579      1.03e-04  
    7   -2761.5138450761      2.84e-05  
    8   -2761.5138639301      9.90e-06  
    9   -2761.5138664095      1.94e-06  
   10   -2761.5138664864      7.41e-07  
   11   -2761.5138664989      1.43e-07  
   12   -2761.5138664994      4.00e-08  
   13   -2761.5138664995      2.07e-08  
   14   -2761.5138664994      3.83e-09  Convergence criterion met
 ---------------------------------------
 SCF time:   CPU 634.59s  wall 635.00s 
 SCF   energy in the final basis set =    -2761.5138664994
 Total energy in the final basis set =    -2761.5138664994

 --------------------------------------------------------------

                    Orbital Energies (a.u.)
 --------------------------------------------------------------

 Alpha MOs
 -- Occupied --
********-101.5789-101.5767-101.5767-101.5629 -10.2768 -10.2768 -10.2758
-10.2757 -10.2534 -10.2404 -10.2257 -10.2154 -10.2041 -10.2041 -10.2030
-10.2029  -9.4935  -9.4934  -9.4915  -9.4914  -9.4774  -7.2584  -7.2582
 -7.2564  -7.2561  -7.2483  -7.2482  -7.2477  -7.2477  -7.2464  -7.2463
 -7.2455  -7.2455  -7.2420  -7.2322  -7.2320  -0.9583  -0.9197  -0.9109
 -0.8921  -0.8766  -0.8577  -0.8395  -0.7917  -0.7793  -0.7447  -0.7418
 -0.6648  -0.6431  -0.6228  -0.6097  -0.5496  -0.5477  -0.5275  -0.5000
 -0.4919  -0.4802  -0.4690  -0.4588  -0.4571  -0.4511  -0.4308  -0.4288
 -0.4107  -0.4078  -0.3885  -0.3865  -0.3733  -0.3616  -0.3544  -0.3533
 -0.3442  -0.3318  -0.3292  -0.3261  -0.3241  -0.2837  -0.2823  -0.2649
 -0.2632
 -- Virtual --
 -0.0614  -0.0581  -0.0421  -0.0416  -0.0381  -0.0141  -0.0086  -0.0009
  0.0049   0.0059   0.0132   0.0209   0.0286   0.0296   0.0312   0.0427
  0.0464   0.0536   0.0569   0.0589   0.0661   0.0715   0.0773   0.0795
  0.0803   0.0834   0.0900   0.0915   0.0936   0.0975   0.1060   0.1065
  0.1118   0.1132   0.1150   0.1199   0.1211   0.1221   0.1234   0.1251
  0.1259   0.1286   0.1361   0.1379   0.1430   0.1469   0.1491   0.1563
  0.1574   0.1579   0.1623   0.1657   0.1737   0.1746   0.1897   0.1957
  0.2002   0.2022   0.2044   0.2065   0.2114   0.2136   0.2186   0.2209
  0.2224   0.2250   0.2347   0.2356   0.2374   0.2413   0.2486   0.2524
  0.2561   0.2608   0.2610   0.2670   0.2753   0.2812   0.2837   0.2867
  0.2909   0.2955   0.2961   0.2964   0.3009   0.3015   0.3134   0.3164
  0.3292   0.3340   0.3463   0.3490   0.3579   0.3592   0.3795   0.3978
  0.4267   0.4348   0.4385   0.4414   0.4462   0.4542   0.4588   0.4607
  0.4635   0.4708   0.4775   0.4825   0.4919   0.4997   0.5074   0.5105
  0.5173   0.5353   0.5414   0.5455   0.5497   0.5650   0.5715   0.5725
  0.5809   0.5823   0.5992   0.6007   0.6011   0.6105   0.6193   0.6232
  0.6266   0.6402   0.6465   0.6568   0.6646   0.6721   0.6933   0.6953
  0.6987   0.7098   0.7162   0.7216   0.7275   0.7488   0.7627   0.7824
  0.7969   0.8004   0.8260   0.8290   0.8314   0.8350   0.8375   0.8405
  0.8441   0.8484   0.8536   0.8550   0.8567   0.8572   0.8613   0.8706
  0.8710   0.8769   0.8830   0.8842   0.8887   0.8981   0.9053   0.9224
  0.9259   0.9377   0.9429   0.9456   0.9514   0.9542   0.9617   0.9693
  0.9750   0.9823   0.9902   0.9915   0.9961   1.0076   1.0131   1.0332
  1.0580   1.0600   1.0667   1.0876   1.1162   1.1205   1.1627   1.1708
  1.1804   1.1908   1.2116   1.2358   1.2364   1.2615   1.2743   1.2776
  1.2839   1.2954   1.2982   1.2999   1.3363   1.3702   1.3828   1.3968
  1.4267   1.4323   1.4770   1.4975   1.5125   1.5436   1.5467   1.5570
  1.5817   1.5935   1.6039   1.6125   1.6194   1.6780   1.6808   1.6975
  1.6984   1.7126   1.7327   1.7450   1.7506   1.7561   1.8091   1.8172
  1.8239   1.8432   1.8724   1.8922   1.9002   1.9364   1.9401   1.9413
  1.9592   1.9724   1.9768   1.9927   2.0267   2.0462   2.0583   2.0622
  2.1148   2.1158   2.1229   2.1670   2.2023   2.2319   2.2461   2.2500
  2.2543   2.2625   2.2795   2.2850   2.3000   2.3426   2.3546   2.3608
  2.3913   2.4201   2.4237   2.4338   2.4348   2.4699   2.4724   2.4918
  2.5118   2.5346   2.5355   2.5485   2.5886   2.6132   2.6240   2.6483
  2.6529   2.6687   2.6941   2.7049   2.7156   2.7230   2.7383   2.7404
  2.7587   2.7644   2.7745   2.7846   2.8306   2.8377   2.8484   2.8686
  2.9064   2.9345   2.9700   2.9978   3.0635   3.0859   3.0971   3.1200
  3.1250   3.1441   3.1547   3.2266   3.2513   3.2721   3.3216   3.3725
  3.4427   3.4742   3.5176   3.5780   3.6009   3.7296   3.7842   3.8186
  3.8939   3.9793   4.0082   4.1325   4.1396   4.3327   4.8027   4.8265
  9.7615   9.7780   9.7817   9.8112   9.8371  23.3526  23.5979  23.7872
 23.8594  23.9054  23.9360  23.9515  23.9620  24.0674  24.0786  24.0871
 24.1685  25.7902  25.8067  25.8280  25.8795  25.9256  26.1222  26.1353
 26.1580  26.2466  26.3573  26.5212  26.5984  26.6197  26.7541  26.9927
215.7547 215.7701 215.7758 215.8107 215.8436
 --------------------------------------------------------------

          Ground-State Mulliken Net Atomic Charges

     Atom                 Charge (a.u.)
  ----------------------------------------
      1 C                    -0.425990
      2 C                    -0.981810
      3 Cl                    0.577541
      4 C                     0.406381
      5 Cl                    0.513639
      6 C                    -0.607675
      7 H                     0.234114
      8 C                     0.419543
      9 Cl                    0.513098
     10 C                    -0.992509
     11 Cl                    0.579588
     12 C                     0.737312
     13 C                    -0.590448
     14 H                     0.203019
     15 C                    -0.912052
     16 H                     0.197078
     17 C                     0.751355
     18 Cl                    0.452838
     19 C                    -0.916698
     20 H                     0.197110
     21 C                    -0.559509
     22 H                     0.204076
  ----------------------------------------
  Sum of atomic charges =     0.000000

 -----------------------------------------------------------------
                    Cartesian Multipole Moments
 -----------------------------------------------------------------
    Charge (ESU x 10^10)
                 0.0000
    Dipole Moment (Debye)
         X      -0.7970      Y       0.0206      Z       0.4795
       Tot       0.9304
    Quadrupole Moments (Debye-Ang)
        XX    -137.0892     XY      -1.8227     YY    -127.6992
        XZ      -0.2441     YZ      -3.4965     ZZ    -137.2367
    Octopole Moments (Debye-Ang^2)
       XXX    -191.9631    XXY      -4.1118    XYY     -32.8828
       YYY       2.4210    XXZ      58.2974    XYZ      -4.7088
       YYZ      20.0633    XZZ     -64.8089    YZZ       8.5780
       ZZZ      94.9493
    Hexadecapole Moments (Debye-Ang^3)
      XXXX   -5905.8461   XXXY    -109.0712   XXYY   -1022.6603
      XYYY    -101.4062   YYYY    -544.7453   XXXZ    1082.4152
      XXYZ     -91.7362   XYYZ     316.4903   YYYZ    -286.9938
      XXZZ   -1596.7162   XYZZ      -2.1119   YYZZ    -683.2124
      XZZZ    1051.7080   YZZZ    -272.7374   ZZZZ   -3603.2802
 -----------------------------------------------------------------
 Calculating analytic gradient of the SCF energy
 Gradient of SCF Energy
            1           2           3           4           5           6
    1  -0.0003373   0.0000977  -0.0000086  -0.0001315   0.0000607   0.0000940
    2   0.0000054  -0.0000934  -0.0000010  -0.0000506   0.0000385   0.0000038
    3   0.0000920  -0.0000430  -0.0000322  -0.0000505   0.0000433  -0.0000197
            7           8           9          10          11          12
    1  -0.0000073  -0.0000090  -0.0000514   0.0001909   0.0000975   0.0001485
    2   0.0000015   0.0000498  -0.0000491   0.0000753   0.0000436  -0.0000589
    3   0.0000219   0.0001687  -0.0000003  -0.0000679   0.0000322  -0.0000460
           13          14          15          16          17          18
    1  -0.0000856   0.0000316   0.0000243  -0.0000048  -0.0001433   0.0000834
    2   0.0000560  -0.0000038   0.0000971   0.0000006   0.0000098  -0.0000052
    3   0.0000488  -0.0000355  -0.0000661   0.0000130   0.0000761  -0.0000831
           19          20          21          22
    1   0.0000507  -0.0000261  -0.0001057   0.0000313
    2  -0.0000806   0.0000124  -0.0000472  -0.0000040
    3   0.0000153  -0.0000080  -0.0000816   0.0000226
 Max gradient component =       3.373E-04
 RMS gradient           =       7.855E-05
 Gradient time:  CPU 231.46 s  wall 231.46 s
 Geometry Optimization Parameters
   NAtoms,    NIC,     NZ,  NCons,   NDum,   NFix, NCnnct, MaxDiis
       22     155      22       0       0       0       0       0

 Cartesian Hessian Update
 Hessian updated using BFGS update


** GEOMETRY OPTIMIZATION IN DELOCALIZED INTERNAL COORDINATES **
   Searching for a Minimum

   Optimization Cycle:   8

                       Coordinates (Angstroms)
     ATOM                X               Y               Z
      1  C         0.0076188529    0.0063492971   -0.0019244445
      2  C        -0.0096241659    0.3500599593    1.3597786780
      3  Cl        1.4847735477    0.7649458695    2.1582226152
      4  C        -1.2136414976    0.3687304242    2.0717554903
      5  Cl       -1.2726823375    0.7904079070    3.7641291360
      6  C        -2.4048795072    0.0482731136    1.4348583547
      7  H        -3.3333122709    0.0649815896    1.9882679635
      8  C        -2.4065794825   -0.2927785120    0.0891080029
      9  Cl       -3.9326123462   -0.6916392501   -0.6573213035
     10  C        -1.2066675521   -0.3147228403   -0.6301033104
     11  Cl       -1.2068505634   -0.7509907656   -2.3190500707
     12  C         1.2915651914   -0.0226598636   -0.7668450389
     13  C         2.0956784035   -1.1643813805   -0.7523297744
     14  H         1.7910797747   -2.0325497042   -0.1793414985
     15  C         3.2895509683   -1.2031428924   -1.4670233946
     16  H         3.9109163487   -2.0891205937   -1.4550676524
     17  C         3.6765429437   -0.0861171311   -2.1995088347
     18  Cl        5.1816603322   -0.1278944034   -3.1076274901
     19  C         2.8932614024    1.0630253219   -2.2264178606
     20  H         3.2091865113    1.9242946231   -2.8010773851
     21  C         1.7009317984    1.0879541501   -1.5083003673
     22  H         1.0868007883    1.9808134501   -1.5284279318
   Point Group: c1    Number of degrees of freedom:    60


   Energy is  -2761.513866499

 Hessian updated using BFGS update

 60 Hessian modes will be used to form the next step
  Hessian Eigenvalues:
     0.002409    0.019233    0.019280    0.023229    0.023276    0.023555
     0.023687    0.023750    0.023892    0.024039    0.024085    0.024094
     0.024113    0.024117    0.024142    0.024147    0.024204    0.024709
     0.028941    0.159533    0.159617    0.159997    0.160005    0.160862
     0.219934    0.222824    0.229338    0.235264    0.236267    0.249213
     0.249973    0.250000    0.250010    0.250064    0.250939    0.267706
     0.289638    0.301025    0.301067    0.301546    0.302059    0.325965
     0.353643    0.356562    0.356665    0.356666    0.356879    0.367631
     0.428774    0.429260    0.434649    0.441534    0.467654    0.469585
     0.472176    0.476390    0.478098    0.478651    0.478820    0.540992

 Minimum search - taking simple RFO step
 Searching for Lamda that Minimizes Along All modes
 Value Taken    Lamda =  -0.00000489
 Step Taken.  Stepsize is  0.039418

                             Maximum     Tolerance    Cnvgd?
         Gradient           0.000256      0.000300     YES
         Displacement       0.033314      0.001200      NO
         Energy change     -0.000019      0.000001      NO


 New Cartesian Coordinates Obtained by Inverse Iteration

 Displacement from previous Coordinates is:  0.132868
 ----------------------------------------------------------------
             Standard Nuclear Orientation (Angstroms)
    I     Atom           X                Y                Z
 ----------------------------------------------------------------
    1      C       0.0078264885     0.0071288859    -0.0020433806
    2      C      -0.0109978038     0.3602793859     1.3573013309
    3      Cl      1.4820480392     0.7849233565     2.1533075353
    4      C      -1.2149402416     0.3778296990     2.0694525215
    5      Cl     -1.2762166314     0.8086963406     3.7594488504
    6      C      -2.4049166633     0.0476206712     1.4350222692
    7      H      -3.3332285035     0.0635538128     1.9885849347
    8      C      -2.4052660211    -0.3023378776     0.0915458004
    9      Cl     -3.9298316665    -0.7114530687    -0.6522294940
   10      C      -1.2054475282    -0.3239688711    -0.6275967303
   11      Cl     -1.2051395108    -0.7703008067    -2.3140338441
   12      C       1.2917281107    -0.0217862695    -0.7667013947
   13      C       2.0891994955    -1.1683857101    -0.7626167207
   14      H       1.7790882230    -2.0401433660    -0.1980260769
   15      C       3.2829436955    -1.2077828432    -1.4774382415
   16      H       3.8989052677    -2.0976121562    -1.4733423536
   17      C       3.6767566038    -0.0864908122    -2.1999012162
   18      Cl      5.1813293943    -0.1288207209    -3.1080564372
   19      C       2.9001493452     1.0675248951    -2.2162485692
   20      H       3.2209702765     1.9320294948    -2.7833083034
   21      C       1.7081689145     1.0932410729    -1.4976064541
   22      H       1.0995878559     1.9900932560    -1.5097601427
 ----------------------------------------------------------------
 Nuclear Repulsion Energy =        1715.75601169 hartrees
 There are       81 alpha and       81 beta electrons
 Applying Cartesian multipole field
    Component          Value
    ---------          -----
     (2,0,0)        1.00000E-12
     (0,2,0)        2.00000E-11
     (0,0,2)       -3.00000E-11
 Nucleus-field energy     =    -0.0000000687 hartrees
 Requested basis set is 6-311++G(d,p)
 There are 162 shells and 449 basis functions
 A cutoff of  1.0D-15 yielded  10160 shell pairs
 There are     84507 function pairs (     90790 Cartesian)
 Smallest overlap matrix eigenvalue = 2.01E-07
 Linear dependence detected in AO basis
 Number of orthogonalized atomic orbitals = 446
 Maximum deviation from orthogonality = 4.891E-10
 Guess from superposition of atomic densities
 Warning:  Energy on first SCF cycle will be non-variational
 SAD guess density has 162.000000 electrons

 -----------------------------------------------------------------------
  General SCF calculation program by
  Eric Jon Sundstrom, Paul Horn, Yuezhi Mao, Dmitri Zuev, Alec White,
  David Stuck, Shaama M.S., Shane Yost, Joonho Lee, David Small,
  Daniel Levine, Susi Lehtola, Hugh Burton, Evgeny Epifanovsky,
  Bang C. Huynh
 -----------------------------------------------------------------------
 Exchange:     0.2000 Hartree-Fock + 0.0800 Slater + 0.7200 B88
 Correlation:  0.1900 VWN1RPA + 0.8100 LYP
 Using SG-1 standard quadrature grid
 A restricted SCF calculation will be
 performed using DIIS
 SCF converges when DIIS error is below 1.0e-08
 ---------------------------------------
  Cycle       Energy         DIIS error
 ---------------------------------------
    1   -2765.4947639605      2.91e-02  
    2   -2761.3767728354      2.29e-03  
    3   -2761.3190543232      2.69e-03  
    4   -2761.5071680608      4.94e-04  
    5   -2761.5118783185      2.71e-04  
    6   -2761.5135914691      1.03e-04  
    7   -2761.5138477958      2.84e-05  
    8   -2761.5138666996      9.90e-06  
    9   -2761.5138691782      1.93e-06  
   10   -2761.5138692548      7.40e-07  
   11   -2761.5138692673      1.43e-07  
   12   -2761.5138692676      4.01e-08  
   13   -2761.5138692678      2.08e-08  
   14   -2761.5138692678      4.00e-09  Convergence criterion met
 ---------------------------------------
 SCF time:   CPU 618.78s  wall 619.00s 
 SCF   energy in the final basis set =    -2761.5138692678
 Total energy in the final basis set =    -2761.5138692678

 --------------------------------------------------------------

                    Orbital Energies (a.u.)
 --------------------------------------------------------------

 Alpha MOs
 -- Occupied --
********-101.5788-101.5767-101.5766-101.5629 -10.2768 -10.2768 -10.2757
-10.2757 -10.2534 -10.2405 -10.2257 -10.2154 -10.2042 -10.2041 -10.2030
-10.2029  -9.4935  -9.4934  -9.4915  -9.4914  -9.4775  -7.2584  -7.2582
 -7.2564  -7.2561  -7.2483  -7.2482  -7.2477  -7.2476  -7.2464  -7.2462
 -7.2455  -7.2454  -7.2420  -7.2323  -7.2320  -0.9583  -0.9197  -0.9109
 -0.8921  -0.8766  -0.8577  -0.8395  -0.7917  -0.7793  -0.7447  -0.7418
 -0.6648  -0.6431  -0.6228  -0.6097  -0.5496  -0.5477  -0.5275  -0.5000
 -0.4920  -0.4802  -0.4690  -0.4588  -0.4571  -0.4510  -0.4309  -0.4287
 -0.4107  -0.4078  -0.3885  -0.3865  -0.3733  -0.3616  -0.3544  -0.3533
 -0.3442  -0.3317  -0.3292  -0.3261  -0.3241  -0.2837  -0.2822  -0.2649
 -0.2633
 -- Virtual --
 -0.0613  -0.0581  -0.0423  -0.0416  -0.0381  -0.0141  -0.0086  -0.0008
  0.0049   0.0059   0.0131   0.0209   0.0286   0.0296   0.0312   0.0427
  0.0464   0.0536   0.0569   0.0590   0.0661   0.0715   0.0773   0.0795
  0.0801   0.0834   0.0901   0.0915   0.0935   0.0974   0.1060   0.1065
  0.1118   0.1132   0.1150   0.1199   0.1212   0.1221   0.1234   0.1251
  0.1259   0.1286   0.1361   0.1379   0.1430   0.1470   0.1491   0.1564
  0.1574   0.1578   0.1624   0.1657   0.1736   0.1745   0.1896   0.1957
  0.2002   0.2024   0.2045   0.2064   0.2115   0.2136   0.2186   0.2209
  0.2224   0.2249   0.2347   0.2355   0.2376   0.2414   0.2486   0.2525
  0.2559   0.2607   0.2610   0.2670   0.2754   0.2812   0.2841   0.2865
  0.2912   0.2957   0.2959   0.2964   0.3010   0.3013   0.3136   0.3164
  0.3291   0.3347   0.3462   0.3492   0.3579   0.3599   0.3798   0.3978
  0.4271   0.4345   0.4384   0.4418   0.4461   0.4547   0.4588   0.4607
  0.4634   0.4707   0.4771   0.4823   0.4921   0.4996   0.5075   0.5107
  0.5172   0.5356   0.5414   0.5459   0.5498   0.5650   0.5713   0.5724
  0.5814   0.5822   0.5993   0.6009   0.6013   0.6098   0.6191   0.6235
  0.6266   0.6406   0.6468   0.6566   0.6643   0.6721   0.6932   0.6954
  0.6988   0.7098   0.7165   0.7228   0.7274   0.7488   0.7640   0.7828
  0.7969   0.8002   0.8259   0.8299   0.8313   0.8349   0.8377   0.8408
  0.8441   0.8486   0.8535   0.8545   0.8565   0.8579   0.8611   0.8703
  0.8707   0.8770   0.8826   0.8840   0.8889   0.8984   0.9051   0.9225
  0.9264   0.9377   0.9433   0.9469   0.9513   0.9546   0.9619   0.9694
  0.9749   0.9832   0.9901   0.9915   0.9952   1.0070   1.0135   1.0338
  1.0580   1.0598   1.0670   1.0870   1.1166   1.1201   1.1628   1.1709
  1.1815   1.1906   1.2122   1.2362   1.2373   1.2619   1.2743   1.2778
  1.2839   1.2951   1.2985   1.3001   1.3369   1.3703   1.3831   1.3966
  1.4270   1.4333   1.4771   1.4964   1.5124   1.5438   1.5460   1.5570
  1.5825   1.5936   1.6044   1.6125   1.6194   1.6785   1.6811   1.6982
  1.6984   1.7126   1.7319   1.7456   1.7502   1.7555   1.8090   1.8167
  1.8236   1.8430   1.8724   1.8927   1.9001   1.9364   1.9401   1.9413
  1.9593   1.9727   1.9770   1.9931   2.0267   2.0464   2.0589   2.0618
  2.1154   2.1164   2.1223   2.1669   2.2030   2.2318   2.2465   2.2499
  2.2538   2.2626   2.2795   2.2845   2.3001   2.3426   2.3555   2.3601
  2.3907   2.4201   2.4237   2.4335   2.4349   2.4696   2.4725   2.4932
  2.5105   2.5342   2.5356   2.5488   2.5882   2.6131   2.6241   2.6482
  2.6531   2.6688   2.6941   2.7058   2.7149   2.7226   2.7385   2.7402
  2.7594   2.7629   2.7745   2.7842   2.8307   2.8373   2.8482   2.8703
  2.9058   2.9345   2.9699   2.9979   3.0639   3.0862   3.0974   3.1197
  3.1253   3.1449   3.1538   3.2267   3.2510   3.2745   3.3210   3.3731
  3.4432   3.4739   3.5174   3.5785   3.6012   3.7300   3.7845   3.8191
  3.8938   3.9792   4.0083   4.1324   4.1397   4.3325   4.8026   4.8261
  9.7617   9.7782   9.7816   9.8108   9.8386  23.3531  23.5982  23.7869
 23.8596  23.9056  23.9360  23.9512  23.9617  24.0673  24.0785  24.0870
 24.1684  25.7897  25.8067  25.8280  25.8777  25.9260  26.1229  26.1353
 26.1574  26.2479  26.3554  26.5207  26.5995  26.6204  26.7530  26.9935
215.7549 215.7703 215.7757 215.8103 215.8453
 --------------------------------------------------------------

          Ground-State Mulliken Net Atomic Charges

     Atom                 Charge (a.u.)
  ----------------------------------------
      1 C                    -0.436004
      2 C                    -0.997464
      3 Cl                    0.573237
      4 C                     0.416545
      5 Cl                    0.515630
      6 C                    -0.577171
      7 H                     0.234603
      8 C                     0.428368
      9 Cl                    0.515071
     10 C                    -1.005868
     11 Cl                    0.575535
     12 C                     0.740898
     13 C                    -0.597288
     14 H                     0.203121
     15 C                    -0.909142
     16 H                     0.197457
     17 C                     0.745808
     18 Cl                    0.454341
     19 C                    -0.914526
     20 H                     0.197486
     21 C                    -0.564865
     22 H                     0.204229
  ----------------------------------------
  Sum of atomic charges =     0.000000

 -----------------------------------------------------------------
                    Cartesian Multipole Moments
 -----------------------------------------------------------------
    Charge (ESU x 10^10)
                 0.0000
    Dipole Moment (Debye)
         X      -0.7951      Y       0.0204      Z       0.4781
       Tot       0.9280
    Quadrupole Moments (Debye-Ang)
        XX    -137.0863     XY      -1.7884     YY    -127.6477
        XZ      -0.2763     YZ      -3.4539     ZZ    -137.2718
    Octopole Moments (Debye-Ang^2)
       XXX    -191.9587    XXY      -3.8495    XYY     -32.6760
       YYY       2.4430    XXZ      58.0951    XYZ      -4.5860
       YYZ      19.9303    XZZ     -64.8130    YZZ       8.3504
       ZZZ      95.1813
    Hexadecapole Moments (Debye-Ang^3)
      XXXX   -5903.5736   XXXY    -112.4011   XXYY   -1023.6055
      XYYY    -105.9052   YYYY    -555.7976   XXXZ    1084.2377
      XXYZ     -93.9724   XYYZ     317.0101   YYYZ    -294.1658
      XXZZ   -1594.6457   XYZZ      -4.0032   YYZZ    -683.5533
      XZZZ    1054.5836   YZZZ    -279.2612   ZZZZ   -3596.1577
 -----------------------------------------------------------------
 Calculating analytic gradient of the SCF energy
 Gradient of SCF Energy
            1           2           3           4           5           6
    1  -0.0000096   0.0000294   0.0000419  -0.0000138  -0.0000043  -0.0000137
    2   0.0000042  -0.0000204   0.0000027  -0.0000233   0.0000091  -0.0000005
    3   0.0000189  -0.0000206  -0.0000240  -0.0000387   0.0000433   0.0000212
            7           8           9          10          11          12
    1   0.0000099   0.0000433  -0.0000313   0.0000045  -0.0000233  -0.0000172
    2  -0.0000059   0.0000215  -0.0000255   0.0000197  -0.0000018  -0.0000107
    3   0.0000131   0.0000609   0.0000041  -0.0000048  -0.0000042   0.0000248
           13          14          15          16          17          18
    1  -0.0000137   0.0000265  -0.0000020  -0.0000110   0.0000609  -0.0000486
    2   0.0000365  -0.0000229   0.0000397  -0.0000139  -0.0000210   0.0000050
    3   0.0000456  -0.0000290  -0.0000410   0.0000190  -0.0000561   0.0000024
           19          20          21          22
    1  -0.0000098  -0.0000409  -0.0000034   0.0000262
    2  -0.0000166   0.0000192  -0.0000175   0.0000225
    3   0.0000139  -0.0000178  -0.0000313   0.0000003
 Max gradient component =       6.092E-05
 RMS gradient           =       2.585E-05
 Gradient time:  CPU 223.74 s  wall 223.74 s
 Geometry Optimization Parameters
   NAtoms,    NIC,     NZ,  NCons,   NDum,   NFix, NCnnct, MaxDiis
       22     155      22       0       0       0       0       0

 Cartesian Hessian Update
 Hessian updated using BFGS update


** GEOMETRY OPTIMIZATION IN DELOCALIZED INTERNAL COORDINATES **
   Searching for a Minimum

   Optimization Cycle:   9

                       Coordinates (Angstroms)
     ATOM                X               Y               Z
      1  C         0.0078264885    0.0071288859   -0.0020433806
      2  C        -0.0109978038    0.3602793859    1.3573013309
      3  Cl        1.4820480392    0.7849233565    2.1533075353
      4  C        -1.2149402416    0.3778296990    2.0694525215
      5  Cl       -1.2762166314    0.8086963406    3.7594488504
      6  C        -2.4049166633    0.0476206712    1.4350222692
      7  H        -3.3332285035    0.0635538128    1.9885849347
      8  C        -2.4052660211   -0.3023378776    0.0915458004
      9  Cl       -3.9298316665   -0.7114530687   -0.6522294940
     10  C        -1.2054475282   -0.3239688711   -0.6275967303
     11  Cl       -1.2051395108   -0.7703008067   -2.3140338441
     12  C         1.2917281107   -0.0217862695   -0.7667013947
     13  C         2.0891994955   -1.1683857101   -0.7626167207
     14  H         1.7790882230   -2.0401433660   -0.1980260769
     15  C         3.2829436955   -1.2077828432   -1.4774382415
     16  H         3.8989052677   -2.0976121562   -1.4733423536
     17  C         3.6767566038   -0.0864908122   -2.1999012162
     18  Cl        5.1813293943   -0.1288207209   -3.1080564372
     19  C         2.9001493452    1.0675248951   -2.2162485692
     20  H         3.2209702765    1.9320294948   -2.7833083034
     21  C         1.7081689145    1.0932410729   -1.4976064541
     22  H         1.0995878559    1.9900932560   -1.5097601427
   Point Group: c1    Number of degrees of freedom:    60


   Energy is  -2761.513869268

 Hessian updated using BFGS update

 60 Hessian modes will be used to form the next step
  Hessian Eigenvalues:
     0.001816    0.019219    0.019344    0.023074    0.023278    0.023633
     0.023684    0.023823    0.023872    0.023984    0.024046    0.024090
     0.024101    0.024116    0.024123    0.024143    0.024221    0.024344
     0.028918    0.159580    0.159917    0.159992    0.160006    0.160535
     0.219786    0.220928    0.232660    0.234238    0.236724    0.248878
     0.249973    0.249996    0.250006    0.250066    0.251047    0.281465
     0.293751    0.300959    0.301054    0.301193    0.302915    0.325219
     0.353640    0.356593    0.356665    0.356666    0.356879    0.368202
     0.429230    0.429494    0.434729    0.443238    0.467590    0.469454
     0.474651    0.477605    0.478146    0.478635    0.484576    0.538084

 Minimum search - taking simple RFO step
 Searching for Lamda that Minimizes Along All modes
 Value Taken    Lamda =   0.00000000
 Step Taken.  Stepsize is  0.015153

                             Maximum     Tolerance    Cnvgd?
         Gradient           0.000089      0.000300     YES
         Displacement       0.012876      0.001200      NO
         Energy change     -0.000003      0.000001      NO


 New Cartesian Coordinates Obtained by Inverse Iteration

 Displacement from previous Coordinates is:  0.051364
 ----------------------------------------------------------------
             Standard Nuclear Orientation (Angstroms)
    I     Atom           X                Y                Z
 ----------------------------------------------------------------
    1      C       0.0080754364     0.0069187062    -0.0017080421
    2      C      -0.0114914679     0.3638277697     1.3566744627
    3      Cl      1.4807489478     0.7922458897     2.1521053377
    4      C      -1.2155028724     0.3814570575     2.0686214955
    5      Cl     -1.2775456767     0.8165056682     3.7574603944
    6      C      -2.4049024891     0.0477436800     1.4349107135
    7      H      -3.3333019679     0.0639239767     1.9883182805
    8      C      -2.4045960949    -0.3059367812     0.0923837751
    9      Cl     -3.9285621055    -0.7184117660    -0.6506004889
   10      C      -1.2046022162    -0.3278838862    -0.6264421769
   11      Cl     -1.2032067216    -0.7780524883    -2.3118593826
   12      C       1.2918887469    -0.0218634508    -0.7664816987
   13      C       2.0867943785    -1.1702746282    -0.7667680972
   14      H       1.7746395628    -2.0432794027    -0.2052319887
   15      C       3.2804182166    -1.2096002134    -1.4817674778
   16      H       3.8945241398    -2.1007076691    -1.4812703140
   17      C       3.6765893499    -0.0864046185    -2.2000149300
   18      Cl      5.1810605977    -0.1285608825    -3.1083664750
   19      C       2.9024123596     1.0692980100    -2.2122100362
   20      H       3.2252393577     1.9350746765    -2.7761632734
   21      C       1.7105105160     1.0949217842    -1.4934088281
   22      H       1.1035271428     1.9928969366    -1.5024273666
 ----------------------------------------------------------------
 Nuclear Repulsion Energy =        1715.76201825 hartrees
 There are       81 alpha and       81 beta electrons
 Applying Cartesian multipole field
    Component          Value
    ---------          -----
     (2,0,0)        1.00000E-12
     (0,2,0)        2.00000E-11
     (0,0,2)       -3.00000E-11
 Nucleus-field energy     =    -0.0000000686 hartrees
 Requested basis set is 6-311++G(d,p)
 There are 162 shells and 449 basis functions
 A cutoff of  1.0D-15 yielded  10161 shell pairs
 There are     84508 function pairs (     90791 Cartesian)
 Smallest overlap matrix eigenvalue = 2.00E-07
 Linear dependence detected in AO basis
 Number of orthogonalized atomic orbitals = 446
 Maximum deviation from orthogonality = 6.575E-10
 Guess from superposition of atomic densities
 Warning:  Energy on first SCF cycle will be non-variational
 SAD guess density has 162.000000 electrons

 -----------------------------------------------------------------------
  General SCF calculation program by
  Eric Jon Sundstrom, Paul Horn, Yuezhi Mao, Dmitri Zuev, Alec White,
  David Stuck, Shaama M.S., Shane Yost, Joonho Lee, David Small,
  Daniel Levine, Susi Lehtola, Hugh Burton, Evgeny Epifanovsky,
  Bang C. Huynh
 -----------------------------------------------------------------------
 Exchange:     0.2000 Hartree-Fock + 0.0800 Slater + 0.7200 B88
 Correlation:  0.1900 VWN1RPA + 0.8100 LYP
 Using SG-1 standard quadrature grid
 A restricted SCF calculation will be
 performed using DIIS
 SCF converges when DIIS error is below 1.0e-08
 ---------------------------------------
  Cycle       Energy         DIIS error
 ---------------------------------------
    1   -2765.4948592217      2.91e-02  
    2   -2761.3767773968      2.29e-03  
    3   -2761.3190616116      2.69e-03  
    4   -2761.5071648253      4.95e-04  
    5   -2761.5118774975      2.71e-04  
    6   -2761.5135918439      1.03e-04  
    7   -2761.5138481263      2.84e-05  
    8   -2761.5138670363      9.90e-06  
    9   -2761.5138695143      1.93e-06  
   10   -2761.5138695909      7.40e-07  
   11   -2761.5138696033      1.43e-07  
   12   -2761.5138696038      4.01e-08  
   13   -2761.5138696039      2.08e-08  
   14   -2761.5138696039      3.97e-09  Convergence criterion met
 ---------------------------------------
 SCF time:   CPU 619.51s  wall 619.00s 
 SCF   energy in the final basis set =    -2761.5138696039
 Total energy in the final basis set =    -2761.5138696039

 --------------------------------------------------------------

                    Orbital Energies (a.u.)
 --------------------------------------------------------------

 Alpha MOs
 -- Occupied --
********-101.5788-101.5767-101.5766-101.5629 -10.2768 -10.2768 -10.2757
-10.2757 -10.2534 -10.2405 -10.2257 -10.2154 -10.2042 -10.2041 -10.2030
-10.2030  -9.4935  -9.4934  -9.4914  -9.4913  -9.4775  -7.2584  -7.2582
 -7.2564  -7.2561  -7.2483  -7.2482  -7.2477  -7.2477  -7.2464  -7.2462
 -7.2455  -7.2454  -7.2420  -7.2323  -7.2320  -0.9583  -0.9197  -0.9109
 -0.8921  -0.8766  -0.8577  -0.8395  -0.7917  -0.7793  -0.7446  -0.7418
 -0.6648  -0.6431  -0.6228  -0.6097  -0.5496  -0.5477  -0.5275  -0.5000
 -0.4920  -0.4802  -0.4690  -0.4587  -0.4571  -0.4511  -0.4309  -0.4287
 -0.4107  -0.4078  -0.3885  -0.3865  -0.3733  -0.3616  -0.3544  -0.3533
 -0.3442  -0.3317  -0.3292  -0.3261  -0.3241  -0.2838  -0.2821  -0.2649
 -0.2633
 -- Virtual --
 -0.0612  -0.0581  -0.0423  -0.0416  -0.0381  -0.0141  -0.0086  -0.0008
  0.0049   0.0059   0.0132   0.0209   0.0286   0.0296   0.0312   0.0427
  0.0465   0.0536   0.0568   0.0591   0.0661   0.0715   0.0773   0.0795
  0.0801   0.0834   0.0901   0.0915   0.0935   0.0974   0.1060   0.1065
  0.1118   0.1132   0.1150   0.1199   0.1212   0.1221   0.1233   0.1251
  0.1259   0.1286   0.1361   0.1379   0.1430   0.1470   0.1491   0.1564
  0.1574   0.1578   0.1624   0.1657   0.1736   0.1745   0.1895   0.1957
  0.2002   0.2024   0.2046   0.2064   0.2115   0.2136   0.2186   0.2209
  0.2224   0.2249   0.2346   0.2355   0.2377   0.2415   0.2486   0.2525
  0.2558   0.2606   0.2611   0.2670   0.2754   0.2812   0.2843   0.2864
  0.2913   0.2957   0.2958   0.2964   0.3009   0.3014   0.3137   0.3164
  0.3291   0.3349   0.3462   0.3493   0.3579   0.3601   0.3799   0.3978
  0.4273   0.4344   0.4384   0.4419   0.4461   0.4548   0.4588   0.4607
  0.4634   0.4706   0.4770   0.4823   0.4922   0.4996   0.5075   0.5107
  0.5172   0.5356   0.5414   0.5460   0.5498   0.5650   0.5712   0.5724
  0.5815   0.5822   0.5993   0.6010   0.6015   0.6096   0.6191   0.6236
  0.6266   0.6407   0.6469   0.6565   0.6641   0.6721   0.6932   0.6955
  0.6988   0.7098   0.7166   0.7232   0.7274   0.7488   0.7644   0.7830
  0.7969   0.8002   0.8259   0.8301   0.8313   0.8349   0.8377   0.8410
  0.8441   0.8486   0.8536   0.8543   0.8564   0.8581   0.8609   0.8702
  0.8707   0.8771   0.8824   0.8839   0.8890   0.8984   0.9050   0.9225
  0.9266   0.9378   0.9435   0.9474   0.9512   0.9547   0.9619   0.9695
  0.9749   0.9835   0.9902   0.9916   0.9949   1.0068   1.0136   1.0341
  1.0580   1.0597   1.0671   1.0869   1.1166   1.1200   1.1628   1.1709
  1.1819   1.1906   1.2124   1.2363   1.2377   1.2620   1.2743   1.2778
  1.2840   1.2950   1.2986   1.3002   1.3371   1.3704   1.3833   1.3965
  1.4271   1.4336   1.4772   1.4960   1.5124   1.5439   1.5457   1.5570
  1.5828   1.5936   1.6046   1.6125   1.6194   1.6786   1.6812   1.6982
  1.6987   1.7124   1.7317   1.7459   1.7500   1.7553   1.8090   1.8165
  1.8236   1.8429   1.8724   1.8929   1.9001   1.9365   1.9401   1.9413
  1.9594   1.9729   1.9770   1.9933   2.0267   2.0465   2.0591   2.0617
  2.1156   2.1167   2.1221   2.1669   2.2033   2.2317   2.2467   2.2499
  2.2537   2.2627   2.2795   2.2843   2.3001   2.3426   2.3558   2.3599
  2.3905   2.4201   2.4238   2.4334   2.4350   2.4695   2.4725   2.4938
  2.5101   2.5341   2.5356   2.5489   2.5881   2.6131   2.6242   2.6482
  2.6532   2.6688   2.6941   2.7061   2.7147   2.7225   2.7386   2.7401
  2.7596   2.7625   2.7744   2.7841   2.8307   2.8371   2.8482   2.8709
  2.9056   2.9346   2.9698   2.9980   3.0641   3.0863   3.0975   3.1196
  3.1254   3.1451   3.1535   3.2267   3.2510   3.2753   3.3208   3.3734
  3.4434   3.4739   3.5174   3.5787   3.6013   3.7301   3.7846   3.8192
  3.8938   3.9792   4.0083   4.1324   4.1399   4.3323   4.8025   4.8260
  9.7619   9.7783   9.7815   9.8107   9.8391  23.3533  23.5983  23.7868
 23.8597  23.9057  23.9361  23.9511  23.9616  24.0673  24.0785  24.0871
 24.1684  25.7896  25.8067  25.8280  25.8771  25.9262  26.1231  26.1353
 26.1573  26.2484  26.3549  26.5206  26.5999  26.6205  26.7528  26.9938
215.7550 215.7704 215.7757 215.8102 215.8458
 --------------------------------------------------------------

          Ground-State Mulliken Net Atomic Charges

     Atom                 Charge (a.u.)
  ----------------------------------------
      1 C                    -0.439179
      2 C                    -1.001831
      3 Cl                    0.571949
      4 C                     0.419106
      5 Cl                    0.516278
      6 C                    -0.567075
      7 H                     0.234763
      8 C                     0.432846
      9 Cl                    0.515669
     10 C                    -1.011571
     11 Cl                    0.574150
     12 C                     0.741330
     13 C                    -0.599081
     14 H                     0.203167
     15 C                    -0.908906
     16 H                     0.197596
     17 C                     0.744688
     18 Cl                    0.454869
     19 C                    -0.913786
     20 H                     0.197614
     21 C                    -0.566845
     22 H                     0.204247
  ----------------------------------------
  Sum of atomic charges =     0.000000

 -----------------------------------------------------------------
                    Cartesian Multipole Moments
 -----------------------------------------------------------------
    Charge (ESU x 10^10)
                 0.0000
    Dipole Moment (Debye)
         X      -0.7958      Y       0.0203      Z       0.4780
       Tot       0.9286
    Quadrupole Moments (Debye-Ang)
        XX    -137.0902     XY      -1.7787     YY    -127.6282
        XZ      -0.2841     YZ      -3.4342     ZZ    -137.2858
    Octopole Moments (Debye-Ang^2)
       XXX    -192.0441    XXY      -3.7589    XYY     -32.6109
       YYY       2.4203    XXZ      58.0303    XYZ      -4.5297
       YYZ      19.8763    XZZ     -64.8323    YZZ       8.2544
       ZZZ      95.2694
    Hexadecapole Moments (Debye-Ang^3)
      XXXX   -5902.1356   XXXY    -113.6055   XXYY   -1023.8645
      XYYY    -107.5070   YYYY    -560.1305   XXXZ    1085.1010
      XXYZ     -94.8234   XYYZ     317.2123   YYYZ    -296.9774
      XXZZ   -1593.8565   XYZZ      -4.7283   YYZZ    -683.7035
      XZZZ    1055.8012   YZZZ    -281.8008   ZZZZ   -3593.6179
 -----------------------------------------------------------------
 Calculating analytic gradient of the SCF energy
 Gradient of SCF Energy
            1           2           3           4           5           6
    1   0.0000263  -0.0000092   0.0000146   0.0000246   0.0000116  -0.0000134
    2  -0.0000099  -0.0000029   0.0000091  -0.0000103   0.0000035   0.0000021
    3  -0.0000179   0.0000124   0.0000015  -0.0000127   0.0000194   0.0000251
            7           8           9          10          11          12
    1   0.0000132   0.0000233  -0.0000177  -0.0000053   0.0000029  -0.0000307
    2  -0.0000031  -0.0000018  -0.0000047  -0.0000028   0.0000001   0.0000136
    3   0.0000162   0.0000200   0.0000241   0.0000101   0.0000011   0.0000107
           13          14          15          16          17          18
    1  -0.0000131   0.0000107  -0.0000070  -0.0000064   0.0000647  -0.0000500
    2   0.0000074  -0.0000076   0.0000144  -0.0000032  -0.0000092   0.0000052
    3   0.0000037  -0.0000110  -0.0000217   0.0000000  -0.0000486   0.0000009
           19          20          21          22
    1  -0.0000152  -0.0000229  -0.0000048   0.0000037
    2  -0.0000016   0.0000067  -0.0000139   0.0000089
    3   0.0000040  -0.0000142  -0.0000194  -0.0000038
 Max gradient component =       6.466E-05
 RMS gradient           =       1.730E-05
 Gradient time:  CPU 220.13 s  wall 220.14 s
 Geometry Optimization Parameters
   NAtoms,    NIC,     NZ,  NCons,   NDum,   NFix, NCnnct, MaxDiis
       22     155      22       0       0       0       0       0

 Cartesian Hessian Update
 Hessian updated using BFGS update


** GEOMETRY OPTIMIZATION IN DELOCALIZED INTERNAL COORDINATES **
   Searching for a Minimum

   Optimization Cycle:  10

                       Coordinates (Angstroms)
     ATOM                X               Y               Z
      1  C         0.0080754364    0.0069187062   -0.0017080421
      2  C        -0.0114914679    0.3638277697    1.3566744627
      3  Cl        1.4807489478    0.7922458897    2.1521053377
      4  C        -1.2155028724    0.3814570575    2.0686214955
      5  Cl       -1.2775456767    0.8165056682    3.7574603944
      6  C        -2.4049024891    0.0477436800    1.4349107135
      7  H        -3.3333019679    0.0639239767    1.9883182805
      8  C        -2.4045960949   -0.3059367812    0.0923837751
      9  Cl       -3.9285621055   -0.7184117660   -0.6506004889
     10  C        -1.2046022162   -0.3278838862   -0.6264421769
     11  Cl       -1.2032067216   -0.7780524883   -2.3118593826
     12  C         1.2918887469   -0.0218634508   -0.7664816987
     13  C         2.0867943785   -1.1702746282   -0.7667680972
     14  H         1.7746395628   -2.0432794027   -0.2052319887
     15  C         3.2804182166   -1.2096002134   -1.4817674778
     16  H         3.8945241398   -2.1007076691   -1.4812703140
     17  C         3.6765893499   -0.0864046185   -2.2000149300
     18  Cl        5.1810605977   -0.1285608825   -3.1083664750
     19  C         2.9024123596    1.0692980100   -2.2122100362
     20  H         3.2252393577    1.9350746765   -2.7761632734
     21  C         1.7105105160    1.0949217842   -1.4934088281
     22  H         1.1035271428    1.9928969366   -1.5024273666
   Point Group: c1    Number of degrees of freedom:    60


   Energy is  -2761.513869604

 Hessian updated using BFGS update

 60 Hessian modes will be used to form the next step
  Hessian Eigenvalues:
     0.001700    0.019118    0.019382    0.022127    0.023332    0.023484
     0.023698    0.023783    0.023932    0.023955    0.024042    0.024089
     0.024103    0.024116    0.024121    0.024153    0.024320    0.024708
     0.028916    0.151752    0.159613    0.159947    0.160000    0.160028
     0.217873    0.220030    0.230314    0.234767    0.237295    0.248542
     0.249968    0.249975    0.250004    0.250143    0.251104    0.289593
     0.293060    0.300911    0.301085    0.301353    0.302806    0.322989
     0.353874    0.356576    0.356665    0.356666    0.356788    0.368679
     0.429225    0.429726    0.434943    0.443410    0.467464    0.469627
     0.474824    0.477775    0.478061    0.478375    0.488829    0.536044

 Minimum search - taking simple RFO step
 Searching for Lamda that Minimizes Along All modes
 Value Taken    Lamda =   0.00000000
 Step Taken.  Stepsize is  0.002720

                             Maximum     Tolerance    Cnvgd?
         Gradient           0.000049      0.000300     YES
         Displacement       0.002265      0.001200      NO
         Energy change     -0.000000      0.000001     YES

 Final energy is   -2761.5138696038775     


 ******************************
 **  OPTIMIZATION CONVERGED  **
 ******************************

                       Coordinates (Angstroms)
     ATOM                X               Y               Z
      1  C         0.0080754364    0.0069187062   -0.0017080421
      2  C        -0.0114914679    0.3638277697    1.3566744627
      3  Cl        1.4807489478    0.7922458897    2.1521053377
      4  C        -1.2155028724    0.3814570575    2.0686214955
      5  Cl       -1.2775456767    0.8165056682    3.7574603944
      6  C        -2.4049024891    0.0477436800    1.4349107135
      7  H        -3.3333019679    0.0639239767    1.9883182805
      8  C        -2.4045960949   -0.3059367812    0.0923837751
      9  Cl       -3.9285621055   -0.7184117660   -0.6506004889
     10  C        -1.2046022162   -0.3278838862   -0.6264421769
     11  Cl       -1.2032067216   -0.7780524883   -2.3118593826
     12  C         1.2918887469   -0.0218634508   -0.7664816987
     13  C         2.0867943785   -1.1702746282   -0.7667680972
     14  H         1.7746395628   -2.0432794027   -0.2052319887
     15  C         3.2804182166   -1.2096002134   -1.4817674778
     16  H         3.8945241398   -2.1007076691   -1.4812703140
     17  C         3.6765893499   -0.0864046185   -2.2000149300
     18  Cl        5.1810605977   -0.1285608825   -3.1083664750
     19  C         2.9024123596    1.0692980100   -2.2122100362
     20  H         3.2252393577    1.9350746765   -2.7761632734
     21  C         1.7105105160    1.0949217842   -1.4934088281
     22  H         1.1035271428    1.9928969366   -1.5024273666

Z-matrix Print:
$molecule
0 1
Cl
C  1 1.744501
C  2 1.398992 1 120.076060
C  3 1.388333 2 120.069512 1 179.770973 0
H  4 1.080947 3 119.938925 2 -179.995245 0
C  4 1.388390 3 120.160205 2 0.035597 0
C  6 1.398865 4 120.133434 3 0.052514 0
C  7 1.404624 6 120.489690 4 -0.132540 0
C  8 1.494618 7 120.777024 6 -179.637149 0
C  9 1.396683 8 120.318371 7 86.811430 0
H  10 1.083928 9 119.883030 8 -0.355139 0
C  10 1.391944 9 120.756096 8 179.644597 0
H  12 1.082219 10 120.639113 9 -179.953850 0
C  12 1.390827 10 119.124827 9 0.033557 0
C  14 1.391096 12 121.126210 10 0.093918 0
H  15 1.082511 14 120.202062 12 179.979557 0
C  15 1.392107 14 119.160149 12 -0.129019 0
H  17 1.083914 15 119.367536 14 -179.859757 0
Cl 7 1.744429 6 120.073411 4 179.649368 0
Cl 3 1.744888 2 121.780055 1 -0.078594 0
Cl 6 1.745077 4 118.111630 3 -179.956424 0
Cl 14 1.757929 12 119.422930 10 -179.879574 0
$end


 --------------------------------------------------------------

                    Orbital Energies (a.u.)
 --------------------------------------------------------------

 Alpha MOs
 -- Occupied --
********-101.5788-101.5767-101.5766-101.5629 -10.2768 -10.2768 -10.2757
-10.2757 -10.2534 -10.2405 -10.2257 -10.2154 -10.2042 -10.2041 -10.2030
-10.2030  -9.4935  -9.4934  -9.4914  -9.4913  -9.4775  -7.2584  -7.2582
 -7.2564  -7.2561  -7.2483  -7.2482  -7.2477  -7.2477  -7.2464  -7.2462
 -7.2455  -7.2454  -7.2420  -7.2323  -7.2320  -0.9583  -0.9197  -0.9109
 -0.8921  -0.8766  -0.8577  -0.8395  -0.7917  -0.7793  -0.7446  -0.7418
 -0.6648  -0.6431  -0.6228  -0.6097  -0.5496  -0.5477  -0.5275  -0.5000
 -0.4920  -0.4802  -0.4690  -0.4587  -0.4571  -0.4511  -0.4309  -0.4287
 -0.4107  -0.4078  -0.3885  -0.3865  -0.3733  -0.3616  -0.3544  -0.3533
 -0.3442  -0.3317  -0.3292  -0.3261  -0.3241  -0.2838  -0.2821  -0.2649
 -0.2633
 -- Virtual --
 -0.0612  -0.0581  -0.0423  -0.0416  -0.0381  -0.0141  -0.0086  -0.0008
  0.0049   0.0059   0.0132   0.0209   0.0286   0.0296   0.0312   0.0427
  0.0465   0.0536   0.0568   0.0591   0.0661   0.0715   0.0773   0.0795
  0.0801   0.0834   0.0901   0.0915   0.0935   0.0974   0.1060   0.1065
  0.1118   0.1132   0.1150   0.1199   0.1212   0.1221   0.1233   0.1251
  0.1259   0.1286   0.1361   0.1379   0.1430   0.1470   0.1491   0.1564
  0.1574   0.1578   0.1624   0.1657   0.1736   0.1745   0.1895   0.1957
  0.2002   0.2024   0.2046   0.2064   0.2115   0.2136   0.2186   0.2209
  0.2224   0.2249   0.2346   0.2355   0.2377   0.2415   0.2486   0.2525
  0.2558   0.2606   0.2611   0.2670   0.2754   0.2812   0.2843   0.2864
  0.2913   0.2957   0.2958   0.2964   0.3009   0.3014   0.3137   0.3164
  0.3291   0.3349   0.3462   0.3493   0.3579   0.3601   0.3799   0.3978
  0.4273   0.4344   0.4384   0.4419   0.4461   0.4548   0.4588   0.4607
  0.4634   0.4706   0.4770   0.4823   0.4922   0.4996   0.5075   0.5107
  0.5172   0.5356   0.5414   0.5460   0.5498   0.5650   0.5712   0.5724
  0.5815   0.5822   0.5993   0.6010   0.6015   0.6096   0.6191   0.6236
  0.6266   0.6407   0.6469   0.6565   0.6641   0.6721   0.6932   0.6955
  0.6988   0.7098   0.7166   0.7232   0.7274   0.7488   0.7644   0.7830
  0.7969   0.8002   0.8259   0.8301   0.8313   0.8349   0.8377   0.8410
  0.8441   0.8486   0.8536   0.8543   0.8564   0.8581   0.8609   0.8702
  0.8707   0.8771   0.8824   0.8839   0.8890   0.8984   0.9050   0.9225
  0.9266   0.9378   0.9435   0.9474   0.9512   0.9547   0.9619   0.9695
  0.9749   0.9835   0.9902   0.9916   0.9949   1.0068   1.0136   1.0341
  1.0580   1.0597   1.0671   1.0869   1.1166   1.1200   1.1628   1.1709
  1.1819   1.1906   1.2124   1.2363   1.2377   1.2620   1.2743   1.2778
  1.2840   1.2950   1.2986   1.3002   1.3371   1.3704   1.3833   1.3965
  1.4271   1.4336   1.4772   1.4960   1.5124   1.5439   1.5457   1.5570
  1.5828   1.5936   1.6046   1.6125   1.6194   1.6786   1.6812   1.6982
  1.6987   1.7124   1.7317   1.7459   1.7500   1.7553   1.8090   1.8165
  1.8236   1.8429   1.8724   1.8929   1.9001   1.9365   1.9401   1.9413
  1.9594   1.9729   1.9770   1.9933   2.0267   2.0465   2.0591   2.0617
  2.1156   2.1167   2.1221   2.1669   2.2033   2.2317   2.2467   2.2499
  2.2537   2.2627   2.2795   2.2843   2.3001   2.3426   2.3558   2.3599
  2.3905   2.4201   2.4238   2.4334   2.4350   2.4695   2.4725   2.4938
  2.5101   2.5341   2.5356   2.5489   2.5881   2.6131   2.6242   2.6482
  2.6532   2.6688   2.6941   2.7061   2.7147   2.7225   2.7386   2.7401
  2.7596   2.7625   2.7744   2.7841   2.8307   2.8371   2.8482   2.8709
  2.9056   2.9346   2.9698   2.9980   3.0641   3.0863   3.0975   3.1196
  3.1254   3.1451   3.1535   3.2267   3.2510   3.2753   3.3208   3.3734
  3.4434   3.4739   3.5174   3.5787   3.6013   3.7301   3.7846   3.8192
  3.8938   3.9792   4.0083   4.1324   4.1399   4.3323   4.8025   4.8260
  9.7619   9.7783   9.7815   9.8107   9.8391  23.3533  23.5983  23.7868
 23.8597  23.9057  23.9361  23.9511  23.9616  24.0673  24.0785  24.0871
 24.1684  25.7896  25.8067  25.8280  25.8771  25.9262  26.1231  26.1353
 26.1573  26.2484  26.3549  26.5206  26.5999  26.6205  26.7528  26.9938
215.7550 215.7704 215.7757 215.8102 215.8458
 --------------------------------------------------------------

          Ground-State Mulliken Net Atomic Charges

     Atom                 Charge (a.u.)
  ----------------------------------------
      1 C                    -0.439179
      2 C                    -1.001831
      3 Cl                    0.571949
      4 C                     0.419106
      5 Cl                    0.516278
      6 C                    -0.567075
      7 H                     0.234763
      8 C                     0.432846
      9 Cl                    0.515669
     10 C                    -1.011571
     11 Cl                    0.574150
     12 C                     0.741330
     13 C                    -0.599081
     14 H                     0.203167
     15 C                    -0.908906
     16 H                     0.197596
     17 C                     0.744688
     18 Cl                    0.454869
     19 C                    -0.913786
     20 H                     0.197614
     21 C                    -0.566845
     22 H                     0.204247
  ----------------------------------------
  Sum of atomic charges =     0.000000

 -----------------------------------------------------------------
                    Cartesian Multipole Moments
 -----------------------------------------------------------------
    Charge (ESU x 10^10)
                 0.0000
    Dipole Moment (Debye)
         X      -0.7958      Y       0.0203      Z       0.4780
       Tot       0.9286
    Quadrupole Moments (Debye-Ang)
        XX    -137.0902     XY      -1.7787     YY    -127.6282
        XZ      -0.2841     YZ      -3.4342     ZZ    -137.2858
    Octopole Moments (Debye-Ang^2)
       XXX    -192.0441    XXY      -3.7589    XYY     -32.6109
       YYY       2.4203    XXZ      58.0303    XYZ      -4.5297
       YYZ      19.8763    XZZ     -64.8323    YZZ       8.2544
       ZZZ      95.2694
    Hexadecapole Moments (Debye-Ang^3)
      XXXX   -5902.1356   XXXY    -113.6055   XXYY   -1023.8645
      XYYY    -107.5070   YYYY    -560.1305   XXXZ    1085.1010
      XXYZ     -94.8234   XYYZ     317.2123   YYYZ    -296.9774
      XXZZ   -1593.8565   XYZZ      -4.7283   YYZZ    -683.7035
      XZZZ    1055.8012   YZZZ    -281.8008   ZZZZ   -3593.6179
 -----------------------------------------------------------------
Archival summary:
1\1\november\OPT\ProcedureUnspecified\BasisUnspecified\l5125\taweetha\MonJan1309:46:012020MonJan1309:46:012020\0\\#,OPT,ProcedureUnspecified,BasisUnspecified,\\0,1\Cl\C,1,1.7445\C,2,1.39899,1,120.076\C,3,1.38833,2,120.07,1,179.771,0\H,4,1.08095,3,119.939,2,-179.995,0\C,4,1.38839,3,120.16,2,0.0355965,0\C,6,1.39886,4,120.133,3,0.0525141,0\C,7,1.40462,6,120.49,4,-0.13254,0\C,8,1.49462,7,120.777,6,-179.637,0\C,9,1.39668,8,120.318,7,86.8114,0\H,10,1.08393,9,119.883,8,-0.355139,0\C,10,1.39194,9,120.756,8,179.645,0\H,12,1.08222,10,120.639,9,-179.954,0\C,12,1.39083,10,119.125,9,0.0335571,0\C,14,1.3911,12,121.126,10,0.0939183,0\H,15,1.08251,14,120.202,12,179.98,0\C,15,1.39211,14,119.16,12,-0.129019,0\H,17,1.08391,15,119.368,14,-179.86,0\Cl,7,1.74443,6,120.073,4,179.649,0\Cl,3,1.74489,2,121.78,1,-0.0785942,0\Cl,6,1.74508,4,118.112,3,-179.956,0\Cl,14,1.75793,12,119.423,10,-179.88,0\\\@

 Total job time:  8495.22s(wall), 8494.77s(cpu) 
 Mon Jan 13 09:46:01 2020

        *************************************************************
        *                                                           *
        *  Thank you very much for using Q-Chem.  Have a nice day.  *
        *                                                           *
        *************************************************************


 
User input: 2 of 2 
 
                  Welcome to Q-Chem
     A Quantum Leap Into The Future Of Chemistry


 Q-Chem 5.2 (devel), Q-Chem, Inc., Pleasanton, CA (2019)

 Yihan Shao,  Zhengting Gan,  E. Epifanovsky,  A. T. B. Gilbert,  M. Wormit,  
 J. Kussmann,  A. W. Lange,  A. Behn,  Jia Deng,  Xintian Feng,  D. Ghosh,  
 M. Goldey,  P. R. Horn,  L. D. Jacobson,  I. Kaliman,  T. Kus,  A. Landau,  
 Jie Liu,  E. I. Proynov,  R. M. Richard,  R. P. Steele,  E. J. Sundstrom,  
 H. L. Woodcock III,  P. M. Zimmerman,  D. Zuev,  B. Albrecht,  E. Alguire,  
 S. A. Baeppler,  D. Barton,  Z. Benda,  Y. A. Bernard,  E. J. Berquist,  
 K. B. Bravaya,  H. Burton,  D. Casanova,  Chun-Min Chang,  Yunqing Chen,  
 A. Chien,  K. D. Closser,  M. P. Coons,  S. Coriani,  S. Dasgupta,  
 A. L. Dempwolff,  M. Diedenhofen,  Hainam Do,  R. G. Edgar,  Po-Tung Fang,  
 S. Faraji,  S. Fatehi,  Qingguo Feng,  K. D. Fenk,  J. Fosso-Tande,  
 J. Gayvert,  Qinghui Ge,  A. Ghysels,  G. Gidofalvi,  J. Gomes,  
 J. Gonthier,  A. Gunina,  D. Hait,  M. W. D. Hanson-Heine,  
 P. H. P. Harbach,  A. W. Hauser,  M. F. Herbst,  J. E. Herr,  
 E. G. Hohenstein,  Z. C. Holden,  Kerwin Hui,  B. C. Huynh,  T.-C. Jagau,  
 Hyunjun Ji,  B. Kaduk,  K. Khistyaev,  Jaehoon Kim,  P. Klunzinger,  K. Koh,  
 D. Kosenkov,  L. Koulias,  T. Kowalczyk,  C. M. Krauter,  A. Kunitsa,  
 Ka Un Lao,  A. Laurent,  K. V. Lawler,  Joonho Lee,  D. Lefrancois,  
 S. Lehtola,  D. S. Levine,  Yi-Pei Li,  You-Sheng Lin,  Fenglai Liu,  
 E. Livshits,  A. Luenser,  P. Manohar,  E. Mansoor,  S. F. Manzer,  
 Shan-Ping Mao,  Yuezhi Mao,  N. Mardirossian,  A. V. Marenich,  
 T. Markovich,  L. A. Martinez-Martinez,  S. A. Maurer,  N. J. Mayhall,  
 S. C. McKenzie,  J.-M. Mewes,  P. Morgante,  A. F. Morrison,  
 J. W. Mullinax,  K. Nanda,  T. S. Nguyen-Beck,  R. Olivares-Amaya,  
 J. A. Parkhill,  Zheng Pei,  T. M. Perrine,  F. Plasser,  P. Pokhilko,  
 S. Prager,  A. Prociuk,  E. Ramos,  D. R. Rehn,  F. Rob,  M. Scheurer,  
 M. Schneider,  N. Sergueev,  S. M. Sharada,  S. Sharma,  D. W. Small,  
 T. Stauch,  T. Stein,  Yu-Chuan Su,  A. J. W. Thom,  A. Tkatchenko,  
 T. Tsuchimochi,  N. M. Tubman,  L. Vogt,  M. L. Vidal,  O. Vydrov,  
 M. A. Watson,  J. Wenzel,  M. de Wergifosse,  T. A. Wesolowski,  A. White,  
 J. Witte,  A. Yamada,  Jun Yang,  K. Yao,  S. Yeganeh,  S. R. Yost,  
 Zhi-Qiang You,  A. Zech,  Igor Ying Zhang,  Xing Zhang,  Yan Zhao,  
 Ying Zhu,  B. R. Brooks,  G. K. L. Chan,  C. J. Cramer,  M. S. Gordon,  
 W. J. Hehre,  A. Klamt,  M. W. Schmidt,  C. D. Sherrill,  D. G. Truhlar,  
 A. Aspuru-Guzik,  R. Baer,  A. T. Bell,  N. A. Besley,  Jeng-Da Chai,  
 A. E. DePrince, III,  R. A. DiStasio Jr.,  A. Dreuw,  B. D. Dunietz,  
 T. R. Furlani,  Chao-Ping Hsu,  Yousung Jung,  Jing Kong,  D. S. Lambrecht,  
 WanZhen Liang,  C. Ochsenfeld,  V. A. Rassolov,  L. V. Slipchenko,  
 J. E. Subotnik,  T. Van Voorhis,  J. M. Herbert,  A. I. Krylov,  
 P. M. W. Gill,  M. Head-Gordon

 Contributors to earlier versions of Q-Chem not listed above: 
 R. D. Adamson,  B. Austin,  J. Baker,  G. J. O. Beran,  K. Brandhorst,  
 S. T. Brown,  E. F. C. Byrd,  A. K. Chakraborty,  C.-L. Cheng,  
 Siu Hung Chien,  D. M. Chipman,  D. L. Crittenden,  H. Dachsel,  
 R. J. Doerksen,  A. D. Dutoi,  L. Fusti-Molnar,  W. A. Goddard III,  
 A. Golubeva-Zadorozhnaya,  S. R. Gwaltney,  G. Hawkins,  A. Heyden,  
 S. Hirata,  G. Kedziora,  F. J. Keil,  C. Kelley,  Jihan Kim,  R. A. King,  
 R. Z. Khaliullin,  P. P. Korambath,  W. Kurlancheek,  A. M. Lee,  M. S. Lee,  
 S. V. Levchenko,  Ching Yeh Lin,  D. Liotard,  R. C. Lochan,  I. Lotan,  
 P. E. Maslen,  N. Nair,  D. P. O'Neill,  D. Neuhauser,  E. Neuscamman,  
 C. M. Oana,  R. Olson,  B. Peters,  R. Peverati,  P. A. Pieniazek,  
 Y. M. Rhee,  J. Ritchie,  M. A. Rohrdanz,  E. Rosta,  N. J. Russ,  
 H. F. Schaefer III,  N. E. Schultz,  N. Shenvi,  A. C. Simmonett,  A. Sodt,  
 D. Stuck,  K. S. Thanthiriwatte,  V. Vanovschi,  Tao Wang,  A. Warshel,  
 C. F. Williams,  Q. Wu,  X. Xu,  W. Zhang

 Please cite Q-Chem as follows:
 Y. Shao et al., Mol. Phys. 113, 184-215 (2015)
 DOI: 10.1080/00268976.2014.952696

 Q-Chem 5.2.1 for Intel X86 EM64T Linux

 Parts of Q-Chem use Armadillo 8.300.2 (Tropical Shenanigans).
 http://arma.sourceforge.net/

 Q-Chem begins on Mon Jan 13 09:46:01 2020  

Host: 
0

     Scratch files written to /scratch/taweetham/qchem12866//
NAlpha2: 162
NElect   162
Mult     1
The previous job contains 0 fragments, simply inherited here

 Q-Chem warning in module libgen/rem_setup.C, line 2168:

 Setting Thresh to 1e-14


Checking the input file for inconsistencies... 	...done.

--------------------------------------------------------------
User input:
--------------------------------------------------------------

$MOLECULE
READ
$END

$REM
   JOB_TYPE 	FREQUENCY
   BASIS 	6-311++G**
   METHOD	B3LYP
   SCF_GUESS_ALWAYS     TRUE
   S2THRESH     15
   THRESH       15
   MEM_TOTAL    10000
$END

--------------------------------------------------------------
 ----------------------------------------------------------------
             Standard Nuclear Orientation (Angstroms)
    I     Atom           X                Y                Z
 ----------------------------------------------------------------
    1      C       0.4043792693     0.0041257633     0.0065479799
    2      C       1.1277399698     1.2081615459     0.0106836560
    3      Cl      0.2670238028     2.7253384173     0.0300702891
    4      C       2.5265341849     1.1958216258     0.0039530173
    5      Cl      3.4580183294     2.6715004371     0.0056155672
    6      C       3.2128768918    -0.0110312300    -0.0041275097
    7      H       4.2938052755    -0.0161850276    -0.0079481276
    8      C       2.5142509553    -1.2107744973    -0.0066644774
    9      Cl      3.4294787631    -2.6963108871    -0.0198297853
   10      C       1.1152719456    -1.2072923968    -0.0018334361
   11      Cl      0.2372247827    -2.7146851881    -0.0110544762
   12      C      -1.0902277010     0.0098531762     0.0055602269
   13      C      -1.7942077222     0.0832644660    -1.1984938375
   14      H      -1.2547121833     0.1421796376    -2.1367764881
   15      C      -3.1860995311     0.0818156372    -1.2104761587
   16      H      -3.7296675467     0.1380214444    -2.1445926126
   17      C      -3.8733708148     0.0067564701    -0.0036523862
   18      Cl     -5.6312796878     0.0011546324    -0.0098514893
   19      C      -3.1934388121    -0.0644898710     1.2078606055
   20      H      -3.7434672659    -0.1220936482     2.1384412122
   21      C      -1.8013347127    -0.0629197775     1.2055216485
   22      H      -1.2681236514    -0.1206238757     2.1474482512
 ----------------------------------------------------------------
 Molecular Point Group                 C1    NOp =  1
 Largest Abelian Subgroup              C1    NOp =  1
 Nuclear Repulsion Energy =        1715.76201825 hartrees
 There are       81 alpha and       81 beta electrons
 Requested basis set is 6-311++G(d,p)
 There are 162 shells and 449 basis functions

 Total QAlloc Memory Limit  10000 MB
 Mega-Array Size       188 MB
 MEM_STATIC part       192 MB
 A cutoff of  1.0D-15 yielded  10161 shell pairs
 There are     84508 function pairs (     90791 Cartesian)
 Smallest overlap matrix eigenvalue = 2.00E-07
 Linear dependence detected in AO basis
 Number of orthogonalized atomic orbitals = 446
 Maximum deviation from orthogonality = 1.121E-09
 Guess from superposition of atomic densities
 Warning:  Energy on first SCF cycle will be non-variational
 SAD guess density has 162.000000 electrons

 -----------------------------------------------------------------------
  General SCF calculation program by
  Eric Jon Sundstrom, Paul Horn, Yuezhi Mao, Dmitri Zuev, Alec White,
  David Stuck, Shaama M.S., Shane Yost, Joonho Lee, David Small,
  Daniel Levine, Susi Lehtola, Hugh Burton, Evgeny Epifanovsky,
  Bang C. Huynh
 -----------------------------------------------------------------------
 Exchange:     0.2000 Hartree-Fock + 0.0800 Slater + 0.7200 B88
 Correlation:  0.1900 VWN1RPA + 0.8100 LYP
 Using SG-1 standard quadrature grid
 A restricted SCF calculation will be
 performed using DIIS
 SCF converges when DIIS error is below 1.0e-08
 ---------------------------------------
  Cycle       Energy         DIIS error
 ---------------------------------------
    1   -2765.4955417002      2.91e-02  
    2   -2761.3770484210      2.29e-03  
    3   -2761.3193407664      2.69e-03  
    4   -2761.5074486145      4.94e-04  
    5   -2761.5121573188      2.71e-04  
    6   -2761.5138695183      1.03e-04  
    7   -2761.5141256962      2.84e-05  
    8   -2761.5141445953      9.89e-06  
    9   -2761.5141470718      1.93e-06  
   10   -2761.5141471486      7.40e-07  
   11   -2761.5141471610      1.43e-07  
   12   -2761.5141471613      4.01e-08  
   13   -2761.5141471615      2.09e-08  
   14   -2761.5141471616      4.02e-09  Convergence criterion met
 ---------------------------------------
 SCF time:   CPU 623.05s  wall 623.00s 
 SCF   energy in the final basis set =    -2761.5141471616
 Total energy in the final basis set =    -2761.5141471616

 --------------------------------------------------------------

                    Orbital Energies (a.u.)
 --------------------------------------------------------------

 Alpha MOs
 -- Occupied --
********-101.5789-101.5768-101.5767-101.5629 -10.2768 -10.2768 -10.2757
-10.2757 -10.2534 -10.2405 -10.2257 -10.2153 -10.2041 -10.2040 -10.2030
-10.2029  -9.4935  -9.4934  -9.4915  -9.4914  -9.4775  -7.2584  -7.2583
 -7.2564  -7.2563  -7.2484  -7.2483  -7.2476  -7.2475  -7.2465  -7.2464
 -7.2455  -7.2454  -7.2419  -7.2324  -7.2321  -0.9583  -0.9197  -0.9109
 -0.8921  -0.8766  -0.8577  -0.8395  -0.7917  -0.7793  -0.7446  -0.7418
 -0.6648  -0.6431  -0.6228  -0.6097  -0.5497  -0.5477  -0.5275  -0.5000
 -0.4920  -0.4802  -0.4690  -0.4587  -0.4570  -0.4510  -0.4309  -0.4287
 -0.4107  -0.4078  -0.3885  -0.3865  -0.3733  -0.3616  -0.3544  -0.3532
 -0.3443  -0.3318  -0.3292  -0.3261  -0.3241  -0.2837  -0.2822  -0.2649
 -0.2633
 -- Virtual --
 -0.0612  -0.0581  -0.0423  -0.0416  -0.0381  -0.0139  -0.0086  -0.0008
  0.0050   0.0060   0.0132   0.0210   0.0288   0.0296   0.0314   0.0430
  0.0467   0.0536   0.0569   0.0594   0.0663   0.0715   0.0773   0.0797
  0.0802   0.0837   0.0904   0.0914   0.0939   0.0973   0.1060   0.1065
  0.1119   0.1132   0.1149   0.1198   0.1212   0.1224   0.1234   0.1254
  0.1259   0.1290   0.1362   0.1376   0.1432   0.1473   0.1496   0.1566
  0.1575   0.1580   0.1633   0.1658   0.1738   0.1754   0.1895   0.1958
  0.2004   0.2024   0.2048   0.2063   0.2117   0.2136   0.2186   0.2205
  0.2226   0.2250   0.2347   0.2355   0.2379   0.2419   0.2486   0.2532
  0.2556   0.2612   0.2614   0.2674   0.2755   0.2811   0.2843   0.2864
  0.2915   0.2955   0.2958   0.2967   0.3012   0.3015   0.3139   0.3165
  0.3287   0.3350   0.3462   0.3497   0.3579   0.3605   0.3800   0.3979
  0.4276   0.4344   0.4384   0.4422   0.4461   0.4554   0.4589   0.4609
  0.4633   0.4709   0.4772   0.4824   0.4923   0.4995   0.5076   0.5112
  0.5175   0.5360   0.5415   0.5460   0.5498   0.5651   0.5712   0.5726
  0.5816   0.5827   0.5993   0.6012   0.6018   0.6095   0.6193   0.6234
  0.6267   0.6409   0.6469   0.6566   0.6646   0.6722   0.6932   0.6957
  0.6988   0.7101   0.7165   0.7233   0.7274   0.7489   0.7643   0.7831
  0.7969   0.8002   0.8260   0.8302   0.8316   0.8349   0.8378   0.8410
  0.8444   0.8486   0.8537   0.8543   0.8565   0.8580   0.8609   0.8700
  0.8709   0.8771   0.8825   0.8838   0.8889   0.8985   0.9049   0.9225
  0.9266   0.9377   0.9437   0.9474   0.9511   0.9548   0.9619   0.9693
  0.9749   0.9835   0.9900   0.9918   0.9949   1.0069   1.0136   1.0342
  1.0580   1.0597   1.0671   1.0869   1.1166   1.1200   1.1628   1.1709
  1.1820   1.1906   1.2124   1.2361   1.2375   1.2619   1.2742   1.2778
  1.2839   1.2949   1.2986   1.3003   1.3371   1.3702   1.3833   1.3965
  1.4271   1.4337   1.4772   1.4961   1.5124   1.5438   1.5457   1.5569
  1.5828   1.5936   1.6047   1.6125   1.6194   1.6786   1.6812   1.6982
  1.6988   1.7124   1.7317   1.7458   1.7500   1.7553   1.8090   1.8166
  1.8236   1.8429   1.8723   1.8929   1.9001   1.9365   1.9401   1.9413
  1.9595   1.9729   1.9770   1.9933   2.0266   2.0465   2.0591   2.0617
  2.1155   2.1167   2.1221   2.1670   2.2033   2.2316   2.2466   2.2498
  2.2537   2.2627   2.2797   2.2843   2.3000   2.3428   2.3558   2.3599
  2.3906   2.4200   2.4238   2.4334   2.4349   2.4695   2.4726   2.4938
  2.5100   2.5342   2.5356   2.5490   2.5881   2.6132   2.6242   2.6482
  2.6532   2.6688   2.6941   2.7062   2.7148   2.7225   2.7386   2.7401
  2.7596   2.7625   2.7744   2.7842   2.8307   2.8371   2.8482   2.8709
  2.9057   2.9345   2.9699   2.9979   3.0640   3.0863   3.0974   3.1196
  3.1254   3.1451   3.1536   3.2266   3.2510   3.2752   3.3209   3.3733
  3.4434   3.4739   3.5173   3.5786   3.6013   3.7301   3.7846   3.8192
  3.8939   3.9792   4.0083   4.1325   4.1399   4.3323   4.8025   4.8260
  9.7617   9.7783   9.7814   9.8106   9.8390  23.3533  23.5983  23.7868
 23.8597  23.9057  23.9361  23.9512  23.9616  24.0673  24.0785  24.0871
 24.1685  25.7892  25.8063  25.8283  25.8768  25.9258  26.1229  26.1356
 26.1570  26.2482  26.3545  26.5203  26.5995  26.6207  26.7527  26.9936
215.7550 215.7704 215.7756 215.8101 215.8457
 --------------------------------------------------------------

          Ground-State Mulliken Net Atomic Charges

     Atom                 Charge (a.u.)
  ----------------------------------------
      1 C                    -0.436225
      2 C                    -0.990176
      3 Cl                    0.566001
      4 C                     0.417595
      5 Cl                    0.515739
      6 C                    -0.565551
      7 H                     0.234742
      8 C                     0.428132
      9 Cl                    0.515199
     10 C                    -0.996634
     11 Cl                    0.567595
     12 C                     0.759413
     13 C                    -0.611455
     14 H                     0.203586
     15 C                    -0.904018
     16 H                     0.197382
     17 C                     0.737270
     18 Cl                    0.454841
     19 C                    -0.914048
     20 H                     0.197427
     21 C                    -0.581098
     22 H                     0.204282
  ----------------------------------------
  Sum of atomic charges =     0.000000

 -----------------------------------------------------------------
                    Cartesian Multipole Moments
 -----------------------------------------------------------------
    Charge (ESU x 10^10)
                 0.0000
    Dipole Moment (Debye)
         X       0.9310      Y      -0.0005      Z       0.0020
       Tot       0.9310
    Quadrupole Moments (Debye-Ang)
        XX    -136.1355     XY      -0.0448     YY    -138.7903
        XZ      -0.0500     YZ      -0.5816     ZZ    -126.3148
    Octopole Moments (Debye-Ang^2)
       XXX      75.4798    XXY      -0.2976    XYY       0.5652
       YYY      -0.0770    XXZ       0.0927    XYZ       1.4448
       YYZ      -0.0277    XZZ     -16.5820    YZZ       0.0463
       ZZZ      -0.0084
    Hexadecapole Moments (Debye-Ang^3)
      XXXX   -6945.1415   XXXY       0.3787   XXYY   -1582.0390
      XYYY       0.5834   YYYY   -2492.5458   XXXZ      -1.1267
      XXYZ      -4.3586   XYYZ      -0.2208   YYYZ       2.2998
      XXZZ   -1168.5764   XYZZ      -0.0120   YYZZ    -510.2024
      XZZZ      -0.0065   YZZZ      -3.1625   ZZZZ    -372.6315
 -----------------------------------------------------------------
 Calculating MO derivatives via CPSCF
    1     0    69    0.0196606  
    2     0    69    0.0056401  
    3     0    69    0.0006712  
    4     5    64    0.0000563  
    5    62     7    0.0000044  
    6    69     0    0.0000003  Converged
 Time for AOints: 1058.9 s (CPU) 1058.9 s (wall)
 ------------------------------------------------------------------------------
                     AOints        : Timing summary (seconds)
 ------------------------------------------------------------------------------
     job step          cpu (% of tot)      sys (% of tot)     wall (% of tot)
 ------------------------------------------------------------------------------
  AOints            0.1059E+04 ( 9.5)   0.7000E-05 ( 2.4)   0.1059E+04 ( 9.5)
 ------------------------------------------------------------------------------
   Grand Totals     0.1113E+05          0.2910E-03          0.1113E+05
 ------------------------------------------------------------------------------
 Polarizability Matrix (a.u.)
            1           2           3
    1-276.1373016  -0.1781576   0.1537904
    2  -0.1781576-205.9575221   1.2105578
    3   0.1537904   1.2105578-135.1505169
 Calculating analytic Hessian of the SCF energy

 Direct stationary perturbation theory relativistic correction:

 rels  =       3.985407519851
 relv  =     -15.270546293750
 rel2e =       4.136415678441
 E_rel =      -7.148723095459

 Hessian of the SCF Energy
            1           2           3           4           5           6
    1   0.6271920   0.0001500  -0.0006428  -0.1627664  -0.1115331  -0.0006438
    2   0.0001500   0.6035348   0.0003697  -0.0527753  -0.2297028  -0.0006291
    3  -0.0006428   0.0003697   0.1719844  -0.0003024  -0.0004002  -0.0594916
    4  -0.1627664  -0.0527753  -0.0003024   0.5910264   0.0372780  -0.0020276
    5  -0.1115331  -0.2297028  -0.0004002   0.0372780   0.5205615   0.0025688
    6  -0.0006438  -0.0006291  -0.0594916  -0.0020276   0.0025688   0.1102620
    7   0.0046565  -0.0005038   0.0000439  -0.0702606   0.0514665   0.0007144
    8   0.0187132  -0.0399264  -0.0005084   0.0551772  -0.1309573  -0.0011829
    9   0.0001429  -0.0003148   0.0040727   0.0008496  -0.0012243  -0.0222442
   10  -0.0247301  -0.0772710  -0.0002449  -0.2987484   0.0333843   0.0013319
   11  -0.0242631   0.0317104   0.0001230  -0.0295488  -0.0957548  -0.0001319
   12  -0.0000177   0.0004351   0.0041868   0.0009835  -0.0003522  -0.0548083
   13  -0.0033002   0.0046392   0.0000668  -0.0193135  -0.0324553  -0.0000579
   14  -0.0002007   0.0016387   0.0000033  -0.0087366  -0.0158606  -0.0000542
   15   0.0000506  -0.0000136   0.0036124   0.0000323   0.0000375   0.0024654
   16  -0.0006931  -0.0003093   0.0000441  -0.0236683   0.0250793   0.0003339
   17  -0.0003176  -0.0633977  -0.0002590   0.0783856   0.0294551  -0.0001434
   18  -0.0000047  -0.0003552   0.0016108   0.0005606   0.0000476   0.0050266
   19   0.0005756  -0.0000075  -0.0000083   0.0005392   0.0019928   0.0000236
   20  -0.0000087  -0.0010606   0.0000003   0.0011061  -0.0036103  -0.0000453
   21  -0.0000074  -0.0000062  -0.0015199   0.0000347  -0.0000432   0.0051937
   22  -0.0236660   0.0778032   0.0004928  -0.0576527  -0.0298553   0.0000153
   23   0.0247825   0.0306352   0.0000703  -0.0312949  -0.0162986   0.0000225
   24   0.0002776  -0.0000647   0.0041849   0.0000445   0.0000403  -0.0012097
   25  -0.0033302  -0.0045870  -0.0000182   0.0007943   0.0001600  -0.0000324
   26   0.0002391   0.0016888  -0.0000064   0.0011152   0.0004076   0.0000428
   27   0.0000009   0.0000199   0.0036141  -0.0000135  -0.0000025  -0.0006602
   28  -0.1610997   0.0521026   0.0007944   0.0650855   0.0275883  -0.0001192
   29   0.1108222  -0.2313104  -0.0010496  -0.0289211  -0.0612388  -0.0003304
   30   0.0013222  -0.0008915  -0.0595544  -0.0003970  -0.0005889   0.0076469
   31   0.0044277   0.0000318  -0.0000826  -0.0014345   0.0018003   0.0000780
   32  -0.0191333  -0.0398349  -0.0002917   0.0045169   0.0014462  -0.0000771
   33  -0.0001388  -0.0003226   0.0040981   0.0000442  -0.0000060   0.0036322
   34  -0.2127021   0.0006726   0.0000742  -0.0208206  -0.0127135   0.0004694
   35   0.0006100  -0.0751638   0.0016392  -0.0268635   0.0033552  -0.0000748
   36  -0.0001358   0.0011818  -0.0796741   0.0000877  -0.0000363   0.0045446
   37  -0.0253851   0.0018183  -0.0274881  -0.0003641   0.0031414  -0.0008824
   38   0.0009925   0.0031997  -0.0001361  -0.0002535  -0.0015277   0.0009446
   39  -0.0064697  -0.0001571   0.0051712   0.0023202   0.0004702  -0.0004575
   40   0.0009888   0.0000909  -0.0003684   0.0002539  -0.0003377  -0.0000200
   41  -0.0001830  -0.0036446  -0.0002640  -0.0006592   0.0006209  -0.0001023
   42   0.0013567  -0.0002239   0.0007492  -0.0004330  -0.0000371   0.0000965
   43   0.0020542   0.0001821  -0.0030688  -0.0008109   0.0006078   0.0004755
   44   0.0002187   0.0066125   0.0006109   0.0010714  -0.0004216   0.0002281
   45  -0.0024875   0.0006608  -0.0038223  -0.0001068   0.0005507   0.0000144
   46  -0.0002248   0.0000809  -0.0011543  -0.0002199   0.0002785   0.0000121
   47  -0.0000308   0.0001915  -0.0000031   0.0000650   0.0001566  -0.0000943
   48   0.0001313   0.0000038   0.0001544   0.0000033   0.0000471  -0.0000175
   49  -0.0011537  -0.0000062   0.0000063   0.0004801  -0.0000736  -0.0000744
   50  -0.0000147  -0.0007831   0.0000734  -0.0002207   0.0001886  -0.0000336
   51   0.0000057   0.0000819  -0.0021906  -0.0000936   0.0000274   0.0004274
   52   0.0016185   0.0000038   0.0000002  -0.0006259   0.0004360   0.0000271
   53   0.0000012  -0.0007107  -0.0000627  -0.0000744  -0.0000271   0.0000016
   54   0.0000053  -0.0000647   0.0003070  -0.0000081   0.0000071  -0.0000121
   55   0.0020341  -0.0002145   0.0030812  -0.0006680   0.0005205  -0.0003397
   56  -0.0001490   0.0066284   0.0006087   0.0010538  -0.0002746  -0.0001946
   57   0.0025153   0.0006749  -0.0038001   0.0003894  -0.0005801  -0.0000044
   58  -0.0002269  -0.0000831   0.0011542  -0.0002432   0.0002755  -0.0000067
   59   0.0000291   0.0001947   0.0000128   0.0000583   0.0001516   0.0000908
   60  -0.0001367   0.0000058   0.0001634   0.0000006  -0.0000256  -0.0000112
   61  -0.0252691  -0.0017392   0.0272791  -0.0007938   0.0032911   0.0007177
   62  -0.0008675   0.0031523  -0.0002517   0.0001353  -0.0011649  -0.0008478
   63   0.0062285  -0.0001820   0.0053714  -0.0023159  -0.0007030  -0.0004625
   64   0.0010019  -0.0000775   0.0003397   0.0001978  -0.0003352   0.0000079
   65   0.0001432  -0.0036508  -0.0002789  -0.0006131   0.0004887   0.0000505
   66  -0.0013478  -0.0002095   0.0007712   0.0003449   0.0002018   0.0000762
            7           8           9          10          11          12
    1   0.0046565   0.0187132   0.0001429  -0.0247301  -0.0242631  -0.0000177
    2  -0.0005038  -0.0399264  -0.0003148  -0.0772710   0.0317104   0.0004351
    3   0.0000439  -0.0005084   0.0040727  -0.0002449   0.0001230   0.0041868
    4  -0.0702606   0.0551772   0.0008496  -0.2987484  -0.0295488   0.0009835
    5   0.0514665  -0.1309573  -0.0012243   0.0333843  -0.0957548  -0.0003522
    6   0.0007144  -0.0011829  -0.0222442   0.0013319  -0.0001319  -0.0548083
    7   0.0966109  -0.0790238  -0.0011069  -0.0187853   0.0343226   0.0004195
    8  -0.0790238   0.1902420   0.0020616   0.0103414  -0.0189766  -0.0002372
    9  -0.0011069   0.0020616   0.0116102   0.0001737  -0.0003313   0.0027494
   10  -0.0187853   0.0103414   0.0001737   0.5928567  -0.0571409  -0.0025474
   11   0.0343226  -0.0189766  -0.0003313  -0.0571409   0.5558816   0.0023895
   12   0.0004195  -0.0002372   0.0027494  -0.0025474   0.0023895   0.1090333
   13  -0.0064706  -0.0031307   0.0000229  -0.0738445  -0.0536959   0.0000274
   14   0.0033586   0.0033907  -0.0000053  -0.0573002  -0.1290455  -0.0001784
   15   0.0000738   0.0000546  -0.0007686   0.0000581  -0.0002257  -0.0219226
   16  -0.0042413   0.0007771   0.0000402  -0.1755573   0.1339451   0.0010772
   17  -0.0042434   0.0025285   0.0000021   0.0672077  -0.2651222  -0.0012774
   18   0.0000271  -0.0000219   0.0037254   0.0006959  -0.0014246  -0.0554582
   19  -0.0001671   0.0000560  -0.0000001  -0.0105887  -0.0020045   0.0000484
   20   0.0014639  -0.0006942  -0.0000146   0.0274922   0.0020075  -0.0001166
   21   0.0000030  -0.0000095   0.0001947   0.0001891  -0.0000344   0.0031448
   22   0.0010413   0.0001883  -0.0000117   0.0651449  -0.0301262  -0.0003916
   23   0.0001858   0.0001145   0.0000168   0.0287841  -0.0620193  -0.0004082
   24  -0.0000002   0.0000122  -0.0005425  -0.0001053  -0.0001803   0.0052328
   25  -0.0004763   0.0009880   0.0000138  -0.0005077  -0.0017778   0.0000309
   26   0.0009957  -0.0014958  -0.0000241  -0.0046527   0.0016654  -0.0000092
   27   0.0000074  -0.0000072  -0.0002647   0.0000256  -0.0000271   0.0043499
   28  -0.0015039  -0.0044814   0.0000111  -0.0570743   0.0317080   0.0003972
   29  -0.0017692   0.0015155  -0.0000174   0.0302499  -0.0169532  -0.0001836
   30  -0.0000161  -0.0000821   0.0036327   0.0004470  -0.0002073  -0.0012129
   31   0.0004460   0.0000293  -0.0000014   0.0010366  -0.0001932  -0.0000271
   32  -0.0000565  -0.0020240  -0.0000113  -0.0001929   0.0001188  -0.0000005
   33   0.0000009  -0.0000041   0.0001817  -0.0000309   0.0000234  -0.0005443
   34  -0.0021997   0.0027303  -0.0000864   0.0008151  -0.0014384   0.0000180
   35  -0.0038633  -0.0023671  -0.0000831  -0.0012446  -0.0036605  -0.0000418
   36  -0.0000130   0.0001351  -0.0022219   0.0000714   0.0000108   0.0054868
   37   0.0002176  -0.0012477  -0.0008933   0.0000044   0.0002089   0.0009331
   38  -0.0015941  -0.0006635  -0.0005756   0.0003650  -0.0000095   0.0003301
   39   0.0000271   0.0003371   0.0000389  -0.0003232  -0.0000778  -0.0002174
   40  -0.0001335   0.0000717  -0.0001217  -0.0001562  -0.0000590   0.0000292
   41   0.0001812  -0.0001673   0.0000152  -0.0000712  -0.0000932   0.0000760
   42   0.0000032  -0.0001232   0.0000031  -0.0001313  -0.0001726  -0.0000580
   43   0.0005340   0.0001547   0.0003634   0.0000751   0.0000644   0.0001086
   44  -0.0000500   0.0000972  -0.0001003  -0.0000200   0.0001720  -0.0002364
   45   0.0001131  -0.0004153  -0.0002825   0.0000023   0.0000507   0.0001304
   46   0.0000734  -0.0001145  -0.0000220   0.0000558   0.0000303   0.0000697
   47   0.0000203  -0.0001456   0.0000128  -0.0000309   0.0000215  -0.0000106
   48  -0.0000125  -0.0000207   0.0000006  -0.0000014   0.0000013  -0.0000251
   49  -0.0000314  -0.0000318   0.0000111  -0.0003607  -0.0004545   0.0000132
   50   0.0002391   0.0000894   0.0000004   0.0000194  -0.0000194   0.0000189
   51   0.0001682   0.0001772   0.0003618   0.0000353  -0.0000096   0.0000752
   52  -0.0000680  -0.0001959  -0.0000023   0.0003923   0.0002766   0.0000045
   53  -0.0000159   0.0000233  -0.0000004   0.0000026  -0.0000172  -0.0000003
   54  -0.0000041  -0.0000100  -0.0000040  -0.0000030   0.0000000  -0.0000096
   55   0.0002102  -0.0001354  -0.0003769   0.0000226   0.0000838  -0.0000774
   56   0.0000677   0.0000428   0.0000803  -0.0000044   0.0002170   0.0000944
   57  -0.0002187   0.0002358  -0.0002483  -0.0000519   0.0000053   0.0002082
   58   0.0000668  -0.0001121   0.0000222   0.0000519   0.0000261  -0.0000751
   59   0.0000170  -0.0001502  -0.0000174  -0.0000208   0.0000244   0.0000247
   60   0.0000120  -0.0000021  -0.0000010  -0.0000007  -0.0000004  -0.0000245
   61   0.0005882  -0.0008682   0.0008794   0.0000079   0.0001069  -0.0010111
   62  -0.0012930  -0.0002760   0.0004746   0.0001728  -0.0000349  -0.0002618
   63  -0.0003094  -0.0004356   0.0000399   0.0003437   0.0000626  -0.0002424
   64  -0.0001076   0.0001137   0.0000925  -0.0001020  -0.0000783  -0.0000115
   65   0.0000946  -0.0002001   0.0000562  -0.0000775  -0.0001111  -0.0000582
   66   0.0000673   0.0000472  -0.0000337   0.0000658   0.0001625  -0.0000747
           13          14          15          16          17          18
    1  -0.0033002  -0.0002007   0.0000506  -0.0006931  -0.0003176  -0.0000047
    2   0.0046392   0.0016387  -0.0000136  -0.0003093  -0.0633977  -0.0003552
    3   0.0000668   0.0000033   0.0036124   0.0000441  -0.0002590   0.0016108
    4  -0.0193135  -0.0087366   0.0000323  -0.0236683   0.0783856   0.0005606
    5  -0.0324553  -0.0158606   0.0000375   0.0250793   0.0294551   0.0000476
    6  -0.0000579  -0.0000542   0.0024654   0.0003339  -0.0001434   0.0050266
    7  -0.0064706   0.0033586   0.0000738  -0.0042413  -0.0042434   0.0000271
    8  -0.0031307   0.0033907   0.0000546   0.0007771   0.0025285  -0.0000219
    9   0.0000229  -0.0000053  -0.0007686   0.0000402   0.0000021   0.0037254
   10  -0.0738445  -0.0573002   0.0000581  -0.1755573   0.0672077   0.0006959
   11  -0.0536959  -0.1290455  -0.0002257   0.1339451  -0.2651222  -0.0014246
   12   0.0000274  -0.0001784  -0.0219226   0.0010772  -0.0012774  -0.0554582
   13   0.0974451   0.0851411  -0.0000789   0.0046250  -0.0004216   0.0000003
   14   0.0851411   0.1840339   0.0003371  -0.0237211  -0.0428528  -0.0001121
   15  -0.0000789   0.0003371   0.0114286  -0.0001168  -0.0001413   0.0042049
   16   0.0046250  -0.0237211  -0.0001168   0.7487209  -0.0002173  -0.0024060
   17  -0.0004216  -0.0428528  -0.0001413  -0.0002173   0.6660475   0.0024147
   18   0.0000003  -0.0001121   0.0042049  -0.0024060   0.0024147   0.1182107
   19   0.0011983  -0.0011913  -0.0000181  -0.3466285   0.0014236   0.0011203
   20   0.0009061   0.0003918   0.0000125   0.0014042  -0.0528782  -0.0000645
   21  -0.0000073   0.0000273  -0.0027308   0.0010971  -0.0000648  -0.0334904
   22  -0.0004344   0.0046806   0.0000036  -0.1776731  -0.0681827   0.0002741
   23   0.0017987   0.0015953  -0.0000466  -0.1349234  -0.2632241  -0.0003330
   24   0.0000203  -0.0000300   0.0043507  -0.0001206  -0.0007156  -0.0554433
   25   0.0001828   0.0000941  -0.0000000   0.0048884  -0.0000940  -0.0000047
   26  -0.0001157  -0.0017276  -0.0000052   0.0232200  -0.0430597  -0.0003820
   27  -0.0000004  -0.0000102   0.0001496   0.0001464  -0.0001956   0.0042040
   28   0.0007806  -0.0011219   0.0000141  -0.0247425  -0.0778524  -0.0003128
   29  -0.0001606   0.0004261  -0.0000087  -0.0245385   0.0305468   0.0002369
   30   0.0000128   0.0000360  -0.0006652  -0.0001051   0.0004649   0.0050340
   31  -0.0004980  -0.0010075  -0.0000047  -0.0042162   0.0043161   0.0000492
   32  -0.0009987  -0.0014747   0.0000027  -0.0007129   0.0024878  -0.0000003
   33  -0.0000106  -0.0000132  -0.0002622   0.0000285  -0.0000564   0.0037184
   34   0.0002742   0.0006956  -0.0000111   0.0000856  -0.0000025   0.0000009
   35  -0.0013663  -0.0004863   0.0000074  -0.0000087  -0.0007746  -0.0000135
   36   0.0000161   0.0000040   0.0001064  -0.0000148   0.0000155  -0.0013467
   37  -0.0001789  -0.0001955   0.0000739  -0.0003618  -0.0000125  -0.0002269
   38  -0.0001412   0.0000287  -0.0000761  -0.0000964   0.0001548  -0.0000306
   39   0.0002898   0.0002436   0.0000197   0.0005213   0.0000031   0.0000313
   40   0.0000364   0.0000508   0.0000000   0.0000511  -0.0000185  -0.0000089
   41  -0.0000631  -0.0000909  -0.0000039  -0.0000067  -0.0000558   0.0000051
   42   0.0000181   0.0000404  -0.0000039   0.0000353  -0.0000231  -0.0000006
   43  -0.0001058  -0.0001447  -0.0000405  -0.0000903   0.0000256  -0.0000385
   44   0.0001445   0.0000630  -0.0000063   0.0000329   0.0000736   0.0000378
   45   0.0000350   0.0000102   0.0000222  -0.0001734  -0.0000134  -0.0000417
   46  -0.0000486  -0.0000556   0.0000017  -0.0000762   0.0000008  -0.0000217
   47  -0.0000036  -0.0000115   0.0000060   0.0000031  -0.0000432  -0.0000045
   48  -0.0000094  -0.0000074   0.0000030   0.0000089  -0.0000021   0.0000099
   49   0.0003450   0.0003523   0.0000002   0.0003094  -0.0000056  -0.0000013
   50  -0.0000322  -0.0000285   0.0000053   0.0000011  -0.0000164  -0.0000143
   51   0.0000088  -0.0000042  -0.0000530  -0.0000002   0.0000282   0.0000034
   52  -0.0003679  -0.0003523  -0.0000001  -0.0002616   0.0000009   0.0000006
   53  -0.0000132   0.0000047  -0.0000005  -0.0000012  -0.0000088   0.0000018
   54  -0.0000028  -0.0000019  -0.0000020  -0.0000008  -0.0000036  -0.0000052
   55  -0.0001226  -0.0001319   0.0000352  -0.0000957  -0.0000223   0.0000407
   56   0.0001563   0.0000639   0.0000133  -0.0000306   0.0000673   0.0000498
   57  -0.0000178  -0.0000031   0.0000201   0.0001716  -0.0000184  -0.0000442
   58  -0.0000503  -0.0000545  -0.0000012  -0.0000755  -0.0000003   0.0000244
   59  -0.0000027  -0.0000123  -0.0000093  -0.0000051  -0.0000434  -0.0000073
   60   0.0000078   0.0000051   0.0000026  -0.0000092  -0.0000017   0.0000106
   61  -0.0001859  -0.0002108  -0.0000697  -0.0003492   0.0000115   0.0002305
   62  -0.0001137   0.0000428   0.0000561   0.0001016   0.0001637  -0.0000350
   63  -0.0003157  -0.0002312   0.0000258  -0.0005178   0.0000066   0.0000391
   64   0.0000336   0.0000511  -0.0000023   0.0000513   0.0000173   0.0000048
   65  -0.0000709  -0.0000892   0.0000047   0.0000056  -0.0000544   0.0000039
   66  -0.0000247  -0.0000560  -0.0000031  -0.0000342  -0.0000216   0.0000021
           19          20          21          22          23          24
    1   0.0005756  -0.0000087  -0.0000074  -0.0236660   0.0247825   0.0002776
    2  -0.0000075  -0.0010606  -0.0000062   0.0778032   0.0306352  -0.0000647
    3  -0.0000083   0.0000003  -0.0015199   0.0004928   0.0000703   0.0041849
    4   0.0005392   0.0011061   0.0000347  -0.0576527  -0.0312949   0.0000445
    5   0.0019928  -0.0036103  -0.0000432  -0.0298553  -0.0162986   0.0000403
    6   0.0000236  -0.0000453   0.0051937   0.0000153   0.0000225  -0.0012097
    7  -0.0001671   0.0014639   0.0000030   0.0010413   0.0001858  -0.0000002
    8   0.0000560  -0.0006942  -0.0000095   0.0001883   0.0001145   0.0000122
    9  -0.0000001  -0.0000146   0.0001947  -0.0000117   0.0000168  -0.0005425
   10  -0.0105887   0.0274922   0.0001891   0.0651449   0.0287841  -0.0001053
   11  -0.0020045   0.0020075  -0.0000344  -0.0301262  -0.0620193  -0.0001803
   12   0.0000484  -0.0001166   0.0031448  -0.0003916  -0.0004082   0.0052328
   13   0.0011983   0.0009061  -0.0000073  -0.0004344   0.0017987   0.0000203
   14  -0.0011913   0.0003918   0.0000273   0.0046806   0.0015953  -0.0000300
   15  -0.0000181   0.0000125  -0.0027308   0.0000036  -0.0000466   0.0043507
   16  -0.3466285   0.0014042   0.0010971  -0.1776731  -0.1349234  -0.0001206
   17   0.0014236  -0.0528782  -0.0000648  -0.0681827  -0.2632241  -0.0007156
   18   0.0011203  -0.0000645  -0.0334904   0.0002741  -0.0003330  -0.0554433
   19   0.3644088  -0.0014803  -0.0012344  -0.0108304   0.0021436   0.0000625
   20  -0.0014803   0.0573509   0.0001467  -0.0273452   0.0022833   0.0001022
   21  -0.0012344   0.0001467   0.0231148  -0.0000251  -0.0000122   0.0031441
   22  -0.0108304  -0.0273452  -0.0000251   0.5937092   0.0566959  -0.0015864
   23   0.0021436   0.0022833  -0.0000122   0.0566959   0.5550672   0.0020283
   24   0.0000625   0.0001022   0.0031441  -0.0015864   0.0020283   0.1090759
   25   0.0011511  -0.0009173  -0.0000291  -0.0726931   0.0531551   0.0005151
   26   0.0011664   0.0003962   0.0000227   0.0567346  -0.1303456  -0.0008352
   27  -0.0000065   0.0000192  -0.0027313   0.0005131  -0.0008621  -0.0219400
   28   0.0005055  -0.0011508  -0.0000201  -0.2984906   0.0317932   0.0011095
   29  -0.0020386  -0.0035793  -0.0000169  -0.0311380  -0.0957846  -0.0001566
   30   0.0000093  -0.0000348   0.0051971   0.0006572  -0.0004339  -0.0548511
   31  -0.0001824  -0.0014701  -0.0000001  -0.0192892  -0.0343070  -0.0001975
   32  -0.0000607  -0.0006782  -0.0000088  -0.0103231  -0.0184907  -0.0001220
   33   0.0000022  -0.0000005   0.0001956   0.0000454  -0.0000191   0.0027611
   34  -0.0000589   0.0000003  -0.0000010   0.0008479   0.0014013  -0.0000394
   35   0.0000012   0.0000831  -0.0000124   0.0012053  -0.0036873  -0.0000425
   36   0.0000011  -0.0000015   0.0002946  -0.0000375  -0.0000482   0.0054852
   37   0.0000326  -0.0000010   0.0000698   0.0000229  -0.0001208   0.0009994
   38   0.0000049   0.0000040   0.0000088  -0.0001684  -0.0000292  -0.0002727
   39  -0.0000134   0.0000021  -0.0000218  -0.0003436   0.0000631  -0.0002327
   40  -0.0000072  -0.0000005  -0.0000038  -0.0001024   0.0000790   0.0000189
   41   0.0000019  -0.0000106   0.0000022   0.0000805  -0.0001105  -0.0000627
   42  -0.0000024  -0.0000025   0.0000022  -0.0000691   0.0001647  -0.0000728
   43   0.0000104  -0.0000018  -0.0000004   0.0000147  -0.0000855   0.0000834
   44  -0.0000044   0.0000011  -0.0000056  -0.0000011   0.0002158   0.0001136
   45   0.0000145  -0.0000010   0.0000176   0.0000540   0.0000034   0.0002067
   46   0.0000037  -0.0000001   0.0000008   0.0000522  -0.0000276   0.0000717
   47   0.0000001  -0.0000011   0.0000000   0.0000220   0.0000228   0.0000219
   48  -0.0000002  -0.0000001  -0.0000003   0.0000012  -0.0000004  -0.0000237
   49  -0.0000111   0.0000003  -0.0000002  -0.0003577   0.0004561  -0.0000096
   50  -0.0000002   0.0000009  -0.0000006  -0.0000189  -0.0000158   0.0000114
   51  -0.0000001   0.0000001   0.0000015  -0.0000401  -0.0000129   0.0000829
   52   0.0000105  -0.0000001   0.0000000   0.0003909  -0.0002792  -0.0000064
   53  -0.0000000   0.0000003   0.0000010  -0.0000004  -0.0000193   0.0000033
   54  -0.0000000  -0.0000003  -0.0000030   0.0000051  -0.0000017  -0.0000104
   55   0.0000105   0.0000017   0.0000005   0.0000741  -0.0000633  -0.0001179
   56   0.0000047   0.0000011  -0.0000058   0.0000216   0.0001771  -0.0002488
   57  -0.0000142  -0.0000008   0.0000176  -0.0000047   0.0000540   0.0001297
   58   0.0000037   0.0000001  -0.0000010   0.0000550  -0.0000299  -0.0000719
   59   0.0000000  -0.0000012   0.0000001   0.0000327   0.0000198  -0.0000083
   60   0.0000002  -0.0000001  -0.0000004   0.0000009   0.0000011  -0.0000261
   61   0.0000316   0.0000005  -0.0000695  -0.0000099  -0.0002038  -0.0009218
   62  -0.0000058   0.0000040   0.0000096  -0.0003753  -0.0000082   0.0003315
   63   0.0000134   0.0000017  -0.0000225   0.0003227  -0.0000786  -0.0002368
   64  -0.0000071   0.0000005   0.0000041  -0.0001538   0.0000620  -0.0000224
   65  -0.0000018  -0.0000104   0.0000019   0.0000700  -0.0000971   0.0000753
   66   0.0000022  -0.0000024   0.0000022   0.0001221  -0.0001722  -0.0000622
           25          26          27          28          29          30
    1  -0.0033302   0.0002391   0.0000009  -0.1610997   0.1108222   0.0013222
    2  -0.0045870   0.0016888   0.0000199   0.0521026  -0.2313104  -0.0008915
    3  -0.0000182  -0.0000064   0.0036141   0.0007944  -0.0010496  -0.0595544
    4   0.0007943   0.0011152  -0.0000135   0.0650855  -0.0289211  -0.0003970
    5   0.0001600   0.0004076  -0.0000025   0.0275883  -0.0612388  -0.0005889
    6  -0.0000324   0.0000428  -0.0006602  -0.0001192  -0.0003304   0.0076469
    7  -0.0004763   0.0009957   0.0000074  -0.0015039  -0.0017692  -0.0000161
    8   0.0009880  -0.0014958  -0.0000072  -0.0044814   0.0015155  -0.0000821
    9   0.0000138  -0.0000241  -0.0002647   0.0000111  -0.0000174   0.0036327
   10  -0.0005077  -0.0046527   0.0000256  -0.0570743   0.0302499   0.0004470
   11  -0.0017778   0.0016654  -0.0000271   0.0317080  -0.0169532  -0.0002073
   12   0.0000309  -0.0000092   0.0043499   0.0003972  -0.0001836  -0.0012129
   13   0.0001828  -0.0001157  -0.0000004   0.0007806  -0.0001606   0.0000128
   14   0.0000941  -0.0017276  -0.0000102  -0.0011219   0.0004261   0.0000360
   15  -0.0000000  -0.0000052   0.0001496   0.0000141  -0.0000087  -0.0006652
   16   0.0048884   0.0232200   0.0001464  -0.0247425  -0.0245385  -0.0001051
   17  -0.0000940  -0.0430597  -0.0001956  -0.0778524   0.0305468   0.0004649
   18  -0.0000047  -0.0003820   0.0042040  -0.0003128   0.0002369   0.0050340
   19   0.0011511   0.0011664  -0.0000065   0.0005055  -0.0020386   0.0000093
   20  -0.0009173   0.0003962   0.0000192  -0.0011508  -0.0035793  -0.0000348
   21  -0.0000291   0.0000227  -0.0027313  -0.0000201  -0.0000169   0.0051971
   22  -0.0726931   0.0567346   0.0005131  -0.2984906  -0.0311380   0.0006572
   23   0.0531551  -0.1303456  -0.0008621   0.0317932  -0.0957846  -0.0004339
   24   0.0005151  -0.0008352  -0.0219400   0.0011095  -0.0001566  -0.0548511
   25   0.0956434  -0.0842103  -0.0008306  -0.0188744   0.0324713   0.0003073
   26  -0.0842103   0.1859011   0.0013279   0.0087607  -0.0162807  -0.0001615
   27  -0.0008306   0.0013279   0.0114453   0.0001358  -0.0002619   0.0024696
   28  -0.0188744   0.0087607   0.0001358   0.5903335  -0.0380462  -0.0015429
   29   0.0324713  -0.0162807  -0.0002619  -0.0380462   0.5212693   0.0025396
   30   0.0003073  -0.0001615   0.0024696  -0.0015429   0.0025396   0.1103843
   31  -0.0064163  -0.0032490   0.0000005  -0.0714761  -0.0521867  -0.0002221
   32   0.0032175   0.0033766   0.0000238  -0.0558323  -0.1298094  -0.0005741
   33   0.0000466   0.0000352  -0.0007729  -0.0004064  -0.0006406  -0.0223109
   34   0.0002694  -0.0006997   0.0000128  -0.0206096   0.0130162  -0.0005195
   35   0.0013594  -0.0004938  -0.0000153   0.0271058   0.0030130  -0.0001503
   36  -0.0000070  -0.0000038   0.0001043   0.0000441  -0.0000198   0.0045615
   37  -0.0001814   0.0002135   0.0000710  -0.0008222  -0.0032851  -0.0007274
   38   0.0001177   0.0000415   0.0000554  -0.0001542  -0.0011461  -0.0008181
   39   0.0003123  -0.0002317   0.0000208   0.0023064  -0.0007654  -0.0004609
   40   0.0000335  -0.0000522   0.0000017   0.0002076   0.0003351  -0.0000186
   41   0.0000699  -0.0000899   0.0000038   0.0006117   0.0004784   0.0000444
   42   0.0000251  -0.0000579  -0.0000032  -0.0003414   0.0002175   0.0000818
   43  -0.0001211   0.0001317  -0.0000341  -0.0006654  -0.0005090   0.0003400
   44  -0.0001575   0.0000653   0.0000144  -0.0010480  -0.0002723  -0.0002066
   45   0.0000181  -0.0000030   0.0000192  -0.0003901  -0.0005844   0.0000003
   46  -0.0000495   0.0000551   0.0000021  -0.0002450  -0.0002729   0.0000087
   47   0.0000021  -0.0000119  -0.0000089  -0.0000562   0.0001515   0.0000928
   48  -0.0000081   0.0000057   0.0000028  -0.0000029  -0.0000284  -0.0000118
   49   0.0003423  -0.0003552  -0.0000043   0.0004859   0.0000726   0.0000667
   50   0.0000351  -0.0000317   0.0000063   0.0002316   0.0001889  -0.0000307
   51  -0.0000061  -0.0000094  -0.0000536   0.0001147   0.0000470   0.0004250
   52  -0.0003648   0.0003568   0.0000048  -0.0006373  -0.0004321  -0.0000292
   53   0.0000115   0.0000064  -0.0000011   0.0000702  -0.0000305  -0.0000017
   54   0.0000002   0.0000007  -0.0000020   0.0000038   0.0000046  -0.0000108
   55  -0.0001039   0.0001486   0.0000429  -0.0008383  -0.0006225  -0.0004682
   56  -0.0001440   0.0000644  -0.0000043  -0.0010910  -0.0004151   0.0002447
   57  -0.0000355   0.0000125   0.0000233   0.0000954   0.0005406   0.0000039
   58  -0.0000480   0.0000563  -0.0000009  -0.0002234  -0.0002793  -0.0000098
   59   0.0000027  -0.0000107   0.0000058  -0.0000672   0.0001556  -0.0000983
   60   0.0000091  -0.0000072   0.0000029  -0.0000040   0.0000452  -0.0000175
   61  -0.0001743   0.0001922  -0.0000736  -0.0003478  -0.0030964   0.0008754
   62   0.0001418   0.0000259  -0.0000752   0.0002607  -0.0015388   0.0009563
   63  -0.0002895   0.0002494   0.0000258  -0.0023227   0.0004697  -0.0004356
   64   0.0000352  -0.0000512  -0.0000008   0.0002499   0.0003342   0.0000101
   65   0.0000621  -0.0000912  -0.0000049   0.0006672   0.0006182  -0.0000971
   66  -0.0000169   0.0000396  -0.0000038   0.0004367  -0.0000351   0.0000944
           31          32          33          34          35          36
    1   0.0044277  -0.0191333  -0.0001388  -0.2127021   0.0006100  -0.0001358
    2   0.0000318  -0.0398349  -0.0003226   0.0006726  -0.0751638   0.0011818
    3  -0.0000826  -0.0002917   0.0040981   0.0000742   0.0016392  -0.0796741
    4  -0.0014345   0.0045169   0.0000442  -0.0208206  -0.0268635   0.0000877
    5   0.0018003   0.0014462  -0.0000060  -0.0127135   0.0033552  -0.0000363
    6   0.0000780  -0.0000771   0.0036322   0.0004694  -0.0000748   0.0045446
    7   0.0004460  -0.0000565   0.0000009  -0.0021997  -0.0038633  -0.0000130
    8   0.0000293  -0.0020240  -0.0000041   0.0027303  -0.0023671   0.0001351
    9  -0.0000014  -0.0000113   0.0001817  -0.0000864  -0.0000831  -0.0022219
   10   0.0010366  -0.0001929  -0.0000309   0.0008151  -0.0012446   0.0000714
   11  -0.0001932   0.0001188   0.0000234  -0.0014384  -0.0036605   0.0000108
   12  -0.0000271  -0.0000005  -0.0005443   0.0000180  -0.0000418   0.0054868
   13  -0.0004980  -0.0009987  -0.0000106   0.0002742  -0.0013663   0.0000161
   14  -0.0010075  -0.0014747  -0.0000132   0.0006956  -0.0004863   0.0000040
   15  -0.0000047   0.0000027  -0.0002622  -0.0000111   0.0000074   0.0001064
   16  -0.0042162  -0.0007129   0.0000285   0.0000856  -0.0000087  -0.0000148
   17   0.0043161   0.0024878  -0.0000564  -0.0000025  -0.0007746   0.0000155
   18   0.0000492  -0.0000003   0.0037184   0.0000009  -0.0000135  -0.0013467
   19  -0.0001824  -0.0000607   0.0000022  -0.0000589   0.0000012   0.0000011
   20  -0.0014701  -0.0006782  -0.0000005   0.0000003   0.0000831  -0.0000015
   21  -0.0000001  -0.0000088   0.0001956  -0.0000010  -0.0000124   0.0002946
   22  -0.0192892  -0.0103231   0.0000454   0.0008479   0.0012053  -0.0000375
   23  -0.0343070  -0.0184907  -0.0000191   0.0014013  -0.0036873  -0.0000482
   24  -0.0001975  -0.0001220   0.0027611  -0.0000394  -0.0000425   0.0054852
   25  -0.0064163   0.0032175   0.0000466   0.0002694   0.0013594  -0.0000070
   26  -0.0032490   0.0033766   0.0000352  -0.0006997  -0.0004938  -0.0000038
   27   0.0000005   0.0000238  -0.0007729   0.0000128  -0.0000153   0.0001043
   28  -0.0714761  -0.0558323  -0.0004064  -0.0206096   0.0271058   0.0000441
   29  -0.0521867  -0.1298094  -0.0006406   0.0130162   0.0030130  -0.0000198
   30  -0.0002221  -0.0005741  -0.0223109  -0.0005195  -0.0001503   0.0045615
   31   0.0984715   0.0798999   0.0002614  -0.0022612   0.0039656  -0.0000143
   32   0.0798999   0.1888342   0.0011465  -0.0026766  -0.0025277   0.0001198
   33   0.0002614   0.0011465   0.0116427   0.0001193  -0.0000789  -0.0022153
   34  -0.0022612  -0.0026766   0.0001193   0.6347954  -0.0009571  -0.0005590
   35   0.0039656  -0.0025277  -0.0000789  -0.0009571   0.1817083  -0.0306943
   36  -0.0000143   0.0001198  -0.0022153  -0.0005590  -0.0306943   0.6363125
   37   0.0005999   0.0008567  -0.0008970  -0.1660274   0.0036012  -0.0490761
   38   0.0013122  -0.0003104   0.0004803   0.0065951  -0.0640815   0.0126527
   39   0.0003160  -0.0004341   0.0000411  -0.1123966   0.0128987  -0.2672350
   40  -0.0001071  -0.0001190  -0.0000880   0.0105276   0.0009724  -0.0144745
   41  -0.0000958  -0.0001992   0.0000588  -0.0006733   0.0034942   0.0012053
   42  -0.0000686   0.0000456  -0.0000381   0.0150826   0.0013598  -0.0180111
   43   0.0002137   0.0001302   0.0003855  -0.0281227   0.0043991  -0.0770368
   44  -0.0000655   0.0000496   0.0000858   0.0017142   0.0087045  -0.0014471
   45   0.0002212   0.0002336  -0.0002510  -0.0279224  -0.0015042   0.0340389
   46   0.0000681   0.0001119  -0.0000232  -0.0048838  -0.0000950   0.0010236
   47  -0.0000195  -0.0001499  -0.0000172  -0.0000644   0.0070690   0.0002868
   48  -0.0000115  -0.0000012  -0.0000010   0.0010550   0.0003190   0.0018847
   49  -0.0000313   0.0000389  -0.0000122   0.0022274  -0.0000073   0.0002512
   50  -0.0002459   0.0000996  -0.0000012   0.0000134  -0.0088103   0.0042140
   51  -0.0001779   0.0001846   0.0003667   0.0002157   0.0039296  -0.0765920
   52  -0.0000644   0.0001958   0.0000012  -0.0020600  -0.0000198  -0.0000211
   53   0.0000158   0.0000235  -0.0000002  -0.0000006  -0.0005940  -0.0001843
   54   0.0000037  -0.0000094  -0.0000044  -0.0000119  -0.0001501   0.0022349
   55   0.0005547  -0.0001679  -0.0003664  -0.0287647  -0.0044695   0.0766562
   56   0.0000516   0.0000923  -0.0001061  -0.0017423   0.0086723  -0.0014032
   57  -0.0001055  -0.0004249  -0.0002827   0.0275678  -0.0016301   0.0346958
   58   0.0000754   0.0001153   0.0000208  -0.0048761   0.0000820  -0.0010702
   59  -0.0000218  -0.0001450   0.0000150   0.0000358   0.0070626   0.0003124
   60   0.0000130  -0.0000203   0.0000010  -0.0010964   0.0003175   0.0018719
   61   0.0002095   0.0012599   0.0009007  -0.1670047  -0.0034287   0.0496459
   62   0.0016280  -0.0007220  -0.0005995  -0.0065601  -0.0639872   0.0123427
   63  -0.0000183   0.0003425   0.0000315   0.1129300   0.0126912  -0.2663540
   64  -0.0001267  -0.0000687   0.0001167   0.0105449  -0.0009729   0.0146548
   65  -0.0001898  -0.0001625   0.0000208   0.0006507   0.0034793   0.0013506
   66  -0.0000112  -0.0001235   0.0000123  -0.0148957   0.0013303  -0.0179825
           37          38          39          40          41          42
    1  -0.0253851   0.0009925  -0.0064697   0.0009888  -0.0001830   0.0013567
    2   0.0018183   0.0031997  -0.0001571   0.0000909  -0.0036446  -0.0002239
    3  -0.0274881  -0.0001361   0.0051712  -0.0003684  -0.0002640   0.0007492
    4  -0.0003641  -0.0002535   0.0023202   0.0002539  -0.0006592  -0.0004330
    5   0.0031414  -0.0015277   0.0004702  -0.0003377   0.0006209  -0.0000371
    6  -0.0008824   0.0009446  -0.0004575  -0.0000200  -0.0001023   0.0000965
    7   0.0002176  -0.0015941   0.0000271  -0.0001335   0.0001812   0.0000032
    8  -0.0012477  -0.0006635   0.0003371   0.0000717  -0.0001673  -0.0001232
    9  -0.0008933  -0.0005756   0.0000389  -0.0001217   0.0000152   0.0000031
   10   0.0000044   0.0003650  -0.0003232  -0.0001562  -0.0000712  -0.0001313
   11   0.0002089  -0.0000095  -0.0000778  -0.0000590  -0.0000932  -0.0001726
   12   0.0009331   0.0003301  -0.0002174   0.0000292   0.0000760  -0.0000580
   13  -0.0001789  -0.0001412   0.0002898   0.0000364  -0.0000631   0.0000181
   14  -0.0001955   0.0000287   0.0002436   0.0000508  -0.0000909   0.0000404
   15   0.0000739  -0.0000761   0.0000197   0.0000000  -0.0000039  -0.0000039
   16  -0.0003618  -0.0000964   0.0005213   0.0000511  -0.0000067   0.0000353
   17  -0.0000125   0.0001548   0.0000031  -0.0000185  -0.0000558  -0.0000231
   18  -0.0002269  -0.0000306   0.0000313  -0.0000089   0.0000051  -0.0000006
   19   0.0000326   0.0000049  -0.0000134  -0.0000072   0.0000019  -0.0000024
   20  -0.0000010   0.0000040   0.0000021  -0.0000005  -0.0000106  -0.0000025
   21   0.0000698   0.0000088  -0.0000218  -0.0000038   0.0000022   0.0000022
   22   0.0000229  -0.0001684  -0.0003436  -0.0001024   0.0000805  -0.0000691
   23  -0.0001208  -0.0000292   0.0000631   0.0000790  -0.0001105   0.0001647
   24   0.0009994  -0.0002727  -0.0002327   0.0000189  -0.0000627  -0.0000728
   25  -0.0001814   0.0001177   0.0003123   0.0000335   0.0000699   0.0000251
   26   0.0002135   0.0000415  -0.0002317  -0.0000522  -0.0000899  -0.0000579
   27   0.0000710   0.0000554   0.0000208   0.0000017   0.0000038  -0.0000032
   28  -0.0008222  -0.0001542   0.0023064   0.0002076   0.0006117  -0.0003414
   29  -0.0032851  -0.0011461  -0.0007654   0.0003351   0.0004784   0.0002175
   30  -0.0007274  -0.0008181  -0.0004609  -0.0000186   0.0000444   0.0000818
   31   0.0005999   0.0013122   0.0003160  -0.0001071  -0.0000958  -0.0000686
   32   0.0008567  -0.0003104  -0.0004341  -0.0001190  -0.0001992   0.0000456
   33  -0.0008970   0.0004803   0.0000411  -0.0000880   0.0000588  -0.0000381
   34  -0.1660274   0.0065951  -0.1123966   0.0105276  -0.0006733   0.0150826
   35   0.0036012  -0.0640815   0.0128987   0.0009724   0.0034942   0.0013598
   36  -0.0490761   0.0126527  -0.2672350  -0.0144745   0.0012053  -0.0180111
   37   0.6810926   0.0028683  -0.0385749  -0.1267729  -0.0073910   0.1198158
   38   0.0028683   0.1377649  -0.0350459  -0.0074059  -0.0374972   0.0142173
   39  -0.0385749  -0.0350459   0.7050574   0.1202947   0.0143434  -0.2678493
   40  -0.1267729  -0.0074059   0.1202947   0.1324698   0.0078580  -0.1284216
   41  -0.0073910  -0.0374972   0.0143434   0.0078580   0.0258941  -0.0159458
   42   0.1198158   0.0142173  -0.2678493  -0.1284216  -0.0159458   0.2825119
   43  -0.3349545  -0.0024343   0.0321243  -0.0116601   0.0000746  -0.0024349
   44   0.0016283  -0.0619926   0.0038887  -0.0017400   0.0036941  -0.0000189
   45  -0.0366923   0.0038976  -0.1275275   0.0283565   0.0000528   0.0038974
   46  -0.0106716   0.0016269  -0.0276440   0.0010179   0.0000105   0.0002757
   47  -0.0000931   0.0034872  -0.0000714   0.0000081  -0.0042216  -0.0003177
   48   0.0021798  -0.0000521   0.0044706  -0.0002800  -0.0003112   0.0006955
   49  -0.0308781  -0.0016398   0.0251972  -0.0040490   0.0000283  -0.0007419
   50  -0.0051315   0.0087676  -0.0017464   0.0000482   0.0072237   0.0003412
   51   0.0831392  -0.0017062   0.0363242  -0.0010481   0.0003132   0.0017395
   52   0.0030609  -0.0003609   0.0050096  -0.0013981   0.0000094  -0.0002265
   53   0.0001027   0.0046173   0.0005488  -0.0000570   0.0000629   0.0000008
   54  -0.0015075   0.0005205  -0.0039493   0.0008773   0.0000004   0.0000643
   55  -0.0499346   0.0018594  -0.0300663  -0.0007271   0.0000726  -0.0007482
   56   0.0017413  -0.0061729   0.0007889   0.0000391  -0.0008790  -0.0000827
   57  -0.0295342   0.0007671  -0.0191920  -0.0006812  -0.0000647   0.0003236
   58  -0.0007309   0.0000549  -0.0007642   0.0000406  -0.0000039   0.0000811
   59   0.0000476  -0.0010238  -0.0000679  -0.0000006  -0.0007671  -0.0000468
   60  -0.0008886  -0.0000699   0.0002489   0.0000700  -0.0000460  -0.0000258
   61   0.0633684  -0.0013499   0.0245367  -0.0010774   0.0002040  -0.0038771
   62   0.0015021   0.0102787   0.0044662   0.0001905   0.0060983   0.0005961
   63  -0.0237811   0.0043232  -0.0611616  -0.0033221   0.0006066  -0.0031581
   64  -0.0011238  -0.0001982   0.0033385   0.0005639  -0.0000552   0.0008021
   65  -0.0002429   0.0061085   0.0005423   0.0000469   0.0002603   0.0000691
   66   0.0038856   0.0005845  -0.0031174  -0.0007917   0.0000734  -0.0009441
           43          44          45          46          47          48
    1   0.0020542   0.0002187  -0.0024875  -0.0002248  -0.0000308   0.0001313
    2   0.0001821   0.0066125   0.0006608   0.0000809   0.0001915   0.0000038
    3  -0.0030688   0.0006109  -0.0038223  -0.0011543  -0.0000031   0.0001544
    4  -0.0008109   0.0010714  -0.0001068  -0.0002199   0.0000650   0.0000033
    5   0.0006078  -0.0004216   0.0005507   0.0002785   0.0001566   0.0000471
    6   0.0004755   0.0002281   0.0000144   0.0000121  -0.0000943  -0.0000175
    7   0.0005340  -0.0000500   0.0001131   0.0000734   0.0000203  -0.0000125
    8   0.0001547   0.0000972  -0.0004153  -0.0001145  -0.0001456  -0.0000207
    9   0.0003634  -0.0001003  -0.0002825  -0.0000220   0.0000128   0.0000006
   10   0.0000751  -0.0000200   0.0000023   0.0000558  -0.0000309  -0.0000014
   11   0.0000644   0.0001720   0.0000507   0.0000303   0.0000215   0.0000013
   12   0.0001086  -0.0002364   0.0001304   0.0000697  -0.0000106  -0.0000251
   13  -0.0001058   0.0001445   0.0000350  -0.0000486  -0.0000036  -0.0000094
   14  -0.0001447   0.0000630   0.0000102  -0.0000556  -0.0000115  -0.0000074
   15  -0.0000405  -0.0000063   0.0000222   0.0000017   0.0000060   0.0000030
   16  -0.0000903   0.0000329  -0.0001734  -0.0000762   0.0000031   0.0000089
   17   0.0000256   0.0000736  -0.0000134   0.0000008  -0.0000432  -0.0000021
   18  -0.0000385   0.0000378  -0.0000417  -0.0000217  -0.0000045   0.0000099
   19   0.0000104  -0.0000044   0.0000145   0.0000037   0.0000001  -0.0000002
   20  -0.0000018   0.0000011  -0.0000010  -0.0000001  -0.0000011  -0.0000001
   21  -0.0000004  -0.0000056   0.0000176   0.0000008   0.0000000  -0.0000003
   22   0.0000147  -0.0000011   0.0000540   0.0000522   0.0000220   0.0000012
   23  -0.0000855   0.0002158   0.0000034  -0.0000276   0.0000228  -0.0000004
   24   0.0000834   0.0001136   0.0002067   0.0000717   0.0000219  -0.0000237
   25  -0.0001211  -0.0001575   0.0000181  -0.0000495   0.0000021  -0.0000081
   26   0.0001317   0.0000653  -0.0000030   0.0000551  -0.0000119   0.0000057
   27  -0.0000341   0.0000144   0.0000192   0.0000021  -0.0000089   0.0000028
   28  -0.0006654  -0.0010480  -0.0003901  -0.0002450  -0.0000562  -0.0000029
   29  -0.0005090  -0.0002723  -0.0005844  -0.0002729   0.0001515  -0.0000284
   30   0.0003400  -0.0002066   0.0000003   0.0000087   0.0000928  -0.0000118
   31   0.0002137  -0.0000655   0.0002212   0.0000681  -0.0000195  -0.0000115
   32   0.0001302   0.0000496   0.0002336   0.0001119  -0.0001499  -0.0000012
   33   0.0003855   0.0000858  -0.0002510  -0.0000232  -0.0000172  -0.0000010
   34  -0.0281227   0.0017142  -0.0279224  -0.0048838  -0.0000644   0.0010550
   35   0.0043991   0.0087045  -0.0015042  -0.0000950   0.0070690   0.0003190
   36  -0.0770368  -0.0014471   0.0340389   0.0010236   0.0002868   0.0018847
   37  -0.3349545   0.0016283  -0.0366923  -0.0106716  -0.0000931   0.0021798
   38  -0.0024343  -0.0619926   0.0038976   0.0016269   0.0034872  -0.0000521
   39   0.0321243   0.0038887  -0.1275275  -0.0276440  -0.0000714   0.0044706
   40  -0.0116601  -0.0017400   0.0283565   0.0010179   0.0000081  -0.0002800
   41   0.0000746   0.0036941   0.0000528   0.0000105  -0.0042216  -0.0003112
   42  -0.0024349  -0.0000189   0.0038974   0.0002757  -0.0003177   0.0006955
   43   0.6818018  -0.0013667   0.0439076  -0.1272336   0.0071326  -0.1219956
   44  -0.0013667   0.1325791  -0.0359089   0.0073323  -0.0360619   0.0139770
   45   0.0439076  -0.0359089   0.7206174  -0.1244531   0.0139569  -0.2708440
   46  -0.1272336   0.0073323  -0.1244531   0.1332973  -0.0077140   0.1315965
   47   0.0071326  -0.0360619   0.0139569  -0.0077140   0.0252876  -0.0153899
   48  -0.1219956   0.0139770  -0.2708440   0.1315965  -0.0153899   0.2852301
   49  -0.1512675  -0.0072829   0.1149262   0.0093598   0.0010066  -0.0161195
   50  -0.0034552  -0.0666397   0.0137810  -0.0009078   0.0027285   0.0012597
   51   0.0496711   0.0136581  -0.2840167   0.0151503   0.0012893  -0.0189352
   52  -0.0386099  -0.0001289   0.0003707   0.0011353   0.0000214  -0.0004771
   53  -0.0017622   0.0044759   0.0000572  -0.0000486  -0.0025996  -0.0002743
   54   0.0271061   0.0001624   0.0034460   0.0004284  -0.0002732   0.0009456
   55   0.0611894   0.0014394  -0.0225895  -0.0012953  -0.0002310   0.0038796
   56  -0.0013746   0.0099682   0.0039236  -0.0002018   0.0056673   0.0005253
   57   0.0233158   0.0039282  -0.0542085   0.0032444   0.0005533  -0.0029074
   58  -0.0012499   0.0001679  -0.0032367   0.0005850   0.0000471  -0.0007440
   59   0.0002154   0.0056668   0.0005109  -0.0000416   0.0002579   0.0000635
   60  -0.0038718   0.0005025  -0.0029603   0.0007544   0.0000692  -0.0008653
   61  -0.0502683  -0.0018459   0.0293559  -0.0007420  -0.0000870   0.0008763
   62  -0.0019800  -0.0061757   0.0008243  -0.0000561  -0.0010235  -0.0000673
   63   0.0298954   0.0008026  -0.0187904   0.0007585  -0.0000514   0.0002611
   64  -0.0007377  -0.0000384   0.0006742   0.0000417   0.0000020  -0.0000695
   65  -0.0000056  -0.0008744  -0.0000862   0.0000084  -0.0007716  -0.0000475
   66   0.0007427  -0.0000805   0.0003334  -0.0000803  -0.0000467  -0.0000269
           49          50          51          52          53          54
    1  -0.0011537  -0.0000147   0.0000057   0.0016185   0.0000012   0.0000053
    2  -0.0000062  -0.0007831   0.0000819   0.0000038  -0.0007107  -0.0000647
    3   0.0000063   0.0000734  -0.0021906   0.0000002  -0.0000627   0.0003070
    4   0.0004801  -0.0002207  -0.0000936  -0.0006259  -0.0000744  -0.0000081
    5  -0.0000736   0.0001886   0.0000274   0.0004360  -0.0000271   0.0000071
    6  -0.0000744  -0.0000336   0.0004274   0.0000271   0.0000016  -0.0000121
    7  -0.0000314   0.0002391   0.0001682  -0.0000680  -0.0000159  -0.0000041
    8  -0.0000318   0.0000894   0.0001772  -0.0001959   0.0000233  -0.0000100
    9   0.0000111   0.0000004   0.0003618  -0.0000023  -0.0000004  -0.0000040
   10  -0.0003607   0.0000194   0.0000353   0.0003923   0.0000026  -0.0000030
   11  -0.0004545  -0.0000194  -0.0000096   0.0002766  -0.0000172   0.0000000
   12   0.0000132   0.0000189   0.0000752   0.0000045  -0.0000003  -0.0000096
   13   0.0003450  -0.0000322   0.0000088  -0.0003679  -0.0000132  -0.0000028
   14   0.0003523  -0.0000285  -0.0000042  -0.0003523   0.0000047  -0.0000019
   15   0.0000002   0.0000053  -0.0000530  -0.0000001  -0.0000005  -0.0000020
   16   0.0003094   0.0000011  -0.0000002  -0.0002616  -0.0000012  -0.0000008
   17  -0.0000056  -0.0000164   0.0000282   0.0000009  -0.0000088  -0.0000036
   18  -0.0000013  -0.0000143   0.0000034   0.0000006   0.0000018  -0.0000052
   19  -0.0000111  -0.0000002  -0.0000001   0.0000105  -0.0000000  -0.0000000
   20   0.0000003   0.0000009   0.0000001  -0.0000001   0.0000003  -0.0000003
   21  -0.0000002  -0.0000006   0.0000015   0.0000000   0.0000010  -0.0000030
   22  -0.0003577  -0.0000189  -0.0000401   0.0003909  -0.0000004   0.0000051
   23   0.0004561  -0.0000158  -0.0000129  -0.0002792  -0.0000193  -0.0000017
   24  -0.0000096   0.0000114   0.0000829  -0.0000064   0.0000033  -0.0000104
   25   0.0003423   0.0000351  -0.0000061  -0.0003648   0.0000115   0.0000002
   26  -0.0003552  -0.0000317  -0.0000094   0.0003568   0.0000064   0.0000007
   27  -0.0000043   0.0000063  -0.0000536   0.0000048  -0.0000011  -0.0000020
   28   0.0004859   0.0002316   0.0001147  -0.0006373   0.0000702   0.0000038
   29   0.0000726   0.0001889   0.0000470  -0.0004321  -0.0000305   0.0000046
   30   0.0000667  -0.0000307   0.0004250  -0.0000292  -0.0000017  -0.0000108
   31  -0.0000313  -0.0002459  -0.0001779  -0.0000644   0.0000158   0.0000037
   32   0.0000389   0.0000996   0.0001846   0.0001958   0.0000235  -0.0000094
   33  -0.0000122  -0.0000012   0.0003667   0.0000012  -0.0000002  -0.0000044
   34   0.0022274   0.0000134   0.0002157  -0.0020600  -0.0000006  -0.0000119
   35  -0.0000073  -0.0088103   0.0039296  -0.0000198  -0.0005940  -0.0001501
   36   0.0002512   0.0042140  -0.0765920  -0.0000211  -0.0001843   0.0022349
   37  -0.0308781  -0.0051315   0.0831392   0.0030609   0.0001027  -0.0015075
   38  -0.0016398   0.0087676  -0.0017062  -0.0003609   0.0046173   0.0005205
   39   0.0251972  -0.0017464   0.0363242   0.0050096   0.0005488  -0.0039493
   40  -0.0040490   0.0000482  -0.0010481  -0.0013981  -0.0000570   0.0008773
   41   0.0000283   0.0072237   0.0003132   0.0000094   0.0000629   0.0000004
   42  -0.0007419   0.0003412   0.0017395  -0.0002265   0.0000008   0.0000643
   43  -0.1512675  -0.0034552   0.0496711  -0.0386099  -0.0017622   0.0271061
   44  -0.0072829  -0.0666397   0.0136581  -0.0001289   0.0044759   0.0001624
   45   0.1149262   0.0137810  -0.2840167   0.0003707   0.0000572   0.0034460
   46   0.0093598  -0.0009078   0.0151503   0.0011353  -0.0000486   0.0004284
   47   0.0010066   0.0027285   0.0012893   0.0000214  -0.0025996  -0.0002732
   48  -0.0161195   0.0012597  -0.0189352  -0.0004771  -0.0002743   0.0009456
   49   0.4993053   0.0010702  -0.0006493  -0.1495982  -0.0004280  -0.0004328
   50   0.0010702   0.1278256  -0.0318390  -0.0004138  -0.0228997   0.0010366
   51  -0.0006493  -0.0318390   0.6482261  -0.0003978   0.0010821  -0.0400319
   52  -0.1495982  -0.0004138  -0.0003978   0.2229610   0.0006770   0.0006469
   53  -0.0004280  -0.0228997   0.0010821   0.0006770   0.0111436  -0.0014771
   54  -0.0004328   0.0010366  -0.0400319   0.0006469  -0.0014771   0.0367337
   55  -0.1502566   0.0029114  -0.0486189  -0.0383510   0.0014922  -0.0273574
   56   0.0067632  -0.0665812   0.0130652  -0.0001266   0.0044660   0.0000214
   57  -0.1138199   0.0130660  -0.2845602  -0.0006522   0.0000624   0.0032584
   58   0.0093307   0.0009097  -0.0149659   0.0011463   0.0000678  -0.0004180
   59  -0.0009622   0.0027245   0.0012832   0.0000002  -0.0025970  -0.0002802
   60   0.0162974   0.0013203  -0.0189608   0.0004767  -0.0002638   0.0009682
   61  -0.0301260   0.0050294  -0.0835162   0.0030820  -0.0000831   0.0015565
   62   0.0015202   0.0087680  -0.0019629   0.0003385   0.0046173   0.0005168
   63  -0.0256095  -0.0018079   0.0356071  -0.0049471   0.0005030  -0.0039738
   64  -0.0040585  -0.0000676   0.0010068  -0.0013912   0.0000435  -0.0008870
   65  -0.0000576   0.0072210   0.0003779  -0.0000071   0.0000628   0.0000013
   66   0.0007050   0.0003390   0.0017531   0.0002175   0.0000043   0.0000607
           55          56          57          58          59          60
    1   0.0020341  -0.0001490   0.0025153  -0.0002269   0.0000291  -0.0001367
    2  -0.0002145   0.0066284   0.0006749  -0.0000831   0.0001947   0.0000058
    3   0.0030812   0.0006087  -0.0038001   0.0011542   0.0000128   0.0001634
    4  -0.0006680   0.0010538   0.0003894  -0.0002432   0.0000583   0.0000006
    5   0.0005205  -0.0002746  -0.0005801   0.0002755   0.0001516  -0.0000256
    6  -0.0003397  -0.0001946  -0.0000044  -0.0000067   0.0000908  -0.0000112
    7   0.0002102   0.0000677  -0.0002187   0.0000668   0.0000170   0.0000120
    8  -0.0001354   0.0000428   0.0002358  -0.0001121  -0.0001502  -0.0000021
    9  -0.0003769   0.0000803  -0.0002483   0.0000222  -0.0000174  -0.0000010
   10   0.0000226  -0.0000044  -0.0000519   0.0000519  -0.0000208  -0.0000007
   11   0.0000838   0.0002170   0.0000053   0.0000261   0.0000244  -0.0000004
   12  -0.0000774   0.0000944   0.0002082  -0.0000751   0.0000247  -0.0000245
   13  -0.0001226   0.0001563  -0.0000178  -0.0000503  -0.0000027   0.0000078
   14  -0.0001319   0.0000639  -0.0000031  -0.0000545  -0.0000123   0.0000051
   15   0.0000352   0.0000133   0.0000201  -0.0000012  -0.0000093   0.0000026
   16  -0.0000957  -0.0000306   0.0001716  -0.0000755  -0.0000051  -0.0000092
   17  -0.0000223   0.0000673  -0.0000184  -0.0000003  -0.0000434  -0.0000017
   18   0.0000407   0.0000498  -0.0000442   0.0000244  -0.0000073   0.0000106
   19   0.0000105   0.0000047  -0.0000142   0.0000037   0.0000000   0.0000002
   20   0.0000017   0.0000011  -0.0000008   0.0000001  -0.0000012  -0.0000001
   21   0.0000005  -0.0000058   0.0000176  -0.0000010   0.0000001  -0.0000004
   22   0.0000741   0.0000216  -0.0000047   0.0000550   0.0000327   0.0000009
   23  -0.0000633   0.0001771   0.0000540  -0.0000299   0.0000198   0.0000011
   24  -0.0001179  -0.0002488   0.0001297  -0.0000719  -0.0000083  -0.0000261
   25  -0.0001039  -0.0001440  -0.0000355  -0.0000480   0.0000027   0.0000091
   26   0.0001486   0.0000644   0.0000125   0.0000563  -0.0000107  -0.0000072
   27   0.0000429  -0.0000043   0.0000233  -0.0000009   0.0000058   0.0000029
   28  -0.0008383  -0.0010910   0.0000954  -0.0002234  -0.0000672  -0.0000040
   29  -0.0006225  -0.0004151   0.0005406  -0.0002793   0.0001556   0.0000452
   30  -0.0004682   0.0002447   0.0000039  -0.0000098  -0.0000983  -0.0000175
   31   0.0005547   0.0000516  -0.0001055   0.0000754  -0.0000218   0.0000130
   32  -0.0001679   0.0000923  -0.0004249   0.0001153  -0.0001450  -0.0000203
   33  -0.0003664  -0.0001061  -0.0002827   0.0000208   0.0000150   0.0000010
   34  -0.0287647  -0.0017423   0.0275678  -0.0048761   0.0000358  -0.0010964
   35  -0.0044695   0.0086723  -0.0016301   0.0000820   0.0070626   0.0003175
   36   0.0766562  -0.0014032   0.0346958  -0.0010702   0.0003124   0.0018719
   37  -0.0499346   0.0017413  -0.0295342  -0.0007309   0.0000476  -0.0008886
   38   0.0018594  -0.0061729   0.0007671   0.0000549  -0.0010238  -0.0000699
   39  -0.0300663   0.0007889  -0.0191920  -0.0007642  -0.0000679   0.0002489
   40  -0.0007271   0.0000391  -0.0006812   0.0000406  -0.0000006   0.0000700
   41   0.0000726  -0.0008790  -0.0000647  -0.0000039  -0.0007671  -0.0000460
   42  -0.0007482  -0.0000827   0.0003236   0.0000811  -0.0000468  -0.0000258
   43   0.0611894  -0.0013746   0.0233158  -0.0012499   0.0002154  -0.0038718
   44   0.0014394   0.0099682   0.0039282   0.0001679   0.0056668   0.0005025
   45  -0.0225895   0.0039236  -0.0542085  -0.0032367   0.0005109  -0.0029603
   46  -0.0012953  -0.0002018   0.0032444   0.0005850  -0.0000416   0.0007544
   47  -0.0002310   0.0056673   0.0005533   0.0000471   0.0002579   0.0000692
   48   0.0038796   0.0005253  -0.0029074  -0.0007440   0.0000635  -0.0008653
   49  -0.1502566   0.0067632  -0.1138199   0.0093307  -0.0009622   0.0162974
   50   0.0029114  -0.0665812   0.0130660   0.0009097   0.0027245   0.0013203
   51  -0.0486189   0.0130652  -0.2845602  -0.0149659   0.0012832  -0.0189608
   52  -0.0383510  -0.0001266  -0.0006522   0.0011463   0.0000002   0.0004767
   53   0.0014922   0.0044660   0.0000624   0.0000678  -0.0025970  -0.0002638
   54  -0.0273574   0.0000214   0.0032584  -0.0004180  -0.0002802   0.0009682
   55   0.6820099   0.0033079  -0.0440376  -0.1288318  -0.0075608   0.1226516
   56   0.0033079   0.1326721  -0.0353980  -0.0076757  -0.0361787   0.0141422
   57  -0.0440376  -0.0353980   0.7190351   0.1251143   0.0141342  -0.2686941
   58  -0.1288318  -0.0076757   0.1251143   0.1349990   0.0081087  -0.1322979
   59  -0.0075608  -0.0361787   0.0141342   0.0081087   0.0254116  -0.0155903
   60   0.1226516   0.0141422  -0.2686941  -0.1322979  -0.0155903   0.2829884
   61  -0.3346254  -0.0023855   0.0352148  -0.0108163   0.0001318  -0.0022731
   62   0.0019644  -0.0619892   0.0040882  -0.0016769   0.0034817  -0.0000702
   63  -0.0335482   0.0038953  -0.1274984   0.0275177  -0.0000109   0.0046342
   64  -0.0114932   0.0017178  -0.0284542   0.0010180   0.0000034   0.0002845
   65  -0.0001843   0.0036902  -0.0000019   0.0000043  -0.0042217  -0.0003115
   66   0.0023268  -0.0000088   0.0037274  -0.0002713  -0.0003167   0.0006951
           61          62          63          64          65          66
    1  -0.0252691  -0.0008675   0.0062285   0.0010019   0.0001432  -0.0013478
    2  -0.0017392   0.0031523  -0.0001820  -0.0000775  -0.0036508  -0.0002095
    3   0.0272791  -0.0002517   0.0053714   0.0003397  -0.0002789   0.0007712
    4  -0.0007938   0.0001353  -0.0023159   0.0001978  -0.0006131   0.0003449
    5   0.0032911  -0.0011649  -0.0007030  -0.0003352   0.0004887   0.0002018
    6   0.0007177  -0.0008478  -0.0004625   0.0000079   0.0000505   0.0000762
    7   0.0005882  -0.0012930  -0.0003094  -0.0001076   0.0000946   0.0000673
    8  -0.0008682  -0.0002760  -0.0004356   0.0001137  -0.0002001   0.0000472
    9   0.0008794   0.0004746   0.0000399   0.0000925   0.0000562  -0.0000337
   10   0.0000079   0.0001728   0.0003437  -0.0001020  -0.0000775   0.0000658
   11   0.0001069  -0.0000349   0.0000626  -0.0000783  -0.0001111   0.0001625
   12  -0.0010111  -0.0002618  -0.0002424  -0.0000115  -0.0000582  -0.0000747
   13  -0.0001859  -0.0001137  -0.0003157   0.0000336  -0.0000709  -0.0000247
   14  -0.0002108   0.0000428  -0.0002312   0.0000511  -0.0000892  -0.0000560
   15  -0.0000697   0.0000561   0.0000258  -0.0000023   0.0000047  -0.0000031
   16  -0.0003492   0.0001016  -0.0005178   0.0000513   0.0000056  -0.0000342
   17   0.0000115   0.0001637   0.0000066   0.0000173  -0.0000544  -0.0000216
   18   0.0002305  -0.0000350   0.0000391   0.0000048   0.0000039   0.0000021
   19   0.0000316  -0.0000058   0.0000134  -0.0000071  -0.0000018   0.0000022
   20   0.0000005   0.0000040   0.0000017   0.0000005  -0.0000104  -0.0000024
   21  -0.0000695   0.0000096  -0.0000225   0.0000041   0.0000019   0.0000022
   22  -0.0000099  -0.0003753   0.0003227  -0.0001538   0.0000700   0.0001221
   23  -0.0002038  -0.0000082  -0.0000786   0.0000620  -0.0000971  -0.0001722
   24  -0.0009218   0.0003315  -0.0002368  -0.0000224   0.0000753  -0.0000622
   25  -0.0001743   0.0001418  -0.0002895   0.0000352   0.0000621  -0.0000169
   26   0.0001922   0.0000259   0.0002494  -0.0000512  -0.0000912   0.0000396
   27  -0.0000736  -0.0000752   0.0000258  -0.0000008  -0.0000049  -0.0000038
   28  -0.0003478   0.0002607  -0.0023227   0.0002499   0.0006672   0.0004367
   29  -0.0030964  -0.0015388   0.0004697   0.0003342   0.0006182  -0.0000351
   30   0.0008754   0.0009563  -0.0004356   0.0000101  -0.0000971   0.0000944
   31   0.0002095   0.0016280  -0.0000183  -0.0001267  -0.0001898  -0.0000112
   32   0.0012599  -0.0007220   0.0003425  -0.0000687  -0.0001625  -0.0001235
   33   0.0009007  -0.0005995   0.0000315   0.0001167   0.0000208   0.0000123
   34  -0.1670047  -0.0065601   0.1129300   0.0105449   0.0006507  -0.0148957
   35  -0.0034287  -0.0639872   0.0126912  -0.0009729   0.0034793   0.0013303
   36   0.0496459   0.0123427  -0.2663540   0.0146548   0.0013506  -0.0179825
   37   0.0633684   0.0015021  -0.0237811  -0.0011238  -0.0002429   0.0038856
   38  -0.0013499   0.0102787   0.0043232  -0.0001982   0.0061085   0.0005845
   39   0.0245367   0.0044662  -0.0611616   0.0033385   0.0005423  -0.0031174
   40  -0.0010774   0.0001905  -0.0033221   0.0005639   0.0000469  -0.0007917
   41   0.0002040   0.0060983   0.0006066  -0.0000552   0.0002603   0.0000734
   42  -0.0038771   0.0005961  -0.0031581   0.0008021   0.0000691  -0.0009441
   43  -0.0502683  -0.0019800   0.0298954  -0.0007377  -0.0000056   0.0007427
   44  -0.0018459  -0.0061757   0.0008026  -0.0000384  -0.0008744  -0.0000805
   45   0.0293559   0.0008243  -0.0187904   0.0006742  -0.0000862   0.0003334
   46  -0.0007420  -0.0000561   0.0007585   0.0000417   0.0000084  -0.0000803
   47  -0.0000870  -0.0010235  -0.0000514   0.0000020  -0.0007716  -0.0000467
   48   0.0008763  -0.0000673   0.0002611  -0.0000695  -0.0000475  -0.0000269
   49  -0.0301260   0.0015202  -0.0256095  -0.0040585  -0.0000576   0.0007050
   50   0.0050294   0.0087680  -0.0018079  -0.0000676   0.0072210   0.0003390
   51  -0.0835162  -0.0019629   0.0356071   0.0010068   0.0003779   0.0017531
   52   0.0030820   0.0003385  -0.0049471  -0.0013912  -0.0000071   0.0002175
   53  -0.0000831   0.0046173   0.0005030   0.0000435   0.0000628   0.0000043
   54   0.0015565   0.0005168  -0.0039738  -0.0008870   0.0000013   0.0000607
   55  -0.3346254   0.0019644  -0.0335482  -0.0114932  -0.0001843   0.0023268
   56  -0.0023855  -0.0619892   0.0038953   0.0017178   0.0036902  -0.0000088
   57   0.0352148   0.0040882  -0.1274984  -0.0284542  -0.0000019   0.0037274
   58  -0.0108163  -0.0016769   0.0275177   0.0010180   0.0000043  -0.0002713
   59   0.0001318   0.0034817  -0.0000109   0.0000034  -0.0042217  -0.0003167
   60  -0.0022731  -0.0000702   0.0046342   0.0002845  -0.0003115   0.0006951
   61   0.6796634  -0.0021891   0.0386451  -0.1251616   0.0072620  -0.1189116
   62  -0.0021891   0.1377299  -0.0345117   0.0071623  -0.0374420   0.0140211
   63   0.0386451  -0.0345117   0.7058518  -0.1193580   0.0140627  -0.2695530
   64  -0.1251616   0.0071623  -0.1193580   0.1307251  -0.0075646   0.1274688
   65   0.0072620  -0.0374420   0.0140627  -0.0075646   0.0258473  -0.0157309
   66  -0.1189116   0.0140211  -0.2695530   0.1274688  -0.0157309   0.2842730
 **********************************************************************
 **                                                                  **
 **                       VIBRATIONAL ANALYSIS                       **
 **                       --------------------                       **
 **                                                                  **
 **        VIBRATIONAL FREQUENCIES (CM**-1) AND NORMAL MODES         **
 **     FORCE CONSTANTS (mDYN/ANGSTROM) AND REDUCED MASSES (AMU)     **
 **                  INFRARED INTENSITIES (KM/MOL)                   **
 **                                                                  **
 **********************************************************************


 Mode:                 1                      2                      3
 Frequency:        28.63                  37.57                  43.92
 Force Cnst:      0.0019                 0.0199                 0.0202
 Red. Mass:       3.9542                23.8731                17.7488
 IR Active:          YES                    YES                    YES
 IR Intens:        0.002                  0.011                  0.001
 Raman Active:       YES                    YES                    YES
               X      Y      Z        X      Y      Z        X      Y      Z
 C         -0.001  0.000  0.001    0.000 -0.188 -0.007    0.000 -0.005  0.199
 C         -0.000  0.000 -0.021   -0.099 -0.126 -0.004   -0.002 -0.003  0.142
 Cl         0.002  0.002 -0.020   -0.224 -0.197 -0.006   -0.002 -0.006  0.335
 C         -0.000 -0.000 -0.029   -0.100 -0.007  0.001   -0.003  0.000 -0.078
 Cl         0.000 -0.000 -0.067   -0.231  0.075  0.003   -0.007  0.003 -0.246
 C         -0.000 -0.000 -0.001    0.001  0.050  0.004   -0.001  0.002 -0.201
 H         -0.000 -0.001 -0.002    0.002  0.141  0.008   -0.002  0.005 -0.388
 C         -0.001 -0.000  0.028    0.102 -0.009  0.003    0.001  0.000 -0.078
 Cl        -0.000 -0.000  0.064    0.233  0.072  0.007    0.003  0.003 -0.246
 C         -0.001  0.000  0.023    0.099 -0.127 -0.003    0.002 -0.003  0.142
 Cl         0.001 -0.001  0.023    0.223 -0.199 -0.004    0.004 -0.006  0.334
 C         -0.001  0.001  0.002   -0.000 -0.242 -0.011    0.000 -0.003  0.155
 C          0.000  0.243  0.016    0.005 -0.178 -0.010    0.105 -0.008  0.091
 H          0.001  0.438  0.029    0.009 -0.233 -0.011    0.191 -0.014  0.141
 C          0.000  0.243  0.015    0.005  0.017 -0.005    0.108 -0.004 -0.036
 H          0.000  0.430  0.026    0.008  0.104 -0.002    0.192 -0.008 -0.086
 C         -0.000 -0.000 -0.000   -0.001  0.144  0.000    0.001  0.004 -0.098
 Cl        -0.000 -0.002 -0.002   -0.002  0.542  0.016    0.002  0.007 -0.271
 C         -0.001 -0.242 -0.014   -0.005  0.010 -0.005   -0.106  0.009 -0.036
 H         -0.002 -0.428 -0.026   -0.009  0.092 -0.002   -0.190  0.016 -0.086
 C         -0.001 -0.242 -0.013   -0.005 -0.184 -0.011   -0.104  0.006  0.092
 H         -0.001 -0.435 -0.026   -0.009 -0.244 -0.012   -0.191  0.010  0.141
 TransDip  -0.001  0.000  0.000    0.000 -0.003 -0.000   -0.000 -0.000 -0.001

 Mode:                 4                      5                      6
 Frequency:        69.54                 117.93                 143.21
 Force Cnst:      0.0854                 0.0957                 0.1130
 Red. Mass:      29.9783                11.6733                 9.3529
 IR Active:          YES                    YES                    YES
 IR Intens:        0.000                  0.369                  0.554
 Raman Active:       YES                    YES                    YES
               X      Y      Z        X      Y      Z        X      Y      Z
 C         -0.001 -0.000  0.001   -0.001  0.006 -0.297    0.000 -0.080 -0.017
 C         -0.000  0.001 -0.093    0.001  0.005 -0.173   -0.013 -0.079 -0.016
 Cl        -0.002  0.005 -0.469    0.005  0.002  0.222   -0.066 -0.114  0.002
 C          0.000 -0.000  0.080    0.002  0.003 -0.159   -0.019 -0.046 -0.018
 Cl         0.003 -0.002  0.442    0.007 -0.001  0.113   -0.086 -0.011  0.012
 C          0.000 -0.000  0.000   -0.000  0.002 -0.225   -0.000 -0.034 -0.025
 H          0.000 -0.000 -0.001   -0.000  0.000 -0.203   -0.000 -0.017 -0.023
 C         -0.000  0.000 -0.080   -0.002  0.003 -0.158    0.019 -0.046 -0.018
 Cl        -0.002  0.003 -0.443   -0.004 -0.001  0.113    0.084 -0.014  0.011
 C          0.000 -0.001  0.094   -0.001  0.005 -0.173    0.012 -0.079 -0.016
 Cl         0.003 -0.005  0.470   -0.001  0.002  0.223    0.061 -0.112  0.003
 C         -0.001 -0.001  0.001   -0.001  0.003 -0.291    0.001  0.068 -0.004
 C         -0.000  0.088  0.006   -0.091 -0.003 -0.241   -0.000  0.240  0.007
 H          0.000  0.158  0.011   -0.166 -0.003 -0.285   -0.001  0.233  0.007
 C         -0.000  0.092  0.006   -0.099 -0.009 -0.129   -0.000  0.359  0.016
 H         -0.000  0.163  0.010   -0.174 -0.009 -0.086   -0.002  0.393  0.019
 C         -0.001 -0.000 -0.000   -0.002 -0.009 -0.072    0.002  0.289  0.013
 Cl        -0.001  0.001 -0.001   -0.003  0.002  0.141    0.004 -0.195 -0.010
 C         -0.001 -0.092 -0.005    0.096 -0.012 -0.129    0.004  0.360  0.016
 H         -0.001 -0.164 -0.010    0.170 -0.015 -0.085    0.005  0.396  0.019
 C         -0.001 -0.089 -0.005    0.088 -0.006 -0.241    0.004  0.242  0.008
 H         -0.001 -0.160 -0.009    0.164 -0.009 -0.284    0.005  0.236  0.007
 TransDip  -0.000 -0.000 -0.000   -0.000 -0.001 -0.019    0.000  0.024  0.000

 Mode:                 7                      8                      9
 Frequency:       166.50                 174.69                 201.51
 Force Cnst:      0.2948                 0.1592                 0.7800
 Red. Mass:      18.0489                 8.8525                32.6020
 IR Active:          YES                    YES                    YES
 IR Intens:        0.120                  0.002                  0.006
 Raman Active:       YES                    YES                    YES
               X      Y      Z        X      Y      Z        X      Y      Z
 C          0.082  0.001 -0.002    0.000 -0.002 -0.051   -0.004 -0.001  0.000
 C          0.001  0.005 -0.002    0.001 -0.004  0.085    0.070 -0.040 -0.000
 Cl        -0.211 -0.116 -0.001   -0.005 -0.006  0.045    0.431  0.156 -0.000
 C         -0.013  0.025 -0.003    0.001 -0.004  0.270    0.062 -0.026  0.000
 Cl        -0.226  0.154  0.003   -0.004 -0.001 -0.151   -0.410  0.278  0.004
 C         -0.007  0.000 -0.004    0.002 -0.004  0.462    0.144 -0.001  0.001
 H         -0.005 -0.000 -0.005    0.002 -0.005  0.548    0.146 -0.001  0.001
 C         -0.014 -0.024 -0.002    0.001 -0.004  0.270    0.063  0.024  0.001
 Cl        -0.231 -0.152  0.001    0.001 -0.001 -0.151   -0.410 -0.273 -0.000
 C          0.000 -0.003 -0.001    0.000 -0.004  0.084    0.071  0.038  0.000
 Cl        -0.210  0.119  0.003    0.004 -0.006  0.045    0.426 -0.161 -0.004
 C          0.160 -0.001 -0.003    0.001  0.007 -0.189   -0.021 -0.001  0.000
 C          0.234  0.000 -0.025   -0.036  0.015 -0.172   -0.044 -0.003  0.007
 H          0.275  0.002 -0.000   -0.074  0.016 -0.194   -0.057 -0.006 -0.001
 C          0.253 -0.003 -0.022   -0.049  0.021 -0.116   -0.051 -0.002  0.007
 H          0.220 -0.002 -0.002   -0.085  0.024 -0.096   -0.040 -0.004  0.000
 C          0.299 -0.005 -0.001    0.001  0.017 -0.084   -0.065  0.002  0.000
 Cl         0.340  0.004  0.003   -0.000 -0.013  0.120   -0.079 -0.001 -0.000
 C          0.255 -0.011  0.019    0.050  0.019 -0.116   -0.051  0.006 -0.006
 H          0.223 -0.013 -0.000    0.085  0.021 -0.096   -0.041  0.010  0.000
 C          0.235 -0.008  0.021    0.038  0.014 -0.172   -0.044  0.003 -0.007
 H          0.278 -0.011 -0.005    0.076  0.013 -0.194   -0.057  0.007  0.001
 TransDip   0.011 -0.000 -0.000    0.000  0.002  0.000    0.003  0.000 -0.000

 Mode:                10                     11                     12
 Frequency:       216.87                 260.94                 283.51
 Force Cnst:      0.8835                 0.7896                 0.3268
 Red. Mass:      31.8829                19.6826                 6.9004
 IR Active:          YES                    YES                    YES
 IR Intens:        0.169                  0.233                  1.103
 Raman Active:       YES                    YES                    YES
               X      Y      Z        X      Y      Z        X      Y      Z
 C          0.000  0.090  0.003    0.154 -0.001 -0.003    0.001 -0.001  0.239
 C         -0.026  0.139  0.001    0.231 -0.072 -0.002    0.003 -0.002  0.201
 Cl        -0.471 -0.075  0.001   -0.063 -0.325 -0.003   -0.002 -0.003 -0.042
 C          0.009  0.147 -0.002    0.259  0.012  0.001    0.002 -0.001 -0.009
 Cl         0.448 -0.082 -0.002    0.050  0.222 -0.000   -0.001 -0.000  0.018
 C          0.002  0.115 -0.005    0.307 -0.001  0.003    0.001 -0.001 -0.224
 H          0.002  0.121 -0.007    0.310 -0.002  0.007   -0.000  0.000 -0.453
 C         -0.006  0.147 -0.001    0.258 -0.014 -0.001    0.001 -0.002 -0.009
 Cl        -0.450 -0.079  0.002    0.047 -0.222 -0.001    0.002 -0.003  0.018
 C          0.029  0.140  0.001    0.231  0.070 -0.004    0.001 -0.002  0.201
 Cl         0.474 -0.080 -0.003   -0.062  0.327  0.004    0.002  0.000 -0.042
 C         -0.000  0.032  0.003    0.040 -0.001  0.002    0.001  0.007  0.034
 C         -0.002  0.023  0.003   -0.078 -0.002  0.045    0.115  0.009 -0.045
 H         -0.003  0.034  0.003   -0.151  0.004  0.001    0.223  0.013  0.016
 C         -0.001  0.019  0.003   -0.109  0.002  0.044    0.090  0.009 -0.220
 H         -0.001  0.014  0.003   -0.049  0.009  0.007    0.205  0.013 -0.288
 C         -0.002  0.019  0.003   -0.195  0.000  0.004   -0.001  0.008 -0.255
 Cl        -0.002 -0.003 -0.003   -0.284 -0.001 -0.005   -0.003 -0.010  0.199
 C         -0.001  0.019  0.003   -0.107 -0.001 -0.035   -0.090  0.008 -0.222
 H         -0.000  0.015  0.003   -0.045 -0.006  0.003   -0.203  0.012 -0.289
 C          0.000  0.023  0.003   -0.075  0.002 -0.040   -0.116  0.007 -0.047
 H          0.000  0.035  0.004   -0.147 -0.002  0.002   -0.225  0.010  0.014
 TransDip  -0.000 -0.013 -0.000    0.015  0.000  0.000    0.000  0.002 -0.034

 Mode:                13                     14                     15
 Frequency:       317.06                 336.85                 342.23
 Force Cnst:      1.1862                 0.4888                 0.8586
 Red. Mass:      20.0272                 7.3112                12.4421
 IR Active:          YES                    YES                    YES
 IR Intens:        0.036                  0.879                  0.003
 Raman Active:       YES                    YES                    YES
               X      Y      Z        X      Y      Z        X      Y      Z
 C          0.001  0.046  0.000    0.000 -0.075  0.003    0.003 -0.004  0.000
 C         -0.181  0.130  0.009   -0.015 -0.026 -0.010    0.002  0.001  0.494
 Cl        -0.139  0.321  0.003    0.068 -0.001  0.001   -0.002  0.011 -0.076
 C         -0.184 -0.106  0.005    0.001  0.063 -0.013    0.005  0.007  0.488
 Cl        -0.146 -0.281 -0.001    0.088  0.082  0.003    0.011  0.018 -0.077
 C         -0.000 -0.039 -0.005   -0.000  0.069 -0.005   -0.002  0.004 -0.001
 H          0.001  0.209 -0.008   -0.000  0.050 -0.013   -0.002  0.001 -0.003
 C          0.183 -0.108 -0.005   -0.000  0.062  0.017   -0.001  0.000 -0.487
 Cl         0.144 -0.284 -0.001   -0.086  0.081 -0.001    0.001 -0.006  0.077
 C          0.182  0.127 -0.002    0.015 -0.028  0.021   -0.002 -0.006 -0.492
 Cl         0.141  0.319  0.002   -0.070 -0.002 -0.003   -0.010 -0.015  0.076
 C         -0.000 -0.216 -0.010   -0.000 -0.314 -0.010    0.001 -0.015 -0.001
 C          0.002 -0.157 -0.007    0.007 -0.289 -0.011    0.000 -0.028 -0.001
 H          0.005 -0.241 -0.011    0.013 -0.473 -0.019   -0.000 -0.048 -0.003
 C          0.001  0.102  0.005    0.005  0.140  0.005   -0.000  0.036  0.003
 H          0.004  0.151  0.006    0.012  0.177  0.004    0.000  0.073  0.005
 C         -0.000  0.196  0.009   -0.001  0.337  0.014   -0.001  0.017  0.001
 Cl         0.001 -0.047 -0.001    0.001 -0.071 -0.000   -0.002 -0.003 -0.000
 C         -0.002  0.101  0.005   -0.006  0.141  0.005    0.000 -0.023 -0.002
 H         -0.004  0.148  0.006   -0.013  0.179  0.004    0.001 -0.057 -0.003
 C         -0.002 -0.157 -0.007   -0.007 -0.289 -0.011    0.001 -0.001 -0.000
 H         -0.004 -0.240 -0.011   -0.012 -0.474 -0.019    0.000 -0.000 -0.000
 TransDip  -0.000 -0.006 -0.000   -0.000 -0.030 -0.001    0.001 -0.001 -0.000

 Mode:                16                     17                     18
 Frequency:       349.48                 369.01                 413.23
 Force Cnst:      2.1746                 0.3809                 0.2953
 Red. Mass:      30.2191                 4.7474                 2.9355
 IR Active:          YES                    YES                    YES
 IR Intens:        0.002                  1.172                  0.013
 Raman Active:       YES                    YES                    YES
               X      Y      Z        X      Y      Z        X      Y      Z
 C         -0.095 -0.000 -0.000    0.001  0.002  0.079   -0.001 -0.000 -0.000
 C          0.012 -0.198  0.033    0.004 -0.001  0.235    0.000 -0.000  0.012
 Cl         0.192 -0.380 -0.010   -0.000 -0.002 -0.025   -0.000 -0.000 -0.002
 C         -0.047 -0.201  0.035    0.002 -0.002  0.081    0.000 -0.000  0.012
 Cl        -0.215 -0.409 -0.006   -0.002 -0.001 -0.001    0.000  0.000 -0.001
 C          0.089  0.000 -0.000   -0.001 -0.001 -0.206    0.001  0.000 -0.001
 H          0.082  0.001  0.001   -0.002 -0.002 -0.541    0.001  0.000 -0.002
 C         -0.045  0.203 -0.036   -0.002 -0.001  0.083    0.000  0.000 -0.011
 Cl        -0.212  0.412  0.009    0.001  0.001 -0.001    0.000 -0.000  0.001
 C          0.015  0.198 -0.037   -0.001 -0.001  0.237    0.000  0.000 -0.011
 Cl         0.194  0.379  0.008    0.000 -0.001 -0.025   -0.000  0.000  0.002
 C         -0.057 -0.004  0.001    0.001  0.008 -0.175   -0.001  0.000 -0.001
 C         -0.016 -0.005 -0.017   -0.105  0.003 -0.127   -0.001  0.208  0.012
 H          0.011 -0.009 -0.000   -0.242  0.003 -0.206   -0.001  0.456  0.027
 C         -0.003  0.005 -0.018   -0.106 -0.002  0.092   -0.000 -0.209 -0.012
 H         -0.031  0.008 -0.002   -0.245 -0.006  0.173   -0.001 -0.450 -0.026
 C          0.036  0.005 -0.001   -0.001 -0.003  0.149   -0.000  0.001  0.001
 Cl         0.086 -0.001  0.001   -0.001  0.003 -0.073    0.000 -0.000 -0.000
 C         -0.006 -0.002  0.016    0.105 -0.005  0.092   -0.000  0.209  0.013
 H         -0.036 -0.004 -0.002    0.244 -0.012  0.174   -0.001  0.448  0.028
 C         -0.019 -0.005  0.018    0.106  0.005 -0.126    0.000 -0.208 -0.013
 H          0.006 -0.007  0.003    0.243  0.008 -0.204    0.002 -0.458 -0.029
 TransDip  -0.001 -0.000  0.000    0.000  0.001 -0.035   -0.004 -0.000 -0.000

 Mode:                19                     20                     21
 Frequency:       452.17                 501.44                 545.09
 Force Cnst:      1.5217                 0.5419                 1.8445
 Red. Mass:      12.6316                 3.6579                10.5364
 IR Active:          YES                    YES                    YES
 IR Intens:       26.111                  7.099                  1.759
 Raman Active:       YES                    YES                    YES
               X      Y      Z        X      Y      Z        X      Y      Z
 C         -0.217  0.001  0.001   -0.000  0.123  0.010    0.091  0.001 -0.004
 C         -0.082 -0.054  0.003    0.093  0.050 -0.003    0.190 -0.008 -0.001
 Cl         0.061 -0.087 -0.001   -0.028 -0.015  0.000   -0.114  0.130  0.002
 C         -0.050  0.023  0.001    0.090 -0.043 -0.007    0.256 -0.100 -0.001
 Cl         0.095  0.124  0.000   -0.032 -0.000  0.000   -0.073 -0.093 -0.000
 C         -0.063  0.000 -0.001   -0.001 -0.100  0.006    0.459 -0.005 -0.004
 H         -0.062  0.001 -0.004   -0.002 -0.203  0.021    0.464 -0.007 -0.010
 C         -0.050 -0.022  0.002   -0.091 -0.042 -0.007    0.253  0.096  0.004
 Cl         0.093 -0.125 -0.001    0.033 -0.001  0.000   -0.072  0.094  0.001
 C         -0.081  0.055  0.002   -0.093  0.051 -0.002    0.187  0.007 -0.001
 Cl         0.062  0.086  0.000    0.029 -0.014 -0.000   -0.114 -0.129 -0.001
 C         -0.308  0.001 -0.001    0.000  0.260  0.015   -0.052  0.001  0.001
 C         -0.269  0.002 -0.058   -0.000 -0.071 -0.006   -0.148 -0.001  0.016
 H         -0.215  0.001 -0.026   -0.002 -0.418 -0.028   -0.196  0.001 -0.012
 C         -0.225  0.004 -0.070    0.000 -0.064 -0.005   -0.146 -0.001  0.001
 H         -0.365 -0.000  0.013    0.000 -0.433 -0.027   -0.175 -0.002  0.018
 C         -0.014 -0.001  0.000   -0.001  0.271  0.016   -0.085  0.001 -0.001
 Cl         0.361  0.001  0.001   -0.000 -0.017 -0.001    0.138  0.000  0.001
 C         -0.226 -0.006  0.069    0.000 -0.065 -0.005   -0.147 -0.001 -0.002
 H         -0.364 -0.003 -0.014    0.002 -0.433 -0.026   -0.178 -0.002 -0.020
 C         -0.270 -0.001  0.056    0.001 -0.070 -0.006   -0.149  0.001 -0.014
 H         -0.216  0.003  0.024    0.003 -0.417 -0.028   -0.198 -0.001  0.014
 TransDip  -0.164  0.000 -0.000   -0.000 -0.085 -0.005    0.042 -0.001 -0.001

 Mode:                22                     23                     24
 Frequency:       577.61                 581.19                 591.24
 Force Cnst:      0.9126                 0.9813                 2.4894
 Red. Mass:       4.6426                 4.9310                12.0873
 IR Active:          YES                    YES                    YES
 IR Intens:        1.152                  2.171                  0.006
 Raman Active:       YES                    YES                    YES
               X      Y      Z        X      Y      Z        X      Y      Z
 C          0.001 -0.009  0.305   -0.000 -0.068 -0.026    0.000  0.000 -0.001
 C         -0.012 -0.002  0.056   -0.134 -0.010 -0.002    0.003 -0.004  0.496
 Cl         0.005 -0.004  0.001    0.057 -0.051 -0.001   -0.001  0.001 -0.032
 C         -0.018  0.014 -0.275   -0.182  0.148  0.023   -0.001  0.000 -0.501
 Cl         0.001 -0.006  0.011    0.008 -0.066 -0.001    0.000  0.001  0.033
 C          0.003  0.025  0.186    0.003  0.281 -0.014   -0.002 -0.004 -0.000
 H          0.005  0.048  0.762    0.004  0.544 -0.063   -0.002 -0.007 -0.001
 C          0.018  0.015 -0.274    0.185  0.146  0.026   -0.001 -0.005  0.502
 Cl        -0.001 -0.006  0.011   -0.009 -0.066 -0.001   -0.000  0.001 -0.033
 C          0.014 -0.002  0.055    0.135 -0.011 -0.007   -0.003  0.003 -0.496
 Cl        -0.006 -0.005  0.001   -0.058 -0.051 -0.000    0.001  0.001  0.032
 C          0.000  0.008 -0.080    0.000  0.159  0.015   -0.001 -0.001  0.000
 C          0.021  0.009 -0.118   -0.003  0.048  0.010    0.000 -0.001  0.000
 H         -0.055  0.008 -0.163    0.001 -0.191 -0.002    0.002  0.017  0.002
 C          0.007 -0.004  0.044   -0.002 -0.069 -0.009    0.000  0.000 -0.001
 H         -0.077 -0.015  0.091    0.004 -0.395 -0.031    0.000  0.015  0.000
 C         -0.001  0.001  0.059   -0.000  0.143  0.004    0.001 -0.001 -0.000
 Cl         0.001 -0.000 -0.002    0.000 -0.003 -0.000   -0.001  0.000 -0.000
 C         -0.010 -0.004  0.043    0.002 -0.070 -0.008    0.001  0.001  0.000
 H          0.073 -0.015  0.091   -0.002 -0.395 -0.031    0.000 -0.008 -0.001
 C         -0.023  0.008 -0.118    0.003  0.049  0.010    0.001 -0.001  0.001
 H          0.054  0.006 -0.163   -0.001 -0.190 -0.002    0.001 -0.014 -0.000
 TransDip   0.001  0.010  0.033    0.001  0.047 -0.007   -0.002 -0.000  0.000

 Mode:                25                     26                     27
 Frequency:       645.61                 673.74                 710.89
 Force Cnst:      1.7118                 1.8278                 2.3976
 Red. Mass:       6.9707                 6.8343                 8.0524
 IR Active:          YES                    YES                    YES
 IR Intens:        0.136                 88.652                  3.803
 Raman Active:       YES                    YES                    YES
               X      Y      Z        X      Y      Z        X      Y      Z
 C          0.000 -0.008 -0.026    0.002  0.310  0.007   -0.267  0.002  0.001
 C         -0.002 -0.005 -0.093    0.103  0.244 -0.007   -0.061 -0.111 -0.001
 Cl        -0.001  0.003  0.003    0.034 -0.103 -0.001   -0.016  0.020  0.000
 C         -0.000 -0.004  0.107    0.055  0.149  0.008    0.029 -0.106 -0.000
 Cl         0.001  0.002 -0.003   -0.055 -0.088 -0.000    0.022  0.021  0.000
 C         -0.001 -0.004 -0.061    0.000  0.132 -0.004    0.250 -0.001 -0.001
 H         -0.002 -0.004 -0.254    0.000  0.128 -0.016    0.254 -0.001 -0.001
 C          0.001 -0.004  0.107   -0.054  0.150  0.010    0.030  0.106  0.000
 Cl        -0.001  0.002 -0.003    0.054 -0.089 -0.001    0.022 -0.022 -0.000
 C          0.001 -0.005 -0.094   -0.101  0.245 -0.008   -0.060  0.112  0.001
 Cl         0.001  0.003  0.003   -0.035 -0.102 -0.000   -0.016 -0.020 -0.000
 C          0.000  0.007 -0.111    0.001  0.005 -0.001   -0.266  0.000 -0.001
 C          0.278  0.017 -0.199    0.007 -0.137 -0.009    0.076  0.012 -0.245
 H          0.182  0.013 -0.255    0.006  0.034  0.000    0.360  0.010 -0.083
 C          0.277 -0.016  0.202    0.008  0.104  0.012    0.080  0.014 -0.225
 H          0.171 -0.036  0.262    0.007  0.522  0.037   -0.133  0.013 -0.103
 C         -0.000 -0.001  0.119   -0.000 -0.162 -0.008    0.286 -0.000  0.001
 Cl        -0.000 -0.002  0.026    0.000  0.001  0.001   -0.117 -0.000 -0.000
 C         -0.277 -0.017  0.200   -0.009  0.105  0.011    0.079 -0.012  0.225
 H         -0.172 -0.038  0.261   -0.009  0.520  0.035   -0.133 -0.009  0.103
 C         -0.276  0.017 -0.201   -0.008 -0.137 -0.010    0.074 -0.013  0.245
 H         -0.179  0.014 -0.256   -0.008  0.033 -0.000    0.360 -0.013  0.085
 TransDip  -0.000 -0.010  0.007    0.001  0.301  0.006    0.062  0.001  0.000

 Mode:                28                     29                     30
 Frequency:       748.57                 756.12                 831.80
 Force Cnst:      3.3079                 1.1661                 2.6099
 Red. Mass:      10.0192                 3.4618                 6.4023
 IR Active:          YES                    YES                    YES
 IR Intens:        0.348                 24.212                 38.831
 Raman Active:       YES                    YES                    YES
               X      Y      Z        X      Y      Z        X      Y      Z
 C          0.000 -0.022  0.623   -0.001 -0.081 -0.032    0.263 -0.002  0.001
 C         -0.012 -0.016 -0.373   -0.034 -0.078  0.017    0.150  0.134 -0.002
 Cl        -0.001  0.005  0.013   -0.006  0.020 -0.001    0.005 -0.011  0.000
 C         -0.008 -0.010  0.208   -0.036 -0.025 -0.009    0.067  0.162  0.001
 Cl         0.003  0.004 -0.002    0.012  0.014  0.000   -0.032 -0.034  0.000
 C          0.001 -0.002 -0.119    0.001 -0.001  0.005   -0.248  0.002  0.001
 H          0.000  0.009 -0.282    0.001  0.041  0.011   -0.251  0.001  0.002
 C          0.010 -0.009  0.208    0.036 -0.025 -0.009    0.064 -0.161 -0.001
 Cl        -0.003  0.004 -0.002   -0.012  0.014  0.000   -0.032  0.034  0.000
 C          0.008 -0.015 -0.374    0.033 -0.078  0.017    0.148 -0.136 -0.001
 Cl         0.001  0.004  0.013    0.007  0.020 -0.001    0.005  0.011 -0.000
 C          0.001  0.035  0.007    0.001  0.271  0.016   -0.013  0.000  0.000
 C         -0.080 -0.013 -0.045    0.004 -0.093 -0.005   -0.038 -0.020 -0.173
 H         -0.117 -0.057 -0.070    0.003 -0.607 -0.037    0.053  0.207 -0.117
 C         -0.107  0.021 -0.048    0.005  0.149  0.012   -0.101 -0.019 -0.220
 H         -0.165  0.036 -0.016    0.008  0.142  0.010   -0.330  0.222 -0.080
 C         -0.001 -0.030  0.010    0.000 -0.236 -0.015    0.142 -0.001  0.000
 Cl         0.000  0.001 -0.009    0.000  0.007  0.001   -0.023  0.000 -0.000
 C          0.107  0.022 -0.049   -0.006  0.149  0.011   -0.102  0.021  0.219
 H          0.166  0.034 -0.016   -0.007  0.142  0.009   -0.328 -0.232  0.078
 C          0.080 -0.013 -0.046   -0.004 -0.093 -0.006   -0.039  0.021  0.173
 H          0.115 -0.061 -0.071   -0.004 -0.606 -0.037    0.053 -0.221  0.117
 TransDip   0.000 -0.016 -0.010   -0.003 -0.158 -0.005    0.200 -0.001  0.000

 Mode:                31                     32                     33
 Frequency:       833.74                 842.84                 862.95
 Force Cnst:      0.5279                 0.7114                 5.3041
 Red. Mass:       1.2891                 1.6997                12.0891
 IR Active:          YES                    YES                    YES
 IR Intens:        1.390                 15.353                  0.797
 Raman Active:       YES                    YES                    YES
               X      Y      Z        X      Y      Z        X      Y      Z
 C         -0.022 -0.001 -0.001    0.001 -0.029 -0.006   -0.002 -0.244  0.002
 C         -0.013 -0.013 -0.001   -0.010 -0.047  0.001    0.280 -0.302 -0.005
 Cl        -0.000  0.001  0.000   -0.003  0.008  0.000   -0.040  0.083  0.001
 C         -0.007 -0.014  0.000   -0.016 -0.006 -0.001    0.296  0.349  0.002
 Cl         0.003  0.003  0.000    0.004  0.003  0.000   -0.051 -0.095 -0.000
 C          0.021  0.000  0.000   -0.001  0.012  0.001    0.002  0.251 -0.002
 H          0.021  0.001 -0.000   -0.001  0.040 -0.007   -0.000 -0.241  0.017
 C         -0.005  0.013 -0.001    0.017 -0.008 -0.001   -0.293  0.353  0.005
 Cl         0.003 -0.003 -0.000   -0.004  0.003  0.000    0.050 -0.095 -0.001
 C         -0.012  0.010  0.002    0.012 -0.049  0.001   -0.285 -0.298 -0.003
 Cl        -0.000 -0.001 -0.000    0.003  0.008  0.000    0.041  0.082  0.001
 C          0.001  0.005  0.001    0.000  0.152  0.009   -0.000 -0.034 -0.002
 C          0.003 -0.074  0.011   -0.000 -0.080 -0.007   -0.001  0.014  0.002
 H         -0.003  0.479  0.042    0.001  0.383  0.022    0.000 -0.031 -0.000
 C          0.009 -0.081  0.014   -0.000 -0.073 -0.006   -0.001  0.004  0.001
 H          0.029  0.533  0.040   -0.003  0.529  0.032   -0.000 -0.085 -0.005
 C         -0.013  0.003  0.000    0.001  0.083  0.006   -0.001 -0.005 -0.000
 Cl         0.002 -0.000 -0.000   -0.000 -0.007 -0.000    0.000  0.001 -0.000
 C          0.008  0.075 -0.015   -0.001 -0.079 -0.003    0.002  0.005 -0.001
 H          0.031 -0.495 -0.037   -0.003  0.569  0.035    0.004 -0.088 -0.006
 C          0.003  0.069 -0.012   -0.000 -0.087 -0.005    0.001  0.015  0.000
 H         -0.003 -0.456 -0.041   -0.001  0.425  0.027   -0.000 -0.034 -0.002
 TransDip  -0.038  0.004  0.000    0.000  0.125  0.012   -0.000  0.029 -0.002

 Mode:                34                     35                     36
 Frequency:       876.07                 965.07                 976.33
 Force Cnst:      0.6224                 0.7586                 0.7651
 Red. Mass:       1.3764                 1.3824                 1.3622
 IR Active:          YES                    YES                    YES
 IR Intens:       15.987                  1.572                  0.002
 Raman Active:       YES                    YES                    YES
               X      Y      Z        X      Y      Z        X      Y      Z
 C         -0.000  0.000 -0.014   -0.000  0.001 -0.001    0.000  0.000  0.000
 C         -0.001  0.000  0.010   -0.003 -0.013  0.000   -0.000  0.000  0.000
 Cl         0.000 -0.000 -0.001   -0.000  0.001  0.000   -0.000 -0.000 -0.000
 C         -0.001 -0.001  0.050   -0.006 -0.005 -0.000   -0.000 -0.000 -0.000
 Cl         0.000  0.000 -0.004    0.001  0.001  0.000    0.000  0.000 -0.000
 C         -0.001  0.000 -0.167    0.000  0.004  0.000    0.001  0.000  0.000
 H          0.004 -0.003  0.983    0.000  0.022  0.000    0.001  0.000 -0.000
 C          0.001 -0.001  0.050    0.006 -0.005 -0.000   -0.000  0.000  0.000
 Cl        -0.000  0.000 -0.004   -0.001  0.001  0.000    0.000 -0.000  0.000
 C          0.001  0.000  0.010    0.003 -0.013  0.000   -0.000 -0.001 -0.000
 Cl        -0.000 -0.000 -0.001    0.000  0.001  0.000   -0.000  0.000  0.000
 C         -0.000  0.001 -0.001    0.000  0.043  0.003    0.001  0.000 -0.000
 C          0.001 -0.001  0.003    0.000 -0.093 -0.006   -0.000  0.092  0.006
 H          0.003  0.002  0.004    0.002  0.523  0.033   -0.001 -0.505 -0.032
 C          0.002 -0.001  0.001   -0.000  0.085  0.005   -0.000 -0.084 -0.006
 H          0.006  0.003 -0.001   -0.001 -0.474 -0.028   -0.001  0.458  0.026
 C         -0.000  0.000 -0.001    0.000 -0.028 -0.002    0.001 -0.001 -0.000
 Cl         0.000 -0.000  0.000   -0.000  0.002  0.000   -0.000  0.000 -0.000
 C         -0.002 -0.000  0.001    0.000  0.082  0.005   -0.000  0.087  0.006
 H         -0.006  0.003 -0.001    0.003 -0.460 -0.026    0.002 -0.478 -0.026
 C         -0.001 -0.001  0.003   -0.000 -0.090 -0.006   -0.000 -0.095 -0.006
 H         -0.003  0.002  0.004   -0.003  0.501  0.031   -0.003  0.521  0.033
 TransDip   0.000  0.001  0.128    0.000 -0.040  0.001   -0.001 -0.001  0.000

 Mode:                37                     38                     39
 Frequency:      1030.27                1058.78                1099.96
 Force Cnst:      2.6329                 4.6615                 2.2532
 Red. Mass:       4.2100                 7.0576                 3.1609
 IR Active:          YES                    YES                    YES
 IR Intens:       19.794                 87.118                 49.918
 Raman Active:       YES                    YES                    YES
               X      Y      Z        X      Y      Z        X      Y      Z
 C         -0.034  0.000  0.000    0.228 -0.001 -0.001    0.022 -0.000 -0.000
 C          0.042 -0.029 -0.000   -0.171  0.208  0.002   -0.021  0.057  0.000
 Cl        -0.003  0.004  0.000    0.015 -0.024 -0.000    0.003 -0.006 -0.000
 C          0.038  0.046  0.000   -0.177 -0.197 -0.000   -0.007 -0.004 -0.000
 Cl        -0.005 -0.006 -0.000    0.017  0.022 -0.000   -0.000 -0.000 -0.000
 C         -0.056  0.000  0.000    0.238 -0.001 -0.001    0.034 -0.000 -0.000
 H         -0.057  0.000  0.000    0.240 -0.001 -0.001    0.036 -0.000 -0.000
 C          0.038 -0.046 -0.000   -0.175  0.199  0.002   -0.007  0.004  0.000
 Cl        -0.005  0.006  0.000    0.016 -0.022 -0.000   -0.000  0.000  0.000
 C          0.042  0.029  0.000   -0.174 -0.207 -0.001   -0.021 -0.057 -0.000
 Cl        -0.003 -0.004 -0.000    0.015  0.023  0.000    0.003  0.006  0.000
 C         -0.086  0.000 -0.000    0.246 -0.000  0.001   -0.007 -0.000  0.001
 C          0.070  0.016 -0.256    0.051  0.008 -0.149   -0.093 -0.004  0.055
 H         -0.162  0.022 -0.395   -0.165  0.026 -0.293   -0.345  0.007 -0.079
 C          0.047 -0.014  0.219   -0.096  0.004 -0.054    0.027 -0.008  0.120
 H         -0.197 -0.019  0.362   -0.290 -0.006  0.044   -0.373 -0.021  0.374
 C         -0.153 -0.000 -0.000   -0.102 -0.000 -0.000    0.356  0.001  0.002
 Cl         0.015  0.000  0.000    0.017  0.000  0.000   -0.040 -0.000 -0.000
 C          0.049  0.014 -0.219   -0.097 -0.004  0.053    0.030  0.007 -0.122
 H         -0.192  0.015 -0.362   -0.288  0.005 -0.045   -0.356  0.020 -0.371
 C          0.068 -0.016  0.256    0.050 -0.008  0.149   -0.095  0.004 -0.056
 H         -0.167 -0.020  0.396   -0.169 -0.028  0.292   -0.359 -0.008  0.082
 TransDip  -0.142 -0.001 -0.001   -0.299  0.001  0.002    0.226  0.001  0.002

 Mode:                40                     41                     42
 Frequency:      1129.51                1142.49                1187.53
 Force Cnst:      1.0137                 4.8615                 1.2814
 Red. Mass:       1.3485                 6.3214                 1.5422
 IR Active:          YES                    YES                    YES
 IR Intens:        5.505                  9.445                 48.458
 Raman Active:       YES                    YES                    YES
               X      Y      Z        X      Y      Z        X      Y      Z
 C         -0.000 -0.001 -0.017   -0.075  0.000  0.000    0.000  0.052  0.000
 C         -0.000 -0.000  0.002   -0.105  0.352  0.003    0.114 -0.039 -0.001
 Cl        -0.000  0.000 -0.000    0.020 -0.038 -0.000   -0.006  0.007  0.000
 C          0.000  0.000  0.000    0.077  0.163  0.000   -0.023 -0.079 -0.000
 Cl        -0.000  0.000 -0.000   -0.015 -0.023 -0.000    0.004  0.006  0.000
 C         -0.001 -0.001 -0.001    0.173 -0.001 -0.001    0.000  0.045  0.000
 H         -0.001 -0.006  0.004    0.194 -0.002 -0.001    0.005  0.975  0.004
 C         -0.001  0.001  0.000    0.075 -0.163 -0.001    0.022 -0.079 -0.000
 Cl         0.000 -0.000 -0.000   -0.015  0.023  0.000   -0.004  0.006  0.000
 C          0.001  0.003  0.002   -0.108 -0.350 -0.002   -0.115 -0.038  0.000
 Cl        -0.000 -0.000 -0.000    0.021  0.037  0.000    0.006  0.007  0.000
 C          0.001 -0.003  0.051   -0.271  0.001 -0.000   -0.000 -0.022 -0.003
 C          0.076  0.002 -0.031   -0.007 -0.001  0.019    0.001  0.005  0.001
 H          0.446 -0.013  0.173    0.318 -0.014  0.215    0.006 -0.021  0.003
 C         -0.073  0.002 -0.035    0.079 -0.003  0.051   -0.001  0.000  0.000
 H         -0.469 -0.011  0.185    0.304  0.005 -0.074   -0.003 -0.002  0.001
 C         -0.002 -0.003  0.042   -0.072 -0.000  0.000   -0.000 -0.000 -0.000
 Cl         0.000  0.000 -0.003    0.004  0.000 -0.000    0.000 -0.000 -0.000
 C          0.073  0.002 -0.033    0.082  0.003 -0.052    0.001  0.000  0.000
 H          0.471 -0.009  0.193    0.317 -0.004  0.082    0.003 -0.002  0.001
 C         -0.074  0.002 -0.032   -0.010  0.001 -0.019   -0.001  0.005  0.001
 H         -0.445 -0.015  0.170    0.306  0.015 -0.208   -0.006 -0.021  0.002
 TransDip  -0.002 -0.001  0.075   -0.098  0.001  0.001   -0.001 -0.223 -0.002

 Mode:                43                     44                     45
 Frequency:      1202.21                1255.98                1267.10
 Force Cnst:      0.9690                 6.1145                10.8944
 Red. Mass:       1.1379                 6.5787                11.5167
 IR Active:          YES                    YES                    YES
 IR Intens:        0.646                 36.340                  0.104
 Raman Active:       YES                    YES                    YES
               X      Y      Z        X      Y      Z        X      Y      Z
 C          0.001 -0.000 -0.000    0.200 -0.002  0.000    0.002  0.453  0.003
 C          0.000 -0.005 -0.000    0.167  0.090 -0.001   -0.355 -0.218  0.000
 Cl        -0.000  0.000  0.000   -0.008  0.003  0.000    0.000 -0.002 -0.000
 C         -0.000 -0.001  0.000   -0.075 -0.329 -0.001    0.345 -0.157 -0.003
 Cl         0.000  0.000  0.000    0.009  0.026  0.000   -0.001 -0.005  0.000
 C         -0.002 -0.000 -0.000   -0.175  0.001  0.001    0.001  0.337  0.001
 H         -0.002 -0.000  0.000   -0.212 -0.001  0.001    0.001  0.194  0.000
 C         -0.000  0.001  0.000   -0.071  0.330  0.002   -0.346 -0.152  0.001
 Cl         0.000 -0.000 -0.000    0.009 -0.026 -0.000    0.000 -0.005 -0.000
 C          0.000  0.005  0.000    0.165 -0.091 -0.001    0.354 -0.223 -0.002
 Cl        -0.000 -0.000 -0.000   -0.008 -0.003 -0.000   -0.000 -0.002 -0.000
 C         -0.001  0.000  0.000   -0.318  0.001 -0.003   -0.001 -0.031 -0.015
 C          0.049 -0.001  0.028   -0.064  0.001 -0.006    0.003  0.010  0.005
 H          0.444 -0.018  0.254    0.302 -0.017  0.217    0.019 -0.053  0.011
 C         -0.045 -0.002  0.022    0.074 -0.004  0.071   -0.003  0.002  0.005
 H         -0.420 -0.014  0.237    0.295  0.004 -0.045    0.005 -0.002 -0.000
 C         -0.019 -0.000 -0.000    0.006  0.000 -0.001    0.000 -0.001 -0.007
 Cl         0.003  0.000  0.000   -0.004 -0.000 -0.000   -0.000 -0.000  0.000
 C         -0.045  0.002 -0.022    0.077  0.004 -0.069    0.003  0.002  0.004
 H         -0.416  0.012 -0.238    0.294 -0.002  0.046   -0.004 -0.002  0.000
 C          0.049  0.001 -0.028   -0.066 -0.001  0.007   -0.004  0.010  0.005
 H          0.447  0.019 -0.252    0.301  0.018 -0.213   -0.017 -0.053  0.009
 TransDip   0.026 -0.000  0.000   -0.193  0.002  0.001   -0.000  0.010  0.000

 Mode:                46                     47                     48
 Frequency:      1303.14                1323.81                1395.17
 Force Cnst:     11.0319                 1.3196                 8.2656
 Red. Mass:      11.0259                 1.2781                 7.2073
 IR Active:          YES                    YES                    YES
 IR Intens:        0.902                  0.250                 36.989
 Raman Active:       YES                    YES                    YES
               X      Y      Z        X      Y      Z        X      Y      Z
 C         -0.000  0.005 -0.056    0.000 -0.000  0.011    0.444 -0.007 -0.001
 C         -0.004  0.002  0.010    0.001 -0.000 -0.001   -0.072 -0.208 -0.001
 Cl         0.000 -0.000 -0.000   -0.000  0.000  0.000    0.002  0.011  0.000
 C          0.011 -0.006  0.003   -0.002  0.001 -0.000   -0.195  0.198  0.002
 Cl        -0.000 -0.000 -0.000    0.000  0.000  0.000    0.004 -0.007 -0.000
 C         -0.002  0.006 -0.002    0.000 -0.001  0.000    0.218 -0.003 -0.001
 H         -0.002  0.036  0.010    0.000 -0.006 -0.002    0.251  0.016 -0.001
 C         -0.011 -0.002  0.003    0.002  0.000 -0.000   -0.205 -0.196 -0.000
 Cl         0.000 -0.000 -0.000   -0.000  0.000  0.000    0.005  0.007  0.000
 C          0.007 -0.001  0.010   -0.001 -0.000 -0.001   -0.065  0.214  0.002
 Cl        -0.000  0.000 -0.000    0.000  0.000  0.000    0.002 -0.011 -0.000
 C         -0.003 -0.036  0.528    0.000  0.005 -0.079   -0.184  0.002  0.001
 C         -0.235  0.014 -0.228   -0.034  0.001 -0.021   -0.081  0.003 -0.045
 H         -0.090  0.006 -0.157    0.437 -0.016  0.248    0.290 -0.013  0.173
 C          0.247  0.015 -0.222   -0.029 -0.000  0.003    0.022 -0.004  0.062
 H         -0.093 -0.001 -0.040    0.413  0.015 -0.253    0.258  0.004 -0.063
 C         -0.001 -0.027  0.439   -0.000 -0.007  0.115    0.037  0.000  0.001
 Cl        -0.000  0.000 -0.001    0.000  0.000 -0.002   -0.003 -0.000 -0.000
 C         -0.245  0.013 -0.223    0.029 -0.000  0.003    0.022  0.004 -0.063
 H          0.103  0.002 -0.033   -0.413  0.014 -0.257    0.259 -0.003  0.064
 C          0.235  0.014 -0.226    0.034  0.001 -0.021   -0.082 -0.003  0.044
 H          0.090  0.012 -0.156   -0.437 -0.016  0.244    0.295  0.014 -0.174
 TransDip  -0.001  0.004  0.030    0.001 -0.004  0.015    0.195  0.004 -0.000

 Mode:                49                     50                     51
 Frequency:      1409.20                1422.07                1522.75
 Force Cnst:      4.1444                 3.3396                 3.3888
 Red. Mass:       3.5422                 2.8028                 2.4805
 IR Active:          YES                    YES                    YES
 IR Intens:      147.725                  7.900                 60.483
 Raman Active:       YES                    YES                    YES
               X      Y      Z        X      Y      Z        X      Y      Z
 C          0.006  0.260  0.004    0.000 -0.026  0.029   -0.046  0.000  0.000
 C          0.114 -0.144 -0.002   -0.011  0.013 -0.002   -0.030  0.003  0.000
 Cl        -0.006  0.006  0.000    0.001 -0.001  0.000    0.000 -0.001 -0.000
 C         -0.196 -0.026  0.001    0.017  0.004 -0.001    0.048 -0.017 -0.000
 Cl         0.008  0.005 -0.000   -0.001 -0.000  0.000   -0.001  0.000  0.000
 C          0.002  0.117  0.001    0.000 -0.014  0.001   -0.029 -0.000  0.000
 H         -0.002 -0.869 -0.004    0.000  0.080 -0.003   -0.032  0.001  0.000
 C          0.193 -0.032 -0.001   -0.017  0.004 -0.001    0.048  0.017 -0.000
 Cl        -0.007  0.005  0.000    0.001 -0.000  0.000   -0.001 -0.000 -0.000
 C         -0.117 -0.139 -0.001    0.011  0.013 -0.002   -0.030 -0.003 -0.000
 Cl         0.006  0.006  0.000   -0.001 -0.001  0.000    0.000  0.001  0.000
 C         -0.002 -0.037 -0.016   -0.000  0.013 -0.146    0.145 -0.000 -0.000
 C         -0.021  0.005  0.004   -0.172 -0.003  0.034   -0.054  0.006 -0.097
 H          0.036 -0.032  0.037    0.314 -0.019  0.335    0.407 -0.009  0.151
 C          0.024  0.002  0.001    0.176 -0.001  0.022   -0.130 -0.007  0.112
 H         -0.043 -0.005  0.041   -0.312 -0.020  0.324    0.447  0.013 -0.207
 C          0.000 -0.000 -0.011    0.000  0.007 -0.119    0.137  0.000  0.000
 Cl        -0.000 -0.000  0.001   -0.000 -0.000  0.006   -0.004 -0.000 -0.000
 C         -0.023  0.002 -0.001   -0.176 -0.002  0.022   -0.130  0.007 -0.113
 H          0.048 -0.005  0.043    0.308 -0.018  0.326    0.448 -0.011  0.212
 C          0.020  0.005  0.005    0.172 -0.003  0.034   -0.054 -0.006  0.097
 H         -0.030 -0.032  0.034   -0.320 -0.019  0.334    0.407  0.009 -0.146
 TransDip   0.001 -0.389  0.006   -0.000  0.037  0.082    0.249  0.001  0.001

 Mode:                52                     53                     54
 Frequency:      1574.34                1577.25                1605.46
 Force Cnst:     10.2666                16.0644                10.5661
 Red. Mass:       7.0304                10.9601                 6.9576
 IR Active:          YES                    YES                    YES
 IR Intens:       15.328                  3.582                  0.320
 Raman Active:       YES                    YES                    YES
               X      Y      Z        X      Y      Z        X      Y      Z
 C         -0.000 -0.282 -0.001   -0.332  0.000  0.001   -0.001 -0.009  0.025
 C          0.095  0.173  0.001    0.419  0.105 -0.001    0.001  0.004 -0.003
 Cl        -0.004  0.001  0.000   -0.005 -0.002  0.000   -0.000 -0.000  0.000
 C          0.053 -0.266 -0.001   -0.403  0.122  0.002    0.002 -0.004 -0.002
 Cl         0.000  0.002  0.000    0.004 -0.002 -0.000   -0.000 -0.000  0.000
 C          0.002  0.492  0.002    0.208  0.002 -0.001    0.000  0.008  0.001
 H         -0.004 -0.672 -0.002    0.235 -0.005 -0.001    0.000 -0.008 -0.003
 C         -0.053 -0.265 -0.001   -0.404 -0.120  0.001   -0.002 -0.004 -0.002
 Cl        -0.000  0.002  0.000    0.004  0.002 -0.000    0.000 -0.000  0.000
 C         -0.096  0.175  0.001    0.417 -0.108 -0.002    0.000  0.004 -0.003
 Cl         0.004  0.001 -0.000   -0.005  0.002  0.000    0.000 -0.000  0.000
 C         -0.000  0.020  0.005    0.091 -0.000  0.001    0.001  0.023 -0.347
 C         -0.004 -0.003 -0.004    0.028  0.000 -0.012    0.119 -0.014  0.223
 H          0.009  0.018  0.004    0.051  0.001 -0.004   -0.360  0.003 -0.033
 C         -0.001 -0.002  0.005   -0.071 -0.002  0.030    0.104  0.015 -0.242
 H          0.005  0.001  0.002    0.110  0.005 -0.073   -0.316  0.001 -0.026
 C          0.000  0.001 -0.009    0.050  0.000 -0.001   -0.001 -0.024  0.390
 Cl        -0.000  0.000  0.000   -0.001 -0.000  0.000    0.000  0.000 -0.005
 C          0.001 -0.002  0.005   -0.071  0.002 -0.030   -0.103  0.014 -0.242
 H         -0.005  0.001  0.002    0.109 -0.004  0.074    0.315  0.002 -0.023
 C          0.004 -0.003 -0.004    0.028 -0.000  0.012   -0.118 -0.014  0.222
 H         -0.009  0.018  0.004    0.049 -0.001  0.005    0.357  0.003 -0.028
 TransDip  -0.000 -0.125  0.001   -0.061 -0.000 -0.000   -0.000 -0.001  0.018

 Mode:                55                     56                     57
 Frequency:      1634.23                3181.78                3182.09
 Force Cnst:      9.1270                 6.5000                 6.5002
 Red. Mass:       5.8003                 1.0897                 1.0896
 IR Active:          YES                    YES                    YES
 IR Intens:       14.512                  3.907                  2.399
 Raman Active:       YES                    YES                    YES
               X      Y      Z        X      Y      Z        X      Y      Z
 C          0.066 -0.000 -0.000    0.000  0.000 -0.000   -0.000  0.000 -0.000
 C         -0.014 -0.004 -0.000    0.000 -0.000 -0.000   -0.000  0.000  0.000
 Cl         0.000 -0.000  0.000   -0.000  0.000 -0.000    0.000 -0.000 -0.000
 C          0.008 -0.003 -0.000   -0.000  0.000  0.000   -0.000 -0.000  0.000
 Cl        -0.000  0.000  0.000    0.000 -0.000  0.000    0.000 -0.000 -0.000
 C         -0.004 -0.000  0.000   -0.000  0.000  0.000    0.000 -0.000 -0.000
 H         -0.005  0.000  0.000    0.001 -0.000 -0.000   -0.000 -0.000  0.000
 C          0.008  0.003  0.000   -0.000 -0.000 -0.000    0.000  0.000  0.000
 Cl        -0.000 -0.000 -0.000    0.000  0.000 -0.000   -0.000 -0.000 -0.000
 C         -0.014  0.004  0.000    0.000  0.000  0.000   -0.000  0.000  0.000
 Cl         0.000  0.000 -0.000   -0.000 -0.000  0.000   -0.000 -0.000 -0.000
 C         -0.249  0.000 -0.000   -0.003 -0.000  0.000    0.000 -0.000  0.003
 C          0.308 -0.006  0.100   -0.027 -0.003  0.049    0.030  0.003 -0.053
 H         -0.349  0.017 -0.279    0.321  0.035 -0.563   -0.348 -0.037  0.607
 C         -0.262 -0.004  0.057   -0.007  0.001 -0.016    0.006 -0.001  0.014
 H          0.191  0.014 -0.214    0.103 -0.011  0.182   -0.094  0.010 -0.168
 C          0.128  0.000 -0.000   -0.001  0.000 -0.000   -0.000  0.000 -0.000
 Cl         0.002  0.000  0.000    0.000  0.000  0.000    0.000  0.000 -0.000
 C         -0.261  0.003 -0.058   -0.008 -0.001  0.018   -0.007 -0.001  0.015
 H          0.190 -0.012  0.216    0.122  0.013 -0.212    0.098  0.010 -0.172
 C          0.308  0.006 -0.098   -0.028  0.003 -0.052   -0.028  0.003 -0.049
 H         -0.350 -0.016  0.275    0.335 -0.036  0.595    0.320 -0.034  0.568
 TransDip   0.122  0.001  0.000   -0.063 -0.000 -0.001    0.002  0.003 -0.049

 Mode:                58                     59                     60
 Frequency:      3206.11                3208.77                3217.87
 Force Cnst:      6.6251                 6.6376                 6.6660
 Red. Mass:       1.0939                 1.0942                 1.0926
 IR Active:          YES                    YES                    YES
 IR Intens:        1.554                  0.747                  2.679
 Raman Active:       YES                    YES                    YES
               X      Y      Z        X      Y      Z        X      Y      Z
 C          0.000  0.000 -0.000   -0.000  0.000 -0.000    0.000 -0.000 -0.000
 C          0.000 -0.000  0.000   -0.000  0.000 -0.000    0.001  0.000 -0.000
 Cl        -0.000  0.000  0.000    0.000 -0.000 -0.000    0.000  0.000 -0.000
 C         -0.000  0.000  0.000    0.000 -0.000 -0.000    0.001 -0.003 -0.000
 Cl         0.000  0.000 -0.000   -0.000 -0.000 -0.000    0.000  0.000  0.000
 C         -0.000  0.000 -0.000    0.000 -0.000 -0.000   -0.088  0.000  0.000
 H          0.001 -0.000 -0.000   -0.002  0.000  0.000    0.996 -0.005 -0.004
 C         -0.000 -0.000 -0.000    0.000  0.000  0.000    0.001  0.003  0.000
 Cl         0.000 -0.000 -0.000   -0.000  0.000  0.000    0.000 -0.000 -0.000
 C          0.000  0.000  0.000   -0.000 -0.000  0.000    0.001 -0.000  0.000
 Cl        -0.000 -0.000 -0.000    0.000  0.000  0.000    0.000 -0.000 -0.000
 C         -0.001 -0.000  0.002    0.001 -0.000  0.001   -0.000  0.000  0.000
 C          0.003  0.000 -0.003    0.015  0.001 -0.021    0.000  0.000 -0.000
 H         -0.021 -0.002  0.035   -0.141 -0.015  0.240   -0.001 -0.000  0.001
 C         -0.010  0.001 -0.016   -0.041  0.004 -0.071   -0.000  0.000 -0.000
 H          0.111 -0.011  0.192    0.465 -0.047  0.803    0.001 -0.000  0.001
 C          0.002 -0.000  0.003   -0.003 -0.000  0.002   -0.000 -0.000  0.000
 Cl        -0.000 -0.000 -0.000    0.000 -0.000 -0.000    0.000 -0.000 -0.000
 C          0.042  0.004 -0.070   -0.009 -0.001  0.016   -0.000 -0.000  0.000
 H         -0.467 -0.048  0.795    0.104  0.011 -0.178    0.001  0.000 -0.001
 C         -0.016  0.001 -0.023    0.004 -0.000  0.007    0.000 -0.000  0.000
 H          0.149 -0.016  0.259   -0.045  0.005 -0.078   -0.001  0.000 -0.001
 TransDip   0.008  0.002 -0.039   -0.015  0.001 -0.023    0.052 -0.000 -0.000

 STANDARD THERMODYNAMIC QUANTITIES AT   298.15 K  AND     1.00 ATM

   This Molecule has  0 Imaginary Frequencies
   Zero point vibrational energy:       82.891 kcal/mol

   Atom    1 Element C  Has Mass   12.00000
   Atom    2 Element C  Has Mass   12.00000
   Atom    3 Element Cl Has Mass   34.96885
   Atom    4 Element C  Has Mass   12.00000
   Atom    5 Element Cl Has Mass   34.96885
   Atom    6 Element C  Has Mass   12.00000
   Atom    7 Element H  Has Mass    1.00783
   Atom    8 Element C  Has Mass   12.00000
   Atom    9 Element Cl Has Mass   34.96885
   Atom   10 Element C  Has Mass   12.00000
   Atom   11 Element Cl Has Mass   34.96885
   Atom   12 Element C  Has Mass   12.00000
   Atom   13 Element C  Has Mass   12.00000
   Atom   14 Element H  Has Mass    1.00783
   Atom   15 Element C  Has Mass   12.00000
   Atom   16 Element H  Has Mass    1.00783
   Atom   17 Element C  Has Mass   12.00000
   Atom   18 Element Cl Has Mass   34.96885
   Atom   19 Element C  Has Mass   12.00000
   Atom   20 Element H  Has Mass    1.00783
   Atom   21 Element C  Has Mass   12.00000
   Atom   22 Element H  Has Mass    1.00783
   Molecular Mass:   323.883400 amu
   Principal axes and moments of inertia in amu*Bohr^2:
                             1           2           3
    Eigenvalues --     4212.56722 10375.44047 13957.24792
          X               1.00000    -0.00013    -0.00003
          Y               0.00013     1.00000    -0.00128
          Z               0.00003     0.00128     1.00000
   Rotational Symmetry Number is   1
   The Molecule is an Asymmetric Top
   Translational Enthalpy:        0.889 kcal/mol
   Rotational Enthalpy:           0.889 kcal/mol
   Vibrational Enthalpy:         90.740 kcal/mol
   gas constant (RT):             0.592 kcal/mol
   Translational Entropy:        43.221  cal/mol.K
   Rotational Entropy:           34.766  cal/mol.K
   Vibrational Entropy:          52.124  cal/mol.K

   Total Enthalpy:               93.110 kcal/mol
   Total Entropy:               130.111  cal/mol.K

 ======================================================================

 STANDARD THERMODYNAMIC QUANTITIES FOR ANHARMONIC VIBRATION -- TOSH

   Zero point vibrational energy: ************ kcal/mol

   Vibrational Enthalpy:       Infinity kcal/mol
   Vibrational Entropy:             NaN  cal/mol.K

   Total Enthalpy:             Infinity kcal/mol
   Total Entropy:                   NaN  cal/mol.K

 ======================================================================

 STANDARD THERMODYNAMIC QUANTITIES FOR ANHARMONIC VIBRATION -- VPT2

   Zero point vibrational energy: ************ kcal/mol

   Vibrational Enthalpy:       Infinity kcal/mol
   Vibrational Entropy:             NaN  cal/mol.K

   Total Enthalpy:             Infinity kcal/mol
   Total Entropy:                   NaN  cal/mol.K

 ======================================================================

Archival summary:
1\1\november\FREQ\ProcedureUnspecified\BasisUnspecified\l5125\taweetha\MonJan1313:29:202020MonJan1313:29:202020\0\\#,FREQ,ProcedureUnspecified,BasisUnspecified,\\0,1\Cl\C,1,1.7445\C,2,1.39899,1,120.076\C,3,1.38833,2,120.07,1,179.771,0\H,4,1.08095,3,119.939,2,-179.995,0\C,4,1.38839,3,120.16,2,0.0355965,0\C,6,1.39886,4,120.133,3,0.0525141,0\C,7,1.40462,6,120.49,4,-0.13254,0\C,8,1.49462,7,120.777,6,-179.637,0\C,9,1.39668,8,120.318,7,86.8114,0\H,10,1.08393,9,119.883,8,-0.355139,0\C,10,1.39194,9,120.756,8,179.645,0\H,12,1.08222,10,120.639,9,-179.954,0\C,12,1.39083,10,119.125,9,0.0335571,0\C,14,1.3911,12,121.126,10,0.0939183,0\H,15,1.08251,14,120.202,12,179.98,0\C,15,1.39211,14,119.16,12,-0.129019,0\H,17,1.08391,15,119.368,14,-179.86,0\Cl,7,1.74443,6,120.073,4,179.649,0\Cl,3,1.74489,2,121.78,1,-0.0785942,0\Cl,6,1.74508,4,118.112,3,-179.956,0\Cl,14,1.75793,12,119.423,10,-179.88,0\\\@

 Total job time:  13398.93s(wall), 13398.62s(cpu) 
 Mon Jan 13 13:29:20 2020

        *************************************************************
        *                                                           *
        *  Thank you very much for using Q-Chem.  Have a nice day.  *
        *                                                           *
        *************************************************************
