# Supplementary material for: Quantum Chemical Investigation of Polychlorinated Dibenzodioxins, Dibenzofurans and Biphenyls: Relative Stability and Planarity Analysis
Source: Molecules. 2020 Dec 3;25(23):5697. doi: 10.3390/molecules25235697 (PMC7730433; doi:10.3390/molecules25235697)
Supplement: Supplementary file 1 [file molecules-25-05697-s001.zip › PCB/B3LYP/ClClHClClHHHHH.out]

                  Welcome to Q-Chem
     A Quantum Leap Into The Future Of Chemistry


 Q-Chem 5.2 (devel), Q-Chem, Inc., Pleasanton, CA (2019)

 Yihan Shao,  Zhengting Gan,  E. Epifanovsky,  A. T. B. Gilbert,  M. Wormit,  
 J. Kussmann,  A. W. Lange,  A. Behn,  Jia Deng,  Xintian Feng,  D. Ghosh,  
 M. Goldey,  P. R. Horn,  L. D. Jacobson,  I. Kaliman,  T. Kus,  A. Landau,  
 Jie Liu,  E. I. Proynov,  R. M. Richard,  R. P. Steele,  E. J. Sundstrom,  
 H. L. Woodcock III,  P. M. Zimmerman,  D. Zuev,  B. Albrecht,  E. Alguire,  
 S. A. Baeppler,  D. Barton,  Z. Benda,  Y. A. Bernard,  E. J. Berquist,  
 K. B. Bravaya,  H. Burton,  D. Casanova,  Chun-Min Chang,  Yunqing Chen,  
 A. Chien,  K. D. Closser,  M. P. Coons,  S. Coriani,  S. Dasgupta,  
 A. L. Dempwolff,  M. Diedenhofen,  Hainam Do,  R. G. Edgar,  Po-Tung Fang,  
 S. Faraji,  S. Fatehi,  Qingguo Feng,  K. D. Fenk,  J. Fosso-Tande,  
 J. Gayvert,  Qinghui Ge,  A. Ghysels,  G. Gidofalvi,  J. Gomes,  
 J. Gonthier,  A. Gunina,  D. Hait,  M. W. D. Hanson-Heine,  
 P. H. P. Harbach,  A. W. Hauser,  M. F. Herbst,  J. E. Herr,  
 E. G. Hohenstein,  Z. C. Holden,  Kerwin Hui,  B. C. Huynh,  T.-C. Jagau,  
 Hyunjun Ji,  B. Kaduk,  K. Khistyaev,  Jaehoon Kim,  P. Klunzinger,  K. Koh,  
 D. Kosenkov,  L. Koulias,  T. Kowalczyk,  C. M. Krauter,  A. Kunitsa,  
 Ka Un Lao,  A. Laurent,  K. V. Lawler,  Joonho Lee,  D. Lefrancois,  
 S. Lehtola,  D. S. Levine,  Yi-Pei Li,  You-Sheng Lin,  Fenglai Liu,  
 E. Livshits,  A. Luenser,  P. Manohar,  E. Mansoor,  S. F. Manzer,  
 Shan-Ping Mao,  Yuezhi Mao,  N. Mardirossian,  A. V. Marenich,  
 T. Markovich,  L. A. Martinez-Martinez,  S. A. Maurer,  N. J. Mayhall,  
 S. C. McKenzie,  J.-M. Mewes,  P. Morgante,  A. F. Morrison,  
 J. W. Mullinax,  K. Nanda,  T. S. Nguyen-Beck,  R. Olivares-Amaya,  
 J. A. Parkhill,  Zheng Pei,  T. M. Perrine,  F. Plasser,  P. Pokhilko,  
 S. Prager,  A. Prociuk,  E. Ramos,  D. R. Rehn,  F. Rob,  M. Scheurer,  
 M. Schneider,  N. Sergueev,  S. M. Sharada,  S. Sharma,  D. W. Small,  
 T. Stauch,  T. Stein,  Yu-Chuan Su,  A. J. W. Thom,  A. Tkatchenko,  
 T. Tsuchimochi,  N. M. Tubman,  L. Vogt,  M. L. Vidal,  O. Vydrov,  
 M. A. Watson,  J. Wenzel,  M. de Wergifosse,  T. A. Wesolowski,  A. White,  
 J. Witte,  A. Yamada,  Jun Yang,  K. Yao,  S. Yeganeh,  S. R. Yost,  
 Zhi-Qiang You,  A. Zech,  Igor Ying Zhang,  Xing Zhang,  Yan Zhao,  
 Ying Zhu,  B. R. Brooks,  G. K. L. Chan,  C. J. Cramer,  M. S. Gordon,  
 W. J. Hehre,  A. Klamt,  M. W. Schmidt,  C. D. Sherrill,  D. G. Truhlar,  
 A. Aspuru-Guzik,  R. Baer,  A. T. Bell,  N. A. Besley,  Jeng-Da Chai,  
 A. E. DePrince, III,  R. A. DiStasio Jr.,  A. Dreuw,  B. D. Dunietz,  
 T. R. Furlani,  Chao-Ping Hsu,  Yousung Jung,  Jing Kong,  D. S. Lambrecht,  
 WanZhen Liang,  C. Ochsenfeld,  V. A. Rassolov,  L. V. Slipchenko,  
 J. E. Subotnik,  T. Van Voorhis,  J. M. Herbert,  A. I. Krylov,  
 P. M. W. Gill,  M. Head-Gordon

 Contributors to earlier versions of Q-Chem not listed above: 
 R. D. Adamson,  B. Austin,  J. Baker,  G. J. O. Beran,  K. Brandhorst,  
 S. T. Brown,  E. F. C. Byrd,  A. K. Chakraborty,  C.-L. Cheng,  
 Siu Hung Chien,  D. M. Chipman,  D. L. Crittenden,  H. Dachsel,  
 R. J. Doerksen,  A. D. Dutoi,  L. Fusti-Molnar,  W. A. Goddard III,  
 A. Golubeva-Zadorozhnaya,  S. R. Gwaltney,  G. Hawkins,  A. Heyden,  
 S. Hirata,  G. Kedziora,  F. J. Keil,  C. Kelley,  Jihan Kim,  R. A. King,  
 R. Z. Khaliullin,  P. P. Korambath,  W. Kurlancheek,  A. M. Lee,  M. S. Lee,  
 S. V. Levchenko,  Ching Yeh Lin,  D. Liotard,  R. C. Lochan,  I. Lotan,  
 P. E. Maslen,  N. Nair,  D. P. O'Neill,  D. Neuhauser,  E. Neuscamman,  
 C. M. Oana,  R. Olson,  B. Peters,  R. Peverati,  P. A. Pieniazek,  
 Y. M. Rhee,  J. Ritchie,  M. A. Rohrdanz,  E. Rosta,  N. J. Russ,  
 H. F. Schaefer III,  N. E. Schultz,  N. Shenvi,  A. C. Simmonett,  A. Sodt,  
 D. Stuck,  K. S. Thanthiriwatte,  V. Vanovschi,  Tao Wang,  A. Warshel,  
 C. F. Williams,  Q. Wu,  X. Xu,  W. Zhang

 Please cite Q-Chem as follows:
 Y. Shao et al., Mol. Phys. 113, 184-215 (2015)
 DOI: 10.1080/00268976.2014.952696

 Q-Chem 5.2.1 for Intel X86 EM64T Linux

 Parts of Q-Chem use Armadillo 8.300.2 (Tropical Shenanigans).
 http://arma.sourceforge.net/

 Q-Chem begins on Mon Jan 13 08:12:15 2020  

Host: 
0

     Scratch files written to /scratch/taweetham/qchem13050//
NAlpha2: 146
NElect   146
Mult     1

 Q-Chem warning in module libgen/rem_setup.C, line 2168:

 Setting Thresh to 1e-14


Checking the input file for inconsistencies... 	...done.

--------------------------------------------------------------
User input:
--------------------------------------------------------------
$MOLECULE
0 1
C 
C  1 1.394960
Cl  2 CCl 1 119.528007
C  2 1.386606 1 120.846377 3 178.766605 0
Cl  4 CCl 2 119.698148 1 -179.612229 0
C  4 1.387279 2 120.235871 1 -0.083363 0
H  6 CH 4 120.254637 2 -179.958574 0
C  6 1.387279 4 119.490737 2 0.041992 0
Cl  8 CCl 6 120.064298 4 179.568218 0
C  8 1.386606 6 120.235863 4 0.041336 0
Cl  10 CCl 8 119.614146 6 178.681836 0
C  1 1.488550 2 120.827489 3 1.275929 0
C  12 1.394960 1 120.827496 2 44.635695 0
H  13 CH 12 119.528011 1 1.275194 0
C  13 1.386606 12 120.846392 1 -179.957497 0
H  15 CH 13 119.698155 12 -179.612829 0
C  15 1.387278 13 120.235860 12 -0.083872 0
H  17 CH 15 120.254633 13 -179.958492 0
C  17 1.387279 15 119.490737 13 0.041666 0
H  19 CH 17 120.064293 15 179.568399 0
C  19 1.386606 17 120.235874 15 0.041790 0
H  21 CH 19 119.614152 17 178.681599 0

CH=1.08273
CCl=1.75400
$END

$REM
   JOB_TYPE	OPTIMIZATION
   BASIS	6-311++G**
   METHOD	B3LYP
   SYM_IGNORE	TRUE
   SCF_GUESS_ALWAYS     TRUE
   SYM_IGNORE   TRUE
   S2THRESH     15
   THRESH       15
$END

--------------------------------------------------------------
 ----------------------------------------------------------------
             Standard Nuclear Orientation (Angstroms)
    I     Atom           X                Y                Z
 ----------------------------------------------------------------
    1      C       0.0000000000     0.0000000000     0.0000000000
    2      C       0.0000000000     0.0000000000     1.3949600000
    3      Cl      1.5261815140     0.0000000000     2.2594170471
    4      C      -1.1901880373     0.0256249026     2.1059255403
    5      Cl     -1.1548436435     0.0351778398     3.8595433764
    6      C      -2.4041742747     0.0535064326     1.4351028665
    7      H      -3.3336980403     0.0741960811     1.9899557843
    8      C      -2.4180259722     0.0546630380     0.0478935036
    9      Cl     -3.9445745286     0.0782926128    -0.8155919614
   10      C      -1.2274122092     0.0272853135    -0.6622934626
   11      Cl     -1.2645630159    -0.0058824468    -2.4155862839
   12      C       1.2779219872    -0.0284629571    -0.7628147595
   13      C       2.3095886281    -0.8932703637    -0.3971844912
   14      H       2.1704206894    -1.5663256744     0.4394355459
   15      C       3.5004827568    -0.9194878930    -1.1069450245
   16      H       4.2865586447    -1.6026019117    -0.8107285686
   17      C       3.6821124948    -0.0819958503    -2.1978886372
   18      H       4.6116429624    -0.1026930066    -2.7527300472
   19      C       2.6636000698     0.7822218600    -2.5724593424
   20      H       2.7980411655     1.4448431951    -3.4181323354
   21      C       1.4736782845     0.8090230106    -1.8610916159
   22      H       0.6936781770     1.5025559907    -2.1490431582
 ----------------------------------------------------------------
 Nuclear Repulsion Energy =        1500.26273499 hartrees
 There are       73 alpha and       73 beta electrons
 Requested basis set is 6-311++G(d,p)
 There are 154 shells and 426 basis functions

 Total QAlloc Memory Limit   2000 MB
 Mega-Array Size       188 MB
 MEM_STATIC part       192 MB
 A cutoff of  1.0D-15 yielded   9548 shell pairs
 There are     78158 function pairs (     84015 Cartesian)
 Smallest overlap matrix eigenvalue = 2.40E-07
 Linear dependence detected in AO basis
 Number of orthogonalized atomic orbitals = 421
 Maximum deviation from orthogonality = 2.861E-10

 Scale SEOQF with 1.000000e-01/1.000000e-01/1.000000e-01

 Standard Electronic Orientation quadrupole field applied
 Nucleus-field energy     =    -0.0000000389 hartrees
 Guess from superposition of atomic densities
 Warning:  Energy on first SCF cycle will be non-variational
 SAD guess density has 146.000000 electrons

 -----------------------------------------------------------------------
  General SCF calculation program by
  Eric Jon Sundstrom, Paul Horn, Yuezhi Mao, Dmitri Zuev, Alec White,
  David Stuck, Shaama M.S., Shane Yost, Joonho Lee, David Small,
  Daniel Levine, Susi Lehtola, Hugh Burton, Evgeny Epifanovsky,
  Bang C. Huynh
 -----------------------------------------------------------------------
 Exchange:     0.2000 Hartree-Fock + 0.0800 Slater + 0.7200 B88
 Correlation:  0.1900 VWN1RPA + 0.8100 LYP
 Using SG-1 standard quadrature grid
 A restricted SCF calculation will be
 performed using DIIS
 SCF converges when DIIS error is below 1.0e-08
 ---------------------------------------
  Cycle       Energy         DIIS error
 ---------------------------------------
    1   -2305.7787701989      3.06e-02  
    2   -2301.7224293381      2.55e-03  
    3   -2301.6693185494      2.95e-03  
    4   -2301.8761668511      3.59e-04  
    5   -2301.8784687654      1.51e-04  
    6   -2301.8787565660      1.01e-04  
    7   -2301.8789962903      2.11e-05  
    8   -2301.8790047645      7.37e-06  
    9   -2301.8790060071      1.65e-06  
   10   -2301.8790060643      6.61e-07  
   11   -2301.8790060739      9.38e-08  
   12   -2301.8790060742      3.44e-08  
   13   -2301.8790060740      8.88e-09  Convergence criterion met
 ---------------------------------------
 SCF time:   CPU 509.87s  wall 510.00s 
 SCF   energy in the final basis set =    -2301.8790060740
 Total energy in the final basis set =    -2301.8790060740

 --------------------------------------------------------------

                    Orbital Energies (a.u.)
 --------------------------------------------------------------

 Alpha MOs
 -- Occupied --
********-101.5751-101.5713-101.5713 -10.2725 -10.2725 -10.2704 -10.2704
-10.2354 -10.2231 -10.2044 -10.1882 -10.1881 -10.1869 -10.1848 -10.1847
 -9.4895  -9.4895  -9.4866  -9.4865  -7.2544  -7.2543  -7.2514  -7.2512
 -7.2444  -7.2444  -7.2438  -7.2436  -7.2415  -7.2414  -7.2406  -7.2404
 -0.9573  -0.9169  -0.8939  -0.8709  -0.8693  -0.8404  -0.7960  -0.7639
 -0.7514  -0.7413  -0.6661  -0.6323  -0.6133  -0.6071  -0.5450  -0.5438
 -0.5281  -0.4881  -0.4751  -0.4738  -0.4656  -0.4536  -0.4527  -0.4381
 -0.4228  -0.4206  -0.4041  -0.3909  -0.3773  -0.3711  -0.3643  -0.3563
 -0.3468  -0.3435  -0.3266  -0.3262  -0.3191  -0.2935  -0.2667  -0.2633
 -0.2538
 -- Virtual --
 -0.0687  -0.0520  -0.0431  -0.0233  -0.0146  -0.0100  -0.0084  -0.0008
  0.0094   0.0121   0.0221   0.0294   0.0335   0.0349   0.0356   0.0510
  0.0555   0.0572   0.0653   0.0666   0.0747   0.0800   0.0850   0.0867
  0.0900   0.0940   0.0953   0.1013   0.1067   0.1094   0.1120   0.1158
  0.1175   0.1196   0.1228   0.1271   0.1272   0.1314   0.1350   0.1360
  0.1395   0.1442   0.1459   0.1501   0.1548   0.1615   0.1645   0.1677
  0.1719   0.1754   0.1834   0.1946   0.1947   0.1989   0.2021   0.2031
  0.2118   0.2140   0.2153   0.2204   0.2210   0.2243   0.2275   0.2370
  0.2431   0.2449   0.2450   0.2576   0.2590   0.2599   0.2707   0.2709
  0.2727   0.2776   0.2828   0.2882   0.2884   0.2906   0.2989   0.3003
  0.3030   0.3112   0.3165   0.3256   0.3297   0.3419   0.3560   0.3608
  0.3682   0.3756   0.4006   0.4307   0.4365   0.4393   0.4503   0.4505
  0.4595   0.4683   0.4731   0.4894   0.4964   0.5029   0.5038   0.5114
  0.5242   0.5260   0.5388   0.5424   0.5462   0.5590   0.5617   0.5700
  0.5856   0.5911   0.5920   0.5924   0.6027   0.6071   0.6090   0.6097
  0.6214   0.6249   0.6275   0.6394   0.6554   0.6672   0.6769   0.6825
  0.6850   0.7038   0.7084   0.7157   0.7193   0.7337   0.7416   0.7622
  0.7701   0.8027   0.8044   0.8154   0.8274   0.8308   0.8313   0.8330
  0.8410   0.8488   0.8489   0.8494   0.8573   0.8661   0.8737   0.8754
  0.8818   0.8882   0.8956   0.8988   0.9104   0.9212   0.9263   0.9271
  0.9301   0.9442   0.9510   0.9565   0.9597   0.9725   0.9733   0.9854
  0.9939   0.9998   1.0142   1.0226   1.0374   1.0572   1.0586   1.0877
  1.0994   1.1167   1.1215   1.1319   1.1728   1.1811   1.1854   1.2062
  1.2227   1.2445   1.2541   1.2876   1.2966   1.2980   1.3008   1.3374
  1.3383   1.3752   1.3918   1.4047   1.4652   1.4803   1.5093   1.5265
  1.5270   1.5387   1.5508   1.5704   1.5768   1.5899   1.5991   1.6343
  1.6487   1.6507   1.6555   1.6931   1.7259   1.7332   1.7509   1.7632
  1.7688   1.7795   1.7999   1.8387   1.8473   1.8652   1.8749   1.8787
  1.8966   1.9131   1.9296   1.9443   1.9471   1.9634   1.9714   1.9778
  2.0207   2.0232   2.0436   2.0491   2.0810   2.1031   2.1124   2.1452
  2.1975   2.2401   2.2410   2.2465   2.2663   2.2960   2.3018   2.3073
  2.3403   2.3575   2.3758   2.3960   2.4091   2.4183   2.4417   2.4474
  2.4595   2.4704   2.4827   2.4905   2.5317   2.5468   2.5905   2.6013
  2.6319   2.6429   2.6455   2.6687   2.6788   2.6965   2.7147   2.7198
  2.7401   2.7440   2.7477   2.7539   2.7746   2.8057   2.8108   2.8261
  2.8473   2.8636   2.8790   2.8900   2.9451   2.9485   2.9722   2.9998
  3.0658   3.0774   3.1004   3.1276   3.1444   3.2081   3.2096   3.2316
  3.2821   3.3645   3.3686   3.3976   3.5022   3.5257   3.5318   3.5801
  3.6458   3.7349   3.7853   3.9084   3.9973   4.0010   4.0496   4.1529
  4.1544   4.4224   4.8156   4.8533   9.7497   9.7768   9.8230   9.8239
 23.3384  23.6533  23.8024  23.8886  23.9526  23.9716  23.9791  24.0224
 24.0815  24.1038  24.1125  24.2095  25.8097  25.8209  25.9234  25.9511
 26.1006  26.1800  26.2336  26.3098  26.5558  26.6178  26.7571  26.9471
215.7413 215.7705 215.8266 215.8280
 --------------------------------------------------------------

          Ground-State Mulliken Net Atomic Charges

     Atom                 Charge (a.u.)
  ----------------------------------------
      1 C                    -0.607136
      2 C                    -0.918071
      3 Cl                    0.676874
      4 C                     0.560413
      5 Cl                    0.459474
      6 C                    -1.083087
      7 H                     0.208742
      8 C                     0.568068
      9 Cl                    0.459567
     10 C                    -0.920718
     11 Cl                    0.677461
     12 C                     1.251875
     13 C                    -0.494274
     14 H                     0.167924
     15 C                    -0.442396
     16 H                     0.172244
     17 C                    -0.295993
     18 H                     0.157223
     19 C                    -0.442294
     20 H                     0.172252
     21 C                    -0.495729
     22 H                     0.167581
  ----------------------------------------
  Sum of atomic charges =     0.000000

 -----------------------------------------------------------------
                    Cartesian Multipole Moments
 -----------------------------------------------------------------
    Charge (ESU x 10^10)
                -0.0000
    Dipole Moment (Debye)
         X       0.9107      Y      -0.0199      Z      -0.5432
       Tot       1.0606
    Quadrupole Moments (Debye-Ang)
        XX    -113.5076     XY      -2.2940     YY    -119.8625
        XZ      -6.1805     YZ      -3.4655     ZZ    -119.9874
    Octopole Moments (Debye-Ang^2)
       XXX      69.3048    XXY     -11.7213    XYY      17.8880
       YYY      -1.1694    XXZ     -13.4535    XYZ      -5.8362
       YYZ     -10.1224    XZZ      23.5538    YZZ      10.4317
       ZZZ     -42.5234
    Hexadecapole Moments (Debye-Ang^3)
      XXXX   -3586.5491   XXXY      12.5620   XXYY    -680.3292
      XYYY      63.0040   YYYY    -275.2619   XXXZ     231.3918
      XXYZ       6.1158   XYYZ     112.2930   YYYZ      32.0396
      XXZZ   -1069.8030   XYZZ      44.8390   YYZZ    -563.6132
      XZZZ     297.0695   YZZZ       6.8877   ZZZZ   -3016.3897
 -----------------------------------------------------------------
 Calculating analytic gradient of the SCF energy
 Gradient of SCF Energy
            1           2           3           4           5           6
    1  -0.0137758  -0.0094289   0.0055370   0.0015731   0.0062378   0.0056450
    2   0.0003479   0.0002189  -0.0057216  -0.0002318  -0.0000612  -0.0001188
    3   0.0080605  -0.0047054  -0.0088268  -0.0086977   0.0031543  -0.0032337
            7           8           9          10          11          12
    1  -0.0010651   0.0086910   0.0000873  -0.0002766   0.0104926   0.0006889
    2   0.0000169  -0.0000111  -0.0000642  -0.0000223   0.0053495  -0.0003257
    3   0.0006237   0.0027742  -0.0069182   0.0102666  -0.0007153  -0.0002717
           13          14          15          16          17          18
    1   0.0007713  -0.0018547  -0.0023929  -0.0005122  -0.0037919  -0.0009372
    2   0.0089562   0.0008085   0.0036343   0.0008776   0.0002112   0.0000426
    3   0.0007739   0.0041784  -0.0009507  -0.0004711   0.0022612   0.0005333
           19          20          21          22
    1  -0.0006023   0.0001710  -0.0007600  -0.0044976
    2  -0.0037806  -0.0008110  -0.0087456  -0.0005697
    3   0.0026581   0.0006899  -0.0006988  -0.0004844
 Max gradient component =       1.378E-02
 RMS gradient           =       4.473E-03
 Gradient time:  CPU 199.84 s  wall 199.86 s
 Geometry Optimization Parameters
   NAtoms,    NIC,     NZ,  NCons,   NDum,   NFix, NCnnct, MaxDiis
       22     155      22       0       0       0       0       0


** GEOMETRY OPTIMIZATION IN DELOCALIZED INTERNAL COORDINATES **
   Searching for a Minimum

   Optimization Cycle:   1

                       Coordinates (Angstroms)
     ATOM                X               Y               Z
      1  C         0.0000000000    0.0000000000    0.0000000000
      2  C         0.0000000000    0.0000000000    1.3949600000
      3  Cl        1.5261815140    0.0000000000    2.2594170471
      4  C        -1.1901880373    0.0256249026    2.1059255403
      5  Cl       -1.1548436435    0.0351778398    3.8595433764
      6  C        -2.4041742747    0.0535064326    1.4351028665
      7  H        -3.3336980403    0.0741960811    1.9899557843
      8  C        -2.4180259722    0.0546630380    0.0478935036
      9  Cl       -3.9445745286    0.0782926128   -0.8155919614
     10  C        -1.2274122092    0.0272853135   -0.6622934626
     11  Cl       -1.2645630159   -0.0058824468   -2.4155862839
     12  C         1.2779219872   -0.0284629571   -0.7628147595
     13  C         2.3095886281   -0.8932703637   -0.3971844912
     14  H         2.1704206894   -1.5663256744    0.4394355459
     15  C         3.5004827568   -0.9194878930   -1.1069450245
     16  H         4.2865586447   -1.6026019117   -0.8107285686
     17  C         3.6821124948   -0.0819958503   -2.1978886372
     18  H         4.6116429624   -0.1026930066   -2.7527300472
     19  C         2.6636000698    0.7822218600   -2.5724593424
     20  H         2.7980411655    1.4448431951   -3.4181323354
     21  C         1.4736782845    0.8090230106   -1.8610916159
     22  H         0.6936781770    1.5025559907   -2.1490431582
   Point Group: c1    Number of degrees of freedom:    60


   Energy is  -2301.879006074


 Attempting to generate delocalized internal coordinates
 Initial Hessian constructed with Jon Baker's OPTIMIZE code

 60 Hessian modes will be used to form the next step
  Hessian Eigenvalues:
     0.010693    0.019215    0.019215    0.023207    0.023207    0.023578
     0.023582    0.023676    0.023682    0.023938    0.023939    0.024090
     0.024090    0.024114    0.024114    0.024135    0.024136    0.024142
     0.024143    0.159962    0.159968    0.159995    0.159996    0.160000
     0.160000    0.220001    0.220003    0.234725    0.234854    0.249937
     0.249947    0.249991    0.249993    0.250000    0.250000    0.250000
     0.250000    0.301033    0.301033    0.301033    0.301033    0.336089
     0.356665    0.356665    0.356665    0.356665    0.356665    0.356665
     0.428240    0.429243    0.429938    0.434586    0.467748    0.467850
     0.472114    0.472148    0.478204    0.478204    0.479142    0.479142

 Minimum search - taking simple RFO step
 Searching for Lamda that Minimizes Along All modes
 Value Taken    Lamda =  -0.03353896
 Calculated Step too Large.  Step scaled by  0.423660
 Step Taken.  Stepsize is  0.300000

                             Maximum     Tolerance    Cnvgd?
         Gradient           0.053789      0.000300      NO
         Displacement       0.271599      0.001200      NO
         Energy change     *********      0.000001      NO


 New Cartesian Coordinates Obtained by Inverse Iteration

 Displacement from previous Coordinates is:  1.116965
 ----------------------------------------------------------------
             Standard Nuclear Orientation (Angstroms)
    I     Atom           X                Y                Z
 ----------------------------------------------------------------
    1      C       0.0060128868     0.0004958709    -0.0026958568
    2      C      -0.0064303328     0.0614389463     1.4035325921
    3      Cl      1.4880744044     0.1899891819     2.3120287431
    4      C      -1.2052508831     0.0891701597     2.1104030531
    5      Cl     -1.2007909402     0.1892800901     3.8593425066
    6      C      -2.4177672038     0.0534771750     1.4429674849
    7      H      -3.3467923805     0.0737215161     1.9972881655
    8      C      -2.4306812112    -0.0083878742     0.0599524135
    9      Cl     -3.9699184944    -0.0752840377    -0.7736850465
   10      C      -1.2389054055    -0.0328860597    -0.6587766710
   11      Cl     -1.3324960805    -0.1922819037    -2.4027409897
   12      C       1.2921575783    -0.0281240024    -0.7706590792
   13      C       2.2899052207    -0.9633104357    -0.4738667837
   14      H       2.1229600121    -1.6972145635     0.3020992181
   15      C       3.4808587648    -0.9924805597    -1.1873608619
   16      H       4.2325628493    -1.7338511781    -0.9446321631
   17      C       3.7056978269    -0.0829509868    -2.2128084381
   18      H       4.6354919781    -0.1041798750    -2.7683971515
   19      C       2.7271344446     0.8540585459    -2.5191451124
   20      H       2.8937985720     1.5744042365    -3.3109159916
   21      C       1.5343984720     0.8787865482    -1.8083926213
   22      H       0.7964075744     1.6327993792    -2.0437934340
 ----------------------------------------------------------------
 Nuclear Repulsion Energy =        1491.59555081 hartrees
 There are       73 alpha and       73 beta electrons
 Applying Cartesian multipole field
    Component          Value
    ---------          -----
     (2,0,0)        1.00000E-11
     (0,2,0)        2.00000E-11
     (0,0,2)       -3.00000E-11
 Nucleus-field energy     =    -0.0000000381 hartrees
 Requested basis set is 6-311++G(d,p)
 There are 154 shells and 426 basis functions
 A cutoff of  1.0D-15 yielded   9517 shell pairs
 There are     77857 function pairs (     83687 Cartesian)
 Smallest overlap matrix eigenvalue = 2.63E-07
 Linear dependence detected in AO basis
 Number of orthogonalized atomic orbitals = 422
 Maximum deviation from orthogonality = 3.719E-10
 Guess from superposition of atomic densities
 Warning:  Energy on first SCF cycle will be non-variational
 SAD guess density has 146.000000 electrons

 -----------------------------------------------------------------------
  General SCF calculation program by
  Eric Jon Sundstrom, Paul Horn, Yuezhi Mao, Dmitri Zuev, Alec White,
  David Stuck, Shaama M.S., Shane Yost, Joonho Lee, David Small,
  Daniel Levine, Susi Lehtola, Hugh Burton, Evgeny Epifanovsky,
  Bang C. Huynh
 -----------------------------------------------------------------------
 Exchange:     0.2000 Hartree-Fock + 0.0800 Slater + 0.7200 B88
 Correlation:  0.1900 VWN1RPA + 0.8100 LYP
 Using SG-1 standard quadrature grid
 A restricted SCF calculation will be
 performed using DIIS
 SCF converges when DIIS error is below 1.0e-08
 ---------------------------------------
  Cycle       Energy         DIIS error
 ---------------------------------------
    1   -2305.6828832899      3.03e-02  
    2   -2301.7350914371      2.51e-03  
    3   -2301.6856181721      2.89e-03  
    4   -2301.8836972087      3.87e-04  
    5   -2301.8858096785      2.27e-04  
    6   -2301.8868461059      1.01e-04  
    7   -2301.8870831501      2.21e-05  
    8   -2301.8870926038      7.39e-06  
    9   -2301.8870938729      1.76e-06  
   10   -2301.8870939383      6.22e-07  
   11   -2301.8870939467      9.77e-08  
   12   -2301.8870939467      4.20e-08  
   13   -2301.8870939470      8.61e-09  Convergence criterion met
 ---------------------------------------
 SCF time:   CPU 520.79s  wall 521.00s 
 SCF   energy in the final basis set =    -2301.8870939470
 Total energy in the final basis set =    -2301.8870939470

 --------------------------------------------------------------

                    Orbital Energies (a.u.)
 --------------------------------------------------------------

 Alpha MOs
 -- Occupied --
********-101.5745-101.5715-101.5715 -10.2724 -10.2724 -10.2714 -10.2714
-10.2394 -10.2217 -10.2081 -10.1907 -10.1907 -10.1884 -10.1870 -10.1868
 -9.4891  -9.4890  -9.4864  -9.4863  -7.2540  -7.2538  -7.2513  -7.2511
 -7.2439  -7.2439  -7.2433  -7.2432  -7.2413  -7.2413  -7.2405  -7.2403
 -0.9548  -0.9162  -0.8915  -0.8700  -0.8695  -0.8387  -0.7954  -0.7643
 -0.7503  -0.7387  -0.6658  -0.6296  -0.6128  -0.6073  -0.5450  -0.5428
 -0.5267  -0.4889  -0.4758  -0.4728  -0.4641  -0.4523  -0.4515  -0.4372
 -0.4235  -0.4204  -0.4038  -0.3882  -0.3752  -0.3694  -0.3640  -0.3556
 -0.3497  -0.3450  -0.3267  -0.3249  -0.3195  -0.2909  -0.2687  -0.2624
 -0.2571
 -- Virtual --
 -0.0677  -0.0527  -0.0415  -0.0251  -0.0195  -0.0095  -0.0081  -0.0007
  0.0084   0.0126   0.0208   0.0296   0.0324   0.0346   0.0356   0.0493
  0.0551   0.0582   0.0621   0.0654   0.0754   0.0791   0.0839   0.0856
  0.0903   0.0940   0.0965   0.0999   0.1064   0.1097   0.1101   0.1150
  0.1165   0.1182   0.1212   0.1258   0.1260   0.1290   0.1330   0.1338
  0.1360   0.1425   0.1456   0.1491   0.1530   0.1601   0.1631   0.1650
  0.1702   0.1739   0.1753   0.1851   0.1918   0.2002   0.2008   0.2036
  0.2070   0.2103   0.2122   0.2187   0.2207   0.2246   0.2262   0.2382
  0.2396   0.2451   0.2461   0.2553   0.2568   0.2579   0.2695   0.2710
  0.2720   0.2790   0.2829   0.2835   0.2855   0.2902   0.2963   0.2968
  0.3013   0.3098   0.3148   0.3194   0.3232   0.3313   0.3389   0.3567
  0.3616   0.3662   0.3756   0.4025   0.4258   0.4364   0.4458   0.4509
  0.4513   0.4640   0.4704   0.4792   0.4867   0.4968   0.4975   0.5043
  0.5049   0.5280   0.5350   0.5370   0.5388   0.5543   0.5601   0.5616
  0.5709   0.5797   0.5886   0.5916   0.5982   0.6011   0.6068   0.6087
  0.6167   0.6239   0.6292   0.6344   0.6518   0.6606   0.6729   0.6776
  0.6795   0.6847   0.7008   0.7099   0.7108   0.7145   0.7302   0.7317
  0.7611   0.7737   0.8035   0.8134   0.8181   0.8276   0.8311   0.8338
  0.8357   0.8442   0.8475   0.8525   0.8531   0.8576   0.8687   0.8720
  0.8783   0.8816   0.8826   0.8941   0.8975   0.9115   0.9241   0.9244
  0.9322   0.9420   0.9443   0.9512   0.9599   0.9638   0.9669   0.9693
  0.9874   0.9878   0.9913   1.0076   1.0113   1.0374   1.0551   1.0614
  1.0695   1.0753   1.1128   1.1284   1.1285   1.1664   1.1690   1.1777
  1.2082   1.2216   1.2370   1.2582   1.2825   1.2898   1.2957   1.2998
  1.3322   1.3490   1.3680   1.3850   1.4110   1.4588   1.4817   1.5054
  1.5228   1.5266   1.5387   1.5515   1.5671   1.5723   1.5909   1.5926
  1.6324   1.6464   1.6503   1.6567   1.6987   1.7222   1.7323   1.7425
  1.7559   1.7647   1.7726   1.7982   1.8370   1.8407   1.8604   1.8757
  1.8844   1.8911   1.8989   1.9244   1.9385   1.9485   1.9615   1.9658
  1.9755   2.0169   2.0190   2.0396   2.0426   2.0748   2.0980   2.1093
  2.1433   2.1917   2.2335   2.2362   2.2443   2.2649   2.2901   2.3005
  2.3019   2.3446   2.3467   2.3719   2.3963   2.4032   2.4128   2.4453
  2.4529   2.4558   2.4690   2.4765   2.4962   2.5281   2.5433   2.5857
  2.5952   2.6296   2.6408   2.6521   2.6600   2.6735   2.6914   2.7066
  2.7118   2.7353   2.7363   2.7439   2.7526   2.7810   2.7980   2.8016
  2.8163   2.8438   2.8593   2.8750   2.8818   2.9323   2.9413   2.9730
  2.9946   3.0572   3.0726   3.0926   3.1154   3.1355   3.1947   3.1970
  3.2166   3.2706   3.3582   3.3588   3.3910   3.4991   3.5199   3.5283
  3.5710   3.6345   3.7346   3.7791   3.9031   3.9919   3.9924   4.0463
  4.1456   4.1471   4.4025   4.8052   4.8483   9.7452   9.7775   9.8188
  9.8256  23.3408  23.6481  23.7933  23.8731  23.9308  23.9616  23.9721
 24.0015  24.0786  24.0962  24.1025  24.1979  25.8085  25.8177  25.9171
 25.9318  26.0995  26.1835  26.1995  26.3248  26.5431  26.5959  26.7516
 26.9174 215.7363 215.7711 215.8213 215.8276
 --------------------------------------------------------------

          Ground-State Mulliken Net Atomic Charges

     Atom                 Charge (a.u.)
  ----------------------------------------
      1 C                    -0.521012
      2 C                    -0.884298
      3 Cl                    0.653604
      4 C                     0.480512
      5 Cl                    0.457294
      6 C                    -1.018943
      7 H                     0.208685
      8 C                     0.500888
      9 Cl                    0.456803
     10 C                    -0.922454
     11 Cl                    0.655604
     12 C                     0.997050
     13 C                    -0.402781
     14 H                     0.175687
     15 C                    -0.444926
     16 H                     0.173089
     17 C                    -0.225709
     18 H                     0.159783
     19 C                    -0.442580
     20 H                     0.173139
     21 C                    -0.405411
     22 H                     0.175978
  ----------------------------------------
  Sum of atomic charges =     0.000000

 -----------------------------------------------------------------
                    Cartesian Multipole Moments
 -----------------------------------------------------------------
    Charge (ESU x 10^10)
                -0.0000
    Dipole Moment (Debye)
         X       0.9823      Y      -0.0222      Z      -0.5878
       Tot       1.1450
    Quadrupole Moments (Debye-Ang)
        XX    -113.4678     XY      -2.3306     YY    -119.1147
        XZ      -6.6686     YZ      -3.5387     ZZ    -120.4669
    Octopole Moments (Debye-Ang^2)
       XXX      74.1464    XXY     -11.3573    XYY      21.9003
       YYY      -1.4720    XXZ     -17.2885    XYZ      -5.6266
       YYZ     -12.5587    XZZ      25.3501    YZZ      10.0584
       ZZZ     -42.7792
    Hexadecapole Moments (Debye-Ang^3)
      XXXX   -3641.2397   XXXY     -23.7727   XXYY    -687.3078
      XYYY      21.1878   YYYY    -302.2587   XXXZ     241.1011
      XXYZ     -13.1481   XYYZ     114.9943   YYYZ     -37.6971
      XXZZ   -1074.0932   XYZZ      35.6491   YYZZ    -566.6446
      XZZZ     322.1107   YZZZ     -51.7524   ZZZZ   -3029.2253
 -----------------------------------------------------------------
 Calculating analytic gradient of the SCF energy
 Gradient of SCF Energy
            1           2           3           4           5           6
    1  -0.0059180  -0.0062738   0.0003646   0.0000356   0.0045451   0.0044616
    2   0.0001757  -0.0027321  -0.0005819  -0.0002914   0.0003398  -0.0000983
    3   0.0034370  -0.0003585   0.0023886  -0.0060328   0.0019230  -0.0025743
            7           8           9          10          11          12
    1  -0.0007430   0.0055359   0.0004351  -0.0026190  -0.0019216   0.0001281
    2  -0.0000248   0.0002786  -0.0005161   0.0027714   0.0008207  -0.0001495
    3   0.0004303   0.0028246  -0.0048463   0.0055893  -0.0015157   0.0002294
           13          14          15          16          17          18
    1   0.0037217  -0.0000837  -0.0013738  -0.0001736  -0.0023797  -0.0004732
    2   0.0046710   0.0004460   0.0023346   0.0004789   0.0000852   0.0000267
    3  -0.0003908  -0.0011991  -0.0004116  -0.0004529   0.0012636   0.0002685
           19          20          21          22
    1  -0.0003641   0.0002776   0.0017889   0.0010294
    2  -0.0023088  -0.0004612  -0.0047250  -0.0005396
    3   0.0015156   0.0003444  -0.0030937   0.0006613
 Max gradient component =       6.274E-03
 RMS gradient           =       2.466E-03
 Gradient time:  CPU 202.67 s  wall 202.71 s
 Geometry Optimization Parameters
   NAtoms,    NIC,     NZ,  NCons,   NDum,   NFix, NCnnct, MaxDiis
       22     155      22       0       0       0       0       0

 Cartesian Hessian Update
 Hessian updated using BFGS update


** GEOMETRY OPTIMIZATION IN DELOCALIZED INTERNAL COORDINATES **
   Searching for a Minimum

   Optimization Cycle:   2

                       Coordinates (Angstroms)
     ATOM                X               Y               Z
      1  C         0.0060128868    0.0004958709   -0.0026958568
      2  C        -0.0064303328    0.0614389463    1.4035325921
      3  Cl        1.4880744044    0.1899891819    2.3120287431
      4  C        -1.2052508831    0.0891701597    2.1104030531
      5  Cl       -1.2007909402    0.1892800901    3.8593425066
      6  C        -2.4177672038    0.0534771750    1.4429674849
      7  H        -3.3467923805    0.0737215161    1.9972881655
      8  C        -2.4306812112   -0.0083878742    0.0599524135
      9  Cl       -3.9699184944   -0.0752840377   -0.7736850465
     10  C        -1.2389054055   -0.0328860597   -0.6587766710
     11  Cl       -1.3324960805   -0.1922819037   -2.4027409897
     12  C         1.2921575783   -0.0281240024   -0.7706590792
     13  C         2.2899052207   -0.9633104357   -0.4738667837
     14  H         2.1229600121   -1.6972145635    0.3020992181
     15  C         3.4808587648   -0.9924805597   -1.1873608619
     16  H         4.2325628493   -1.7338511781   -0.9446321631
     17  C         3.7056978269   -0.0829509868   -2.2128084381
     18  H         4.6354919781   -0.1041798750   -2.7683971515
     19  C         2.7271344446    0.8540585459   -2.5191451124
     20  H         2.8937985720    1.5744042365   -3.3109159916
     21  C         1.5343984720    0.8787865482   -1.8083926213
     22  H         0.7964075744    1.6327993792   -2.0437934340
   Point Group: c1    Number of degrees of freedom:    60


   Energy is  -2301.887093947

 Hessian updated using BFGS update

 52 Hessian modes will be used to form the next step
  Hessian Eigenvalues:
     0.018186    0.019215    0.019220    0.023206    0.023207    0.023559
     0.023676    0.023681    0.023928    0.023938    0.024090    0.024090
     0.024114    0.024114    0.024130    0.024135    0.024142    0.024143
     0.034727    0.159929    0.159968    0.159996    0.160000    0.160000
     0.160476    0.220003    0.220005    0.227893    0.235030    0.237111
     0.249947    0.249993    0.249994    0.250000    0.300087    0.300406
     0.308015    0.353067    0.356474    0.366466    0.427155    0.429243
     0.434585    0.456690    0.467748    0.467850    0.468781    0.473569
     0.478204    0.478204    0.479107    0.553905

 Minimum search - taking simple RFO step
 Searching for Lamda that Minimizes Along All modes
 Value Taken    Lamda =  -0.00468307
 Calculated Step too Large.  Step scaled by  0.903342
 Step Taken.  Stepsize is  0.300000

                             Maximum     Tolerance    Cnvgd?
         Gradient           0.017164      0.000300      NO
         Displacement       0.237878      0.001200      NO
         Energy change     -0.008088      0.000001      NO


 New Cartesian Coordinates Obtained by Inverse Iteration

 Displacement from previous Coordinates is:  0.973698
 ----------------------------------------------------------------
             Standard Nuclear Orientation (Angstroms)
    I     Atom           X                Y                Z
 ----------------------------------------------------------------
    1      C       0.0111091981    -0.0008593350    -0.0083494262
    2      C       0.0064213520     0.1308213108     1.3922895240
    3      Cl      1.5210954625     0.3318390604     2.2473380192
    4      C      -1.1977433915     0.1552996603     2.1055596097
    5      Cl     -1.2410587400     0.3256941193     3.8456967888
    6      C      -2.4095964188     0.0552306167     1.4387576100
    7      H      -3.3369575730     0.0776379591     1.9936289956
    8      C      -2.4275833440    -0.0743871961     0.0582580388
    9      Cl     -3.9858533314    -0.2076535750    -0.7246044378
   10      C      -1.2290506431    -0.1058088670    -0.6643451945
   11      Cl     -1.2721768093    -0.3498519229    -2.3975811218
   12      C       1.2896175186    -0.0289910732    -0.7727787034
   13      C       2.2404263070    -1.0276734987    -0.5321572753
   14      H       2.0407567814    -1.7960863257     0.2053309419
   15      C       3.4332507042    -1.0562725771    -1.2469727888
   16      H       4.1543718517    -1.8417194847    -1.0519581917
   17      C       3.6995428429    -0.0811108993    -2.2060367149
   18      H       4.6309768344    -0.1013408842    -2.7601392342
   19      C       2.7610429930     0.9200430259    -2.4489175899
   20      H       2.9587464275     1.6858380664    -3.1901114044
   21      C       1.5635678828     0.9434264907    -1.7415324727
   22      H       0.8455217473     1.7325955026    -1.9316309964
 ----------------------------------------------------------------
 Nuclear Repulsion Energy =        1490.07377629 hartrees
 There are       73 alpha and       73 beta electrons
 Applying Cartesian multipole field
    Component          Value
    ---------          -----
     (2,0,0)        1.00000E-11
     (0,2,0)        2.00000E-11
     (0,0,2)       -3.00000E-11
 Nucleus-field energy     =    -0.0000000361 hartrees
 Requested basis set is 6-311++G(d,p)
 There are 154 shells and 426 basis functions
 A cutoff of  1.0D-15 yielded   9537 shell pairs
 There are     78075 function pairs (     83918 Cartesian)
 Smallest overlap matrix eigenvalue = 2.65E-07
 Linear dependence detected in AO basis
 Number of orthogonalized atomic orbitals = 423
 Maximum deviation from orthogonality = 4.460E-10
 Guess from superposition of atomic densities
 Warning:  Energy on first SCF cycle will be non-variational
 SAD guess density has 146.000000 electrons

 -----------------------------------------------------------------------
  General SCF calculation program by
  Eric Jon Sundstrom, Paul Horn, Yuezhi Mao, Dmitri Zuev, Alec White,
  David Stuck, Shaama M.S., Shane Yost, Joonho Lee, David Small,
  Daniel Levine, Susi Lehtola, Hugh Burton, Evgeny Epifanovsky,
  Bang C. Huynh
 -----------------------------------------------------------------------
 Exchange:     0.2000 Hartree-Fock + 0.0800 Slater + 0.7200 B88
 Correlation:  0.1900 VWN1RPA + 0.8100 LYP
 Using SG-1 standard quadrature grid
 A restricted SCF calculation will be
 performed using DIIS
 SCF converges when DIIS error is below 1.0e-08
 ---------------------------------------
  Cycle       Energy         DIIS error
 ---------------------------------------
    1   -2305.6480087296      3.01e-02  
    2   -2301.7391609446      2.49e-03  
    3   -2301.6912751779      2.86e-03  
    4   -2301.8867235912      3.64e-04  
    5   -2301.8888529388      1.87e-04  
    6   -2301.8894592096      1.01e-04  
    7   -2301.8896981591      2.42e-05  
    8   -2301.8897100631      7.20e-06  
    9   -2301.8897112620      1.89e-06  
   10   -2301.8897113396      5.91e-07  
   11   -2301.8897113471      9.45e-08  
   12   -2301.8897113471      4.29e-08  
   13   -2301.8897113472      8.68e-09  Convergence criterion met
 ---------------------------------------
 SCF time:   CPU 521.81s  wall 522.00s 
 SCF   energy in the final basis set =    -2301.8897113472
 Total energy in the final basis set =    -2301.8897113472

 --------------------------------------------------------------

                    Orbital Energies (a.u.)
 --------------------------------------------------------------

 Alpha MOs
 -- Occupied --
********-101.5751-101.5719-101.5718 -10.2729 -10.2729 -10.2720 -10.2720
-10.2370 -10.2211 -10.2071 -10.1916 -10.1916 -10.1895 -10.1883 -10.1882
 -9.4896  -9.4896  -9.4867  -9.4866  -7.2545  -7.2543  -7.2516  -7.2513
 -7.2445  -7.2444  -7.2439  -7.2438  -7.2416  -7.2415  -7.2407  -7.2406
 -0.9532  -0.9144  -0.8930  -0.8716  -0.8698  -0.8366  -0.7949  -0.7643
 -0.7487  -0.7374  -0.6650  -0.6285  -0.6142  -0.6060  -0.5443  -0.5422
 -0.5258  -0.4893  -0.4767  -0.4732  -0.4639  -0.4512  -0.4496  -0.4378
 -0.4233  -0.4216  -0.4028  -0.3862  -0.3729  -0.3710  -0.3640  -0.3567
 -0.3488  -0.3418  -0.3284  -0.3258  -0.3224  -0.2872  -0.2695  -0.2611
 -0.2587
 -- Virtual --
 -0.0645  -0.0537  -0.0393  -0.0260  -0.0236  -0.0100  -0.0068  -0.0008
  0.0078   0.0127   0.0203   0.0294   0.0313   0.0341   0.0348   0.0478
  0.0550   0.0592   0.0610   0.0653   0.0755   0.0782   0.0832   0.0855
  0.0898   0.0941   0.0964   0.0981   0.1066   0.1091   0.1106   0.1140
  0.1163   0.1178   0.1197   0.1253   0.1261   0.1282   0.1324   0.1327
  0.1332   0.1418   0.1426   0.1469   0.1507   0.1569   0.1606   0.1641
  0.1689   0.1722   0.1737   0.1840   0.1887   0.2007   0.2019   0.2032
  0.2036   0.2098   0.2118   0.2190   0.2213   0.2254   0.2255   0.2387
  0.2406   0.2443   0.2465   0.2515   0.2534   0.2554   0.2614   0.2659
  0.2781   0.2789   0.2791   0.2845   0.2867   0.2897   0.2930   0.2937
  0.2953   0.3009   0.3070   0.3133   0.3188   0.3223   0.3385   0.3393
  0.3571   0.3632   0.3662   0.3764   0.4016   0.4239   0.4347   0.4455
  0.4520   0.4526   0.4646   0.4692   0.4820   0.4862   0.4958   0.5023
  0.5068   0.5080   0.5321   0.5346   0.5370   0.5374   0.5583   0.5609
  0.5617   0.5728   0.5774   0.5914   0.5966   0.5992   0.6036   0.6106
  0.6122   0.6200   0.6281   0.6305   0.6317   0.6488   0.6764   0.6775
  0.6787   0.6850   0.6968   0.6989   0.7048   0.7140   0.7189   0.7281
  0.7587   0.7715   0.7762   0.8031   0.8164   0.8279   0.8283   0.8345
  0.8358   0.8380   0.8457   0.8481   0.8490   0.8541   0.8623   0.8694
  0.8712   0.8728   0.8798   0.8883   0.8949   0.9028   0.9103   0.9188
  0.9232   0.9293   0.9422   0.9433   0.9511   0.9636   0.9680   0.9713
  0.9733   0.9861   0.9876   0.9981   1.0104   1.0126   1.0330   1.0533
  1.0616   1.0673   1.0751   1.1120   1.1217   1.1298   1.1646   1.1652
  1.1777   1.2086   1.2298   1.2327   1.2666   1.2851   1.2869   1.2955
  1.3029   1.3357   1.3615   1.3724   1.3930   1.4114   1.4511   1.4830
  1.5059   1.5212   1.5347   1.5382   1.5578   1.5636   1.5785   1.5941
  1.5952   1.6253   1.6475   1.6496   1.6628   1.6967   1.7159   1.7321
  1.7451   1.7584   1.7587   1.7723   1.8014   1.8301   1.8347   1.8578
  1.8669   1.8929   1.8937   1.8964   1.9220   1.9419   1.9471   1.9609
  1.9704   1.9771   2.0160   2.0191   2.0341   2.0429   2.0745   2.0956
  2.1135   2.1421   2.1901   2.2343   2.2378   2.2421   2.2595   2.2814
  2.3004   2.3020   2.3435   2.3473   2.3724   2.3956   2.4073   2.4147
  2.4441   2.4577   2.4581   2.4718   2.4731   2.4940   2.5276   2.5406
  2.5819   2.6040   2.6324   2.6338   2.6548   2.6601   2.6726   2.6949
  2.7017   2.7050   2.7342   2.7348   2.7519   2.7584   2.7826   2.7976
  2.8002   2.8149   2.8405   2.8591   2.8684   2.8776   2.9304   2.9347
  2.9781   3.0023   3.0552   3.0736   3.0902   3.1206   3.1288   3.1910
  3.2020   3.2261   3.2641   3.3533   3.3597   3.3871   3.4938   3.5199
  3.5327   3.5688   3.6305   3.7444   3.7816   3.8971   3.9891   3.9976
  4.0431   4.1450   4.1457   4.3836   4.8033   4.8463   9.7540   9.7859
  9.8134   9.8241  23.3495  23.6579  23.7930  23.8618  23.9297  23.9403
 23.9662  24.0008  24.0750  24.0901  24.0921  24.1879  25.8044  25.8130
 25.9217  25.9222  26.1174  26.1563  26.2008  26.3675  26.5373  26.5781
 26.7530  26.9473 215.7460 215.7807 215.8151 215.8253
 --------------------------------------------------------------

          Ground-State Mulliken Net Atomic Charges

     Atom                 Charge (a.u.)
  ----------------------------------------
      1 C                    -0.110152
      2 C                    -0.425411
      3 Cl                    0.620439
      4 C                     0.037314
      5 Cl                    0.491555
      6 C                    -1.200523
      7 H                     0.224375
      8 C                     0.050228
      9 Cl                    0.491234
     10 C                    -0.444746
     11 Cl                    0.620210
     12 C                     0.930177
     13 C                    -0.603150
     14 H                     0.184677
     15 C                    -0.291675
     16 H                     0.172343
     17 C                    -0.360991
     18 H                     0.166567
     19 C                    -0.290934
     20 H                     0.172282
     21 C                    -0.618282
     22 H                     0.184467
  ----------------------------------------
  Sum of atomic charges =     0.000000

 -----------------------------------------------------------------
                    Cartesian Multipole Moments
 -----------------------------------------------------------------
    Charge (ESU x 10^10)
                 0.0000
    Dipole Moment (Debye)
         X       0.9788      Y      -0.0169      Z      -0.5803
       Tot       1.1380
    Quadrupole Moments (Debye-Ang)
        XX    -113.5920     XY      -2.3776     YY    -118.5140
        XZ      -7.0283     YZ      -3.6397     ZZ    -121.0128
    Octopole Moments (Debye-Ang^2)
       XXX      70.8159    XXY     -10.3016    XYY      23.0848
       YYY      -1.1523    XXZ     -17.4843    XYZ      -5.3056
       YYZ     -13.2609    XZZ      24.1394    YZZ       9.4971
       ZZZ     -39.4347
    Hexadecapole Moments (Debye-Ang^3)
      XXXX   -3641.2019   XXXY     -52.8169   XXYY    -688.9339
      XYYY     -14.0889   YYYY    -341.9614   XXXZ     256.0399
      XXYZ     -30.1282   XYYZ     118.2962   YYYZ     -95.8968
      XXZZ   -1066.3855   XYZZ      24.9665   YYZZ    -562.2057
      XZZZ     338.7572   YZZZ    -101.7634   ZZZZ   -2985.3131
 -----------------------------------------------------------------
 Calculating analytic gradient of the SCF energy
 Gradient of SCF Energy
            1           2           3           4           5           6
    1   0.0006299  -0.0008606   0.0023624  -0.0012687  -0.0008200  -0.0002034
    2   0.0000462  -0.0020547  -0.0003162  -0.0003012   0.0001330   0.0000286
    3  -0.0002043  -0.0019548  -0.0011510  -0.0014275   0.0011825   0.0001377
            7           8           9          10          11          12
    1  -0.0001681   0.0006979  -0.0014079   0.0012001   0.0019857  -0.0024691
    2  -0.0000517   0.0002539  -0.0000714   0.0020585   0.0001254   0.0000848
    3   0.0001131   0.0018621   0.0001240   0.0016295  -0.0016103   0.0015259
           13          14          15          16          17          18
    1   0.0018264   0.0001496  -0.0006613  -0.0001166   0.0000534  -0.0000574
    2   0.0017737  -0.0004980   0.0002019   0.0000066  -0.0000477  -0.0000059
    3   0.0012702  -0.0001338   0.0004635   0.0001540  -0.0001020   0.0000401
           19          20          21          22
    1  -0.0007086  -0.0002423  -0.0001136   0.0001923
    2  -0.0000138  -0.0000168  -0.0018602   0.0005248
    3   0.0003308   0.0000310  -0.0022402  -0.0000405
 Max gradient component =       2.469E-03
 RMS gradient           =       1.031E-03
 Gradient time:  CPU 195.42 s  wall 195.45 s
 Geometry Optimization Parameters
   NAtoms,    NIC,     NZ,  NCons,   NDum,   NFix, NCnnct, MaxDiis
       22     155      22       0       0       0       0       0

 Cartesian Hessian Update
 Hessian updated using BFGS update


** GEOMETRY OPTIMIZATION IN DELOCALIZED INTERNAL COORDINATES **
   Searching for a Minimum

   Optimization Cycle:   3

                       Coordinates (Angstroms)
     ATOM                X               Y               Z
      1  C         0.0111091981   -0.0008593350   -0.0083494262
      2  C         0.0064213520    0.1308213108    1.3922895240
      3  Cl        1.5210954625    0.3318390604    2.2473380192
      4  C        -1.1977433915    0.1552996603    2.1055596097
      5  Cl       -1.2410587400    0.3256941193    3.8456967888
      6  C        -2.4095964188    0.0552306167    1.4387576100
      7  H        -3.3369575730    0.0776379591    1.9936289956
      8  C        -2.4275833440   -0.0743871961    0.0582580388
      9  Cl       -3.9858533314   -0.2076535750   -0.7246044378
     10  C        -1.2290506431   -0.1058088670   -0.6643451945
     11  Cl       -1.2721768093   -0.3498519229   -2.3975811218
     12  C         1.2896175186   -0.0289910732   -0.7727787034
     13  C         2.2404263070   -1.0276734987   -0.5321572753
     14  H         2.0407567814   -1.7960863257    0.2053309419
     15  C         3.4332507042   -1.0562725771   -1.2469727888
     16  H         4.1543718517   -1.8417194847   -1.0519581917
     17  C         3.6995428429   -0.0811108993   -2.2060367149
     18  H         4.6309768344   -0.1013408842   -2.7601392342
     19  C         2.7610429930    0.9200430259   -2.4489175899
     20  H         2.9587464275    1.6858380664   -3.1901114044
     21  C         1.5635678828    0.9434264907   -1.7415324727
     22  H         0.8455217473    1.7325955026   -1.9316309964
   Point Group: c1    Number of degrees of freedom:    60


   Energy is  -2301.889711347

 Hessian updated using BFGS update

 55 Hessian modes will be used to form the next step
  Hessian Eigenvalues:
     0.014031    0.019218    0.019219    0.023204    0.023209    0.023452
     0.023676    0.023689    0.023912    0.023942    0.024089    0.024090
     0.024113    0.024114    0.024127    0.024142    0.024143    0.024154
     0.032700    0.159968    0.159996    0.159999    0.160000    0.160061
     0.160961    0.219946    0.220003    0.228069    0.235042    0.248357
     0.249949    0.249993    0.250000    0.250000    0.256376    0.298811
     0.301033    0.301692    0.317259    0.354672    0.356481    0.356673
     0.382347    0.425032    0.429244    0.434588    0.459080    0.467749
     0.467860    0.470370    0.473802    0.478204    0.478204    0.481642
     0.621150

 Minimum search - taking simple RFO step
 Searching for Lamda that Minimizes Along All modes
 Value Taken    Lamda =  -0.00134391
 Step Taken.  Stepsize is  0.263534

                             Maximum     Tolerance    Cnvgd?
         Gradient           0.006747      0.000300      NO
         Displacement       0.200313      0.001200      NO
         Energy change     -0.002617      0.000001      NO


 New Cartesian Coordinates Obtained by Inverse Iteration

 Displacement from previous Coordinates is:  0.805172
 ----------------------------------------------------------------
             Standard Nuclear Orientation (Angstroms)
    I     Atom           X                Y                Z
 ----------------------------------------------------------------
    1      C       0.0119956582    -0.0053283973    -0.0086614266
    2      C       0.0096457960     0.1927891021     1.3827624227
    3      Cl      1.5225283803     0.4421512291     2.2196780356
    4      C      -1.1915223292     0.2165440177     2.0969767241
    5      Cl     -1.2310729936     0.4520062141     3.8268313578
    6      C      -2.4017283639     0.0579391830     1.4334819174
    7      H      -3.3288153459     0.0845964951     1.9876996479
    8      C      -2.4196552814    -0.1343749181     0.0578218706
    9      Cl     -3.9702859422    -0.3267808226    -0.7218065830
   10      C      -1.2212190045    -0.1735618035    -0.6607885989
   11      Cl     -1.2491881571    -0.4671189989    -2.3822173631
   12      C       1.2878049269    -0.0324252970    -0.7729074146
   13      C       2.1970440431    -1.0778061957    -0.5880306949
   14      H       1.9690061399    -1.8685873299     0.1188161415
   15      C       3.3912586920    -1.1033206201    -1.3032521469
   16      H       4.0879660115    -1.9203570971    -1.1544163167
   17      C       3.6919008718    -0.0785550841    -2.1998782422
   18      H       4.6239194876    -0.0960565463    -2.7532658233
   19      C       2.7889530298     0.9681864773    -2.3839969691
   20      H       3.0152919883     1.7680117435    -3.0798514105
   21      C       1.5893973125     0.9893886744    -1.6774157355
   22      H       0.8832027323     1.7993301476    -1.8278354163
 ----------------------------------------------------------------
 Nuclear Repulsion Energy =        1491.23531160 hartrees
 There are       73 alpha and       73 beta electrons
 Applying Cartesian multipole field
    Component          Value
    ---------          -----
     (2,0,0)        1.00000E-11
     (0,2,0)        2.00000E-11
     (0,0,2)       -3.00000E-11
 Nucleus-field energy     =    -0.0000000347 hartrees
 Requested basis set is 6-311++G(d,p)
 There are 154 shells and 426 basis functions
 A cutoff of  1.0D-15 yielded   9547 shell pairs
 There are     78132 function pairs (     83975 Cartesian)
 Smallest overlap matrix eigenvalue = 2.63E-07
 Linear dependence detected in AO basis
 Number of orthogonalized atomic orbitals = 423
 Maximum deviation from orthogonality = 4.876E-10
 Guess from superposition of atomic densities
 Warning:  Energy on first SCF cycle will be non-variational
 SAD guess density has 146.000000 electrons

 -----------------------------------------------------------------------
  General SCF calculation program by
  Eric Jon Sundstrom, Paul Horn, Yuezhi Mao, Dmitri Zuev, Alec White,
  David Stuck, Shaama M.S., Shane Yost, Joonho Lee, David Small,
  Daniel Levine, Susi Lehtola, Hugh Burton, Evgeny Epifanovsky,
  Bang C. Huynh
 -----------------------------------------------------------------------
 Exchange:     0.2000 Hartree-Fock + 0.0800 Slater + 0.7200 B88
 Correlation:  0.1900 VWN1RPA + 0.8100 LYP
 Using SG-1 standard quadrature grid
 A restricted SCF calculation will be
 performed using DIIS
 SCF converges when DIIS error is below 1.0e-08
 ---------------------------------------
  Cycle       Energy         DIIS error
 ---------------------------------------
    1   -2305.6614157214      3.02e-02  
    2   -2301.7405228706      2.49e-03  
    3   -2301.6940698828      2.84e-03  
    4   -2301.8878358483      3.55e-04  
    5   -2301.8900711838      1.57e-04  
    6   -2301.8904646537      8.85e-05  
    7   -2301.8906439774      2.47e-05  
    8   -2301.8906565702      7.55e-06  
    9   -2301.8906578956      2.00e-06  
   10   -2301.8906579843      5.65e-07  
   11   -2301.8906579912      9.24e-08  
   12   -2301.8906579912      4.28e-08  
   13   -2301.8906579916      9.78e-09  Convergence criterion met
 ---------------------------------------
 SCF time:   CPU 511.64s  wall 512.00s 
 SCF   energy in the final basis set =    -2301.8906579916
 Total energy in the final basis set =    -2301.8906579916

 --------------------------------------------------------------

                    Orbital Energies (a.u.)
 --------------------------------------------------------------

 Alpha MOs
 -- Occupied --
********-101.5751-101.5719-101.5718 -10.2720 -10.2720 -10.2714 -10.2714
-10.2352 -10.2212 -10.2059 -10.1915 -10.1914 -10.1895 -10.1888 -10.1886
 -9.4897  -9.4896  -9.4866  -9.4866  -7.2546  -7.2544  -7.2516  -7.2513
 -7.2446  -7.2445  -7.2440  -7.2439  -7.2415  -7.2415  -7.2407  -7.2406
 -0.9536  -0.9152  -0.8933  -0.8721  -0.8699  -0.8366  -0.7947  -0.7641
 -0.7479  -0.7376  -0.6648  -0.6275  -0.6152  -0.6051  -0.5442  -0.5426
 -0.5254  -0.4891  -0.4776  -0.4731  -0.4646  -0.4504  -0.4492  -0.4381
 -0.4233  -0.4224  -0.4034  -0.3849  -0.3716  -0.3716  -0.3637  -0.3570
 -0.3488  -0.3418  -0.3281  -0.3255  -0.3225  -0.2838  -0.2700  -0.2609
 -0.2609
 -- Virtual --
 -0.0615  -0.0529  -0.0381  -0.0266  -0.0263  -0.0103  -0.0058  -0.0009
  0.0076   0.0133   0.0204   0.0297   0.0312   0.0338   0.0350   0.0473
  0.0552   0.0606   0.0607   0.0655   0.0756   0.0773   0.0834   0.0863
  0.0888   0.0943   0.0961   0.0975   0.1069   0.1090   0.1102   0.1136
  0.1161   0.1183   0.1193   0.1250   0.1257   0.1281   0.1318   0.1327
  0.1335   0.1412   0.1421   0.1483   0.1502   0.1560   0.1617   0.1640
  0.1682   0.1710   0.1736   0.1841   0.1872   0.2014   0.2014   0.2031
  0.2042   0.2095   0.2122   0.2197   0.2211   0.2261   0.2264   0.2375
  0.2420   0.2440   0.2447   0.2486   0.2541   0.2558   0.2570   0.2634
  0.2785   0.2817   0.2820   0.2859   0.2880   0.2911   0.2933   0.2938
  0.2955   0.3032   0.3052   0.3147   0.3174   0.3213   0.3370   0.3392
  0.3582   0.3650   0.3666   0.3776   0.4021   0.4246   0.4358   0.4447
  0.4506   0.4528   0.4650   0.4689   0.4816   0.4870   0.4937   0.4998
  0.5083   0.5119   0.5314   0.5333   0.5372   0.5380   0.5589   0.5601
  0.5623   0.5716   0.5776   0.5886   0.5916   0.6005   0.6030   0.6106
  0.6163   0.6215   0.6275   0.6325   0.6360   0.6461   0.6764   0.6772
  0.6877   0.6933   0.7017   0.7027   0.7048   0.7139   0.7211   0.7271
  0.7579   0.7740   0.7824   0.8027   0.8178   0.8269   0.8280   0.8358
  0.8384   0.8408   0.8443   0.8462   0.8490   0.8557   0.8648   0.8674
  0.8742   0.8782   0.8831   0.8889   0.8929   0.9029   0.9035   0.9074
  0.9227   0.9324   0.9405   0.9448   0.9523   0.9638   0.9708   0.9730
  0.9778   0.9882   0.9898   1.0077   1.0119   1.0133   1.0320   1.0530
  1.0581   1.0675   1.0764   1.1114   1.1233   1.1329   1.1656   1.1689
  1.1791   1.2117   1.2346   1.2378   1.2748   1.2875   1.2880   1.2965
  1.3043   1.3329   1.3716   1.3749   1.3995   1.4122   1.4372   1.4833
  1.5076   1.5197   1.5298   1.5510   1.5596   1.5628   1.5781   1.5954
  1.5960   1.6249   1.6474   1.6548   1.6690   1.6954   1.7127   1.7314
  1.7429   1.7552   1.7607   1.7726   1.8025   1.8252   1.8351   1.8525
  1.8615   1.8895   1.8986   1.9001   1.9248   1.9464   1.9468   1.9634
  1.9716   1.9794   2.0165   2.0272   2.0311   2.0455   2.0747   2.0982
  2.1158   2.1392   2.1947   2.2360   2.2404   2.2428   2.2567   2.2755
  2.2982   2.3028   2.3469   2.3480   2.3743   2.3975   2.4149   2.4190
  2.4408   2.4507   2.4589   2.4747   2.4788   2.5017   2.5288   2.5437
  2.5813   2.6074   2.6270   2.6352   2.6529   2.6647   2.6723   2.6995
  2.7000   2.7053   2.7334   2.7341   2.7508   2.7590   2.7836   2.7966
  2.8067   2.8072   2.8400   2.8613   2.8670   2.8709   2.9283   2.9355
  2.9823   3.0093   3.0587   3.0783   3.0936   3.1243   3.1300   3.1878
  3.2117   3.2364   3.2631   3.3503   3.3626   3.3863   3.4913   3.5215
  3.5360   3.5710   3.6326   3.7558   3.7848   3.9006   3.9881   4.0009
  4.0419   4.1459   4.1469   4.3672   4.8071   4.8458   9.7575   9.7874
  9.8159   9.8254  23.3536  23.6610  23.7909  23.8689  23.9334  23.9437
 23.9652  24.0029  24.0728  24.0883  24.0953  24.1875  25.8024  25.8118
 25.9164  25.9199  26.1168  26.1618  26.2058  26.3829  26.5365  26.5828
 26.7641  26.9672 215.7499 215.7822 215.8181 215.8268
 --------------------------------------------------------------

          Ground-State Mulliken Net Atomic Charges

     Atom                 Charge (a.u.)
  ----------------------------------------
      1 C                    -0.165399
      2 C                    -0.545405
      3 Cl                    0.614260
      4 C                     0.082943
      5 Cl                    0.491926
      6 C                    -1.116904
      7 H                     0.225923
      8 C                     0.094065
      9 Cl                    0.491176
     10 C                    -0.557861
     11 Cl                    0.612915
     12 C                     0.939746
     13 C                    -0.520940
     14 H                     0.188270
     15 C                    -0.360314
     16 H                     0.172277
     17 C                    -0.273061
     18 H                     0.167941
     19 C                    -0.358831
     20 H                     0.172121
     21 C                    -0.542958
     22 H                     0.188109
  ----------------------------------------
  Sum of atomic charges =     0.000000

 -----------------------------------------------------------------
                    Cartesian Multipole Moments
 -----------------------------------------------------------------
    Charge (ESU x 10^10)
                 0.0000
    Dipole Moment (Debye)
         X       0.9507      Y      -0.0124      Z      -0.5634
       Tot       1.1052
    Quadrupole Moments (Debye-Ang)
        XX    -113.7412     XY      -2.3592     YY    -118.0600
        XZ      -7.0981     YZ      -3.6151     ZZ    -121.2691
    Octopole Moments (Debye-Ang^2)
       XXX      67.8088    XXY      -9.2600    XYY      23.7526
       YYY      -1.1104    XXZ     -18.2332    XYZ      -4.8859
       YYZ     -13.7032    XZZ      23.1231    YZZ       8.7619
       ZZZ     -36.1670
    Hexadecapole Moments (Debye-Ang^3)
      XXXX   -3618.3312   XXXY     -76.1659   XXYY    -687.3839
      XYYY     -43.2030   YYYY    -384.1796   XXXZ     257.0441
      XXYZ     -44.5451   XYYZ     116.6711   YYYZ    -145.1890
      XXZZ   -1054.3186   XYZZ      15.3843   YYZZ    -560.9273
      XZZZ     346.0413   YZZZ    -144.4241   ZZZZ   -2948.9425
 -----------------------------------------------------------------
 Calculating analytic gradient of the SCF energy
 Gradient of SCF Energy
            1           2           3           4           5           6
    1   0.0016286  -0.0007301   0.0007435   0.0015265  -0.0001646  -0.0010505
    2  -0.0001514  -0.0002065  -0.0006005  -0.0000097  -0.0000816   0.0000379
    3  -0.0008951  -0.0006573  -0.0010266   0.0000761   0.0002335   0.0005760
            7           8           9          10          11          12
    1   0.0002136   0.0006213  -0.0002895   0.0002334   0.0014312  -0.0019280
    2  -0.0000196  -0.0001303   0.0001434   0.0003136   0.0004786   0.0002728
    3  -0.0001049  -0.0012447   0.0000390   0.0008931  -0.0001194   0.0007926
           13          14          15          16          17          18
    1  -0.0001915  -0.0001662  -0.0002584  -0.0000779   0.0005595  -0.0000134
    2   0.0005439  -0.0003224  -0.0002506  -0.0000045   0.0000032  -0.0000137
    3   0.0007401   0.0008878   0.0000674   0.0002311  -0.0001569   0.0000046
           19          20          21          22
    1  -0.0002717  -0.0002482  -0.0006374  -0.0009305
    2   0.0002622   0.0000312  -0.0007115   0.0004156
    3   0.0000058  -0.0000123  -0.0000260  -0.0003040
 Max gradient component =       1.928E-03
 RMS gradient           =       6.114E-04
 Gradient time:  CPU 197.19 s  wall 197.23 s
 Geometry Optimization Parameters
   NAtoms,    NIC,     NZ,  NCons,   NDum,   NFix, NCnnct, MaxDiis
       22     155      22       0       0       0       0       0

 Cartesian Hessian Update
 Hessian updated using BFGS update


** GEOMETRY OPTIMIZATION IN DELOCALIZED INTERNAL COORDINATES **
   Searching for a Minimum

   Optimization Cycle:   4

                       Coordinates (Angstroms)
     ATOM                X               Y               Z
      1  C         0.0119956582   -0.0053283973   -0.0086614266
      2  C         0.0096457960    0.1927891021    1.3827624227
      3  Cl        1.5225283803    0.4421512291    2.2196780356
      4  C        -1.1915223292    0.2165440177    2.0969767241
      5  Cl       -1.2310729936    0.4520062141    3.8268313578
      6  C        -2.4017283639    0.0579391830    1.4334819174
      7  H        -3.3288153459    0.0845964951    1.9876996479
      8  C        -2.4196552814   -0.1343749181    0.0578218706
      9  Cl       -3.9702859422   -0.3267808226   -0.7218065830
     10  C        -1.2212190045   -0.1735618035   -0.6607885989
     11  Cl       -1.2491881571   -0.4671189989   -2.3822173631
     12  C         1.2878049269   -0.0324252970   -0.7729074146
     13  C         2.1970440431   -1.0778061957   -0.5880306949
     14  H         1.9690061399   -1.8685873299    0.1188161415
     15  C         3.3912586920   -1.1033206201   -1.3032521469
     16  H         4.0879660115   -1.9203570971   -1.1544163167
     17  C         3.6919008718   -0.0785550841   -2.1998782422
     18  H         4.6239194876   -0.0960565463   -2.7532658233
     19  C         2.7889530298    0.9681864773   -2.3839969691
     20  H         3.0152919883    1.7680117435   -3.0798514105
     21  C         1.5893973125    0.9893886744   -1.6774157355
     22  H         0.8832027323    1.7993301476   -1.8278354163
   Point Group: c1    Number of degrees of freedom:    60


   Energy is  -2301.890657992

 Hessian updated using BFGS update

 58 Hessian modes will be used to form the next step
  Hessian Eigenvalues:
     0.008682    0.019218    0.019225    0.023209    0.023213    0.023589
     0.023676    0.023689    0.023916    0.024019    0.024089    0.024090
     0.024114    0.024117    0.024129    0.024143    0.024143    0.024496
     0.030906    0.159969    0.159996    0.159999    0.160000    0.160091
     0.161368    0.219813    0.220004    0.227644    0.235015    0.248295
     0.249966    0.249994    0.250000    0.250000    0.250103    0.259786
     0.298028    0.301033    0.301033    0.301819    0.328025    0.353710
     0.356511    0.356665    0.356770    0.377674    0.423494    0.429244
     0.434593    0.456271    0.467749    0.467862    0.472432    0.476627
     0.478204    0.478207    0.511608    0.568325

 Minimum search - taking simple RFO step
 Searching for Lamda that Minimizes Along All modes
 Value Taken    Lamda =  -0.00081519
 Step Taken.  Stepsize is  0.255169

                             Maximum     Tolerance    Cnvgd?
         Gradient           0.007120      0.000300      NO
         Displacement       0.221173      0.001200      NO
         Energy change     -0.000947      0.000001      NO


 New Cartesian Coordinates Obtained by Inverse Iteration

 Displacement from previous Coordinates is:  0.877829
 ----------------------------------------------------------------
             Standard Nuclear Orientation (Angstroms)
    I     Atom           X                Y                Z
 ----------------------------------------------------------------
    1      C       0.0092051728    -0.0063776672    -0.0073497058
    2      C       0.0049868449     0.2540662938     1.3734162996
    3      Cl      1.5147412902     0.5626545496     2.1901698967
    4      C      -1.1968530883     0.2811096232     2.0875454257
    5      Cl     -1.2408583628     0.5943416883     3.8029008039
    6      C      -2.4015169335     0.0588424355     1.4326833660
    7      H      -3.3290639477     0.0868415528     1.9866511365
    8      C      -2.4168476860    -0.1980534984     0.0676676100
    9      Cl     -3.9600731003    -0.4691774931    -0.6987437972
   10      C      -1.2180214380    -0.2361432833    -0.6514395813
   11      Cl     -1.2345567782    -0.5870074475    -2.3593877225
   12      C       1.2902463880    -0.0335710881    -0.7735389657
   13      C       2.1575137172    -1.1219368388    -0.6531014861
   14      H       1.8976998927    -1.9407189141     0.0092491768
   15      C       3.3522577656    -1.1464334138    -1.3693834751
   16      H       4.0194112911    -1.9957508442    -1.2758411361
   17      C       3.6905658604    -0.0785560430    -2.1993394028
   18      H       4.6223631384    -0.0952715846    -2.7532188103
   19      C       2.8292234039     1.0113315172    -2.3168612616
   20      H       3.0902115518     1.8435882357    -2.9607590799
   21      C       1.6286823642     1.0325819036    -1.6102042474
   22      H       0.9471103060     1.8703104897    -1.7113710672
 ----------------------------------------------------------------
 Nuclear Repulsion Energy =        1490.76567823 hartrees
 There are       73 alpha and       73 beta electrons
 Applying Cartesian multipole field
    Component          Value
    ---------          -----
     (2,0,0)        1.00000E-11
     (0,2,0)        2.00000E-11
     (0,0,2)       -3.00000E-11
 Nucleus-field energy     =    -0.0000000327 hartrees
 Requested basis set is 6-311++G(d,p)
 There are 154 shells and 426 basis functions
 A cutoff of  1.0D-15 yielded   9546 shell pairs
 There are     78145 function pairs (     83990 Cartesian)
 Smallest overlap matrix eigenvalue = 2.61E-07
 Linear dependence detected in AO basis
 Number of orthogonalized atomic orbitals = 423
 Maximum deviation from orthogonality = 4.436E-10
 Guess from superposition of atomic densities
 Warning:  Energy on first SCF cycle will be non-variational
 SAD guess density has 146.000000 electrons

 -----------------------------------------------------------------------
  General SCF calculation program by
  Eric Jon Sundstrom, Paul Horn, Yuezhi Mao, Dmitri Zuev, Alec White,
  David Stuck, Shaama M.S., Shane Yost, Joonho Lee, David Small,
  Daniel Levine, Susi Lehtola, Hugh Burton, Evgeny Epifanovsky,
  Bang C. Huynh
 -----------------------------------------------------------------------
 Exchange:     0.2000 Hartree-Fock + 0.0800 Slater + 0.7200 B88
 Correlation:  0.1900 VWN1RPA + 0.8100 LYP
 Using SG-1 standard quadrature grid
 A restricted SCF calculation will be
 performed using DIIS
 SCF converges when DIIS error is below 1.0e-08
 ---------------------------------------
  Cycle       Energy         DIIS error
 ---------------------------------------
    1   -2305.6612435626      3.02e-02  
    2   -2301.7412604541      2.49e-03  
    3   -2301.6955456212      2.84e-03  
    4   -2301.8884011090      3.56e-04  
    5   -2301.8906490825      1.58e-04  
    6   -2301.8910605350      8.46e-05  
    7   -2301.8912224460      2.47e-05  
    8   -2301.8912350020      7.64e-06  
    9   -2301.8912363617      2.06e-06  
   10   -2301.8912364563      5.48e-07  
   11   -2301.8912364628      9.31e-08  
   12   -2301.8912364631      4.47e-08  
   13   -2301.8912364630      1.08e-08  
   14   -2301.8912364630      6.19e-09  Convergence criterion met
 ---------------------------------------
 SCF time:   CPU 551.71s  wall 551.00s 
 SCF   energy in the final basis set =    -2301.8912364630
 Total energy in the final basis set =    -2301.8912364630

 --------------------------------------------------------------

                    Orbital Energies (a.u.)
 --------------------------------------------------------------

 Alpha MOs
 -- Occupied --
********-101.5751-101.5719-101.5718 -10.2718 -10.2718 -10.2712 -10.2712
-10.2347 -10.2211 -10.2059 -10.1913 -10.1913 -10.1893 -10.1890 -10.1885
 -9.4898  -9.4897  -9.4867  -9.4866  -7.2547  -7.2544  -7.2516  -7.2513
 -7.2446  -7.2446  -7.2440  -7.2440  -7.2416  -7.2415  -7.2408  -7.2406
 -0.9536  -0.9156  -0.8932  -0.8726  -0.8701  -0.8364  -0.7942  -0.7639
 -0.7476  -0.7373  -0.6642  -0.6262  -0.6164  -0.6045  -0.5440  -0.5427
 -0.5254  -0.4887  -0.4780  -0.4730  -0.4649  -0.4500  -0.4488  -0.4383
 -0.4230  -0.4229  -0.4036  -0.3838  -0.3724  -0.3705  -0.3631  -0.3574
 -0.3487  -0.3416  -0.3280  -0.3251  -0.3229  -0.2807  -0.2703  -0.2635
 -0.2605
 -- Virtual --
 -0.0587  -0.0528  -0.0372  -0.0292  -0.0264  -0.0105  -0.0049  -0.0010
  0.0074   0.0136   0.0203   0.0301   0.0310   0.0335   0.0351   0.0468
  0.0552   0.0602   0.0623   0.0657   0.0757   0.0758   0.0834   0.0867
  0.0875   0.0948   0.0954   0.0969   0.1070   0.1089   0.1095   0.1133
  0.1157   0.1190   0.1192   0.1246   0.1251   0.1272   0.1321   0.1329
  0.1345   0.1398   0.1422   0.1497   0.1500   0.1550   0.1633   0.1643
  0.1673   0.1694   0.1727   0.1842   0.1857   0.1990   0.1998   0.2051
  0.2058   0.2088   0.2119   0.2202   0.2211   0.2261   0.2267   0.2367
  0.2429   0.2431   0.2448   0.2452   0.2503   0.2569   0.2591   0.2610
  0.2792   0.2816   0.2826   0.2865   0.2901   0.2929   0.2937   0.2942
  0.2989   0.3026   0.3060   0.3136   0.3193   0.3207   0.3320   0.3408
  0.3588   0.3657   0.3662   0.3827   0.4023   0.4260   0.4366   0.4442
  0.4484   0.4523   0.4645   0.4682   0.4811   0.4862   0.4916   0.4990
  0.5091   0.5172   0.5277   0.5355   0.5366   0.5408   0.5561   0.5610
  0.5629   0.5714   0.5795   0.5854   0.5868   0.6013   0.6029   0.6073
  0.6190   0.6207   0.6268   0.6326   0.6412   0.6449   0.6709   0.6761
  0.6947   0.6999   0.7008   0.7056   0.7147   0.7159   0.7235   0.7258
  0.7569   0.7762   0.7882   0.8017   0.8185   0.8247   0.8272   0.8356
  0.8400   0.8409   0.8435   0.8473   0.8486   0.8562   0.8648   0.8663
  0.8747   0.8777   0.8831   0.8898   0.8903   0.8948   0.9004   0.9088
  0.9225   0.9360   0.9415   0.9452   0.9552   0.9631   0.9730   0.9768
  0.9777   0.9886   0.9947   1.0101   1.0155   1.0205   1.0286   1.0544
  1.0581   1.0683   1.0772   1.1162   1.1234   1.1358   1.1665   1.1760
  1.1795   1.2137   1.2374   1.2434   1.2794   1.2882   1.2904   1.2963
  1.3045   1.3326   1.3747   1.3782   1.4029   1.4140   1.4255   1.4825
  1.5085   1.5171   1.5239   1.5602   1.5640   1.5642   1.5728   1.5944
  1.5966   1.6245   1.6478   1.6594   1.6770   1.6915   1.7090   1.7296
  1.7417   1.7517   1.7603   1.7716   1.8012   1.8222   1.8346   1.8432
  1.8551   1.8872   1.9004   1.9023   1.9268   1.9455   1.9485   1.9670
  1.9729   1.9782   2.0182   2.0289   2.0349   2.0479   2.0744   2.1022
  2.1173   2.1330   2.1992   2.2370   2.2411   2.2457   2.2565   2.2693
  2.2954   2.3042   2.3473   2.3536   2.3730   2.3951   2.4166   2.4235
  2.4377   2.4466   2.4602   2.4766   2.4791   2.5100   2.5293   2.5452
  2.5782   2.6035   2.6266   2.6302   2.6543   2.6594   2.6740   2.7006
  2.7036   2.7055   2.7306   2.7363   2.7488   2.7600   2.7811   2.7954
  2.8016   2.8241   2.8424   2.8617   2.8632   2.8687   2.9245   2.9372
  2.9816   3.0117   3.0616   3.0833   3.0986   3.1274   3.1288   3.1801
  3.2144   3.2482   3.2596   3.3438   3.3659   3.3865   3.4885   3.5226
  3.5417   3.5740   3.6345   3.7641   3.7874   3.9004   3.9881   4.0017
  4.0411   4.1465   4.1482   4.3549   4.8082   4.8432   9.7612   9.7874
  9.8218   9.8221  23.3569  23.6607  23.7910  23.8665  23.9309  23.9417
 23.9640  24.0044  24.0741  24.0864  24.1014  24.1886  25.7995  25.8105
 25.9070  25.9232  26.1196  26.1609  26.2238  26.3828  26.5319  26.5850
 26.7701  26.9812 215.7539 215.7820 215.8225 215.8258
 --------------------------------------------------------------

          Ground-State Mulliken Net Atomic Charges

     Atom                 Charge (a.u.)
  ----------------------------------------
      1 C                    -0.274316
      2 C                    -0.667015
      3 Cl                    0.611547
      4 C                     0.150251
      5 Cl                    0.495809
      6 C                    -0.978987
      7 H                     0.228392
      8 C                     0.142964
      9 Cl                    0.495777
     10 C                    -0.648749
     11 Cl                    0.609241
     12 C                     0.986186
     13 C                    -0.482937
     14 H                     0.191069
     15 C                    -0.433612
     16 H                     0.171865
     17 C                    -0.196528
     18 H                     0.168572
     19 C                    -0.429961
     20 H                     0.171789
     21 C                    -0.502637
     22 H                     0.191281
  ----------------------------------------
  Sum of atomic charges =     0.000000

 -----------------------------------------------------------------
                    Cartesian Multipole Moments
 -----------------------------------------------------------------
    Charge (ESU x 10^10)
                 0.0000
    Dipole Moment (Debye)
         X       0.9286      Y      -0.0115      Z      -0.5504
       Tot       1.0795
    Quadrupole Moments (Debye-Ang)
        XX    -113.8468     XY      -2.2752     YY    -117.6051
        XZ      -7.2465     YZ      -3.4784     ZZ    -121.5507
    Octopole Moments (Debye-Ang^2)
       XXX      66.3803    XXY      -8.0711    XYY      25.0517
       YYY      -1.1877    XXZ     -19.3032    XYZ      -4.2924
       YYZ     -14.4945    XZZ      22.6748    YZZ       7.6713
       ZZZ     -33.8142
    Hexadecapole Moments (Debye-Ang^3)
      XXXX   -3612.2935   XXXY    -101.5065   XXYY    -690.5446
      XYYY     -75.5160   YYYY    -438.9164   XXXZ     265.9206
      XXYZ     -59.8076   XYYZ     118.0025   YYYZ    -197.7581
      XXZZ   -1043.5325   XYZZ       3.9612   YYZZ    -560.8064
      XZZZ     362.0735   YZZZ    -190.0826   ZZZZ   -2908.1836
 -----------------------------------------------------------------
 Calculating analytic gradient of the SCF energy
 Gradient of SCF Energy
            1           2           3           4           5           6
    1   0.0002013   0.0002305  -0.0000566   0.0008448  -0.0001142  -0.0004360
    2  -0.0000515   0.0003899  -0.0006207   0.0002866  -0.0002186  -0.0000024
    3  -0.0000453   0.0003738  -0.0010975   0.0008474  -0.0005424   0.0002323
            7           8           9          10          11          12
    1   0.0001025  -0.0003819   0.0004415  -0.0002628   0.0008581   0.0005977
    2   0.0000200  -0.0003339   0.0002458  -0.0003426   0.0005319   0.0000583
    3  -0.0000535  -0.0011382   0.0003320  -0.0003893   0.0006190  -0.0004630
           13          14          15          16          17          18
    1  -0.0007112  -0.0003746   0.0003245   0.0000376   0.0000200  -0.0000117
    2  -0.0001799   0.0001742  -0.0001920   0.0000201   0.0000457   0.0000176
    3   0.0003907   0.0009113  -0.0002476  -0.0000575   0.0000783   0.0000012
           19          20          21          22
    1   0.0003007   0.0000926  -0.0007466  -0.0009563
    2   0.0000741   0.0000097   0.0001919  -0.0001241
    3  -0.0002200   0.0000192   0.0006405  -0.0001915
 Max gradient component =       1.138E-03
 RMS gradient           =       4.331E-04
 Gradient time:  CPU 204.69 s  wall 204.72 s
 Geometry Optimization Parameters
   NAtoms,    NIC,     NZ,  NCons,   NDum,   NFix, NCnnct, MaxDiis
       22     155      22       0       0       0       0       0

 Cartesian Hessian Update
 Hessian updated using BFGS update


** GEOMETRY OPTIMIZATION IN DELOCALIZED INTERNAL COORDINATES **
   Searching for a Minimum

   Optimization Cycle:   5

                       Coordinates (Angstroms)
     ATOM                X               Y               Z
      1  C         0.0092051728   -0.0063776672   -0.0073497058
      2  C         0.0049868449    0.2540662938    1.3734162996
      3  Cl        1.5147412902    0.5626545496    2.1901698967
      4  C        -1.1968530883    0.2811096232    2.0875454257
      5  Cl       -1.2408583628    0.5943416883    3.8029008039
      6  C        -2.4015169335    0.0588424355    1.4326833660
      7  H        -3.3290639477    0.0868415528    1.9866511365
      8  C        -2.4168476860   -0.1980534984    0.0676676100
      9  Cl       -3.9600731003   -0.4691774931   -0.6987437972
     10  C        -1.2180214380   -0.2361432833   -0.6514395813
     11  Cl       -1.2345567782   -0.5870074475   -2.3593877225
     12  C         1.2902463880   -0.0335710881   -0.7735389657
     13  C         2.1575137172   -1.1219368388   -0.6531014861
     14  H         1.8976998927   -1.9407189141    0.0092491768
     15  C         3.3522577656   -1.1464334138   -1.3693834751
     16  H         4.0194112911   -1.9957508442   -1.2758411361
     17  C         3.6905658604   -0.0785560430   -2.1993394028
     18  H         4.6223631384   -0.0952715846   -2.7532188103
     19  C         2.8292234039    1.0113315172   -2.3168612616
     20  H         3.0902115518    1.8435882357   -2.9607590799
     21  C         1.6286823642    1.0325819036   -1.6102042474
     22  H         0.9471103060    1.8703104897   -1.7113710672
   Point Group: c1    Number of degrees of freedom:    60


   Energy is  -2301.891236463

 Hessian updated using BFGS update

 59 Hessian modes will be used to form the next step
  Hessian Eigenvalues:
     0.006081    0.019221    0.019239    0.023209    0.023217    0.023676
     0.023688    0.023717    0.023987    0.024027    0.024089    0.024090
     0.024114    0.024117    0.024142    0.024143    0.024221    0.024553
     0.029321    0.159969    0.159996    0.160000    0.160000    0.160217
     0.163264    0.220002    0.220227    0.229345    0.235007    0.247566
     0.249967    0.249994    0.250000    0.250000    0.250818    0.257745
     0.301015    0.301032    0.301034    0.306943    0.330339    0.351911
     0.356517    0.356665    0.356671    0.356787    0.368033    0.422430
     0.429254    0.434600    0.448274    0.467750    0.467889    0.471909
     0.475457    0.478204    0.478232    0.486104    0.545376

 Minimum search - taking simple RFO step
 Searching for Lamda that Minimizes Along All modes
 Value Taken    Lamda =  -0.00036825
 Step Taken.  Stepsize is  0.202198

                             Maximum     Tolerance    Cnvgd?
         Gradient           0.004028      0.000300      NO
         Displacement       0.182375      0.001200      NO
         Energy change     -0.000578      0.000001      NO


 New Cartesian Coordinates Obtained by Inverse Iteration

 Displacement from previous Coordinates is:  0.725106
 ----------------------------------------------------------------
             Standard Nuclear Orientation (Angstroms)
    I     Atom           X                Y                Z
 ----------------------------------------------------------------
    1      C       0.0086177034    -0.0027462433    -0.0035180801
    2      C      -0.0014496817     0.3041689928     1.3670233455
    3      Cl      1.5013582434     0.6679343997     2.1730498444
    4      C      -1.2050690449     0.3309124275     2.0790139218
    5      Cl     -1.2555785609     0.7086078918     3.7815016955
    6      C      -2.4028079859     0.0568062056     1.4322440094
    7      H      -3.3314920016     0.0819573398     1.9849319924
    8      C      -2.4112931765    -0.2484648737     0.0776141983
    9      Cl     -3.9454050152    -0.5910974892    -0.6792417875
   10      C      -1.2111805754    -0.2810299543    -0.6405777641
   11      Cl     -1.2158154615    -0.6811755411    -2.3374194549
   12      C       1.2924536044    -0.0307163093    -0.7699754386
   13      C       2.1246456474    -1.1505848609    -0.7065594329
   14      H       1.8390479411    -1.9956584602    -0.0899044286
   15      C       3.3179623314    -1.1765553041    -1.4247780981
   16      H       3.9573543548    -2.0506253517    -1.3761280967
   17      C       3.6881806736    -0.0814970135    -2.2034343804
   18      H       4.6179563624    -0.1007743738    -2.7607013646
   19      C       2.8620441281     1.0392955894    -2.2644809981
   20      H       3.1487035068     1.8933718277    -2.8675945815
   21      C       1.6646203636     1.0645758457    -1.5530553165
   22      H       1.0135742958     1.9299654285    -1.6082658085
 ----------------------------------------------------------------
 Nuclear Repulsion Energy =        1490.26251555 hartrees
 There are       73 alpha and       73 beta electrons
 Applying Cartesian multipole field
    Component          Value
    ---------          -----
     (2,0,0)        1.00000E-11
     (0,2,0)        2.00000E-11
     (0,0,2)       -3.00000E-11
 Nucleus-field energy     =    -0.0000000311 hartrees
 Requested basis set is 6-311++G(d,p)
 There are 154 shells and 426 basis functions
 A cutoff of  1.0D-15 yielded   9545 shell pairs
 There are     78172 function pairs (     84017 Cartesian)
 Smallest overlap matrix eigenvalue = 2.54E-07
 Linear dependence detected in AO basis
 Number of orthogonalized atomic orbitals = 423
 Maximum deviation from orthogonality = 4.702E-10
 Guess from superposition of atomic densities
 Warning:  Energy on first SCF cycle will be non-variational
 SAD guess density has 146.000000 electrons

 -----------------------------------------------------------------------
  General SCF calculation program by
  Eric Jon Sundstrom, Paul Horn, Yuezhi Mao, Dmitri Zuev, Alec White,
  David Stuck, Shaama M.S., Shane Yost, Joonho Lee, David Small,
  Daniel Levine, Susi Lehtola, Hugh Burton, Evgeny Epifanovsky,
  Bang C. Huynh
 -----------------------------------------------------------------------
 Exchange:     0.2000 Hartree-Fock + 0.0800 Slater + 0.7200 B88
 Correlation:  0.1900 VWN1RPA + 0.8100 LYP
 Using SG-1 standard quadrature grid
 A restricted SCF calculation will be
 performed using DIIS
 SCF converges when DIIS error is below 1.0e-08
 ---------------------------------------
  Cycle       Energy         DIIS error
 ---------------------------------------
    1   -2305.6596853350      3.02e-02  
    2   -2301.7414130687      2.49e-03  
    3   -2301.6960570570      2.83e-03  
    4   -2301.8886321142      3.56e-04  
    5   -2301.8908776348      1.59e-04  
    6   -2301.8913005124      8.36e-05  
    7   -2301.8914583156      2.47e-05  
    8   -2301.8914708903      7.67e-06  
    9   -2301.8914722623      2.08e-06  
   10   -2301.8914723587      5.40e-07  
   11   -2301.8914723650      9.40e-08  
   12   -2301.8914723650      4.52e-08  
   13   -2301.8914723653      9.99e-09  Convergence criterion met
 ---------------------------------------
 SCF time:   CPU 522.12s  wall 522.00s 
 SCF   energy in the final basis set =    -2301.8914723653
 Total energy in the final basis set =    -2301.8914723653

 --------------------------------------------------------------

                    Orbital Energies (a.u.)
 --------------------------------------------------------------

 Alpha MOs
 -- Occupied --
********-101.5751-101.5719-101.5718 -10.2718 -10.2718 -10.2712 -10.2712
-10.2345 -10.2212 -10.2060 -10.1911 -10.1911 -10.1892 -10.1889 -10.1883
 -9.4898  -9.4897  -9.4867  -9.4866  -7.2547  -7.2544  -7.2516  -7.2513
 -7.2446  -7.2445  -7.2440  -7.2440  -7.2416  -7.2415  -7.2407  -7.2406
 -0.9536  -0.9155  -0.8930  -0.8725  -0.8701  -0.8364  -0.7940  -0.7638
 -0.7476  -0.7373  -0.6641  -0.6251  -0.6174  -0.6044  -0.5440  -0.5428
 -0.5254  -0.4885  -0.4783  -0.4729  -0.4648  -0.4498  -0.4486  -0.4382
 -0.4231  -0.4229  -0.4035  -0.3832  -0.3729  -0.3699  -0.3626  -0.3574
 -0.3487  -0.3416  -0.3277  -0.3249  -0.3231  -0.2787  -0.2706  -0.2655
 -0.2605
 -- Virtual --
 -0.0570  -0.0530  -0.0372  -0.0308  -0.0263  -0.0106  -0.0048  -0.0010
  0.0072   0.0136   0.0201   0.0303   0.0308   0.0332   0.0352   0.0465
  0.0553   0.0598   0.0635   0.0664   0.0738   0.0760   0.0834   0.0865
  0.0869   0.0949   0.0952   0.0965   0.1070   0.1087   0.1089   0.1132
  0.1152   0.1188   0.1199   0.1243   0.1247   0.1265   0.1316   0.1337
  0.1354   0.1390   0.1422   0.1495   0.1514   0.1543   0.1645   0.1650
  0.1671   0.1683   0.1716   0.1842   0.1845   0.1974   0.1991   0.2055
  0.2074   0.2086   0.2114   0.2195   0.2228   0.2256   0.2269   0.2358
  0.2412   0.2429   0.2449   0.2467   0.2479   0.2568   0.2604   0.2608
  0.2796   0.2800   0.2830   0.2882   0.2902   0.2926   0.2956   0.2960
  0.3006   0.3018   0.3073   0.3092   0.3203   0.3273   0.3301   0.3429
  0.3590   0.3657   0.3662   0.3879   0.4025   0.4286   0.4374   0.4438
  0.4465   0.4517   0.4637   0.4677   0.4806   0.4847   0.4910   0.4990
  0.5097   0.5203   0.5255   0.5360   0.5375   0.5438   0.5540   0.5633
  0.5636   0.5713   0.5828   0.5839   0.5848   0.6017   0.6032   0.6058
  0.6173   0.6241   0.6242   0.6322   0.6452   0.6462   0.6663   0.6744
  0.6953   0.6998   0.7060   0.7079   0.7176   0.7246   0.7257   0.7266
  0.7560   0.7796   0.7928   0.8016   0.8159   0.8261   0.8270   0.8354
  0.8376   0.8421   0.8478   0.8481   0.8490   0.8582   0.8621   0.8672
  0.8742   0.8752   0.8797   0.8844   0.8900   0.8918   0.9006   0.9093
  0.9227   0.9383   0.9449   0.9482   0.9572   0.9628   0.9736   0.9773
  0.9811   0.9902   0.9955   1.0092   1.0147   1.0244   1.0305   1.0522
  1.0647   1.0671   1.0769   1.1215   1.1238   1.1359   1.1673   1.1796
  1.1863   1.2155   1.2427   1.2451   1.2812   1.2883   1.2903   1.2960
  1.3040   1.3355   1.3745   1.3831   1.3964   1.4159   1.4301   1.4820
  1.5087   1.5142   1.5202   1.5598   1.5641   1.5658   1.5798   1.5930
  1.5972   1.6243   1.6481   1.6625   1.6857   1.6886   1.7078   1.7282
  1.7425   1.7497   1.7582   1.7693   1.8002   1.8213   1.8337   1.8374
  1.8503   1.8870   1.9029   1.9033   1.9274   1.9446   1.9492   1.9694
  1.9737   1.9778   2.0203   2.0276   2.0402   2.0502   2.0733   2.1053
  2.1197   2.1287   2.2031   2.2367   2.2419   2.2490   2.2572   2.2656
  2.2922   2.3051   2.3477   2.3588   2.3717   2.3932   2.4143   2.4254
  2.4364   2.4454   2.4608   2.4755   2.4776   2.5128   2.5328   2.5455
  2.5743   2.5973   2.6233   2.6298   2.6560   2.6575   2.6750   2.7010
  2.7059   2.7094   2.7280   2.7394   2.7469   2.7621   2.7718   2.7943
  2.7981   2.8401   2.8451   2.8550   2.8627   2.8778   2.9205   2.9379
  2.9803   3.0129   3.0655   3.0874   3.1024   3.1268   3.1303   3.1727
  3.2164   3.2574   3.2629   3.3389   3.3695   3.3882   3.4861   3.5228
  3.5479   3.5792   3.6361   3.7702   3.7901   3.8995   3.9881   4.0028
  4.0412   4.1469   4.1494   4.3491   4.8082   4.8410   9.7638   9.7861
  9.8180   9.8318  23.3601  23.6612  23.7921  23.8648  23.9310  23.9407
 23.9633  24.0072  24.0758  24.0870  24.1059  24.1905  25.7967  25.8100
 25.8948  25.9276  26.1223  26.1577  26.2411  26.3688  26.5274  26.5893
 26.7641  26.9912 215.7566 215.7805 215.8180 215.8372
 --------------------------------------------------------------

          Ground-State Mulliken Net Atomic Charges

     Atom                 Charge (a.u.)
  ----------------------------------------
      1 C                    -0.393489
      2 C                    -0.796633
      3 Cl                    0.593760
      4 C                     0.254423
      5 Cl                    0.504340
      6 C                    -0.809103
      7 H                     0.230126
      8 C                     0.251047
      9 Cl                    0.504483
     10 C                    -0.784312
     11 Cl                    0.592973
     12 C                     1.049813
     13 C                    -0.485092
     14 H                     0.193652
     15 C                    -0.489901
     16 H                     0.171234
     17 C                    -0.144582
     18 H                     0.168795
     19 C                    -0.487343
     20 H                     0.171347
     21 C                    -0.489453
     22 H                     0.193913
  ----------------------------------------
  Sum of atomic charges =     0.000000

 -----------------------------------------------------------------
                    Cartesian Multipole Moments
 -----------------------------------------------------------------
    Charge (ESU x 10^10)
                 0.0000
    Dipole Moment (Debye)
         X       0.9145      Y      -0.0161      Z      -0.5486
       Tot       1.0665
    Quadrupole Moments (Debye-Ang)
        XX    -113.9635     XY      -2.1704     YY    -117.2605
        XZ      -7.3769     YZ      -3.3033     ZZ    -121.7582
    Octopole Moments (Debye-Ang^2)
       XXX      65.1018    XXY      -7.1510    XYY      26.0827
       YYY      -1.4989    XXZ     -20.2334    XYZ      -3.6620
       YYZ     -15.2760    XZZ      22.5299    YZZ       6.5327
       ZZZ     -32.6965
    Hexadecapole Moments (Debye-Ang^3)
      XXXX   -3602.9268   XXXY    -122.0409   XXYY    -693.6693
      XYYY    -101.9835   YYYY    -490.8840   XXXZ     275.8396
      XXYZ     -72.0010   XYYZ     120.1920   YYYZ    -239.7362
      XXZZ   -1033.8197   XYZZ      -6.0017   YYZZ    -562.3357
      XZZZ     377.0368   YZZZ    -227.1155   ZZZZ   -2876.4768
 -----------------------------------------------------------------
 Calculating analytic gradient of the SCF energy
 Gradient of SCF Energy
            1           2           3           4           5           6
    1  -0.0010917   0.0005367  -0.0001811  -0.0000479   0.0001451   0.0002605
    2  -0.0000025   0.0001825  -0.0003242   0.0000967  -0.0000710  -0.0000156
    3   0.0003851   0.0003085  -0.0006179   0.0005927  -0.0003923  -0.0001042
            7           8           9          10          11          12
    1  -0.0000151  -0.0005145   0.0003305   0.0002038   0.0006017   0.0012482
    2   0.0000291  -0.0000602   0.0000720  -0.0001642   0.0003074  -0.0001797
    3   0.0000071  -0.0003256   0.0001579  -0.0005764   0.0005557  -0.0007544
           13          14          15          16          17          18
    1  -0.0004681  -0.0002077   0.0002059   0.0000140  -0.0003783   0.0000138
    2  -0.0002069   0.0001518   0.0000033   0.0000085   0.0000598   0.0000168
    3   0.0000994   0.0004811   0.0000027  -0.0001740   0.0001587  -0.0000126
           19          20          21          22
    1   0.0002032   0.0001594  -0.0005132  -0.0005053
    2  -0.0000843  -0.0000197   0.0003435  -0.0001432
    3  -0.0001220   0.0000503   0.0003612  -0.0000810
 Max gradient component =       1.248E-03
 RMS gradient           =       3.576E-04
 Gradient time:  CPU 196.09 s  wall 196.12 s
 Geometry Optimization Parameters
   NAtoms,    NIC,     NZ,  NCons,   NDum,   NFix, NCnnct, MaxDiis
       22     155      22       0       0       0       0       0

 Cartesian Hessian Update
 Hessian updated using BFGS update


** GEOMETRY OPTIMIZATION IN DELOCALIZED INTERNAL COORDINATES **
   Searching for a Minimum

   Optimization Cycle:   6

                       Coordinates (Angstroms)
     ATOM                X               Y               Z
      1  C         0.0086177034   -0.0027462433   -0.0035180801
      2  C        -0.0014496817    0.3041689928    1.3670233455
      3  Cl        1.5013582434    0.6679343997    2.1730498444
      4  C        -1.2050690449    0.3309124275    2.0790139218
      5  Cl       -1.2555785609    0.7086078918    3.7815016955
      6  C        -2.4028079859    0.0568062056    1.4322440094
      7  H        -3.3314920016    0.0819573398    1.9849319924
      8  C        -2.4112931765   -0.2484648737    0.0776141983
      9  Cl       -3.9454050152   -0.5910974892   -0.6792417875
     10  C        -1.2111805754   -0.2810299543   -0.6405777641
     11  Cl       -1.2158154615   -0.6811755411   -2.3374194549
     12  C         1.2924536044   -0.0307163093   -0.7699754386
     13  C         2.1246456474   -1.1505848609   -0.7065594329
     14  H         1.8390479411   -1.9956584602   -0.0899044286
     15  C         3.3179623314   -1.1765553041   -1.4247780981
     16  H         3.9573543548   -2.0506253517   -1.3761280967
     17  C         3.6881806736   -0.0814970135   -2.2034343804
     18  H         4.6179563624   -0.1007743738   -2.7607013646
     19  C         2.8620441281    1.0392955894   -2.2644809981
     20  H         3.1487035068    1.8933718277   -2.8675945815
     21  C         1.6646203636    1.0645758457   -1.5530553165
     22  H         1.0135742958    1.9299654285   -1.6082658085
   Point Group: c1    Number of degrees of freedom:    60


   Energy is  -2301.891472365

 Hessian updated using BFGS update

 60 Hessian modes will be used to form the next step
  Hessian Eigenvalues:
     0.004971    0.019224    0.019229    0.023201    0.023211    0.023644
     0.023676    0.023689    0.023951    0.024008    0.024090    0.024090
     0.024114    0.024117    0.024137    0.024142    0.024148    0.024566
     0.029015    0.159972    0.159996    0.160000    0.160000    0.160269
     0.160551    0.220003    0.220026    0.229345    0.235032    0.242862
     0.249962    0.249990    0.250000    0.250162    0.250703    0.254573
     0.299481    0.301032    0.301047    0.301717    0.325855    0.351198
     0.356477    0.356665    0.356665    0.356671    0.356782    0.364559
     0.418431    0.429268    0.434463    0.434802    0.467684    0.468100
     0.469192    0.474844    0.478204    0.478261    0.479628    0.540889

 Minimum search - taking simple RFO step
 Searching for Lamda that Minimizes Along All modes
 Value Taken    Lamda =  -0.00010044
 Step Taken.  Stepsize is  0.104846

                             Maximum     Tolerance    Cnvgd?
         Gradient           0.002330      0.000300      NO
         Displacement       0.089614      0.001200      NO
         Energy change     -0.000236      0.000001      NO


 New Cartesian Coordinates Obtained by Inverse Iteration

 Displacement from previous Coordinates is:  0.359397
 ----------------------------------------------------------------
             Standard Nuclear Orientation (Angstroms)
    I     Atom           X                Y                Z
 ----------------------------------------------------------------
    1      C       0.0085615118     0.0010015505    -0.0029412028
    2      C      -0.0061966016     0.3313758655     1.3623295870
    3      Cl      1.4918296846     0.7231626411     2.1652262330
    4      C      -1.2105277307     0.3551992078     2.0740699713
    5      Cl     -1.2669367283     0.7608995742     3.7706404386
    6      C      -2.4046829241     0.0536326984     1.4337104480
    7      H      -3.3333148324     0.0751964453     1.9866231049
    8      C      -2.4089641092    -0.2747688063     0.0849473491
    9      Cl     -3.9391408112    -0.6511769748    -0.6652372314
   10      C      -1.2089695261    -0.3029196429    -0.6341102993
   11      Cl     -1.2147187914    -0.7251130675    -2.3263751867
   12      C       1.2934485284    -0.0275777285    -0.7685191356
   13      C       2.1085078564    -1.1616662057    -0.7340262390
   14      H       1.8095883484    -2.0201246941    -0.1430886568
   15      C       3.3018034002    -1.1896809144    -1.4522418174
   16      H       3.9266587909    -2.0750690888    -1.4224317345
   17      C       3.6900487382    -0.0839331259    -2.2065150856
   18      H       4.6188217424    -0.1056773634    -2.7653332059
   19      C       2.8812244351     1.0506532637    -2.2401473150
   20      H       3.1792571747     1.9139160468    -2.8244232086
   21      C       1.6859547463     1.0794354222    -1.5253401298
   22      H       1.0541747500     1.9599050701    -1.5570727075
 ----------------------------------------------------------------
 Nuclear Repulsion Energy =        1489.54793997 hartrees
 There are       73 alpha and       73 beta electrons
 Applying Cartesian multipole field
    Component          Value
    ---------          -----
     (2,0,0)        1.00000E-11
     (0,2,0)        2.00000E-11
     (0,0,2)       -3.00000E-11
 Nucleus-field energy     =    -0.0000000303 hartrees
 Requested basis set is 6-311++G(d,p)
 There are 154 shells and 426 basis functions
 A cutoff of  1.0D-15 yielded   9541 shell pairs
 There are     78104 function pairs (     83935 Cartesian)
 Smallest overlap matrix eigenvalue = 2.49E-07
 Linear dependence detected in AO basis
 Number of orthogonalized atomic orbitals = 423
 Maximum deviation from orthogonality = 5.041E-10
 Guess from superposition of atomic densities
 Warning:  Energy on first SCF cycle will be non-variational
 SAD guess density has 146.000000 electrons

 -----------------------------------------------------------------------
  General SCF calculation program by
  Eric Jon Sundstrom, Paul Horn, Yuezhi Mao, Dmitri Zuev, Alec White,
  David Stuck, Shaama M.S., Shane Yost, Joonho Lee, David Small,
  Daniel Levine, Susi Lehtola, Hugh Burton, Evgeny Epifanovsky,
  Bang C. Huynh
 -----------------------------------------------------------------------
 Exchange:     0.2000 Hartree-Fock + 0.0800 Slater + 0.7200 B88
 Correlation:  0.1900 VWN1RPA + 0.8100 LYP
 Using SG-1 standard quadrature grid
 A restricted SCF calculation will be
 performed using DIIS
 SCF converges when DIIS error is below 1.0e-08
 ---------------------------------------
  Cycle       Energy         DIIS error
 ---------------------------------------
    1   -2305.6536483913      3.02e-02  
    2   -2301.7416480202      2.49e-03  
    3   -2301.6965398067      2.83e-03  
    4   -2301.8886813967      3.57e-04  
    5   -2301.8909124958      1.62e-04  
    6   -2301.8913571823      8.58e-05  
    7   -2301.8915233200      2.54e-05  
    8   -2301.8915366989      7.61e-06  
    9   -2301.8915380503      2.07e-06  
   10   -2301.8915381457      5.37e-07  
   11   -2301.8915381518      9.47e-08  
   12   -2301.8915381522      4.53e-08  
   13   -2301.8915381522      9.55e-09  Convergence criterion met
 ---------------------------------------
 SCF time:   CPU 512.91s  wall 513.00s 
 SCF   energy in the final basis set =    -2301.8915381522
 Total energy in the final basis set =    -2301.8915381522

 --------------------------------------------------------------

                    Orbital Energies (a.u.)
 --------------------------------------------------------------

 Alpha MOs
 -- Occupied --
********-101.5751-101.5719-101.5718 -10.2720 -10.2720 -10.2713 -10.2713
-10.2348 -10.2213 -10.2063 -10.1911 -10.1911 -10.1892 -10.1889 -10.1884
 -9.4898  -9.4897  -9.4867  -9.4866  -7.2546  -7.2544  -7.2516  -7.2513
 -7.2446  -7.2445  -7.2440  -7.2439  -7.2416  -7.2415  -7.2407  -7.2406
 -0.9534  -0.9153  -0.8928  -0.8723  -0.8701  -0.8364  -0.7940  -0.7638
 -0.7477  -0.7372  -0.6642  -0.6245  -0.6178  -0.6046  -0.5440  -0.5428
 -0.5254  -0.4885  -0.4783  -0.4729  -0.4647  -0.4500  -0.4485  -0.4380
 -0.4231  -0.4230  -0.4034  -0.3829  -0.3731  -0.3699  -0.3624  -0.3574
 -0.3488  -0.3417  -0.3275  -0.3249  -0.3231  -0.2780  -0.2706  -0.2664
 -0.2605
 -- Virtual --
 -0.0566  -0.0531  -0.0374  -0.0316  -0.0261  -0.0107  -0.0049  -0.0010
  0.0072   0.0135   0.0199   0.0304   0.0307   0.0330   0.0352   0.0463
  0.0552   0.0596   0.0638   0.0672   0.0727   0.0760   0.0834   0.0861
  0.0869   0.0947   0.0954   0.0963   0.1069   0.1086   0.1087   0.1131
  0.1150   0.1187   0.1201   0.1242   0.1246   0.1262   0.1314   0.1338
  0.1357   0.1387   0.1421   0.1494   0.1520   0.1539   0.1646   0.1653
  0.1672   0.1679   0.1711   0.1839   0.1841   0.1969   0.1989   0.2059
  0.2078   0.2086   0.2113   0.2193   0.2238   0.2254   0.2268   0.2354
  0.2397   0.2428   0.2456   0.2462   0.2482   0.2562   0.2607   0.2613
  0.2787   0.2803   0.2831   0.2890   0.2900   0.2923   0.2964   0.2967
  0.3002   0.3031   0.3069   0.3076   0.3201   0.3296   0.3317   0.3442
  0.3589   0.3652   0.3663   0.3902   0.4023   0.4298   0.4377   0.4437
  0.4456   0.4514   0.4629   0.4675   0.4805   0.4840   0.4909   0.4989
  0.5100   0.5212   0.5246   0.5355   0.5385   0.5450   0.5534   0.5637
  0.5650   0.5711   0.5826   0.5846   0.5849   0.6019   0.6031   0.6055
  0.6163   0.6226   0.6257   0.6321   0.6469   0.6470   0.6644   0.6731
  0.6953   0.7002   0.7065   0.7086   0.7177   0.7240   0.7271   0.7334
  0.7556   0.7819   0.7950   0.8017   0.8147   0.8250   0.8294   0.8353
  0.8365   0.8420   0.8478   0.8490   0.8510   0.8597   0.8604   0.8678
  0.8733   0.8756   0.8789   0.8816   0.8887   0.8920   0.9010   0.9086
  0.9230   0.9386   0.9463   0.9512   0.9578   0.9631   0.9746   0.9772
  0.9826   0.9914   0.9949   1.0083   1.0132   1.0225   1.0341   1.0503
  1.0657   1.0673   1.0761   1.1202   1.1277   1.1348   1.1673   1.1797
  1.1908   1.2164   1.2452   1.2469   1.2815   1.2884   1.2894   1.2966
  1.3036   1.3375   1.3744   1.3846   1.3932   1.4171   1.4337   1.4816
  1.5081   1.5120   1.5196   1.5592   1.5613   1.5665   1.5844   1.5922
  1.5972   1.6241   1.6482   1.6636   1.6876   1.6899   1.7079   1.7274
  1.7434   1.7489   1.7564   1.7676   1.7995   1.8211   1.8326   1.8350
  1.8484   1.8869   1.9029   1.9045   1.9272   1.9444   1.9488   1.9702
  1.9737   1.9781   2.0208   2.0274   2.0425   2.0511   2.0721   2.1060
  2.1213   2.1268   2.2048   2.2362   2.2422   2.2505   2.2574   2.2637
  2.2904   2.3052   2.3479   2.3612   2.3703   2.3929   2.4122   2.4253
  2.4361   2.4453   2.4606   2.4732   2.4777   2.5128   2.5349   2.5454
  2.5716   2.5948   2.6199   2.6314   2.6546   2.6588   2.6750   2.7010
  2.7059   2.7123   2.7267   2.7412   2.7457   2.7632   2.7650   2.7938
  2.7963   2.8433   2.8460   2.8531   2.8622   2.8835   2.9179   2.9379
  2.9795   3.0127   3.0668   3.0886   3.1033   3.1250   3.1309   3.1687
  3.2164   3.2563   3.2710   3.3366   3.3709   3.3892   3.4846   3.5220
  3.5508   3.5818   3.6357   3.7723   3.7915   3.8986   3.9880   4.0027
  4.0416   4.1466   4.1495   4.3482   4.8076   4.8397   9.7645   9.7853
  9.8162   9.8370  23.3617  23.6615  23.7920  23.8639  23.9304  23.9398
 23.9626  24.0074  24.0769  24.0869  24.1063  24.1905  25.7951  25.8098
 25.8879  25.9293  26.1242  26.1553  26.2461  26.3601  26.5254  26.5911
 26.7592  26.9933 215.7572 215.7795 215.8158 215.8430
 --------------------------------------------------------------

          Ground-State Mulliken Net Atomic Charges

     Atom                 Charge (a.u.)
  ----------------------------------------
      1 C                    -0.438908
      2 C                    -0.860355
      3 Cl                    0.579988
      4 C                     0.305255
      5 Cl                    0.510363
      6 C                    -0.724460
      7 H                     0.231214
      8 C                     0.302366
      9 Cl                    0.510418
     10 C                    -0.850090
     11 Cl                    0.580869
     12 C                     1.084611
     13 C                    -0.496601
     14 H                     0.194727
     15 C                    -0.507049
     16 H                     0.171050
     17 C                    -0.128100
     18 H                     0.168903
     19 C                    -0.506141
     20 H                     0.171207
     21 C                    -0.494543
     22 H                     0.195275
  ----------------------------------------
  Sum of atomic charges =     0.000000

 -----------------------------------------------------------------
                    Cartesian Multipole Moments
 -----------------------------------------------------------------
    Charge (ESU x 10^10)
                 0.0000
    Dipole Moment (Debye)
         X       0.9142      Y      -0.0204      Z      -0.5498
       Tot       1.0670
    Quadrupole Moments (Debye-Ang)
        XX    -114.0030     XY      -2.1043     YY    -117.1195
        XZ      -7.4530     YZ      -3.2122     ZZ    -121.8536
    Octopole Moments (Debye-Ang^2)
       XXX      65.1395    XXY      -6.7294    XYY      26.7391
       YYY      -1.7444    XXZ     -20.7436    XYZ      -3.3362
       YYZ     -15.6936    XZZ      22.6250    YZZ       5.8992
       ZZZ     -32.3822
    Hexadecapole Moments (Debye-Ang^3)
      XXXX   -3602.4986   XXXY    -132.6995   XXYY    -696.5379
      XYYY    -115.3597   YYYY    -518.5458   XXXZ     281.7534
      XXYZ     -77.8764   XYYZ     121.8728   YYYZ    -259.4550
      XXZZ   -1029.5503   XYZZ     -11.1023   YYZZ    -563.6265
      XZZZ     385.5584   YZZZ    -244.9357   ZZZZ   -2860.9937
 -----------------------------------------------------------------
 Calculating analytic gradient of the SCF energy
 Gradient of SCF Energy
            1           2           3           4           5           6
    1  -0.0006155   0.0005079  -0.0000507  -0.0003670   0.0000220   0.0002476
    2   0.0000696   0.0001678  -0.0001746   0.0000084  -0.0000300  -0.0000099
    3   0.0003170   0.0000988  -0.0002312   0.0002563  -0.0001521  -0.0001125
            7           8           9          10          11          12
    1  -0.0000280  -0.0003477   0.0001466   0.0001372   0.0000357   0.0007162
    2   0.0000142   0.0000491   0.0000021  -0.0001817   0.0001357  -0.0001591
    3   0.0000156   0.0001555   0.0000509  -0.0004445   0.0001720  -0.0003134
           13          14          15          16          17          18
    1  -0.0002149  -0.0000079   0.0001029   0.0000181  -0.0000941   0.0000276
    2  -0.0000396   0.0000633  -0.0000170   0.0000025  -0.0000004   0.0000016
    3   0.0001101   0.0001257   0.0000230  -0.0000943   0.0000169  -0.0000213
           19          20          21          22
    1   0.0000286   0.0000733  -0.0002042  -0.0001337
    2  -0.0000104  -0.0000121   0.0002074  -0.0000870
    3  -0.0000921  -0.0000037   0.0001616  -0.0000385
 Max gradient component =       7.162E-04
 RMS gradient           =       1.961E-04
 Gradient time:  CPU 197.94 s  wall 197.97 s
 Geometry Optimization Parameters
   NAtoms,    NIC,     NZ,  NCons,   NDum,   NFix, NCnnct, MaxDiis
       22     155      22       0       0       0       0       0

 Cartesian Hessian Update
 Hessian updated using BFGS update


** GEOMETRY OPTIMIZATION IN DELOCALIZED INTERNAL COORDINATES **
   Searching for a Minimum

   Optimization Cycle:   7

                       Coordinates (Angstroms)
     ATOM                X               Y               Z
      1  C         0.0085615118    0.0010015505   -0.0029412028
      2  C        -0.0061966016    0.3313758655    1.3623295870
      3  Cl        1.4918296846    0.7231626411    2.1652262330
      4  C        -1.2105277307    0.3551992078    2.0740699713
      5  Cl       -1.2669367283    0.7608995742    3.7706404386
      6  C        -2.4046829241    0.0536326984    1.4337104480
      7  H        -3.3333148324    0.0751964453    1.9866231049
      8  C        -2.4089641092   -0.2747688063    0.0849473491
      9  Cl       -3.9391408112   -0.6511769748   -0.6652372314
     10  C        -1.2089695261   -0.3029196429   -0.6341102993
     11  Cl       -1.2147187914   -0.7251130675   -2.3263751867
     12  C         1.2934485284   -0.0275777285   -0.7685191356
     13  C         2.1085078564   -1.1616662057   -0.7340262390
     14  H         1.8095883484   -2.0201246941   -0.1430886568
     15  C         3.3018034002   -1.1896809144   -1.4522418174
     16  H         3.9266587909   -2.0750690888   -1.4224317345
     17  C         3.6900487382   -0.0839331259   -2.2065150856
     18  H         4.6188217424   -0.1056773634   -2.7653332059
     19  C         2.8812244351    1.0506532637   -2.2401473150
     20  H         3.1792571747    1.9139160468   -2.8244232086
     21  C         1.6859547463    1.0794354222   -1.5253401298
     22  H         1.0541747500    1.9599050701   -1.5570727075
   Point Group: c1    Number of degrees of freedom:    60


   Energy is  -2301.891538152

 Hessian updated using BFGS update

 60 Hessian modes will be used to form the next step
  Hessian Eigenvalues:
     0.003358    0.019215    0.019230    0.023072    0.023237    0.023469
     0.023684    0.023706    0.023883    0.023993    0.024087    0.024090
     0.024104    0.024114    0.024119    0.024144    0.024155    0.024640
     0.028436    0.158551    0.159996    0.159996    0.160000    0.160069
     0.160588    0.219505    0.220007    0.228618    0.233082    0.235294
     0.249149    0.249973    0.250000    0.250031    0.250438    0.260209
     0.293334    0.301034    0.301060    0.301276    0.324167    0.352804
     0.356494    0.356659    0.356665    0.356674    0.356737    0.368753
     0.424561    0.429265    0.434614    0.439347    0.467638    0.469053
     0.470746    0.476364    0.478151    0.478424    0.478861    0.538363

 Minimum search - taking simple RFO step
 Searching for Lamda that Minimizes Along All modes
 Value Taken    Lamda =  -0.00003058
 Step Taken.  Stepsize is  0.083568

                             Maximum     Tolerance    Cnvgd?
         Gradient           0.000475      0.000300      NO
         Displacement       0.073921      0.001200      NO
         Energy change     -0.000066      0.000001      NO


 New Cartesian Coordinates Obtained by Inverse Iteration

 Displacement from previous Coordinates is:  0.295481
 ----------------------------------------------------------------
             Standard Nuclear Orientation (Angstroms)
    I     Atom           X                Y                Z
 ----------------------------------------------------------------
    1      C       0.0090905619     0.0036155162    -0.0019881070
    2      C      -0.0096011617     0.3526261300     1.3583599140
    3      Cl      1.4840891420     0.7704957558     2.1569130778
    4      C      -1.2138704896     0.3742427229     2.0697166841
    5      Cl     -1.2740938278     0.8033428764     3.7609307939
    6      C      -2.4050549455     0.0509094791     1.4343478261
    7      H      -3.3336995297     0.0699832797     1.9872466466
    8      C      -2.4054554895    -0.2959460132     0.0901732198
    9      Cl     -3.9319075621    -0.6981280963    -0.6552918633
   10      C      -1.2053235244    -0.3205277160    -0.6284529990
   11      Cl     -1.2061848282    -0.7629022506    -2.3159926859
   12      C       1.2933567388    -0.0252734240    -0.7673607781
   13      C       2.0934232632    -1.1705648113    -0.7569319003
   14      H       1.7825032682    -2.0384807358    -0.1863857501
   15      C       3.2865052525    -1.2002059952    -1.4751704610
   16      H       3.8992950228    -2.0943623943    -1.4612674547
   17      C       3.6898225689    -0.0856594689    -2.2080839849
   18      H       4.6179273340    -0.1089861579    -2.7677822379
   19      C       2.8956850030     1.0596310814    -2.2189702262
   20      H       3.2036384065     1.9302768179    -2.7868844420
   21      C       1.7015922516     1.0905684880    -1.5025894147
   22      H       1.0846901975     1.9820150894    -1.5147918810
 ----------------------------------------------------------------
 Nuclear Repulsion Energy =        1489.43624638 hartrees
 There are       73 alpha and       73 beta electrons
 Applying Cartesian multipole field
    Component          Value
    ---------          -----
     (2,0,0)        1.00000E-11
     (0,2,0)        2.00000E-11
     (0,0,2)       -3.00000E-11
 Nucleus-field energy     =    -0.0000000295 hartrees
 Requested basis set is 6-311++G(d,p)
 There are 154 shells and 426 basis functions
 A cutoff of  1.0D-15 yielded   9543 shell pairs
 There are     78109 function pairs (     83940 Cartesian)
 Smallest overlap matrix eigenvalue = 2.44E-07
 Linear dependence detected in AO basis
 Number of orthogonalized atomic orbitals = 423
 Maximum deviation from orthogonality = 6.633E-10
 Guess from superposition of atomic densities
 Warning:  Energy on first SCF cycle will be non-variational
 SAD guess density has 146.000000 electrons

 -----------------------------------------------------------------------
  General SCF calculation program by
  Eric Jon Sundstrom, Paul Horn, Yuezhi Mao, Dmitri Zuev, Alec White,
  David Stuck, Shaama M.S., Shane Yost, Joonho Lee, David Small,
  Daniel Levine, Susi Lehtola, Hugh Burton, Evgeny Epifanovsky,
  Bang C. Huynh
 -----------------------------------------------------------------------
 Exchange:     0.2000 Hartree-Fock + 0.0800 Slater + 0.7200 B88
 Correlation:  0.1900 VWN1RPA + 0.8100 LYP
 Using SG-1 standard quadrature grid
 A restricted SCF calculation will be
 performed using DIIS
 SCF converges when DIIS error is below 1.0e-08
 ---------------------------------------
  Cycle       Energy         DIIS error
 ---------------------------------------
    1   -2305.6536930929      3.02e-02  
    2   -2301.7416681635      2.49e-03  
    3   -2301.6966927948      2.83e-03  
    4   -2301.8887057036      3.57e-04  
    5   -2301.8909355971      1.62e-04  
    6   -2301.8913758469      8.55e-05  
    7   -2301.8915407638      2.53e-05  
    8   -2301.8915540103      7.63e-06  
    9   -2301.8915553696      2.08e-06  
   10   -2301.8915554650      5.36e-07  
   11   -2301.8915554713      9.50e-08  
   12   -2301.8915554714      4.54e-08  
   13   -2301.8915554716      9.53e-09  Convergence criterion met
 ---------------------------------------
 SCF time:   CPU 509.55s  wall 510.00s 
 SCF   energy in the final basis set =    -2301.8915554716
 Total energy in the final basis set =    -2301.8915554716

 --------------------------------------------------------------

                    Orbital Energies (a.u.)
 --------------------------------------------------------------

 Alpha MOs
 -- Occupied --
********-101.5751-101.5719-101.5718 -10.2720 -10.2720 -10.2713 -10.2713
-10.2348 -10.2214 -10.2064 -10.1911 -10.1911 -10.1892 -10.1889 -10.1883
 -9.4897  -9.4897  -9.4866  -9.4865  -7.2546  -7.2544  -7.2515  -7.2513
 -7.2446  -7.2445  -7.2439  -7.2439  -7.2415  -7.2414  -7.2407  -7.2406
 -0.9535  -0.9152  -0.8927  -0.8721  -0.8701  -0.8364  -0.7941  -0.7637
 -0.7478  -0.7373  -0.6644  -0.6242  -0.6180  -0.6047  -0.5440  -0.5429
 -0.5254  -0.4885  -0.4785  -0.4729  -0.4646  -0.4500  -0.4485  -0.4379
 -0.4232  -0.4230  -0.4034  -0.3828  -0.3732  -0.3699  -0.3622  -0.3573
 -0.3489  -0.3417  -0.3274  -0.3248  -0.3230  -0.2776  -0.2706  -0.2670
 -0.2606
 -- Virtual --
 -0.0563  -0.0531  -0.0376  -0.0321  -0.0260  -0.0107  -0.0050  -0.0010
  0.0071   0.0134   0.0198   0.0304   0.0307   0.0329   0.0352   0.0462
  0.0553   0.0595   0.0640   0.0681   0.0716   0.0761   0.0834   0.0859
  0.0870   0.0945   0.0955   0.0962   0.1069   0.1084   0.1087   0.1131
  0.1149   0.1187   0.1202   0.1241   0.1245   0.1261   0.1313   0.1339
  0.1359   0.1385   0.1421   0.1494   0.1525   0.1536   0.1645   0.1655
  0.1675   0.1677   0.1708   0.1836   0.1841   0.1966   0.1987   0.2060
  0.2080   0.2086   0.2112   0.2192   0.2246   0.2253   0.2268   0.2351
  0.2387   0.2428   0.2457   0.2462   0.2487   0.2558   0.2610   0.2617
  0.2782   0.2805   0.2832   0.2895   0.2899   0.2921   0.2968   0.2969
  0.3007   0.3040   0.3054   0.3079   0.3200   0.3295   0.3346   0.3450
  0.3589   0.3650   0.3665   0.3916   0.4023   0.4309   0.4379   0.4436
  0.4452   0.4513   0.4627   0.4673   0.4805   0.4837   0.4909   0.4989
  0.5101   0.5218   0.5241   0.5353   0.5391   0.5457   0.5532   0.5638
  0.5664   0.5707   0.5819   0.5847   0.5860   0.6020   0.6034   0.6056
  0.6155   0.6218   0.6269   0.6321   0.6475   0.6482   0.6633   0.6723
  0.6952   0.7004   0.7065   0.7092   0.7179   0.7237   0.7283   0.7380
  0.7554   0.7838   0.7968   0.8017   0.8141   0.8242   0.8320   0.8353
  0.8359   0.8419   0.8477   0.8491   0.8510   0.8603   0.8604   0.8687
  0.8732   0.8761   0.8781   0.8798   0.8876   0.8922   0.9012   0.9079
  0.9231   0.9388   0.9473   0.9533   0.9584   0.9633   0.9757   0.9771
  0.9834   0.9924   0.9953   1.0079   1.0122   1.0211   1.0372   1.0488
  1.0648   1.0692   1.0752   1.1196   1.1299   1.1340   1.1674   1.1799
  1.1941   1.2172   1.2453   1.2505   1.2816   1.2885   1.2889   1.2972
  1.3033   1.3393   1.3745   1.3862   1.3912   1.4180   1.4359   1.4818
  1.5080   1.5106   1.5193   1.5588   1.5595   1.5669   1.5874   1.5929
  1.5972   1.6242   1.6482   1.6644   1.6872   1.6931   1.7081   1.7269
  1.7451   1.7485   1.7548   1.7664   1.7993   1.8210   1.8320   1.8339
  1.8476   1.8874   1.9031   1.9057   1.9273   1.9443   1.9487   1.9708
  1.9739   1.9785   2.0214   2.0272   2.0439   2.0518   2.0712   2.1068
  2.1228   2.1259   2.2063   2.2359   2.2425   2.2516   2.2576   2.2627
  2.2891   2.3053   2.3481   2.3631   2.3695   2.3932   2.4109   2.4255
  2.4364   2.4452   2.4606   2.4720   2.4779   2.5127   2.5371   2.5453
  2.5702   2.5936   2.6184   2.6325   2.6540   2.6600   2.6752   2.7014
  2.7060   2.7146   2.7258   2.7423   2.7450   2.7602   2.7642   2.7937
  2.7951   2.8438   2.8465   2.8535   2.8618   2.8882   2.9163   2.9380
  2.9795   3.0131   3.0680   3.0896   3.1042   3.1245   3.1317   3.1667
  3.2170   3.2559   3.2775   3.3356   3.3721   3.3903   3.4840   3.5215
  3.5532   3.5843   3.6360   3.7742   3.7929   3.8984   3.9879   4.0033
  4.0420   4.1464   4.1499   4.3478   4.8076   4.8391   9.7650   9.7848
  9.8152   9.8412  23.3629  23.6621  23.7920  23.8647  23.9314  23.9404
 23.9625  24.0083  24.0770  24.0872  24.1075  24.1911  25.7939  25.8098
 25.8831  25.9304  26.1254  26.1538  26.2502  26.3550  26.5243  26.5929
 26.7562  26.9952 215.7578 215.7789 215.8147 215.8475
 --------------------------------------------------------------

          Ground-State Mulliken Net Atomic Charges

     Atom                 Charge (a.u.)
  ----------------------------------------
      1 C                    -0.471893
      2 C                    -0.902931
      3 Cl                    0.569622
      4 C                     0.344320
      5 Cl                    0.514831
      6 C                    -0.661679
      7 H                     0.231957
      8 C                     0.350495
      9 Cl                    0.514544
     10 C                    -0.904542
     11 Cl                    0.571006
     12 C                     1.098794
     13 C                    -0.504202
     14 H                     0.195371
     15 C                    -0.521845
     16 H                     0.170934
     17 C                    -0.115315
     18 H                     0.168955
     19 C                    -0.522019
     20 H                     0.171077
     21 C                    -0.493656
     22 H                     0.196177
  ----------------------------------------
  Sum of atomic charges =     0.000000

 -----------------------------------------------------------------
                    Cartesian Multipole Moments
 -----------------------------------------------------------------
    Charge (ESU x 10^10)
                -0.0000
    Dipole Moment (Debye)
         X       0.9117      Y      -0.0234      Z      -0.5502
       Tot       1.0651
    Quadrupole Moments (Debye-Ang)
        XX    -114.0377     XY      -2.0435     YY    -117.0100
        XZ      -7.5089     YZ      -3.1305     ZZ    -121.9294
    Octopole Moments (Debye-Ang^2)
       XXX      64.7304    XXY      -6.3371    XYY      27.1331
       YYY      -1.9814    XXZ     -21.0820    XYZ      -3.0426
       YYZ     -15.9917    XZZ      22.5789    YZZ       5.3477
       ZZZ     -32.0139
    Hexadecapole Moments (Debye-Ang^3)
      XXXX   -3596.7215   XXXY    -140.8698   XXYY    -698.2475
      XYYY    -125.8356   YYYY    -542.5963   XXXZ     286.6403
      XXYZ     -82.7705   XYYZ     123.2079   YYYZ    -275.5114
      XXZZ   -1025.2248   XYZZ     -15.3145   YYZZ    -564.5852
      XZZZ     392.2366   YZZZ    -259.5206   ZZZZ   -2846.7952
 -----------------------------------------------------------------
 Calculating analytic gradient of the SCF energy
 Gradient of SCF Energy
            1           2           3           4           5           6
    1  -0.0003248   0.0000978  -0.0000152  -0.0001159   0.0000674   0.0000993
    2   0.0000213  -0.0000935  -0.0000050  -0.0000405   0.0000464   0.0000077
    3   0.0001005  -0.0000464  -0.0000489  -0.0000436   0.0000338  -0.0000258
            7           8           9          10          11          12
    1  -0.0000081  -0.0000104  -0.0000395   0.0001802   0.0000885   0.0001114
    2   0.0000081   0.0000515  -0.0000455   0.0000724   0.0000407  -0.0000879
    3   0.0000204   0.0001493  -0.0000081  -0.0000673   0.0000440  -0.0000116
           13          14          15          16          17          18
    1  -0.0000778   0.0000439  -0.0000133  -0.0000066   0.0000042  -0.0000196
    2   0.0001202  -0.0000126   0.0000464   0.0000036  -0.0000169  -0.0000057
    3   0.0000170  -0.0000291  -0.0000096  -0.0000007  -0.0000191  -0.0000095
           19          20          21          22
    1  -0.0000196  -0.0000167  -0.0000627   0.0000375
    2  -0.0000161  -0.0000061  -0.0000904   0.0000016
    3   0.0000348  -0.0000146  -0.0000694   0.0000038
 Max gradient component =       3.248E-04
 RMS gradient           =       7.027E-05
 Gradient time:  CPU 194.27 s  wall 194.30 s
 Geometry Optimization Parameters
   NAtoms,    NIC,     NZ,  NCons,   NDum,   NFix, NCnnct, MaxDiis
       22     155      22       0       0       0       0       0

 Cartesian Hessian Update
 Hessian updated using BFGS update


** GEOMETRY OPTIMIZATION IN DELOCALIZED INTERNAL COORDINATES **
   Searching for a Minimum

   Optimization Cycle:   8

                       Coordinates (Angstroms)
     ATOM                X               Y               Z
      1  C         0.0090905619    0.0036155162   -0.0019881070
      2  C        -0.0096011617    0.3526261300    1.3583599140
      3  Cl        1.4840891420    0.7704957558    2.1569130778
      4  C        -1.2138704896    0.3742427229    2.0697166841
      5  Cl       -1.2740938278    0.8033428764    3.7609307939
      6  C        -2.4050549455    0.0509094791    1.4343478261
      7  H        -3.3336995297    0.0699832797    1.9872466466
      8  C        -2.4054554895   -0.2959460132    0.0901732198
      9  Cl       -3.9319075621   -0.6981280963   -0.6552918633
     10  C        -1.2053235244   -0.3205277160   -0.6284529990
     11  Cl       -1.2061848282   -0.7629022506   -2.3159926859
     12  C         1.2933567388   -0.0252734240   -0.7673607781
     13  C         2.0934232632   -1.1705648113   -0.7569319003
     14  H         1.7825032682   -2.0384807358   -0.1863857501
     15  C         3.2865052525   -1.2002059952   -1.4751704610
     16  H         3.8992950228   -2.0943623943   -1.4612674547
     17  C         3.6898225689   -0.0856594689   -2.2080839849
     18  H         4.6179273340   -0.1089861579   -2.7677822379
     19  C         2.8956850030    1.0596310814   -2.2189702262
     20  H         3.2036384065    1.9302768179   -2.7868844420
     21  C         1.7015922516    1.0905684880   -1.5025894147
     22  H         1.0846901975    1.9820150894   -1.5147918810
   Point Group: c1    Number of degrees of freedom:    60


   Energy is  -2301.891555472

 Hessian updated using BFGS update

 60 Hessian modes will be used to form the next step
  Hessian Eigenvalues:
     0.002386    0.019223    0.019249    0.023202    0.023248    0.023460
     0.023684    0.023745    0.023890    0.024035    0.024087    0.024091
     0.024111    0.024115    0.024144    0.024151    0.024211    0.024725
     0.029285    0.159549    0.159996    0.159999    0.160000    0.160173
     0.161526    0.219869    0.220298    0.227796    0.234066    0.235694
     0.248380    0.249974    0.250012    0.250023    0.250868    0.263584
     0.293495    0.301041    0.301054    0.301726    0.323723    0.353055
     0.356484    0.356663    0.356665    0.356688    0.356746    0.368291
     0.426493    0.429264    0.434648    0.439384    0.467605    0.470128
     0.471867    0.476360    0.478234    0.478671    0.479085    0.536284

 Minimum search - taking simple RFO step
 Searching for Lamda that Minimizes Along All modes
 Value Taken    Lamda =  -0.00000470
 Step Taken.  Stepsize is  0.038948

                             Maximum     Tolerance    Cnvgd?
         Gradient           0.000263      0.000300     YES
         Displacement       0.032809      0.001200      NO
         Energy change     -0.000017      0.000001      NO


 New Cartesian Coordinates Obtained by Inverse Iteration

 Displacement from previous Coordinates is:  0.130997
 ----------------------------------------------------------------
             Standard Nuclear Orientation (Angstroms)
    I     Atom           X                Y                Z
 ----------------------------------------------------------------
    1      C       0.0093505586     0.0045738933    -0.0020948121
    2      C      -0.0110164427     0.3628753633     1.3559511236
    3      Cl      1.4811712186     0.7905522669     2.1523474595
    4      C      -1.2152472113     0.3831403012     2.0674718638
    5      Cl     -1.2778160415     0.8211030406     3.7563548154
    6      C      -2.4051301298     0.0500925747     1.4345728373
    7      H      -3.3336551235     0.0682311163     1.9876311837
    8      C      -2.4041325420    -0.3054085711     0.0926627120
    9      Cl     -3.9291578584    -0.7177780427    -0.6500719962
   10      C      -1.2040701060    -0.3295032991    -0.6259262198
   11      Cl     -1.2044365913    -0.7815633342    -2.3110416893
   12      C       1.2935911840    -0.0242717672    -0.7672794434
   13      C       2.0869472602    -1.1744568149    -0.7671182190
   14      H       1.7703377364    -2.0458037822    -0.2049271772
   15      C       3.2800092067    -1.2047759774    -1.4853878830
   16      H       3.8874745378    -2.1026598206    -1.4791245694
   17      C       3.6899519821    -0.0861734985    -2.2084830040
   18      H       4.6178688360    -0.1100709939    -2.7684854919
   19      C       2.9025648784     1.0638850838    -2.2092187869
   20      H       3.2154441345     1.9376500142    -2.7696153034
   21      C       1.7088506878     1.0958113641    -1.4921653160
   22      H       1.0975274777     1.9912210567    -1.4963081076
 ----------------------------------------------------------------
 Nuclear Repulsion Energy =        1489.32008009 hartrees
 There are       73 alpha and       73 beta electrons
 Applying Cartesian multipole field
    Component          Value
    ---------          -----
     (2,0,0)        1.00000E-11
     (0,2,0)        2.00000E-11
     (0,0,2)       -3.00000E-11
 Nucleus-field energy     =    -0.0000000292 hartrees
 Requested basis set is 6-311++G(d,p)
 There are 154 shells and 426 basis functions
 A cutoff of  1.0D-15 yielded   9546 shell pairs
 There are     78116 function pairs (     83947 Cartesian)
 Smallest overlap matrix eigenvalue = 2.41E-07
 Linear dependence detected in AO basis
 Number of orthogonalized atomic orbitals = 423
 Maximum deviation from orthogonality = 5.026E-10
 Guess from superposition of atomic densities
 Warning:  Energy on first SCF cycle will be non-variational
 SAD guess density has 146.000000 electrons

 -----------------------------------------------------------------------
  General SCF calculation program by
  Eric Jon Sundstrom, Paul Horn, Yuezhi Mao, Dmitri Zuev, Alec White,
  David Stuck, Shaama M.S., Shane Yost, Joonho Lee, David Small,
  Daniel Levine, Susi Lehtola, Hugh Burton, Evgeny Epifanovsky,
  Bang C. Huynh
 -----------------------------------------------------------------------
 Exchange:     0.2000 Hartree-Fock + 0.0800 Slater + 0.7200 B88
 Correlation:  0.1900 VWN1RPA + 0.8100 LYP
 Using SG-1 standard quadrature grid
 A restricted SCF calculation will be
 performed using DIIS
 SCF converges when DIIS error is below 1.0e-08
 ---------------------------------------
  Cycle       Energy         DIIS error
 ---------------------------------------
    1   -2305.6523641286      3.02e-02  
    2   -2301.7417371308      2.49e-03  
    3   -2301.6968173159      2.83e-03  
    4   -2301.8887052279      3.57e-04  
    5   -2301.8909337516      1.62e-04  
    6   -2301.8913772088      8.57e-05  
    7   -2301.8915430598      2.54e-05  
    8   -2301.8915564263      7.62e-06  
    9   -2301.8915577813      2.08e-06  
   10   -2301.8915578769      5.35e-07  
   11   -2301.8915578830      9.52e-08  
   12   -2301.8915578831      4.56e-08  
   13   -2301.8915578833      9.88e-09  Convergence criterion met
 ---------------------------------------
 SCF time:   CPU 516.42s  wall 516.00s 
 SCF   energy in the final basis set =    -2301.8915578833
 Total energy in the final basis set =    -2301.8915578833

 --------------------------------------------------------------

                    Orbital Energies (a.u.)
 --------------------------------------------------------------

 Alpha MOs
 -- Occupied --
********-101.5751-101.5719-101.5718 -10.2720 -10.2720 -10.2713 -10.2713
-10.2349 -10.2214 -10.2064 -10.1911 -10.1911 -10.1892 -10.1889 -10.1884
 -9.4897  -9.4897  -9.4866  -9.4865  -7.2546  -7.2544  -7.2515  -7.2513
 -7.2446  -7.2445  -7.2439  -7.2439  -7.2415  -7.2414  -7.2407  -7.2406
 -0.9534  -0.9152  -0.8927  -0.8721  -0.8701  -0.8364  -0.7941  -0.7637
 -0.7478  -0.7373  -0.6644  -0.6241  -0.6180  -0.6047  -0.5440  -0.5429
 -0.5254  -0.4885  -0.4785  -0.4729  -0.4646  -0.4500  -0.4485  -0.4379
 -0.4232  -0.4230  -0.4034  -0.3827  -0.3732  -0.3699  -0.3622  -0.3573
 -0.3489  -0.3417  -0.3273  -0.3248  -0.3230  -0.2774  -0.2706  -0.2672
 -0.2606
 -- Virtual --
 -0.0563  -0.0531  -0.0376  -0.0322  -0.0260  -0.0107  -0.0050  -0.0010
  0.0071   0.0134   0.0197   0.0305   0.0307   0.0329   0.0352   0.0462
  0.0553   0.0595   0.0640   0.0685   0.0712   0.0761   0.0834   0.0858
  0.0870   0.0945   0.0955   0.0961   0.1069   0.1084   0.1087   0.1131
  0.1148   0.1187   0.1202   0.1241   0.1245   0.1261   0.1313   0.1339
  0.1360   0.1385   0.1421   0.1494   0.1526   0.1535   0.1645   0.1655
  0.1676   0.1677   0.1707   0.1835   0.1841   0.1965   0.1987   0.2061
  0.2081   0.2086   0.2112   0.2192   0.2248   0.2253   0.2268   0.2351
  0.2383   0.2428   0.2455   0.2463   0.2489   0.2557   0.2610   0.2619
  0.2781   0.2806   0.2832   0.2897   0.2899   0.2921   0.2969   0.2970
  0.3011   0.3043   0.3047   0.3080   0.3200   0.3294   0.3355   0.3453
  0.3589   0.3650   0.3665   0.3920   0.4023   0.4313   0.4379   0.4436
  0.4450   0.4513   0.4625   0.4673   0.4804   0.4835   0.4908   0.4989
  0.5102   0.5220   0.5239   0.5352   0.5392   0.5459   0.5532   0.5638
  0.5669   0.5706   0.5817   0.5847   0.5864   0.6020   0.6033   0.6057
  0.6153   0.6214   0.6273   0.6320   0.6478   0.6487   0.6630   0.6719
  0.6952   0.7004   0.7065   0.7094   0.7179   0.7236   0.7286   0.7394
  0.7553   0.7845   0.7974   0.8016   0.8140   0.8239   0.8330   0.8352
  0.8358   0.8419   0.8477   0.8490   0.8505   0.8604   0.8606   0.8691
  0.8735   0.8762   0.8778   0.8793   0.8871   0.8923   0.9014   0.9076
  0.9231   0.9388   0.9476   0.9542   0.9586   0.9634   0.9762   0.9771
  0.9837   0.9927   0.9953   1.0077   1.0120   1.0206   1.0382   1.0481
  1.0645   1.0698   1.0748   1.1194   1.1303   1.1338   1.1674   1.1799
  1.1951   1.2174   1.2453   1.2519   1.2817   1.2886   1.2887   1.2975
  1.3032   1.3399   1.3746   1.3866   1.3907   1.4184   1.4366   1.4818
  1.5079   1.5101   1.5190   1.5585   1.5590   1.5670   1.5879   1.5933
  1.5972   1.6241   1.6481   1.6645   1.6870   1.6943   1.7081   1.7268
  1.7457   1.7484   1.7542   1.7659   1.7991   1.8209   1.8317   1.8334
  1.8473   1.8874   1.9030   1.9062   1.9274   1.9442   1.9486   1.9709
  1.9739   1.9785   2.0215   2.0272   2.0442   2.0520   2.0709   2.1069
  2.1232   2.1256   2.2068   2.2358   2.2426   2.2520   2.2576   2.2623
  2.2886   2.3053   2.3481   2.3637   2.3690   2.3933   2.4102   2.4255
  2.4364   2.4450   2.4606   2.4716   2.4779   2.5126   2.5378   2.5453
  2.5696   2.5932   2.6177   2.6327   2.6538   2.6602   2.6752   2.7014
  2.7061   2.7155   2.7254   2.7428   2.7446   2.7585   2.7645   2.7936
  2.7947   2.8435   2.8466   2.8536   2.8616   2.8896   2.9156   2.9379
  2.9793   3.0131   3.0683   3.0897   3.1043   3.1243   3.1317   3.1659
  3.2171   3.2557   3.2796   3.3351   3.3723   3.3905   3.4837   3.5213
  3.5539   3.5849   3.6358   3.7745   3.7934   3.8983   3.9878   4.0032
  4.0419   4.1464   4.1501   4.3476   4.8073   4.8388   9.7652   9.7847
  9.8149   9.8425  23.3633  23.6623  23.7917  23.8649  23.9313  23.9403
 23.9622  24.0082  24.0769  24.0871  24.1074  24.1909  25.7935  25.8098
 25.8815  25.9308  26.1260  26.1532  26.2511  26.3534  26.5240  26.5933
 26.7553  26.9957 215.7580 215.7788 215.8143 215.8490
 --------------------------------------------------------------

          Ground-State Mulliken Net Atomic Charges

     Atom                 Charge (a.u.)
  ----------------------------------------
      1 C                    -0.478339
      2 C                    -0.917037
      3 Cl                    0.566063
      4 C                     0.354504
      5 Cl                    0.516338
      6 C                    -0.642711
      7 H                     0.232278
      8 C                     0.360732
      9 Cl                    0.516025
     10 C                    -0.918152
     11 Cl                    0.567719
     12 C                     1.105290
     13 C                    -0.507293
     14 H                     0.195565
     15 C                    -0.525571
     16 H                     0.170951
     17 C                    -0.111735
     18 H                     0.168989
     19 C                    -0.525766
     20 H                     0.171096
     21 C                    -0.495360
     22 H                     0.196413
  ----------------------------------------
  Sum of atomic charges =     0.000000

 -----------------------------------------------------------------
                    Cartesian Multipole Moments
 -----------------------------------------------------------------
    Charge (ESU x 10^10)
                 0.0000
    Dipole Moment (Debye)
         X       0.9115      Y      -0.0242      Z      -0.5508
       Tot       1.0653
    Quadrupole Moments (Debye-Ang)
        XX    -114.0486     XY      -2.0175     YY    -116.9666
        XZ      -7.5311     YZ      -3.0947     ZZ    -121.9606
    Octopole Moments (Debye-Ang^2)
       XXX      64.6373    XXY      -6.1286    XYY      27.3261
       YYY      -2.0062    XXZ     -21.2355    XYZ      -2.9185
       YYZ     -16.1255    XZZ      22.5593    YZZ       5.1174
       ZZZ     -31.8225
    Hexadecapole Moments (Debye-Ang^3)
      XXXX   -3595.2766   XXXY    -144.5179   XXYY    -699.2778
      XYYY    -130.4782   YYYY    -553.6288   XXXZ     288.8186
      XXYZ     -84.9126   XYYZ     123.7839   YYYZ    -282.4582
      XXZZ   -1023.3549   XYZZ     -17.2305   YYZZ    -564.9444
      XZZZ     395.1795   YZZZ    -265.8872   ZZZZ   -2839.6972
 -----------------------------------------------------------------
 Calculating analytic gradient of the SCF energy
 Gradient of SCF Energy
            1           2           3           4           5           6
    1  -0.0000017   0.0000312   0.0000357  -0.0000198  -0.0000007  -0.0000070
    2   0.0000090  -0.0000104   0.0000055  -0.0000171   0.0000160   0.0000040
    3   0.0000081  -0.0000146  -0.0000160  -0.0000327   0.0000358   0.0000172
            7           8           9          10          11          12
    1   0.0000089   0.0000329  -0.0000273   0.0000054  -0.0000222  -0.0000341
    2   0.0000011   0.0000265  -0.0000208   0.0000133  -0.0000025  -0.0000278
    3   0.0000131   0.0000627   0.0000070  -0.0000115  -0.0000008   0.0000387
           13          14          15          16          17          18
    1  -0.0000193   0.0000267   0.0000027  -0.0000103   0.0000343  -0.0000136
    2   0.0000618  -0.0000292   0.0000083  -0.0000116  -0.0000254  -0.0000052
    3   0.0000316  -0.0000251  -0.0000270   0.0000144  -0.0000342  -0.0000124
           19          20          21          22
    1  -0.0000199  -0.0000356   0.0000051   0.0000285
    2   0.0000136   0.0000047  -0.0000404   0.0000265
    3   0.0000066  -0.0000229  -0.0000333  -0.0000049
 Max gradient component =       6.273E-05
 RMS gradient           =       2.363E-05
 Gradient time:  CPU 204.35 s  wall 204.37 s
 Geometry Optimization Parameters
   NAtoms,    NIC,     NZ,  NCons,   NDum,   NFix, NCnnct, MaxDiis
       22     155      22       0       0       0       0       0

 Cartesian Hessian Update
 Hessian updated using BFGS update


** GEOMETRY OPTIMIZATION IN DELOCALIZED INTERNAL COORDINATES **
   Searching for a Minimum

   Optimization Cycle:   9

                       Coordinates (Angstroms)
     ATOM                X               Y               Z
      1  C         0.0093505586    0.0045738933   -0.0020948121
      2  C        -0.0110164427    0.3628753633    1.3559511236
      3  Cl        1.4811712186    0.7905522669    2.1523474595
      4  C        -1.2152472113    0.3831403012    2.0674718638
      5  Cl       -1.2778160415    0.8211030406    3.7563548154
      6  C        -2.4051301298    0.0500925747    1.4345728373
      7  H        -3.3336551235    0.0682311163    1.9876311837
      8  C        -2.4041325420   -0.3054085711    0.0926627120
      9  Cl       -3.9291578584   -0.7177780427   -0.6500719962
     10  C        -1.2040701060   -0.3295032991   -0.6259262198
     11  Cl       -1.2044365913   -0.7815633342   -2.3110416893
     12  C         1.2935911840   -0.0242717672   -0.7672794434
     13  C         2.0869472602   -1.1744568149   -0.7671182190
     14  H         1.7703377364   -2.0458037822   -0.2049271772
     15  C         3.2800092067   -1.2047759774   -1.4853878830
     16  H         3.8874745378   -2.1026598206   -1.4791245694
     17  C         3.6899519821   -0.0861734985   -2.2084830040
     18  H         4.6178688360   -0.1100709939   -2.7684854919
     19  C         2.9025648784    1.0638850838   -2.2092187869
     20  H         3.2154441345    1.9376500142   -2.7696153034
     21  C         1.7088506878    1.0958113641   -1.4921653160
     22  H         1.0975274777    1.9912210567   -1.4963081076
   Point Group: c1    Number of degrees of freedom:    60


   Energy is  -2301.891557883

 Hessian updated using BFGS update

 60 Hessian modes will be used to form the next step
  Hessian Eigenvalues:
     0.001849    0.019221    0.019296    0.023164    0.023246    0.023598
     0.023676    0.023804    0.023892    0.023973    0.024054    0.024090
     0.024094    0.024115    0.024119    0.024145    0.024224    0.024346
     0.029307    0.159899    0.159993    0.159997    0.160008    0.160285
     0.160549    0.219900    0.219998    0.226943    0.234440    0.236028
     0.248079    0.249975    0.250001    0.250039    0.250961    0.274255
     0.294569    0.301018    0.301065    0.301106    0.323295    0.353100
     0.356525    0.356664    0.356665    0.356673    0.356746    0.368604
     0.427648    0.429245    0.434691    0.444733    0.467460    0.469788
     0.475566    0.476950    0.478308    0.478744    0.482568    0.533859

 Minimum search - taking simple RFO step
 Searching for Lamda that Minimizes Along All modes
 Value Taken    Lamda =   0.00000000
 Step Taken.  Stepsize is  0.013432

                             Maximum     Tolerance    Cnvgd?
         Gradient           0.000068      0.000300     YES
         Displacement       0.011478      0.001200      NO
         Energy change     -0.000002      0.000001      NO


 New Cartesian Coordinates Obtained by Inverse Iteration

 Displacement from previous Coordinates is:  0.045754
 ----------------------------------------------------------------
             Standard Nuclear Orientation (Angstroms)
    I     Atom           X                Y                Z
 ----------------------------------------------------------------
    1      C       0.0095667755     0.0044092246    -0.0018383294
    2      C      -0.0114349679     0.3660154729     1.3553296641
    3      Cl      1.4800664873     0.7971735925     2.1510868027
    4      C      -1.2157006119     0.3863204140     2.0666991596
    5      Cl     -1.2789118064     0.8279957425     3.7545469307
    6      C      -2.4050807989     0.0501322996     1.4344748819
    7      H      -3.3336734868     0.0684602731     1.9874119988
    8      C      -2.4035152636    -0.3086502446     0.0934118966
    9      Cl     -3.9280055778    -0.7240089593    -0.6486234816
   10      C      -1.2033202563    -0.3329509052    -0.6249141913
   11      Cl     -1.2027403128    -0.7884103860    -2.3091223586
   12      C       1.2937364204    -0.0242888338    -0.7671213502
   13      C       2.0847669982    -1.1761001027    -0.7707835260
   14      H       1.7662583017    -2.0484745545    -0.2112729705
   15      C       3.2777198349    -1.2063631882    -1.4892040657
   16      H       3.8835202914    -2.1053791769    -1.4861071942
   17      C       3.6897256248    -0.0861211350    -2.2085820790
   18      H       4.6175724913    -0.1099522199    -2.7687198976
   19      C       2.9045833660     1.0654327542    -2.2056299617
   20      H       3.2193230155     1.9403555777    -2.7631586954
   21      C       1.7109448802     1.0973523827    -1.4884148352
   22      H       1.1010262477     1.9937221456    -1.4897244219
 ----------------------------------------------------------------
 Nuclear Repulsion Energy =        1489.33172046 hartrees
 There are       73 alpha and       73 beta electrons
 Applying Cartesian multipole field
    Component          Value
    ---------          -----
     (2,0,0)        1.00000E-11
     (0,2,0)        2.00000E-11
     (0,0,2)       -3.00000E-11
 Nucleus-field energy     =    -0.0000000291 hartrees
 Requested basis set is 6-311++G(d,p)
 There are 154 shells and 426 basis functions
 A cutoff of  1.0D-15 yielded   9547 shell pairs
 There are     78120 function pairs (     83951 Cartesian)
 Smallest overlap matrix eigenvalue = 2.40E-07
 Linear dependence detected in AO basis
 Number of orthogonalized atomic orbitals = 423
 Maximum deviation from orthogonality = 4.713E-10
 Guess from superposition of atomic densities
 Warning:  Energy on first SCF cycle will be non-variational
 SAD guess density has 146.000000 electrons

 -----------------------------------------------------------------------
  General SCF calculation program by
  Eric Jon Sundstrom, Paul Horn, Yuezhi Mao, Dmitri Zuev, Alec White,
  David Stuck, Shaama M.S., Shane Yost, Joonho Lee, David Small,
  Daniel Levine, Susi Lehtola, Hugh Burton, Evgeny Epifanovsky,
  Bang C. Huynh
 -----------------------------------------------------------------------
 Exchange:     0.2000 Hartree-Fock + 0.0800 Slater + 0.7200 B88
 Correlation:  0.1900 VWN1RPA + 0.8100 LYP
 Using SG-1 standard quadrature grid
 A restricted SCF calculation will be
 performed using DIIS
 SCF converges when DIIS error is below 1.0e-08
 ---------------------------------------
  Cycle       Energy         DIIS error
 ---------------------------------------
    1   -2305.6525468688      3.02e-02  
    2   -2301.7417371474      2.49e-03  
    3   -2301.6968269376      2.83e-03  
    4   -2301.8887055745      3.57e-04  
    5   -2301.8909347516      1.62e-04  
    6   -2301.8913778062      8.56e-05  
    7   -2301.8915432788      2.54e-05  
    8   -2301.8915566309      7.62e-06  
    9   -2301.8915579865      2.08e-06  
   10   -2301.8915580824      5.35e-07  
   11   -2301.8915580884      9.52e-08  
   12   -2301.8915580886      4.56e-08  
   13   -2301.8915580886      9.81e-09  Convergence criterion met
 ---------------------------------------
 SCF time:   CPU 525.57s  wall 526.00s 
 SCF   energy in the final basis set =    -2301.8915580886
 Total energy in the final basis set =    -2301.8915580886

 --------------------------------------------------------------

                    Orbital Energies (a.u.)
 --------------------------------------------------------------

 Alpha MOs
 -- Occupied --
********-101.5751-101.5719-101.5718 -10.2720 -10.2720 -10.2713 -10.2713
-10.2349 -10.2214 -10.2064 -10.1911 -10.1911 -10.1892 -10.1889 -10.1884
 -9.4898  -9.4897  -9.4866  -9.4865  -7.2546  -7.2544  -7.2515  -7.2513
 -7.2446  -7.2445  -7.2439  -7.2439  -7.2415  -7.2414  -7.2407  -7.2406
 -0.9534  -0.9152  -0.8927  -0.8721  -0.8701  -0.8364  -0.7941  -0.7637
 -0.7478  -0.7373  -0.6644  -0.6241  -0.6181  -0.6047  -0.5440  -0.5429
 -0.5254  -0.4885  -0.4785  -0.4729  -0.4646  -0.4500  -0.4485  -0.4379
 -0.4232  -0.4230  -0.4034  -0.3827  -0.3732  -0.3699  -0.3622  -0.3573
 -0.3489  -0.3417  -0.3273  -0.3248  -0.3230  -0.2773  -0.2707  -0.2672
 -0.2606
 -- Virtual --
 -0.0562  -0.0531  -0.0376  -0.0323  -0.0260  -0.0107  -0.0050  -0.0010
  0.0071   0.0134   0.0198   0.0305   0.0307   0.0329   0.0352   0.0462
  0.0553   0.0595   0.0640   0.0686   0.0710   0.0761   0.0834   0.0858
  0.0870   0.0945   0.0956   0.0961   0.1069   0.1084   0.1087   0.1131
  0.1148   0.1187   0.1202   0.1241   0.1245   0.1261   0.1312   0.1339
  0.1360   0.1385   0.1421   0.1494   0.1527   0.1534   0.1645   0.1655
  0.1676   0.1677   0.1707   0.1834   0.1841   0.1965   0.1987   0.2061
  0.2081   0.2086   0.2112   0.2192   0.2248   0.2253   0.2268   0.2351
  0.2382   0.2429   0.2455   0.2464   0.2489   0.2556   0.2611   0.2619
  0.2781   0.2806   0.2832   0.2897   0.2899   0.2921   0.2969   0.2970
  0.3013   0.3043   0.3044   0.3080   0.3200   0.3294   0.3358   0.3454
  0.3590   0.3650   0.3665   0.3921   0.4023   0.4314   0.4380   0.4435
  0.4450   0.4513   0.4625   0.4673   0.4804   0.4835   0.4908   0.4989
  0.5102   0.5220   0.5238   0.5352   0.5393   0.5459   0.5532   0.5638
  0.5670   0.5705   0.5816   0.5848   0.5865   0.6020   0.6034   0.6057
  0.6152   0.6214   0.6274   0.6320   0.6478   0.6489   0.6629   0.6719
  0.6952   0.7004   0.7065   0.7095   0.7179   0.7236   0.7287   0.7398
  0.7553   0.7847   0.7975   0.8016   0.8139   0.8238   0.8334   0.8352
  0.8357   0.8419   0.8477   0.8490   0.8502   0.8605   0.8606   0.8692
  0.8736   0.8763   0.8776   0.8791   0.8870   0.8923   0.9015   0.9076
  0.9231   0.9389   0.9477   0.9544   0.9586   0.9634   0.9763   0.9771
  0.9837   0.9928   0.9953   1.0077   1.0119   1.0205   1.0385   1.0479
  1.0645   1.0700   1.0746   1.1193   1.1303   1.1338   1.1674   1.1799
  1.1954   1.2175   1.2453   1.2524   1.2818   1.2886   1.2887   1.2976
  1.3032   1.3400   1.3746   1.3868   1.3905   1.4186   1.4369   1.4818
  1.5079   1.5099   1.5188   1.5584   1.5590   1.5670   1.5881   1.5936
  1.5972   1.6241   1.6480   1.6645   1.6869   1.6947   1.7080   1.7268
  1.7459   1.7484   1.7541   1.7658   1.7991   1.8209   1.8317   1.8333
  1.8472   1.8875   1.9031   1.9064   1.9274   1.9442   1.9487   1.9710
  1.9740   1.9785   2.0216   2.0272   2.0443   2.0521   2.0709   2.1070
  2.1234   2.1255   2.2070   2.2358   2.2426   2.2521   2.2577   2.2622
  2.2885   2.3054   2.3481   2.3640   2.3688   2.3933   2.4100   2.4256
  2.4365   2.4450   2.4607   2.4715   2.4779   2.5126   2.5380   2.5454
  2.5695   2.5931   2.6176   2.6328   2.6537   2.6603   2.6752   2.7014
  2.7061   2.7157   2.7252   2.7430   2.7445   2.7581   2.7646   2.7936
  2.7946   2.8434   2.8467   2.8536   2.8615   2.8901   2.9155   2.9380
  2.9793   3.0132   3.0684   3.0898   3.1044   3.1243   3.1318   3.1657
  3.2171   3.2556   3.2803   3.3350   3.3724   3.3906   3.4837   3.5213
  3.5541   3.5851   3.6359   3.7747   3.7936   3.8983   3.9878   4.0033
  4.0419   4.1464   4.1502   4.3475   4.8073   4.8388   9.7653   9.7847
  9.8149   9.8429  23.3634  23.6624  23.7916  23.8650  23.9313  23.9404
 23.9622  24.0083  24.0769  24.0871  24.1075  24.1910  25.7934  25.8098
 25.8811  25.9309  26.1262  26.1531  26.2515  26.3530  26.5239  26.5936
 26.7551  26.9960 215.7581 215.7788 215.8142 215.8495
 --------------------------------------------------------------

          Ground-State Mulliken Net Atomic Charges

     Atom                 Charge (a.u.)
  ----------------------------------------
      1 C                    -0.480126
      2 C                    -0.920645
      3 Cl                    0.565122
      4 C                     0.357240
      5 Cl                    0.516759
      6 C                    -0.637210
      7 H                     0.232366
      8 C                     0.365018
      9 Cl                    0.516403
     10 C                    -0.923329
     11 Cl                    0.566767
     12 C                     1.106506
     13 C                    -0.507689
     14 H                     0.195616
     15 C                    -0.527153
     16 H                     0.170955
     17 C                    -0.110295
     18 H                     0.168989
     19 C                    -0.527171
     20 H                     0.171102
     21 C                    -0.495675
     22 H                     0.196449
  ----------------------------------------
  Sum of atomic charges =     0.000000

 -----------------------------------------------------------------
                    Cartesian Multipole Moments
 -----------------------------------------------------------------
    Charge (ESU x 10^10)
                -0.0000
    Dipole Moment (Debye)
         X       0.9109      Y      -0.0242      Z      -0.5509
       Tot       1.0649
    Quadrupole Moments (Debye-Ang)
        XX    -114.0520     XY      -2.0093     YY    -116.9520
        XZ      -7.5376     YZ      -3.0805     ZZ    -121.9702
    Octopole Moments (Debye-Ang^2)
       XXX      64.5469    XXY      -6.0461    XYY      27.3755
       YYY      -2.0180    XXZ     -21.2914    XYZ      -2.8729
       YYZ     -16.1700    XZZ      22.5428    YZZ       5.0386
       ZZZ     -31.7557
    Hexadecapole Moments (Debye-Ang^3)
      XXXX   -3594.1293   XXXY    -145.5801   XXYY    -699.5489
      XYYY    -131.8843   YYYY    -557.5542   XXXZ     289.5545
      XXYZ     -85.6910   XYYZ     123.9620   YYYZ    -284.9791
      XXZZ   -1022.6202   XYZZ     -17.8567   YYZZ    -565.0535
      XZZZ     396.1782   YZZZ    -268.1840   ZZZZ   -2837.1717
 -----------------------------------------------------------------
 Calculating analytic gradient of the SCF energy
 Gradient of SCF Energy
            1           2           3           4           5           6
    1   0.0000219  -0.0000078   0.0000145   0.0000209   0.0000136  -0.0000084
    2  -0.0000064  -0.0000039   0.0000128  -0.0000038   0.0000120   0.0000064
    3  -0.0000142   0.0000081  -0.0000014  -0.0000143   0.0000177   0.0000208
            7           8           9          10          11          12
    1   0.0000118   0.0000229  -0.0000165  -0.0000047   0.0000005  -0.0000307
    2   0.0000037   0.0000014  -0.0000027   0.0000020  -0.0000026   0.0000057
    3   0.0000156   0.0000225   0.0000208   0.0000114   0.0000028   0.0000142
           13          14          15          16          17          18
    1  -0.0000156   0.0000082   0.0000052  -0.0000077   0.0000057  -0.0000114
    2   0.0000155  -0.0000094   0.0000072  -0.0000050  -0.0000123  -0.0000042
    3   0.0000057  -0.0000092  -0.0000239   0.0000020  -0.0000154  -0.0000163
           19          20          21          22
    1  -0.0000048  -0.0000209  -0.0000025   0.0000058
    2  -0.0000019  -0.0000014  -0.0000209   0.0000075
    3  -0.0000048  -0.0000171  -0.0000194  -0.0000055
 Max gradient component =       3.073E-05
 RMS gradient           =       1.268E-05
 Gradient time:  CPU 195.82 s  wall 195.85 s
 Geometry Optimization Parameters
   NAtoms,    NIC,     NZ,  NCons,   NDum,   NFix, NCnnct, MaxDiis
       22     155      22       0       0       0       0       0

 Cartesian Hessian Update
 Hessian updated using BFGS update


** GEOMETRY OPTIMIZATION IN DELOCALIZED INTERNAL COORDINATES **
   Searching for a Minimum

   Optimization Cycle:  10

                       Coordinates (Angstroms)
     ATOM                X               Y               Z
      1  C         0.0095667755    0.0044092246   -0.0018383294
      2  C        -0.0114349679    0.3660154729    1.3553296641
      3  Cl        1.4800664873    0.7971735925    2.1510868027
      4  C        -1.2157006119    0.3863204140    2.0666991596
      5  Cl       -1.2789118064    0.8279957425    3.7545469307
      6  C        -2.4050807989    0.0501322996    1.4344748819
      7  H        -3.3336734868    0.0684602731    1.9874119988
      8  C        -2.4035152636   -0.3086502446    0.0934118966
      9  Cl       -3.9280055778   -0.7240089593   -0.6486234816
     10  C        -1.2033202563   -0.3329509052   -0.6249141913
     11  Cl       -1.2027403128   -0.7884103860   -2.3091223586
     12  C         1.2937364204   -0.0242888338   -0.7671213502
     13  C         2.0847669982   -1.1761001027   -0.7707835260
     14  H         1.7662583017   -2.0484745545   -0.2112729705
     15  C         3.2777198349   -1.2063631882   -1.4892040657
     16  H         3.8835202914   -2.1053791769   -1.4861071942
     17  C         3.6897256248   -0.0861211350   -2.2085820790
     18  H         4.6175724913   -0.1099522199   -2.7687198976
     19  C         2.9045833660    1.0654327542   -2.2056299617
     20  H         3.2193230155    1.9403555777   -2.7631586954
     21  C         1.7109448802    1.0973523827   -1.4884148352
     22  H         1.1010262477    1.9937221456   -1.4897244219
   Point Group: c1    Number of degrees of freedom:    60


   Energy is  -2301.891558089

 Hessian updated using BFGS update

 60 Hessian modes will be used to form the next step
  Hessian Eigenvalues:
     0.001815    0.019124    0.019319    0.021948    0.023282    0.023418
     0.023695    0.023736    0.023901    0.023973    0.024049    0.024089
     0.024092    0.024115    0.024119    0.024150    0.024335    0.024627
     0.029338    0.151091    0.159908    0.159996    0.160006    0.160019
     0.160579    0.217576    0.220012    0.226836    0.231907    0.235311
     0.248198    0.249974    0.249985    0.250222    0.250948    0.279765
     0.293757    0.300560    0.301047    0.301119    0.322499    0.353616
     0.356517    0.356651    0.356664    0.356667    0.356753    0.369110
     0.427623    0.429247    0.434897    0.444410    0.467055    0.469848
     0.475675    0.477342    0.477895    0.478856    0.485135    0.532906

 Minimum search - taking simple RFO step
 Searching for Lamda that Minimizes Along All modes
 Value Taken    Lamda =   0.00000000
 Step Taken.  Stepsize is  0.001747

                             Maximum     Tolerance    Cnvgd?
         Gradient           0.000029      0.000300     YES
         Displacement       0.001316      0.001200      NO
         Energy change     -0.000000      0.000001     YES

 Final energy is   -2301.8915580885887     


 ******************************
 **  OPTIMIZATION CONVERGED  **
 ******************************

                       Coordinates (Angstroms)
     ATOM                X               Y               Z
      1  C         0.0095667755    0.0044092246   -0.0018383294
      2  C        -0.0114349679    0.3660154729    1.3553296641
      3  Cl        1.4800664873    0.7971735925    2.1510868027
      4  C        -1.2157006119    0.3863204140    2.0666991596
      5  Cl       -1.2789118064    0.8279957425    3.7545469307
      6  C        -2.4050807989    0.0501322996    1.4344748819
      7  H        -3.3336734868    0.0684602731    1.9874119988
      8  C        -2.4035152636   -0.3086502446    0.0934118966
      9  Cl       -3.9280055778   -0.7240089593   -0.6486234816
     10  C        -1.2033202563   -0.3329509052   -0.6249141913
     11  Cl       -1.2027403128   -0.7884103860   -2.3091223586
     12  C         1.2937364204   -0.0242888338   -0.7671213502
     13  C         2.0847669982   -1.1761001027   -0.7707835260
     14  H         1.7662583017   -2.0484745545   -0.2112729705
     15  C         3.2777198349   -1.2063631882   -1.4892040657
     16  H         3.8835202914   -2.1053791769   -1.4861071942
     17  C         3.6897256248   -0.0861211350   -2.2085820790
     18  H         4.6175724913   -0.1099522199   -2.7687198976
     19  C         2.9045833660    1.0654327542   -2.2056299617
     20  H         3.2193230155    1.9403555777   -2.7631586954
     21  C         1.7109448802    1.0973523827   -1.4884148352
     22  H         1.1010262477    1.9937221456   -1.4897244219

Z-matrix Print:
$molecule
0 1
Cl
C  1 1.744707
C  2 1.398946 1 120.032512
C  3 1.388228 2 120.098494 1 179.830088 0
H  4 1.080907 3 119.968274 2 179.983314 0
C  4 1.388292 3 120.102208 2 0.021057 0
C  6 1.398826 4 120.162592 3 0.049764 0
C  7 1.404673 6 120.527874 4 -0.106605 0
C  8 1.495183 7 120.817479 6 -179.776182 0
C  9 1.397285 8 120.348076 7 -92.917898 0
H  10 1.084196 9 119.756654 8 0.203065 0
C  10 1.392907 9 120.216846 8 -179.690363 0
H  12 1.084154 10 119.674741 9 179.929592 0
C  12 1.393748 10 120.183173 9 0.033075 0
H  14 1.084077 12 120.093020 10 179.890914 0
C  14 1.393627 12 119.769670 10 -0.103417 0
H  16 1.084082 14 120.190553 12 -179.950685 0
C  16 1.392904 14 120.130399 12 0.067572 0
H  18 1.084222 16 120.018433 14 -179.963949 0
Cl 7 1.744621 6 120.030396 4 179.680821 0
Cl 3 1.745626 2 121.792358 1 -0.046850 0
Cl 6 1.745824 4 118.067952 3 -179.954115 0
$end


 --------------------------------------------------------------

                    Orbital Energies (a.u.)
 --------------------------------------------------------------

 Alpha MOs
 -- Occupied --
********-101.5751-101.5719-101.5718 -10.2720 -10.2720 -10.2713 -10.2713
-10.2349 -10.2214 -10.2064 -10.1911 -10.1911 -10.1892 -10.1889 -10.1884
 -9.4898  -9.4897  -9.4866  -9.4865  -7.2546  -7.2544  -7.2515  -7.2513
 -7.2446  -7.2445  -7.2439  -7.2439  -7.2415  -7.2414  -7.2407  -7.2406
 -0.9534  -0.9152  -0.8927  -0.8721  -0.8701  -0.8364  -0.7941  -0.7637
 -0.7478  -0.7373  -0.6644  -0.6241  -0.6181  -0.6047  -0.5440  -0.5429
 -0.5254  -0.4885  -0.4785  -0.4729  -0.4646  -0.4500  -0.4485  -0.4379
 -0.4232  -0.4230  -0.4034  -0.3827  -0.3732  -0.3699  -0.3622  -0.3573
 -0.3489  -0.3417  -0.3273  -0.3248  -0.3230  -0.2773  -0.2707  -0.2672
 -0.2606
 -- Virtual --
 -0.0562  -0.0531  -0.0376  -0.0323  -0.0260  -0.0107  -0.0050  -0.0010
  0.0071   0.0134   0.0198   0.0305   0.0307   0.0329   0.0352   0.0462
  0.0553   0.0595   0.0640   0.0686   0.0710   0.0761   0.0834   0.0858
  0.0870   0.0945   0.0956   0.0961   0.1069   0.1084   0.1087   0.1131
  0.1148   0.1187   0.1202   0.1241   0.1245   0.1261   0.1312   0.1339
  0.1360   0.1385   0.1421   0.1494   0.1527   0.1534   0.1645   0.1655
  0.1676   0.1677   0.1707   0.1834   0.1841   0.1965   0.1987   0.2061
  0.2081   0.2086   0.2112   0.2192   0.2248   0.2253   0.2268   0.2351
  0.2382   0.2429   0.2455   0.2464   0.2489   0.2556   0.2611   0.2619
  0.2781   0.2806   0.2832   0.2897   0.2899   0.2921   0.2969   0.2970
  0.3013   0.3043   0.3044   0.3080   0.3200   0.3294   0.3358   0.3454
  0.3590   0.3650   0.3665   0.3921   0.4023   0.4314   0.4380   0.4435
  0.4450   0.4513   0.4625   0.4673   0.4804   0.4835   0.4908   0.4989
  0.5102   0.5220   0.5238   0.5352   0.5393   0.5459   0.5532   0.5638
  0.5670   0.5705   0.5816   0.5848   0.5865   0.6020   0.6034   0.6057
  0.6152   0.6214   0.6274   0.6320   0.6478   0.6489   0.6629   0.6719
  0.6952   0.7004   0.7065   0.7095   0.7179   0.7236   0.7287   0.7398
  0.7553   0.7847   0.7975   0.8016   0.8139   0.8238   0.8334   0.8352
  0.8357   0.8419   0.8477   0.8490   0.8502   0.8605   0.8606   0.8692
  0.8736   0.8763   0.8776   0.8791   0.8870   0.8923   0.9015   0.9076
  0.9231   0.9389   0.9477   0.9544   0.9586   0.9634   0.9763   0.9771
  0.9837   0.9928   0.9953   1.0077   1.0119   1.0205   1.0385   1.0479
  1.0645   1.0700   1.0746   1.1193   1.1303   1.1338   1.1674   1.1799
  1.1954   1.2175   1.2453   1.2524   1.2818   1.2886   1.2887   1.2976
  1.3032   1.3400   1.3746   1.3868   1.3905   1.4186   1.4369   1.4818
  1.5079   1.5099   1.5188   1.5584   1.5590   1.5670   1.5881   1.5936
  1.5972   1.6241   1.6480   1.6645   1.6869   1.6947   1.7080   1.7268
  1.7459   1.7484   1.7541   1.7658   1.7991   1.8209   1.8317   1.8333
  1.8472   1.8875   1.9031   1.9064   1.9274   1.9442   1.9487   1.9710
  1.9740   1.9785   2.0216   2.0272   2.0443   2.0521   2.0709   2.1070
  2.1234   2.1255   2.2070   2.2358   2.2426   2.2521   2.2577   2.2622
  2.2885   2.3054   2.3481   2.3640   2.3688   2.3933   2.4100   2.4256
  2.4365   2.4450   2.4607   2.4715   2.4779   2.5126   2.5380   2.5454
  2.5695   2.5931   2.6176   2.6328   2.6537   2.6603   2.6752   2.7014
  2.7061   2.7157   2.7252   2.7430   2.7445   2.7581   2.7646   2.7936
  2.7946   2.8434   2.8467   2.8536   2.8615   2.8901   2.9155   2.9380
  2.9793   3.0132   3.0684   3.0898   3.1044   3.1243   3.1318   3.1657
  3.2171   3.2556   3.2803   3.3350   3.3724   3.3906   3.4837   3.5213
  3.5541   3.5851   3.6359   3.7747   3.7936   3.8983   3.9878   4.0033
  4.0419   4.1464   4.1502   4.3475   4.8073   4.8388   9.7653   9.7847
  9.8149   9.8429  23.3634  23.6624  23.7916  23.8650  23.9313  23.9404
 23.9622  24.0083  24.0769  24.0871  24.1075  24.1910  25.7934  25.8098
 25.8811  25.9309  26.1262  26.1531  26.2515  26.3530  26.5239  26.5936
 26.7551  26.9960 215.7581 215.7788 215.8142 215.8495
 --------------------------------------------------------------

          Ground-State Mulliken Net Atomic Charges

     Atom                 Charge (a.u.)
  ----------------------------------------
      1 C                    -0.480126
      2 C                    -0.920645
      3 Cl                    0.565122
      4 C                     0.357240
      5 Cl                    0.516759
      6 C                    -0.637210
      7 H                     0.232366
      8 C                     0.365018
      9 Cl                    0.516403
     10 C                    -0.923329
     11 Cl                    0.566767
     12 C                     1.106506
     13 C                    -0.507689
     14 H                     0.195616
     15 C                    -0.527153
     16 H                     0.170955
     17 C                    -0.110295
     18 H                     0.168989
     19 C                    -0.527171
     20 H                     0.171102
     21 C                    -0.495675
     22 H                     0.196449
  ----------------------------------------
  Sum of atomic charges =     0.000000

 -----------------------------------------------------------------
                    Cartesian Multipole Moments
 -----------------------------------------------------------------
    Charge (ESU x 10^10)
                -0.0000
    Dipole Moment (Debye)
         X       0.9109      Y      -0.0242      Z      -0.5509
       Tot       1.0649
    Quadrupole Moments (Debye-Ang)
        XX    -114.0520     XY      -2.0093     YY    -116.9520
        XZ      -7.5376     YZ      -3.0805     ZZ    -121.9702
    Octopole Moments (Debye-Ang^2)
       XXX      64.5469    XXY      -6.0461    XYY      27.3755
       YYY      -2.0180    XXZ     -21.2914    XYZ      -2.8729
       YYZ     -16.1700    XZZ      22.5428    YZZ       5.0386
       ZZZ     -31.7557
    Hexadecapole Moments (Debye-Ang^3)
      XXXX   -3594.1293   XXXY    -145.5801   XXYY    -699.5489
      XYYY    -131.8843   YYYY    -557.5542   XXXZ     289.5545
      XXYZ     -85.6910   XYYZ     123.9620   YYYZ    -284.9791
      XXZZ   -1022.6202   XYZZ     -17.8567   YYZZ    -565.0535
      XZZZ     396.1782   YZZZ    -268.1840   ZZZZ   -2837.1717
 -----------------------------------------------------------------
Archival summary:
1\1\november\OPT\ProcedureUnspecified\BasisUnspecified\l4126\taweetha\MonJan1310:12:152020MonJan1310:12:152020\0\\#,OPT,ProcedureUnspecified,BasisUnspecified,\\0,1\Cl\C,1,1.74471\C,2,1.39895,1,120.033\C,3,1.38823,2,120.098,1,179.83,0\H,4,1.08091,3,119.968,2,179.983,0\C,4,1.38829,3,120.102,2,0.0210574,0\C,6,1.39883,4,120.163,3,0.0497644,0\C,7,1.40467,6,120.528,4,-0.106605,0\C,8,1.49518,7,120.817,6,-179.776,0\C,9,1.39729,8,120.348,7,-92.9179,0\H,10,1.0842,9,119.757,8,0.203065,0\C,10,1.39291,9,120.217,8,-179.69,0\H,12,1.08415,10,119.675,9,179.93,0\C,12,1.39375,10,120.183,9,0.0330745,0\H,14,1.08408,12,120.093,10,179.891,0\C,14,1.39363,12,119.77,10,-0.103417,0\H,16,1.08408,14,120.191,12,-179.951,0\C,16,1.3929,14,120.13,12,0.0675717,0\H,18,1.08422,16,120.018,14,-179.964,0\Cl,7,1.74462,6,120.03,4,179.681,0\Cl,3,1.74563,2,121.792,1,-0.0468499,0\Cl,6,1.74582,4,118.068,3,-179.954,0\\\@

 Total job time:  7200.01s(wall), 7198.94s(cpu) 
 Mon Jan 13 10:12:15 2020

        *************************************************************
        *                                                           *
        *  Thank you very much for using Q-Chem.  Have a nice day.  *
        *                                                           *
        *************************************************************


 
User input: 2 of 2 
 
                  Welcome to Q-Chem
     A Quantum Leap Into The Future Of Chemistry


 Q-Chem 5.2 (devel), Q-Chem, Inc., Pleasanton, CA (2019)

 Yihan Shao,  Zhengting Gan,  E. Epifanovsky,  A. T. B. Gilbert,  M. Wormit,  
 J. Kussmann,  A. W. Lange,  A. Behn,  Jia Deng,  Xintian Feng,  D. Ghosh,  
 M. Goldey,  P. R. Horn,  L. D. Jacobson,  I. Kaliman,  T. Kus,  A. Landau,  
 Jie Liu,  E. I. Proynov,  R. M. Richard,  R. P. Steele,  E. J. Sundstrom,  
 H. L. Woodcock III,  P. M. Zimmerman,  D. Zuev,  B. Albrecht,  E. Alguire,  
 S. A. Baeppler,  D. Barton,  Z. Benda,  Y. A. Bernard,  E. J. Berquist,  
 K. B. Bravaya,  H. Burton,  D. Casanova,  Chun-Min Chang,  Yunqing Chen,  
 A. Chien,  K. D. Closser,  M. P. Coons,  S. Coriani,  S. Dasgupta,  
 A. L. Dempwolff,  M. Diedenhofen,  Hainam Do,  R. G. Edgar,  Po-Tung Fang,  
 S. Faraji,  S. Fatehi,  Qingguo Feng,  K. D. Fenk,  J. Fosso-Tande,  
 J. Gayvert,  Qinghui Ge,  A. Ghysels,  G. Gidofalvi,  J. Gomes,  
 J. Gonthier,  A. Gunina,  D. Hait,  M. W. D. Hanson-Heine,  
 P. H. P. Harbach,  A. W. Hauser,  M. F. Herbst,  J. E. Herr,  
 E. G. Hohenstein,  Z. C. Holden,  Kerwin Hui,  B. C. Huynh,  T.-C. Jagau,  
 Hyunjun Ji,  B. Kaduk,  K. Khistyaev,  Jaehoon Kim,  P. Klunzinger,  K. Koh,  
 D. Kosenkov,  L. Koulias,  T. Kowalczyk,  C. M. Krauter,  A. Kunitsa,  
 Ka Un Lao,  A. Laurent,  K. V. Lawler,  Joonho Lee,  D. Lefrancois,  
 S. Lehtola,  D. S. Levine,  Yi-Pei Li,  You-Sheng Lin,  Fenglai Liu,  
 E. Livshits,  A. Luenser,  P. Manohar,  E. Mansoor,  S. F. Manzer,  
 Shan-Ping Mao,  Yuezhi Mao,  N. Mardirossian,  A. V. Marenich,  
 T. Markovich,  L. A. Martinez-Martinez,  S. A. Maurer,  N. J. Mayhall,  
 S. C. McKenzie,  J.-M. Mewes,  P. Morgante,  A. F. Morrison,  
 J. W. Mullinax,  K. Nanda,  T. S. Nguyen-Beck,  R. Olivares-Amaya,  
 J. A. Parkhill,  Zheng Pei,  T. M. Perrine,  F. Plasser,  P. Pokhilko,  
 S. Prager,  A. Prociuk,  E. Ramos,  D. R. Rehn,  F. Rob,  M. Scheurer,  
 M. Schneider,  N. Sergueev,  S. M. Sharada,  S. Sharma,  D. W. Small,  
 T. Stauch,  T. Stein,  Yu-Chuan Su,  A. J. W. Thom,  A. Tkatchenko,  
 T. Tsuchimochi,  N. M. Tubman,  L. Vogt,  M. L. Vidal,  O. Vydrov,  
 M. A. Watson,  J. Wenzel,  M. de Wergifosse,  T. A. Wesolowski,  A. White,  
 J. Witte,  A. Yamada,  Jun Yang,  K. Yao,  S. Yeganeh,  S. R. Yost,  
 Zhi-Qiang You,  A. Zech,  Igor Ying Zhang,  Xing Zhang,  Yan Zhao,  
 Ying Zhu,  B. R. Brooks,  G. K. L. Chan,  C. J. Cramer,  M. S. Gordon,  
 W. J. Hehre,  A. Klamt,  M. W. Schmidt,  C. D. Sherrill,  D. G. Truhlar,  
 A. Aspuru-Guzik,  R. Baer,  A. T. Bell,  N. A. Besley,  Jeng-Da Chai,  
 A. E. DePrince, III,  R. A. DiStasio Jr.,  A. Dreuw,  B. D. Dunietz,  
 T. R. Furlani,  Chao-Ping Hsu,  Yousung Jung,  Jing Kong,  D. S. Lambrecht,  
 WanZhen Liang,  C. Ochsenfeld,  V. A. Rassolov,  L. V. Slipchenko,  
 J. E. Subotnik,  T. Van Voorhis,  J. M. Herbert,  A. I. Krylov,  
 P. M. W. Gill,  M. Head-Gordon

 Contributors to earlier versions of Q-Chem not listed above: 
 R. D. Adamson,  B. Austin,  J. Baker,  G. J. O. Beran,  K. Brandhorst,  
 S. T. Brown,  E. F. C. Byrd,  A. K. Chakraborty,  C.-L. Cheng,  
 Siu Hung Chien,  D. M. Chipman,  D. L. Crittenden,  H. Dachsel,  
 R. J. Doerksen,  A. D. Dutoi,  L. Fusti-Molnar,  W. A. Goddard III,  
 A. Golubeva-Zadorozhnaya,  S. R. Gwaltney,  G. Hawkins,  A. Heyden,  
 S. Hirata,  G. Kedziora,  F. J. Keil,  C. Kelley,  Jihan Kim,  R. A. King,  
 R. Z. Khaliullin,  P. P. Korambath,  W. Kurlancheek,  A. M. Lee,  M. S. Lee,  
 S. V. Levchenko,  Ching Yeh Lin,  D. Liotard,  R. C. Lochan,  I. Lotan,  
 P. E. Maslen,  N. Nair,  D. P. O'Neill,  D. Neuhauser,  E. Neuscamman,  
 C. M. Oana,  R. Olson,  B. Peters,  R. Peverati,  P. A. Pieniazek,  
 Y. M. Rhee,  J. Ritchie,  M. A. Rohrdanz,  E. Rosta,  N. J. Russ,  
 H. F. Schaefer III,  N. E. Schultz,  N. Shenvi,  A. C. Simmonett,  A. Sodt,  
 D. Stuck,  K. S. Thanthiriwatte,  V. Vanovschi,  Tao Wang,  A. Warshel,  
 C. F. Williams,  Q. Wu,  X. Xu,  W. Zhang

 Please cite Q-Chem as follows:
 Y. Shao et al., Mol. Phys. 113, 184-215 (2015)
 DOI: 10.1080/00268976.2014.952696

 Q-Chem 5.2.1 for Intel X86 EM64T Linux

 Parts of Q-Chem use Armadillo 8.300.2 (Tropical Shenanigans).
 http://arma.sourceforge.net/

 Q-Chem begins on Mon Jan 13 10:12:15 2020  

Host: 
0

     Scratch files written to /scratch/taweetham/qchem13050//
NAlpha2: 146
NElect   146
Mult     1
The previous job contains 0 fragments, simply inherited here

 Q-Chem warning in module libgen/rem_setup.C, line 2168:

 Setting Thresh to 1e-14


Checking the input file for inconsistencies... 	...done.

--------------------------------------------------------------
User input:
--------------------------------------------------------------

$MOLECULE
READ
$END

$REM
   JOB_TYPE 	FREQUENCY
   BASIS 	6-311++G**
   METHOD	B3LYP
   SCF_GUESS_ALWAYS     TRUE
   S2THRESH     15
   THRESH       15
   MEM_TOTAL    10000
$END

--------------------------------------------------------------
 ----------------------------------------------------------------
             Standard Nuclear Orientation (Angstroms)
    I     Atom           X                Y                Z
 ----------------------------------------------------------------
    1      C       0.2182122540     0.0043553398    -0.0029189600
    2      C      -0.5063695226     1.2077104565    -0.0076966770
    3      Cl      0.3528361267     2.7260091431    -0.0231268164
    4      C      -1.9051336041     1.1948943343    -0.0046335969
    5      Cl     -2.8378839833     2.6706551292    -0.0077409571
    6      C      -2.5916515222    -0.0117610365     0.0009501986
    7      H      -3.6725439881    -0.0172726660     0.0018717809
    8      C      -1.8920767173    -1.2108270743     0.0045591760
    9      Cl     -2.8075408423    -2.6971121816     0.0141559454
   10      C      -0.4931367724    -1.2068744362     0.0030250692
   11      Cl      0.3843483073    -2.7148331193     0.0120456206
   12      C       1.7133818765     0.0105184021    -0.0011374100
   13      C       2.4150649901     0.0737637099     1.2055327292
   14      H       1.8705478418     0.1240471204     2.1417536910
   15      C       3.8079641453     0.0723259676     1.2087379392
   16      H       4.3426219658     0.1207683433     2.1505595162
   17      C       4.5102250078     0.0085203473     0.0066754289
   18      H       5.5942964179     0.0061976666     0.0091017543
   19      C       3.8139572103    -0.0524418064    -1.1991554926
   20      H       4.3541748910    -0.1022570379    -2.1378101591
   21      C       2.4210602381    -0.0518603588    -1.2043441402
   22      H       1.8820040273    -0.1016490117    -2.1437166417
 ----------------------------------------------------------------
 Molecular Point Group                 C1    NOp =  1
 Largest Abelian Subgroup              C1    NOp =  1
 Nuclear Repulsion Energy =        1489.33172046 hartrees
 There are       73 alpha and       73 beta electrons
 Requested basis set is 6-311++G(d,p)
 There are 154 shells and 426 basis functions

 Total QAlloc Memory Limit  10000 MB
 Mega-Array Size       188 MB
 MEM_STATIC part       192 MB
 A cutoff of  1.0D-15 yielded   9547 shell pairs
 There are     78120 function pairs (     83951 Cartesian)
 Smallest overlap matrix eigenvalue = 2.40E-07
 Linear dependence detected in AO basis
 Number of orthogonalized atomic orbitals = 423
 Maximum deviation from orthogonality = 4.024E-10
 Guess from superposition of atomic densities
 Warning:  Energy on first SCF cycle will be non-variational
 SAD guess density has 146.000000 electrons

 -----------------------------------------------------------------------
  General SCF calculation program by
  Eric Jon Sundstrom, Paul Horn, Yuezhi Mao, Dmitri Zuev, Alec White,
  David Stuck, Shaama M.S., Shane Yost, Joonho Lee, David Small,
  Daniel Levine, Susi Lehtola, Hugh Burton, Evgeny Epifanovsky,
  Bang C. Huynh
 -----------------------------------------------------------------------
 Exchange:     0.2000 Hartree-Fock + 0.0800 Slater + 0.7200 B88
 Correlation:  0.1900 VWN1RPA + 0.8100 LYP
 Using SG-1 standard quadrature grid
 A restricted SCF calculation will be
 performed using DIIS
 SCF converges when DIIS error is below 1.0e-08
 ---------------------------------------
  Cycle       Energy         DIIS error
 ---------------------------------------
    1   -2305.6531999497      3.02e-02  
    2   -2301.7419542004      2.49e-03  
    3   -2301.6970556497      2.83e-03  
    4   -2301.8889283011      3.57e-04  
    5   -2301.8911561506      1.62e-04  
    6   -2301.8915997671      8.56e-05  
    7   -2301.8917651467      2.54e-05  
    8   -2301.8917785157      7.61e-06  
    9   -2301.8917798686      2.08e-06  
   10   -2301.8917799641      5.35e-07  
   11   -2301.8917799704      9.53e-08  
   12   -2301.8917799705      4.56e-08  
   13   -2301.8917799705      9.82e-09  Convergence criterion met
 ---------------------------------------
 SCF time:   CPU 515.21s  wall 515.00s 
 SCF   energy in the final basis set =    -2301.8917799705
 Total energy in the final basis set =    -2301.8917799705

 --------------------------------------------------------------

                    Orbital Energies (a.u.)
 --------------------------------------------------------------

 Alpha MOs
 -- Occupied --
********-101.5751-101.5720-101.5719 -10.2720 -10.2720 -10.2713 -10.2713
-10.2349 -10.2214 -10.2063 -10.1911 -10.1910 -10.1891 -10.1889 -10.1883
 -9.4897  -9.4897  -9.4867  -9.4866  -7.2546  -7.2546  -7.2516  -7.2515
 -7.2446  -7.2446  -7.2438  -7.2438  -7.2416  -7.2416  -7.2407  -7.2406
 -0.9535  -0.9152  -0.8927  -0.8722  -0.8701  -0.8365  -0.7941  -0.7637
 -0.7478  -0.7373  -0.6644  -0.6240  -0.6181  -0.6047  -0.5441  -0.5429
 -0.5254  -0.4885  -0.4784  -0.4729  -0.4646  -0.4500  -0.4485  -0.4379
 -0.4232  -0.4230  -0.4034  -0.3826  -0.3732  -0.3698  -0.3622  -0.3574
 -0.3490  -0.3417  -0.3274  -0.3248  -0.3231  -0.2773  -0.2706  -0.2672
 -0.2606
 -- Virtual --
 -0.0562  -0.0531  -0.0376  -0.0322  -0.0260  -0.0106  -0.0049  -0.0010
  0.0072   0.0135   0.0198   0.0306   0.0308   0.0330   0.0353   0.0466
  0.0553   0.0595   0.0644   0.0689   0.0712   0.0761   0.0835   0.0859
  0.0872   0.0943   0.0959   0.0963   0.1071   0.1084   0.1086   0.1131
  0.1148   0.1188   0.1203   0.1239   0.1244   0.1264   0.1314   0.1341
  0.1369   0.1384   0.1422   0.1502   0.1529   0.1539   0.1648   0.1657
  0.1679   0.1684   0.1710   0.1838   0.1840   0.1967   0.1989   0.2062
  0.2084   0.2088   0.2111   0.2194   0.2249   0.2255   0.2267   0.2352
  0.2387   0.2428   0.2454   0.2467   0.2490   0.2561   0.2614   0.2620
  0.2782   0.2808   0.2832   0.2898   0.2901   0.2916   0.2969   0.2974
  0.3014   0.3043   0.3045   0.3078   0.3202   0.3291   0.3358   0.3458
  0.3590   0.3650   0.3665   0.3922   0.4025   0.4317   0.4380   0.4435
  0.4453   0.4513   0.4625   0.4676   0.4806   0.4836   0.4909   0.4987
  0.5105   0.5223   0.5238   0.5351   0.5396   0.5460   0.5533   0.5641
  0.5671   0.5706   0.5816   0.5852   0.5865   0.6020   0.6036   0.6058
  0.6151   0.6214   0.6272   0.6320   0.6478   0.6489   0.6630   0.6719
  0.6952   0.7005   0.7066   0.7095   0.7181   0.7236   0.7288   0.7397
  0.7554   0.7846   0.7976   0.8016   0.8139   0.8238   0.8334   0.8353
  0.8360   0.8419   0.8479   0.8492   0.8503   0.8606   0.8607   0.8692
  0.8737   0.8762   0.8777   0.8790   0.8870   0.8923   0.9016   0.9077
  0.9232   0.9388   0.9479   0.9544   0.9587   0.9633   0.9762   0.9771
  0.9835   0.9928   0.9955   1.0078   1.0121   1.0205   1.0387   1.0481
  1.0645   1.0700   1.0747   1.1194   1.1304   1.1337   1.1673   1.1799
  1.1955   1.2174   1.2453   1.2522   1.2818   1.2883   1.2886   1.2977
  1.3032   1.3400   1.3745   1.3868   1.3905   1.4185   1.4370   1.4819
  1.5080   1.5100   1.5189   1.5584   1.5589   1.5671   1.5881   1.5936
  1.5972   1.6241   1.6480   1.6645   1.6869   1.6947   1.7080   1.7268
  1.7459   1.7484   1.7540   1.7658   1.7991   1.8209   1.8318   1.8334
  1.8472   1.8875   1.9031   1.9064   1.9274   1.9442   1.9487   1.9711
  1.9740   1.9785   2.0216   2.0272   2.0443   2.0521   2.0709   2.1070
  2.1233   2.1255   2.2070   2.2357   2.2427   2.2521   2.2575   2.2622
  2.2884   2.3053   2.3482   2.3640   2.3689   2.3933   2.4100   2.4256
  2.4365   2.4450   2.4607   2.4715   2.4779   2.5126   2.5381   2.5453
  2.5695   2.5931   2.6177   2.6327   2.6537   2.6602   2.6752   2.7013
  2.7061   2.7158   2.7253   2.7429   2.7445   2.7581   2.7646   2.7935
  2.7947   2.8434   2.8467   2.8536   2.8615   2.8901   2.9155   2.9379
  2.9794   3.0131   3.0683   3.0898   3.1043   3.1243   3.1318   3.1658
  3.2170   3.2556   3.2802   3.3350   3.3724   3.3906   3.4837   3.5212
  3.5541   3.5850   3.6358   3.7746   3.7935   3.8983   3.9878   4.0032
  4.0419   4.1464   4.1502   4.3474   4.8073   4.8388   9.7651   9.7846
  9.8147   9.8428  23.3634  23.6625  23.7916  23.8650  23.9314  23.9404
 23.9622  24.0083  24.0769  24.0871  24.1075  24.1910  25.7931  25.8094
 25.8807  25.9305  26.1259  26.1529  26.2513  26.3526  26.5236  26.5932
 26.7550  26.9958 215.7580 215.7788 215.8142 215.8494
 --------------------------------------------------------------

          Ground-State Mulliken Net Atomic Charges

     Atom                 Charge (a.u.)
  ----------------------------------------
      1 C                    -0.480655
      2 C                    -0.909455
      3 Cl                    0.559398
      4 C                     0.356436
      5 Cl                    0.516233
      6 C                    -0.635586
      7 H                     0.232349
      8 C                     0.361172
      9 Cl                    0.516055
     10 C                    -0.910878
     11 Cl                    0.561076
     12 C                     1.120963
     13 C                    -0.515948
     14 H                     0.196062
     15 C                    -0.530041
     16 H                     0.170862
     17 C                    -0.108675
     18 H                     0.169053
     19 C                    -0.531088
     20 H                     0.170814
     21 C                    -0.504623
     22 H                     0.196475
  ----------------------------------------
  Sum of atomic charges =     0.000000

 -----------------------------------------------------------------
                    Cartesian Multipole Moments
 -----------------------------------------------------------------
    Charge (ESU x 10^10)
                 0.0000
    Dipole Moment (Debye)
         X       1.0627      Y      -0.0041      Z       0.0027
       Tot       1.0627
    Quadrupole Moments (Debye-Ang)
        XX    -109.0529     XY       0.0390     YY    -127.7562
        XZ       0.0012     YZ       0.4572     ZZ    -115.7201
    Octopole Moments (Debye-Ang^2)
       XXX      15.9476    XXY      -0.2379    XYY     -11.5152
       YYY      -0.0980    XXZ       0.0324    XYZ       1.4000
       YYZ      -0.0050    XZZ       9.8477    YZZ       0.0344
       ZZZ       0.0220
    Hexadecapole Moments (Debye-Ang^3)
      XXXX   -3856.3072   XXXY      -0.4500   XXYY   -1160.8905
      XYYY      -0.8032   YYYY   -2487.3989   XXXZ      -0.0148
      XXYZ       5.0276   XYYZ      -0.2062   YYYZ      -1.9817
      XXZZ    -727.1351   XYZZ      -0.0074   YYZZ    -507.0401
      XZZZ       0.0407   YZZZ       2.4124   ZZZZ    -367.5711
 -----------------------------------------------------------------
 Calculating MO derivatives via CPSCF
    1     0    69    0.0201697  
    2     0    69    0.0056705  
    3     0    69    0.0005610  
    4     7    62    0.0000452  
    5    64     5    0.0000030  
    6    69     0    0.0000002  Converged
 Time for AOints: 892.7 s (CPU) 892.7 s (wall)
 ------------------------------------------------------------------------------
                     AOints        : Timing summary (seconds)
 ------------------------------------------------------------------------------
     job step          cpu (% of tot)      sys (% of tot)     wall (% of tot)
 ------------------------------------------------------------------------------
  AOints            0.8927E+03 ( 9.0)   0.8000E-05 ( 2.4)   0.8927E+03 ( 9.0)
 ------------------------------------------------------------------------------
   Grand Totals     0.9930E+04          0.3360E-03          0.9931E+04
 ------------------------------------------------------------------------------
 Polarizability Matrix (a.u.)
            1           2           3
    1-239.1271414   0.1002020   0.0685595
    2   0.1002020-200.8745455  -1.0599186
    3   0.0685595  -1.0599186-130.5314491
 Calculating analytic Hessian of the SCF energy

 Direct stationary perturbation theory relativistic correction:

 rels  =       3.209215342749
 relv  =     -12.314992313203
 rel2e =       3.352453872836
 E_rel =      -5.753323097618

 Hessian of the SCF Energy
            1           2           3           4           5           6
    1   0.6253755  -0.0001532  -0.0000442  -0.1628087   0.1111609  -0.0007306
    2  -0.0001532   0.6024336  -0.0002982   0.0528889  -0.2291530   0.0006348
    3  -0.0000442  -0.0002982   0.1725869  -0.0004151   0.0005325  -0.0595264
    4  -0.1628087   0.0528889  -0.0004151   0.5909836  -0.0370683  -0.0008981
    5   0.1111609  -0.2291530   0.0005325  -0.0370683   0.5197226  -0.0022825
    6  -0.0007306   0.0006348  -0.0595264  -0.0008981  -0.0022825   0.1097737
    7   0.0046778   0.0004475   0.0000435  -0.0701826  -0.0513878   0.0005406
    8  -0.0186224  -0.0400431   0.0004060  -0.0550908  -0.1305745   0.0009453
    9   0.0001304   0.0002865   0.0040739   0.0006606   0.0009817  -0.0221470
   10  -0.0246548   0.0773443  -0.0002700  -0.2989372  -0.0336666   0.0006819
   11   0.0243193   0.0317773  -0.0000783   0.0294090  -0.0956239   0.0001767
   12  -0.0000640  -0.0002439   0.0040922   0.0003633   0.0002473  -0.0542999
   13  -0.0033805  -0.0046669   0.0000468  -0.0191898   0.0324486  -0.0000930
   14   0.0002773   0.0017036  -0.0000052   0.0086357  -0.0159147   0.0000665
   15   0.0000297   0.0000006   0.0036165  -0.0000123   0.0000323   0.0023770
   16  -0.0005524   0.0003299   0.0000215  -0.0237644  -0.0249289   0.0002273
   17   0.0003372  -0.0634731   0.0002255  -0.0783440   0.0294410  -0.0000409
   18  -0.0000059   0.0003162   0.0017104   0.0004301  -0.0000946   0.0049219
   19   0.0005655   0.0000080  -0.0000021   0.0005600  -0.0020015   0.0000102
   20   0.0000093  -0.0010599  -0.0000002  -0.0010966  -0.0036072   0.0000374
   21  -0.0000017   0.0000046  -0.0015572   0.0000235   0.0000321   0.0051942
   22  -0.0235288  -0.0778979   0.0003764  -0.0576013   0.0296963  -0.0000993
   23  -0.0248778   0.0306297  -0.0000882   0.0313345  -0.0163412   0.0000433
   24   0.0001773  -0.0000923   0.0040886  -0.0000642   0.0000223  -0.0012524
   25  -0.0034118   0.0046101  -0.0000231   0.0008248  -0.0001504  -0.0000268
   26  -0.0003205   0.0017563   0.0000074  -0.0010419   0.0003943  -0.0000396
   27  -0.0000103  -0.0000060   0.0036198  -0.0000099   0.0000012  -0.0006645
   28  -0.1610186  -0.0521882   0.0005285   0.0649160  -0.0273797   0.0000118
   29  -0.1104093  -0.2308461   0.0007091   0.0288169  -0.0612128   0.0003461
   30   0.0009440   0.0006676  -0.0595844  -0.0002374   0.0004564   0.0076801
   31   0.0044370   0.0000525  -0.0000651  -0.0013515  -0.0018609   0.0000542
   32   0.0190689  -0.0399385   0.0002702  -0.0045862   0.0014903   0.0000601
   33  -0.0001128   0.0002670   0.0040973   0.0000270   0.0000014   0.0036449
   34  -0.2106373  -0.0006983  -0.0000412  -0.0206701   0.0129980   0.0003811
   35  -0.0006491  -0.0755418  -0.0013967   0.0269120   0.0033582   0.0000900
   36  -0.0001629  -0.0010085  -0.0801264   0.0000522   0.0000405   0.0046904
   37  -0.0254696  -0.0015724  -0.0275077  -0.0004704  -0.0032423  -0.0008930
   38  -0.0008562   0.0034301   0.0001019   0.0001483  -0.0015767  -0.0009038
   39  -0.0064575   0.0001301   0.0053664   0.0023488  -0.0005517  -0.0004741
   40   0.0009879  -0.0000822  -0.0004249   0.0002745   0.0003392  -0.0000163
   41   0.0001620  -0.0036877   0.0002259   0.0006425   0.0006263   0.0000927
   42   0.0014068   0.0001927   0.0007362  -0.0004450   0.0000418   0.0000992
   43   0.0018044  -0.0001514  -0.0031374  -0.0006578  -0.0004305   0.0005023
   44  -0.0001899   0.0070693  -0.0005521  -0.0011114  -0.0004409  -0.0003052
   45  -0.0025354  -0.0005962  -0.0040157  -0.0002040  -0.0006088  -0.0000058
   46  -0.0002301  -0.0000743  -0.0012538  -0.0002452  -0.0002992   0.0000157
   47   0.0000279   0.0001824   0.0000009  -0.0000697   0.0001519   0.0001130
   48   0.0002039  -0.0000053   0.0000941  -0.0000294  -0.0000726  -0.0000205
   49   0.0007397   0.0000010   0.0000062  -0.0002539  -0.0004552  -0.0000423
   50   0.0000103  -0.0011556  -0.0000414   0.0001978   0.0000734   0.0000508
   51   0.0000114  -0.0000261  -0.0018168  -0.0000791  -0.0000222   0.0004569
   52   0.0000425  -0.0000029  -0.0000003  -0.0000149  -0.0000666   0.0000050
   53   0.0000059  -0.0010703   0.0000686   0.0001599   0.0000857  -0.0000051
   54  -0.0000002   0.0000665   0.0001503  -0.0000129  -0.0000103  -0.0000079
   55   0.0017725   0.0001777   0.0031597  -0.0005401  -0.0003595  -0.0003952
   56   0.0001156   0.0070778  -0.0005478  -0.0010876  -0.0003206   0.0002548
   57   0.0025665  -0.0006100  -0.0039950   0.0004492   0.0006360  -0.0000241
   58  -0.0002334   0.0000768   0.0012544  -0.0002664  -0.0002973  -0.0000099
   59  -0.0000270   0.0001839  -0.0000141  -0.0000603   0.0001514  -0.0001099
   60  -0.0002078  -0.0000085   0.0001016   0.0000338   0.0000519  -0.0000132
   61  -0.0254658   0.0014750   0.0273432  -0.0008304  -0.0033694   0.0007567
   62   0.0007240   0.0034174   0.0002295  -0.0001836  -0.0012404   0.0008284
   63   0.0062670   0.0001527   0.0055382  -0.0023498   0.0007599  -0.0004802
   64   0.0009958   0.0000727   0.0004084   0.0002256   0.0003356   0.0000158
   65  -0.0001207  -0.0036901   0.0002411   0.0006026   0.0005127  -0.0000515
   66  -0.0014035   0.0001778   0.0007509   0.0003719  -0.0001906   0.0000763
            7           8           9          10          11          12
    1   0.0046778  -0.0186224   0.0001304  -0.0246548   0.0243193  -0.0000640
    2   0.0004475  -0.0400431   0.0002865   0.0773443   0.0317773  -0.0002439
    3   0.0000435   0.0004060   0.0040739  -0.0002700  -0.0000783   0.0040922
    4  -0.0701826  -0.0550908   0.0006606  -0.2989372   0.0294090   0.0003633
    5  -0.0513878  -0.1305745   0.0009817  -0.0336666  -0.0956239   0.0002473
    6   0.0005406   0.0009453  -0.0221470   0.0006819   0.0001767  -0.0542999
    7   0.0965370   0.0789326  -0.0008146  -0.0187654  -0.0342878   0.0003259
    8   0.0789326   0.1899565  -0.0016580  -0.0103507  -0.0190837   0.0001849
    9  -0.0008146  -0.0016580   0.0115622   0.0001042   0.0002251   0.0026900
   10  -0.0187654  -0.0103507   0.0001042   0.5928000   0.0578267  -0.0012548
   11  -0.0342878  -0.0190837   0.0002251   0.0578267   0.5554784  -0.0019120
   12   0.0003259   0.0001849   0.0026900  -0.0012548  -0.0019120   0.1082261
   13  -0.0065132   0.0031284   0.0000092  -0.0736517   0.0533645  -0.0000649
   14  -0.0033724   0.0033949  -0.0000021   0.0569769  -0.1284493   0.0002409
   15   0.0000516  -0.0000413  -0.0007520  -0.0000425   0.0002765  -0.0217292
   16  -0.0042245  -0.0007995   0.0000193  -0.1754724  -0.1341983   0.0006898
   17   0.0041808   0.0024868   0.0000134  -0.0674193  -0.2652421   0.0009609
   18   0.0000097   0.0000184   0.0037133   0.0003519   0.0009514  -0.0550126
   19  -0.0001724  -0.0000628  -0.0000008  -0.0106277   0.0020435   0.0000115
   20  -0.0014609  -0.0007005   0.0000104  -0.0274795   0.0020031   0.0000411
   21   0.0000010   0.0000081   0.0002107   0.0001359   0.0000336   0.0030540
   22   0.0009745  -0.0002603  -0.0000007   0.0649983   0.0302692  -0.0002284
   23  -0.0001701   0.0001393  -0.0000163  -0.0288369  -0.0620918   0.0002991
   24   0.0000011  -0.0000099  -0.0005403   0.0000073   0.0002081   0.0051601
   25  -0.0004735  -0.0009910   0.0000125  -0.0005316   0.0017447   0.0000168
   26  -0.0009897  -0.0014991   0.0000192   0.0046039   0.0016258   0.0000171
   27   0.0000063   0.0000044  -0.0002685   0.0000132   0.0000270   0.0043788
   28  -0.0014275   0.0045482  -0.0000062  -0.0570071  -0.0317781   0.0002320
   29   0.0018296   0.0015643   0.0000082  -0.0301297  -0.0170451   0.0000974
   30  -0.0000226   0.0000758   0.0036478   0.0002874   0.0001202  -0.0012622
   31   0.0004346  -0.0000234  -0.0000005   0.0009671   0.0001783  -0.0000169
   32   0.0000522  -0.0020383   0.0000108   0.0002636   0.0001449   0.0000043
   33   0.0000006   0.0000043   0.0001719  -0.0000182  -0.0000158  -0.0005414
   34  -0.0021855  -0.0028161  -0.0000764   0.0008153   0.0013073   0.0000080
   35   0.0038583  -0.0023443   0.0000664   0.0012205  -0.0036809   0.0000580
   36  -0.0000253  -0.0001121  -0.0023054   0.0000538   0.0000007   0.0055106
   37   0.0002253   0.0012804  -0.0008744   0.0000659  -0.0002055   0.0009435
   38   0.0015922  -0.0006085   0.0005865  -0.0003709   0.0000039  -0.0003469
   39   0.0000418  -0.0003494   0.0000691  -0.0003201   0.0000624  -0.0002572
   40  -0.0001316  -0.0000837  -0.0001183  -0.0001587   0.0000635   0.0000324
   41  -0.0001746  -0.0001758  -0.0000143   0.0000801  -0.0000948  -0.0000779
   42  -0.0000037   0.0001270   0.0000006  -0.0001244   0.0001697  -0.0000634
   43   0.0005435  -0.0002119   0.0003649  -0.0000475   0.0000275   0.0001152
   44   0.0000247   0.0001131   0.0001103   0.0000280   0.0001801   0.0003003
   45   0.0001290   0.0004328  -0.0002642   0.0000386  -0.0000317   0.0001708
   46   0.0000752   0.0001264  -0.0000229   0.0000739  -0.0000418   0.0000709
   47  -0.0000185  -0.0001440  -0.0000156   0.0000321   0.0000219  -0.0000004
   48  -0.0000124   0.0000321  -0.0000011   0.0000201  -0.0000211  -0.0000155
   49  -0.0001489   0.0002692   0.0000079   0.0001459   0.0000611   0.0000175
   50  -0.0002002   0.0001706   0.0000017  -0.0000285  -0.0000066  -0.0000397
   51   0.0001291  -0.0001397   0.0003255   0.0000299   0.0000092   0.0000061
   52  -0.0000017   0.0000223  -0.0000017   0.0000500  -0.0000487  -0.0000016
   53   0.0000055  -0.0000445  -0.0000002  -0.0000067  -0.0000327   0.0000036
   54   0.0000037   0.0000049   0.0000121  -0.0000023   0.0000014   0.0000269
   55   0.0002638   0.0000409  -0.0003738  -0.0000882   0.0000105  -0.0000937
   56  -0.0000728   0.0000681  -0.0000987   0.0000101   0.0002168  -0.0001478
   57  -0.0002107  -0.0002900  -0.0002326  -0.0000824  -0.0000194   0.0002361
   58   0.0000692   0.0001256   0.0000236   0.0000702  -0.0000386  -0.0000764
   59  -0.0000155  -0.0001493   0.0000188   0.0000217   0.0000265  -0.0000133
   60   0.0000122  -0.0000102  -0.0000026  -0.0000212   0.0000196  -0.0000158
   61   0.0005334   0.0009571   0.0008628   0.0000690  -0.0001208  -0.0010039
   62   0.0013267  -0.0002802  -0.0004796  -0.0002084  -0.0000232   0.0002613
   63  -0.0002736   0.0004267   0.0000706   0.0003464  -0.0000466  -0.0002816
   64  -0.0001092  -0.0001185   0.0000947  -0.0001127   0.0000795  -0.0000239
   65  -0.0000990  -0.0002089  -0.0000538   0.0000870  -0.0001078   0.0000668
   66   0.0000666  -0.0000600  -0.0000340   0.0000662  -0.0001622  -0.0000733
           13          14          15          16          17          18
    1  -0.0033805   0.0002773   0.0000297  -0.0005524   0.0003372  -0.0000059
    2  -0.0046669   0.0017036   0.0000006   0.0003299  -0.0634731   0.0003162
    3   0.0000468  -0.0000052   0.0036165   0.0000215   0.0002255   0.0017104
    4  -0.0191898   0.0086357  -0.0000123  -0.0237644  -0.0783440   0.0004301
    5   0.0324486  -0.0159147   0.0000323  -0.0249289   0.0294410  -0.0000946
    6  -0.0000930   0.0000665   0.0023770   0.0002273  -0.0000409   0.0049219
    7  -0.0065132  -0.0033724   0.0000516  -0.0042245   0.0041808   0.0000097
    8   0.0031284   0.0033949  -0.0000413  -0.0007995   0.0024868   0.0000184
    9   0.0000092  -0.0000021  -0.0007520   0.0000193   0.0000134   0.0037133
   10  -0.0736517   0.0569769  -0.0000425  -0.1754724  -0.0674193   0.0003519
   11   0.0533645  -0.1284493   0.0002765  -0.1341983  -0.2652421   0.0009514
   12  -0.0000649   0.0002409  -0.0217292   0.0006898   0.0009609  -0.0550126
   13   0.0972594  -0.0848090   0.0000868   0.0045644   0.0004280  -0.0000007
   14  -0.0848090   0.1834222  -0.0004313   0.0237922  -0.0427855   0.0001415
   15   0.0000868  -0.0004313   0.0113721  -0.0000987   0.0001221   0.0041125
   16   0.0045644   0.0237922  -0.0000987   0.7489314   0.0002528  -0.0007542
   17   0.0004280  -0.0427855   0.0001221   0.0002528   0.6660929  -0.0020890
   18  -0.0000007   0.0001415   0.0041125  -0.0007542  -0.0020890   0.1173593
   19   0.0012084   0.0011855  -0.0000073  -0.3466129  -0.0015217   0.0002884
   20  -0.0009099   0.0003928  -0.0000129  -0.0015019  -0.0528424   0.0000544
   21   0.0000008  -0.0000216  -0.0027316   0.0002591   0.0000536  -0.0332146
   22  -0.0004537  -0.0046334  -0.0000053  -0.1777232   0.0684593  -0.0000267
   23  -0.0017674   0.0015516   0.0000364   0.1352261  -0.2632124   0.0005755
   24   0.0000102   0.0000175   0.0043777  -0.0003514   0.0007774  -0.0550056
   25   0.0001915  -0.0000971   0.0000003   0.0048450   0.0001192  -0.0000031
   26   0.0001205  -0.0017427   0.0000047  -0.0232596  -0.0430078   0.0002851
   27  -0.0000003   0.0000084   0.0001562   0.0001279   0.0001680   0.0041108
   28   0.0008116   0.0010496   0.0000149  -0.0249019   0.0777698  -0.0003197
   29   0.0001526   0.0004137   0.0000084   0.0243499   0.0306103  -0.0001555
   30   0.0000131  -0.0000268  -0.0006676  -0.0001463  -0.0002459   0.0049336
   31  -0.0004966   0.0010019  -0.0000043  -0.0041971  -0.0042581   0.0000266
   32   0.0010024  -0.0014767  -0.0000018   0.0007309   0.0024445  -0.0000006
   33  -0.0000099   0.0000118  -0.0002662   0.0000103   0.0000353   0.0037072
   34   0.0003439  -0.0007441  -0.0000093   0.0000190   0.0000023   0.0000008
   35   0.0013754  -0.0005120  -0.0000049   0.0000102  -0.0007590  -0.0000162
   36   0.0000129  -0.0000040   0.0001016  -0.0000043  -0.0000185  -0.0013610
   37  -0.0002410   0.0002519   0.0000734  -0.0003834   0.0000081  -0.0002192
   38   0.0001384   0.0000410   0.0000810   0.0000831   0.0001693   0.0000402
   39   0.0002723  -0.0002225   0.0000214   0.0005364  -0.0000052   0.0000602
   40   0.0000431  -0.0000570   0.0000008   0.0000621   0.0000166  -0.0000092
   41   0.0000646  -0.0000917   0.0000060   0.0000050  -0.0000638  -0.0000058
   42   0.0000126  -0.0000364  -0.0000029   0.0000259   0.0000211   0.0000023
   43   0.0000060   0.0000305  -0.0000422  -0.0000139  -0.0000202  -0.0000623
   44  -0.0001701   0.0000610  -0.0000058  -0.0000299   0.0001020  -0.0000431
   45   0.0000013   0.0000108   0.0000191  -0.0001820   0.0000113  -0.0000581
   46  -0.0000608   0.0000681   0.0000019  -0.0000907  -0.0000008  -0.0000109
   47   0.0000052  -0.0000072  -0.0000054  -0.0000031  -0.0000518   0.0000048
   48  -0.0000261   0.0000252   0.0000032  -0.0000110   0.0000023   0.0000007
   49  -0.0001297   0.0001129  -0.0000001  -0.0000394   0.0000011   0.0000027
   50   0.0000606   0.0000165   0.0000008   0.0000010  -0.0000742   0.0000337
   51   0.0000035   0.0000029  -0.0000473   0.0000009  -0.0000177   0.0000506
   52  -0.0000347   0.0000373  -0.0000001  -0.0000314  -0.0000001   0.0000001
   53   0.0000188  -0.0000278   0.0000003  -0.0000002   0.0000060  -0.0000081
   54  -0.0000008   0.0000022  -0.0000039  -0.0000002   0.0000011  -0.0000428
   55  -0.0000090   0.0000190   0.0000380  -0.0000146   0.0000185   0.0000602
   56  -0.0001773   0.0000607  -0.0000097   0.0000275   0.0000980  -0.0000509
   57   0.0000173  -0.0000179   0.0000169   0.0001791   0.0000126  -0.0000559
   58  -0.0000622   0.0000674  -0.0000017  -0.0000906   0.0000002   0.0000124
   59   0.0000058  -0.0000098   0.0000089   0.0000053  -0.0000520   0.0000071
   60   0.0000240  -0.0000230   0.0000030   0.0000104   0.0000021   0.0000007
   61  -0.0002460   0.0002638  -0.0000711  -0.0003734  -0.0000100   0.0002217
   62   0.0001162   0.0000510  -0.0000599  -0.0000904   0.0001777   0.0000401
   63  -0.0002960   0.0002122   0.0000260  -0.0005371  -0.0000083   0.0000633
   64   0.0000406  -0.0000569  -0.0000024   0.0000623  -0.0000151   0.0000071
   65   0.0000707  -0.0000916  -0.0000052  -0.0000039  -0.0000626  -0.0000045
   66  -0.0000190   0.0000510  -0.0000025  -0.0000253   0.0000201   0.0000035
           19          20          21          22          23          24
    1   0.0005655   0.0000093  -0.0000017  -0.0235288  -0.0248778   0.0001773
    2   0.0000080  -0.0010599   0.0000046  -0.0778979   0.0306297  -0.0000923
    3  -0.0000021  -0.0000002  -0.0015572   0.0003764  -0.0000882   0.0040886
    4   0.0005600  -0.0010966   0.0000235  -0.0576013   0.0313345  -0.0000642
    5  -0.0020015  -0.0036072   0.0000321   0.0296963  -0.0163412   0.0000223
    6   0.0000102   0.0000374   0.0051942  -0.0000993   0.0000433  -0.0012524
    7  -0.0001724  -0.0014609   0.0000010   0.0009745  -0.0001701   0.0000011
    8  -0.0000628  -0.0007005   0.0000081  -0.0002603   0.0001393  -0.0000099
    9  -0.0000008   0.0000104   0.0002107  -0.0000007  -0.0000163  -0.0005403
   10  -0.0106277  -0.0274795   0.0001359   0.0649983  -0.0288369   0.0000073
   11   0.0020435   0.0020031   0.0000336   0.0302692  -0.0620918   0.0002081
   12   0.0000115   0.0000411   0.0030540  -0.0002284   0.0002991   0.0051601
   13   0.0012084  -0.0009099   0.0000008  -0.0004537  -0.0017674   0.0000102
   14   0.0011855   0.0003928  -0.0000216  -0.0046334   0.0015516   0.0000175
   15  -0.0000073  -0.0000129  -0.0027316  -0.0000053   0.0000364   0.0043777
   16  -0.3466129  -0.0015019   0.0002591  -0.1777232   0.1352261  -0.0003514
   17  -0.0015217  -0.0528424   0.0000536   0.0684593  -0.2632124   0.0007774
   18   0.0002884   0.0000544  -0.0332146  -0.0000267   0.0005755  -0.0550056
   19   0.3644502   0.0015829  -0.0003248  -0.0108857  -0.0021920   0.0000255
   20   0.0015829   0.0572999  -0.0001235   0.0273227   0.0022964  -0.0000316
   21  -0.0003248  -0.0001235   0.0230202  -0.0000508   0.0000052   0.0030544
   22  -0.0108857   0.0273227  -0.0000508   0.5937833  -0.0573550  -0.0004359
   23  -0.0021920   0.0022964   0.0000052  -0.0573550   0.5546000  -0.0018835
   24   0.0000255  -0.0000316   0.0030544  -0.0004359  -0.0018835   0.1082741
   25   0.0011583   0.0009222  -0.0000178  -0.0724422  -0.0527968   0.0003477
   26  -0.0011591   0.0003974  -0.0000213  -0.0563848  -0.1298283   0.0006158
   27   0.0000023  -0.0000144  -0.0027326   0.0003430   0.0006479  -0.0217376
   28   0.0005240   0.0011443  -0.0000236  -0.2987198  -0.0317766   0.0004910
   29   0.0020501  -0.0035746   0.0000200   0.0312758  -0.0956612   0.0001889
   30  -0.0000042   0.0000331   0.0051963   0.0001412   0.0002925  -0.0543506
   31  -0.0001888   0.0014673  -0.0000013  -0.0192997   0.0342718  -0.0001997
   32   0.0000678  -0.0006835   0.0000080   0.0103327  -0.0185701   0.0001176
   33   0.0000011   0.0000026   0.0002117  -0.0000060   0.0000760   0.0026950
   34  -0.0000553  -0.0000002  -0.0000013   0.0008268  -0.0012643  -0.0000352
   35  -0.0000013   0.0000875   0.0000128  -0.0011776  -0.0037056   0.0000645
   36   0.0000000   0.0000004   0.0003157  -0.0000468   0.0000284   0.0055076
   37   0.0000322   0.0000011   0.0000728   0.0000797   0.0001316   0.0009932
   38  -0.0000036   0.0000067  -0.0000083   0.0002024  -0.0000151   0.0002676
   39  -0.0000146  -0.0000019  -0.0000290  -0.0003476  -0.0000459  -0.0002754
   40  -0.0000070   0.0000003  -0.0000045  -0.0001117  -0.0000808   0.0000276
   41  -0.0000014  -0.0000106  -0.0000019  -0.0000895  -0.0001079   0.0000693
   42  -0.0000020   0.0000022   0.0000010  -0.0000676  -0.0001637  -0.0000724
   43   0.0000086   0.0000014   0.0000022  -0.0000950  -0.0000104   0.0000978
   44   0.0000036  -0.0000063   0.0000063  -0.0000044   0.0002155  -0.0001604
   45   0.0000159   0.0000013   0.0000188   0.0000843  -0.0000169   0.0002340
   46   0.0000038   0.0000001  -0.0000014   0.0000699   0.0000398   0.0000745
   47  -0.0000001   0.0000004  -0.0000003  -0.0000230   0.0000251  -0.0000108
   48   0.0000003   0.0000000  -0.0000002   0.0000216   0.0000202  -0.0000157
   49  -0.0000006  -0.0000002  -0.0000002   0.0001454  -0.0000614  -0.0000184
   50   0.0000002   0.0000152  -0.0000028   0.0000233  -0.0000039  -0.0000397
   51  -0.0000001  -0.0000008  -0.0000030  -0.0000303   0.0000087   0.0000126
   52   0.0000024  -0.0000000   0.0000000   0.0000499   0.0000491   0.0000014
   53   0.0000000  -0.0000047   0.0000001   0.0000075  -0.0000334   0.0000038
   54   0.0000000   0.0000005   0.0000015   0.0000022   0.0000016   0.0000272
   55   0.0000086  -0.0000014  -0.0000019  -0.0000456  -0.0000262  -0.0001230
   56  -0.0000039  -0.0000062   0.0000066  -0.0000273   0.0001831   0.0003074
   57  -0.0000158   0.0000010   0.0000184  -0.0000416  -0.0000303   0.0001691
   58   0.0000038  -0.0000000   0.0000013   0.0000735   0.0000421  -0.0000719
   59   0.0000000   0.0000003  -0.0000004  -0.0000340   0.0000203  -0.0000014
   60  -0.0000003   0.0000000  -0.0000002  -0.0000200  -0.0000209  -0.0000160
   61   0.0000318  -0.0000005  -0.0000719   0.0000598   0.0001978  -0.0009304
   62   0.0000045   0.0000065  -0.0000093   0.0003764   0.0000067  -0.0003478
   63   0.0000146  -0.0000015  -0.0000294   0.0003226   0.0000638  -0.0002699
   64  -0.0000070  -0.0000003   0.0000047  -0.0001572  -0.0000665  -0.0000286
   65   0.0000014  -0.0000104  -0.0000016  -0.0000793  -0.0000979  -0.0000793
   66   0.0000019   0.0000021   0.0000010   0.0001178   0.0001696  -0.0000658
           25          26          27          28          29          30
    1  -0.0034118  -0.0003205  -0.0000103  -0.1610186  -0.1104093   0.0009440
    2   0.0046101   0.0017563  -0.0000060  -0.0521882  -0.2308461   0.0006676
    3  -0.0000231   0.0000074   0.0036198   0.0005285   0.0007091  -0.0595844
    4   0.0008248  -0.0010419  -0.0000099   0.0649160   0.0288169  -0.0002374
    5  -0.0001504   0.0003943   0.0000012  -0.0273797  -0.0612128   0.0004564
    6  -0.0000268  -0.0000396  -0.0006645   0.0000118   0.0003461   0.0076801
    7  -0.0004735  -0.0009897   0.0000063  -0.0014275   0.0018296  -0.0000226
    8  -0.0009910  -0.0014991   0.0000044   0.0045482   0.0015643   0.0000758
    9   0.0000125   0.0000192  -0.0002685  -0.0000062   0.0000082   0.0036478
   10  -0.0005316   0.0046039   0.0000132  -0.0570071  -0.0301297   0.0002874
   11   0.0017447   0.0016258   0.0000270  -0.0317781  -0.0170451   0.0001202
   12   0.0000168   0.0000171   0.0043788   0.0002320   0.0000974  -0.0012622
   13   0.0001915   0.0001205  -0.0000003   0.0008116   0.0001526   0.0000131
   14  -0.0000971  -0.0017427   0.0000084   0.0010496   0.0004137  -0.0000268
   15   0.0000003   0.0000047   0.0001562   0.0000149   0.0000084  -0.0006676
   16   0.0048450  -0.0232596   0.0001279  -0.0249019   0.0243499  -0.0001463
   17   0.0001192  -0.0430078   0.0001680   0.0777698   0.0306103  -0.0002459
   18  -0.0000031   0.0002851   0.0041108  -0.0003197  -0.0001555   0.0049336
   19   0.0011583  -0.0011591   0.0000023   0.0005240   0.0020501  -0.0000042
   20   0.0009222   0.0003974  -0.0000144   0.0011443  -0.0035746   0.0000331
   21  -0.0000178  -0.0000213  -0.0027326  -0.0000236   0.0000200   0.0051963
   22  -0.0724422  -0.0563848   0.0003430  -0.2987198   0.0312758   0.0001412
   23  -0.0527968  -0.1298283   0.0006479  -0.0317766  -0.0956612   0.0002925
   24   0.0003477   0.0006158  -0.0217376   0.0004910   0.0001889  -0.0543506
   25   0.0953683   0.0838302  -0.0005544  -0.0187299  -0.0324671   0.0002222
   26   0.0838302   0.1854087  -0.0009897  -0.0086625  -0.0163642   0.0001212
   27  -0.0005544  -0.0009897   0.0113795   0.0000767   0.0001607   0.0023805
   28  -0.0187299  -0.0086625   0.0000767   0.5902615   0.0379012  -0.0005126
   29  -0.0324671  -0.0163642   0.0001607   0.0379012   0.5204489  -0.0020759
   30   0.0002222   0.0001212   0.0023805  -0.0005126  -0.0020759   0.1099191
   31  -0.0064583   0.0032570  -0.0000112  -0.0714541   0.0521313  -0.0002621
   32  -0.0032220   0.0033805  -0.0000245   0.0557686  -0.1293487   0.0005578
   33   0.0000259  -0.0000230  -0.0007554  -0.0004039   0.0006009  -0.0222264
   34   0.0003398   0.0007487   0.0000102  -0.0204021  -0.0133313  -0.0004553
   35  -0.0013671  -0.0005201   0.0000061  -0.0271701   0.0029895   0.0000829
   36  -0.0000088   0.0000016   0.0000995   0.0000018   0.0000252   0.0047116
   37  -0.0002414  -0.0002666   0.0000723  -0.0008674   0.0033621  -0.0007647
   38  -0.0001202   0.0000490  -0.0000584   0.0001978  -0.0012253   0.0008063
   39   0.0002930   0.0002132   0.0000235   0.0023475   0.0008077  -0.0004732
   40   0.0000403   0.0000579   0.0000021   0.0002331  -0.0003349  -0.0000222
   41  -0.0000696  -0.0000922  -0.0000045  -0.0006027   0.0005031  -0.0000467
   42   0.0000190   0.0000524  -0.0000024  -0.0003687  -0.0002045   0.0000794
   43  -0.0000082  -0.0000182  -0.0000386  -0.0005371   0.0003475   0.0003975
   44   0.0001784   0.0000621  -0.0000109   0.0010818  -0.0003158   0.0002666
   45  -0.0000162  -0.0000177   0.0000165  -0.0004503   0.0006342  -0.0000197
   46  -0.0000611  -0.0000680   0.0000021  -0.0002685   0.0002940   0.0000104
   47  -0.0000054  -0.0000095   0.0000085   0.0000592   0.0001516  -0.0001120
   48  -0.0000242  -0.0000237   0.0000032  -0.0000362   0.0000535  -0.0000133
   49  -0.0001287  -0.0001152   0.0000013  -0.0002598   0.0004610   0.0000380
   50  -0.0000625   0.0000146   0.0000013  -0.0002011   0.0000693   0.0000508
   51  -0.0000042   0.0000039  -0.0000481   0.0000851  -0.0000296   0.0004565
   52  -0.0000344  -0.0000380   0.0000004  -0.0000164   0.0000671  -0.0000050
   53  -0.0000184  -0.0000278   0.0000005  -0.0001618   0.0000847  -0.0000046
   54   0.0000007   0.0000022  -0.0000038   0.0000133  -0.0000107  -0.0000076
   55   0.0000070  -0.0000328   0.0000430  -0.0006797   0.0004409  -0.0005042
   56   0.0001701   0.0000627  -0.0000075   0.0011240  -0.0004343  -0.0003142
   57  -0.0000018   0.0000097   0.0000196   0.0001994  -0.0006011  -0.0000157
   58  -0.0000601  -0.0000691  -0.0000014  -0.0002493   0.0002989  -0.0000147
   59  -0.0000047  -0.0000067  -0.0000052   0.0000708   0.0001519   0.0001153
   60   0.0000256   0.0000252   0.0000031   0.0000293  -0.0000707  -0.0000206
   61  -0.0002352  -0.0002497  -0.0000732  -0.0004814   0.0032172   0.0008948
   62  -0.0001398   0.0000383   0.0000806  -0.0001432  -0.0015845  -0.0009083
   63  -0.0002719  -0.0002278   0.0000246  -0.0023565  -0.0005557  -0.0004623
   64   0.0000420   0.0000578  -0.0000014   0.0002749  -0.0003368   0.0000079
   65  -0.0000633  -0.0000919   0.0000066  -0.0006470   0.0006219   0.0000865
   66  -0.0000118  -0.0000361  -0.0000028   0.0004467   0.0000423   0.0001009
           31          32          33          34          35          36
    1   0.0044370   0.0190689  -0.0001128  -0.2106373  -0.0006491  -0.0001629
    2   0.0000525  -0.0399385   0.0002670  -0.0006983  -0.0755418  -0.0010085
    3  -0.0000651   0.0002702   0.0040973  -0.0000412  -0.0013967  -0.0801264
    4  -0.0013515  -0.0045862   0.0000270  -0.0206701   0.0269120   0.0000522
    5  -0.0018609   0.0014903   0.0000014   0.0129980   0.0033582   0.0000405
    6   0.0000542   0.0000601   0.0036449   0.0003811   0.0000900   0.0046904
    7   0.0004346   0.0000522   0.0000006  -0.0021855   0.0038583  -0.0000253
    8  -0.0000234  -0.0020383   0.0000043  -0.0028161  -0.0023443  -0.0001121
    9  -0.0000005   0.0000108   0.0001719  -0.0000764   0.0000664  -0.0023054
   10   0.0009671   0.0002636  -0.0000182   0.0008153   0.0012205   0.0000538
   11   0.0001783   0.0001449  -0.0000158   0.0013073  -0.0036809   0.0000007
   12  -0.0000169   0.0000043  -0.0005414   0.0000080   0.0000580   0.0055106
   13  -0.0004966   0.0010024  -0.0000099   0.0003439   0.0013754   0.0000129
   14   0.0010019  -0.0014767   0.0000118  -0.0007441  -0.0005120  -0.0000040
   15  -0.0000043  -0.0000018  -0.0002662  -0.0000093  -0.0000049   0.0001016
   16  -0.0041971   0.0007309   0.0000103   0.0000190   0.0000102  -0.0000043
   17  -0.0042581   0.0024445   0.0000353   0.0000023  -0.0007590  -0.0000185
   18   0.0000266  -0.0000006   0.0037072   0.0000008  -0.0000162  -0.0013610
   19  -0.0001888   0.0000678   0.0000011  -0.0000553  -0.0000013   0.0000000
   20   0.0014673  -0.0006835   0.0000026  -0.0000002   0.0000875   0.0000004
   21  -0.0000013   0.0000080   0.0002117  -0.0000013   0.0000128   0.0003157
   22  -0.0192997   0.0103327  -0.0000060   0.0008268  -0.0011776  -0.0000468
   23   0.0342718  -0.0185701   0.0000760  -0.0012643  -0.0037056   0.0000284
   24  -0.0001997   0.0001176   0.0026950  -0.0000352   0.0000645   0.0055076
   25  -0.0064583  -0.0032220   0.0000259   0.0003398  -0.0013671  -0.0000088
   26   0.0032570   0.0033805  -0.0000230   0.0007487  -0.0005201   0.0000016
   27  -0.0000112  -0.0000245  -0.0007554   0.0000102   0.0000061   0.0000995
   28  -0.0714541   0.0557686  -0.0004039  -0.0204021  -0.0271701   0.0000018
   29   0.0521313  -0.1293487   0.0006009  -0.0133313   0.0029895   0.0000252
   30  -0.0002621   0.0005578  -0.0222264  -0.0004553   0.0000829   0.0047116
   31   0.0984874  -0.0798468   0.0003536  -0.0022472  -0.0039690   0.0000041
   32  -0.0798468   0.1884388  -0.0010773   0.0027595  -0.0025073  -0.0000965
   33   0.0003536  -0.0010773   0.0116127   0.0001021   0.0000613  -0.0022976
   34  -0.0022472   0.0027595   0.0001021   0.6297931   0.0011082  -0.0004149
   35  -0.0039690  -0.0025073   0.0000613   0.0011082   0.1822471   0.0263484
   36   0.0000041  -0.0000965  -0.0022976  -0.0004149   0.0263484   0.6377305
   37   0.0005476  -0.0009458  -0.0008784  -0.1655096  -0.0030830  -0.0482848
   38  -0.0013453  -0.0003147  -0.0004926  -0.0056630  -0.0633489  -0.0109047
   39   0.0002784   0.0004266   0.0000712  -0.1118878  -0.0111344  -0.2673408
   40  -0.0001082   0.0001227  -0.0000904   0.0103212  -0.0008358  -0.0145509
   41   0.0001001  -0.0002081  -0.0000561   0.0005760   0.0032281  -0.0010313
   42  -0.0000668  -0.0000582  -0.0000374   0.0152552  -0.0011670  -0.0185399
   43   0.0002658  -0.0000345   0.0003836  -0.0276871  -0.0038900  -0.0788427
   44   0.0000704   0.0000735  -0.0001013  -0.0015370   0.0076832   0.0012192
   45   0.0002131  -0.0002882  -0.0002339  -0.0289858   0.0013148   0.0332565
   46   0.0000708  -0.0001252  -0.0000242  -0.0052372   0.0000767   0.0009067
   47   0.0000181  -0.0001490   0.0000190   0.0000404   0.0071676  -0.0002408
   48  -0.0000117  -0.0000109  -0.0000027   0.0007755  -0.0002692   0.0020167
   49  -0.0001448  -0.0002767  -0.0000110   0.0009584   0.0000367   0.0001769
   50   0.0002102   0.0001828   0.0000018  -0.0000081  -0.0077758  -0.0033899
   51  -0.0001368  -0.0001474   0.0003298   0.0001687  -0.0031909  -0.0712895
   52  -0.0000021  -0.0000226   0.0000015   0.0007179  -0.0000035   0.0000031
   53  -0.0000062  -0.0000461  -0.0000007  -0.0000101  -0.0008347  -0.0000111
   54  -0.0000040   0.0000050   0.0000121   0.0000062  -0.0000299  -0.0013299
   55   0.0005633   0.0002261  -0.0003684  -0.0282742   0.0039287   0.0785477
   56  -0.0000288   0.0001105   0.0001171   0.0015631   0.0076797   0.0012182
   57  -0.0001238   0.0004415  -0.0002660   0.0287010   0.0014411   0.0338318
   58   0.0000774  -0.0001270   0.0000220  -0.0052348  -0.0000737  -0.0009480
   59   0.0000207  -0.0001436  -0.0000174  -0.0000207   0.0071651  -0.0002597
   60   0.0000126   0.0000318  -0.0000008  -0.0008131  -0.0002716   0.0020092
   61   0.0002213  -0.0012905   0.0008822  -0.1663220   0.0028499   0.0488201
   62  -0.0016232  -0.0006690   0.0006055   0.0055546  -0.0632889  -0.0106486
   63  -0.0000329  -0.0003554   0.0000642   0.1123973  -0.0109105  -0.2666798
   64  -0.0001256   0.0000823   0.0001131   0.0103284   0.0008436   0.0147086
   65   0.0001836  -0.0001711  -0.0000199  -0.0005606   0.0032120  -0.0011576
   66  -0.0000050   0.0001271   0.0000097  -0.0150875  -0.0011568  -0.0185124
           37          38          39          40          41          42
    1  -0.0254696  -0.0008562  -0.0064575   0.0009879   0.0001620   0.0014068
    2  -0.0015724   0.0034301   0.0001301  -0.0000822  -0.0036877   0.0001927
    3  -0.0275077   0.0001019   0.0053664  -0.0004249   0.0002259   0.0007362
    4  -0.0004704   0.0001483   0.0023488   0.0002745   0.0006425  -0.0004450
    5  -0.0032423  -0.0015767  -0.0005517   0.0003392   0.0006263   0.0000418
    6  -0.0008930  -0.0009038  -0.0004741  -0.0000163   0.0000927   0.0000992
    7   0.0002253   0.0015922   0.0000418  -0.0001316  -0.0001746  -0.0000037
    8   0.0012804  -0.0006085  -0.0003494  -0.0000837  -0.0001758   0.0001270
    9  -0.0008744   0.0005865   0.0000691  -0.0001183  -0.0000143   0.0000006
   10   0.0000659  -0.0003709  -0.0003201  -0.0001587   0.0000801  -0.0001244
   11  -0.0002055   0.0000039   0.0000624   0.0000635  -0.0000948   0.0001697
   12   0.0009435  -0.0003469  -0.0002572   0.0000324  -0.0000779  -0.0000634
   13  -0.0002410   0.0001384   0.0002723   0.0000431   0.0000646   0.0000126
   14   0.0002519   0.0000410  -0.0002225  -0.0000570  -0.0000917  -0.0000364
   15   0.0000734   0.0000810   0.0000214   0.0000008   0.0000060  -0.0000029
   16  -0.0003834   0.0000831   0.0005364   0.0000621   0.0000050   0.0000259
   17   0.0000081   0.0001693  -0.0000052   0.0000166  -0.0000638   0.0000211
   18  -0.0002192   0.0000402   0.0000602  -0.0000092  -0.0000058   0.0000023
   19   0.0000322  -0.0000036  -0.0000146  -0.0000070  -0.0000014  -0.0000020
   20   0.0000011   0.0000067  -0.0000019   0.0000003  -0.0000106   0.0000022
   21   0.0000728  -0.0000083  -0.0000290  -0.0000045  -0.0000019   0.0000010
   22   0.0000797   0.0002024  -0.0003476  -0.0001117  -0.0000895  -0.0000676
   23   0.0001316  -0.0000151  -0.0000459  -0.0000808  -0.0001079  -0.0001637
   24   0.0009932   0.0002676  -0.0002754   0.0000276   0.0000693  -0.0000724
   25  -0.0002414  -0.0001202   0.0002930   0.0000403  -0.0000696   0.0000190
   26  -0.0002666   0.0000490   0.0002132   0.0000579  -0.0000922   0.0000524
   27   0.0000723  -0.0000584   0.0000235   0.0000021  -0.0000045  -0.0000024
   28  -0.0008674   0.0001978   0.0023475   0.0002331  -0.0006027  -0.0003687
   29   0.0033621  -0.0012253   0.0008077  -0.0003349   0.0005031  -0.0002045
   30  -0.0007647   0.0008063  -0.0004732  -0.0000222  -0.0000467   0.0000794
   31   0.0005476  -0.0013453   0.0002784  -0.0001082   0.0001001  -0.0000668
   32  -0.0009458  -0.0003147   0.0004266   0.0001227  -0.0002081  -0.0000582
   33  -0.0008784  -0.0004926   0.0000712  -0.0000904  -0.0000561  -0.0000374
   34  -0.1655096  -0.0056630  -0.1118878   0.0103212   0.0005760   0.0152552
   35  -0.0030830  -0.0633489  -0.0111344  -0.0008358   0.0032281  -0.0011670
   36  -0.0482848  -0.0109047  -0.2673408  -0.0145509  -0.0010313  -0.0185399
   37   0.6813826  -0.0024374  -0.0406909  -0.1278472   0.0063122   0.1197435
   38  -0.0024374   0.1366453   0.0299997   0.0063231  -0.0370247  -0.0120353
   39  -0.0406909   0.0299997   0.7044047   0.1203060  -0.0121491  -0.2656818
   40  -0.1278472   0.0063231   0.1203060   0.1333547  -0.0067186  -0.1287379
   41   0.0063122  -0.0370247  -0.0121491  -0.0067186   0.0254703   0.0135305
   42   0.1197435  -0.0120353  -0.2656818  -0.1287379   0.0135305   0.2807316
   43  -0.3325954   0.0020871   0.0331900  -0.0106271  -0.0000679  -0.0023728
   44  -0.0012348  -0.0631248  -0.0032608   0.0015082   0.0034900   0.0000312
   45  -0.0330114  -0.0033037  -0.1283856   0.0287707  -0.0000300   0.0039110
   46  -0.0110650  -0.0014531  -0.0288463   0.0010013  -0.0000023   0.0003593
   47   0.0000703   0.0034034   0.0000036  -0.0000095  -0.0040631   0.0002664
   48   0.0022034  -0.0000081   0.0033942  -0.0003625   0.0002603   0.0007452
   49  -0.0282004   0.0016176   0.0291629  -0.0055267  -0.0000141  -0.0005453
   50   0.0040488   0.0085274   0.0014377  -0.0000595   0.0072225  -0.0002976
   51   0.0768174   0.0014357   0.0351321  -0.0013624  -0.0002647   0.0017385
   52   0.0006646   0.0001836   0.0031154  -0.0006416  -0.0000091  -0.0002042
   53   0.0001306   0.0072346  -0.0006284   0.0000742   0.0001371  -0.0000054
   54   0.0024111  -0.0006123  -0.0044304   0.0013806  -0.0000044   0.0000510
   55  -0.0519440  -0.0016055  -0.0302106  -0.0007004  -0.0000638  -0.0007814
   56  -0.0015047  -0.0075694  -0.0005703  -0.0000375  -0.0008220   0.0000688
   57  -0.0295563  -0.0005642  -0.0183876  -0.0007690   0.0000513   0.0002832
   58  -0.0007608  -0.0000521  -0.0009129   0.0000646   0.0000032   0.0000863
   59  -0.0000426  -0.0009534   0.0000498   0.0000010  -0.0010862   0.0000571
   60  -0.0008475   0.0000566   0.0001960   0.0000855   0.0000546  -0.0000275
   61   0.0637034   0.0011659   0.0244504  -0.0010670  -0.0001799  -0.0039967
   62  -0.0012729   0.0097433  -0.0037359  -0.0001668   0.0065046  -0.0005274
   63  -0.0238081  -0.0036225  -0.0600682  -0.0033377  -0.0005345  -0.0029713
   64  -0.0011074   0.0001686   0.0033497   0.0005445   0.0000481   0.0008082
   65   0.0002102   0.0065110  -0.0004735  -0.0000404   0.0003468  -0.0000653
   66   0.0040041  -0.0005159  -0.0029338  -0.0007995  -0.0000696  -0.0009802
           43          44          45          46          47          48
    1   0.0018044  -0.0001899  -0.0025354  -0.0002301   0.0000279   0.0002039
    2  -0.0001514   0.0070693  -0.0005962  -0.0000743   0.0001824  -0.0000053
    3  -0.0031374  -0.0005521  -0.0040157  -0.0012538   0.0000009   0.0000941
    4  -0.0006578  -0.0011114  -0.0002040  -0.0002452  -0.0000697  -0.0000294
    5  -0.0004305  -0.0004409  -0.0006088  -0.0002992   0.0001519  -0.0000726
    6   0.0005023  -0.0003052  -0.0000058   0.0000157   0.0001130  -0.0000205
    7   0.0005435   0.0000247   0.0001290   0.0000752  -0.0000185  -0.0000124
    8  -0.0002119   0.0001131   0.0004328   0.0001264  -0.0001440   0.0000321
    9   0.0003649   0.0001103  -0.0002642  -0.0000229  -0.0000156  -0.0000011
   10  -0.0000475   0.0000280   0.0000386   0.0000739   0.0000321   0.0000201
   11   0.0000275   0.0001801  -0.0000317  -0.0000418   0.0000219  -0.0000211
   12   0.0001152   0.0003003   0.0001708   0.0000709  -0.0000004  -0.0000155
   13   0.0000060  -0.0001701   0.0000013  -0.0000608   0.0000052  -0.0000261
   14   0.0000305   0.0000610   0.0000108   0.0000681  -0.0000072   0.0000252
   15  -0.0000422  -0.0000058   0.0000191   0.0000019  -0.0000054   0.0000032
   16  -0.0000139  -0.0000299  -0.0001820  -0.0000907  -0.0000031  -0.0000110
   17  -0.0000202   0.0001020   0.0000113  -0.0000008  -0.0000518   0.0000023
   18  -0.0000623  -0.0000431  -0.0000581  -0.0000109   0.0000048   0.0000007
   19   0.0000086   0.0000036   0.0000159   0.0000038  -0.0000001   0.0000003
   20   0.0000014  -0.0000063   0.0000013   0.0000001   0.0000004   0.0000000
   21   0.0000022   0.0000063   0.0000188  -0.0000014  -0.0000003  -0.0000002
   22  -0.0000950  -0.0000044   0.0000843   0.0000699  -0.0000230   0.0000216
   23  -0.0000104   0.0002155  -0.0000169   0.0000398   0.0000251   0.0000202
   24   0.0000978  -0.0001604   0.0002340   0.0000745  -0.0000108  -0.0000157
   25  -0.0000082   0.0001784  -0.0000162  -0.0000611  -0.0000054  -0.0000242
   26  -0.0000182   0.0000621  -0.0000177  -0.0000680  -0.0000095  -0.0000237
   27  -0.0000386  -0.0000109   0.0000165   0.0000021   0.0000085   0.0000032
   28  -0.0005371   0.0010818  -0.0004503  -0.0002685   0.0000592  -0.0000362
   29   0.0003475  -0.0003158   0.0006342   0.0002940   0.0001516   0.0000535
   30   0.0003975   0.0002666  -0.0000197   0.0000104  -0.0001120  -0.0000133
   31   0.0002658   0.0000704   0.0002131   0.0000708   0.0000181  -0.0000117
   32  -0.0000345   0.0000735  -0.0002882  -0.0001252  -0.0001490  -0.0000109
   33   0.0003836  -0.0001013  -0.0002339  -0.0000242   0.0000190  -0.0000027
   34  -0.0276871  -0.0015370  -0.0289858  -0.0052372   0.0000404   0.0007755
   35  -0.0038900   0.0076832   0.0013148   0.0000767   0.0071676  -0.0002692
   36  -0.0788427   0.0012192   0.0332565   0.0009067  -0.0002408   0.0020167
   37  -0.3325954  -0.0012348  -0.0330114  -0.0110650   0.0000703   0.0022034
   38   0.0020871  -0.0631248  -0.0033037  -0.0014531   0.0034034  -0.0000081
   39   0.0331900  -0.0032608  -0.1283856  -0.0288463   0.0000036   0.0033942
   40  -0.0106271   0.0015082   0.0287707   0.0010013  -0.0000095  -0.0003625
   41  -0.0000679   0.0034900  -0.0000300  -0.0000023  -0.0040631   0.0002603
   42  -0.0023728   0.0000312   0.0039110   0.0003593   0.0002664   0.0007452
   43   0.6770683   0.0006868   0.0333330  -0.1262447  -0.0059381  -0.1188949
   44   0.0006868   0.1364816   0.0303009  -0.0059736  -0.0371315  -0.0117687
   45   0.0333330   0.0303009   0.7179991  -0.1186953  -0.0117490  -0.2682645
   46  -0.1262447  -0.0059736  -0.1186953   0.1308711   0.0064134   0.1278297
   47  -0.0059381  -0.0371315  -0.0117490   0.0064134   0.0259184   0.0131082
   48  -0.1188949  -0.0117687  -0.2682645   0.1278297   0.0131082   0.2833069
   49  -0.1809985   0.0066162   0.1205687   0.0117382  -0.0008202  -0.0158800
   50   0.0033685  -0.0650781  -0.0115782   0.0007854   0.0032973  -0.0010955
   51   0.0560379  -0.0115009  -0.2799932   0.0151821  -0.0011173  -0.0183067
   52  -0.0114079  -0.0001256  -0.0027904   0.0007657  -0.0000069   0.0002479
   53   0.0014845   0.0033281   0.0000815  -0.0000312  -0.0039997   0.0002524
   54   0.0283181   0.0000095   0.0046390  -0.0005003   0.0002551   0.0008933
   55   0.0649566  -0.0012865  -0.0231831  -0.0008506   0.0001999   0.0040266
   56   0.0012294   0.0084903  -0.0035109   0.0001803   0.0071342  -0.0005315
   57   0.0238322  -0.0035165  -0.0582250   0.0032791  -0.0005582  -0.0030036
   58  -0.0008103  -0.0001495  -0.0032687   0.0003886  -0.0000427  -0.0007924
   59  -0.0001854   0.0071316  -0.0005286   0.0000398   0.0001448  -0.0000563
   60  -0.0040170  -0.0005159  -0.0030501   0.0008004  -0.0000614  -0.0009918
   61  -0.0522135   0.0015799   0.0294032  -0.0007704   0.0000730   0.0008365
   62   0.0016892  -0.0075685  -0.0005978   0.0000536  -0.0009529   0.0000530
   63   0.0300582  -0.0005707  -0.0180417   0.0009076   0.0000345   0.0002065
   64  -0.0007106   0.0000348   0.0007627   0.0000658  -0.0000023  -0.0000850
   65   0.0000045  -0.0008174   0.0000687  -0.0000081  -0.0010903   0.0000557
   66   0.0007754   0.0000679   0.0002921  -0.0000854   0.0000571  -0.0000284
           49          50          51          52          53          54
    1   0.0007397   0.0000103   0.0000114   0.0000425   0.0000059  -0.0000002
    2   0.0000010  -0.0011556  -0.0000261  -0.0000029  -0.0010703   0.0000665
    3   0.0000062  -0.0000414  -0.0018168  -0.0000003   0.0000686   0.0001503
    4  -0.0002539   0.0001978  -0.0000791  -0.0000149   0.0001599  -0.0000129
    5  -0.0004552   0.0000734  -0.0000222  -0.0000666   0.0000857  -0.0000103
    6  -0.0000423   0.0000508   0.0004569   0.0000050  -0.0000051  -0.0000079
    7  -0.0001489  -0.0002002   0.0001291  -0.0000017   0.0000055   0.0000037
    8   0.0002692   0.0001706  -0.0001397   0.0000223  -0.0000445   0.0000049
    9   0.0000079   0.0000017   0.0003255  -0.0000017  -0.0000002   0.0000121
   10   0.0001459  -0.0000285   0.0000299   0.0000500  -0.0000067  -0.0000023
   11   0.0000611  -0.0000066   0.0000092  -0.0000487  -0.0000327   0.0000014
   12   0.0000175  -0.0000397   0.0000061  -0.0000016   0.0000036   0.0000269
   13  -0.0001297   0.0000606   0.0000035  -0.0000347   0.0000188  -0.0000008
   14   0.0001129   0.0000165   0.0000029   0.0000373  -0.0000278   0.0000022
   15  -0.0000001   0.0000008  -0.0000473  -0.0000001   0.0000003  -0.0000039
   16  -0.0000394   0.0000010   0.0000009  -0.0000314  -0.0000002  -0.0000002
   17   0.0000011  -0.0000742  -0.0000177  -0.0000001   0.0000060   0.0000011
   18   0.0000027   0.0000337   0.0000506   0.0000001  -0.0000081  -0.0000428
   19  -0.0000006   0.0000002  -0.0000001   0.0000024   0.0000000   0.0000000
   20  -0.0000002   0.0000152  -0.0000008  -0.0000000  -0.0000047   0.0000005
   21  -0.0000002  -0.0000028  -0.0000030   0.0000000   0.0000001   0.0000015
   22   0.0001454   0.0000233  -0.0000303   0.0000499   0.0000075   0.0000022
   23  -0.0000614  -0.0000039   0.0000087   0.0000491  -0.0000334   0.0000016
   24  -0.0000184  -0.0000397   0.0000126   0.0000014   0.0000038   0.0000272
   25  -0.0001287  -0.0000625  -0.0000042  -0.0000344  -0.0000184   0.0000007
   26  -0.0001152   0.0000146   0.0000039  -0.0000380  -0.0000278   0.0000022
   27   0.0000013   0.0000013  -0.0000481   0.0000004   0.0000005  -0.0000038
   28  -0.0002598  -0.0002011   0.0000851  -0.0000164  -0.0001618   0.0000133
   29   0.0004610   0.0000693  -0.0000296   0.0000671   0.0000847  -0.0000107
   30   0.0000380   0.0000508   0.0004565  -0.0000050  -0.0000046  -0.0000076
   31  -0.0001448   0.0002102  -0.0001368  -0.0000021  -0.0000062  -0.0000040
   32  -0.0002767   0.0001828  -0.0001474  -0.0000226  -0.0000461   0.0000050
   33  -0.0000110   0.0000018   0.0003298   0.0000015  -0.0000007   0.0000121
   34   0.0009584  -0.0000081   0.0001687   0.0007179  -0.0000101   0.0000062
   35   0.0000367  -0.0077758  -0.0031909  -0.0000035  -0.0008347  -0.0000299
   36   0.0001769  -0.0033899  -0.0712895   0.0000031  -0.0000111  -0.0013299
   37  -0.0282004   0.0040488   0.0768174   0.0006646   0.0001306   0.0024111
   38   0.0016176   0.0085274   0.0014357   0.0001836   0.0072346  -0.0006123
   39   0.0291629   0.0014377   0.0351321   0.0031154  -0.0006284  -0.0044304
   40  -0.0055267  -0.0000595  -0.0013624  -0.0006416   0.0000742   0.0013806
   41  -0.0000141   0.0072225  -0.0002647  -0.0000091   0.0001371  -0.0000044
   42  -0.0005453  -0.0002976   0.0017385  -0.0002042  -0.0000054   0.0000510
   43  -0.1809985   0.0033685   0.0560379  -0.0114079   0.0014845   0.0283181
   44   0.0066162  -0.0650781  -0.0115009  -0.0001256   0.0033281   0.0000095
   45   0.1205687  -0.0115782  -0.2799932  -0.0027904   0.0000815   0.0046390
   46   0.0117382   0.0007854   0.0151821   0.0007657  -0.0000312  -0.0005003
   47  -0.0008202   0.0032973  -0.0011173  -0.0000069  -0.0039997   0.0002551
   48  -0.0158800  -0.0010955  -0.0183067   0.0002479   0.0002524   0.0008933
   49   0.7396749  -0.0012193   0.0000226  -0.3360594   0.0006429  -0.0006194
   50  -0.0012193   0.1372241   0.0270008   0.0006291  -0.0367232  -0.0011067
   51   0.0000226   0.0270008   0.6547611  -0.0006372  -0.0011285  -0.0590839
   52  -0.3360594   0.0006291  -0.0006372   0.3564326  -0.0006898   0.0006928
   53   0.0006429  -0.0367232  -0.0011285  -0.0006898   0.0252648   0.0016648
   54  -0.0006194  -0.0011067  -0.0590839   0.0006928   0.0016648   0.0581228
   55  -0.1800985  -0.0028446  -0.0554102  -0.0113038  -0.0014148  -0.0284191
   56  -0.0061231  -0.0650548  -0.0110609   0.0001745   0.0033369   0.0001128
   57  -0.1199837  -0.0110385  -0.2806582   0.0027068   0.0000648   0.0044878
   58   0.0117192  -0.0007991  -0.0150323   0.0007680   0.0000133   0.0004963
   59   0.0007866   0.0033043  -0.0010996  -0.0000169  -0.0040017   0.0002544
   60   0.0160453  -0.0011466  -0.0183369  -0.0002467   0.0002526   0.0008996
   61  -0.0276013  -0.0039908  -0.0771175   0.0006909  -0.0001391  -0.0023821
   62  -0.0015508   0.0085340   0.0016058  -0.0001422   0.0072332  -0.0006000
   63  -0.0294559   0.0014948   0.0345632  -0.0030873  -0.0005925  -0.0044577
   64  -0.0055280   0.0000777   0.0013223  -0.0006360  -0.0000649  -0.0013836
   65   0.0000307   0.0072217  -0.0003208   0.0000100   0.0001356  -0.0000079
   66   0.0005068  -0.0002975   0.0017509   0.0002002  -0.0000082   0.0000443
           55          56          57          58          59          60
    1   0.0017725   0.0001156   0.0025665  -0.0002334  -0.0000270  -0.0002078
    2   0.0001777   0.0070778  -0.0006100   0.0000768   0.0001839  -0.0000085
    3   0.0031597  -0.0005478  -0.0039950   0.0012544  -0.0000141   0.0001016
    4  -0.0005401  -0.0010876   0.0004492  -0.0002664  -0.0000603   0.0000338
    5  -0.0003595  -0.0003206   0.0006360  -0.0002973   0.0001514   0.0000519
    6  -0.0003952   0.0002548  -0.0000241  -0.0000099  -0.0001099  -0.0000132
    7   0.0002638  -0.0000728  -0.0002107   0.0000692  -0.0000155   0.0000122
    8   0.0000409   0.0000681  -0.0002900   0.0001256  -0.0001493  -0.0000102
    9  -0.0003738  -0.0000987  -0.0002326   0.0000236   0.0000188  -0.0000026
   10  -0.0000882   0.0000101  -0.0000824   0.0000702   0.0000217  -0.0000212
   11   0.0000105   0.0002168  -0.0000194  -0.0000386   0.0000265   0.0000196
   12  -0.0000937  -0.0001478   0.0002361  -0.0000764  -0.0000133  -0.0000158
   13  -0.0000090  -0.0001773   0.0000173  -0.0000622   0.0000058   0.0000240
   14   0.0000190   0.0000607  -0.0000179   0.0000674  -0.0000098  -0.0000230
   15   0.0000380  -0.0000097   0.0000169  -0.0000017   0.0000089   0.0000030
   16  -0.0000146   0.0000275   0.0001791  -0.0000906   0.0000053   0.0000104
   17   0.0000185   0.0000980   0.0000126   0.0000002  -0.0000520   0.0000021
   18   0.0000602  -0.0000509  -0.0000559   0.0000124   0.0000071   0.0000007
   19   0.0000086  -0.0000039  -0.0000158   0.0000038   0.0000000  -0.0000003
   20  -0.0000014  -0.0000062   0.0000010  -0.0000000   0.0000003   0.0000000
   21  -0.0000019   0.0000066   0.0000184   0.0000013  -0.0000004  -0.0000002
   22  -0.0000456  -0.0000273  -0.0000416   0.0000735  -0.0000340  -0.0000200
   23  -0.0000262   0.0001831  -0.0000303   0.0000421   0.0000203  -0.0000209
   24  -0.0001230   0.0003074   0.0001691  -0.0000719  -0.0000014  -0.0000160
   25   0.0000070   0.0001701  -0.0000018  -0.0000601  -0.0000047   0.0000256
   26  -0.0000328   0.0000627   0.0000097  -0.0000691  -0.0000067   0.0000252
   27   0.0000430  -0.0000075   0.0000196  -0.0000014  -0.0000052   0.0000031
   28  -0.0006797   0.0011240   0.0001994  -0.0002493   0.0000708   0.0000293
   29   0.0004409  -0.0004343  -0.0006011   0.0002989   0.0001519  -0.0000707
   30  -0.0005042  -0.0003142  -0.0000157  -0.0000147   0.0001153  -0.0000206
   31   0.0005633  -0.0000288  -0.0001238   0.0000774   0.0000207   0.0000126
   32   0.0002261   0.0001105   0.0004415  -0.0001270  -0.0001436   0.0000318
   33  -0.0003684   0.0001171  -0.0002660   0.0000220  -0.0000174  -0.0000008
   34  -0.0282742   0.0015631   0.0287010  -0.0052348  -0.0000207  -0.0008131
   35   0.0039287   0.0076797   0.0014411  -0.0000737   0.0071651  -0.0002716
   36   0.0785477   0.0012182   0.0338318  -0.0009480  -0.0002597   0.0020092
   37  -0.0519440  -0.0015047  -0.0295563  -0.0007608  -0.0000426  -0.0008475
   38  -0.0016055  -0.0075694  -0.0005642  -0.0000521  -0.0009534   0.0000566
   39  -0.0302106  -0.0005703  -0.0183876  -0.0009129   0.0000498   0.0001960
   40  -0.0007004  -0.0000375  -0.0007690   0.0000646   0.0000010   0.0000855
   41  -0.0000638  -0.0008220   0.0000513   0.0000032  -0.0010862   0.0000546
   42  -0.0007814   0.0000688   0.0002832   0.0000863   0.0000571  -0.0000275
   43   0.0649566   0.0012294   0.0238322  -0.0008103  -0.0001854  -0.0040170
   44  -0.0012865   0.0084903  -0.0035165  -0.0001495   0.0071316  -0.0005159
   45  -0.0231831  -0.0035109  -0.0582250  -0.0032687  -0.0005286  -0.0030501
   46  -0.0008506   0.0001803   0.0032791   0.0003886   0.0000398   0.0008004
   47   0.0001999   0.0071342  -0.0005582  -0.0000427   0.0001448  -0.0000614
   48   0.0040266  -0.0005315  -0.0030036  -0.0007924  -0.0000563  -0.0009918
   49  -0.1800985  -0.0061231  -0.1199837   0.0117192   0.0007866   0.0160453
   50  -0.0028446  -0.0650548  -0.0110385  -0.0007991   0.0033043  -0.0011466
   51  -0.0554102  -0.0110609  -0.2806582  -0.0150323  -0.0010996  -0.0183369
   52  -0.0113038   0.0001745   0.0027068   0.0007680  -0.0000169  -0.0002467
   53  -0.0014148   0.0033369   0.0000648   0.0000133  -0.0040017   0.0002526
   54  -0.0284191   0.0001128   0.0044878   0.0004963   0.0002544   0.0008996
   55   0.6776946  -0.0020799  -0.0334836  -0.1276476   0.0063140   0.1196158
   56  -0.0020799   0.1365324   0.0300221   0.0062830  -0.0372027  -0.0119764
   57  -0.0334836   0.0300221   0.7171387   0.1194395  -0.0119733  -0.2667065
   58  -0.1276476   0.0062830   0.1194395   0.1323842  -0.0067553  -0.1286043
   59   0.0063140  -0.0372027  -0.0119733  -0.0067553   0.0259817   0.0133430
   60   0.1196158  -0.0119764  -0.2667065  -0.1286043   0.0133430   0.2816796
   61  -0.3325851   0.0017767   0.0317541  -0.0112050  -0.0001060  -0.0022826
   62  -0.0018215  -0.0631312  -0.0034656   0.0015004   0.0034083   0.0000049
   63  -0.0344303  -0.0033077  -0.1283930   0.0287549  -0.0000419   0.0035442
   64  -0.0104841  -0.0015106  -0.0288542   0.0010020   0.0000028   0.0003656
   65   0.0001580   0.0034885   0.0000044  -0.0000068  -0.0040645   0.0002630
   66   0.0022874   0.0000266   0.0037626  -0.0003560   0.0002669   0.0007449
           61          62          63          64          65          66
    1  -0.0254658   0.0007240   0.0062670   0.0009958  -0.0001207  -0.0014035
    2   0.0014750   0.0034174   0.0001527   0.0000727  -0.0036901   0.0001778
    3   0.0273432   0.0002295   0.0055382   0.0004084   0.0002411   0.0007509
    4  -0.0008304  -0.0001836  -0.0023498   0.0002256   0.0006026   0.0003719
    5  -0.0033694  -0.0012404   0.0007599   0.0003356   0.0005127  -0.0001906
    6   0.0007567   0.0008284  -0.0004802   0.0000158  -0.0000515   0.0000763
    7   0.0005334   0.0013267  -0.0002736  -0.0001092  -0.0000990   0.0000666
    8   0.0009571  -0.0002802   0.0004267  -0.0001185  -0.0002089  -0.0000600
    9   0.0008628  -0.0004796   0.0000706   0.0000947  -0.0000538  -0.0000340
   10   0.0000690  -0.0002084   0.0003464  -0.0001127   0.0000870   0.0000662
   11  -0.0001208  -0.0000232  -0.0000466   0.0000795  -0.0001078  -0.0001622
   12  -0.0010039   0.0002613  -0.0002816  -0.0000239   0.0000668  -0.0000733
   13  -0.0002460   0.0001162  -0.0002960   0.0000406   0.0000707  -0.0000190
   14   0.0002638   0.0000510   0.0002122  -0.0000569  -0.0000916   0.0000510
   15  -0.0000711  -0.0000599   0.0000260  -0.0000024  -0.0000052  -0.0000025
   16  -0.0003734  -0.0000904  -0.0005371   0.0000623  -0.0000039  -0.0000253
   17  -0.0000100   0.0001777  -0.0000083  -0.0000151  -0.0000626   0.0000201
   18   0.0002217   0.0000401   0.0000633   0.0000071  -0.0000045   0.0000035
   19   0.0000318   0.0000045   0.0000146  -0.0000070   0.0000014   0.0000019
   20  -0.0000005   0.0000065  -0.0000015  -0.0000003  -0.0000104   0.0000021
   21  -0.0000719  -0.0000093  -0.0000294   0.0000047  -0.0000016   0.0000010
   22   0.0000598   0.0003764   0.0003226  -0.0001572  -0.0000793   0.0001178
   23   0.0001978   0.0000067   0.0000638  -0.0000665  -0.0000979   0.0001696
   24  -0.0009304  -0.0003478  -0.0002699  -0.0000286  -0.0000793  -0.0000658
   25  -0.0002352  -0.0001398  -0.0002719   0.0000420  -0.0000633  -0.0000118
   26  -0.0002497   0.0000383  -0.0002278   0.0000578  -0.0000919  -0.0000361
   27  -0.0000732   0.0000806   0.0000246  -0.0000014   0.0000066  -0.0000028
   28  -0.0004814  -0.0001432  -0.0023565   0.0002749  -0.0006470   0.0004467
   29   0.0032172  -0.0015845  -0.0005557  -0.0003368   0.0006219   0.0000423
   30   0.0008948  -0.0009083  -0.0004623   0.0000079   0.0000865   0.0001009
   31   0.0002213  -0.0016232  -0.0000329  -0.0001256   0.0001836  -0.0000050
   32  -0.0012905  -0.0006690  -0.0003554   0.0000823  -0.0001711   0.0001271
   33   0.0008822   0.0006055   0.0000642   0.0001131  -0.0000199   0.0000097
   34  -0.1663220   0.0055546   0.1123973   0.0103284  -0.0005606  -0.0150875
   35   0.0028499  -0.0632889  -0.0109105   0.0008436   0.0032120  -0.0011568
   36   0.0488201  -0.0106486  -0.2666798   0.0147086  -0.0011576  -0.0185124
   37   0.0637034  -0.0012729  -0.0238081  -0.0011074   0.0002102   0.0040041
   38   0.0011659   0.0097433  -0.0036225   0.0001686   0.0065110  -0.0005159
   39   0.0244504  -0.0037359  -0.0600682   0.0033497  -0.0004735  -0.0029338
   40  -0.0010670  -0.0001668  -0.0033377   0.0005445  -0.0000404  -0.0007995
   41  -0.0001799   0.0065046  -0.0005345   0.0000481   0.0003468  -0.0000696
   42  -0.0039967  -0.0005274  -0.0029713   0.0008082  -0.0000653  -0.0009802
   43  -0.0522135   0.0016892   0.0300582  -0.0007106   0.0000045   0.0007754
   44   0.0015799  -0.0075685  -0.0005707   0.0000348  -0.0008174   0.0000679
   45   0.0294032  -0.0005978  -0.0180417   0.0007627   0.0000687   0.0002921
   46  -0.0007704   0.0000536   0.0009076   0.0000658  -0.0000081  -0.0000854
   47   0.0000730  -0.0009529   0.0000345  -0.0000023  -0.0010903   0.0000571
   48   0.0008365   0.0000530   0.0002065  -0.0000850   0.0000557  -0.0000284
   49  -0.0276013  -0.0015508  -0.0294559  -0.0055280   0.0000307   0.0005068
   50  -0.0039908   0.0085340   0.0014948   0.0000777   0.0072217  -0.0002975
   51  -0.0771175   0.0016058   0.0345632   0.0013223  -0.0003208   0.0017509
   52   0.0006909  -0.0001422  -0.0030873  -0.0006360   0.0000100   0.0002002
   53  -0.0001391   0.0072332  -0.0005925  -0.0000649   0.0001356  -0.0000082
   54  -0.0023821  -0.0006000  -0.0044577  -0.0013836  -0.0000079   0.0000443
   55  -0.3325851  -0.0018215  -0.0344303  -0.0104841   0.0001580   0.0022874
   56   0.0017767  -0.0631312  -0.0033077  -0.0015106   0.0034885   0.0000266
   57   0.0317541  -0.0034656  -0.1283930  -0.0288542   0.0000044   0.0037626
   58  -0.0112050   0.0015004   0.0287549   0.0010020  -0.0000068  -0.0003560
   59  -0.0001060   0.0034083  -0.0000419   0.0000028  -0.0040645   0.0002669
   60  -0.0022826   0.0000049   0.0035442   0.0003656   0.0002630   0.0007449
   61   0.6805376   0.0022005   0.0406864  -0.1264521  -0.0063011  -0.1189843
   62   0.0022005   0.1366164   0.0296608  -0.0062034  -0.0369961  -0.0119903
   63   0.0406864   0.0296608   0.7052015  -0.1195221  -0.0120301  -0.2671682
   64  -0.1264521  -0.0062034  -0.1195221   0.1318478   0.0065718   0.1279321
   65  -0.0063011  -0.0369961  -0.0120301   0.0065718   0.0254509   0.0134784
   66  -0.1189843  -0.0119903  -0.2671682   0.1279321   0.0134784   0.2822643
 **********************************************************************
 **                                                                  **
 **                       VIBRATIONAL ANALYSIS                       **
 **                       --------------------                       **
 **                                                                  **
 **        VIBRATIONAL FREQUENCIES (CM**-1) AND NORMAL MODES         **
 **     FORCE CONSTANTS (mDYN/ANGSTROM) AND REDUCED MASSES (AMU)     **
 **                  INFRARED INTENSITIES (KM/MOL)                   **
 **                                                                  **
 **********************************************************************


 Mode:                 1                      2                      3
 Frequency:        28.99                  50.45                  60.81
 Force Cnst:      0.0020                 0.0158                 0.0155
 Red. Mass:       3.9401                10.5567                 7.1152
 IR Active:          YES                    YES                    YES
 IR Intens:        0.001                  0.147                  0.455
 Raman Active:       YES                    YES                    YES
               X      Y      Z        X      Y      Z        X      Y      Z
 C          0.001 -0.000 -0.001   -0.000  0.010  0.131    0.000 -0.111  0.009
 C          0.000  0.000  0.021   -0.004  0.007  0.108    0.045 -0.083  0.007
 Cl        -0.001  0.001  0.020   -0.008  0.011  0.267    0.105 -0.117  0.015
 C          0.000 -0.000  0.029   -0.004  0.002 -0.044    0.046 -0.025 -0.002
 Cl         0.000 -0.000  0.067   -0.011 -0.003 -0.163    0.114  0.017 -0.009
 C          0.000 -0.000  0.000   -0.000 -0.001 -0.133   -0.000  0.002 -0.007
 H          0.000 -0.000  0.001   -0.000 -0.005 -0.265   -0.001  0.044 -0.015
 C          0.000 -0.000 -0.029    0.004  0.002 -0.043   -0.047 -0.026 -0.002
 Cl        -0.000 -0.000 -0.066    0.010 -0.003 -0.162   -0.115  0.015 -0.010
 C          0.000 -0.000 -0.023    0.004  0.007  0.108   -0.045 -0.083  0.007
 Cl        -0.001 -0.001 -0.021    0.009  0.011  0.266   -0.104 -0.118  0.016
 C          0.001  0.000 -0.001    0.000  0.007  0.044   -0.000 -0.089  0.006
 C         -0.000  0.243 -0.013    0.126  0.002 -0.032    0.001  0.010 -0.000
 H         -0.002  0.437 -0.024    0.229  0.010  0.027    0.002 -0.064  0.004
 C         -0.000  0.241 -0.011    0.128 -0.018 -0.183    0.001  0.249 -0.014
 H         -0.001  0.430 -0.021    0.230 -0.023 -0.241    0.002  0.345 -0.019
 C          0.000  0.000  0.002    0.001 -0.032 -0.257    0.000  0.385 -0.022
 H          0.000  0.000  0.003    0.001 -0.048 -0.371    0.001  0.595 -0.033
 C          0.001 -0.241  0.013   -0.127 -0.024 -0.183   -0.001  0.250 -0.014
 H          0.002 -0.429  0.024   -0.228 -0.034 -0.241   -0.002  0.347 -0.019
 C          0.001 -0.242  0.012   -0.126 -0.004 -0.032   -0.001  0.010 -0.000
 H          0.001 -0.437  0.023   -0.229 -0.001  0.026   -0.002 -0.062  0.004
 TransDip   0.001  0.000  0.000   -0.000 -0.001 -0.012   -0.000  0.022 -0.001

 Mode:                 4                      5                      6
 Frequency:        69.41                 125.82                 184.64
 Force Cnst:      0.0842                 0.0891                 0.2770
 Red. Mass:      29.6697                 9.5507                13.7888
 IR Active:          YES                    YES                    YES
 IR Intens:        0.000                  0.049                  0.362
 Raman Active:       YES                    YES                    YES
               X      Y      Z        X      Y      Z        X      Y      Z
 C         -0.001  0.001  0.001   -0.000 -0.002 -0.296   -0.132 -0.001 -0.004
 C         -0.000 -0.000 -0.093    0.000 -0.001 -0.198   -0.068 -0.006  0.001
 Cl        -0.001 -0.004 -0.467    0.001  0.002  0.174    0.130 -0.127  0.004
 C         -0.000  0.001  0.079    0.000 -0.001 -0.190   -0.057  0.022  0.009
 Cl         0.001  0.002  0.439    0.002  0.001  0.133    0.222  0.201 -0.006
 C         -0.000  0.000  0.000   -0.000 -0.001 -0.263   -0.076 -0.001  0.016
 H         -0.000  0.000 -0.001   -0.000 -0.001 -0.234   -0.078 -0.001  0.021
 C         -0.000 -0.000 -0.079   -0.000 -0.001 -0.190   -0.056 -0.023  0.009
 Cl        -0.000 -0.002 -0.440   -0.000  0.001  0.133    0.225 -0.199 -0.004
 C          0.000  0.001  0.095   -0.000 -0.001 -0.198   -0.068  0.005  0.000
 Cl         0.002  0.004  0.468    0.001  0.002  0.175    0.125  0.126  0.001
 C         -0.001  0.001  0.001   -0.001 -0.002 -0.226   -0.193  0.002 -0.007
 C          0.000 -0.091  0.005   -0.129 -0.002 -0.152   -0.249  0.004  0.009
 H          0.001 -0.164  0.010   -0.236 -0.000 -0.214   -0.280  0.007 -0.010
 C          0.000 -0.096  0.004   -0.134 -0.002  0.008   -0.260  0.002  0.012
 H          0.001 -0.171  0.008   -0.241 -0.002  0.069   -0.247  0.003  0.004
 C         -0.001 -0.002 -0.001   -0.001 -0.002  0.085   -0.276 -0.002  0.002
 H         -0.001 -0.003 -0.002   -0.002 -0.002  0.205   -0.276 -0.005  0.005
 C         -0.002  0.094 -0.006    0.132  0.000  0.008   -0.253 -0.003 -0.012
 H         -0.002  0.168 -0.010    0.238  0.002  0.070   -0.234 -0.005 -0.001
 C         -0.002  0.092 -0.005    0.128 -0.000 -0.152   -0.242 -0.001 -0.019
 H         -0.002  0.165 -0.008    0.235  0.003 -0.213   -0.267 -0.002 -0.004
 TransDip  -0.000 -0.000 -0.000   -0.000  0.000 -0.007   -0.019 -0.000  0.000

 Mode:                 7                      8                      9
 Frequency:       187.16                 202.74                 216.89
 Force Cnst:      0.1365                 0.7121                 0.8803
 Red. Mass:       6.6128                29.4033                31.7629
 IR Active:          YES                    YES                    YES
 IR Intens:        0.162                  0.005                  0.181
 Raman Active:       YES                    YES                    YES
               X      Y      Z        X      Y      Z        X      Y      Z
 C          0.002 -0.002 -0.142   -0.060  0.000  0.000   -0.000 -0.093  0.007
 C          0.002 -0.001  0.007    0.028  0.033  0.000   -0.028 -0.143  0.003
 Cl        -0.004  0.003  0.060    0.454 -0.207  0.001   -0.464  0.066 -0.001
 C          0.002 -0.000  0.211    0.022  0.032  0.000    0.008 -0.149 -0.004
 Cl        -0.001 -0.003 -0.113   -0.343 -0.199  0.002    0.452  0.082 -0.000
 C          0.002  0.001  0.400    0.093  0.000  0.001    0.001 -0.118 -0.010
 H          0.002  0.002  0.513    0.094  0.000  0.001    0.001 -0.124 -0.016
 C          0.001  0.001  0.211    0.023 -0.032  0.001   -0.006 -0.150 -0.003
 Cl        -0.007  0.004 -0.113   -0.342  0.194 -0.001   -0.454  0.077  0.002
 C          0.001 -0.001  0.007    0.029 -0.033  0.000    0.029 -0.143  0.003
 Cl        -0.001 -0.002  0.060    0.446  0.208 -0.003    0.470  0.074 -0.003
 C          0.004  0.000 -0.205   -0.089  0.004 -0.000   -0.001 -0.016  0.006
 C         -0.104  0.002 -0.146   -0.119  0.007  0.007    0.001  0.003  0.003
 H         -0.201  0.005 -0.203   -0.135  0.012 -0.002    0.003  0.001  0.005
 C         -0.111 -0.001  0.002   -0.126  0.004  0.007    0.001 -0.008 -0.000
 H         -0.209 -0.002  0.058   -0.117  0.006  0.001    0.004 -0.008 -0.002
 C          0.004 -0.005  0.071   -0.137 -0.003 -0.000   -0.002 -0.030 -0.001
 H          0.004 -0.011  0.176   -0.137 -0.008  0.000   -0.002 -0.053 -0.003
 C          0.120  0.000  0.003   -0.126 -0.004 -0.007   -0.005 -0.008 -0.001
 H          0.217  0.001  0.059   -0.117 -0.009 -0.001   -0.008 -0.008 -0.002
 C          0.113  0.003 -0.145   -0.119  0.001 -0.008   -0.005  0.003  0.003
 H          0.212  0.006 -0.202   -0.135 -0.001  0.001   -0.008  0.000  0.005
 TransDip   0.000  0.000  0.013   -0.002  0.000 -0.000   -0.000  0.014 -0.000

 Mode:                10                     11                     12
 Frequency:       247.31                 285.10                 319.73
 Force Cnst:      0.1741                 0.5767                 1.5556
 Red. Mass:       4.8307                12.0417                25.8267
 IR Active:          YES                    YES                    YES
 IR Intens:        0.008                  0.115                  0.013
 Raman Active:       YES                    YES                    YES
               X      Y      Z        X      Y      Z        X      Y      Z
 C          0.001 -0.004  0.006    0.041  0.000  0.000    0.001 -0.094 -0.001
 C         -0.024 -0.035  0.004    0.155  0.078  0.000   -0.181 -0.149  0.010
 Cl         0.036 -0.083 -0.000    0.011  0.251 -0.002   -0.197 -0.331  0.002
 C         -0.015 -0.028 -0.002    0.184  0.007  0.001   -0.196  0.157  0.007
 Cl         0.041 -0.006  0.001    0.054 -0.145  0.000   -0.218  0.353 -0.002
 C          0.001 -0.034 -0.007    0.233  0.001  0.001    0.000  0.090 -0.003
 H          0.001 -0.051 -0.012    0.236  0.002  0.002    0.002 -0.186 -0.004
 C          0.016 -0.028 -0.001    0.183 -0.005 -0.001    0.195  0.159 -0.008
 Cl        -0.040 -0.005  0.001    0.052  0.145 -0.001    0.215  0.357 -0.001
 C          0.026 -0.035  0.005    0.155 -0.076 -0.002    0.183 -0.147 -0.006
 Cl        -0.039 -0.086 -0.001    0.013 -0.250  0.002    0.201 -0.330  0.003
 C          0.000  0.210 -0.002   -0.090 -0.001  0.002   -0.000 -0.000 -0.004
 C          0.005  0.298 -0.008   -0.206 -0.000  0.038   -0.002 -0.068  0.000
 H          0.008  0.429 -0.013   -0.273 -0.005 -0.002   -0.004 -0.123  0.002
 C          0.004  0.045 -0.000   -0.230 -0.001  0.031   -0.003 -0.025  0.001
 H          0.008 -0.010  0.000   -0.188 -0.005  0.006   -0.004 -0.041  0.002
 C         -0.000 -0.227  0.011   -0.281  0.002 -0.001   -0.000  0.059 -0.003
 H         -0.001 -0.568  0.024   -0.281  0.005 -0.002   -0.000  0.141 -0.005
 C         -0.004  0.045 -0.000   -0.232  0.000 -0.031    0.002 -0.024  0.000
 H         -0.008 -0.009  0.000   -0.192  0.004 -0.008    0.004 -0.039  0.002
 C         -0.004  0.298 -0.008   -0.208 -0.005 -0.035    0.001 -0.069  0.000
 H         -0.007  0.430 -0.013   -0.277 -0.004  0.006    0.003 -0.123  0.002
 TransDip  -0.000  0.003  0.000   -0.011 -0.000  0.000    0.000 -0.004  0.000

 Mode:                13                     14                     15
 Frequency:       341.98                 349.83                 350.87
 Force Cnst:      0.8558                 0.3747                 2.0976
 Red. Mass:      12.4198                 5.1959                28.9176
 IR Active:          YES                    YES                    YES
 IR Intens:        0.001                  1.592                  0.123
 Raman Active:       YES                    YES                    YES
               X      Y      Z        X      Y      Z        X      Y      Z
 C          0.002  0.001  0.002    0.002 -0.002  0.158    0.068  0.001 -0.021
 C          0.003 -0.000  0.496    0.003 -0.002  0.293   -0.003 -0.178 -0.062
 Cl        -0.003 -0.007 -0.077   -0.005 -0.005 -0.035   -0.176 -0.340  0.011
 C          0.004 -0.003  0.489    0.004 -0.003  0.075    0.063 -0.196 -0.034
 Cl         0.006 -0.012 -0.077    0.004 -0.010  0.003    0.229 -0.426  0.004
 C         -0.001 -0.001 -0.003   -0.001  0.001 -0.261   -0.062 -0.001  0.035
 H         -0.001  0.002 -0.007   -0.002  0.002 -0.648   -0.055 -0.001  0.086
 C         -0.001  0.001 -0.487   -0.000  0.006  0.081    0.061  0.196  0.014
 Cl         0.003  0.006  0.077    0.007  0.010  0.002    0.223  0.428 -0.007
 C         -0.002  0.003 -0.489   -0.002  0.006  0.299   -0.004  0.178 -0.015
 Cl        -0.006  0.011  0.076   -0.004  0.010 -0.036   -0.180  0.337 -0.001
 C         -0.000 -0.000 -0.002    0.000 -0.010 -0.159   -0.002  0.001  0.021
 C         -0.002  0.016 -0.002   -0.071 -0.005 -0.138   -0.051 -0.000  0.037
 H         -0.003  0.031 -0.004   -0.161 -0.007 -0.191   -0.074 -0.002  0.024
 C         -0.002 -0.031  0.002   -0.088 -0.000 -0.002   -0.061  0.002  0.017
 H         -0.003 -0.070  0.004   -0.175  0.002  0.047   -0.028  0.003 -0.003
 C         -0.001 -0.001  0.001   -0.003 -0.000  0.054   -0.099  0.001 -0.007
 H         -0.001 -0.002  0.001   -0.004  0.000  0.132   -0.099  0.003 -0.018
 C         -0.000  0.032 -0.002    0.083  0.001 -0.003   -0.083 -0.003 -0.017
 H          0.001  0.072 -0.003    0.171  0.005  0.047   -0.073 -0.006 -0.010
 C          0.000 -0.014 -0.001    0.068 -0.006 -0.139   -0.069 -0.001 -0.001
 H          0.000 -0.028 -0.000    0.156 -0.009 -0.190   -0.115 -0.001  0.026
 TransDip   0.001 -0.000 -0.000   -0.001 -0.001 -0.040   -0.011  0.000  0.002

 Mode:                16                     17                     18
 Frequency:       407.03                 483.75                 524.83
 Force Cnst:      0.2795                 0.5967                 1.9991
 Red. Mass:       2.8634                 4.3279                12.3178
 IR Active:          YES                    YES                    YES
 IR Intens:        0.007                  1.268                 17.039
 Raman Active:       YES                    YES                    YES
               X      Y      Z        X      Y      Z        X      Y      Z
 C         -0.000 -0.000 -0.000    0.000  0.148 -0.010    0.221 -0.000 -0.001
 C          0.000  0.000  0.013   -0.106  0.057  0.004    0.228 -0.030 -0.002
 Cl        -0.000  0.000 -0.002    0.033 -0.024 -0.000   -0.133 -0.157  0.002
 C          0.000  0.000  0.013   -0.099 -0.047  0.007    0.266  0.090 -0.002
 Cl         0.000 -0.000 -0.001    0.042 -0.006 -0.000   -0.108  0.135 -0.000
 C          0.001 -0.000 -0.001    0.001 -0.109 -0.006    0.438  0.004 -0.001
 H          0.001  0.000 -0.002    0.002 -0.218 -0.022    0.442  0.006 -0.002
 C          0.000 -0.000 -0.012    0.100 -0.046  0.007    0.264 -0.086  0.002
 Cl         0.000  0.000  0.001   -0.043 -0.008 -0.000   -0.106 -0.137  0.001
 C          0.000 -0.000 -0.012    0.106  0.059  0.004    0.225  0.032  0.000
 Cl        -0.000 -0.000  0.002   -0.034 -0.024 -0.000   -0.134  0.155 -0.001
 C         -0.001 -0.000 -0.000   -0.000  0.334 -0.017    0.130 -0.002  0.001
 C         -0.000 -0.204  0.010    0.001 -0.023  0.003   -0.033  0.004  0.078
 H         -0.000 -0.457  0.024    0.003 -0.284  0.017   -0.147  0.001  0.011
 C          0.000  0.206 -0.011    0.000 -0.135  0.008   -0.064  0.004  0.072
 H         -0.000  0.454 -0.023    0.000 -0.429  0.023    0.029  0.003  0.018
 C         -0.000 -0.000  0.000    0.000  0.208 -0.011   -0.177 -0.001 -0.001
 H         -0.000 -0.000  0.001    0.001  0.365 -0.020   -0.177 -0.001 -0.001
 C         -0.000 -0.206  0.011   -0.000 -0.135  0.008   -0.064 -0.003 -0.072
 H         -0.000 -0.453  0.024   -0.001 -0.429  0.022    0.028  0.001 -0.018
 C         -0.000  0.204 -0.011   -0.001 -0.023  0.003   -0.033 -0.004 -0.077
 H          0.001  0.458 -0.025   -0.003 -0.284  0.017   -0.148  0.001 -0.010
 TransDip  -0.003  0.000 -0.000    0.001 -0.036  0.002    0.132  0.001 -0.000

 Mode:                19                     20                     21
 Frequency:       577.33                 581.82                 589.05
 Force Cnst:      0.9100                 1.0599                 2.4711
 Red. Mass:       4.6340                 5.3140                12.0876
 IR Active:          YES                    YES                    YES
 IR Intens:        1.268                  3.937                  0.005
 Raman Active:       YES                    YES                    YES
               X      Y      Z        X      Y      Z        X      Y      Z
 C          0.001  0.008  0.306    0.000 -0.067  0.023   -0.000  0.000 -0.002
 C         -0.011  0.002  0.060    0.139 -0.008  0.003    0.002  0.004  0.496
 Cl         0.005  0.004  0.001   -0.060 -0.055  0.001   -0.000 -0.001 -0.032
 C         -0.015 -0.013 -0.281    0.190  0.156 -0.022   -0.000 -0.001 -0.500
 Cl         0.001  0.005  0.011   -0.007 -0.071  0.001    0.000 -0.000  0.033
 C          0.001 -0.022  0.190   -0.003  0.295  0.013   -0.000  0.002 -0.001
 H          0.001 -0.041  0.772   -0.004  0.571  0.056   -0.000  0.002 -0.003
 C          0.015 -0.013 -0.279   -0.193  0.155 -0.023    0.000  0.003  0.502
 Cl        -0.001  0.005  0.011    0.008 -0.070  0.001   -0.000 -0.001 -0.033
 C          0.012  0.002  0.058   -0.140 -0.009  0.005   -0.001 -0.002 -0.496
 Cl        -0.005  0.004  0.001    0.061 -0.055  0.000    0.000 -0.000  0.032
 C          0.001 -0.006 -0.073   -0.000  0.167 -0.013   -0.002  0.000  0.000
 C          0.013 -0.007 -0.107    0.003  0.059 -0.009   -0.000  0.001 -0.000
 H         -0.055 -0.009 -0.148   -0.001 -0.148 -0.000    0.001 -0.015  0.002
 C         -0.003  0.004  0.029    0.002 -0.086  0.008   -0.000 -0.000 -0.001
 H         -0.076  0.009  0.069   -0.004 -0.367  0.025   -0.001 -0.014 -0.000
 C         -0.001 -0.000  0.049    0.000  0.124 -0.003    0.001  0.000 -0.000
 H         -0.001 -0.003  0.035    0.000  0.113 -0.006    0.001  0.000  0.000
 C          0.002  0.003  0.029   -0.002 -0.086  0.008    0.000  0.000  0.001
 H          0.076  0.009  0.070    0.002 -0.367  0.025   -0.001  0.013 -0.001
 C         -0.013 -0.007 -0.108   -0.003  0.059 -0.009    0.000 -0.000  0.002
 H          0.055 -0.007 -0.148    0.001 -0.148 -0.000    0.001  0.015  0.001
 TransDip   0.001 -0.009  0.035   -0.001  0.063  0.005   -0.002 -0.000  0.000

 Mode:                22                     23                     24
 Frequency:       634.06                 655.26                 674.90
 Force Cnst:      1.5112                 1.8658                 1.7923
 Red. Mass:       6.3796                 7.3756                 6.6786
 IR Active:          YES                    YES                    YES
 IR Intens:        0.102                  3.382                 95.790
 Raman Active:       YES                    YES                    YES
               X      Y      Z        X      Y      Z        X      Y      Z
 C          0.000 -0.003  0.036    0.231 -0.001 -0.000    0.000  0.307 -0.006
 C          0.000 -0.002  0.064    0.014 -0.097  0.001   -0.104  0.241  0.004
 Cl         0.000  0.001 -0.002    0.029  0.033 -0.000   -0.033 -0.100  0.001
 C         -0.000 -0.001 -0.080   -0.077 -0.098  0.001   -0.059  0.146 -0.005
 Cl        -0.000  0.001  0.002   -0.014  0.012 -0.000    0.054 -0.086  0.000
 C         -0.000 -0.001  0.047   -0.285 -0.003 -0.000   -0.003  0.127  0.002
 H         -0.000 -0.000  0.192   -0.289 -0.003 -0.001   -0.003  0.118  0.009
 C         -0.000 -0.001 -0.080   -0.079  0.095  0.001    0.056  0.148 -0.006
 Cl         0.000  0.001  0.002   -0.013 -0.010  0.000   -0.053 -0.087  0.001
 C         -0.000 -0.001  0.065    0.011  0.094 -0.002    0.102  0.244  0.005
 Cl        -0.000  0.001 -0.002    0.029 -0.031  0.000    0.034 -0.101  0.000
 C          0.000  0.008  0.133    0.311  0.000  0.001    0.002 -0.014  0.001
 C         -0.235  0.013  0.196    0.050  0.011  0.215   -0.002 -0.134  0.007
 H         -0.100  0.012  0.273   -0.187  0.008  0.078   -0.004  0.074 -0.004
 C         -0.252 -0.015 -0.237    0.012  0.010  0.215   -0.003  0.104 -0.007
 H         -0.112 -0.026 -0.316    0.285  0.002  0.061   -0.001  0.523 -0.029
 C         -0.000 -0.004 -0.139   -0.308  0.002 -0.001   -0.002 -0.158  0.008
 H         -0.001  0.018  0.280   -0.307  0.002 -0.001   -0.002 -0.005  0.006
 C          0.253 -0.015 -0.236    0.013 -0.012 -0.214    0.004  0.104 -0.009
 H          0.115 -0.027 -0.315    0.285 -0.009 -0.058    0.007  0.523 -0.029
 C          0.234  0.013  0.196    0.050 -0.009 -0.215    0.003 -0.135  0.005
 H          0.098  0.014  0.273   -0.187 -0.007 -0.080    0.002  0.074 -0.006
 TransDip   0.000 -0.003  0.010    0.059 -0.002  0.000   -0.001  0.313 -0.006

 Mode:                25                     26                     27
 Frequency:       709.52                 745.96                 787.17
 Force Cnst:      0.4415                 3.3322                 0.9111
 Red. Mass:       1.4886                10.1636                 2.4957
 IR Active:          YES                    YES                    YES
 IR Intens:       58.098                  0.041                  0.934
 Raman Active:       YES                    YES                    YES
               X      Y      Z        X      Y      Z        X      Y      Z
 C         -0.000  0.016 -0.001   -0.001  0.013  0.631    0.002 -0.068  0.011
 C         -0.004  0.011  0.001   -0.007  0.008 -0.382    0.033 -0.079 -0.004
 Cl        -0.002 -0.005 -0.000   -0.001 -0.002  0.013    0.005  0.017  0.000
 C         -0.004  0.004 -0.001   -0.005  0.006  0.214    0.037 -0.023  0.002
 Cl         0.002 -0.003 -0.000    0.002 -0.003 -0.002   -0.010  0.011 -0.000
 C          0.000  0.002  0.000    0.001  0.001 -0.124   -0.001  0.006 -0.002
 H          0.000 -0.001  0.002    0.001 -0.005 -0.280   -0.002  0.056  0.000
 C          0.004  0.004 -0.001    0.006  0.006  0.214   -0.037 -0.022  0.002
 Cl        -0.002 -0.003  0.000   -0.002 -0.002 -0.002    0.010  0.011 -0.000
 C          0.004  0.011  0.001    0.005  0.008 -0.383   -0.031 -0.078 -0.005
 Cl         0.002 -0.004 -0.000    0.000 -0.002  0.013   -0.005  0.017  0.000
 C          0.000 -0.072  0.004    0.000 -0.011  0.005   -0.001  0.267 -0.014
 C          0.000  0.048 -0.003   -0.048  0.004 -0.061   -0.001 -0.093  0.005
 H         -0.001  0.490 -0.027   -0.073 -0.006 -0.077    0.000 -0.050  0.003
 C          0.000 -0.125  0.007   -0.086 -0.006 -0.053   -0.002  0.016 -0.002
 H          0.001  0.243 -0.012   -0.137 -0.029 -0.025   -0.001  0.558 -0.030
 C          0.000  0.045 -0.002   -0.000  0.008  0.015    0.000 -0.140  0.007
 H          0.001  0.597 -0.031   -0.001 -0.005  0.163    0.002  0.485 -0.022
 C         -0.001 -0.124  0.007    0.086 -0.006 -0.052    0.001  0.016 -0.001
 H         -0.000  0.242 -0.012    0.137 -0.027 -0.025    0.001  0.557 -0.029
 C         -0.000  0.048 -0.003    0.049  0.004 -0.061    0.000 -0.093  0.006
 H          0.001  0.490 -0.027    0.074 -0.002 -0.077    0.000 -0.050  0.004
 TransDip  -0.000  0.244 -0.013    0.001  0.005 -0.004    0.003  0.030 -0.007

 Mode:                28                     29                     30
 Frequency:       827.75                 851.12                 862.05
 Force Cnst:      3.0280                 0.5344                 5.3679
 Red. Mass:       7.5009                 1.2520                12.2600
 IR Active:          YES                    YES                    YES
 IR Intens:       13.421                  0.001                  0.998
 Raman Active:       YES                    YES                    YES
               X      Y      Z        X      Y      Z        X      Y      Z
 C          0.313  0.003  0.001   -0.001 -0.000 -0.000    0.003 -0.249 -0.001
 C          0.174 -0.157 -0.000   -0.001  0.001 -0.002   -0.280 -0.311  0.003
 Cl         0.006  0.013 -0.000    0.000 -0.000  0.000    0.041  0.084 -0.001
 C          0.075 -0.189  0.001   -0.000  0.001  0.001   -0.296  0.350 -0.002
 Cl        -0.038  0.040 -0.000    0.000 -0.000  0.000    0.050 -0.094  0.000
 C         -0.293 -0.002  0.000    0.001  0.000  0.000   -0.002  0.254  0.002
 H         -0.296 -0.002  0.001    0.001 -0.000 -0.000    0.000 -0.239 -0.015
 C          0.072  0.188 -0.001   -0.000 -0.001 -0.001    0.292  0.355 -0.003
 Cl        -0.037 -0.040  0.000    0.000  0.000 -0.000   -0.050 -0.095  0.001
 C          0.171  0.162 -0.001   -0.001 -0.001  0.002    0.285 -0.306  0.002
 Cl         0.006 -0.014  0.000    0.000  0.000 -0.000   -0.042  0.084 -0.001
 C          0.002 -0.004  0.000   -0.000  0.000  0.000    0.000 -0.016  0.001
 C         -0.071 -0.005 -0.154    0.000  0.078 -0.003    0.000  0.003 -0.001
 H         -0.008 -0.021 -0.127    0.002 -0.511  0.029   -0.001  0.031 -0.003
 C         -0.126 -0.009 -0.206    0.001  0.070 -0.003    0.001 -0.006  0.000
 H         -0.368 -0.019 -0.075    0.001 -0.475  0.025   -0.000 -0.024  0.001
 C          0.141  0.001  0.000   -0.001 -0.000  0.000    0.001  0.012 -0.001
 H          0.136 -0.005  0.001   -0.001  0.001  0.000    0.000 -0.027 -0.002
 C         -0.127  0.009  0.206    0.000 -0.070  0.002   -0.002 -0.006  0.002
 H         -0.368  0.010  0.073    0.003  0.475 -0.025   -0.003 -0.026  0.002
 C         -0.072  0.007  0.154    0.001 -0.079  0.003   -0.001  0.004  0.000
 H         -0.009  0.024  0.128    0.002  0.513 -0.029    0.001  0.028 -0.002
 TransDip   0.117  0.000 -0.000    0.001  0.000 -0.000    0.000  0.032  0.001

 Mode:                31                     32                     33
 Frequency:       873.48                 928.37                 980.44
 Force Cnst:      0.6167                 0.7314                 0.7802
 Red. Mass:       1.3720                 1.4403                 1.3777
 IR Active:          YES                    YES                    YES
 IR Intens:       15.631                  0.135                  0.002
 Raman Active:       YES                    YES                    YES
               X      Y      Z        X      Y      Z        X      Y      Z
 C         -0.000 -0.001 -0.015    0.000 -0.002  0.002   -0.000  0.000 -0.000
 C         -0.001 -0.000  0.011    0.007 -0.020 -0.000    0.000  0.001 -0.000
 Cl         0.000  0.000 -0.001    0.000  0.002 -0.000    0.000 -0.000  0.000
 C         -0.000  0.001  0.050    0.011 -0.008 -0.000    0.000 -0.000 -0.000
 Cl         0.000 -0.000 -0.004   -0.002  0.002 -0.000   -0.000  0.000  0.000
 C         -0.000 -0.000 -0.166   -0.000  0.005  0.000   -0.000 -0.000 -0.000
 H          0.001  0.003  0.983   -0.000  0.032 -0.001   -0.000 -0.000  0.000
 C          0.001  0.001  0.050   -0.011 -0.008  0.000    0.000  0.000  0.000
 Cl        -0.000 -0.000 -0.004    0.002  0.002 -0.000   -0.000 -0.000 -0.000
 C          0.000 -0.001  0.011   -0.007 -0.020 -0.000    0.000 -0.000  0.000
 Cl        -0.000  0.000 -0.001   -0.001  0.002 -0.000    0.000  0.000 -0.000
 C         -0.000 -0.001 -0.001   -0.000  0.078 -0.004   -0.001 -0.000  0.000
 C          0.000  0.000  0.003   -0.000 -0.106  0.006    0.001  0.089 -0.005
 H          0.001  0.001  0.004   -0.002  0.564 -0.030    0.002 -0.470  0.026
 C          0.002  0.000  0.001    0.000  0.014 -0.000    0.000 -0.095  0.005
 H          0.006 -0.001 -0.000    0.001 -0.062  0.003    0.002  0.515 -0.027
 C         -0.000  0.000 -0.001    0.000  0.094 -0.005   -0.001  0.001 -0.000
 H         -0.000 -0.002 -0.007   -0.001 -0.560  0.028   -0.001 -0.004 -0.000
 C         -0.002  0.000  0.001    0.000  0.014 -0.001    0.000  0.094 -0.005
 H         -0.005 -0.000 -0.000   -0.001 -0.064  0.002   -0.000 -0.510  0.026
 C         -0.000  0.000  0.003    0.000 -0.106  0.006    0.001 -0.088  0.005
 H         -0.001  0.001  0.004    0.002  0.564 -0.030    0.003  0.466 -0.026
 TransDip  -0.000 -0.000  0.127    0.001 -0.011 -0.004    0.001 -0.000 -0.000

 Mode:                34                     35                     36
 Frequency:      1004.12                1016.71                1042.35
 Force Cnst:      0.7770                 3.8236                 2.4943
 Red. Mass:       1.3080                 6.2781                 3.8964
 IR Active:          YES                    YES                    YES
 IR Intens:        0.032                  2.978                  4.522
 Raman Active:       YES                    YES                    YES
               X      Y      Z        X      Y      Z        X      Y      Z
 C          0.000  0.001  0.000   -0.008 -0.000  0.000    0.088  0.000 -0.000
 C          0.000 -0.003 -0.000    0.009 -0.004  0.000   -0.081 -0.070  0.001
 Cl         0.000  0.000 -0.000   -0.000 -0.000  0.000    0.006  0.008 -0.000
 C          0.001 -0.001  0.000    0.014 -0.015  0.000   -0.083  0.096 -0.000
 Cl        -0.000  0.000 -0.000   -0.002  0.002  0.000    0.009 -0.012  0.000
 C         -0.000  0.001 -0.000   -0.008 -0.000  0.000    0.109  0.001 -0.000
 H         -0.000  0.006  0.000   -0.008  0.000 -0.000    0.109  0.001 -0.000
 C         -0.001 -0.001  0.000    0.014  0.015 -0.000   -0.082 -0.096  0.001
 Cl         0.000  0.000 -0.000   -0.002 -0.002  0.000    0.009  0.012 -0.000
 C         -0.000 -0.003 -0.000    0.009  0.004 -0.000   -0.082  0.069 -0.000
 Cl        -0.000  0.000 -0.000   -0.000  0.000 -0.000    0.006 -0.008  0.000
 C         -0.000  0.001  0.000    0.002  0.000 -0.000    0.142  0.000  0.000
 C          0.000 -0.034  0.001   -0.201  0.019  0.342    0.037  0.004  0.082
 H         -0.000  0.236 -0.014   -0.201  0.017  0.362    0.289  0.011  0.219
 C          0.000  0.084 -0.004   -0.010 -0.000 -0.016   -0.076 -0.013 -0.252
 H         -0.000 -0.497  0.025   -0.015 -0.002  0.008    0.204 -0.022 -0.426
 C         -0.001 -0.103  0.005    0.402 -0.002  0.001   -0.103  0.000 -0.001
 H          0.000  0.597 -0.030    0.419  0.005  0.001   -0.120 -0.001 -0.002
 C         -0.000  0.085 -0.004   -0.010  0.003  0.016   -0.078  0.013  0.252
 H         -0.002 -0.504  0.025   -0.016 -0.010 -0.008    0.198  0.021  0.426
 C          0.001 -0.035  0.003   -0.199 -0.019 -0.343    0.038 -0.005 -0.082
 H          0.002  0.240 -0.012   -0.199 -0.011 -0.364    0.295 -0.010 -0.219
 TransDip  -0.001 -0.006 -0.001    0.055  0.000 -0.000   -0.068 -0.001  0.000

 Mode:                37                     38                     39
 Frequency:      1065.09                1101.39                1142.39
 Force Cnst:      2.0952                 1.1293                 5.0851
 Red. Mass:       3.1347                 1.5801                 6.6133
 IR Active:          YES                    YES                    YES
 IR Intens:       62.110                  6.058                  2.496
 Raman Active:       YES                    YES                    YES
               X      Y      Z        X      Y      Z        X      Y      Z
 C         -0.136 -0.001  0.000   -0.000  0.001 -0.026    0.080  0.000 -0.000
 C          0.096  0.139 -0.001   -0.000 -0.001  0.004    0.107  0.360 -0.002
 Cl        -0.009 -0.015  0.000    0.000  0.000 -0.000   -0.021 -0.039  0.000
 C          0.096 -0.106  0.000    0.000 -0.001  0.001   -0.080  0.168 -0.000
 Cl        -0.008  0.011 -0.000   -0.000  0.000 -0.000    0.016 -0.024  0.000
 C         -0.137 -0.001  0.000   -0.000  0.001 -0.001   -0.178 -0.001  0.000
 H         -0.139 -0.001  0.000   -0.000  0.004  0.006   -0.200 -0.002  0.000
 C          0.095  0.107 -0.001   -0.000 -0.000  0.001   -0.078 -0.169  0.001
 Cl        -0.008 -0.011  0.000    0.000  0.000 -0.000    0.015  0.024 -0.000
 C          0.097 -0.138  0.001    0.000 -0.002  0.004    0.112 -0.359  0.002
 Cl        -0.010  0.015 -0.000   -0.000  0.000 -0.000   -0.021  0.038 -0.000
 C         -0.123 -0.000 -0.001    0.000  0.003  0.056    0.279  0.001  0.001
 C          0.031  0.003  0.073    0.106 -0.003 -0.044    0.007 -0.001 -0.022
 H          0.338  0.019  0.256    0.463  0.010  0.154   -0.310 -0.013 -0.218
 C          0.035 -0.004 -0.076   -0.060 -0.003 -0.059   -0.084 -0.003 -0.059
 H          0.367 -0.017 -0.268   -0.279  0.003  0.057   -0.290  0.003  0.052
 C         -0.115  0.000 -0.001   -0.001  0.005  0.088    0.056 -0.000 -0.000
 H         -0.124  0.000 -0.003   -0.002  0.027  0.556    0.053 -0.001 -0.004
 C          0.034  0.004  0.077    0.060 -0.003 -0.057   -0.085  0.003  0.059
 H          0.360  0.015  0.269    0.281  0.002  0.062   -0.288 -0.002 -0.052
 C          0.033 -0.003 -0.073   -0.106 -0.003 -0.046    0.008  0.001  0.022
 H          0.345 -0.020 -0.256   -0.462  0.011  0.149   -0.310  0.013  0.216
 TransDip   0.252  0.001 -0.001    0.001  0.001  0.079    0.051  0.001 -0.001

 Mode:                40                     41                     42
 Frequency:      1184.50                1187.04                1202.97
 Force Cnst:      0.9245                 1.2796                 0.9674
 Red. Mass:       1.1183                 1.5413                 1.1346
 IR Active:          YES                    YES                    YES
 IR Intens:        0.034                 48.324                  0.699
 Raman Active:       YES                    YES                    YES
               X      Y      Z        X      Y      Z        X      Y      Z
 C          0.000  0.000 -0.003   -0.000  0.052 -0.000    0.003  0.000 -0.000
 C         -0.000 -0.000  0.001   -0.114 -0.040  0.000    0.001  0.005 -0.000
 Cl         0.000 -0.000  0.000    0.006  0.007 -0.000   -0.000 -0.000  0.000
 C         -0.000 -0.000  0.000    0.022 -0.079  0.000   -0.001  0.003  0.000
 Cl        -0.000  0.000 -0.000   -0.004  0.006 -0.000    0.000 -0.000  0.000
 C         -0.000  0.000 -0.000   -0.000  0.045 -0.000   -0.002 -0.000 -0.000
 H         -0.000  0.004  0.001   -0.005  0.975 -0.004   -0.002  0.000  0.000
 C         -0.000 -0.001  0.000   -0.021 -0.079  0.000   -0.001 -0.003  0.000
 Cl         0.000  0.000 -0.000    0.004  0.006 -0.000    0.000  0.000 -0.000
 C          0.000 -0.000  0.001    0.114 -0.039  0.000    0.001 -0.005  0.000
 Cl        -0.000  0.000  0.000   -0.006  0.007 -0.000   -0.000  0.000 -0.000
 C          0.000  0.000  0.005    0.000 -0.023  0.002   -0.001 -0.000  0.000
 C         -0.007 -0.000 -0.011   -0.001  0.005 -0.001    0.047  0.001  0.028
 H         -0.149 -0.006 -0.094   -0.004 -0.021 -0.001    0.432  0.015  0.251
 C          0.042 -0.002 -0.026    0.000  0.000  0.000   -0.044  0.001  0.027
 H          0.422 -0.013 -0.242   -0.002 -0.002  0.001   -0.426  0.013  0.243
 C         -0.000  0.004  0.069    0.000 -0.000 -0.000   -0.005  0.000  0.000
 H         -0.001  0.034  0.679    0.000  0.000 -0.007   -0.005  0.000  0.004
 C         -0.042 -0.001 -0.026   -0.000  0.000  0.000   -0.045 -0.002 -0.028
 H         -0.416 -0.011 -0.242    0.002 -0.002  0.002   -0.428 -0.012 -0.248
 C          0.006 -0.000 -0.011    0.001  0.005 -0.001    0.047 -0.001 -0.028
 H          0.144 -0.006 -0.090    0.003 -0.021 -0.001    0.436 -0.016 -0.250
 TransDip  -0.000 -0.001  0.006    0.001 -0.223  0.002    0.027  0.000  0.000

 Mode:                43                     44                     45
 Frequency:      1255.19                1267.04                1313.67
 Force Cnst:      5.9500                10.9411                 4.3372
 Red. Mass:       6.4099                11.5673                 4.2657
 IR Active:          YES                    YES                    YES
 IR Intens:       31.585                  0.018                  0.142
 Raman Active:       YES                    YES                    YES
               X      Y      Z        X      Y      Z        X      Y      Z
 C         -0.199 -0.002 -0.000   -0.002  0.457 -0.002   -0.000 -0.001 -0.038
 C         -0.164  0.087  0.000    0.356 -0.219  0.000   -0.002 -0.001  0.007
 Cl         0.007  0.003 -0.000   -0.000 -0.002  0.000    0.000  0.000 -0.000
 C          0.075 -0.323  0.001   -0.344 -0.157  0.001    0.006  0.003  0.002
 Cl        -0.009  0.025 -0.000    0.000 -0.005 -0.000   -0.000  0.000 -0.000
 C          0.172  0.001 -0.000   -0.001  0.337 -0.001   -0.001 -0.002 -0.001
 H          0.208 -0.001 -0.000   -0.000  0.180 -0.000   -0.001 -0.021  0.007
 C          0.071  0.324 -0.001    0.345 -0.151  0.000   -0.006  0.001  0.002
 Cl        -0.009 -0.025  0.000   -0.000 -0.005  0.000    0.000  0.000 -0.000
 C         -0.163 -0.088  0.000   -0.355 -0.224  0.001    0.003 -0.000  0.007
 Cl         0.007 -0.003  0.000    0.000 -0.002  0.000   -0.000 -0.000 -0.000
 C          0.317  0.001  0.002    0.001 -0.032  0.011   -0.001  0.020  0.357
 C          0.059  0.001  0.009   -0.002  0.010 -0.003   -0.128 -0.007 -0.121
 H         -0.300 -0.014 -0.212   -0.016 -0.054 -0.009   -0.278 -0.010 -0.212
 C         -0.073 -0.004 -0.068    0.001  0.003 -0.002    0.162 -0.007 -0.118
 H         -0.311  0.004  0.057   -0.011 -0.002  0.005   -0.416  0.013  0.205
 C          0.014  0.000  0.000   -0.000 -0.002  0.002   -0.000  0.008  0.157
 H          0.008 -0.000  0.000   -0.000 -0.004 -0.009    0.000 -0.009 -0.160
 C         -0.075  0.004  0.067   -0.002  0.003 -0.002   -0.161 -0.006 -0.118
 H         -0.311 -0.002 -0.058    0.010 -0.002  0.005    0.417  0.011  0.209
 C          0.060 -0.001 -0.010    0.002  0.010 -0.003    0.128 -0.006 -0.120
 H         -0.299  0.015  0.208    0.015 -0.054 -0.008    0.279 -0.013 -0.210
 TransDip   0.180  0.002 -0.001    0.000  0.004 -0.000   -0.001 -0.005  0.011

 Mode:                46                     47                     48
 Frequency:      1350.75                1394.09                1408.74
 Force Cnst:      1.6358                 8.3076                 4.1541
 Red. Mass:       1.5218                 7.2551                 3.5528
 IR Active:          YES                    YES                    YES
 IR Intens:        1.037                 30.288                149.210
 Raman Active:       YES                    YES                    YES
               X      Y      Z        X      Y      Z        X      Y      Z
 C          0.000  0.001 -0.013    0.447  0.007 -0.000   -0.005  0.261 -0.001
 C         -0.001 -0.001  0.001   -0.075  0.210 -0.001   -0.116 -0.145  0.001
 Cl        -0.000  0.000 -0.000    0.002 -0.011  0.000    0.006  0.006 -0.000
 C          0.002  0.000  0.000   -0.195 -0.201  0.001    0.198 -0.026 -0.000
 Cl        -0.000  0.000 -0.000    0.004  0.007 -0.000   -0.008  0.005  0.000
 C          0.000 -0.000 -0.000    0.220  0.003 -0.000   -0.002  0.117 -0.000
 H          0.000 -0.007  0.002    0.254 -0.015 -0.001    0.002 -0.875  0.003
 C         -0.002  0.000  0.000   -0.204  0.198 -0.001   -0.195 -0.032  0.000
 Cl         0.000  0.000 -0.000    0.005 -0.007  0.000    0.007  0.005 -0.000
 C          0.001 -0.001  0.001   -0.069 -0.215  0.001    0.119 -0.140  0.000
 Cl         0.000  0.000 -0.000    0.002  0.011 -0.000   -0.006  0.006 -0.000
 C         -0.000  0.002  0.045   -0.185 -0.002  0.000    0.002 -0.038  0.001
 C          0.115  0.002  0.039   -0.079 -0.003 -0.044    0.001  0.006 -0.001
 H         -0.495 -0.018 -0.316    0.285  0.011  0.172    0.004 -0.030  0.001
 C         -0.037  0.000  0.002    0.023  0.003  0.060   -0.005  0.002  0.002
 H         -0.252  0.006  0.121    0.260 -0.004 -0.065    0.014 -0.003 -0.010
 C          0.000 -0.006 -0.111    0.021 -0.000  0.001   -0.000 -0.001  0.001
 H         -0.001  0.017  0.326    0.030  0.000 -0.001   -0.000 -0.004 -0.017
 C          0.037  0.000  0.002    0.022 -0.003 -0.060    0.005  0.002  0.003
 H          0.253  0.006  0.123    0.262  0.003  0.067   -0.020 -0.003 -0.011
 C         -0.115  0.002  0.039   -0.079  0.003  0.043    0.000  0.006 -0.002
 H          0.496 -0.017 -0.313    0.286 -0.012 -0.170   -0.009 -0.030  0.005
 TransDip  -0.000 -0.005 -0.032    0.176 -0.004 -0.000   -0.000 -0.391  0.002

 Mode:                49                     50                     51
 Frequency:      1472.95                1527.14                1574.09
 Force Cnst:      2.7497                 3.2347                10.2732
 Red. Mass:       2.1511                 2.3541                 7.0371
 IR Active:          YES                    YES                    YES
 IR Intens:        5.984                  7.624                 14.965
 Raman Active:       YES                    YES                    YES
               X      Y      Z        X      Y      Z        X      Y      Z
 C          0.000  0.004  0.022   -0.044 -0.000  0.000    0.000 -0.282  0.001
 C         -0.002 -0.001 -0.002   -0.030 -0.002  0.000   -0.095  0.173 -0.001
 Cl         0.000  0.000  0.000    0.000  0.001 -0.000    0.004  0.001 -0.000
 C          0.002 -0.002 -0.001    0.046  0.016 -0.000   -0.054 -0.266  0.001
 Cl        -0.000  0.000  0.000   -0.001 -0.000  0.000   -0.000  0.002 -0.000
 C          0.000  0.004  0.000   -0.027  0.000  0.000   -0.002  0.493 -0.002
 H          0.000 -0.012 -0.002   -0.031 -0.001  0.000    0.004 -0.671  0.002
 C         -0.002 -0.002 -0.001    0.046 -0.016 -0.000    0.054 -0.265  0.001
 Cl         0.000  0.000  0.000   -0.001  0.000 -0.000    0.000  0.002 -0.000
 C          0.002 -0.001 -0.002   -0.030  0.002 -0.000    0.096  0.175 -0.001
 Cl        -0.000  0.000  0.000    0.000 -0.001  0.000   -0.004  0.001  0.000
 C         -0.000 -0.009 -0.147    0.151  0.000 -0.000    0.000  0.020 -0.001
 C         -0.087  0.003  0.060   -0.069 -0.005 -0.101    0.003 -0.003  0.002
 H          0.090  0.009  0.183    0.413  0.008  0.162   -0.005  0.018 -0.004
 C          0.152 -0.000 -0.004   -0.114  0.006  0.107   -0.000 -0.002 -0.003
 H         -0.338  0.016  0.292    0.440 -0.011 -0.197   -0.001  0.001 -0.003
 C         -0.000 -0.006 -0.116    0.107 -0.000 -0.000    0.000  0.001  0.006
 H         -0.002  0.032  0.644    0.129 -0.000  0.003    0.000  0.003 -0.011
 C         -0.151 -0.000 -0.004   -0.115 -0.005 -0.107    0.000 -0.002 -0.003
 H          0.333  0.014  0.292    0.442  0.010  0.202    0.001  0.001 -0.003
 C          0.087  0.003  0.060   -0.068  0.005  0.101   -0.002 -0.003  0.002
 H         -0.095  0.010  0.184    0.413 -0.008 -0.158    0.005  0.018 -0.004
 TransDip  -0.000 -0.003  0.078    0.088 -0.000  0.001    0.000 -0.124 -0.001

 Mode:                52                     53                     54
 Frequency:      1577.06                1618.70                1642.46
 Force Cnst:     15.9433                 8.4533                 8.9704
 Red. Mass:      10.8800                 5.4758                 5.6438
 IR Active:          YES                    YES                    YES
 IR Intens:        7.233                  1.094                  2.980
 Raman Active:       YES                    YES                    YES
               X      Y      Z        X      Y      Z        X      Y      Z
 C         -0.330 -0.000  0.000   -0.000  0.005  0.020    0.053  0.000 -0.000
 C          0.417 -0.103 -0.000    0.000 -0.002 -0.002   -0.010  0.002 -0.000
 Cl        -0.005  0.001  0.000    0.000  0.000  0.000    0.000  0.000  0.000
 C         -0.402 -0.123  0.001    0.001  0.002 -0.001    0.005  0.002 -0.000
 Cl         0.004  0.002 -0.000   -0.000  0.000  0.000   -0.000  0.000  0.000
 C          0.208 -0.002 -0.000    0.000 -0.003  0.001   -0.003  0.000  0.000
 H          0.235  0.006 -0.001    0.000  0.003 -0.002   -0.003 -0.000  0.000
 C         -0.404  0.122  0.000   -0.001  0.002 -0.001    0.006 -0.002  0.000
 Cl         0.004 -0.002  0.000    0.000  0.000  0.000   -0.000 -0.000 -0.000
 C          0.415  0.106 -0.001    0.000 -0.002 -0.002   -0.010 -0.002  0.000
 Cl        -0.005 -0.002  0.000   -0.000  0.000  0.000    0.000 -0.000 -0.000
 C          0.100  0.000  0.000    0.001 -0.015 -0.274   -0.224 -0.000 -0.000
 C          0.015 -0.001 -0.017    0.102  0.010  0.184    0.293  0.004  0.087
 H          0.069 -0.000  0.008   -0.309 -0.003 -0.043   -0.305 -0.014 -0.265
 C         -0.063  0.002  0.029    0.069 -0.011 -0.212   -0.275  0.004  0.071
 H          0.113 -0.004 -0.069   -0.242 -0.003 -0.059    0.242 -0.013 -0.232
 C          0.041 -0.000 -0.000   -0.001  0.020  0.377    0.141 -0.000  0.000
 H          0.047 -0.000  0.001    0.001 -0.027 -0.524    0.158 -0.000  0.001
 C         -0.063 -0.001 -0.029   -0.068 -0.011 -0.212   -0.274 -0.004 -0.072
 H          0.113  0.004  0.070    0.242 -0.004 -0.058    0.242  0.012  0.234
 C          0.015  0.001  0.017   -0.103  0.010  0.183    0.294 -0.004 -0.086
 H          0.068 -0.000 -0.007    0.309 -0.003 -0.041   -0.306  0.013  0.263
 TransDip  -0.086  0.000 -0.000    0.000 -0.002 -0.033   -0.055 -0.001  0.000

 Mode:                55                     56                     57
 Frequency:      3166.08                3172.17                3179.78
 Force Cnst:      6.4097                 6.4490                 6.5024
 Red. Mass:       1.0853                 1.0877                 1.0915
 IR Active:          YES                    YES                    YES
 IR Intens:        0.992                  0.343                 10.864
 Raman Active:       YES                    YES                    YES
               X      Y      Z        X      Y      Z        X      Y      Z
 C         -0.000  0.000 -0.000   -0.000 -0.000 -0.000    0.000 -0.000  0.000
 C         -0.000  0.000  0.000   -0.000 -0.000  0.000    0.000  0.000 -0.000
 Cl         0.000  0.000  0.000    0.000  0.000 -0.000   -0.000 -0.000  0.000
 C          0.000  0.000 -0.000   -0.000  0.000 -0.000   -0.000 -0.000  0.000
 Cl         0.000 -0.000  0.000    0.000  0.000 -0.000    0.000  0.000  0.000
 C          0.000  0.000  0.000    0.000  0.000 -0.000   -0.000 -0.000  0.000
 H         -0.000 -0.000  0.000   -0.000  0.000  0.000    0.001  0.000 -0.000
 C          0.000 -0.000  0.000    0.000 -0.000 -0.000   -0.000  0.000 -0.000
 Cl         0.000  0.000  0.000   -0.000  0.000 -0.000    0.000  0.000 -0.000
 C         -0.000 -0.000 -0.000   -0.000 -0.000  0.000    0.000 -0.000  0.000
 Cl         0.000 -0.000 -0.000   -0.000  0.000  0.000   -0.000  0.000 -0.000
 C          0.001 -0.000  0.000    0.000  0.000  0.002   -0.003 -0.000 -0.000
 C          0.013 -0.001 -0.024    0.023 -0.002 -0.041   -0.024  0.002  0.042
 H         -0.159  0.015  0.278   -0.272  0.025  0.472    0.276 -0.025 -0.477
 C          0.020  0.002  0.035    0.019  0.002  0.035    0.004  0.000  0.001
 H         -0.237 -0.021 -0.416   -0.229 -0.021 -0.407   -0.023 -0.002 -0.032
 C         -0.046  0.000 -0.000   -0.001 -0.000 -0.002   -0.053  0.000 -0.000
 H          0.545 -0.001  0.001    0.006  0.000  0.002    0.613 -0.001  0.001
 C          0.021 -0.002 -0.037   -0.019  0.002  0.035    0.003  0.000  0.000
 H         -0.253  0.023  0.438    0.229 -0.021 -0.400   -0.011  0.001  0.011
 C          0.013  0.001  0.025   -0.021 -0.002 -0.039   -0.024 -0.002 -0.043
 H         -0.161 -0.015 -0.285    0.254  0.023  0.446    0.275  0.025  0.484
 TransDip   0.032  0.000 -0.002    0.001  0.001  0.019   -0.106  0.000  0.001

 Mode:                58                     59                     60
 Frequency:      3187.25                3195.00                3218.01
 Force Cnst:      6.5529                 6.6062                 6.6665
 Red. Mass:       1.0948                 1.0984                 1.0926
 IR Active:          YES                    YES                    YES
 IR Intens:       19.358                 11.575                  2.375
 Raman Active:       YES                    YES                    YES
               X      Y      Z        X      Y      Z        X      Y      Z
 C          0.000 -0.000 -0.000   -0.000  0.000 -0.000    0.000  0.000 -0.000
 C          0.000 -0.000  0.000   -0.000 -0.000  0.000    0.001 -0.000 -0.000
 Cl         0.000  0.000 -0.000    0.000  0.000 -0.000    0.000 -0.000 -0.000
 C         -0.000 -0.000  0.000    0.000 -0.000 -0.000    0.001  0.003 -0.000
 Cl         0.000  0.000 -0.000   -0.000  0.000 -0.000    0.000 -0.000  0.000
 C         -0.000  0.000 -0.000    0.000  0.000 -0.000   -0.088 -0.000  0.000
 H          0.000  0.000  0.000   -0.002 -0.000  0.000    0.996  0.005 -0.001
 C          0.000  0.000  0.000    0.000  0.000  0.000    0.001 -0.003  0.000
 Cl         0.000  0.000 -0.000   -0.000 -0.000  0.000    0.000  0.000 -0.000
 C          0.000 -0.000  0.000   -0.000  0.000 -0.000    0.001  0.000  0.000
 Cl        -0.000  0.000 -0.000    0.000 -0.000  0.000    0.000  0.000 -0.000
 C         -0.000  0.000  0.003    0.002  0.000  0.000   -0.000 -0.000 -0.000
 C          0.022 -0.002 -0.034    0.015 -0.001 -0.022    0.000 -0.000 -0.000
 H         -0.227  0.020  0.387   -0.148  0.013  0.251   -0.001  0.000  0.001
 C         -0.024 -0.002 -0.040   -0.022 -0.002 -0.041   -0.000 -0.000 -0.000
 H          0.261  0.023  0.455    0.254  0.023  0.450    0.000  0.000  0.001
 C          0.001  0.000  0.004   -0.052  0.000 -0.000   -0.000  0.000 -0.000
 H         -0.010 -0.000 -0.005    0.566 -0.001  0.001    0.001 -0.000  0.000
 C          0.025 -0.002 -0.040   -0.021  0.002  0.039   -0.000  0.000  0.000
 H         -0.268  0.024  0.461    0.242 -0.022 -0.424    0.000 -0.000 -0.001
 C         -0.023 -0.002 -0.036    0.014  0.001  0.022    0.000  0.000  0.000
 H          0.239  0.022  0.414   -0.143 -0.013 -0.245   -0.001 -0.000 -0.001
 TransDip   0.001 -0.007 -0.141   -0.109 -0.000 -0.003    0.049  0.000  0.000

 STANDARD THERMODYNAMIC QUANTITIES AT   298.15 K  AND     1.00 ATM

   This Molecule has  0 Imaginary Frequencies
   Zero point vibrational energy:       88.894 kcal/mol

   Atom    1 Element C  Has Mass   12.00000
   Atom    2 Element C  Has Mass   12.00000
   Atom    3 Element Cl Has Mass   34.96885
   Atom    4 Element C  Has Mass   12.00000
   Atom    5 Element Cl Has Mass   34.96885
   Atom    6 Element C  Has Mass   12.00000
   Atom    7 Element H  Has Mass    1.00783
   Atom    8 Element C  Has Mass   12.00000
   Atom    9 Element Cl Has Mass   34.96885
   Atom   10 Element C  Has Mass   12.00000
   Atom   11 Element Cl Has Mass   34.96885
   Atom   12 Element C  Has Mass   12.00000
   Atom   13 Element C  Has Mass   12.00000
   Atom   14 Element H  Has Mass    1.00783
   Atom   15 Element C  Has Mass   12.00000
   Atom   16 Element H  Has Mass    1.00783
   Atom   17 Element C  Has Mass   12.00000
   Atom   18 Element H  Has Mass    1.00783
   Atom   19 Element C  Has Mass   12.00000
   Atom   20 Element H  Has Mass    1.00783
   Atom   21 Element C  Has Mass   12.00000
   Atom   22 Element H  Has Mass    1.00783
   Molecular Mass:   289.922380 amu
   Principal axes and moments of inertia in amu*Bohr^2:
                             1           2           3
    Eigenvalues --     4212.16260  6020.70451  9603.01193
          X               1.00000     0.00060     0.00005
          Y              -0.00060     1.00000     0.00110
          Z              -0.00004    -0.00110     1.00000
   Rotational Symmetry Number is   1
   The Molecule is an Asymmetric Top
   Translational Enthalpy:        0.889 kcal/mol
   Rotational Enthalpy:           0.889 kcal/mol
   Vibrational Enthalpy:         95.971 kcal/mol
   gas constant (RT):             0.592 kcal/mol
   Translational Entropy:        42.891  cal/mol.K
   Rotational Entropy:           33.853  cal/mol.K
   Vibrational Entropy:          46.248  cal/mol.K

   Total Enthalpy:               98.341 kcal/mol
   Total Entropy:               122.993  cal/mol.K

 ======================================================================

 STANDARD THERMODYNAMIC QUANTITIES FOR ANHARMONIC VIBRATION -- TOSH

   Zero point vibrational energy: ************ kcal/mol

   Vibrational Enthalpy:       Infinity kcal/mol
   Vibrational Entropy:             NaN  cal/mol.K

   Total Enthalpy:             Infinity kcal/mol
   Total Entropy:                   NaN  cal/mol.K

 ======================================================================

 STANDARD THERMODYNAMIC QUANTITIES FOR ANHARMONIC VIBRATION -- VPT2

   Zero point vibrational energy: ************ kcal/mol

   Vibrational Enthalpy:       Infinity kcal/mol
   Vibrational Entropy:             NaN  cal/mol.K

   Total Enthalpy:             Infinity kcal/mol
   Total Entropy:                   NaN  cal/mol.K

 ======================================================================

Archival summary:
1\1\november\FREQ\ProcedureUnspecified\BasisUnspecified\l4126\taweetha\MonJan1313:31:292020MonJan1313:31:292020\0\\#,FREQ,ProcedureUnspecified,BasisUnspecified,\\0,1\Cl\C,1,1.74471\C,2,1.39895,1,120.033\C,3,1.38823,2,120.098,1,179.83,0\H,4,1.08091,3,119.968,2,179.983,0\C,4,1.38829,3,120.102,2,0.0210574,0\C,6,1.39883,4,120.163,3,0.0497644,0\C,7,1.40467,6,120.528,4,-0.106605,0\C,8,1.49518,7,120.817,6,-179.776,0\C,9,1.39729,8,120.348,7,-92.9179,0\H,10,1.0842,9,119.757,8,0.203065,0\C,10,1.39291,9,120.217,8,-179.69,0\H,12,1.08415,10,119.675,9,179.93,0\C,12,1.39375,10,120.183,9,0.0330745,0\H,14,1.08408,12,120.093,10,179.891,0\C,14,1.39363,12,119.77,10,-0.103417,0\H,16,1.08408,14,120.191,12,-179.951,0\C,16,1.3929,14,120.13,12,0.0675717,0\H,18,1.08422,16,120.018,14,-179.964,0\Cl,7,1.74462,6,120.03,4,179.681,0\Cl,3,1.74563,2,121.792,1,-0.0468499,0\Cl,6,1.74582,4,118.068,3,-179.954,0\\\@

 Total job time:  11953.49s(wall), 11952.24s(cpu) 
 Mon Jan 13 13:31:29 2020

        *************************************************************
        *                                                           *
        *  Thank you very much for using Q-Chem.  Have a nice day.  *
        *                                                           *
        *************************************************************
