# Supplementary material for: Quantum Chemical Investigation of Polychlorinated Dibenzodioxins, Dibenzofurans and Biphenyls: Relative Stability and Planarity Analysis
Source: Molecules. 2020 Dec 3;25(23):5697. doi: 10.3390/molecules25235697 (PMC7730433; doi:10.3390/molecules25235697)
Supplement: Supplementary file 1 [file molecules-25-05697-s001.zip › PCB/B3LYP/ClClHClHClClHClH.out]

                  Welcome to Q-Chem
     A Quantum Leap Into The Future Of Chemistry


 Q-Chem 5.2 (devel), Q-Chem, Inc., Pleasanton, CA (2019)

 Yihan Shao,  Zhengting Gan,  E. Epifanovsky,  A. T. B. Gilbert,  M. Wormit,  
 J. Kussmann,  A. W. Lange,  A. Behn,  Jia Deng,  Xintian Feng,  D. Ghosh,  
 M. Goldey,  P. R. Horn,  L. D. Jacobson,  I. Kaliman,  T. Kus,  A. Landau,  
 Jie Liu,  E. I. Proynov,  R. M. Richard,  R. P. Steele,  E. J. Sundstrom,  
 H. L. Woodcock III,  P. M. Zimmerman,  D. Zuev,  B. Albrecht,  E. Alguire,  
 S. A. Baeppler,  D. Barton,  Z. Benda,  Y. A. Bernard,  E. J. Berquist,  
 K. B. Bravaya,  H. Burton,  D. Casanova,  Chun-Min Chang,  Yunqing Chen,  
 A. Chien,  K. D. Closser,  M. P. Coons,  S. Coriani,  S. Dasgupta,  
 A. L. Dempwolff,  M. Diedenhofen,  Hainam Do,  R. G. Edgar,  Po-Tung Fang,  
 S. Faraji,  S. Fatehi,  Qingguo Feng,  K. D. Fenk,  J. Fosso-Tande,  
 J. Gayvert,  Qinghui Ge,  A. Ghysels,  G. Gidofalvi,  J. Gomes,  
 J. Gonthier,  A. Gunina,  D. Hait,  M. W. D. Hanson-Heine,  
 P. H. P. Harbach,  A. W. Hauser,  M. F. Herbst,  J. E. Herr,  
 E. G. Hohenstein,  Z. C. Holden,  Kerwin Hui,  B. C. Huynh,  T.-C. Jagau,  
 Hyunjun Ji,  B. Kaduk,  K. Khistyaev,  Jaehoon Kim,  P. Klunzinger,  K. Koh,  
 D. Kosenkov,  L. Koulias,  T. Kowalczyk,  C. M. Krauter,  A. Kunitsa,  
 Ka Un Lao,  A. Laurent,  K. V. Lawler,  Joonho Lee,  D. Lefrancois,  
 S. Lehtola,  D. S. Levine,  Yi-Pei Li,  You-Sheng Lin,  Fenglai Liu,  
 E. Livshits,  A. Luenser,  P. Manohar,  E. Mansoor,  S. F. Manzer,  
 Shan-Ping Mao,  Yuezhi Mao,  N. Mardirossian,  A. V. Marenich,  
 T. Markovich,  L. A. Martinez-Martinez,  S. A. Maurer,  N. J. Mayhall,  
 S. C. McKenzie,  J.-M. Mewes,  P. Morgante,  A. F. Morrison,  
 J. W. Mullinax,  K. Nanda,  T. S. Nguyen-Beck,  R. Olivares-Amaya,  
 J. A. Parkhill,  Zheng Pei,  T. M. Perrine,  F. Plasser,  P. Pokhilko,  
 S. Prager,  A. Prociuk,  E. Ramos,  D. R. Rehn,  F. Rob,  M. Scheurer,  
 M. Schneider,  N. Sergueev,  S. M. Sharada,  S. Sharma,  D. W. Small,  
 T. Stauch,  T. Stein,  Yu-Chuan Su,  A. J. W. Thom,  A. Tkatchenko,  
 T. Tsuchimochi,  N. M. Tubman,  L. Vogt,  M. L. Vidal,  O. Vydrov,  
 M. A. Watson,  J. Wenzel,  M. de Wergifosse,  T. A. Wesolowski,  A. White,  
 J. Witte,  A. Yamada,  Jun Yang,  K. Yao,  S. Yeganeh,  S. R. Yost,  
 Zhi-Qiang You,  A. Zech,  Igor Ying Zhang,  Xing Zhang,  Yan Zhao,  
 Ying Zhu,  B. R. Brooks,  G. K. L. Chan,  C. J. Cramer,  M. S. Gordon,  
 W. J. Hehre,  A. Klamt,  M. W. Schmidt,  C. D. Sherrill,  D. G. Truhlar,  
 A. Aspuru-Guzik,  R. Baer,  A. T. Bell,  N. A. Besley,  Jeng-Da Chai,  
 A. E. DePrince, III,  R. A. DiStasio Jr.,  A. Dreuw,  B. D. Dunietz,  
 T. R. Furlani,  Chao-Ping Hsu,  Yousung Jung,  Jing Kong,  D. S. Lambrecht,  
 WanZhen Liang,  C. Ochsenfeld,  V. A. Rassolov,  L. V. Slipchenko,  
 J. E. Subotnik,  T. Van Voorhis,  J. M. Herbert,  A. I. Krylov,  
 P. M. W. Gill,  M. Head-Gordon

 Contributors to earlier versions of Q-Chem not listed above: 
 R. D. Adamson,  B. Austin,  J. Baker,  G. J. O. Beran,  K. Brandhorst,  
 S. T. Brown,  E. F. C. Byrd,  A. K. Chakraborty,  C.-L. Cheng,  
 Siu Hung Chien,  D. M. Chipman,  D. L. Crittenden,  H. Dachsel,  
 R. J. Doerksen,  A. D. Dutoi,  L. Fusti-Molnar,  W. A. Goddard III,  
 A. Golubeva-Zadorozhnaya,  S. R. Gwaltney,  G. Hawkins,  A. Heyden,  
 S. Hirata,  G. Kedziora,  F. J. Keil,  C. Kelley,  Jihan Kim,  R. A. King,  
 R. Z. Khaliullin,  P. P. Korambath,  W. Kurlancheek,  A. M. Lee,  M. S. Lee,  
 S. V. Levchenko,  Ching Yeh Lin,  D. Liotard,  R. C. Lochan,  I. Lotan,  
 P. E. Maslen,  N. Nair,  D. P. O'Neill,  D. Neuhauser,  E. Neuscamman,  
 C. M. Oana,  R. Olson,  B. Peters,  R. Peverati,  P. A. Pieniazek,  
 Y. M. Rhee,  J. Ritchie,  M. A. Rohrdanz,  E. Rosta,  N. J. Russ,  
 H. F. Schaefer III,  N. E. Schultz,  N. Shenvi,  A. C. Simmonett,  A. Sodt,  
 D. Stuck,  K. S. Thanthiriwatte,  V. Vanovschi,  Tao Wang,  A. Warshel,  
 C. F. Williams,  Q. Wu,  X. Xu,  W. Zhang

 Please cite Q-Chem as follows:
 Y. Shao et al., Mol. Phys. 113, 184-215 (2015)
 DOI: 10.1080/00268976.2014.952696

 Q-Chem 5.2.1 for Intel X86 EM64T Linux

 Parts of Q-Chem use Armadillo 8.300.2 (Tropical Shenanigans).
 http://arma.sourceforge.net/

 Q-Chem begins on Mon Jan 13 08:21:26 2020  

Host: 
0

     Scratch files written to /scratch/taweetham/qchem13241//
NAlpha2: 178
NElect   178
Mult     1

 Q-Chem warning in module libgen/rem_setup.C, line 2168:

 Setting Thresh to 1e-14


Checking the input file for inconsistencies... 	...done.

--------------------------------------------------------------
User input:
--------------------------------------------------------------
$MOLECULE
0 1
C 
C  1 1.394960
Cl  2 CCl 1 119.528007
C  2 1.386606 1 120.846377 3 178.766605 0
Cl  4 CCl 2 119.698148 1 -179.612229 0
C  4 1.387279 2 120.235871 1 -0.083363 0
H  6 CH 4 120.254637 2 -179.958574 0
C  6 1.387279 4 119.490737 2 0.041992 0
Cl  8 CCl 6 120.064298 4 179.568218 0
C  8 1.386606 6 120.235863 4 0.041336 0
H  10 CH 8 119.614146 6 178.681836 0
C  1 1.488550 2 120.827489 3 1.275929 0
C  12 1.394960 1 120.827496 2 44.635695 0
Cl  13 CCl 12 119.528011 1 1.275194 0
C  13 1.386606 12 120.846392 1 -179.957497 0
Cl  15 CCl 13 119.698155 12 -179.612829 0
C  15 1.387278 13 120.235860 12 -0.083872 0
H  17 CH 15 120.254633 13 -179.958492 0
C  17 1.387279 15 119.490737 13 0.041666 0
Cl  19 CCl 17 120.064293 15 179.568399 0
C  19 1.386606 17 120.235874 15 0.041790 0
H  21 CH 19 119.614152 17 178.681599 0

CH=1.08273
CCl=1.75400
$END

$REM
   JOB_TYPE	OPTIMIZATION
   BASIS	6-311++G**
   METHOD	B3LYP
   SYM_IGNORE	TRUE
   SCF_GUESS_ALWAYS     TRUE
   SYM_IGNORE   TRUE
   S2THRESH     15
   THRESH       15
$END

--------------------------------------------------------------
 ----------------------------------------------------------------
             Standard Nuclear Orientation (Angstroms)
    I     Atom           X                Y                Z
 ----------------------------------------------------------------
    1      C       0.0000000000     0.0000000000     0.0000000000
    2      C       0.0000000000     0.0000000000     1.3949600000
    3      Cl      1.5261815140     0.0000000000     2.2594170471
    4      C      -1.1901880373     0.0256249026     2.1059255403
    5      Cl     -1.1548436435     0.0351778398     3.8595433764
    6      C      -2.4041742747     0.0535064326     1.4351028665
    7      H      -3.3336980403     0.0741960811     1.9899557843
    8      C      -2.4180259722     0.0546630380     0.0478935036
    9      Cl     -3.9445745286     0.0782926128    -0.8155919614
   10      C      -1.2274122092     0.0272853135    -0.6622934626
   11      H      -1.2503451014     0.0068111236    -1.7445869269
   12      C       1.2779219872    -0.0284629571    -0.7628147595
   13      C       2.3095886281    -0.8932703637    -0.3971844912
   14      Cl      2.0841394724    -1.9836059182     0.9581225060
   15      C       3.5004827568    -0.9194878930    -1.1069450245
   16      Cl      4.7739092873    -2.0261183446    -0.6270805489
   17      C       3.6821124948    -0.0819958503    -2.1978886372
   18      H       4.6116429624    -0.1026930066    -2.7527300472
   19      C       2.6636000698     0.7822218600    -2.5724593424
   20      Cl      2.8813918386     1.8556545918    -3.9424319391
   21      C       1.4736782845     0.8090230106    -1.8610916159
   22      H       0.6936781770     1.5025559907    -2.1490431582
 ----------------------------------------------------------------
 Nuclear Repulsion Energy =        2043.92196228 hartrees
 There are       89 alpha and       89 beta electrons
 Requested basis set is 6-311++G(d,p)
 There are 170 shells and 472 basis functions

 Total QAlloc Memory Limit   2000 MB
 Mega-Array Size       188 MB
 MEM_STATIC part       192 MB
 A cutoff of  1.0D-15 yielded  10924 shell pairs
 There are     92159 function pairs (     99041 Cartesian)
 Smallest overlap matrix eigenvalue = 2.51E-07
 Linear dependence detected in AO basis
 Number of orthogonalized atomic orbitals = 466
 Maximum deviation from orthogonality = 3.156E-10

 Scale SEOQF with 1.000000e-01/1.000000e-01/1.000000e-01

 Standard Electronic Orientation quadrupole field applied
 Nucleus-field energy     =    -0.0000000250 hartrees
 Guess from superposition of atomic densities
 Warning:  Energy on first SCF cycle will be non-variational
 SAD guess density has 178.000000 electrons

 -----------------------------------------------------------------------
  General SCF calculation program by
  Eric Jon Sundstrom, Paul Horn, Yuezhi Mao, Dmitri Zuev, Alec White,
  David Stuck, Shaama M.S., Shane Yost, Joonho Lee, David Small,
  Daniel Levine, Susi Lehtola, Hugh Burton, Evgeny Epifanovsky,
  Bang C. Huynh
 -----------------------------------------------------------------------
 Exchange:     0.2000 Hartree-Fock + 0.0800 Slater + 0.7200 B88
 Correlation:  0.1900 VWN1RPA + 0.8100 LYP
 Using SG-1 standard quadrature grid
 A restricted SCF calculation will be
 performed using DIIS
 SCF converges when DIIS error is below 1.0e-08
 ---------------------------------------
  Cycle       Energy         DIIS error
 ---------------------------------------
    1   -3225.5209825429      2.87e-02  
    2   -3220.9471465667      2.18e-03  
    3   -3220.8571518184      2.73e-03  
    4   -3221.0639399849      6.53e-04  
    5   -3221.0753841656      2.67e-04  
    6   -3221.0772162840      9.85e-05  
    7   -3221.0774681219      2.40e-05  
    8   -3221.0774813085      9.48e-06  
    9   -3221.0774835797      3.20e-06  
   10   -3221.0774838488      1.07e-06  
   11   -3221.0774838818      2.75e-07  
   12   -3221.0774838842      9.86e-08  
   13   -3221.0774838845      3.31e-08  
   14   -3221.0774838846      8.88e-09  Convergence criterion met
 ---------------------------------------
 SCF time:   CPU 728.39s  wall 728.00s 
 SCF   energy in the final basis set =    -3221.0774838846
 Total energy in the final basis set =    -3221.0774838846

 --------------------------------------------------------------

                    Orbital Energies (a.u.)
 --------------------------------------------------------------

 Alpha MOs
 -- Occupied --
********-101.5779-101.5763-101.5763-101.5650-101.5649 -10.2750 -10.2750
-10.2710 -10.2710 -10.2704 -10.2703 -10.2393 -10.2390 -10.2232 -10.2232
-10.2207 -10.2207  -9.4924  -9.4923  -9.4908  -9.4907  -9.4821  -9.4821
 -7.2572  -7.2571  -7.2558  -7.2555  -7.2471  -7.2470  -7.2468  -7.2467
 -7.2466  -7.2466  -7.2456  -7.2455  -7.2450  -7.2449  -7.2368  -7.2367
 -7.2361  -7.2359  -0.9626  -0.9428  -0.9137  -0.9037  -0.8920  -0.8661
 -0.8637  -0.8392  -0.8044  -0.7690  -0.7582  -0.7445  -0.6864  -0.6412
 -0.6303  -0.6152  -0.5550  -0.5486  -0.5360  -0.5222  -0.5039  -0.4798
 -0.4716  -0.4707  -0.4654  -0.4572  -0.4549  -0.4295  -0.4234  -0.4179
 -0.4114  -0.4070  -0.3928  -0.3822  -0.3735  -0.3530  -0.3473  -0.3420
 -0.3412  -0.3371  -0.3312  -0.3249  -0.3015  -0.2852  -0.2775  -0.2738
 -0.2468
 -- Virtual --
 -0.0806  -0.0569  -0.0535  -0.0372  -0.0338  -0.0309  -0.0129  -0.0035
 -0.0017   0.0029   0.0096   0.0196   0.0201   0.0226   0.0305   0.0410
  0.0455   0.0472   0.0517   0.0529   0.0642   0.0658   0.0744   0.0755
  0.0798   0.0826   0.0880   0.0885   0.0948   0.0966   0.0981   0.0986
  0.1033   0.1093   0.1101   0.1134   0.1143   0.1189   0.1220   0.1237
  0.1264   0.1335   0.1352   0.1388   0.1391   0.1410   0.1441   0.1447
  0.1517   0.1538   0.1563   0.1581   0.1653   0.1684   0.1731   0.1830
  0.1881   0.1907   0.1981   0.1985   0.2039   0.2072   0.2126   0.2144
  0.2193   0.2258   0.2331   0.2342   0.2365   0.2377   0.2412   0.2478
  0.2512   0.2553   0.2591   0.2630   0.2633   0.2643   0.2742   0.2755
  0.2771   0.2805   0.2866   0.2897   0.2938   0.3012   0.3088   0.3163
  0.3172   0.3217   0.3239   0.3266   0.3402   0.3467   0.3479   0.4016
  0.4074   0.4171   0.4281   0.4348   0.4369   0.4405   0.4461   0.4515
  0.4526   0.4535   0.4553   0.4662   0.4779   0.4837   0.4953   0.4981
  0.5026   0.5032   0.5130   0.5269   0.5300   0.5359   0.5422   0.5506
  0.5542   0.5748   0.5785   0.5803   0.5833   0.5909   0.6005   0.6010
  0.6025   0.6073   0.6143   0.6243   0.6329   0.6370   0.6497   0.6622
  0.6803   0.6821   0.6832   0.6917   0.6952   0.7068   0.7086   0.7247
  0.7257   0.7357   0.7480   0.7744   0.7934   0.8021   0.8123   0.8201
  0.8232   0.8317   0.8365   0.8394   0.8416   0.8470   0.8478   0.8519
  0.8550   0.8553   0.8581   0.8683   0.8702   0.8760   0.8783   0.8805
  0.8864   0.8948   0.9000   0.9118   0.9215   0.9243   0.9317   0.9393
  0.9417   0.9438   0.9458   0.9607   0.9618   0.9672   0.9718   0.9824
  0.9896   0.9994   1.0030   1.0166   1.0281   1.0446   1.0525   1.0741
  1.0777   1.0948   1.1041   1.1403   1.1508   1.1768   1.1978   1.2038
  1.2065   1.2090   1.2309   1.2343   1.2382   1.2595   1.2632   1.2703
  1.2837   1.2848   1.3221   1.3398   1.3458   1.3508   1.3761   1.3949
  1.4328   1.4422   1.4750   1.5096   1.5157   1.5353   1.5602   1.5653
  1.5758   1.5853   1.5946   1.6135   1.6338   1.6427   1.6487   1.6936
  1.7194   1.7379   1.7714   1.7733   1.8123   1.8196   1.8357   1.8658
  1.8761   1.8862   1.8864   1.9090   1.9112   1.9223   1.9498   1.9545
  1.9591   1.9657   2.0002   2.0465   2.0575   2.0683   2.0715   2.0921
  2.1414   2.1808   2.1840   2.2006   2.2167   2.2544   2.2562   2.2634
  2.2723   2.2747   2.2965   2.3034   2.3098   2.3302   2.3392   2.3531
  2.3854   2.3941   2.4192   2.4281   2.4669   2.4691   2.5155   2.5301
  2.5323   2.5411   2.5417   2.5577   2.5646   2.5903   2.5995   2.6212
  2.6473   2.6520   2.6854   2.6964   2.7211   2.7334   2.7368   2.7375
  2.7613   2.7721   2.7783   2.7818   2.8185   2.8342   2.8392   2.9006
  2.9090   2.9453   2.9607   3.0582   3.0678   3.0767   3.0978   3.1368
  3.1552   3.1635   3.1937   3.2184   3.2661   3.2677   3.3299   3.3610
  3.4333   3.4405   3.5666   3.6147   3.6869   3.7175   3.7912   3.8140
  3.9401   3.9705   4.0801   4.1037   4.4065   4.8023   4.8257   9.7510
  9.7638   9.7782   9.7804   9.8365   9.8633  23.3450  23.5020  23.8256
 23.8390  23.8900  23.9113  23.9741  24.0061  24.0333  24.0534  24.1027
 24.1272  25.7087  25.8141  25.8211  25.8318  25.8415  26.0620  26.1019
 26.1125  26.1714  26.2098  26.3035  26.4977  26.5926  26.6029  26.6221
 26.6466  26.8473  26.9523 215.7429 215.7550 215.7722 215.7748 215.8383
215.8840
 --------------------------------------------------------------

          Ground-State Mulliken Net Atomic Charges

     Atom                 Charge (a.u.)
  ----------------------------------------
      1 C                    -0.556102
      2 C                    -0.795970
      3 Cl                    0.640792
      4 C                     0.243583
      5 Cl                    0.470698
      6 C                    -1.050047
      7 H                     0.212037
      8 C                     0.631353
      9 Cl                    0.481630
     10 C                    -0.471713
     11 H                     0.208693
     12 C                    -0.576480
     13 C                    -0.807349
     14 Cl                    0.638662
     15 C                     0.252687
     16 Cl                    0.471605
     17 C                    -1.053555
     18 H                     0.212078
     19 C                     0.628377
     20 Cl                    0.482280
     21 C                    -0.472180
     22 H                     0.208922
  ----------------------------------------
  Sum of atomic charges =     0.000000

 -----------------------------------------------------------------
                    Cartesian Multipole Moments
 -----------------------------------------------------------------
    Charge (ESU x 10^10)
                 0.0000
    Dipole Moment (Debye)
         X      -0.6204      Y       0.5202      Z      -1.0583
       Tot       1.3325
    Quadrupole Moments (Debye-Ang)
        XX    -143.5958     XY       0.6175     YY    -148.7511
        XZ      -3.1633     YZ      -0.8632     ZZ    -145.6097
    Octopole Moments (Debye-Ang^2)
       XXX    -349.2096    XXY      26.7037    XYY    -127.5023
       YYY      81.1171    XXZ       6.8001    XYZ       0.7933
       YYZ       9.3800    XZZ    -121.8122    YZZ      19.4065
       ZZZ      23.1594
    Hexadecapole Moments (Debye-Ang^3)
      XXXX   -6184.5643   XXXY     367.3942   XXYY   -1272.9113
      XYYY     379.5493   YYYY   -1157.3354   XXXZ     813.1028
      XXYZ     115.2184   XYYZ     315.4820   YYYZ     319.0268
      XXZZ   -1646.1284   XYZZ     109.4131   YYZZ    -845.4916
      XZZZ     905.1679   YZZZ     320.4959   ZZZZ   -3929.8532
 -----------------------------------------------------------------
 Calculating analytic gradient of the SCF energy
 Gradient of SCF Energy
            1           2           3           4           5           6
    1  -0.0057915  -0.0163524   0.0293910   0.0030089   0.0059225   0.0091767
    2  -0.0003992  -0.0043418  -0.0741195   0.0002026   0.0000369  -0.0000934
    3   0.0050432  -0.0105106  -0.0441768  -0.0078132   0.0040575  -0.0048746
            7           8           9          10          11          12
    1  -0.0012237  -0.0041166  -0.0010689   0.0019689   0.0000437   0.0070165
    2   0.0000744  -0.0000272   0.0000205  -0.0006850   0.0001617  -0.0009997
    3  -0.0004313   0.0005422  -0.0015782   0.0086069   0.0000014  -0.0026373
           13          14          15          16          17          18
    1   0.0030040  -0.0222225  -0.0075496  -0.0004140  -0.0088455   0.0002973
    2   0.0156350   0.0679745   0.0036798  -0.0046565  -0.0000376   0.0006884
    3  -0.0122068   0.0563208  -0.0000886   0.0053429   0.0054650  -0.0010423
           19          20          21          22
    1   0.0028364  -0.0004239   0.0054931  -0.0001502
    2   0.0011440   0.0012432  -0.0055579   0.0000569
    3  -0.0029071  -0.0012022   0.0043810  -0.0002920
 Max gradient component =       7.412E-02
 RMS gradient           =       1.659E-02
 Gradient time:  CPU 274.54 s  wall 274.55 s
 Geometry Optimization Parameters
   NAtoms,    NIC,     NZ,  NCons,   NDum,   NFix, NCnnct, MaxDiis
       22     163      22       0       0       0       0       0


** GEOMETRY OPTIMIZATION IN DELOCALIZED INTERNAL COORDINATES **
   Searching for a Minimum

   Optimization Cycle:   1

                       Coordinates (Angstroms)
     ATOM                X               Y               Z
      1  C         0.0000000000    0.0000000000    0.0000000000
      2  C         0.0000000000    0.0000000000    1.3949600000
      3  Cl        1.5261815140    0.0000000000    2.2594170471
      4  C        -1.1901880373    0.0256249026    2.1059255403
      5  Cl       -1.1548436435    0.0351778398    3.8595433764
      6  C        -2.4041742747    0.0535064326    1.4351028665
      7  H        -3.3336980403    0.0741960811    1.9899557843
      8  C        -2.4180259722    0.0546630380    0.0478935036
      9  Cl       -3.9445745286    0.0782926128   -0.8155919614
     10  C        -1.2274122092    0.0272853135   -0.6622934626
     11  H        -1.2503451014    0.0068111236   -1.7445869269
     12  C         1.2779219872   -0.0284629571   -0.7628147595
     13  C         2.3095886281   -0.8932703637   -0.3971844912
     14  Cl        2.0841394724   -1.9836059182    0.9581225060
     15  C         3.5004827568   -0.9194878930   -1.1069450245
     16  Cl        4.7739092873   -2.0261183446   -0.6270805489
     17  C         3.6821124948   -0.0819958503   -2.1978886372
     18  H         4.6116429624   -0.1026930066   -2.7527300472
     19  C         2.6636000698    0.7822218600   -2.5724593424
     20  Cl        2.8813918386    1.8556545918   -3.9424319391
     21  C         1.4736782845    0.8090230106   -1.8610916159
     22  H         0.6936781770    1.5025559907   -2.1490431582
   Point Group: c1    Number of degrees of freedom:    60


   Energy is  -3221.077483885


 Attempting to generate delocalized internal coordinates
 Initial Hessian constructed with Jon Baker's OPTIMIZE code

 60 Hessian modes will be used to form the next step
  Hessian Eigenvalues:
     0.016296    0.017712    0.019512    0.020643    0.020929    0.022947
     0.023584    0.023586    0.023833    0.023845    0.024090    0.024090
     0.024114    0.024114    0.024135    0.024135    0.024143    0.024143
     0.064533    0.103820    0.159965    0.159965    0.160000    0.160000
     0.215818    0.231369    0.234939    0.234950    0.235099    0.236062
     0.249973    0.249981    0.249991    0.249991    0.249992    0.249992
     0.250000    0.289273    0.292809    0.301033    0.301033    0.301033
     0.301033    0.328569    0.356665    0.356665    0.356665    0.356665
     0.412936    0.417116    0.431400    0.431884    0.461426    0.462691
     0.471071    0.471188    0.478202    0.478203    0.479142    0.479142

 Minimum search - taking simple RFO step
 Searching for Lamda that Minimizes Along All modes
 Value Taken    Lamda =  -0.05689810
 Calculated Step too Large.  Step scaled by  0.510521
 Step Taken.  Stepsize is  0.300000

                             Maximum     Tolerance    Cnvgd?
         Gradient           0.073207      0.000300      NO
         Displacement       0.232505      0.001200      NO
         Energy change     *********      0.000001      NO


 New Cartesian Coordinates Obtained by Inverse Iteration

 Displacement from previous Coordinates is:  0.494888
 ----------------------------------------------------------------
             Standard Nuclear Orientation (Angstroms)
    I     Atom           X                Y                Z
 ----------------------------------------------------------------
    1      C       0.0190937233    -0.0066832147     0.0327983965
    2      C      -0.0067856019     0.0189916109     1.4349206607
    3      Cl      1.4965134656     0.0393961782     2.3252162588
    4      C      -1.2198192588     0.0526644765     2.1210223654
    5      Cl     -1.2510772881     0.0887613222     3.8712231198
    6      C      -2.4202376531     0.0709746890     1.4249515336
    7      H      -3.3600740874     0.0991333736     1.9607162499
    8      C      -2.4008012533     0.0553906967     0.0373969239
    9      Cl     -3.9104134499     0.0695504996    -0.8530260209
   10      C      -1.1982935710     0.0167845738    -0.6524119538
   11      H      -1.2028781431    -0.0194033681    -1.7345273097
   12      C       1.2942421604    -0.0504200645    -0.7358658878
   13      C       2.3362497205    -0.9283609333    -0.4033909475
   14      Cl      2.1345941126    -2.0402484281     0.9290418184
   15      C       3.5187057176    -0.9370777048    -1.1416194143
   16      Cl      4.8173829592    -2.0362607709    -0.7282273368
   17      C       3.6774269871    -0.0824687427    -2.2235258045
   18      H       4.5958505563    -0.0931815381    -2.7958803200
   19      C       2.6459216314     0.7818728105    -2.5631584772
   20      Cl      2.8367699887     1.8725805364    -3.9218722581
   21      C       1.4686651714     0.7999062308    -1.8304593514
   22      H       0.6840297779     1.4974762305    -2.0945435359
 ----------------------------------------------------------------
 Nuclear Repulsion Energy =        2032.67956916 hartrees
 There are       89 alpha and       89 beta electrons
 Applying Cartesian multipole field
    Component          Value
    ---------          -----
     (2,0,0)        1.00000E-11
     (0,2,0)        2.00000E-11
     (0,0,2)       -3.00000E-11
 Nucleus-field energy     =    -0.0000000252 hartrees
 Requested basis set is 6-311++G(d,p)
 There are 170 shells and 472 basis functions
 A cutoff of  1.0D-15 yielded  10907 shell pairs
 There are     91994 function pairs (     98864 Cartesian)
 Smallest overlap matrix eigenvalue = 2.60E-07
 Linear dependence detected in AO basis
 Number of orthogonalized atomic orbitals = 466
 Maximum deviation from orthogonality = 3.078E-10
 Guess from superposition of atomic densities
 Warning:  Energy on first SCF cycle will be non-variational
 SAD guess density has 178.000000 electrons

 -----------------------------------------------------------------------
  General SCF calculation program by
  Eric Jon Sundstrom, Paul Horn, Yuezhi Mao, Dmitri Zuev, Alec White,
  David Stuck, Shaama M.S., Shane Yost, Joonho Lee, David Small,
  Daniel Levine, Susi Lehtola, Hugh Burton, Evgeny Epifanovsky,
  Bang C. Huynh
 -----------------------------------------------------------------------
 Exchange:     0.2000 Hartree-Fock + 0.0800 Slater + 0.7200 B88
 Correlation:  0.1900 VWN1RPA + 0.8100 LYP
 Using SG-1 standard quadrature grid
 A restricted SCF calculation will be
 performed using DIIS
 SCF converges when DIIS error is below 1.0e-08
 ---------------------------------------
  Cycle       Energy         DIIS error
 ---------------------------------------
    1   -3225.4524002696      2.85e-02  
    2   -3220.9717779006      2.17e-03  
    3   -3220.8824710090      2.72e-03  
    4   -3221.0872760264      6.52e-04  
    5   -3221.0986046860      2.71e-04  
    6   -3221.1005020381      9.59e-05  
    7   -3221.1007396915      2.24e-05  
    8   -3221.1007507109      9.28e-06  
    9   -3221.1007528971      3.00e-06  
   10   -3221.1007531325      1.07e-06  
   11   -3221.1007531655      2.43e-07  
   12   -3221.1007531673      9.14e-08  
   13   -3221.1007531676      3.24e-08  
   14   -3221.1007531676      8.20e-09  Convergence criterion met
 ---------------------------------------
 SCF time:   CPU 717.52s  wall 718.00s 
 SCF   energy in the final basis set =    -3221.1007531676
 Total energy in the final basis set =    -3221.1007531676

 --------------------------------------------------------------

                    Orbital Energies (a.u.)
 --------------------------------------------------------------

 Alpha MOs
 -- Occupied --
********-101.5773-101.5768-101.5768-101.5673-101.5673 -10.2756 -10.2755
-10.2728 -10.2728 -10.2701 -10.2700 -10.2404 -10.2401 -10.2230 -10.2230
-10.2205 -10.2205  -9.4919  -9.4918  -9.4913  -9.4912  -9.4838  -9.4838
 -7.2567  -7.2566  -7.2563  -7.2560  -7.2485  -7.2485  -7.2467  -7.2466
 -7.2464  -7.2462  -7.2461  -7.2460  -7.2455  -7.2454  -7.2385  -7.2384
 -7.2378  -7.2377  -0.9592  -0.9425  -0.9113  -0.9042  -0.8918  -0.8680
 -0.8634  -0.8395  -0.8039  -0.7683  -0.7554  -0.7439  -0.6854  -0.6404
 -0.6298  -0.6146  -0.5535  -0.5473  -0.5358  -0.5220  -0.5046  -0.4801
 -0.4718  -0.4690  -0.4650  -0.4557  -0.4519  -0.4304  -0.4218  -0.4159
 -0.4108  -0.4054  -0.3930  -0.3807  -0.3733  -0.3520  -0.3478  -0.3416
 -0.3409  -0.3359  -0.3320  -0.3271  -0.3010  -0.2929  -0.2770  -0.2717
 -0.2556
 -- Virtual --
 -0.0808  -0.0574  -0.0538  -0.0356  -0.0348  -0.0286  -0.0127  -0.0024
 -0.0013   0.0035   0.0100   0.0191   0.0198   0.0234   0.0306   0.0409
  0.0461   0.0473   0.0505   0.0531   0.0641   0.0667   0.0736   0.0751
  0.0803   0.0827   0.0876   0.0887   0.0950   0.0961   0.0976   0.0990
  0.1027   0.1090   0.1102   0.1135   0.1141   0.1191   0.1218   0.1244
  0.1271   0.1334   0.1337   0.1382   0.1388   0.1413   0.1441   0.1444
  0.1505   0.1527   0.1555   0.1576   0.1657   0.1688   0.1725   0.1813
  0.1850   0.1911   0.1979   0.1980   0.2035   0.2073   0.2122   0.2145
  0.2190   0.2250   0.2328   0.2351   0.2357   0.2376   0.2407   0.2466
  0.2504   0.2525   0.2602   0.2604   0.2626   0.2634   0.2747   0.2753
  0.2763   0.2794   0.2841   0.2898   0.2939   0.2989   0.3086   0.3156
  0.3161   0.3214   0.3237   0.3266   0.3403   0.3464   0.3472   0.4013
  0.4071   0.4166   0.4314   0.4349   0.4357   0.4400   0.4460   0.4507
  0.4527   0.4538   0.4538   0.4657   0.4756   0.4831   0.4944   0.4985
  0.5046   0.5055   0.5125   0.5280   0.5299   0.5334   0.5419   0.5499
  0.5532   0.5699   0.5798   0.5808   0.5832   0.5948   0.5958   0.6005
  0.6010   0.6067   0.6141   0.6255   0.6318   0.6392   0.6469   0.6618
  0.6786   0.6802   0.6834   0.6924   0.6945   0.7068   0.7075   0.7236
  0.7262   0.7354   0.7506   0.7947   0.7991   0.8076   0.8123   0.8198
  0.8232   0.8324   0.8372   0.8391   0.8405   0.8439   0.8466   0.8498
  0.8521   0.8550   0.8581   0.8691   0.8707   0.8746   0.8753   0.8805
  0.8886   0.8922   0.9042   0.9124   0.9209   0.9238   0.9300   0.9360
  0.9414   0.9463   0.9470   0.9612   0.9642   0.9680   0.9683   0.9845
  0.9845   0.9931   0.9972   1.0172   1.0232   1.0393   1.0508   1.0671
  1.0783   1.0925   1.0930   1.1365   1.1441   1.1755   1.1962   1.2039
  1.2066   1.2110   1.2283   1.2326   1.2376   1.2528   1.2591   1.2705
  1.2841   1.2879   1.3200   1.3358   1.3387   1.3488   1.3706   1.3869
  1.4301   1.4426   1.4778   1.5067   1.5119   1.5320   1.5600   1.5618
  1.5775   1.5830   1.5931   1.6111   1.6309   1.6426   1.6494   1.6981
  1.7183   1.7373   1.7672   1.7697   1.8091   1.8135   1.8357   1.8655
  1.8735   1.8810   1.8843   1.9038   1.9111   1.9217   1.9473   1.9532
  1.9579   1.9679   2.0014   2.0450   2.0557   2.0675   2.0702   2.0912
  2.1363   2.1767   2.1858   2.2082   2.2311   2.2536   2.2579   2.2654
  2.2706   2.2745   2.2977   2.3008   2.3118   2.3265   2.3381   2.3457
  2.3758   2.3907   2.4232   2.4247   2.4492   2.4706   2.5022   2.5273
  2.5336   2.5382   2.5410   2.5547   2.5618   2.5890   2.5982   2.6196
  2.6448   2.6509   2.6814   2.6895   2.7165   2.7311   2.7331   2.7364
  2.7587   2.7704   2.7769   2.7791   2.8146   2.8311   2.8447   2.8988
  2.9060   2.9375   2.9594   3.0561   3.0622   3.0733   3.0977   3.1297
  3.1513   3.1585   3.1892   3.2121   3.2611   3.2651   3.3254   3.3570
  3.4312   3.4346   3.5604   3.6123   3.6824   3.7153   3.7876   3.8092
  3.9373   3.9655   4.0841   4.1018   4.4024   4.7993   4.8205   9.7465
  9.7639   9.7790   9.7797   9.8141   9.8640  23.3490  23.5020  23.8210
 23.8349  23.8804  23.8966  23.9517  23.9896  24.0299  24.0487  24.0984
 24.1190  25.7784  25.8153  25.8219  25.8274  25.8563  26.0518  26.1065
 26.1079  26.1569  26.2142  26.3171  26.3569  26.5900  26.5953  26.6059
 26.6422  26.8055  26.9353 215.7380 215.7548 215.7730 215.7737 215.8135
215.8807
 --------------------------------------------------------------

          Ground-State Mulliken Net Atomic Charges

     Atom                 Charge (a.u.)
  ----------------------------------------
      1 C                    -0.488472
      2 C                    -0.774267
      3 Cl                    0.634379
      4 C                     0.260382
      5 Cl                    0.466650
      6 C                    -1.074948
      7 H                     0.212999
      8 C                     0.617765
      9 Cl                    0.475883
     10 C                    -0.526349
     11 H                     0.210218
     12 C                    -0.511626
     13 C                    -0.786730
     14 Cl                    0.633298
     15 C                     0.273880
     16 Cl                    0.467146
     17 C                    -1.079047
     18 H                     0.212966
     19 C                     0.614162
     20 Cl                    0.476869
     21 C                    -0.525466
     22 H                     0.210308
  ----------------------------------------
  Sum of atomic charges =     0.000000

 -----------------------------------------------------------------
                    Cartesian Multipole Moments
 -----------------------------------------------------------------
    Charge (ESU x 10^10)
                -0.0000
    Dipole Moment (Debye)
         X      -0.6057      Y       0.5080      Z      -1.0334
       Tot       1.3011
    Quadrupole Moments (Debye-Ang)
        XX    -143.6143     XY       0.5899     YY    -148.5549
        XZ      -3.3831     YZ      -0.5449     ZZ    -145.7613
    Octopole Moments (Debye-Ang^2)
       XXX    -348.7092    XXY      26.6040    XYY    -126.8200
       YYY      79.5378    XXZ       6.8774    XYZ       1.2576
       YYZ      10.0376    XZZ    -121.3655    YZZ      19.5866
       ZZZ      24.6491
    Hexadecapole Moments (Debye-Ang^3)
      XXXX   -6204.1691   XXXY     385.4145   XXYY   -1280.3342
      XYYY     396.8353   YYYY   -1182.2023   XXXZ     831.6016
      XXYZ     109.8099   XYYZ     323.2937   YYYZ     295.5405
      XXZZ   -1653.5659   XYZZ     116.9380   YYZZ    -856.3349
      XZZZ     925.2609   YZZZ     301.2295   ZZZZ   -3961.5868
 -----------------------------------------------------------------
 Calculating analytic gradient of the SCF energy
 Gradient of SCF Energy
            1           2           3           4           5           6
    1  -0.0028878  -0.0102289   0.0194220   0.0003175   0.0028490   0.0063724
    2   0.0011192  -0.0025620  -0.0471493  -0.0001246   0.0000867  -0.0002166
    3   0.0008717  -0.0052460  -0.0285956  -0.0036998   0.0029535  -0.0022166
            7           8           9          10          11          12
    1  -0.0008317  -0.0028871  -0.0002569   0.0013224   0.0001077   0.0018830
    2   0.0000822   0.0000004  -0.0000472   0.0000838   0.0002702  -0.0004198
    3  -0.0002911   0.0000264  -0.0007635   0.0056539  -0.0002439  -0.0024948
           13          14          15          16          17          18
    1   0.0027429  -0.0148700  -0.0030433   0.0005930  -0.0051880   0.0002472
    2   0.0088952   0.0432934   0.0022783  -0.0029282  -0.0007613   0.0004498
    3  -0.0075371   0.0362164  -0.0006877   0.0027732   0.0042592  -0.0007499
           19          20          21          22
    1   0.0016248  -0.0003666   0.0034307  -0.0003523
    2   0.0010496   0.0005807  -0.0040136   0.0000331
    3  -0.0021336  -0.0003464   0.0025659  -0.0003140
 Max gradient component =       4.715E-02
 RMS gradient           =       1.057E-02
 Gradient time:  CPU 261.21 s  wall 261.22 s
 Geometry Optimization Parameters
   NAtoms,    NIC,     NZ,  NCons,   NDum,   NFix, NCnnct, MaxDiis
       22     163      22       0       0       0       0       0

 Cartesian Hessian Update
 Hessian updated using BFGS update


** GEOMETRY OPTIMIZATION IN DELOCALIZED INTERNAL COORDINATES **
   Searching for a Minimum

   Optimization Cycle:   2

                       Coordinates (Angstroms)
     ATOM                X               Y               Z
      1  C         0.0190937233   -0.0066832147    0.0327983965
      2  C        -0.0067856019    0.0189916109    1.4349206607
      3  Cl        1.4965134656    0.0393961782    2.3252162588
      4  C        -1.2198192588    0.0526644765    2.1210223654
      5  Cl       -1.2510772881    0.0887613222    3.8712231198
      6  C        -2.4202376531    0.0709746890    1.4249515336
      7  H        -3.3600740874    0.0991333736    1.9607162499
      8  C        -2.4008012533    0.0553906967    0.0373969239
      9  Cl       -3.9104134499    0.0695504996   -0.8530260209
     10  C        -1.1982935710    0.0167845738   -0.6524119538
     11  H        -1.2028781431   -0.0194033681   -1.7345273097
     12  C         1.2942421604   -0.0504200645   -0.7358658878
     13  C         2.3362497205   -0.9283609333   -0.4033909475
     14  Cl        2.1345941126   -2.0402484281    0.9290418184
     15  C         3.5187057176   -0.9370777048   -1.1416194143
     16  Cl        4.8173829592   -2.0362607709   -0.7282273368
     17  C         3.6774269871   -0.0824687427   -2.2235258045
     18  H         4.5958505563   -0.0931815381   -2.7958803200
     19  C         2.6459216314    0.7818728105   -2.5631584772
     20  Cl        2.8367699887    1.8725805364   -3.9218722581
     21  C         1.4686651714    0.7999062308   -1.8304593514
     22  H         0.6840297779    1.4974762305   -2.0945435359
   Point Group: c1    Number of degrees of freedom:    60


   Energy is  -3221.100753168

 Hessian updated using BFGS update

 56 Hessian modes will be used to form the next step
  Hessian Eigenvalues:
     0.016281    0.017712    0.019559    0.020718    0.020929    0.022947
     0.023583    0.023586    0.023833    0.023845    0.024090    0.024090
     0.024114    0.024114    0.024135    0.024135    0.024143    0.024144
     0.064846    0.112333    0.159964    0.159967    0.159986    0.160000
     0.218408    0.231368    0.234584    0.234950    0.235099    0.236306
     0.249093    0.249981    0.249991    0.249991    0.249992    0.250000
     0.252697    0.289273    0.292545    0.300704    0.301163    0.328480
     0.356646    0.356677    0.412936    0.419431    0.431400    0.433140
     0.461426    0.463129    0.470412    0.471071    0.478203    0.478407
     0.479141    0.481703

 Minimum search - taking simple RFO step
 Searching for Lamda that Minimizes Along All modes
 Value Taken    Lamda =  -0.02574401
 Calculated Step too Large.  Step scaled by  0.691204
 Step Taken.  Stepsize is  0.300000

                             Maximum     Tolerance    Cnvgd?
         Gradient           0.046874      0.000300      NO
         Displacement       0.234900      0.001200      NO
         Energy change     -0.023269      0.000001      NO


 New Cartesian Coordinates Obtained by Inverse Iteration

 Displacement from previous Coordinates is:  0.439779
 ----------------------------------------------------------------
             Standard Nuclear Orientation (Angstroms)
    I     Atom           X                Y                Z
 ----------------------------------------------------------------
    1      C       0.0342086355    -0.0139397494     0.0570335509
    2      C      -0.0066939324     0.0435305935     1.4609792714
    3      Cl      1.4754817251     0.0944867974     2.3708439550
    4      C      -1.2353348804     0.0854494788     2.1259319655
    5      Cl     -1.3092949821     0.1586247188     3.8695902469
    6      C      -2.4290448421     0.0844000180     1.4145349426
    7      H      -3.3744192334     0.1192927267     1.9385888209
    8      C      -2.3865174113     0.0404166583     0.0279397629
    9      Cl     -3.8855572099     0.0312114380    -0.8799294343
   10      C      -1.1759352152    -0.0084726925    -0.6469797155
   11      H      -1.1674425441    -0.0694776485    -1.7274183314
   12      C       1.3064874763    -0.0658979836    -0.7140386591
   13      C       2.3469641471    -0.9613826999    -0.4114283469
   14      Cl      2.1592160442    -2.0989554615     0.8912254364
   15      C       3.5197483347    -0.9569923621    -1.1719394164
   16      Cl      4.8235076195    -2.0631834455    -0.8151009752
   17      C       3.6700640636    -0.0818859688    -2.2411146056
   18      H       4.5801997248    -0.0881465273    -2.8251388374
   19      C       2.6364122615     0.7930675928    -2.5459242777
   20      Cl      2.8167124946     1.9067984268    -3.8871081629
   21      C       1.4692570744     0.8058687754    -1.7969978032
   22      H       0.6870463150     1.5145657784    -2.0347706775
 ----------------------------------------------------------------
 Nuclear Repulsion Energy =        2025.61524323 hartrees
 There are       89 alpha and       89 beta electrons
 Applying Cartesian multipole field
    Component          Value
    ---------          -----
     (2,0,0)        1.00000E-11
     (0,2,0)        2.00000E-11
     (0,0,2)       -3.00000E-11
 Nucleus-field energy     =    -0.0000000246 hartrees
 Requested basis set is 6-311++G(d,p)
 There are 170 shells and 472 basis functions
 A cutoff of  1.0D-15 yielded  10903 shell pairs
 There are     91864 function pairs (     98694 Cartesian)
 Smallest overlap matrix eigenvalue = 2.61E-07
 Linear dependence detected in AO basis
 Number of orthogonalized atomic orbitals = 466
 Maximum deviation from orthogonality = 5.437E-10
 Guess from superposition of atomic densities
 Warning:  Energy on first SCF cycle will be non-variational
 SAD guess density has 178.000000 electrons

 -----------------------------------------------------------------------
  General SCF calculation program by
  Eric Jon Sundstrom, Paul Horn, Yuezhi Mao, Dmitri Zuev, Alec White,
  David Stuck, Shaama M.S., Shane Yost, Joonho Lee, David Small,
  Daniel Levine, Susi Lehtola, Hugh Burton, Evgeny Epifanovsky,
  Bang C. Huynh
 -----------------------------------------------------------------------
 Exchange:     0.2000 Hartree-Fock + 0.0800 Slater + 0.7200 B88
 Correlation:  0.1900 VWN1RPA + 0.8100 LYP
 Using SG-1 standard quadrature grid
 A restricted SCF calculation will be
 performed using DIIS
 SCF converges when DIIS error is below 1.0e-08
 ---------------------------------------
  Cycle       Energy         DIIS error
 ---------------------------------------
    1   -3225.4210942702      2.84e-02  
    2   -3220.9865935399      2.16e-03  
    3   -3220.8970501800      2.72e-03  
    4   -3221.1014434050      6.54e-04  
    5   -3221.1127428179      2.73e-04  
    6   -3221.1146829570      9.42e-05  
    7   -3221.1149114778      2.17e-05  
    8   -3221.1149214083      9.46e-06  
    9   -3221.1149236670      3.07e-06  
   10   -3221.1149239181      1.04e-06  
   11   -3221.1149239496      2.15e-07  
   12   -3221.1149239510      8.79e-08  
   13   -3221.1149239513      3.13e-08  
   14   -3221.1149239514      7.75e-09  Convergence criterion met
 ---------------------------------------
 SCF time:   CPU 717.11s  wall 717.00s 
 SCF   energy in the final basis set =    -3221.1149239514
 Total energy in the final basis set =    -3221.1149239514

 --------------------------------------------------------------

                    Orbital Energies (a.u.)
 --------------------------------------------------------------

 Alpha MOs
 -- Occupied --
********-101.5769-101.5769-101.5768-101.5697-101.5697 -10.2756 -10.2756
-10.2735 -10.2735 -10.2698 -10.2697 -10.2406 -10.2403 -10.2228 -10.2228
-10.2203 -10.2203  -9.4915  -9.4914  -9.4914  -9.4914  -9.4858  -9.4858
 -7.2564  -7.2562  -7.2561  -7.2561  -7.2506  -7.2506  -7.2463  -7.2462
 -7.2462  -7.2461  -7.2459  -7.2457  -7.2457  -7.2456  -7.2406  -7.2404
 -7.2398  -7.2397  -0.9577  -0.9428  -0.9101  -0.9048  -0.8919  -0.8717
 -0.8617  -0.8395  -0.8033  -0.7673  -0.7538  -0.7440  -0.6848  -0.6395
 -0.6296  -0.6140  -0.5525  -0.5464  -0.5361  -0.5223  -0.5051  -0.4805
 -0.4714  -0.4684  -0.4653  -0.4546  -0.4503  -0.4314  -0.4210  -0.4145
 -0.4109  -0.4035  -0.3932  -0.3788  -0.3729  -0.3515  -0.3484  -0.3412
 -0.3405  -0.3350  -0.3323  -0.3282  -0.3019  -0.2995  -0.2766  -0.2702
 -0.2601
 -- Virtual --
 -0.0806  -0.0579  -0.0534  -0.0360  -0.0341  -0.0265  -0.0126  -0.0015
 -0.0011   0.0038   0.0105   0.0185   0.0201   0.0241   0.0310   0.0407
  0.0466   0.0475   0.0498   0.0535   0.0642   0.0674   0.0727   0.0750
  0.0806   0.0827   0.0871   0.0892   0.0952   0.0956   0.0974   0.0991
  0.1026   0.1086   0.1104   0.1135   0.1139   0.1193   0.1217   0.1251
  0.1273   0.1324   0.1334   0.1371   0.1386   0.1420   0.1442   0.1443
  0.1494   0.1514   0.1548   0.1575   0.1664   0.1692   0.1720   0.1801
  0.1824   0.1912   0.1972   0.1979   0.2030   0.2074   0.2123   0.2158
  0.2193   0.2245   0.2328   0.2354   0.2358   0.2381   0.2400   0.2449
  0.2498   0.2517   0.2577   0.2608   0.2616   0.2638   0.2748   0.2749
  0.2767   0.2793   0.2820   0.2901   0.2936   0.2974   0.3079   0.3155
  0.3158   0.3205   0.3232   0.3265   0.3401   0.3463   0.3471   0.4012
  0.4073   0.4164   0.4327   0.4340   0.4347   0.4400   0.4461   0.4498
  0.4532   0.4543   0.4548   0.4652   0.4753   0.4828   0.4944   0.4987
  0.5046   0.5075   0.5080   0.5237   0.5293   0.5327   0.5412   0.5501
  0.5517   0.5685   0.5797   0.5807   0.5842   0.5905   0.5983   0.6010
  0.6012   0.6076   0.6120   0.6286   0.6303   0.6426   0.6476   0.6620
  0.6756   0.6791   0.6857   0.6919   0.6944   0.7068   0.7093   0.7230
  0.7272   0.7343   0.7463   0.7935   0.8049   0.8128   0.8207   0.8212
  0.8234   0.8339   0.8364   0.8380   0.8401   0.8445   0.8469   0.8497
  0.8498   0.8537   0.8580   0.8711   0.8718   0.8733   0.8751   0.8821
  0.8904   0.8911   0.9078   0.9138   0.9196   0.9234   0.9295   0.9328
  0.9418   0.9480   0.9490   0.9611   0.9624   0.9626   0.9718   0.9806
  0.9878   0.9920   0.9931   1.0045   1.0291   1.0386   1.0492   1.0614
  1.0797   1.0875   1.0905   1.1354   1.1409   1.1759   1.1950   1.2048
  1.2078   1.2119   1.2259   1.2288   1.2384   1.2461   1.2590   1.2713
  1.2862   1.2902   1.3172   1.3299   1.3354   1.3500   1.3691   1.3834
  1.4285   1.4441   1.4812   1.5044   1.5105   1.5328   1.5597   1.5604
  1.5781   1.5814   1.5923   1.6100   1.6298   1.6432   1.6519   1.7012
  1.7190   1.7383   1.7663   1.7680   1.8068   1.8100   1.8382   1.8664
  1.8738   1.8799   1.8839   1.8999   1.9114   1.9232   1.9451   1.9544
  1.9588   1.9682   1.9996   2.0445   2.0543   2.0666   2.0700   2.0905
  2.1315   2.1733   2.1866   2.2106   2.2424   2.2503   2.2634   2.2693
  2.2721   2.2747   2.2971   2.2998   2.3144   2.3237   2.3336   2.3436
  2.3691   2.3918   2.4170   2.4271   2.4380   2.4802   2.5000   2.5248
  2.5351   2.5370   2.5410   2.5541   2.5596   2.5907   2.5978   2.6210
  2.6446   2.6518   2.6774   2.6859   2.7140   2.7259   2.7325   2.7370
  2.7569   2.7692   2.7751   2.7794   2.8131   2.8287   2.8474   2.8979
  2.9059   2.9358   2.9604   3.0547   3.0603   3.0719   3.0970   3.1238
  3.1489   3.1591   3.1886   3.2097   3.2583   3.2638   3.3242   3.3547
  3.4301   3.4305   3.5561   3.6128   3.6808   3.7154   3.7861   3.8044
  3.9388   3.9651   4.0877   4.0996   4.3956   4.7976   4.8171   9.7450
  9.7645   9.7782   9.7811   9.8085   9.8601  23.3532  23.5042  23.8173
 23.8318  23.8771  23.8900  23.9417  23.9834  24.0256  24.0444  24.0948
 24.1139  25.8101  25.8179  25.8196  25.8265  25.9129  26.0337  26.1009
 26.1111  26.1585  26.2055  26.2263  26.3506  26.5816  26.5896  26.6037
 26.6407  26.7881  26.9326 215.7370 215.7553 215.7723 215.7751 215.8088
215.8720
 --------------------------------------------------------------

          Ground-State Mulliken Net Atomic Charges

     Atom                 Charge (a.u.)
  ----------------------------------------
      1 C                    -0.445116
      2 C                    -0.764723
      3 Cl                    0.621945
      4 C                     0.276300
      5 Cl                    0.466253
      6 C                    -1.086208
      7 H                     0.214586
      8 C                     0.602551
      9 Cl                    0.472382
     10 C                    -0.558963
     11 H                     0.212775
     12 C                    -0.468093
     13 C                    -0.774641
     14 Cl                    0.621763
     15 C                     0.291384
     16 Cl                    0.466452
     17 C                    -1.091541
     18 H                     0.214532
     19 C                     0.597517
     20 Cl                    0.473654
     21 C                    -0.555684
     22 H                     0.212878
  ----------------------------------------
  Sum of atomic charges =     0.000000

 -----------------------------------------------------------------
                    Cartesian Multipole Moments
 -----------------------------------------------------------------
    Charge (ESU x 10^10)
                 0.0000
    Dipole Moment (Debye)
         X      -0.5803      Y       0.4866      Z      -0.9906
       Tot       1.2470
    Quadrupole Moments (Debye-Ang)
        XX    -143.6760     XY       0.5181     YY    -148.3590
        XZ      -3.4790     YZ      -0.2884     ZZ    -145.8510
    Octopole Moments (Debye-Ang^2)
       XXX    -348.0361    XXY      26.4050    XYY    -126.1041
       YYY      77.8390    XXZ       7.3745    XYZ       1.6081
       YYZ      10.8922    XZZ    -120.7103    YZZ      19.5224
       ZZZ      26.6060
    Hexadecapole Moments (Debye-Ang^3)
      XXXX   -6197.8931   XXXY     392.1340   XXYY   -1285.4337
      XYYY     401.7005   YYYY   -1221.1350   XXXZ     845.7001
      XXYZ     103.1586   XYYZ     329.2941   YYYZ     268.1879
      XXZZ   -1651.5636   XYZZ     120.4182   YYZZ    -864.2981
      XZZZ     940.7865   YZZZ     279.2840   ZZZZ   -3963.3936
 -----------------------------------------------------------------
 Calculating analytic gradient of the SCF energy
 Gradient of SCF Energy
            1           2           3           4           5           6
    1  -0.0000061  -0.0045089   0.0106081   0.0005196   0.0012745   0.0026428
    2   0.0019178  -0.0015966  -0.0298228  -0.0003243   0.0000789  -0.0001332
    3   0.0001894  -0.0013391  -0.0184895  -0.0013643   0.0008209  -0.0007016
            7           8           9          10          11          12
    1  -0.0003897  -0.0014156   0.0000159   0.0003092  -0.0000975  -0.0005425
    2   0.0000388   0.0000207  -0.0000674   0.0005477   0.0002136  -0.0014801
    3  -0.0002168  -0.0003260  -0.0002128   0.0022712  -0.0000923  -0.0011132
           13          14          15          16          17          18
    1   0.0020140  -0.0087970  -0.0012156  -0.0001545  -0.0019453   0.0000275
    2   0.0036163   0.0282846   0.0008597  -0.0010181  -0.0004457   0.0002690
    3  -0.0028059   0.0215437   0.0001722   0.0010837   0.0017991  -0.0003773
           19          20          21          22
    1   0.0005741  -0.0001593   0.0013596  -0.0001134
    2   0.0007448   0.0001782  -0.0018680  -0.0000141
    3  -0.0011421  -0.0000005   0.0005701  -0.0002688
 Max gradient component =       2.982E-02
 RMS gradient           =       6.493E-03
 Gradient time:  CPU 265.90 s  wall 265.92 s
 Geometry Optimization Parameters
   NAtoms,    NIC,     NZ,  NCons,   NDum,   NFix, NCnnct, MaxDiis
       22     163      22       0       0       0       0       0

 Cartesian Hessian Update
 Hessian updated using BFGS update


** GEOMETRY OPTIMIZATION IN DELOCALIZED INTERNAL COORDINATES **
   Searching for a Minimum

   Optimization Cycle:   3

                       Coordinates (Angstroms)
     ATOM                X               Y               Z
      1  C         0.0342086355   -0.0139397494    0.0570335509
      2  C        -0.0066939324    0.0435305935    1.4609792714
      3  Cl        1.4754817251    0.0944867974    2.3708439550
      4  C        -1.2353348804    0.0854494788    2.1259319655
      5  Cl       -1.3092949821    0.1586247188    3.8695902469
      6  C        -2.4290448421    0.0844000180    1.4145349426
      7  H        -3.3744192334    0.1192927267    1.9385888209
      8  C        -2.3865174113    0.0404166583    0.0279397629
      9  Cl       -3.8855572099    0.0312114380   -0.8799294343
     10  C        -1.1759352152   -0.0084726925   -0.6469797155
     11  H        -1.1674425441   -0.0694776485   -1.7274183314
     12  C         1.3064874763   -0.0658979836   -0.7140386591
     13  C         2.3469641471   -0.9613826999   -0.4114283469
     14  Cl        2.1592160442   -2.0989554615    0.8912254364
     15  C         3.5197483347   -0.9569923621   -1.1719394164
     16  Cl        4.8235076195   -2.0631834455   -0.8151009752
     17  C         3.6700640636   -0.0818859688   -2.2411146056
     18  H         4.5801997248   -0.0881465273   -2.8251388374
     19  C         2.6364122615    0.7930675928   -2.5459242777
     20  Cl        2.8167124946    1.9067984268   -3.8871081629
     21  C         1.4692570744    0.8058687754   -1.7969978032
     22  H         0.6870463150    1.5145657784   -2.0347706775
   Point Group: c1    Number of degrees of freedom:    60


   Energy is  -3221.114923951

 Hessian updated using BFGS update

 58 Hessian modes will be used to form the next step
  Hessian Eigenvalues:
     0.016201    0.017712    0.019494    0.020714    0.020929    0.022947
     0.023586    0.023586    0.023834    0.023845    0.024090    0.024090
     0.024114    0.024114    0.024134    0.024135    0.024143    0.024144
     0.059864    0.082781    0.159964    0.159973    0.159993    0.160000
     0.218859    0.231370    0.234944    0.234953    0.235099    0.236359
     0.249742    0.249981    0.249991    0.249992    0.249995    0.250012
     0.252855    0.289273    0.293222    0.301033    0.301122    0.301476
     0.328825    0.356659    0.356665    0.356678    0.412936    0.419866
     0.431401    0.432745    0.461426    0.463134    0.471071    0.471368
     0.478203    0.478412    0.479142    0.481347

 Minimum search - taking simple RFO step
 Searching for Lamda that Minimizes Along All modes
 Value Taken    Lamda =  -0.01522444
 Calculated Step too Large.  Step scaled by  0.698626
 Step Taken.  Stepsize is  0.300000

                             Maximum     Tolerance    Cnvgd?
         Gradient           0.029323      0.000300      NO
         Displacement       0.232367      0.001200      NO
         Energy change     -0.014171      0.000001      NO


 New Cartesian Coordinates Obtained by Inverse Iteration

 Displacement from previous Coordinates is:  0.453504
 ----------------------------------------------------------------
             Standard Nuclear Orientation (Angstroms)
    I     Atom           X                Y                Z
 ----------------------------------------------------------------
    1      C       0.0419187984    -0.0213613315     0.0710273928
    2      C      -0.0062355893     0.0746461632     1.4737569579
    3      Cl      1.4648851307     0.1652701058     2.3923697358
    4      C      -1.2437094599     0.1235158657     2.1268183616
    5      Cl     -1.3410247893     0.2417082323     3.8655596100
    6      C      -2.4337915431     0.0927443238     1.4077808085
    7      H      -3.3817712843     0.1330706809     1.9258095911
    8      C      -2.3784930747     0.0116771032     0.0234058357
    9      Cl     -3.8719684063    -0.0328234927    -0.8935403743
   10      C      -1.1634141317    -0.0449430719    -0.6428055686
   11      H      -1.1459013506    -0.1355563967    -1.7206981172
   12      C       1.3146591469    -0.0743593936    -0.7009578660
   13      C       2.3453033989    -0.9922576053    -0.4273386469
   14      Cl      2.1555989326    -2.1591388087     0.8443649369
   15      C       3.5122286925    -0.9804982015    -1.2011705950
   16      Cl      4.8098908451    -2.1056977054    -0.8912187668
   17      C       3.6652144632    -0.0803777254    -2.2505399399
   18      H       4.5708121212    -0.0842933479    -2.8407619557
   19      C       2.6385906944     0.8130678775    -2.5229169350
   20      Cl      2.8225709610     1.9562751416    -3.8392394761
   21      C       1.4774601143     0.8224221741    -1.7645831593
   22      H       0.7022419956     1.5462878759    -1.9763431202
 ----------------------------------------------------------------
 Nuclear Repulsion Energy =        2020.08470958 hartrees
 There are       89 alpha and       89 beta electrons
 Applying Cartesian multipole field
    Component          Value
    ---------          -----
     (2,0,0)        1.00000E-11
     (0,2,0)        2.00000E-11
     (0,0,2)       -3.00000E-11
 Nucleus-field energy     =    -0.0000000233 hartrees
 Requested basis set is 6-311++G(d,p)
 There are 170 shells and 472 basis functions
 A cutoff of  1.0D-15 yielded  10879 shell pairs
 There are     91768 function pairs (     98592 Cartesian)
 Smallest overlap matrix eigenvalue = 2.61E-07
 Linear dependence detected in AO basis
 Number of orthogonalized atomic orbitals = 466
 Maximum deviation from orthogonality = 2.975E-10
 Guess from superposition of atomic densities
 Warning:  Energy on first SCF cycle will be non-variational
 SAD guess density has 178.000000 electrons

 -----------------------------------------------------------------------
  General SCF calculation program by
  Eric Jon Sundstrom, Paul Horn, Yuezhi Mao, Dmitri Zuev, Alec White,
  David Stuck, Shaama M.S., Shane Yost, Joonho Lee, David Small,
  Daniel Levine, Susi Lehtola, Hugh Burton, Evgeny Epifanovsky,
  Bang C. Huynh
 -----------------------------------------------------------------------
 Exchange:     0.2000 Hartree-Fock + 0.0800 Slater + 0.7200 B88
 Correlation:  0.1900 VWN1RPA + 0.8100 LYP
 Using SG-1 standard quadrature grid
 A restricted SCF calculation will be
 performed using DIIS
 SCF converges when DIIS error is below 1.0e-08
 ---------------------------------------
  Cycle       Energy         DIIS error
 ---------------------------------------
    1   -3225.3957265169      2.84e-02  
    2   -3220.9953648504      2.16e-03  
    3   -3220.9057947827      2.71e-03  
    4   -3221.1099683382      6.53e-04  
    5   -3221.1211964050      2.74e-04  
    6   -3221.1231531602      9.30e-05  
    7   -3221.1233757711      2.14e-05  
    8   -3221.1233851918      9.70e-06  
    9   -3221.1233875637      3.16e-06  
   10   -3221.1233878365      1.01e-06  
   11   -3221.1233878664      1.95e-07  
   12   -3221.1233878676      8.58e-08  
   13   -3221.1233878679      3.05e-08  
   14   -3221.1233878680      7.39e-09  Convergence criterion met
 ---------------------------------------
 SCF time:   CPU 725.38s  wall 725.00s 
 SCF   energy in the final basis set =    -3221.1233878680
 Total energy in the final basis set =    -3221.1233878680

 --------------------------------------------------------------

                    Orbital Energies (a.u.)
 --------------------------------------------------------------

 Alpha MOs
 -- Occupied --
********-101.5770-101.5766-101.5765-101.5717-101.5717 -10.2758 -10.2757
-10.2740 -10.2740 -10.2697 -10.2696 -10.2407 -10.2404 -10.2228 -10.2227
-10.2202 -10.2201  -9.4916  -9.4915  -9.4911  -9.4911  -9.4874  -9.4874
 -7.2565  -7.2563  -7.2559  -7.2558  -7.2523  -7.2522  -7.2464  -7.2464
 -7.2459  -7.2458  -7.2458  -7.2457  -7.2456  -7.2454  -7.2422  -7.2421
 -7.2415  -7.2414  -0.9567  -0.9429  -0.9092  -0.9051  -0.8916  -0.8740
 -0.8605  -0.8396  -0.8029  -0.7669  -0.7527  -0.7443  -0.6843  -0.6386
 -0.6296  -0.6140  -0.5517  -0.5455  -0.5365  -0.5232  -0.5049  -0.4807
 -0.4710  -0.4680  -0.4657  -0.4537  -0.4493  -0.4322  -0.4204  -0.4132
 -0.4114  -0.4019  -0.3933  -0.3768  -0.3723  -0.3512  -0.3488  -0.3408
 -0.3401  -0.3345  -0.3325  -0.3288  -0.3092  -0.2987  -0.2769  -0.2692
 -0.2624
 -- Virtual --
 -0.0796  -0.0587  -0.0528  -0.0376  -0.0337  -0.0256  -0.0125  -0.0011
 -0.0010   0.0038   0.0109   0.0177   0.0202   0.0243   0.0313   0.0403
  0.0466   0.0476   0.0495   0.0537   0.0642   0.0675   0.0715   0.0750
  0.0808   0.0826   0.0868   0.0898   0.0950   0.0952   0.0974   0.0990
  0.1025   0.1078   0.1105   0.1133   0.1137   0.1195   0.1217   0.1258
  0.1266   0.1316   0.1333   0.1360   0.1383   0.1424   0.1438   0.1440
  0.1485   0.1501   0.1537   0.1575   0.1671   0.1694   0.1719   0.1796
  0.1801   0.1913   0.1959   0.1979   0.2026   0.2072   0.2124   0.2180
  0.2200   0.2240   0.2325   0.2352   0.2364   0.2382   0.2390   0.2439
  0.2500   0.2517   0.2559   0.2608   0.2609   0.2652   0.2738   0.2744
  0.2784   0.2794   0.2802   0.2904   0.2934   0.2965   0.3062   0.3157
  0.3159   0.3203   0.3223   0.3264   0.3398   0.3462   0.3464   0.4017
  0.4080   0.4159   0.4303   0.4329   0.4356   0.4413   0.4464   0.4492
  0.4543   0.4547   0.4563   0.4647   0.4763   0.4833   0.4955   0.4970
  0.4991   0.5051   0.5092   0.5218   0.5284   0.5335   0.5400   0.5510
  0.5515   0.5670   0.5790   0.5809   0.5855   0.5889   0.5965   0.6015
  0.6041   0.6085   0.6099   0.6288   0.6315   0.6430   0.6525   0.6620
  0.6736   0.6787   0.6880   0.6909   0.6935   0.7070   0.7135   0.7230
  0.7270   0.7339   0.7421   0.7918   0.8066   0.8151   0.8196   0.8234
  0.8238   0.8331   0.8343   0.8372   0.8413   0.8473   0.8482   0.8484
  0.8493   0.8519   0.8579   0.8688   0.8733   0.8754   0.8779   0.8835
  0.8896   0.8919   0.9098   0.9154   0.9185   0.9231   0.9295   0.9302
  0.9427   0.9481   0.9505   0.9572   0.9608   0.9611   0.9651   0.9770
  0.9863   0.9867   1.0007   1.0008   1.0337   1.0395   1.0477   1.0569
  1.0817   1.0844   1.0876   1.1356   1.1396   1.1758   1.1939   1.2049
  1.2085   1.2120   1.2239   1.2256   1.2394   1.2441   1.2586   1.2722
  1.2876   1.2909   1.3138   1.3290   1.3314   1.3510   1.3698   1.3821
  1.4286   1.4451   1.4844   1.5023   1.5109   1.5368   1.5590   1.5597
  1.5787   1.5809   1.5920   1.6091   1.6285   1.6437   1.6543   1.7025
  1.7190   1.7389   1.7655   1.7668   1.8056   1.8076   1.8403   1.8683
  1.8742   1.8791   1.8852   1.8960   1.9118   1.9256   1.9437   1.9585
  1.9621   1.9661   1.9940   2.0446   2.0528   2.0647   2.0702   2.0898
  2.1262   2.1699   2.1869   2.2116   2.2450   2.2460   2.2661   2.2681
  2.2754   2.2766   2.2927   2.3007   2.3146   2.3150   2.3295   2.3502
  2.3647   2.3960   2.4107   2.4287   2.4358   2.4867   2.4988   2.5231
  2.5348   2.5367   2.5411   2.5507   2.5580   2.5934   2.5988   2.6222
  2.6459   2.6539   2.6753   2.6836   2.7133   2.7212   2.7314   2.7373
  2.7559   2.7681   2.7730   2.7811   2.8122   2.8261   2.8432   2.8958
  2.9066   2.9364   2.9619   3.0537   3.0597   3.0714   3.0953   3.1189
  3.1468   3.1606   3.1886   3.2075   3.2570   3.2620   3.3246   3.3528
  3.4285   3.4301   3.5545   3.6132   3.6802   3.7170   3.7858   3.8010
  3.9392   3.9656   4.0893   4.0972   4.3866   4.7963   4.8154   9.7478
  9.7646   9.7787   9.7815   9.8123   9.8511  23.3561  23.5049  23.8158
 23.8308  23.8739  23.8865  23.9360  23.9817  24.0233  24.0436  24.0932
 24.1127  25.8132  25.8145  25.8202  25.8256  25.9519  25.9858  26.0910
 26.1125  26.1477  26.1656  26.2212  26.3756  26.5717  26.5874  26.6008
 26.6402  26.7852  26.9332 215.7406 215.7555 215.7732 215.7756 215.8152
215.8585
 --------------------------------------------------------------

          Ground-State Mulliken Net Atomic Charges

     Atom                 Charge (a.u.)
  ----------------------------------------
      1 C                    -0.429578
      2 C                    -0.783952
      3 Cl                    0.599290
      4 C                     0.308799
      5 Cl                    0.468777
      6 C                    -1.083256
      7 H                     0.216237
      8 C                     0.586999
      9 Cl                    0.471191
     10 C                    -0.561573
     11 H                     0.214654
     12 C                    -0.449281
     13 C                    -0.783704
     14 Cl                    0.599009
     15 C                     0.320314
     16 Cl                    0.469123
     17 C                    -1.090519
     18 H                     0.216157
     19 C                     0.579961
     20 Cl                    0.472757
     21 C                    -0.556273
     22 H                     0.214867
  ----------------------------------------
  Sum of atomic charges =     0.000000

 -----------------------------------------------------------------
                    Cartesian Multipole Moments
 -----------------------------------------------------------------
    Charge (ESU x 10^10)
                -0.0000
    Dipole Moment (Debye)
         X      -0.5681      Y       0.4761      Z      -0.9694
       Tot       1.2203
    Quadrupole Moments (Debye-Ang)
        XX    -143.7292     XY       0.4582     YY    -148.2311
        XZ      -3.5565     YZ      -0.1027     ZZ    -145.9044
    Octopole Moments (Debye-Ang^2)
       XXX    -347.1371    XXY      26.1935    XYY    -125.5280
       YYY      76.2461    XXZ       7.9861    XYZ       1.8877
       YYZ      11.7657    XZZ    -120.1577    YZZ      19.3392
       ZZZ      28.6512
    Hexadecapole Moments (Debye-Ang^3)
      XXXX   -6183.9643   XXXY     388.8500   XXYY   -1291.9515
      XYYY     396.4286   YYYY   -1275.1450   XXXZ     860.6765
      XXYZ      95.0859   XYYZ     335.0974   YYYZ     236.6340
      XXZZ   -1645.1328   XYZZ     120.7375   YYZZ    -870.7285
      XZZZ     956.3286   YZZZ     253.5944   ZZZZ   -3942.1583
 -----------------------------------------------------------------
 Calculating analytic gradient of the SCF energy
 Gradient of SCF Energy
            1           2           3           4           5           6
    1   0.0008737  -0.0009338   0.0050497   0.0002583   0.0004013   0.0004704
    2   0.0019512  -0.0010252  -0.0186770  -0.0002875   0.0000422  -0.0000730
    3   0.0000291   0.0004050  -0.0116905  -0.0002415   0.0000047  -0.0000839
            7           8           9          10          11          12
    1  -0.0000671  -0.0002142  -0.0000299  -0.0003714  -0.0001520  -0.0011948
    2  -0.0000039   0.0000286  -0.0000628   0.0008091   0.0000774  -0.0016271
    3  -0.0001003  -0.0003344  -0.0000531   0.0005014   0.0000700  -0.0005861
           13          14          15          16          17          18
    1   0.0010904  -0.0046905  -0.0001782  -0.0002710  -0.0003290  -0.0000579
    2   0.0007073   0.0184084   0.0002592  -0.0001762  -0.0000770   0.0000955
    3   0.0000005   0.0123081   0.0001732   0.0002846   0.0003435  -0.0000938
           19          20          21          22
    1  -0.0000960  -0.0000219   0.0003684   0.0000955
    2   0.0003006   0.0000892  -0.0007244  -0.0000345
    3  -0.0002396  -0.0000086  -0.0006021  -0.0000864
 Max gradient component =       1.868E-02
 RMS gradient           =       3.969E-03
 Gradient time:  CPU 259.13 s  wall 259.14 s
 Geometry Optimization Parameters
   NAtoms,    NIC,     NZ,  NCons,   NDum,   NFix, NCnnct, MaxDiis
       22     163      22       0       0       0       0       0

 Cartesian Hessian Update
 Hessian updated using BFGS update


** GEOMETRY OPTIMIZATION IN DELOCALIZED INTERNAL COORDINATES **
   Searching for a Minimum

   Optimization Cycle:   4

                       Coordinates (Angstroms)
     ATOM                X               Y               Z
      1  C         0.0419187984   -0.0213613315    0.0710273928
      2  C        -0.0062355893    0.0746461632    1.4737569579
      3  Cl        1.4648851307    0.1652701058    2.3923697358
      4  C        -1.2437094599    0.1235158657    2.1268183616
      5  Cl       -1.3410247893    0.2417082323    3.8655596100
      6  C        -2.4337915431    0.0927443238    1.4077808085
      7  H        -3.3817712843    0.1330706809    1.9258095911
      8  C        -2.3784930747    0.0116771032    0.0234058357
      9  Cl       -3.8719684063   -0.0328234927   -0.8935403743
     10  C        -1.1634141317   -0.0449430719   -0.6428055686
     11  H        -1.1459013506   -0.1355563967   -1.7206981172
     12  C         1.3146591469   -0.0743593936   -0.7009578660
     13  C         2.3453033989   -0.9922576053   -0.4273386469
     14  Cl        2.1555989326   -2.1591388087    0.8443649369
     15  C         3.5122286925   -0.9804982015   -1.2011705950
     16  Cl        4.8098908451   -2.1056977054   -0.8912187668
     17  C         3.6652144632   -0.0803777254   -2.2505399399
     18  H         4.5708121212   -0.0842933479   -2.8407619557
     19  C         2.6385906944    0.8130678775   -2.5229169350
     20  Cl        2.8225709610    1.9562751416   -3.8392394761
     21  C         1.4774601143    0.8224221741   -1.7645831593
     22  H         0.7022419956    1.5462878759   -1.9763431202
   Point Group: c1    Number of degrees of freedom:    60


   Energy is  -3221.123387868

 Hessian updated using BFGS update

 60 Hessian modes will be used to form the next step
  Hessian Eigenvalues:
     0.015983    0.017711    0.019357    0.020700    0.020929    0.022945
     0.023586    0.023595    0.023834    0.023845    0.024090    0.024090
     0.024114    0.024114    0.024132    0.024136    0.024143    0.024144
     0.044347    0.075907    0.159965    0.159975    0.160000    0.160022
     0.219099    0.231370    0.234950    0.235099    0.235193    0.236427
     0.249966    0.249981    0.249991    0.249993    0.249997    0.250168
     0.253855    0.289273    0.293805    0.301033    0.301033    0.301143
     0.301741    0.328897    0.356665    0.356665    0.356668    0.356699
     0.412937    0.420508    0.431401    0.433047    0.461426    0.463129
     0.471072    0.472167    0.478203    0.478419    0.479143    0.481980

 Minimum search - taking simple RFO step
 Searching for Lamda that Minimizes Along All modes
 Value Taken    Lamda =  -0.00903584
 Calculated Step too Large.  Step scaled by  0.704824
 Step Taken.  Stepsize is  0.300000

                             Maximum     Tolerance    Cnvgd?
         Gradient           0.017992      0.000300      NO
         Displacement       0.227815      0.001200      NO
         Energy change     -0.008464      0.000001      NO


 New Cartesian Coordinates Obtained by Inverse Iteration

 Displacement from previous Coordinates is:  0.497232
 ----------------------------------------------------------------
             Standard Nuclear Orientation (Angstroms)
    I     Atom           X                Y                Z
 ----------------------------------------------------------------
    1      C       0.0442016454    -0.0285368244     0.0762524200
    2      C      -0.0051929830     0.1107052822     1.4750345759
    3      Cl      1.4635124769     0.2468633570     2.3926258562
    4      C      -1.2455588100     0.1642937685     2.1238169997
    5      Cl     -1.3505113523     0.3328665942     3.8579586326
    6      C      -2.4344674896     0.0962260600     1.4042043900
    7      H      -3.3831640515     0.1408914463     1.9203218206
    8      C      -2.3748877643    -0.0277156290     0.0233248534
    9      Cl     -3.8666012890    -0.1159275893    -0.8941641228
   10      C      -1.1580243454    -0.0896352537    -0.6397920351
   11      H      -1.1350752927    -0.2113564305    -1.7144826791
   12      C       1.3187316477    -0.0769465003    -0.6949651677
   13      C       2.3330312278    -1.0202944884    -0.4494681906
   14      Cl      2.1266008027    -2.2191232812     0.7898215824
   15      C       3.4977420047    -1.0052418905    -1.2278210423
   16      Cl      4.7797221557    -2.1580724438    -0.9566718225
   17      C       3.6628297243    -0.0776255340    -2.2519455083
   18      H       4.5669956309    -0.0803430903    -2.8441271739
   19      C       2.6500548318     0.8394647032    -2.4950451255
   20      Cl      2.8493415404     2.0149640331    -3.7809079783
   21      C       1.4907145655     0.8468110947    -1.7333566709
   22      H       0.7250707895     1.5871110799    -1.9218349046
 ----------------------------------------------------------------
 Nuclear Repulsion Energy =        2016.18578582 hartrees
 There are       89 alpha and       89 beta electrons
 Applying Cartesian multipole field
    Component          Value
    ---------          -----
     (2,0,0)        1.00000E-11
     (0,2,0)        2.00000E-11
     (0,0,2)       -3.00000E-11
 Nucleus-field energy     =    -0.0000000214 hartrees
 Requested basis set is 6-311++G(d,p)
 There are 170 shells and 472 basis functions
 A cutoff of  1.0D-15 yielded  10883 shell pairs
 There are     91806 function pairs (     98638 Cartesian)
 Smallest overlap matrix eigenvalue = 2.58E-07
 Linear dependence detected in AO basis
 Number of orthogonalized atomic orbitals = 466
 Maximum deviation from orthogonality = 5.202E-10
 Guess from superposition of atomic densities
 Warning:  Energy on first SCF cycle will be non-variational
 SAD guess density has 178.000000 electrons

 -----------------------------------------------------------------------
  General SCF calculation program by
  Eric Jon Sundstrom, Paul Horn, Yuezhi Mao, Dmitri Zuev, Alec White,
  David Stuck, Shaama M.S., Shane Yost, Joonho Lee, David Small,
  Daniel Levine, Susi Lehtola, Hugh Burton, Evgeny Epifanovsky,
  Bang C. Huynh
 -----------------------------------------------------------------------
 Exchange:     0.2000 Hartree-Fock + 0.0800 Slater + 0.7200 B88
 Correlation:  0.1900 VWN1RPA + 0.8100 LYP
 Using SG-1 standard quadrature grid
 A restricted SCF calculation will be
 performed using DIIS
 SCF converges when DIIS error is below 1.0e-08
 ---------------------------------------
  Cycle       Energy         DIIS error
 ---------------------------------------
    1   -3225.3774659861      2.83e-02  
    2   -3221.0005909148      2.16e-03  
    3   -3220.9116536949      2.71e-03  
    4   -3221.1152362929      6.49e-04  
    5   -3221.1262773562      2.74e-04  
    6   -3221.1282308448      9.26e-05  
    7   -3221.1284510322      2.14e-05  
    8   -3221.1284603036      1.01e-05  
    9   -3221.1284628512      3.28e-06  
   10   -3221.1284631513      9.81e-07  
   11   -3221.1284631796      1.83e-07  
   12   -3221.1284631809      8.47e-08  
   13   -3221.1284631811      3.00e-08  
   14   -3221.1284631809      7.07e-09  Convergence criterion met
 ---------------------------------------
 SCF time:   CPU 714.02s  wall 714.00s 
 SCF   energy in the final basis set =    -3221.1284631809
 Total energy in the final basis set =    -3221.1284631809

 --------------------------------------------------------------

                    Orbital Energies (a.u.)
 --------------------------------------------------------------

 Alpha MOs
 -- Occupied --
********-101.5770-101.5764-101.5764-101.5731-101.5731 -10.2759 -10.2759
-10.2742 -10.2742 -10.2697 -10.2697 -10.2405 -10.2402 -10.2228 -10.2228
-10.2202 -10.2201  -9.4917  -9.4916  -9.4910  -9.4910  -9.4885  -9.4885
 -7.2566  -7.2564  -7.2557  -7.2557  -7.2534  -7.2534  -7.2465  -7.2465
 -7.2459  -7.2458  -7.2458  -7.2457  -7.2454  -7.2453  -7.2433  -7.2432
 -7.2426  -7.2425  -0.9561  -0.9430  -0.9084  -0.9053  -0.8913  -0.8752
 -0.8596  -0.8398  -0.8027  -0.7669  -0.7521  -0.7448  -0.6840  -0.6377
 -0.6299  -0.6144  -0.5511  -0.5447  -0.5369  -0.5245  -0.5045  -0.4809
 -0.4706  -0.4676  -0.4660  -0.4529  -0.4488  -0.4328  -0.4197  -0.4121
 -0.4120  -0.4006  -0.3933  -0.3749  -0.3716  -0.3510  -0.3490  -0.3405
 -0.3399  -0.3345  -0.3326  -0.3290  -0.3149  -0.2976  -0.2778  -0.2687
 -0.2639
 -- Virtual --
 -0.0782  -0.0595  -0.0521  -0.0396  -0.0341  -0.0253  -0.0125  -0.0012
 -0.0007   0.0035   0.0111   0.0168   0.0203   0.0242   0.0315   0.0397
  0.0464   0.0477   0.0493   0.0538   0.0644   0.0674   0.0702   0.0753
  0.0809   0.0823   0.0867   0.0903   0.0949   0.0951   0.0975   0.0987
  0.1022   0.1067   0.1106   0.1130   0.1135   0.1198   0.1217   0.1254
  0.1263   0.1311   0.1326   0.1354   0.1380   0.1425   0.1433   0.1438
  0.1481   0.1489   0.1523   0.1578   0.1678   0.1692   0.1722   0.1781
  0.1798   0.1913   0.1943   0.1980   0.2024   0.2071   0.2124   0.2208
  0.2210   0.2236   0.2322   0.2351   0.2358   0.2370   0.2400   0.2435
  0.2510   0.2520   0.2551   0.2600   0.2600   0.2672   0.2719   0.2741
  0.2785   0.2798   0.2807   0.2906   0.2936   0.2962   0.3033   0.3153
  0.3162   0.3209   0.3212   0.3262   0.3395   0.3455   0.3465   0.4024
  0.4089   0.4154   0.4282   0.4312   0.4365   0.4433   0.4469   0.4488
  0.4537   0.4555   0.4593   0.4641   0.4788   0.4842   0.4888   0.4973
  0.5000   0.5031   0.5107   0.5242   0.5276   0.5334   0.5387   0.5508
  0.5540   0.5643   0.5800   0.5806   0.5856   0.5895   0.5937   0.6020
  0.6057   0.6099   0.6101   0.6278   0.6344   0.6433   0.6581   0.6616
  0.6726   0.6790   0.6893   0.6896   0.6925   0.7077   0.7173   0.7232
  0.7245   0.7358   0.7397   0.7898   0.8054   0.8168   0.8178   0.8228
  0.8261   0.8304   0.8340   0.8377   0.8431   0.8460   0.8479   0.8496
  0.8498   0.8504   0.8578   0.8674   0.8746   0.8764   0.8803   0.8854
  0.8892   0.8913   0.9105   0.9155   0.9186   0.9226   0.9286   0.9295
  0.9415   0.9447   0.9460   0.9553   0.9554   0.9602   0.9617   0.9786
  0.9865   0.9867   0.9998   1.0058   1.0364   1.0411   1.0476   1.0526
  1.0827   1.0834   1.0877   1.1371   1.1398   1.1760   1.1931   1.2046
  1.2091   1.2130   1.2223   1.2245   1.2401   1.2438   1.2581   1.2734
  1.2888   1.2904   1.3108   1.3278   1.3308   1.3530   1.3714   1.3816
  1.4294   1.4453   1.4868   1.5007   1.5134   1.5433   1.5582   1.5597
  1.5792   1.5819   1.5919   1.6084   1.6255   1.6448   1.6564   1.7019
  1.7190   1.7392   1.7649   1.7662   1.8052   1.8059   1.8423   1.8711
  1.8729   1.8778   1.8888   1.8916   1.9138   1.9277   1.9430   1.9613
  1.9615   1.9724   1.9875   2.0453   2.0519   2.0628   2.0709   2.0892
  2.1204   2.1669   2.1869   2.2124   2.2424   2.2455   2.2669   2.2675
  2.2765   2.2771   2.2879   2.2977   2.3128   2.3135   2.3312   2.3521
  2.3619   2.4035   2.4098   2.4290   2.4358   2.4858   2.4970   2.5223
  2.5345   2.5359   2.5399   2.5468   2.5571   2.5965   2.6002   2.6219
  2.6480   2.6567   2.6761   2.6832   2.7129   2.7172   2.7306   2.7371
  2.7557   2.7668   2.7712   2.7862   2.8109   2.8242   2.8326   2.8921
  2.9075   2.9394   2.9637   3.0539   3.0603   3.0718   3.0933   3.1153
  3.1459   3.1628   3.1898   3.2067   3.2574   3.2603   3.3260   3.3515
  3.4281   3.4302   3.5551   3.6137   3.6803   3.7204   3.7865   3.7987
  3.9390   3.9670   4.0894   4.0952   4.3765   4.7961   4.8154   9.7520
  9.7648   9.7797   9.7815   9.8228   9.8399  23.3577  23.5052  23.8158
 23.8311  23.8726  23.8867  23.9344  23.9827  24.0220  24.0452  24.0927
 24.1141  25.8080  25.8136  25.8207  25.8239  25.9371  25.9639  26.0903
 26.1122  26.1379  26.1709  26.2241  26.3692  26.5676  26.5844  26.5978
 26.6404  26.7911  26.9266 215.7450 215.7558 215.7744 215.7755 215.8291
215.8434
 --------------------------------------------------------------

          Ground-State Mulliken Net Atomic Charges

     Atom                 Charge (a.u.)
  ----------------------------------------
      1 C                    -0.442234
      2 C                    -0.840418
      3 Cl                    0.568211
      4 C                     0.360227
      5 Cl                    0.473093
      6 C                    -1.051287
      7 H                     0.217831
      8 C                     0.566983
      9 Cl                    0.472007
     10 C                    -0.539384
     11 H                     0.215342
     12 C                    -0.457249
     13 C                    -0.818778
     14 Cl                    0.566409
     15 C                     0.363462
     16 Cl                    0.474102
     17 C                    -1.060394
     18 H                     0.217782
     19 C                     0.556993
     20 Cl                    0.474055
     21 C                    -0.532579
     22 H                     0.215824
  ----------------------------------------
  Sum of atomic charges =     0.000000

 -----------------------------------------------------------------
                    Cartesian Multipole Moments
 -----------------------------------------------------------------
    Charge (ESU x 10^10)
                -0.0000
    Dipole Moment (Debye)
         X      -0.5680      Y       0.4758      Z      -0.9685
       Tot       1.2194
    Quadrupole Moments (Debye-Ang)
        XX    -143.7588     XY       0.4115     YY    -148.1533
        XZ      -3.6167     YZ       0.0170     ZZ    -145.9146
    Octopole Moments (Debye-Ang^2)
       XXX    -345.9987    XXY      25.9820    XYY    -125.0572
       YYY      74.7783    XXZ       8.6508    XYZ       2.1132
       YYZ      12.6246    XZZ    -119.7185    YZZ      19.1147
       ZZZ      30.7111
    Hexadecapole Moments (Debye-Ang^3)
      XXXX   -6160.5834   XXXY     376.3541   XXYY   -1299.1496
      XYYY     381.9461   YYYY   -1341.3946   XXXZ     875.5788
      XXYZ      85.9045   XYYZ     340.3591   YYYZ     202.1560
      XXZZ   -1634.3399   XYZZ     118.1823   YYZZ    -875.4399
      XZZZ     970.9267   YZZZ     224.9430   ZZZZ   -3899.6359
 -----------------------------------------------------------------
 Calculating analytic gradient of the SCF energy
 Gradient of SCF Energy
            1           2           3           4           5           6
    1   0.0008012   0.0004484   0.0022972   0.0000235   0.0001306  -0.0003412
    2   0.0013914  -0.0006335  -0.0116121  -0.0001808  -0.0000017  -0.0000248
    3  -0.0000042   0.0006928  -0.0070119  -0.0000457  -0.0001030   0.0000850
            7           8           9          10          11          12
    1   0.0000551   0.0003796  -0.0001105  -0.0006220  -0.0000979  -0.0009460
    2  -0.0000259   0.0000430  -0.0000609   0.0008246  -0.0000223  -0.0011880
    3  -0.0000117  -0.0002422  -0.0000582  -0.0001598   0.0000692  -0.0002780
           13          14          15          16          17          18
    1   0.0004407  -0.0023000   0.0000613  -0.0001712   0.0002261  -0.0000452
    2  -0.0002931   0.0116736   0.0001964   0.0000076   0.0000836  -0.0000051
    3   0.0008776   0.0071068   0.0000144   0.0000473  -0.0001922   0.0000268
           19          20          21          22
    1  -0.0003890   0.0000391  -0.0000106   0.0001309
    2   0.0000048   0.0001141  -0.0002831  -0.0000078
    3   0.0002295  -0.0001094  -0.0009975   0.0000642
 Max gradient component =       1.167E-02
 RMS gradient           =       2.435E-03
 Gradient time:  CPU 258.53 s  wall 258.54 s
 Geometry Optimization Parameters
   NAtoms,    NIC,     NZ,  NCons,   NDum,   NFix, NCnnct, MaxDiis
       22     163      22       0       0       0       0       0

 Cartesian Hessian Update
 Hessian updated using BFGS update


** GEOMETRY OPTIMIZATION IN DELOCALIZED INTERNAL COORDINATES **
   Searching for a Minimum

   Optimization Cycle:   5

                       Coordinates (Angstroms)
     ATOM                X               Y               Z
      1  C         0.0442016454   -0.0285368244    0.0762524200
      2  C        -0.0051929830    0.1107052822    1.4750345759
      3  Cl        1.4635124769    0.2468633570    2.3926258562
      4  C        -1.2455588100    0.1642937685    2.1238169997
      5  Cl       -1.3505113523    0.3328665942    3.8579586326
      6  C        -2.4344674896    0.0962260600    1.4042043900
      7  H        -3.3831640515    0.1408914463    1.9203218206
      8  C        -2.3748877643   -0.0277156290    0.0233248534
      9  Cl       -3.8666012890   -0.1159275893   -0.8941641228
     10  C        -1.1580243454   -0.0896352537   -0.6397920351
     11  H        -1.1350752927   -0.2113564305   -1.7144826791
     12  C         1.3187316477   -0.0769465003   -0.6949651677
     13  C         2.3330312278   -1.0202944884   -0.4494681906
     14  Cl        2.1266008027   -2.2191232812    0.7898215824
     15  C         3.4977420047   -1.0052418905   -1.2278210423
     16  Cl        4.7797221557   -2.1580724438   -0.9566718225
     17  C         3.6628297243   -0.0776255340   -2.2519455083
     18  H         4.5669956309   -0.0803430903   -2.8441271739
     19  C         2.6500548318    0.8394647032   -2.4950451255
     20  Cl        2.8493415404    2.0149640331   -3.7809079783
     21  C         1.4907145655    0.8468110947   -1.7333566709
     22  H         0.7250707895    1.5871110799   -1.9218349046
   Point Group: c1    Number of degrees of freedom:    60


   Energy is  -3221.128463181

 Hessian updated using BFGS update

 60 Hessian modes will be used to form the next step
  Hessian Eigenvalues:
     0.015228    0.017705    0.019121    0.020689    0.020929    0.022940
     0.023577    0.023586    0.023834    0.023843    0.024089    0.024090
     0.024113    0.024114    0.024128    0.024136    0.024142    0.024145
     0.031229    0.075252    0.159966    0.159983    0.160000    0.160036
     0.219104    0.231374    0.234950    0.235100    0.235268    0.236473
     0.249979    0.249985    0.249992    0.249993    0.249998    0.250292
     0.254129    0.289273    0.293814    0.301033    0.301033    0.301144
     0.301752    0.328905    0.356665    0.356665    0.356669    0.356699
     0.412937    0.420660    0.431401    0.433215    0.461426    0.463111
     0.471072    0.472345    0.478203    0.478416    0.479143    0.482272

 Minimum search - taking simple RFO step
 Searching for Lamda that Minimizes Along All modes
 Value Taken    Lamda =  -0.00545930
 Calculated Step too Large.  Step scaled by  0.712249
 Step Taken.  Stepsize is  0.300000

                             Maximum     Tolerance    Cnvgd?
         Gradient           0.010933      0.000300      NO
         Displacement       0.223874      0.001200      NO
         Energy change     -0.005075      0.000001      NO


 New Cartesian Coordinates Obtained by Inverse Iteration

 Displacement from previous Coordinates is:  0.545338
 ----------------------------------------------------------------
             Standard Nuclear Orientation (Angstroms)
    I     Atom           X                Y                Z
 ----------------------------------------------------------------
    1      C       0.0423700275    -0.0351180417     0.0746699223
    2      C      -0.0038937889     0.1497392600     1.4673713941
    3      Cl      1.4686105433     0.3359348265     2.3736523103
    4      C      -1.2430076842     0.2060945414     2.1180500710
    5      Cl     -1.3471068806     0.4298525514     3.8462359213
    6      C      -2.4324829153     0.0956867787     1.4039934828
    7      H      -3.3804157125     0.1440568578     1.9212474780
    8      C      -2.3746113519    -0.0743040749     0.0281041607
    9      Cl     -3.8674080622    -0.2112502647    -0.8818363459
   10      C      -1.1582070965    -0.1394082842    -0.6368326921
   11      H      -1.1334670855    -0.2926551252    -1.7074735920
   12      C       1.3187789348    -0.0769335444    -0.6955422812
   13      C       2.3128566163    -1.0468194802    -0.4770938931
   14      Cl      2.0784366493    -2.2774913492     0.7281128865
   15      C       3.4790920759    -1.0304985308    -1.2527276862
   16      Cl      4.7401142422    -2.2137787190    -1.0150899608
   17      C       3.6635318770    -0.0739374857    -2.2470434796
   18      H       4.5690431336    -0.0752314633    -2.8371721410
   19      C       2.6689728441     0.8692162646    -2.4632418229
   20      Cl      2.8930633807     2.0788601351    -3.7128673377
   21      C       1.5073701424     0.8750538262    -1.7038255755
   22      H       0.7534257761     1.6323097855    -1.8719121098
 ----------------------------------------------------------------
 Nuclear Repulsion Energy =        2013.49268111 hartrees
 There are       89 alpha and       89 beta electrons
 Applying Cartesian multipole field
    Component          Value
    ---------          -----
     (2,0,0)        1.00000E-11
     (0,2,0)        2.00000E-11
     (0,0,2)       -3.00000E-11
 Nucleus-field energy     =    -0.0000000189 hartrees
 Requested basis set is 6-311++G(d,p)
 There are 170 shells and 472 basis functions
 A cutoff of  1.0D-15 yielded  10879 shell pairs
 There are     91796 function pairs (     98636 Cartesian)
 Smallest overlap matrix eigenvalue = 2.53E-07
 Linear dependence detected in AO basis
 Number of orthogonalized atomic orbitals = 466
 Maximum deviation from orthogonality = 2.629E-10
 Guess from superposition of atomic densities
 Warning:  Energy on first SCF cycle will be non-variational
 SAD guess density has 178.000000 electrons

 -----------------------------------------------------------------------
  General SCF calculation program by
  Eric Jon Sundstrom, Paul Horn, Yuezhi Mao, Dmitri Zuev, Alec White,
  David Stuck, Shaama M.S., Shane Yost, Joonho Lee, David Small,
  Daniel Levine, Susi Lehtola, Hugh Burton, Evgeny Epifanovsky,
  Bang C. Huynh
 -----------------------------------------------------------------------
 Exchange:     0.2000 Hartree-Fock + 0.0800 Slater + 0.7200 B88
 Correlation:  0.1900 VWN1RPA + 0.8100 LYP
 Using SG-1 standard quadrature grid
 A restricted SCF calculation will be
 performed using DIIS
 SCF converges when DIIS error is below 1.0e-08
 ---------------------------------------
  Cycle       Energy         DIIS error
 ---------------------------------------
    1   -3225.3651429678      2.83e-02  
    2   -3221.0037134892      2.16e-03  
    3   -3220.9157034515      2.70e-03  
    4   -3221.1186233305      6.44e-04  
    5   -3221.1294041085      2.74e-04  
    6   -3221.1313464364      9.25e-05  
    7   -3221.1315662023      2.17e-05  
    8   -3221.1315755930      1.05e-05  
    9   -3221.1315783799      3.40e-06  
   10   -3221.1315787058      9.50e-07  
   11   -3221.1315787319      1.76e-07  
   12   -3221.1315787328      8.41e-08  
   13   -3221.1315787329      2.97e-08  
   14   -3221.1315787331      6.77e-09  Convergence criterion met
 ---------------------------------------
 SCF time:   CPU 713.54s  wall 714.00s 
 SCF   energy in the final basis set =    -3221.1315787331
 Total energy in the final basis set =    -3221.1315787331

 --------------------------------------------------------------

                    Orbital Energies (a.u.)
 --------------------------------------------------------------

 Alpha MOs
 -- Occupied --
********-101.5771-101.5764-101.5764-101.5741-101.5741 -10.2760 -10.2760
-10.2742 -10.2742 -10.2698 -10.2698 -10.2401 -10.2398 -10.2228 -10.2228
-10.2202 -10.2202  -9.4918  -9.4917  -9.4909  -9.4909  -9.4893  -9.4893
 -7.2567  -7.2565  -7.2557  -7.2557  -7.2541  -7.2541  -7.2466  -7.2466
 -7.2460  -7.2459  -7.2458  -7.2456  -7.2453  -7.2453  -7.2440  -7.2439
 -7.2434  -7.2433  -0.9557  -0.9430  -0.9079  -0.9053  -0.8910  -0.8759
 -0.8587  -0.8401  -0.8026  -0.7671  -0.7517  -0.7453  -0.6837  -0.6368
 -0.6304  -0.6148  -0.5507  -0.5439  -0.5372  -0.5261  -0.5039  -0.4810
 -0.4703  -0.4672  -0.4662  -0.4523  -0.4486  -0.4332  -0.4191  -0.4127
 -0.4110  -0.3997  -0.3933  -0.3734  -0.3707  -0.3511  -0.3490  -0.3402
 -0.3397  -0.3348  -0.3327  -0.3289  -0.3193  -0.2963  -0.2789  -0.2683
 -0.2649
 -- Virtual --
 -0.0763  -0.0603  -0.0512  -0.0418  -0.0347  -0.0253  -0.0126  -0.0014
 -0.0005   0.0032   0.0113   0.0159   0.0204   0.0239   0.0317   0.0390
  0.0461   0.0478   0.0493   0.0538   0.0646   0.0671   0.0688   0.0758
  0.0809   0.0819   0.0867   0.0906   0.0948   0.0952   0.0978   0.0980
  0.1016   0.1058   0.1105   0.1128   0.1134   0.1200   0.1217   0.1241
  0.1266   0.1310   0.1315   0.1351   0.1376   0.1423   0.1427   0.1442
  0.1479   0.1481   0.1510   0.1581   0.1684   0.1686   0.1729   0.1767
  0.1805   0.1912   0.1926   0.1979   0.2024   0.2073   0.2125   0.2214
  0.2237   0.2239   0.2317   0.2337   0.2353   0.2379   0.2406   0.2430
  0.2513   0.2533   0.2551   0.2582   0.2590   0.2687   0.2693   0.2741
  0.2772   0.2805   0.2831   0.2907   0.2944   0.2966   0.3003   0.3142
  0.3166   0.3198   0.3206   0.3259   0.3390   0.3453   0.3470   0.4030
  0.4095   0.4152   0.4268   0.4298   0.4371   0.4452   0.4476   0.4490
  0.4528   0.4567   0.4614   0.4636   0.4818   0.4830   0.4866   0.4985
  0.5011   0.5017   0.5126   0.5270   0.5286   0.5325   0.5377   0.5512
  0.5572   0.5612   0.5802   0.5819   0.5848   0.5911   0.5917   0.6022
  0.6047   0.6118   0.6135   0.6276   0.6373   0.6437   0.6600   0.6629
  0.6726   0.6796   0.6870   0.6900   0.6922   0.7082   0.7185   0.7196
  0.7227   0.7391   0.7402   0.7869   0.8043   0.8151   0.8200   0.8224
  0.8273   0.8290   0.8340   0.8388   0.8444   0.8453   0.8465   0.8491
  0.8506   0.8519   0.8576   0.8664   0.8750   0.8777   0.8801   0.8884
  0.8890   0.8916   0.9108   0.9115   0.9188   0.9216   0.9277   0.9281
  0.9303   0.9427   0.9463   0.9555   0.9559   0.9599   0.9636   0.9796
  0.9871   0.9886   0.9992   1.0063   1.0368   1.0429   1.0474   1.0478
  1.0804   1.0827   1.0975   1.1387   1.1407   1.1766   1.1931   1.2046
  1.2100   1.2144   1.2211   1.2248   1.2405   1.2440   1.2582   1.2755
  1.2890   1.2906   1.3083   1.3254   1.3335   1.3562   1.3735   1.3801
  1.4287   1.4458   1.4877   1.4992   1.5179   1.5500   1.5573   1.5600
  1.5812   1.5838   1.5920   1.6085   1.6210   1.6461   1.6580   1.6998
  1.7191   1.7389   1.7641   1.7658   1.8045   1.8051   1.8445   1.8699
  1.8730   1.8761   1.8867   1.8931   1.9169   1.9295   1.9427   1.9525
  1.9641   1.9842   1.9879   2.0463   2.0523   2.0615   2.0720   2.0890
  2.1139   2.1644   2.1863   2.2136   2.2412   2.2455   2.2658   2.2678
  2.2761   2.2779   2.2826   2.2958   2.3114   2.3167   2.3339   2.3499
  2.3603   2.4127   2.4135   2.4287   2.4366   2.4787   2.4950   2.5212
  2.5335   2.5354   2.5367   2.5469   2.5565   2.5995   2.6002   2.6208
  2.6504   2.6599   2.6796   2.6840   2.7119   2.7141   2.7315   2.7365
  2.7560   2.7646   2.7699   2.7969   2.8041   2.8226   2.8233   2.8864
  2.9080   2.9438   2.9658   3.0554   3.0614   3.0727   3.0909   3.1128
  3.1456   3.1649   3.1919   3.2076   3.2584   3.2592   3.3280   3.3507
  3.4286   3.4295   3.5575   3.6145   3.6808   3.7250   3.7878   3.7971
  3.9381   3.9694   4.0888   4.0939   4.3660   4.7966   4.8164   9.7553
  9.7651   9.7805   9.7815   9.8288   9.8355  23.3585  23.5056  23.8163
 23.8318  23.8722  23.8890  23.9348  23.9842  24.0213  24.0479  24.0926
 24.1170  25.8032  25.8135  25.8204  25.8217  25.9191  25.9621  26.0962
 26.1103  26.1417  26.1732  26.2323  26.3373  26.5693  26.5806  26.5955
 26.6407  26.8022  26.9093 215.7484 215.7562 215.7752 215.7754 215.8298
215.8448
 --------------------------------------------------------------

          Ground-State Mulliken Net Atomic Charges

     Atom                 Charge (a.u.)
  ----------------------------------------
      1 C                    -0.473263
      2 C                    -0.931788
      3 Cl                    0.537602
      4 C                     0.429949
      5 Cl                    0.478119
      6 C                    -0.992273
      7 H                     0.219268
      8 C                     0.542950
      9 Cl                    0.473317
     10 C                    -0.504281
     11 H                     0.215175
     12 C                    -0.483674
     13 C                    -0.880606
     14 Cl                    0.532806
     15 C                     0.413515
     16 Cl                    0.480416
     17 C                    -0.999969
     18 H                     0.219163
     19 C                     0.530082
     20 Cl                    0.475851
     21 C                    -0.498393
     22 H                     0.216034
  ----------------------------------------
  Sum of atomic charges =     0.000000

 -----------------------------------------------------------------
                    Cartesian Multipole Moments
 -----------------------------------------------------------------
    Charge (ESU x 10^10)
                -0.0000
    Dipole Moment (Debye)
         X      -0.5728      Y       0.4798      Z      -0.9765
       Tot       1.2296
    Quadrupole Moments (Debye-Ang)
        XX    -143.7579     XY       0.3711     YY    -148.1110
        XZ      -3.6602     YZ       0.0860     ZZ    -145.8895
    Octopole Moments (Debye-Ang^2)
       XXX    -344.5319    XXY      25.7076    XYY    -124.6584
       YYY      73.3069    XXZ       9.3946    XYZ       2.2971
       YYZ      13.4901    XZZ    -119.4322    YZZ      18.8378
       ZZZ      32.9100
    Hexadecapole Moments (Debye-Ang^3)
      XXXX   -6133.8367   XXXY     356.0870   XXYY   -1307.6855
      XYYY     360.0640   YYYY   -1417.1228   XXXZ     891.5442
      XXYZ      75.7841   XYYZ     345.6073   YYYZ     165.2919
      XXZZ   -1620.5099   XYZZ     113.1555   YYZZ    -878.3977
      XZZZ     985.9940   YZZZ     193.6779   ZZZZ   -3838.7119
 -----------------------------------------------------------------
 Calculating analytic gradient of the SCF energy
 Gradient of SCF Energy
            1           2           3           4           5           6
    1   0.0004570   0.0006413   0.0012330  -0.0001245   0.0000196  -0.0004415
    2   0.0006445  -0.0003856  -0.0072822  -0.0000914  -0.0000293   0.0000304
    3   0.0000308   0.0002636  -0.0041190  -0.0001057   0.0000008   0.0001208
            7           8           9          10          11          12
    1   0.0000657   0.0004332  -0.0001031  -0.0005362   0.0000106  -0.0004602
    2  -0.0000214   0.0000293  -0.0000484   0.0006732  -0.0000666  -0.0005625
    3   0.0000221  -0.0001143  -0.0000703  -0.0002909   0.0000708  -0.0000447
           13          14          15          16          17          18
    1   0.0000999  -0.0011698   0.0000181  -0.0000193   0.0003096  -0.0000153
    2  -0.0002614   0.0072319   0.0002140   0.0000001   0.0000769  -0.0000342
    3   0.0007796   0.0044041  -0.0000543  -0.0000258  -0.0002630   0.0000562
           19          20          21          22
    1  -0.0003915   0.0000636  -0.0001532   0.0000630
    2  -0.0001121   0.0001221  -0.0001437   0.0000165
    3   0.0002979  -0.0001287  -0.0009263   0.0000962
 Max gradient component =       7.282E-03
 RMS gradient           =       1.506E-03
 Gradient time:  CPU 265.28 s  wall 265.29 s
 Geometry Optimization Parameters
   NAtoms,    NIC,     NZ,  NCons,   NDum,   NFix, NCnnct, MaxDiis
       22     163      22       0       0       0       0       0

 Cartesian Hessian Update
 Hessian updated using BFGS update


** GEOMETRY OPTIMIZATION IN DELOCALIZED INTERNAL COORDINATES **
   Searching for a Minimum

   Optimization Cycle:   6

                       Coordinates (Angstroms)
     ATOM                X               Y               Z
      1  C         0.0423700275   -0.0351180417    0.0746699223
      2  C        -0.0038937889    0.1497392600    1.4673713941
      3  Cl        1.4686105433    0.3359348265    2.3736523103
      4  C        -1.2430076842    0.2060945414    2.1180500710
      5  Cl       -1.3471068806    0.4298525514    3.8462359213
      6  C        -2.4324829153    0.0956867787    1.4039934828
      7  H        -3.3804157125    0.1440568578    1.9212474780
      8  C        -2.3746113519   -0.0743040749    0.0281041607
      9  Cl       -3.8674080622   -0.2112502647   -0.8818363459
     10  C        -1.1582070965   -0.1394082842   -0.6368326921
     11  H        -1.1334670855   -0.2926551252   -1.7074735920
     12  C         1.3187789348   -0.0769335444   -0.6955422812
     13  C         2.3128566163   -1.0468194802   -0.4770938931
     14  Cl        2.0784366493   -2.2774913492    0.7281128865
     15  C         3.4790920759   -1.0304985308   -1.2527276862
     16  Cl        4.7401142422   -2.2137787190   -1.0150899608
     17  C         3.6635318770   -0.0739374857   -2.2470434796
     18  H         4.5690431336   -0.0752314633   -2.8371721410
     19  C         2.6689728441    0.8692162646   -2.4632418229
     20  Cl        2.8930633807    2.0788601351   -3.7128673377
     21  C         1.5073701424    0.8750538262   -1.7038255755
     22  H         0.7534257761    1.6323097855   -1.8719121098
   Point Group: c1    Number of degrees of freedom:    60


   Energy is  -3221.131578733

 Hessian updated using BFGS update

 60 Hessian modes will be used to form the next step
  Hessian Eigenvalues:
     0.012872    0.017695    0.018795    0.020695    0.020929    0.022922
     0.023225    0.023586    0.023821    0.023843    0.024029    0.024090
     0.024093    0.024114    0.024115    0.024137    0.024141    0.024145
     0.024520    0.074679    0.159966    0.159997    0.160001    0.160035
     0.219120    0.231373    0.234951    0.235102    0.235259    0.236486
     0.249980    0.249987    0.249993    0.249993    0.250003    0.250278
     0.254250    0.289274    0.293815    0.301033    0.301033    0.301129
     0.301768    0.328889    0.356665    0.356666    0.356669    0.356696
     0.412939    0.420660    0.431403    0.433251    0.461427    0.463076
     0.471073    0.472267    0.478203    0.478415    0.479144    0.482358

 Minimum search - taking simple RFO step
 Searching for Lamda that Minimizes Along All modes
 Value Taken    Lamda =  -0.00342554
 Calculated Step too Large.  Step scaled by  0.710647
 Step Taken.  Stepsize is  0.300000

                             Maximum     Tolerance    Cnvgd?
         Gradient           0.006772      0.000300      NO
         Displacement       0.223095      0.001200      NO
         Energy change     -0.003116      0.000001      NO


 New Cartesian Coordinates Obtained by Inverse Iteration

 Displacement from previous Coordinates is:  0.574240
 ----------------------------------------------------------------
             Standard Nuclear Orientation (Angstroms)
    I     Atom           X                Y                Z
 ----------------------------------------------------------------
    1      C       0.0378657735    -0.0392446197     0.0685055554
    2      C      -0.0028193774     0.1905667931     1.4538121574
    3      Cl      1.4756127079     0.4299279258     2.3417637835
    4      C      -1.2381542748     0.2471881570     2.1102506632
    5      Cl     -1.3369750148     0.5285093334     3.8303560532
    6      C      -2.4289601021     0.0912449958     1.4063997536
    7      H      -3.3750721590     0.1413985024     1.9269519732
    8      C      -2.3760982484    -0.1242010703     0.0368301291
    9      Cl     -3.8715869246    -0.3135096954    -0.8591079269
   10      C      -1.1618631459    -0.1893471039    -0.6335399049
   11      H      -1.1383741265    -0.3734306805    -1.6994287480
   12      C       1.3156603566    -0.0758186304    -0.7012085967
   13      C       2.2876160019    -1.0719116753    -0.5086043788
   14      Cl      2.0197990804    -2.3326434294     0.6609088221
   15      C       3.4581393719    -1.0553367646    -1.2765762193
   16      Cl      4.6951225463    -2.2691875164    -1.0682509340
   17      C       3.6667079148    -0.0702415238    -2.2382558242
   18      H       4.5754488601    -0.0702330320    -2.8234572056
   19      C       2.6928674171     0.8994097720    -2.4290474416
   20      Cl      2.9475258446     2.1426246397    -3.6388751401
   21      C       1.5263886077     0.9044227135    -1.6757512385
   22      H       0.7862145563     1.6791913728    -1.8248966230
 ----------------------------------------------------------------
 Nuclear Repulsion Energy =        2011.61586351 hartrees
 There are       89 alpha and       89 beta electrons
 Applying Cartesian multipole field
    Component          Value
    ---------          -----
     (2,0,0)        1.00000E-11
     (0,2,0)        2.00000E-11
     (0,0,2)       -3.00000E-11
 Nucleus-field energy     =    -0.0000000161 hartrees
 Requested basis set is 6-311++G(d,p)
 There are 170 shells and 472 basis functions
 A cutoff of  1.0D-15 yielded  10873 shell pairs
 There are     91780 function pairs (     98624 Cartesian)
 Smallest overlap matrix eigenvalue = 2.45E-07
 Linear dependence detected in AO basis
 Number of orthogonalized atomic orbitals = 466
 Maximum deviation from orthogonality = 4.730E-10
 Guess from superposition of atomic densities
 Warning:  Energy on first SCF cycle will be non-variational
 SAD guess density has 178.000000 electrons

 -----------------------------------------------------------------------
  General SCF calculation program by
  Eric Jon Sundstrom, Paul Horn, Yuezhi Mao, Dmitri Zuev, Alec White,
  David Stuck, Shaama M.S., Shane Yost, Joonho Lee, David Small,
  Daniel Levine, Susi Lehtola, Hugh Burton, Evgeny Epifanovsky,
  Bang C. Huynh
 -----------------------------------------------------------------------
 Exchange:     0.2000 Hartree-Fock + 0.0800 Slater + 0.7200 B88
 Correlation:  0.1900 VWN1RPA + 0.8100 LYP
 Using SG-1 standard quadrature grid
 A restricted SCF calculation will be
 performed using DIIS
 SCF converges when DIIS error is below 1.0e-08
 ---------------------------------------
  Cycle       Energy         DIIS error
 ---------------------------------------
    1   -3225.3576791840      2.83e-02  
    2   -3221.0055469215      2.16e-03  
    3   -3220.9185274712      2.70e-03  
    4   -3221.1208412079      6.37e-04  
    5   -3221.1313406452      2.73e-04  
    6   -3221.1332695584      9.26e-05  
    7   -3221.1334900088      2.22e-05  
    8   -3221.1334997586      1.09e-05  
    9   -3221.1335028138      3.48e-06  
   10   -3221.1335031568      9.25e-07  
   11   -3221.1335031813      1.72e-07  
   12   -3221.1335031823      8.36e-08  
   13   -3221.1335031824      2.96e-08  
   14   -3221.1335031824      6.50e-09  Convergence criterion met
 ---------------------------------------
 SCF time:   CPU 724.65s  wall 725.00s 
 SCF   energy in the final basis set =    -3221.1335031824
 Total energy in the final basis set =    -3221.1335031824

 --------------------------------------------------------------

                    Orbital Energies (a.u.)
 --------------------------------------------------------------

 Alpha MOs
 -- Occupied --
********-101.5773-101.5764-101.5763-101.5748-101.5748 -10.2760 -10.2760
-10.2742 -10.2741 -10.2698 -10.2698 -10.2397 -10.2394 -10.2228 -10.2228
-10.2202 -10.2201  -9.4919  -9.4918  -9.4909  -9.4909  -9.4898  -9.4898
 -7.2568  -7.2566  -7.2557  -7.2556  -7.2547  -7.2547  -7.2467  -7.2467
 -7.2461  -7.2460  -7.2457  -7.2456  -7.2453  -7.2452  -7.2446  -7.2445
 -7.2439  -7.2438  -0.9554  -0.9431  -0.9074  -0.9054  -0.8908  -0.8763
 -0.8579  -0.8403  -0.8024  -0.7674  -0.7514  -0.7457  -0.6835  -0.6358
 -0.6309  -0.6153  -0.5503  -0.5431  -0.5374  -0.5278  -0.5033  -0.4812
 -0.4700  -0.4670  -0.4664  -0.4517  -0.4485  -0.4334  -0.4186  -0.4134
 -0.4099  -0.3990  -0.3933  -0.3721  -0.3699  -0.3512  -0.3489  -0.3399
 -0.3395  -0.3352  -0.3330  -0.3287  -0.3225  -0.2949  -0.2800  -0.2680
 -0.2657
 -- Virtual --
 -0.0741  -0.0610  -0.0504  -0.0442  -0.0353  -0.0253  -0.0127  -0.0016
 -0.0002   0.0030   0.0114   0.0151   0.0205   0.0236   0.0318   0.0384
  0.0458   0.0479   0.0494   0.0539   0.0649   0.0666   0.0676   0.0765
  0.0808   0.0816   0.0869   0.0905   0.0944   0.0957   0.0970   0.0982
  0.1009   0.1053   0.1104   0.1126   0.1132   0.1202   0.1217   0.1229
  0.1267   0.1302   0.1310   0.1349   0.1373   0.1420   0.1423   0.1452
  0.1472   0.1482   0.1498   0.1583   0.1671   0.1697   0.1739   0.1757
  0.1816   0.1910   0.1913   0.1977   0.2026   0.2080   0.2126   0.2209
  0.2246   0.2259   0.2313   0.2323   0.2358   0.2391   0.2408   0.2426
  0.2496   0.2545   0.2558   0.2566   0.2582   0.2668   0.2700   0.2741
  0.2765   0.2810   0.2857   0.2907   0.2950   0.2974   0.2994   0.3122
  0.3165   0.3185   0.3190   0.3258   0.3385   0.3456   0.3477   0.4032
  0.4098   0.4156   0.4259   0.4285   0.4379   0.4456   0.4481   0.4507
  0.4521   0.4575   0.4623   0.4632   0.4812   0.4835   0.4883   0.4993
  0.5000   0.5034   0.5150   0.5269   0.5284   0.5351   0.5373   0.5520
  0.5600   0.5609   0.5795   0.5826   0.5847   0.5891   0.5949   0.6025
  0.6037   0.6140   0.6172   0.6281   0.6401   0.6441   0.6565   0.6654
  0.6735   0.6797   0.6846   0.6891   0.6923   0.7069   0.7145   0.7170
  0.7233   0.7394   0.7443   0.7833   0.8044   0.8151   0.8218   0.8221
  0.8278   0.8287   0.8346   0.8397   0.8445   0.8455   0.8461   0.8497
  0.8510   0.8541   0.8574   0.8661   0.8754   0.8783   0.8784   0.8893
  0.8918   0.8939   0.9024   0.9114   0.9180   0.9204   0.9232   0.9287
  0.9300   0.9403   0.9478   0.9562   0.9572   0.9597   0.9666   0.9802
  0.9879   0.9907   0.9984   1.0033   1.0363   1.0426   1.0444   1.0451
  1.0812   1.0845   1.1069   1.1398   1.1418   1.1783   1.1939   1.2051
  1.2112   1.2157   1.2204   1.2259   1.2405   1.2440   1.2589   1.2775
  1.2867   1.2937   1.3063   1.3244   1.3355   1.3599   1.3758   1.3761
  1.4238   1.4479   1.4870   1.4974   1.5235   1.5538   1.5561   1.5602
  1.5846   1.5865   1.5922   1.6101   1.6156   1.6469   1.6593   1.6967
  1.7196   1.7382   1.7632   1.7654   1.8035   1.8050   1.8468   1.8659
  1.8687   1.8762   1.8836   1.8966   1.9204   1.9309   1.9407   1.9443
  1.9670   1.9841   2.0045   2.0469   2.0545   2.0609   2.0735   2.0892
  2.1073   2.1626   2.1854   2.2153   2.2421   2.2454   2.2651   2.2672
  2.2750   2.2775   2.2793   2.2986   2.3081   2.3219   2.3362   2.3454
  2.3594   2.4181   2.4230   2.4294   2.4380   2.4670   2.4936   2.5194
  2.5311   2.5359   2.5361   2.5479   2.5558   2.5977   2.6026   2.6207
  2.6524   2.6636   2.6828   2.6852   2.7098   2.7114   2.7345   2.7358
  2.7567   2.7611   2.7690   2.7881   2.8139   2.8213   2.8248   2.8792
  2.9077   2.9489   2.9682   3.0583   3.0628   3.0741   3.0879   3.1112
  3.1458   3.1662   3.1943   3.2103   3.2567   3.2610   3.3299   3.3501
  3.4281   3.4293   3.5609   3.6154   3.6810   3.7299   3.7896   3.7958
  3.9370   3.9723   4.0880   4.0934   4.3559   4.7974   4.8175   9.7575
  9.7656   9.7808   9.7814   9.8193   9.8445  23.3591  23.5062  23.8165
 23.8321  23.8723  23.8920  23.9360  23.9849  24.0211  24.0508  24.0927
 24.1207  25.8023  25.8130  25.8194  25.8201  25.9244  25.9530  26.1018
 26.1068  26.1519  26.1736  26.2480  26.2955  26.5742  26.5763  26.5933
 26.6413  26.8181  26.8853 215.7506 215.7567 215.7753 215.7756 215.8190
215.8549
 --------------------------------------------------------------

          Ground-State Mulliken Net Atomic Charges

     Atom                 Charge (a.u.)
  ----------------------------------------
      1 C                    -0.508929
      2 C                    -1.049686
      3 Cl                    0.521111
      4 C                     0.510807
      5 Cl                    0.482905
      6 C                    -0.917370
      7 H                     0.220407
      8 C                     0.518484
      9 Cl                    0.474172
     10 C                    -0.467475
     11 H                     0.214573
     12 C                    -0.517905
     13 C                    -0.975092
     14 Cl                    0.512765
     15 C                     0.467836
     16 Cl                    0.486641
     17 C                    -0.923435
     18 H                     0.220048
     19 C                     0.505707
     20 Cl                    0.476719
     21 C                    -0.467897
     22 H                     0.215614
  ----------------------------------------
  Sum of atomic charges =     0.000000

 -----------------------------------------------------------------
                    Cartesian Multipole Moments
 -----------------------------------------------------------------
    Charge (ESU x 10^10)
                 0.0000
    Dipole Moment (Debye)
         X      -0.5770      Y       0.4833      Z      -0.9831
       Tot       1.2382
    Quadrupole Moments (Debye-Ang)
        XX    -143.7397     XY       0.3338     YY    -148.0900
        XZ      -3.6783     YZ       0.1150     ZZ    -145.8401
    Octopole Moments (Debye-Ang^2)
       XXX    -342.8096    XXY      25.3342    XYY    -124.2739
       YYY      71.8257    XXZ      10.2271    XYZ       2.4481
       YYZ      14.3768    XZZ    -119.2312    YZZ      18.5099
       ZZZ      35.2949
    Hexadecapole Moments (Debye-Ang^3)
      XXXX   -6106.6616   XXXY     330.3851   XXYY   -1317.3103
      XYYY     333.0880   YYYY   -1498.8848   XXXZ     908.5087
      XXYZ      64.9579   XYYZ     351.0254   YYYZ     127.0257
      XXZZ   -1604.9512   XYZZ     106.2621   YYZZ    -880.2065
      XZZZ    1001.7935   YZZZ     160.5467   ZZZZ   -3765.9243
 -----------------------------------------------------------------
 Calculating analytic gradient of the SCF energy
 Gradient of SCF Energy
            1           2           3           4           5           6
    1   0.0000771   0.0003415   0.0008271  -0.0000613   0.0000307  -0.0002819
    2   0.0000758  -0.0002283  -0.0043854  -0.0000494  -0.0000135   0.0000476
    3   0.0000712  -0.0001850  -0.0022029  -0.0001554   0.0000721   0.0000657
            7           8           9          10          11          12
    1   0.0000359   0.0002324  -0.0000549  -0.0002784   0.0000778  -0.0000670
    2  -0.0000038  -0.0000468   0.0000090   0.0004811  -0.0001068  -0.0000350
    3   0.0000148  -0.0000077  -0.0000832  -0.0002222   0.0000814  -0.0000166
           13          14          15          16          17          18
    1   0.0000084  -0.0005829  -0.0001019   0.0000378   0.0001880   0.0000007
    2   0.0000924   0.0041096   0.0001317  -0.0000296   0.0000665  -0.0000218
    3   0.0004064   0.0027613   0.0000502  -0.0000032  -0.0002010   0.0000491
           19          20          21          22
    1  -0.0002223   0.0000560  -0.0002484  -0.0000144
    2  -0.0001117   0.0000909  -0.0001047   0.0000321
    3   0.0001590  -0.0000687  -0.0006082   0.0000231
 Max gradient component =       4.385E-03
 RMS gradient           =       8.813E-04
 Gradient time:  CPU 259.04 s  wall 259.05 s
 Geometry Optimization Parameters
   NAtoms,    NIC,     NZ,  NCons,   NDum,   NFix, NCnnct, MaxDiis
       22     163      22       0       0       0       0       0

 Cartesian Hessian Update
 Hessian updated using BFGS update


** GEOMETRY OPTIMIZATION IN DELOCALIZED INTERNAL COORDINATES **
   Searching for a Minimum

   Optimization Cycle:   7

                       Coordinates (Angstroms)
     ATOM                X               Y               Z
      1  C         0.0378657735   -0.0392446197    0.0685055554
      2  C        -0.0028193774    0.1905667931    1.4538121574
      3  Cl        1.4756127079    0.4299279258    2.3417637835
      4  C        -1.2381542748    0.2471881570    2.1102506632
      5  Cl       -1.3369750148    0.5285093334    3.8303560532
      6  C        -2.4289601021    0.0912449958    1.4063997536
      7  H        -3.3750721590    0.1413985024    1.9269519732
      8  C        -2.3760982484   -0.1242010703    0.0368301291
      9  Cl       -3.8715869246   -0.3135096954   -0.8591079269
     10  C        -1.1618631459   -0.1893471039   -0.6335399049
     11  H        -1.1383741265   -0.3734306805   -1.6994287480
     12  C         1.3156603566   -0.0758186304   -0.7012085967
     13  C         2.2876160019   -1.0719116753   -0.5086043788
     14  Cl        2.0197990804   -2.3326434294    0.6609088221
     15  C         3.4581393719   -1.0553367646   -1.2765762193
     16  Cl        4.6951225463   -2.2691875164   -1.0682509340
     17  C         3.6667079148   -0.0702415238   -2.2382558242
     18  H         4.5754488601   -0.0702330320   -2.8234572056
     19  C         2.6928674171    0.8994097720   -2.4290474416
     20  Cl        2.9475258446    2.1426246397   -3.6388751401
     21  C         1.5263886077    0.9044227135   -1.6757512385
     22  H         0.7862145563    1.6791913728   -1.8248966230
   Point Group: c1    Number of degrees of freedom:    60


   Energy is  -3221.133503182

 Hessian updated using BFGS update

 60 Hessian modes will be used to form the next step
  Hessian Eigenvalues:
     0.009821    0.017711    0.018514    0.020705    0.020929    0.021640
     0.022972    0.023588    0.023712    0.023847    0.023858    0.024090
     0.024091    0.024114    0.024115    0.024138    0.024144    0.024156
     0.024166    0.074271    0.159970    0.159994    0.160000    0.160036
     0.219227    0.231375    0.234950    0.235104    0.235249    0.236488
     0.249980    0.249987    0.249993    0.249993    0.249999    0.250222
     0.254253    0.289273    0.293985    0.301033    0.301033    0.301124
     0.301782    0.328875    0.356665    0.356667    0.356670    0.356698
     0.412941    0.420699    0.431408    0.433255    0.461427    0.463051
     0.471077    0.472239    0.478203    0.478418    0.479145    0.482369

 Minimum search - taking simple RFO step
 Searching for Lamda that Minimizes Along All modes
 Value Taken    Lamda =  -0.00190098
 Calculated Step too Large.  Step scaled by  0.772422
 Step Taken.  Stepsize is  0.300000

                             Maximum     Tolerance    Cnvgd?
         Gradient           0.004044      0.000300      NO
         Displacement       0.222487      0.001200      NO
         Energy change     -0.001924      0.000001      NO


 New Cartesian Coordinates Obtained by Inverse Iteration

 Displacement from previous Coordinates is:  0.592334
 ----------------------------------------------------------------
             Standard Nuclear Orientation (Angstroms)
    I     Atom           X                Y                Z
 ----------------------------------------------------------------
    1      C       0.0322122044    -0.0380603866     0.0600230322
    2      C      -0.0027918325     0.2343868229     1.4370747297
    3      Cl      1.4811348563     0.5299862246     2.3016660131
    4      C      -1.2334520187     0.2872476310     2.1011979955
    5      Cl     -1.3271851952     0.6240546878     3.8114145234
    6      C      -2.4249101214     0.0826102636     1.4105366616
    7      H      -3.3686210781     0.1297622257     1.9358373394
    8      C      -2.3775186242    -0.1751350203     0.0482285666
    9      Cl     -3.8754315299    -0.4242644958    -0.8286535098
   10      C      -1.1664707050    -0.2352386911    -0.6297575818
   11      H      -1.1456037788    -0.4483735339    -1.6904372308
   12      C       1.3113704978    -0.0722288064    -0.7089301522
   13      C       2.2593341915    -1.0946728183    -0.5419016438
   14      Cl      1.9553966048    -2.3818903786     0.5918029849
   15      C       3.4352113736    -1.0800561426    -1.3007984085
   16      Cl      4.6453136704    -2.3250080857    -1.1211362651
   17      C       3.6710142450    -0.0685253438    -2.2286100276
   18      H       4.5832738349    -0.0692543501    -2.8083762587
   19      C       2.7204496310     0.9283308397    -2.3935732740
   20      Cl      3.0087507039     2.2021771950    -3.5628708962
   21      C       1.5486992787     0.9350140265    -1.6472704407
   22      H       0.8248894572     1.7285166004    -1.7766874481
 ----------------------------------------------------------------
 Nuclear Repulsion Energy =        2010.21334667 hartrees
 There are       89 alpha and       89 beta electrons
 Applying Cartesian multipole field
    Component          Value
    ---------          -----
     (2,0,0)        1.00000E-11
     (0,2,0)        2.00000E-11
     (0,0,2)       -3.00000E-11
 Nucleus-field energy     =    -0.0000000130 hartrees
 Requested basis set is 6-311++G(d,p)
 There are 170 shells and 472 basis functions
 A cutoff of  1.0D-15 yielded  10870 shell pairs
 There are     91790 function pairs (     98636 Cartesian)
 Smallest overlap matrix eigenvalue = 2.33E-07
 Linear dependence detected in AO basis
 Number of orthogonalized atomic orbitals = 466
 Maximum deviation from orthogonality = 3.800E-10
 Guess from superposition of atomic densities
 Warning:  Energy on first SCF cycle will be non-variational
 SAD guess density has 178.000000 electrons

 -----------------------------------------------------------------------
  General SCF calculation program by
  Eric Jon Sundstrom, Paul Horn, Yuezhi Mao, Dmitri Zuev, Alec White,
  David Stuck, Shaama M.S., Shane Yost, Joonho Lee, David Small,
  Daniel Levine, Susi Lehtola, Hugh Burton, Evgeny Epifanovsky,
  Bang C. Huynh
 -----------------------------------------------------------------------
 Exchange:     0.2000 Hartree-Fock + 0.0800 Slater + 0.7200 B88
 Correlation:  0.1900 VWN1RPA + 0.8100 LYP
 Using SG-1 standard quadrature grid
 A restricted SCF calculation will be
 performed using DIIS
 SCF converges when DIIS error is below 1.0e-08
 ---------------------------------------
  Cycle       Energy         DIIS error
 ---------------------------------------
    1   -3225.3531171033      2.83e-02  
    2   -3221.0064752383      2.16e-03  
    3   -3220.9202378779      2.69e-03  
    4   -3221.1222150211      6.31e-04  
    5   -3221.1324627142      2.72e-04  
    6   -3221.1343803069      9.29e-05  
    7   -3221.1346017591      2.28e-05  
    8   -3221.1346120940      1.14e-05  
    9   -3221.1346154089      3.51e-06  
   10   -3221.1346157603      9.06e-07  
   11   -3221.1346157839      1.69e-07  
   12   -3221.1346157850      8.32e-08  
   13   -3221.1346157851      2.95e-08  
   14   -3221.1346157851      6.26e-09  Convergence criterion met
 ---------------------------------------
 SCF time:   CPU 734.70s  wall 735.00s 
 SCF   energy in the final basis set =    -3221.1346157851
 Total energy in the final basis set =    -3221.1346157851

 --------------------------------------------------------------

                    Orbital Energies (a.u.)
 --------------------------------------------------------------

 Alpha MOs
 -- Occupied --
********-101.5774-101.5763-101.5763-101.5754-101.5753 -10.2760 -10.2760
-10.2741 -10.2740 -10.2699 -10.2698 -10.2393 -10.2390 -10.2228 -10.2228
-10.2202 -10.2200  -9.4920  -9.4920  -9.4909  -9.4908  -9.4902  -9.4902
 -7.2569  -7.2567  -7.2556  -7.2556  -7.2552  -7.2551  -7.2468  -7.2468
 -7.2462  -7.2461  -7.2457  -7.2455  -7.2452  -7.2452  -7.2450  -7.2449
 -7.2443  -7.2443  -0.9553  -0.9431  -0.9071  -0.9055  -0.8908  -0.8767
 -0.8572  -0.8406  -0.8023  -0.7677  -0.7511  -0.7459  -0.6833  -0.6348
 -0.6315  -0.6157  -0.5501  -0.5422  -0.5376  -0.5294  -0.5029  -0.4814
 -0.4698  -0.4668  -0.4665  -0.4512  -0.4486  -0.4336  -0.4182  -0.4140
 -0.4090  -0.3986  -0.3933  -0.3712  -0.3692  -0.3515  -0.3488  -0.3396
 -0.3393  -0.3357  -0.3336  -0.3284  -0.3246  -0.2935  -0.2812  -0.2677
 -0.2663
 -- Virtual --
 -0.0718  -0.0615  -0.0497  -0.0465  -0.0358  -0.0252  -0.0127  -0.0017
  0.0001   0.0029   0.0115   0.0143   0.0206   0.0234   0.0317   0.0380
  0.0455   0.0479   0.0497   0.0542   0.0652   0.0655   0.0669   0.0771
  0.0807   0.0814   0.0870   0.0902   0.0940   0.0954   0.0968   0.0987
  0.1004   0.1052   0.1103   0.1124   0.1130   0.1203   0.1215   0.1222
  0.1266   0.1291   0.1310   0.1347   0.1371   0.1418   0.1419   0.1461
  0.1466   0.1488   0.1490   0.1581   0.1655   0.1710   0.1750   0.1753
  0.1831   0.1905   0.1908   0.1975   0.2028   0.2090   0.2126   0.2203
  0.2249   0.2266   0.2306   0.2316   0.2369   0.2397   0.2404   0.2421
  0.2449   0.2541   0.2569   0.2576   0.2584   0.2657   0.2713   0.2732
  0.2769   0.2814   0.2879   0.2903   0.2950   0.2986   0.3005   0.3080
  0.3156   0.3174   0.3179   0.3264   0.3382   0.3459   0.3492   0.4037
  0.4097   0.4166   0.4254   0.4274   0.4392   0.4451   0.4486   0.4515
  0.4531   0.4573   0.4627   0.4635   0.4809   0.4832   0.4904   0.4997
  0.5000   0.5049   0.5169   0.5260   0.5268   0.5370   0.5375   0.5511
  0.5633   0.5642   0.5789   0.5812   0.5856   0.5881   0.5982   0.6028
  0.6035   0.6166   0.6207   0.6290   0.6429   0.6442   0.6519   0.6650
  0.6732   0.6792   0.6828   0.6882   0.6927   0.7028   0.7122   0.7145
  0.7246   0.7405   0.7468   0.7798   0.8051   0.8166   0.8223   0.8232
  0.8285   0.8291   0.8356   0.8401   0.8448   0.8451   0.8468   0.8499
  0.8525   0.8550   0.8572   0.8663   0.8758   0.8766   0.8791   0.8897
  0.8940   0.8964   0.8981   0.9121   0.9169   0.9191   0.9207   0.9299
  0.9306   0.9392   0.9488   0.9565   0.9586   0.9594   0.9703   0.9807
  0.9880   0.9921   0.9972   0.9991   1.0352   1.0383   1.0394   1.0467
  1.0851   1.0877   1.1119   1.1403   1.1425   1.1817   1.1955   1.2065
  1.2124   1.2166   1.2201   1.2273   1.2402   1.2438   1.2605   1.2781
  1.2840   1.2971   1.3048   1.3251   1.3361   1.3631   1.3690   1.3785
  1.4164   1.4503   1.4850   1.4950   1.5297   1.5547   1.5551   1.5602
  1.5869   1.5900   1.5925   1.6101   1.6137   1.6468   1.6605   1.6935
  1.7204   1.7372   1.7622   1.7652   1.8033   1.8046   1.8491   1.8604
  1.8621   1.8738   1.8849   1.8989   1.9234   1.9318   1.9326   1.9441
  1.9700   1.9852   2.0178   2.0468   2.0586   2.0605   2.0753   2.0896
  2.1015   2.1613   2.1839   2.2168   2.2436   2.2454   2.2647   2.2662
  2.2703   2.2774   2.2799   2.3036   2.3052   2.3267   2.3375   2.3401
  2.3587   2.4244   2.4252   2.4366   2.4399   2.4538   2.4934   2.5174
  2.5284   2.5366   2.5376   2.5481   2.5552   2.5935   2.6061   2.6223
  2.6537   2.6675   2.6845   2.6866   2.7068   2.7092   2.7350   2.7367
  2.7563   2.7575   2.7684   2.7730   2.8212   2.8228   2.8415   2.8711
  2.9068   2.9541   2.9706   3.0618   3.0644   3.0760   3.0849   3.1104
  3.1462   3.1660   3.1963   3.2145   3.2550   3.2628   3.3316   3.3498
  3.4264   3.4300   3.5648   3.6163   3.6805   3.7346   3.7918   3.7947
  3.9356   3.9751   4.0875   4.0934   4.3469   4.7982   4.8178   9.7591
  9.7660   9.7810   9.7816   9.8126   9.8464  23.3597  23.5071  23.8163
 23.8318  23.8725  23.8944  23.9368  23.9847  24.0213  24.0533  24.0930
 24.1247  25.8036  25.8121  25.8179  25.8197  25.9396  25.9411  26.1019
 26.1055  26.1625  26.1718  26.2572  26.2712  26.5720  26.5797  26.5900
 26.6416  26.8407  26.8594 215.7523 215.7572 215.7754 215.7756 215.8121
215.8560
 --------------------------------------------------------------

          Ground-State Mulliken Net Atomic Charges

     Atom                 Charge (a.u.)
  ----------------------------------------
      1 C                    -0.547223
      2 C                    -1.177025
      3 Cl                    0.523016
      4 C                     0.595915
      5 Cl                    0.487717
      6 C                    -0.839116
      7 H                     0.221505
      8 C                     0.492630
      9 Cl                    0.475088
     10 C                    -0.431263
     11 H                     0.213639
     12 C                    -0.556392
     13 C                    -1.105817
     14 Cl                    0.513359
     15 C                     0.536529
     16 Cl                    0.491835
     17 C                    -0.846426
     18 H                     0.220718
     19 C                     0.484104
     20 Cl                    0.476931
     21 C                    -0.444196
     22 H                     0.214473
  ----------------------------------------
  Sum of atomic charges =     0.000000

 -----------------------------------------------------------------
                    Cartesian Multipole Moments
 -----------------------------------------------------------------
    Charge (ESU x 10^10)
                 0.0000
    Dipole Moment (Debye)
         X      -0.5780      Y       0.4848      Z      -0.9835
       Tot       1.2395
    Quadrupole Moments (Debye-Ang)
        XX    -143.7143     XY       0.2990     YY    -148.0872
        XZ      -3.6797     YZ       0.1106     ZZ    -145.7786
    Octopole Moments (Debye-Ang^2)
       XXX    -340.8426    XXY      24.8465    XYY    -123.8366
       YYY      70.4731    XXZ      11.1509    XYZ       2.6089
       YYZ      15.2973    XZZ    -119.0021    YZZ      18.1269
       ZZZ      37.8722
    Hexadecapole Moments (Debye-Ang^3)
      XXXX   -6078.8557   XXXY     300.3281   XXYY   -1327.4566
      XYYY     302.0281   YYYY   -1584.7276   XXXZ     927.4065
      XXYZ      53.6732   XYYZ     357.1026   YYYZ      87.7079
      XXZZ   -1588.4605   XYZZ      97.7111   YYZZ    -881.8482
      XZZZ    1019.3368   YZZZ     125.5864   ZZZZ   -3688.2305
 -----------------------------------------------------------------
 Calculating analytic gradient of the SCF energy
 Gradient of SCF Energy
            1           2           3           4           5           6
    1  -0.0002192   0.0000100   0.0006954   0.0000530  -0.0000028  -0.0001000
    2  -0.0002230  -0.0001516  -0.0023863  -0.0000243   0.0000254   0.0000049
    3   0.0000350  -0.0003946  -0.0010637  -0.0001192   0.0000756  -0.0000210
            7           8           9          10          11          12
    1  -0.0000008   0.0000094  -0.0000345   0.0000099   0.0000570   0.0001470
    2   0.0000041  -0.0001013   0.0000777   0.0003250  -0.0001025   0.0003308
    3   0.0000042   0.0001117  -0.0000802  -0.0000980   0.0000121  -0.0001008
           13          14          15          16          17          18
    1  -0.0000115  -0.0002814  -0.0001353   0.0000586   0.0000278   0.0000051
    2   0.0003661   0.0019326  -0.0000130  -0.0000069   0.0001059   0.0000019
    3   0.0001045   0.0016767   0.0001494   0.0000147  -0.0001361   0.0000275
           19          20          21          22
    1   0.0000438   0.0000082  -0.0003283  -0.0000116
    2  -0.0000650   0.0000114  -0.0001070  -0.0000049
    3   0.0000078  -0.0000192  -0.0001866   0.0000000
 Max gradient component =       2.386E-03
 RMS gradient           =       4.757E-04
 Gradient time:  CPU 257.34 s  wall 257.34 s
 Geometry Optimization Parameters
   NAtoms,    NIC,     NZ,  NCons,   NDum,   NFix, NCnnct, MaxDiis
       22     163      22       0       0       0       0       0

 Cartesian Hessian Update
 Hessian updated using BFGS update


** GEOMETRY OPTIMIZATION IN DELOCALIZED INTERNAL COORDINATES **
   Searching for a Minimum

   Optimization Cycle:   8

                       Coordinates (Angstroms)
     ATOM                X               Y               Z
      1  C         0.0322122044   -0.0380603866    0.0600230322
      2  C        -0.0027918325    0.2343868229    1.4370747297
      3  Cl        1.4811348563    0.5299862246    2.3016660131
      4  C        -1.2334520187    0.2872476310    2.1011979955
      5  Cl       -1.3271851952    0.6240546878    3.8114145234
      6  C        -2.4249101214    0.0826102636    1.4105366616
      7  H        -3.3686210781    0.1297622257    1.9358373394
      8  C        -2.3775186242   -0.1751350203    0.0482285666
      9  Cl       -3.8754315299   -0.4242644958   -0.8286535098
     10  C        -1.1664707050   -0.2352386911   -0.6297575818
     11  H        -1.1456037788   -0.4483735339   -1.6904372308
     12  C         1.3113704978   -0.0722288064   -0.7089301522
     13  C         2.2593341915   -1.0946728183   -0.5419016438
     14  Cl        1.9553966048   -2.3818903786    0.5918029849
     15  C         3.4352113736   -1.0800561426   -1.3007984085
     16  Cl        4.6453136704   -2.3250080857   -1.1211362651
     17  C         3.6710142450   -0.0685253438   -2.2286100276
     18  H         4.5832738349   -0.0692543501   -2.8083762587
     19  C         2.7204496310    0.9283308397   -2.3935732740
     20  Cl        3.0087507039    2.2021771950   -3.5628708962
     21  C         1.5486992787    0.9350140265   -1.6472704407
     22  H         0.8248894572    1.7285166004   -1.7766874481
   Point Group: c1    Number of degrees of freedom:    60


   Energy is  -3221.134615785

 Hessian updated using BFGS update

 60 Hessian modes will be used to form the next step
  Hessian Eigenvalues:
     0.007063    0.017740    0.018334    0.020718    0.020929    0.021044
     0.022981    0.023588    0.023671    0.023846    0.023866    0.024090
     0.024090    0.024114    0.024115    0.024139    0.024145    0.024156
     0.024199    0.073923    0.159969    0.159988    0.160000    0.160037
     0.219175    0.231417    0.234951    0.235108    0.235269    0.236487
     0.249970    0.249982    0.249991    0.249993    0.250066    0.250232
     0.254252    0.289273    0.294144    0.301033    0.301037    0.301128
     0.301770    0.328881    0.356665    0.356669    0.356674    0.356699
     0.412936    0.420690    0.431410    0.433254    0.461428    0.463081
     0.471076    0.472298    0.478204    0.478453    0.479144    0.482391

 Minimum search - taking simple RFO step
 Searching for Lamda that Minimizes Along All modes
 Value Taken    Lamda =  -0.00088278
 Calculated Step too Large.  Step scaled by  0.918011
 Step Taken.  Stepsize is  0.300000

                             Maximum     Tolerance    Cnvgd?
         Gradient           0.002190      0.000300      NO
         Displacement       0.220063      0.001200      NO
         Energy change     -0.001113      0.000001      NO


 New Cartesian Coordinates Obtained by Inverse Iteration

 Displacement from previous Coordinates is:  0.611952
 ----------------------------------------------------------------
             Standard Nuclear Orientation (Angstroms)
    I     Atom           X                Y                Z
 ----------------------------------------------------------------
    1      C       0.0266218896    -0.0293374598     0.0509117812
    2      C      -0.0045384947     0.2828908023     1.4191910174
    3      Cl      1.4817494678     0.6354105724     2.2596181279
    4      C      -1.2305332300     0.3271902608     2.0913741205
    5      Cl     -1.3206271612     0.7130820926     3.7910712235
    6      C      -2.4208263766     0.0710925922     1.4156055634
    7      H      -3.3617766797     0.1091371540     1.9466103722
    8      C      -2.3771480737    -0.2264462446     0.0613757122
    9      Cl     -3.8746151893    -0.5474212970    -0.7923764325
   10      C      -1.1697519302    -0.2760155208    -0.6249323305
   11      H      -1.1506454204    -0.5180449701    -1.6794754682
   12      C       1.3070746214    -0.0642329429    -0.7170187515
   13      C       2.2287084871    -1.1133334914    -0.5756840667
   14      Cl      1.8866164071    -2.4227664496     0.5225527625
   15      C       3.4093374204    -1.1047070864    -1.3266992643
   16      Cl      4.5876239395    -2.3835142969    -1.1777279178
   17      C       3.6752088615    -0.0698410654    -2.2202795171
   18      H       4.5905388005    -0.0745731255    -2.7952211814
   19      C       2.7509695281     0.9553761621    -2.3582093242
   20      Cl      3.0770557580     2.2574471408    -3.4854972706
   21      C       1.5743721377     0.9672332183    -1.6187765034
   22      H       0.8696509028     1.7807524186    -1.7276339435
 ----------------------------------------------------------------
 Nuclear Repulsion Energy =        2009.17994454 hartrees
 There are       89 alpha and       89 beta electrons
 Applying Cartesian multipole field
    Component          Value
    ---------          -----
     (2,0,0)        1.00000E-11
     (0,2,0)        2.00000E-11
     (0,0,2)       -3.00000E-11
 Nucleus-field energy     =    -0.0000000100 hartrees
 Requested basis set is 6-311++G(d,p)
 There are 170 shells and 472 basis functions
 A cutoff of  1.0D-15 yielded  10865 shell pairs
 There are     91748 function pairs (     98585 Cartesian)
 Smallest overlap matrix eigenvalue = 2.19E-07
 Linear dependence detected in AO basis
 Number of orthogonalized atomic orbitals = 466
 Maximum deviation from orthogonality = 6.630E-10
 Guess from superposition of atomic densities
 Warning:  Energy on first SCF cycle will be non-variational
 SAD guess density has 178.000000 electrons

 -----------------------------------------------------------------------
  General SCF calculation program by
  Eric Jon Sundstrom, Paul Horn, Yuezhi Mao, Dmitri Zuev, Alec White,
  David Stuck, Shaama M.S., Shane Yost, Joonho Lee, David Small,
  Daniel Levine, Susi Lehtola, Hugh Burton, Evgeny Epifanovsky,
  Bang C. Huynh
 -----------------------------------------------------------------------
 Exchange:     0.2000 Hartree-Fock + 0.0800 Slater + 0.7200 B88
 Correlation:  0.1900 VWN1RPA + 0.8100 LYP
 Using SG-1 standard quadrature grid
 A restricted SCF calculation will be
 performed using DIIS
 SCF converges when DIIS error is below 1.0e-08
 ---------------------------------------
  Cycle       Energy         DIIS error
 ---------------------------------------
    1   -3225.3510441398      2.83e-02  
    2   -3221.0068404674      2.16e-03  
    3   -3220.9212142969      2.69e-03  
    4   -3221.1230285098      6.26e-04  
    5   -3221.1330644925      2.72e-04  
    6   -3221.1349730196      9.32e-05  
    7   -3221.1351956095      2.35e-05  
    8   -3221.1352067413      1.17e-05  
    9   -3221.1352102788      3.52e-06  
   10   -3221.1352106322      8.94e-07  
   11   -3221.1352106547      1.67e-07  
   12   -3221.1352106557      8.26e-08  
   13   -3221.1352106558      2.95e-08  
   14   -3221.1352106560      6.04e-09  Convergence criterion met
 ---------------------------------------
 SCF time:   CPU 716.52s  wall 717.00s 
 SCF   energy in the final basis set =    -3221.1352106560
 Total energy in the final basis set =    -3221.1352106560

 --------------------------------------------------------------

                    Orbital Energies (a.u.)
 --------------------------------------------------------------

 Alpha MOs
 -- Occupied --
********-101.5775-101.5763-101.5762-101.5758-101.5757 -10.2760 -10.2759
-10.2739 -10.2738 -10.2698 -10.2697 -10.2389 -10.2386 -10.2227 -10.2227
-10.2201 -10.2199  -9.4921  -9.4921  -9.4908  -9.4907  -9.4906  -9.4905
 -7.2570  -7.2568  -7.2555  -7.2555  -7.2555  -7.2554  -7.2469  -7.2469
 -7.2463  -7.2462  -7.2456  -7.2455  -7.2454  -7.2452  -7.2452  -7.2451
 -7.2447  -7.2447  -0.9552  -0.9431  -0.9068  -0.9056  -0.8908  -0.8772
 -0.8566  -0.8408  -0.8021  -0.7679  -0.7508  -0.7461  -0.6832  -0.6337
 -0.6321  -0.6160  -0.5499  -0.5412  -0.5377  -0.5309  -0.5025  -0.4815
 -0.4696  -0.4667  -0.4666  -0.4507  -0.4487  -0.4337  -0.4178  -0.4146
 -0.4082  -0.3983  -0.3932  -0.3706  -0.3687  -0.3518  -0.3488  -0.3393
 -0.3392  -0.3362  -0.3343  -0.3281  -0.3259  -0.2919  -0.2823  -0.2675
 -0.2668
 -- Virtual --
 -0.0694  -0.0620  -0.0491  -0.0489  -0.0362  -0.0252  -0.0127  -0.0018
  0.0003   0.0028   0.0117   0.0137   0.0206   0.0234   0.0317   0.0376
  0.0451   0.0479   0.0500   0.0547   0.0642   0.0656   0.0666   0.0778
  0.0806   0.0815   0.0872   0.0895   0.0936   0.0942   0.0972   0.0992
  0.1002   0.1054   0.1103   0.1122   0.1127   0.1203   0.1209   0.1219
  0.1262   0.1285   0.1311   0.1345   0.1369   0.1415   0.1417   0.1460
  0.1464   0.1485   0.1499   0.1573   0.1638   0.1724   0.1752   0.1764
  0.1848   0.1899   0.1908   0.1972   0.2028   0.2101   0.2126   0.2197
  0.2246   0.2261   0.2289   0.2312   0.2355   0.2378   0.2415   0.2419
  0.2425   0.2538   0.2574   0.2585   0.2599   0.2650   0.2717   0.2739
  0.2776   0.2818   0.2892   0.2895   0.2950   0.3001   0.3009   0.3043
  0.3137   0.3169   0.3174   0.3287   0.3380   0.3458   0.3520   0.4047
  0.4092   0.4178   0.4258   0.4265   0.4410   0.4443   0.4491   0.4512
  0.4553   0.4560   0.4629   0.4645   0.4813   0.4814   0.4931   0.4999
  0.5000   0.5060   0.5175   0.5242   0.5264   0.5365   0.5387   0.5505
  0.5660   0.5682   0.5784   0.5797   0.5863   0.5881   0.6002   0.6024
  0.6037   0.6199   0.6238   0.6301   0.6433   0.6467   0.6494   0.6630
  0.6705   0.6789   0.6816   0.6876   0.6933   0.6990   0.7108   0.7120
  0.7266   0.7431   0.7475   0.7778   0.8052   0.8190   0.8230   0.8243
  0.8294   0.8300   0.8368   0.8403   0.8451   0.8452   0.8473   0.8499
  0.8539   0.8543   0.8567   0.8661   0.8743   0.8752   0.8802   0.8899
  0.8930   0.8976   0.9024   0.9132   0.9160   0.9181   0.9186   0.9301
  0.9339   0.9394   0.9495   0.9559   0.9581   0.9606   0.9740   0.9816
  0.9856   0.9925   0.9961   0.9970   1.0307   1.0357   1.0367   1.0483
  1.0900   1.0917   1.1123   1.1406   1.1424   1.1869   1.1978   1.2095
  1.2136   1.2170   1.2203   1.2281   1.2401   1.2445   1.2632   1.2782
  1.2815   1.2986   1.3035   1.3271   1.3351   1.3612   1.3656   1.3816
  1.4103   1.4520   1.4824   1.4917   1.5360   1.5535   1.5553   1.5603
  1.5885   1.5922   1.5931   1.6048   1.6185   1.6460   1.6617   1.6912
  1.7214   1.7364   1.7611   1.7657   1.8036   1.8045   1.8511   1.8527
  1.8583   1.8705   1.8877   1.9000   1.9255   1.9264   1.9332   1.9447
  1.9732   1.9861   2.0260   2.0467   2.0605   2.0633   2.0774   2.0905
  2.0969   2.1605   2.1820   2.2182   2.2447   2.2454   2.2646   2.2650
  2.2655   2.2797   2.2804   2.2986   2.3128   2.3297   2.3350   2.3385
  2.3582   2.4240   2.4297   2.4390   2.4423   2.4485   2.4941   2.5154
  2.5259   2.5369   2.5395   2.5479   2.5549   2.5893   2.6096   2.6254
  2.6539   2.6715   2.6855   2.6879   2.7029   2.7077   2.7337   2.7373
  2.7518   2.7584   2.7631   2.7680   2.8227   2.8242   2.8616   2.8630
  2.9053   2.9588   2.9726   3.0640   3.0676   3.0782   3.0822   3.1106
  3.1464   3.1648   3.1975   3.2199   3.2537   3.2656   3.3331   3.3497
  3.4252   3.4308   3.5686   3.6174   3.6794   3.7387   3.7937   3.7948
  3.9345   3.9775   4.0874   4.0937   4.3392   4.7992   4.8169   9.7607
  9.7665   9.7809   9.7821   9.8094   9.8438  23.3607  23.5083  23.8160
 23.8312  23.8727  23.8961  23.9374  23.9841  24.0217  24.0553  24.0933
 24.1285  25.8046  25.8101  25.8169  25.8196  25.9240  25.9593  26.0960
 26.1079  26.1671  26.1703  26.2310  26.2945  26.5689  26.5851  26.5859
 26.6411  26.8354  26.8683 215.7541 215.7577 215.7754 215.7761 215.8095
215.8516
 --------------------------------------------------------------

          Ground-State Mulliken Net Atomic Charges

     Atom                 Charge (a.u.)
  ----------------------------------------
      1 C                    -0.598484
      2 C                    -1.292142
      3 Cl                    0.534821
      4 C                     0.677117
      5 Cl                    0.494162
      6 C                    -0.771935
      7 H                     0.222952
      8 C                     0.463190
      9 Cl                    0.477106
     10 C                    -0.395202
     11 H                     0.212505
     12 C                    -0.607499
     13 C                    -1.251854
     14 Cl                    0.528133
     15 C                     0.631409
     16 Cl                    0.496676
     17 C                    -0.778993
     18 H                     0.221934
     19 C                     0.462224
     20 Cl                    0.477917
     21 C                    -0.416947
     22 H                     0.212909
  ----------------------------------------
  Sum of atomic charges =     0.000000

 -----------------------------------------------------------------
                    Cartesian Multipole Moments
 -----------------------------------------------------------------
    Charge (ESU x 10^10)
                 0.0000
    Dipole Moment (Debye)
         X      -0.5739      Y       0.4829      Z      -0.9769
       Tot       1.2316
    Quadrupole Moments (Debye-Ang)
        XX    -143.6892     XY       0.2574     YY    -148.0962
        XZ      -3.6649     YZ       0.0793     ZZ    -145.7098
    Octopole Moments (Debye-Ang^2)
       XXX    -338.6585    XXY      24.2530    XYY    -123.2906
       YYY      69.3495    XXZ      12.1289    XYZ       2.7968
       YYZ      16.2036    XZZ    -118.6323    YZZ      17.7007
       ZZZ      40.5473
    Hexadecapole Moments (Debye-Ang^3)
      XXXX   -6046.6294   XXXY     265.6384   XXYY   -1337.1922
      XYYY     266.5347   YYYY   -1674.4719   XXXZ     948.9175
      XXYZ      42.0671   XYYZ     364.1454   YYYZ      47.5352
      XXZZ   -1571.1518   XYZZ      87.3491   YYZZ    -884.3942
      XZZZ    1039.5762   YZZZ      88.9158   ZZZZ   -3611.2131
 -----------------------------------------------------------------
 Calculating analytic gradient of the SCF energy
 Gradient of SCF Energy
            1           2           3           4           5           6
    1  -0.0004384  -0.0002545   0.0005952   0.0001967   0.0000021   0.0000121
    2  -0.0002546  -0.0001810  -0.0011911   0.0000061   0.0000271  -0.0000291
    3  -0.0001436  -0.0002289  -0.0005538  -0.0000199   0.0000165  -0.0001162
            7           8           9          10          11          12
    1  -0.0000175  -0.0000746  -0.0000633   0.0002369  -0.0000009   0.0002480
    2  -0.0000145  -0.0000116   0.0000428   0.0002002  -0.0000333   0.0003492
    3   0.0000046   0.0001355  -0.0000161  -0.0000529  -0.0000513  -0.0001629
           13          14          15          16          17          18
    1   0.0000119  -0.0001434  -0.0001696   0.0000437  -0.0000978   0.0000025
    2   0.0004907   0.0007759  -0.0001536   0.0000259   0.0001898   0.0000118
    3  -0.0000230   0.0009729   0.0001987   0.0000458  -0.0000891   0.0000101
           19          20          21          22
    1   0.0002704  -0.0000379  -0.0003332   0.0000115
    2  -0.0000304  -0.0000435  -0.0001468  -0.0000299
    3  -0.0001053   0.0000117   0.0001290   0.0000383
 Max gradient component =       1.191E-03
 RMS gradient           =       2.782E-04
 Gradient time:  CPU 257.34 s  wall 257.35 s
 Geometry Optimization Parameters
   NAtoms,    NIC,     NZ,  NCons,   NDum,   NFix, NCnnct, MaxDiis
       22     163      22       0       0       0       0       0

 Cartesian Hessian Update
 Hessian updated using BFGS update


** GEOMETRY OPTIMIZATION IN DELOCALIZED INTERNAL COORDINATES **
   Searching for a Minimum

   Optimization Cycle:   9

                       Coordinates (Angstroms)
     ATOM                X               Y               Z
      1  C         0.0266218896   -0.0293374598    0.0509117812
      2  C        -0.0045384947    0.2828908023    1.4191910174
      3  Cl        1.4817494678    0.6354105724    2.2596181279
      4  C        -1.2305332300    0.3271902608    2.0913741205
      5  Cl       -1.3206271612    0.7130820926    3.7910712235
      6  C        -2.4208263766    0.0710925922    1.4156055634
      7  H        -3.3617766797    0.1091371540    1.9466103722
      8  C        -2.3771480737   -0.2264462446    0.0613757122
      9  Cl       -3.8746151893   -0.5474212970   -0.7923764325
     10  C        -1.1697519302   -0.2760155208   -0.6249323305
     11  H        -1.1506454204   -0.5180449701   -1.6794754682
     12  C         1.3070746214   -0.0642329429   -0.7170187515
     13  C         2.2287084871   -1.1133334914   -0.5756840667
     14  Cl        1.8866164071   -2.4227664496    0.5225527625
     15  C         3.4093374204   -1.1047070864   -1.3266992643
     16  Cl        4.5876239395   -2.3835142969   -1.1777279178
     17  C         3.6752088615   -0.0698410654   -2.2202795171
     18  H         4.5905388005   -0.0745731255   -2.7952211814
     19  C         2.7509695281    0.9553761621   -2.3582093242
     20  Cl        3.0770557580    2.2574471408   -3.4854972706
     21  C         1.5743721377    0.9672332183   -1.6187765034
     22  H         0.8696509028    1.7807524186   -1.7276339435
   Point Group: c1    Number of degrees of freedom:    60


   Energy is  -3221.135210656

 Hessian updated using BFGS update

 60 Hessian modes will be used to form the next step
  Hessian Eigenvalues:
     0.004295    0.017734    0.018170    0.020722    0.020902    0.020931
     0.022989    0.023590    0.023655    0.023846    0.023866    0.024090
     0.024091    0.024114    0.024116    0.024143    0.024148    0.024165
     0.024198    0.073528    0.159976    0.159994    0.160000    0.160037
     0.218746    0.231406    0.234952    0.235171    0.235322    0.236487
     0.249902    0.249982    0.249991    0.249998    0.250126    0.250499
     0.254267    0.289291    0.293912    0.301033    0.301041    0.301131
     0.301752    0.328896    0.356665    0.356669    0.356684    0.356699
     0.412934    0.420604    0.431438    0.433257    0.461430    0.463200
     0.471085    0.472368    0.478203    0.478468    0.479147    0.482449

 Minimum search - taking simple RFO step
 Searching for Lamda that Minimizes Along All modes
 Value Taken    Lamda =  -0.00041804
 Step Taken.  Stepsize is  0.292200

                             Maximum     Tolerance    Cnvgd?
         Gradient           0.001142      0.000300      NO
         Displacement       0.213917      0.001200      NO
         Energy change     -0.000595      0.000001      NO


 New Cartesian Coordinates Obtained by Inverse Iteration

 Displacement from previous Coordinates is:  0.596364
 ----------------------------------------------------------------
             Standard Nuclear Orientation (Angstroms)
    I     Atom           X                Y                Z
 ----------------------------------------------------------------
    1      C       0.0235003625    -0.0170089641     0.0453018322
    2      C      -0.0081627839     0.3323917691     1.4042941675
    3      Cl      1.4753384968     0.7378030086     2.2261147791
    4      C      -1.2314594962     0.3662858098     2.0817318516
    5      Cl     -1.3228753085     0.7959962186     3.7705927340
    6      C      -2.4177723937     0.0598908162     1.4197415282
    7      H      -3.3567335062     0.0878406168     1.9548387828
    8      C      -2.3730887036    -0.2765048033     0.0747278196
    9      Cl     -3.8647232999    -0.6700634897    -0.7582207058
   10      C      -1.1681817878    -0.3140864129    -0.6170219590
   11      H      -1.1472318581    -0.5854983250    -1.6642409498
   12      C       1.3049654121    -0.0531701088    -0.7217711151
   13      C       2.1998573765    -1.1275129564    -0.6072654105
   14      Cl      1.8209593595    -2.4561151807     0.4558247238
   15      C       3.3827473843    -1.1274547569    -1.3547256062
   16      Cl      4.5254987286    -2.4416051302    -1.2424802579
   17      C       3.6776714023    -0.0729797056    -2.2155642561
   18      H       4.5941802999    -0.0838877051    -2.7885907945
   19      C       2.7804107700     0.9794488433    -2.3247914135
   20      Cl      3.1438837709     2.3062750513    -3.4111227662
   21      C       1.6008673542     0.9984935393    -1.5899134193
   22      H       0.9154140859     1.8308403296    -1.6786808557
 ----------------------------------------------------------------
 Nuclear Repulsion Energy =        2008.18486439 hartrees
 There are       89 alpha and       89 beta electrons
 Applying Cartesian multipole field
    Component          Value
    ---------          -----
     (2,0,0)        1.00000E-11
     (0,2,0)        2.00000E-11
     (0,0,2)       -3.00000E-11
 Nucleus-field energy     =    -0.0000000073 hartrees
 Requested basis set is 6-311++G(d,p)
 There are 170 shells and 472 basis functions
 A cutoff of  1.0D-15 yielded  10874 shell pairs
 There are     91875 function pairs (     98729 Cartesian)
 Smallest overlap matrix eigenvalue = 2.03E-07
 Linear dependence detected in AO basis
 Number of orthogonalized atomic orbitals = 466
 Maximum deviation from orthogonality = 3.271E-10
 Guess from superposition of atomic densities
 Warning:  Energy on first SCF cycle will be non-variational
 SAD guess density has 178.000000 electrons

 -----------------------------------------------------------------------
  General SCF calculation program by
  Eric Jon Sundstrom, Paul Horn, Yuezhi Mao, Dmitri Zuev, Alec White,
  David Stuck, Shaama M.S., Shane Yost, Joonho Lee, David Small,
  Daniel Levine, Susi Lehtola, Hugh Burton, Evgeny Epifanovsky,
  Bang C. Huynh
 -----------------------------------------------------------------------
 Exchange:     0.2000 Hartree-Fock + 0.0800 Slater + 0.7200 B88
 Correlation:  0.1900 VWN1RPA + 0.8100 LYP
 Using SG-1 standard quadrature grid
 A restricted SCF calculation will be
 performed using DIIS
 SCF converges when DIIS error is below 1.0e-08
 ---------------------------------------
  Cycle       Energy         DIIS error
 ---------------------------------------
    1   -3225.3500758594      2.83e-02  
    2   -3221.0068969706      2.16e-03  
    3   -3220.9215655223      2.69e-03  
    4   -3221.1234858953      6.23e-04  
    5   -3221.1333732821      2.72e-04  
    6   -3221.1352758612      9.34e-05  
    7   -3221.1354993339      2.43e-05  
    8   -3221.1355113724      1.19e-05  
    9   -3221.1355150719      3.51e-06  
   10   -3221.1355154229      8.86e-07  
   11   -3221.1355154453      1.66e-07  
   12   -3221.1355154461      8.19e-08  
   13   -3221.1355154463      2.95e-08  
   14   -3221.1355154465      5.82e-09  Convergence criterion met
 ---------------------------------------
 SCF time:   CPU 714.48s  wall 715.00s 
 SCF   energy in the final basis set =    -3221.1355154465
 Total energy in the final basis set =    -3221.1355154465

 --------------------------------------------------------------

                    Orbital Energies (a.u.)
 --------------------------------------------------------------

 Alpha MOs
 -- Occupied --
********-101.5776-101.5762-101.5761-101.5761-101.5761 -10.2760 -10.2759
-10.2739 -10.2738 -10.2697 -10.2697 -10.2386 -10.2383 -10.2227 -10.2226
-10.2200 -10.2199  -9.4922  -9.4921  -9.4909  -9.4908  -9.4907  -9.4907
 -7.2571  -7.2569  -7.2558  -7.2557  -7.2554  -7.2554  -7.2470  -7.2470
 -7.2464  -7.2463  -7.2458  -7.2456  -7.2455  -7.2454  -7.2451  -7.2450
 -7.2450  -7.2450  -0.9551  -0.9432  -0.9066  -0.9057  -0.8908  -0.8776
 -0.8562  -0.8409  -0.8020  -0.7681  -0.7506  -0.7462  -0.6831  -0.6328
 -0.6327  -0.6162  -0.5498  -0.5401  -0.5378  -0.5323  -0.5022  -0.4816
 -0.4695  -0.4667  -0.4666  -0.4502  -0.4489  -0.4338  -0.4175  -0.4150
 -0.4076  -0.3981  -0.3932  -0.3701  -0.3682  -0.3522  -0.3488  -0.3391
 -0.3391  -0.3367  -0.3349  -0.3278  -0.3264  -0.2904  -0.2834  -0.2674
 -0.2671
 -- Virtual --
 -0.0670  -0.0623  -0.0512  -0.0485  -0.0366  -0.0251  -0.0127  -0.0018
  0.0006   0.0027   0.0119   0.0131   0.0206   0.0234   0.0315   0.0374
  0.0449   0.0478   0.0502   0.0554   0.0629   0.0659   0.0665   0.0783
  0.0804   0.0818   0.0874   0.0885   0.0932   0.0932   0.0973   0.0997
  0.1005   0.1059   0.1102   0.1120   0.1123   0.1201   0.1203   0.1218
  0.1255   0.1285   0.1312   0.1342   0.1368   0.1410   0.1418   0.1455
  0.1463   0.1485   0.1510   0.1562   0.1624   0.1736   0.1756   0.1778
  0.1867   0.1890   0.1917   0.1970   0.2023   0.2110   0.2128   0.2192
  0.2240   0.2245   0.2261   0.2310   0.2323   0.2374   0.2418   0.2423
  0.2425   0.2535   0.2573   0.2599   0.2609   0.2643   0.2704   0.2757
  0.2778   0.2827   0.2879   0.2898   0.2937   0.3008   0.3012   0.3049
  0.3114   0.3160   0.3177   0.3329   0.3376   0.3460   0.3556   0.4057
  0.4087   0.4183   0.4257   0.4279   0.4428   0.4436   0.4497   0.4510
  0.4545   0.4564   0.4632   0.4661   0.4787   0.4824   0.4966   0.4990
  0.5004   0.5061   0.5163   0.5235   0.5259   0.5351   0.5406   0.5517
  0.5660   0.5722   0.5775   0.5790   0.5870   0.5889   0.6010   0.6021
  0.6028   0.6238   0.6263   0.6314   0.6417   0.6504   0.6509   0.6601
  0.6675   0.6789   0.6807   0.6873   0.6934   0.6968   0.7094   0.7100
  0.7297   0.7465   0.7484   0.7782   0.8042   0.8211   0.8244   0.8249
  0.8301   0.8316   0.8380   0.8406   0.8453   0.8455   0.8479   0.8506
  0.8529   0.8543   0.8558   0.8657   0.8714   0.8739   0.8805   0.8901
  0.8949   0.8981   0.9044   0.9143   0.9157   0.9174   0.9176   0.9306
  0.9381   0.9408   0.9499   0.9553   0.9568   0.9620   0.9768   0.9805
  0.9822   0.9923   0.9968   0.9973   1.0241   1.0345   1.0362   1.0497
  1.0939   1.0962   1.1106   1.1405   1.1418   1.1915   1.2001   1.2136
  1.2148   1.2187   1.2208   1.2287   1.2401   1.2467   1.2670   1.2785
  1.2797   1.2979   1.3026   1.3286   1.3335   1.3574   1.3664   1.3847
  1.4061   1.4528   1.4799   1.4878   1.5425   1.5529   1.5556   1.5606
  1.5897   1.5932   1.5936   1.6006   1.6225   1.6460   1.6628   1.6902
  1.7227   1.7359   1.7600   1.7670   1.8022   1.8063   1.8470   1.8525
  1.8557   1.8680   1.8907   1.9005   1.9230   1.9272   1.9342   1.9453
  1.9764   1.9865   2.0297   2.0468   2.0609   2.0667   2.0792   2.0916
  2.0935   2.1600   2.1798   2.2200   2.2443   2.2452   2.2598   2.2646
  2.2655   2.2810   2.2832   2.2945   2.3183   2.3296   2.3311   2.3403
  2.3578   2.4209   2.4325   2.4328   2.4446   2.4553   2.4946   2.5133
  2.5239   2.5363   2.5408   2.5480   2.5552   2.5862   2.6109   2.6290
  2.6527   2.6752   2.6863   2.6892   2.6993   2.7060   2.7317   2.7373
  2.7506   2.7575   2.7591   2.7677   2.8242   2.8250   2.8545   2.8753
  2.9038   2.9625   2.9735   3.0649   3.0715   3.0797   3.0806   3.1122
  3.1447   3.1638   3.1974   3.2260   3.2530   3.2708   3.3346   3.3496
  3.4251   3.4314   3.5716   3.6189   3.6781   3.7419   3.7929   3.7986
  3.9337   3.9792   4.0878   4.0943   4.3334   4.8004   4.8148   9.7627
  9.7670   9.7808   9.7828   9.8102   9.8410  23.3624  23.5094  23.8160
 23.8304  23.8728  23.8969  23.9374  23.9838  24.0223  24.0569  24.0936
 24.1316  25.8048  25.8067  25.8166  25.8195  25.9085  25.9714  26.0902
 26.1098  26.1615  26.1743  26.2169  26.3113  26.5673  26.5810  26.5910
 26.6403  26.8165  26.8939 215.7564 215.7583 215.7751 215.7772 215.8116
215.8472
 --------------------------------------------------------------

          Ground-State Mulliken Net Atomic Charges

     Atom                 Charge (a.u.)
  ----------------------------------------
      1 C                    -0.662991
      2 C                    -1.364926
      3 Cl                    0.543092
      4 C                     0.740204
      5 Cl                    0.503092
      6 C                    -0.729924
      7 H                     0.225021
      8 C                     0.428838
      9 Cl                    0.481047
     10 C                    -0.365535
     11 H                     0.211714
     12 C                    -0.673902
     13 C                    -1.390931
     14 Cl                    0.541391
     15 C                     0.755170
     16 Cl                    0.501961
     17 C                    -0.727218
     18 H                     0.224357
     19 C                     0.441887
     20 Cl                    0.480630
     21 C                    -0.374668
     22 H                     0.211692
  ----------------------------------------
  Sum of atomic charges =     0.000000

 -----------------------------------------------------------------
                    Cartesian Multipole Moments
 -----------------------------------------------------------------
    Charge (ESU x 10^10)
                -0.0000
    Dipole Moment (Debye)
         X      -0.5650      Y       0.4771      Z      -0.9666
       Tot       1.2170
    Quadrupole Moments (Debye-Ang)
        XX    -143.6632     XY       0.2080     YY    -148.1117
        XZ      -3.6426     YZ       0.0373     ZZ    -145.6564
    Octopole Moments (Debye-Ang^2)
       XXX    -336.4789    XXY      23.6431    XYY    -122.6444
       YYY      68.3099    XXZ      13.1031    XYZ       2.9851
       YYZ      17.0796    XZZ    -118.0216    YZZ      17.2462
       ZZZ      43.1768
    Hexadecapole Moments (Debye-Ang^3)
      XXXX   -6008.8672   XXXY     230.9238   XXYY   -1345.6731
      XYYY     231.3912   YYYY   -1764.2408   XXXZ     972.1087
      XXYZ      30.3287   XYYZ     371.8182   YYYZ       7.4365
      XXZZ   -1554.0549   XYZZ      76.6705   YYZZ    -888.7689
      XZZZ    1061.7233   YZZZ      51.3994   ZZZZ   -3544.2867
 -----------------------------------------------------------------
 Calculating analytic gradient of the SCF energy
 Gradient of SCF Energy
            1           2           3           4           5           6
    1  -0.0005787  -0.0002366   0.0004731   0.0002541   0.0000335   0.0000221
    2  -0.0002074  -0.0002863  -0.0005376   0.0000232  -0.0000034  -0.0000241
    3  -0.0003828   0.0000171  -0.0003159   0.0000894  -0.0000489  -0.0002096
            7           8           9          10          11          12
    1  -0.0000143  -0.0000652  -0.0000814   0.0003783   0.0000027   0.0002925
    2  -0.0000235   0.0001585  -0.0001152   0.0001180   0.0000511   0.0001679
    3  -0.0000004   0.0001356   0.0000646  -0.0000370  -0.0000097  -0.0001774
           13          14          15          16          17          18
    1  -0.0000151  -0.0001544  -0.0001505   0.0000019  -0.0001529  -0.0000051
    2   0.0005027   0.0003552  -0.0001644   0.0000119   0.0002367   0.0000028
    3   0.0000789   0.0005192   0.0001698   0.0000491  -0.0000428  -0.0000082
           19          20          21          22
    1   0.0003567  -0.0000491  -0.0002650  -0.0000467
    2  -0.0000391  -0.0000382  -0.0001734  -0.0000153
    3  -0.0001325   0.0000171   0.0002169   0.0000075
 Max gradient component =       5.787E-04
 RMS gradient           =       2.102E-04
 Gradient time:  CPU 260.49 s  wall 260.50 s
 Geometry Optimization Parameters
   NAtoms,    NIC,     NZ,  NCons,   NDum,   NFix, NCnnct, MaxDiis
       22     163      22       0       0       0       0       0

 Cartesian Hessian Update
 Hessian updated using BFGS update


** GEOMETRY OPTIMIZATION IN DELOCALIZED INTERNAL COORDINATES **
   Searching for a Minimum

   Optimization Cycle:  10

                       Coordinates (Angstroms)
     ATOM                X               Y               Z
      1  C         0.0235003625   -0.0170089641    0.0453018322
      2  C        -0.0081627839    0.3323917691    1.4042941675
      3  Cl        1.4753384968    0.7378030086    2.2261147791
      4  C        -1.2314594962    0.3662858098    2.0817318516
      5  Cl       -1.3228753085    0.7959962186    3.7705927340
      6  C        -2.4177723937    0.0598908162    1.4197415282
      7  H        -3.3567335062    0.0878406168    1.9548387828
      8  C        -2.3730887036   -0.2765048033    0.0747278196
      9  Cl       -3.8647232999   -0.6700634897   -0.7582207058
     10  C        -1.1681817878   -0.3140864129   -0.6170219590
     11  H        -1.1472318581   -0.5854983250   -1.6642409498
     12  C         1.3049654121   -0.0531701088   -0.7217711151
     13  C         2.1998573765   -1.1275129564   -0.6072654105
     14  Cl        1.8209593595   -2.4561151807    0.4558247238
     15  C         3.3827473843   -1.1274547569   -1.3547256062
     16  Cl        4.5254987286   -2.4416051302   -1.2424802579
     17  C         3.6776714023   -0.0729797056   -2.2155642561
     18  H         4.5941802999   -0.0838877051   -2.7885907945
     19  C         2.7804107700    0.9794488433   -2.3247914135
     20  Cl        3.1438837709    2.3062750513   -3.4111227662
     21  C         1.6008673542    0.9984935393   -1.5899134193
     22  H         0.9154140859    1.8308403296   -1.6786808557
   Point Group: c1    Number of degrees of freedom:    60


   Energy is  -3221.135515446

 Hessian updated using BFGS update

 60 Hessian modes will be used to form the next step
  Hessian Eigenvalues:
     0.002380    0.017691    0.018067    0.020719    0.020929    0.021068
     0.022987    0.023593    0.023650    0.023846    0.023871    0.024090
     0.024091    0.024114    0.024117    0.024143    0.024150    0.024152
     0.024469    0.072798    0.159971    0.159995    0.160001    0.160039
     0.217729    0.231362    0.234951    0.235128    0.235276    0.236485
     0.249643    0.249982    0.249991    0.250002    0.250110    0.250307
     0.254303    0.289295    0.293471    0.301027    0.301043    0.301134
     0.301761    0.328894    0.356665    0.356669    0.356697    0.356701
     0.413064    0.420432    0.431441    0.433251    0.461528    0.463153
     0.471087    0.472347    0.478173    0.478320    0.479153    0.482321

 Minimum search - taking simple RFO step
 Searching for Lamda that Minimizes Along All modes
 Value Taken    Lamda =  -0.00022027
 Step Taken.  Stepsize is  0.280193

                             Maximum     Tolerance    Cnvgd?
         Gradient           0.000625      0.000300      NO
         Displacement       0.207115      0.001200      NO
         Energy change     -0.000305      0.000001      NO


 New Cartesian Coordinates Obtained by Inverse Iteration

 Displacement from previous Coordinates is:  0.541198
 ----------------------------------------------------------------
             Standard Nuclear Orientation (Angstroms)
    I     Atom           X                Y                Z
 ----------------------------------------------------------------
    1      C       0.0238197876    -0.0094313424     0.0458414451
    2      C      -0.0135916427     0.3767423582     1.3942894441
    3      Cl      1.4622542253     0.8301401066     2.2044041829
    4      C      -1.2369617649     0.4034920629     2.0724546196
    5      Cl     -1.3359594415     0.8780940838     3.7488639950
    6      C      -2.4169124883     0.0520478815     1.4216182056
    7      H      -3.3557411642     0.0758717959     1.9571003240
    8      C      -2.3661142680    -0.3228064791     0.0870589815
    9      Cl     -3.8488937493    -0.7705390244    -0.7336143329
   10      C      -1.1613292700    -0.3535379103    -0.6050245557
   11      H      -1.1352643249    -0.6535504725    -1.6442698226
   12      C       1.3061103742    -0.0455907052    -0.7210395684
   13      C       2.1775650576    -1.1414023092    -0.6362108258
   14      Cl      1.7716952402    -2.4876575208     0.3944272835
   15      C       3.3595812876    -1.1474489214    -1.3854505846
   16      Cl      4.4702200324    -2.4915864748    -1.3143055730
   17      C       3.6773514504    -0.0760905418    -2.2163151722
   18      H       4.5925678354    -0.0915379902    -2.7913495975
   19      C       2.8041323079     0.9993567339    -2.2939785667
   20      Cl      3.1976380135     2.3482074312    -3.3423294711
   21      C       1.6253556970     1.0240012682    -1.5583047953
   22      H       0.9575424703     1.8726044334    -1.6250869061
 ----------------------------------------------------------------
 Nuclear Repulsion Energy =        2006.81151894 hartrees
 There are       89 alpha and       89 beta electrons
 Applying Cartesian multipole field
    Component          Value
    ---------          -----
     (2,0,0)        1.00000E-11
     (0,2,0)        2.00000E-11
     (0,0,2)       -3.00000E-11
 Nucleus-field energy     =    -0.0000000049 hartrees
 Requested basis set is 6-311++G(d,p)
 There are 170 shells and 472 basis functions
 A cutoff of  1.0D-15 yielded  10869 shell pairs
 There are     91842 function pairs (     98692 Cartesian)
 Smallest overlap matrix eigenvalue = 1.88E-07
 Linear dependence detected in AO basis
 Number of orthogonalized atomic orbitals = 466
 Maximum deviation from orthogonality = 4.400E-10
 Guess from superposition of atomic densities
 Warning:  Energy on first SCF cycle will be non-variational
 SAD guess density has 178.000000 electrons

 -----------------------------------------------------------------------
  General SCF calculation program by
  Eric Jon Sundstrom, Paul Horn, Yuezhi Mao, Dmitri Zuev, Alec White,
  David Stuck, Shaama M.S., Shane Yost, Joonho Lee, David Small,
  Daniel Levine, Susi Lehtola, Hugh Burton, Evgeny Epifanovsky,
  Bang C. Huynh
 -----------------------------------------------------------------------
 Exchange:     0.2000 Hartree-Fock + 0.0800 Slater + 0.7200 B88
 Correlation:  0.1900 VWN1RPA + 0.8100 LYP
 Using SG-1 standard quadrature grid
 A restricted SCF calculation will be
 performed using DIIS
 SCF converges when DIIS error is below 1.0e-08
 ---------------------------------------
  Cycle       Energy         DIIS error
 ---------------------------------------
    1   -3225.3489051090      2.83e-02  
    2   -3221.0068505361      2.17e-03  
    3   -3220.9215876630      2.69e-03  
    4   -3221.1237560985      6.21e-04  
    5   -3221.1335393077      2.72e-04  
    6   -3221.1354357959      9.36e-05  
    7   -3221.1356595966      2.49e-05  
    8   -3221.1356724726      1.20e-05  
    9   -3221.1356762655      3.49e-06  
   10   -3221.1356766133      8.81e-07  
   11   -3221.1356766351      1.64e-07  
   12   -3221.1356766360      8.12e-08  
   13   -3221.1356766362      2.94e-08  
   14   -3221.1356766361      5.63e-09  Convergence criterion met
 ---------------------------------------
 SCF time:   CPU 711.42s  wall 712.00s 
 SCF   energy in the final basis set =    -3221.1356766361
 Total energy in the final basis set =    -3221.1356766361

 --------------------------------------------------------------

                    Orbital Energies (a.u.)
 --------------------------------------------------------------

 Alpha MOs
 -- Occupied --
********-101.5776-101.5765-101.5763-101.5761-101.5761 -10.2760 -10.2759
-10.2739 -10.2738 -10.2697 -10.2696 -10.2385 -10.2382 -10.2227 -10.2226
-10.2198 -10.2198  -9.4922  -9.4921  -9.4912  -9.4911  -9.4906  -9.4906
 -7.2572  -7.2569  -7.2561  -7.2560  -7.2554  -7.2553  -7.2470  -7.2470
 -7.2464  -7.2464  -7.2461  -7.2458  -7.2454  -7.2453  -7.2453  -7.2452
 -7.2450  -7.2449  -0.9551  -0.9433  -0.9065  -0.9058  -0.8907  -0.8779
 -0.8559  -0.8410  -0.8019  -0.7683  -0.7504  -0.7463  -0.6829  -0.6334
 -0.6318  -0.6164  -0.5497  -0.5391  -0.5379  -0.5336  -0.5021  -0.4817
 -0.4694  -0.4667  -0.4666  -0.4499  -0.4491  -0.4339  -0.4172  -0.4154
 -0.4073  -0.3979  -0.3933  -0.3698  -0.3679  -0.3526  -0.3489  -0.3391
 -0.3389  -0.3372  -0.3354  -0.3276  -0.3267  -0.2889  -0.2845  -0.2674
 -0.2673
 -- Virtual --
 -0.0647  -0.0626  -0.0535  -0.0481  -0.0368  -0.0251  -0.0127  -0.0019
  0.0008   0.0026   0.0121   0.0127   0.0206   0.0234   0.0313   0.0373
  0.0449   0.0476   0.0504   0.0562   0.0617   0.0660   0.0666   0.0785
  0.0802   0.0825   0.0873   0.0876   0.0924   0.0930   0.0973   0.1001
  0.1010   0.1064   0.1099   0.1117   0.1118   0.1197   0.1199   0.1216
  0.1248   0.1288   0.1310   0.1341   0.1368   0.1403   0.1420   0.1451
  0.1463   0.1489   0.1518   0.1552   0.1613   0.1744   0.1763   0.1793
  0.1881   0.1883   0.1930   0.1965   0.2015   0.2115   0.2129   0.2187
  0.2207   0.2240   0.2248   0.2307   0.2310   0.2362   0.2422   0.2425
  0.2428   0.2532   0.2572   0.2607   0.2615   0.2638   0.2694   0.2754
  0.2774   0.2842   0.2860   0.2896   0.2938   0.3014   0.3023   0.3059
  0.3092   0.3149   0.3183   0.3367   0.3371   0.3470   0.3591   0.4063
  0.4083   0.4181   0.4248   0.4306   0.4430   0.4438   0.4502   0.4508
  0.4539   0.4565   0.4626   0.4679   0.4765   0.4835   0.4974   0.5003
  0.5008   0.5053   0.5138   0.5235   0.5255   0.5340   0.5424   0.5547
  0.5649   0.5747   0.5763   0.5790   0.5878   0.5897   0.5994   0.6018
  0.6030   0.6270   0.6280   0.6332   0.6393   0.6540   0.6544   0.6572
  0.6657   0.6786   0.6799   0.6870   0.6927   0.6963   0.7081   0.7093
  0.7331   0.7452   0.7566   0.7811   0.8025   0.8220   0.8251   0.8260
  0.8317   0.8323   0.8386   0.8410   0.8455   0.8459   0.8482   0.8514
  0.8521   0.8537   0.8555   0.8655   0.8684   0.8727   0.8800   0.8903
  0.8961   0.8977   0.9048   0.9144   0.9163   0.9170   0.9180   0.9313
  0.9396   0.9440   0.9500   0.9554   0.9555   0.9629   0.9749   0.9788
  0.9820   0.9926   0.9977   0.9992   1.0177   1.0337   1.0363   1.0506
  1.0955   1.1007   1.1098   1.1400   1.1415   1.1937   1.2022   1.2144
  1.2158   1.2208   1.2217   1.2340   1.2403   1.2515   1.2707   1.2787
  1.2796   1.2964   1.3022   1.3285   1.3316   1.3585   1.3655   1.3875
  1.4029   1.4526   1.4780   1.4839   1.5486   1.5538   1.5562   1.5608
  1.5901   1.5936   1.5939   1.5978   1.6253   1.6476   1.6635   1.6902
  1.7238   1.7356   1.7588   1.7687   1.8003   1.8087   1.8435   1.8522
  1.8547   1.8668   1.8933   1.9008   1.9222   1.9284   1.9350   1.9461
  1.9794   1.9870   2.0305   2.0471   2.0616   2.0679   2.0806   2.0911
  2.0928   2.1598   2.1775   2.2227   2.2425   2.2449   2.2555   2.2639
  2.2660   2.2818   2.2869   2.2928   2.3199   2.3278   2.3282   2.3423
  2.3578   2.4159   2.4308   2.4336   2.4456   2.4615   2.4938   2.5117
  2.5227   2.5350   2.5415   2.5485   2.5556   2.5843   2.6092   2.6328
  2.6497   2.6782   2.6868   2.6908   2.6974   2.7035   2.7299   2.7374
  2.7523   2.7546   2.7597   2.7675   2.8255   2.8258   2.8458   2.8834
  2.9027   2.9650   2.9731   3.0655   3.0746   3.0789   3.0815   3.1151
  3.1402   3.1637   3.1963   3.2317   3.2528   3.2789   3.3360   3.3494
  3.4258   3.4317   3.5737   3.6206   3.6766   3.7444   3.7923   3.8029
  3.9334   3.9801   4.0886   4.0945   4.3294   4.8020   4.8123   9.7648
  9.7674   9.7807   9.7833   9.8146   9.8400  23.3647  23.5097  23.8164
 23.8297  23.8724  23.8970  23.9370  23.9840  24.0228  24.0582  24.0939
 24.1337  25.8015  25.8045  25.8169  25.8195  25.8960  25.9744  26.0867
 26.1111  26.1560  26.1765  26.2106  26.3185  26.5664  26.5779  26.5952
 26.6395  26.8037  26.9115 215.7586 215.7587 215.7749 215.7780 215.8180
215.8449
 --------------------------------------------------------------

          Ground-State Mulliken Net Atomic Charges

     Atom                 Charge (a.u.)
  ----------------------------------------
      1 C                    -0.728740
      2 C                    -1.374092
      3 Cl                    0.546821
      4 C                     0.770971
      5 Cl                    0.512122
      6 C                    -0.724831
      7 H                     0.227403
      8 C                     0.395155
      9 Cl                    0.485711
     10 C                    -0.351108
     11 H                     0.211627
     12 C                    -0.729816
     13 C                    -1.511090
     14 Cl                    0.546104
     15 C                     0.883607
     16 Cl                    0.506870
     17 C                    -0.690783
     18 H                     0.227390
     19 C                     0.424598
     20 Cl                    0.483807
     21 C                    -0.322972
     22 H                     0.211247
  ----------------------------------------
  Sum of atomic charges =     0.000000

 -----------------------------------------------------------------
                    Cartesian Multipole Moments
 -----------------------------------------------------------------
    Charge (ESU x 10^10)
                -0.0000
    Dipole Moment (Debye)
         X      -0.5544      Y       0.4682      Z      -0.9531
       Tot       1.1979
    Quadrupole Moments (Debye-Ang)
        XX    -143.6380     XY       0.1675     YY    -148.1331
        XZ      -3.6240     YZ       0.0047     ZZ    -145.6318
    Octopole Moments (Debye-Ang^2)
       XXX    -334.6770    XXY      23.0766    XYY    -121.9873
       YYY      66.9858    XXZ      14.0461    XYZ       3.0989
       YYZ      18.0021    XZZ    -117.2183    YZZ      16.7037
       ZZZ      45.7568
    Hexadecapole Moments (Debye-Ang^3)
      XXXX   -5973.5031   XXXY     203.4869   XXYY   -1353.8191
      XYYY     204.1003   YYYY   -1849.5128   XXXZ     994.5729
      XXYZ      18.4466   XYYZ     379.2981   YYYZ     -31.7898
      XXZZ   -1538.7242   XYZZ      68.1542   YYZZ    -894.4230
      XZZZ    1083.1660   YZZZ      14.0659   ZZZZ   -3490.0147
 -----------------------------------------------------------------
 Calculating analytic gradient of the SCF energy
 Gradient of SCF Energy
            1           2           3           4           5           6
    1  -0.0005760  -0.0000255   0.0001921   0.0002586   0.0000641   0.0000112
    2  -0.0000350  -0.0003324  -0.0001649   0.0000113   0.0000109  -0.0000498
    3  -0.0003719   0.0000821  -0.0001439   0.0001202  -0.0000708  -0.0002636
            7           8           9          10          11          12
    1  -0.0000052  -0.0001337  -0.0000054   0.0003555   0.0000143   0.0002455
    2   0.0000070   0.0000649  -0.0000966   0.0000244   0.0001014   0.0001113
    3  -0.0000045   0.0002513   0.0000417   0.0000423   0.0000136  -0.0002888
           13          14          15          16          17          18
    1  -0.0000559  -0.0000815  -0.0000494  -0.0000547  -0.0001723  -0.0000061
    2   0.0003342   0.0001729  -0.0000749  -0.0000175   0.0001769   0.0000032
    3   0.0001926   0.0002271   0.0000807   0.0000384   0.0000218  -0.0000163
           19          20          21          22
    1   0.0002728  -0.0000468  -0.0001372  -0.0000641
    2  -0.0000883  -0.0000126  -0.0001207  -0.0000256
    3  -0.0001018  -0.0000093   0.0001968  -0.0000377
 Max gradient component =       5.760E-04
 RMS gradient           =       1.616E-04
 Gradient time:  CPU 260.54 s  wall 260.55 s
 Geometry Optimization Parameters
   NAtoms,    NIC,     NZ,  NCons,   NDum,   NFix, NCnnct, MaxDiis
       22     163      22       0       0       0       0       0

 Cartesian Hessian Update
 Hessian updated using BFGS update


** GEOMETRY OPTIMIZATION IN DELOCALIZED INTERNAL COORDINATES **
   Searching for a Minimum

   Optimization Cycle:  11

                       Coordinates (Angstroms)
     ATOM                X               Y               Z
      1  C         0.0238197876   -0.0094313424    0.0458414451
      2  C        -0.0135916427    0.3767423582    1.3942894441
      3  Cl        1.4622542253    0.8301401066    2.2044041829
      4  C        -1.2369617649    0.4034920629    2.0724546196
      5  Cl       -1.3359594415    0.8780940838    3.7488639950
      6  C        -2.4169124883    0.0520478815    1.4216182056
      7  H        -3.3557411642    0.0758717959    1.9571003240
      8  C        -2.3661142680   -0.3228064791    0.0870589815
      9  Cl       -3.8488937493   -0.7705390244   -0.7336143329
     10  C        -1.1613292700   -0.3535379103   -0.6050245557
     11  H        -1.1352643249   -0.6535504725   -1.6442698226
     12  C         1.3061103742   -0.0455907052   -0.7210395684
     13  C         2.1775650576   -1.1414023092   -0.6362108258
     14  Cl        1.7716952402   -2.4876575208    0.3944272835
     15  C         3.3595812876   -1.1474489214   -1.3854505846
     16  Cl        4.4702200324   -2.4915864748   -1.3143055730
     17  C         3.6773514504   -0.0760905418   -2.2163151722
     18  H         4.5925678354   -0.0915379902   -2.7913495975
     19  C         2.8041323079    0.9993567339   -2.2939785667
     20  Cl        3.1976380135    2.3482074312   -3.3423294711
     21  C         1.6253556970    1.0240012682   -1.5583047953
     22  H         0.9575424703    1.8726044334   -1.6250869061
   Point Group: c1    Number of degrees of freedom:    60


   Energy is  -3221.135676636

 Hessian updated using BFGS update

 60 Hessian modes will be used to form the next step
  Hessian Eigenvalues:
     0.001412    0.017664    0.017950    0.020723    0.020932    0.021270
     0.022985    0.023593    0.023653    0.023846    0.023868    0.024090
     0.024093    0.024115    0.024115    0.024139    0.024146    0.024203
     0.024351    0.069959    0.159959    0.159999    0.160002    0.160037
     0.215693    0.231436    0.234951    0.235148    0.235226    0.236526
     0.249877    0.249983    0.249996    0.250020    0.250120    0.250265
     0.254446    0.289268    0.293619    0.301020    0.301044    0.301134
     0.301784    0.328910    0.356665    0.356669    0.356699    0.356709
     0.412986    0.420132    0.431495    0.433251    0.461444    0.462762
     0.471092    0.472007    0.477766    0.478286    0.479146    0.481881

 Minimum search - taking simple RFO step
 Searching for Lamda that Minimizes Along All modes
 Value Taken    Lamda =  -0.00010569
 Step Taken.  Stepsize is  0.249002

                             Maximum     Tolerance    Cnvgd?
         Gradient           0.000561      0.000300      NO
         Displacement       0.181445      0.001200      NO
         Energy change     -0.000161      0.000001      NO


 New Cartesian Coordinates Obtained by Inverse Iteration

 Displacement from previous Coordinates is:  0.472146
 ----------------------------------------------------------------
             Standard Nuclear Orientation (Angstroms)
    I     Atom           X                Y                Z
 ----------------------------------------------------------------
    1      C       0.0261558538    -0.0074796567     0.0498799794
    2      C      -0.0194490618     0.4143652251     1.3869687949
    3      Cl      1.4482876120     0.9061890333     2.1894776781
    4      C      -1.2446216150     0.4387344744     2.0629880247
    5      Cl     -1.3542346609     0.9543617877     3.7268028884
    6      C      -2.4175169649     0.0498882799     1.4211787048
    7      H      -3.3572588317     0.0729947126     1.9550685944
    8      C      -2.3585214355    -0.3604752662     0.0972858875
    9      Cl     -3.8324947202    -0.8508898367    -0.7143575642
   10      C      -1.1523259015    -0.3906888183    -0.5918439798
   11      H      -1.1198475553    -0.7189443662    -1.6224095690
   12      C       1.3089573476    -0.0429121369    -0.7170179169
   13      C       2.1610099610    -1.1556984622    -0.6623417386
   14      Cl      1.7361044879    -2.5175495389     0.3400250593
   15      C       3.3407286361    -1.1642526925    -1.4158709843
   16      Cl      4.4266467579    -2.5299516222    -1.3839370548
   17      C       3.6753422878    -0.0782223575    -2.2201844161
   18      H       4.5881778568    -0.0955606270    -2.7989703164
   19      C       2.8219759079     1.0151399840    -2.2663995117
   20      Cl      3.2383131361     2.3835779177    -3.2802203284
   21      C       1.6460541660     1.0424208005    -1.5267681778
   22      H       0.9935824014     1.9043316299    -1.5705753445
 ----------------------------------------------------------------
 Nuclear Repulsion Energy =        2005.33315739 hartrees
 There are       89 alpha and       89 beta electrons
 Applying Cartesian multipole field
    Component          Value
    ---------          -----
     (2,0,0)        1.00000E-11
     (0,2,0)        2.00000E-11
     (0,0,2)       -3.00000E-11
 Nucleus-field energy     =    -0.0000000028 hartrees
 Requested basis set is 6-311++G(d,p)
 There are 170 shells and 472 basis functions
 A cutoff of  1.0D-15 yielded  10867 shell pairs
 There are     91858 function pairs (     98706 Cartesian)
 Smallest overlap matrix eigenvalue = 1.78E-07
 Linear dependence detected in AO basis
 Number of orthogonalized atomic orbitals = 467
 Maximum deviation from orthogonality = 5.472E-10
 Guess from superposition of atomic densities
 Warning:  Energy on first SCF cycle will be non-variational
 SAD guess density has 178.000000 electrons

 -----------------------------------------------------------------------
  General SCF calculation program by
  Eric Jon Sundstrom, Paul Horn, Yuezhi Mao, Dmitri Zuev, Alec White,
  David Stuck, Shaama M.S., Shane Yost, Joonho Lee, David Small,
  Daniel Levine, Susi Lehtola, Hugh Burton, Evgeny Epifanovsky,
  Bang C. Huynh
 -----------------------------------------------------------------------
 Exchange:     0.2000 Hartree-Fock + 0.0800 Slater + 0.7200 B88
 Correlation:  0.1900 VWN1RPA + 0.8100 LYP
 Using SG-1 standard quadrature grid
 A restricted SCF calculation will be
 performed using DIIS
 SCF converges when DIIS error is below 1.0e-08
 ---------------------------------------
  Cycle       Energy         DIIS error
 ---------------------------------------
    1   -3225.3465654148      2.82e-02  
    2   -3221.0068778726      2.16e-03  
    3   -3220.9214787850      2.69e-03  
    4   -3221.1239915461      6.18e-04  
    5   -3221.1337077486      2.71e-04  
    6   -3221.1355977836      9.36e-05  
    7   -3221.1358217287      2.54e-05  
    8   -3221.1358353623      1.21e-05  
    9   -3221.1358392061      3.47e-06  
   10   -3221.1358395512      8.76e-07  
   11   -3221.1358395731      1.63e-07  
   12   -3221.1358395738      8.05e-08  
   13   -3221.1358395741      2.93e-08  
   14   -3221.1358395741      5.49e-09  Convergence criterion met
 ---------------------------------------
 SCF time:   CPU 710.34s  wall 710.00s 
 SCF   energy in the final basis set =    -3221.1358395741
 Total energy in the final basis set =    -3221.1358395741

 --------------------------------------------------------------

                    Orbital Energies (a.u.)
 --------------------------------------------------------------

 Alpha MOs
 -- Occupied --
********-101.5776-101.5767-101.5766-101.5760-101.5760 -10.2761 -10.2760
-10.2740 -10.2740 -10.2697 -10.2696 -10.2385 -10.2383 -10.2227 -10.2226
-10.2198 -10.2197  -9.4923  -9.4921  -9.4914  -9.4913  -9.4906  -9.4905
 -7.2572  -7.2569  -7.2563  -7.2562  -7.2553  -7.2553  -7.2471  -7.2470
 -7.2464  -7.2464  -7.2463  -7.2460  -7.2455  -7.2454  -7.2454  -7.2452
 -7.2449  -7.2449  -0.9550  -0.9433  -0.9063  -0.9059  -0.8907  -0.8782
 -0.8557  -0.8410  -0.8018  -0.7684  -0.7502  -0.7464  -0.6828  -0.6341
 -0.6309  -0.6166  -0.5497  -0.5381  -0.5380  -0.5347  -0.5020  -0.4817
 -0.4693  -0.4668  -0.4666  -0.4496  -0.4492  -0.4340  -0.4169  -0.4158
 -0.4071  -0.3978  -0.3934  -0.3697  -0.3677  -0.3528  -0.3490  -0.3393
 -0.3388  -0.3376  -0.3356  -0.3274  -0.3268  -0.2875  -0.2856  -0.2676
 -0.2673
 -- Virtual --
 -0.0630  -0.0626  -0.0555  -0.0478  -0.0371  -0.0251  -0.0127  -0.0019
  0.0009   0.0025   0.0123   0.0123   0.0205   0.0235   0.0310   0.0372
  0.0450   0.0473   0.0505   0.0571   0.0605   0.0660   0.0669   0.0785
  0.0793   0.0832   0.0864   0.0877   0.0907   0.0928   0.0968   0.1004
  0.1012   0.1069   0.1095   0.1113   0.1116   0.1190   0.1197   0.1215
  0.1224   0.1292   0.1308   0.1337   0.1368   0.1396   0.1409   0.1448
  0.1463   0.1493   0.1516   0.1544   0.1606   0.1749   0.1768   0.1804
  0.1840   0.1896   0.1943   0.1950   0.2004   0.2084   0.2132   0.2171
  0.2182   0.2204   0.2239   0.2292   0.2309   0.2342   0.2418   0.2426
  0.2429   0.2523   0.2571   0.2612   0.2617   0.2626   0.2687   0.2725
  0.2766   0.2841   0.2844   0.2856   0.2937   0.2983   0.3015   0.3068
  0.3073   0.3139   0.3173   0.3302   0.3365   0.3387   0.3491   0.3627
  0.4081   0.4121   0.4193   0.4239   0.4329   0.4426   0.4454   0.4504
  0.4525   0.4561   0.4606   0.4609   0.4740   0.4755   0.4858   0.4959
  0.5008   0.5037   0.5043   0.5116   0.5248   0.5327   0.5342   0.5436
  0.5591   0.5639   0.5751   0.5760   0.5795   0.5902   0.5932   0.5992
  0.6014   0.6052   0.6285   0.6294   0.6366   0.6443   0.6545   0.6563
  0.6579   0.6653   0.6780   0.6798   0.6883   0.6914   0.7011   0.7086
  0.7103   0.7354   0.7442   0.7725   0.8004   0.8092   0.8250   0.8262
  0.8284   0.8320   0.8352   0.8413   0.8421   0.8452   0.8472   0.8475
  0.8521   0.8527   0.8542   0.8569   0.8657   0.8662   0.8757   0.8791
  0.8943   0.8988   0.9031   0.9052   0.9137   0.9168   0.9177   0.9289
  0.9322   0.9392   0.9474   0.9502   0.9539   0.9562   0.9637   0.9712
  0.9800   0.9821   0.9936   0.9993   1.0015   1.0156   1.0337   1.0382
  1.0507   1.0950   1.1047   1.1110   1.1398   1.1416   1.1945   1.2038
  1.2138   1.2167   1.2214   1.2228   1.2390   1.2404   1.2623   1.2717
  1.2806   1.2808   1.2960   1.3017   1.3282   1.3300   1.3630   1.3654
  1.3900   1.4005   1.4518   1.4800   1.4806   1.5534   1.5568   1.5577
  1.5608   1.5900   1.5938   1.5944   1.5971   1.6274   1.6505   1.6637
  1.6906   1.7244   1.7362   1.7576   1.7705   1.7987   1.8104   1.8443
  1.8512   1.8543   1.8668   1.8954   1.9009   1.9230   1.9291   1.9361
  1.9472   1.9818   1.9884   2.0297   2.0482   2.0625   2.0676   2.0819
  2.0933   2.0943   2.1595   2.1755   2.2265   2.2404   2.2446   2.2525
  2.2640   2.2663   2.2827   2.2888   2.2996   2.3191   2.3255   2.3307
  2.3437   2.3578   2.4283   2.4337   2.4348   2.4454   2.4717   2.4917
  2.5112   2.5221   2.5335   2.5472   2.5511   2.5559   2.5877   2.6054
  2.6378   2.6457   2.6801   2.6873   2.6944   2.7003   2.7021   2.7291
  2.7377   2.7513   2.7573   2.7602   2.7671   2.8260   2.8268   2.8384
  2.8880   2.9020   2.9665   2.9741   3.0659   3.0781   3.0817   3.0821
  3.1187   3.1360   3.1640   3.1950   3.2363   3.2527   3.2878   3.3372
  3.3493   3.4293   3.4316   3.5751   3.6228   3.6751   3.7465   3.7919
  3.8067   3.9333   3.9806   4.0896   4.0945   4.3271   4.8055   4.8099
  9.7663   9.7676   9.7823   9.7836   9.8205   9.8399  23.3693  23.5095
 23.8173  23.8290  23.8718  23.8973  23.9363  23.9867  24.0232  24.0594
 24.0940  24.1345  25.7969  25.8040  25.8172  25.8198  25.8905  25.9711
 26.0932  26.1119  26.1553  26.1773  26.2737  26.3179  26.5660  26.5759
 26.6348  26.6389  26.7967  26.9195 215.7590 215.7602 215.7766 215.7784
215.8258 215.8439
 --------------------------------------------------------------

          Ground-State Mulliken Net Atomic Charges

     Atom                 Charge (a.u.)
  ----------------------------------------
      1 C                    -0.810845
      2 C                    -1.410847
      3 Cl                    0.527314
      4 C                     0.931996
      5 Cl                    0.512763
      6 C                    -0.709711
      7 H                     0.229175
      8 C                     0.539679
      9 Cl                    0.477491
     10 C                    -0.520583
     11 H                     0.209789
     12 C                    -0.826883
     13 C                    -1.442546
     14 Cl                    0.535154
     15 C                     0.974575
     16 Cl                    0.510668
     17 C                    -0.724688
     18 H                     0.230147
     19 C                     0.504897
     20 Cl                    0.481935
     21 C                    -0.429677
     22 H                     0.210200
  ----------------------------------------
  Sum of atomic charges =     0.000000

 -----------------------------------------------------------------
                    Cartesian Multipole Moments
 -----------------------------------------------------------------
    Charge (ESU x 10^10)
                -0.0000
    Dipole Moment (Debye)
         X      -0.5458      Y       0.4588      Z      -0.9422
       Tot       1.1815
    Quadrupole Moments (Debye-Ang)
        XX    -143.6321     XY       0.1427     YY    -148.1502
        XZ      -3.6064     YZ      -0.0212     ZZ    -145.6273
    Octopole Moments (Debye-Ang^2)
       XXX    -333.3155    XXY      22.6032    XYY    -121.4190
       YYY      65.6686    XXZ      14.8873    XYZ       3.1072
       YYZ      18.8480    XZZ    -116.3981    YZZ      16.1730
       ZZZ      48.0555
    Hexadecapole Moments (Debye-Ang^3)
      XXXX   -5945.5300   XXXY     182.9183   XXYY   -1361.6836
      XYYY     184.4263   YYYY   -1925.5875   XXXZ    1014.7265
      XXYZ       7.3241   XYYZ     385.8923   YYYZ     -67.4840
      XXZZ   -1525.8115   XYZZ      61.8635   YYZZ    -899.8675
      XZZZ    1101.8446   YZZZ     -20.6854   ZZZZ   -3444.5768
 -----------------------------------------------------------------
 Calculating analytic gradient of the SCF energy
 Gradient of SCF Energy
            1           2           3           4           5           6
    1  -0.0003793   0.0001792   0.0000400   0.0001010   0.0000525   0.0000065
    2  -0.0000361  -0.0002358   0.0000373   0.0001761  -0.0000343  -0.0001803
    3  -0.0002238   0.0000573  -0.0000229   0.0000255  -0.0000185  -0.0001662
            7           8           9          10          11          12
    1   0.0000066  -0.0002175   0.0000604   0.0002346   0.0000160   0.0001447
    2   0.0000051   0.0000685  -0.0000191  -0.0000732   0.0000349   0.0001705
    3   0.0000204   0.0002101   0.0000300   0.0000682   0.0000105  -0.0002516
           13          14          15          16          17          18
    1  -0.0000866  -0.0000760   0.0000245  -0.0000340  -0.0000889   0.0000005
    2   0.0001087   0.0001028  -0.0000270  -0.0000058   0.0000910   0.0000125
    3   0.0002414   0.0000754  -0.0000845   0.0000154   0.0000331  -0.0000136
           19          20          21          22
    1   0.0001120  -0.0000348  -0.0000379  -0.0000236
    2  -0.0000854  -0.0000089  -0.0000845  -0.0000169
    3  -0.0000727  -0.0000382   0.0001249  -0.0000202
 Max gradient component =       3.793E-04
 RMS gradient           =       1.140E-04
 Gradient time:  CPU 252.79 s  wall 252.80 s
 Geometry Optimization Parameters
   NAtoms,    NIC,     NZ,  NCons,   NDum,   NFix, NCnnct, MaxDiis
       22     163      22       0       0       0       0       0

 Cartesian Hessian Update
 Hessian updated using BFGS update


** GEOMETRY OPTIMIZATION IN DELOCALIZED INTERNAL COORDINATES **
   Searching for a Minimum

   Optimization Cycle:  12

                       Coordinates (Angstroms)
     ATOM                X               Y               Z
      1  C         0.0261558538   -0.0074796567    0.0498799794
      2  C        -0.0194490618    0.4143652251    1.3869687949
      3  Cl        1.4482876120    0.9061890333    2.1894776781
      4  C        -1.2446216150    0.4387344744    2.0629880247
      5  Cl       -1.3542346609    0.9543617877    3.7268028884
      6  C        -2.4175169649    0.0498882799    1.4211787048
      7  H        -3.3572588317    0.0729947126    1.9550685944
      8  C        -2.3585214355   -0.3604752662    0.0972858875
      9  Cl       -3.8324947202   -0.8508898367   -0.7143575642
     10  C        -1.1523259015   -0.3906888183   -0.5918439798
     11  H        -1.1198475553   -0.7189443662   -1.6224095690
     12  C         1.3089573476   -0.0429121369   -0.7170179169
     13  C         2.1610099610   -1.1556984622   -0.6623417386
     14  Cl        1.7361044879   -2.5175495389    0.3400250593
     15  C         3.3407286361   -1.1642526925   -1.4158709843
     16  Cl        4.4266467579   -2.5299516222   -1.3839370548
     17  C         3.6753422878   -0.0782223575   -2.2201844161
     18  H         4.5881778568   -0.0955606270   -2.7989703164
     19  C         2.8219759079    1.0151399840   -2.2663995117
     20  Cl        3.2383131361    2.3835779177   -3.2802203284
     21  C         1.6460541660    1.0424208005   -1.5267681778
     22  H         0.9935824014    1.9043316299   -1.5705753445
   Point Group: c1    Number of degrees of freedom:    60


   Energy is  -3221.135839574

 Hessian updated using BFGS update

 60 Hessian modes will be used to form the next step
  Hessian Eigenvalues:
     0.001167    0.017571    0.017807    0.020697    0.020937    0.021084
     0.022964    0.023589    0.023603    0.023842    0.023847    0.024087
     0.024091    0.024110    0.024127    0.024143    0.024177    0.024274
     0.024463    0.066441    0.159946    0.159995    0.160006    0.160029
     0.212984    0.231652    0.234951    0.235191    0.235301    0.236595
     0.249964    0.249976    0.249986    0.250010    0.250245    0.251071
     0.253655    0.289302    0.293752    0.301027    0.301070    0.301150
     0.301766    0.328885    0.356665    0.356668    0.356699    0.356706
     0.412856    0.419907    0.431473    0.433309    0.461163    0.462473
     0.471092    0.471221    0.477094    0.478280    0.479146    0.481827

 Minimum search - taking simple RFO step
 Searching for Lamda that Minimizes Along All modes
 Value Taken    Lamda =  -0.00001856
 Step Taken.  Stepsize is  0.099312

                             Maximum     Tolerance    Cnvgd?
         Gradient           0.000338      0.000300      NO
         Displacement       0.071552      0.001200      NO
         Energy change     -0.000163      0.000001      NO


 New Cartesian Coordinates Obtained by Inverse Iteration

 Displacement from previous Coordinates is:  0.185146
 ----------------------------------------------------------------
             Standard Nuclear Orientation (Angstroms)
    I     Atom           X                Y                Z
 ----------------------------------------------------------------
    1      C       0.0284225564    -0.0103419604     0.0540368099
    2      C      -0.0220167022     0.4264238921     1.3859538767
    3      Cl      1.4420253231     0.9303298724     2.1874980901
    4      C      -1.2488961701     0.4532952916     2.0592038225
    5      Cl     -1.3648080280     0.9897605703     3.7161510069
    6      C      -2.4188663644     0.0534220368     1.4193749538
    7      H      -3.3599225822     0.0796378261     1.9507797245
    8      C      -2.3550765495    -0.3731381537     0.1006554200
    9      Cl     -3.8255755938    -0.8777305902    -0.7087170492
   10      C      -1.1474780782    -0.4063288582    -0.5853521470
   11      H      -1.1117746690    -0.7464932508    -1.6119766686
   12      C       1.3111121387    -0.0457239492    -0.7134676876
   13      C       2.1573527141    -1.1636872323    -0.6730850850
   14      Cl      1.7297751320    -2.5328299998     0.3180911917
   15      C       3.3354095826    -1.1703759358    -1.4293774221
   16      Cl      4.4143665615    -2.5419322822    -1.4147825719
   17      C       3.6736899685    -0.0780854615    -2.2233650991
   18      H       4.5847564590    -0.0943952811    -2.8049535379
   19      C       2.8264545120     1.0206898946    -2.2551597285
   20      Cl      3.2484557866     2.3980062985    -3.2546001777
   21      C       1.6526896511     1.0464537930    -1.5124253189
   22      H       1.0049700174     1.9124219434    -1.5457036934
 ----------------------------------------------------------------
 Nuclear Repulsion Energy =        2004.49006930 hartrees
 There are       89 alpha and       89 beta electrons
 Applying Cartesian multipole field
    Component          Value
    ---------          -----
     (2,0,0)        1.00000E-11
     (0,2,0)        2.00000E-11
     (0,0,2)       -3.00000E-11
 Nucleus-field energy     =    -0.0000000020 hartrees
 Requested basis set is 6-311++G(d,p)
 There are 170 shells and 472 basis functions
 A cutoff of  1.0D-15 yielded  10867 shell pairs
 There are     91839 function pairs (     98681 Cartesian)
 Smallest overlap matrix eigenvalue = 1.75E-07
 Linear dependence detected in AO basis
 Number of orthogonalized atomic orbitals = 467
 Maximum deviation from orthogonality = 1.093E-09
 Guess from superposition of atomic densities
 Warning:  Energy on first SCF cycle will be non-variational
 SAD guess density has 178.000000 electrons

 -----------------------------------------------------------------------
  General SCF calculation program by
  Eric Jon Sundstrom, Paul Horn, Yuezhi Mao, Dmitri Zuev, Alec White,
  David Stuck, Shaama M.S., Shane Yost, Joonho Lee, David Small,
  Daniel Levine, Susi Lehtola, Hugh Burton, Evgeny Epifanovsky,
  Bang C. Huynh
 -----------------------------------------------------------------------
 Exchange:     0.2000 Hartree-Fock + 0.0800 Slater + 0.7200 B88
 Correlation:  0.1900 VWN1RPA + 0.8100 LYP
 Using SG-1 standard quadrature grid
 A restricted SCF calculation will be
 performed using DIIS
 SCF converges when DIIS error is below 1.0e-08
 ---------------------------------------
  Cycle       Energy         DIIS error
 ---------------------------------------
    1   -3225.3455360598      2.82e-02  
    2   -3221.0068652886      2.16e-03  
    3   -3220.9214134520      2.69e-03  
    4   -3221.1240214378      6.18e-04  
    5   -3221.1337209411      2.71e-04  
    6   -3221.1356080761      9.36e-05  
    7   -3221.1358319003      2.56e-05  
    8   -3221.1358457763      1.21e-05  
    9   -3221.1358496351      3.46e-06  
   10   -3221.1358499784      8.75e-07  
   11   -3221.1358499999      1.63e-07  
   12   -3221.1358500010      8.01e-08  
   13   -3221.1358500012      2.92e-08  
   14   -3221.1358500011      5.44e-09  Convergence criterion met
 ---------------------------------------
 SCF time:   CPU 716.23s  wall 717.00s 
 SCF   energy in the final basis set =    -3221.1358500011
 Total energy in the final basis set =    -3221.1358500011

 --------------------------------------------------------------

                    Orbital Energies (a.u.)
 --------------------------------------------------------------

 Alpha MOs
 -- Occupied --
********-101.5776-101.5768-101.5766-101.5760-101.5760 -10.2761 -10.2760
-10.2741 -10.2741 -10.2697 -10.2696 -10.2386 -10.2383 -10.2227 -10.2226
-10.2198 -10.2197  -9.4923  -9.4922  -9.4915  -9.4914  -9.4905  -9.4905
 -7.2572  -7.2570  -7.2563  -7.2563  -7.2553  -7.2553  -7.2471  -7.2470
 -7.2465  -7.2464  -7.2463  -7.2461  -7.2456  -7.2455  -7.2454  -7.2452
 -7.2449  -7.2449  -0.9550  -0.9434  -0.9063  -0.9059  -0.8906  -0.8783
 -0.8557  -0.8410  -0.8018  -0.7684  -0.7502  -0.7465  -0.6828  -0.6344
 -0.6307  -0.6167  -0.5497  -0.5381  -0.5378  -0.5351  -0.5020  -0.4817
 -0.4693  -0.4668  -0.4666  -0.4495  -0.4493  -0.4340  -0.4168  -0.4159
 -0.4071  -0.3977  -0.3934  -0.3696  -0.3677  -0.3530  -0.3491  -0.3394
 -0.3388  -0.3377  -0.3356  -0.3274  -0.3268  -0.2870  -0.2860  -0.2676
 -0.2674
 -- Virtual --
 -0.0631  -0.0619  -0.0563  -0.0477  -0.0372  -0.0251  -0.0127  -0.0019
  0.0010   0.0024   0.0122   0.0124   0.0204   0.0235   0.0309   0.0372
  0.0451   0.0472   0.0504   0.0575   0.0601   0.0660   0.0671   0.0785
  0.0792   0.0835   0.0860   0.0877   0.0906   0.0928   0.0968   0.1005
  0.1013   0.1071   0.1093   0.1111   0.1114   0.1186   0.1197   0.1214
  0.1225   0.1294   0.1306   0.1336   0.1368   0.1394   0.1410   0.1447
  0.1463   0.1495   0.1518   0.1541   0.1605   0.1750   0.1769   0.1805
  0.1838   0.1900   0.1946   0.1948   0.1999   0.2082   0.2133   0.2166
  0.2181   0.2202   0.2240   0.2288   0.2309   0.2335   0.2416   0.2426
  0.2432   0.2524   0.2569   0.2612   0.2618   0.2626   0.2686   0.2717
  0.2762   0.2839   0.2840   0.2862   0.2941   0.2988   0.3015   0.3066
  0.3072   0.3135   0.3176   0.3304   0.3363   0.3391   0.3499   0.3633
  0.4081   0.4122   0.4191   0.4235   0.4333   0.4425   0.4450   0.4502
  0.4523   0.4558   0.4601   0.4609   0.4747   0.4753   0.4864   0.4954
  0.5007   0.5031   0.5050   0.5109   0.5244   0.5322   0.5343   0.5438
  0.5607   0.5635   0.5746   0.5759   0.5797   0.5903   0.5931   0.5989
  0.6011   0.6055   0.6284   0.6300   0.6356   0.6449   0.6539   0.6564
  0.6592   0.6650   0.6774   0.6797   0.6883   0.6908   0.7014   0.7089
  0.7106   0.7358   0.7440   0.7770   0.7994   0.8097   0.8247   0.8263
  0.8295   0.8319   0.8357   0.8413   0.8417   0.8450   0.8467   0.8470
  0.8521   0.8529   0.8545   0.8579   0.8653   0.8657   0.8758   0.8787
  0.8934   0.8992   0.9033   0.9053   0.9132   0.9168   0.9180   0.9295
  0.9324   0.9385   0.9484   0.9504   0.9533   0.9566   0.9629   0.9705
  0.9800   0.9823   0.9941   0.9998   1.0024   1.0134   1.0337   1.0386
  1.0506   1.0946   1.1062   1.1110   1.1397   1.1415   1.1943   1.2043
  1.2136   1.2172   1.2203   1.2233   1.2399   1.2405   1.2658   1.2711
  1.2809   1.2820   1.2953   1.3014   1.3275   1.3298   1.3617   1.3663
  1.3910   1.3999   1.4513   1.4795   1.4798   1.5541   1.5572   1.5596
  1.5608   1.5897   1.5936   1.5946   1.5964   1.6281   1.6510   1.6636
  1.6907   1.7244   1.7364   1.7570   1.7709   1.7981   1.8106   1.8440
  1.8507   1.8541   1.8670   1.8959   1.9012   1.9233   1.9291   1.9366
  1.9474   1.9828   1.9884   2.0292   2.0484   2.0628   2.0673   2.0822
  2.0933   2.0945   2.1595   2.1747   2.2279   2.2394   2.2444   2.2516
  2.2638   2.2663   2.2833   2.2893   2.3009   2.3187   2.3240   2.3304
  2.3440   2.3579   2.4282   2.4334   2.4345   2.4448   2.4740   2.4906
  2.5107   2.5219   2.5328   2.5471   2.5510   2.5559   2.5876   2.6036
  2.6392   2.6437   2.6800   2.6873   2.6962   2.6992   2.7021   2.7288
  2.7379   2.7508   2.7590   2.7602   2.7669   2.8262   2.8270   2.8361
  2.8892   2.9019   2.9666   2.9734   3.0660   3.0779   3.0818   3.0826
  3.1202   3.1336   3.1640   3.1944   3.2375   3.2526   3.2905   3.3377
  3.3490   3.4296   3.4313   3.5757   3.6233   3.6743   3.7470   3.7918
  3.8078   3.9333   3.9807   4.0900   4.0942   4.3266   4.8061   4.8090
  9.7667   9.7675   9.7822   9.7835   9.8229   9.8392  23.3700  23.5092
 23.8174  23.8289  23.8716  23.8970  23.9361  23.9871  24.0234  24.0595
 24.0940  24.1344  25.7948  25.8038  25.8172  25.8198  25.8891  25.9688
 26.0935  26.1120  26.1537  26.1776  26.2757  26.3151  26.5658  26.5749
 26.6355  26.6385  26.7947  26.9203 215.7590 215.7606 215.7764 215.7784
215.8289 215.8428
 --------------------------------------------------------------

          Ground-State Mulliken Net Atomic Charges

     Atom                 Charge (a.u.)
  ----------------------------------------
      1 C                    -0.822890
      2 C                    -1.397891
      3 Cl                    0.531509
      4 C                     0.931180
      5 Cl                    0.513576
      6 C                    -0.713747
      7 H                     0.229851
      8 C                     0.530354
      9 Cl                    0.478395
     10 C                    -0.513250
     11 H                     0.210097
     12 C                    -0.838915
     13 C                    -1.419649
     14 Cl                    0.537614
     15 C                     0.966159
     16 Cl                    0.512191
     17 C                    -0.729480
     18 H                     0.230846
     19 C                     0.496173
     20 Cl                    0.482935
     21 C                    -0.425575
     22 H                     0.210517
  ----------------------------------------
  Sum of atomic charges =     0.000000

 -----------------------------------------------------------------
                    Cartesian Multipole Moments
 -----------------------------------------------------------------
    Charge (ESU x 10^10)
                -0.0000
    Dipole Moment (Debye)
         X      -0.5420      Y       0.4550      Z      -0.9360
       Tot       1.1734
    Quadrupole Moments (Debye-Ang)
        XX    -143.6283     XY       0.1321     YY    -148.1678
        XZ      -3.6078     YZ      -0.0217     ZZ    -145.6334
    Octopole Moments (Debye-Ang^2)
       XXX    -332.9630    XXY      22.4969    XYY    -121.2568
       YYY      65.0897    XXZ      15.2188    XYZ       3.0508
       YYZ      19.2360    XZZ    -116.0369    YZZ      15.9730
       ZZZ      48.9723
    Hexadecapole Moments (Debye-Ang^3)
      XXXX   -5937.5065   XXXY     178.4585   XXYY   -1365.4266
      XYYY     180.2384   YYYY   -1956.0958   XXXZ    1022.1144
      XXYZ       2.5734   XYYZ     388.4107   YYYZ     -82.3564
      XXZZ   -1521.2138   XYZZ      60.4477   YYZZ    -902.2438
      XZZZ    1108.8246   YZZZ     -35.1011   ZZZZ   -3428.0090
 -----------------------------------------------------------------
 Calculating analytic gradient of the SCF energy
 Gradient of SCF Energy
            1           2           3           4           5           6
    1  -0.0001377   0.0001053  -0.0000937   0.0000787   0.0000141   0.0000279
    2   0.0000975  -0.0000576   0.0000670  -0.0000661   0.0000262   0.0000091
    3  -0.0000073   0.0000054   0.0000146   0.0000338   0.0000084  -0.0000870
            7           8           9          10          11          12
    1   0.0000166  -0.0000971   0.0000327   0.0000970  -0.0000035   0.0000066
    2   0.0000036  -0.0000361  -0.0000039  -0.0000070  -0.0000119   0.0000732
    3   0.0000290   0.0001272   0.0000201   0.0000484   0.0000073  -0.0001785
           13          14          15          16          17          18
    1  -0.0000348   0.0000413   0.0000531  -0.0000180  -0.0000661  -0.0000116
    2  -0.0000851   0.0000750   0.0000214   0.0000034  -0.0000095   0.0000058
    3   0.0000325  -0.0000064   0.0000202  -0.0000087   0.0000036  -0.0000208
           19          20          21          22
    1   0.0000117  -0.0000267   0.0000112  -0.0000070
    2  -0.0000443   0.0000041  -0.0000611  -0.0000038
    3  -0.0000143  -0.0000329   0.0000190  -0.0000136
 Max gradient component =       1.785E-04
 RMS gradient           =       5.380E-05
 Gradient time:  CPU 255.89 s  wall 255.90 s
 Geometry Optimization Parameters
   NAtoms,    NIC,     NZ,  NCons,   NDum,   NFix, NCnnct, MaxDiis
       22     163      22       0       0       0       0       0

 Cartesian Hessian Update
 Hessian updated using BFGS update


** GEOMETRY OPTIMIZATION IN DELOCALIZED INTERNAL COORDINATES **
   Searching for a Minimum

   Optimization Cycle:  13

                       Coordinates (Angstroms)
     ATOM                X               Y               Z
      1  C         0.0284225564   -0.0103419604    0.0540368099
      2  C        -0.0220167022    0.4264238921    1.3859538767
      3  Cl        1.4420253231    0.9303298724    2.1874980901
      4  C        -1.2488961701    0.4532952916    2.0592038225
      5  Cl       -1.3648080280    0.9897605703    3.7161510069
      6  C        -2.4188663644    0.0534220368    1.4193749538
      7  H        -3.3599225822    0.0796378261    1.9507797245
      8  C        -2.3550765495   -0.3731381537    0.1006554200
      9  Cl       -3.8255755938   -0.8777305902   -0.7087170492
     10  C        -1.1474780782   -0.4063288582   -0.5853521470
     11  H        -1.1117746690   -0.7464932508   -1.6119766686
     12  C         1.3111121387   -0.0457239492   -0.7134676876
     13  C         2.1573527141   -1.1636872323   -0.6730850850
     14  Cl        1.7297751320   -2.5328299998    0.3180911917
     15  C         3.3354095826   -1.1703759358   -1.4293774221
     16  Cl        4.4143665615   -2.5419322822   -1.4147825719
     17  C         3.6736899685   -0.0780854615   -2.2233650991
     18  H         4.5847564590   -0.0943952811   -2.8049535379
     19  C         2.8264545120    1.0206898946   -2.2551597285
     20  Cl        3.2484557866    2.3980062985   -3.2546001777
     21  C         1.6526896511    1.0464537930   -1.5124253189
     22  H         1.0049700174    1.9124219434   -1.5457036934
   Point Group: c1    Number of degrees of freedom:    60


   Energy is  -3221.135850001

 Hessian updated using BFGS update

 60 Hessian modes will be used to form the next step
  Hessian Eigenvalues:
     0.001117    0.016436    0.017706    0.020376    0.020824    0.020944
     0.022876    0.023587    0.023663    0.023844    0.023901    0.024088
     0.024096    0.024112    0.024130    0.024139    0.024150    0.024389
     0.024988    0.068672    0.159955    0.159975    0.160014    0.160055
     0.209684    0.230607    0.234947    0.234964    0.235226    0.236276
     0.248153    0.249977    0.249986    0.250002    0.250103    0.250436
     0.253393    0.289317    0.293977    0.301000    0.301068    0.301142
     0.301722    0.328529    0.356665    0.356670    0.356699    0.356714
     0.413045    0.420111    0.431509    0.433198    0.460693    0.462212
     0.469585    0.471103    0.476651    0.478187    0.479166    0.481832

 Minimum search - taking simple RFO step
 Searching for Lamda that Minimizes Along All modes
 Value Taken    Lamda =  -0.00000171
 Step Taken.  Stepsize is  0.017303

                             Maximum     Tolerance    Cnvgd?
         Gradient           0.000162      0.000300     YES
         Displacement       0.010247      0.001200      NO
         Energy change     -0.000010      0.000001      NO


 New Cartesian Coordinates Obtained by Inverse Iteration

 Displacement from previous Coordinates is:  0.036057
 ----------------------------------------------------------------
             Standard Nuclear Orientation (Angstroms)
    I     Atom           X                Y                Z
 ----------------------------------------------------------------
    1      C       0.0291958041    -0.0126307803     0.0553095666
    2      C      -0.0222195375     0.4276420759     1.3859917684
    3      Cl      1.4420280544     0.9317436562     2.1874884113
    4      C      -1.2497673052     0.4570463028     2.0580766621
    5      Cl     -1.3668317717     0.9977187154     3.7135815262
    6      C      -2.4192361301     0.0554078597     1.4184988840
    7      H      -3.3607366238     0.0830512287     1.9490416416
    8      C      -2.3544087794    -0.3746558386     0.1008360408
    9      Cl     -3.8244734119    -0.8815470143    -0.7080077923
   10      C      -1.1463984685    -0.4097624695    -0.5841810524
   11      H      -1.1100415610    -0.7522710556    -1.6099968365
   12      C       1.3118975856    -0.0471191807    -0.7119317120
   13      C       2.1574960990    -1.1655803020    -0.6746656852
   14      Cl      1.7293164955    -2.5366091331     0.3138715971
   15      C       3.3349389677    -1.1712856137    -1.4319769599
   16      Cl      4.4136457700    -2.5431040345    -1.4207428687
   17      C       3.6732581065    -0.0774436401    -2.2238632386
   18      H       4.5838590818    -0.0930409371    -2.8061969266
   19      C       2.8264249985     1.0218017374    -2.2527987298
   20      Cl      3.2482299981     2.4008238519    -3.2499434114
   21      C       1.6532410251     1.0465258421    -1.5091468051
   22      H       1.0056472682     1.9126671934    -1.5404653704
 ----------------------------------------------------------------
 Nuclear Repulsion Energy =        2004.33233319 hartrees
 There are       89 alpha and       89 beta electrons
 Applying Cartesian multipole field
    Component          Value
    ---------          -----
     (2,0,0)        1.00000E-11
     (0,2,0)        2.00000E-11
     (0,0,2)       -3.00000E-11
 Nucleus-field energy     =    -0.0000000018 hartrees
 Requested basis set is 6-311++G(d,p)
 There are 170 shells and 472 basis functions
 A cutoff of  1.0D-15 yielded  10867 shell pairs
 There are     91839 function pairs (     98681 Cartesian)
 Smallest overlap matrix eigenvalue = 1.74E-07
 Linear dependence detected in AO basis
 Number of orthogonalized atomic orbitals = 467
 Maximum deviation from orthogonality = 5.344E-10
 Guess from superposition of atomic densities
 Warning:  Energy on first SCF cycle will be non-variational
 SAD guess density has 178.000000 electrons

 -----------------------------------------------------------------------
  General SCF calculation program by
  Eric Jon Sundstrom, Paul Horn, Yuezhi Mao, Dmitri Zuev, Alec White,
  David Stuck, Shaama M.S., Shane Yost, Joonho Lee, David Small,
  Daniel Levine, Susi Lehtola, Hugh Burton, Evgeny Epifanovsky,
  Bang C. Huynh
 -----------------------------------------------------------------------
 Exchange:     0.2000 Hartree-Fock + 0.0800 Slater + 0.7200 B88
 Correlation:  0.1900 VWN1RPA + 0.8100 LYP
 Using SG-1 standard quadrature grid
 A restricted SCF calculation will be
 performed using DIIS
 SCF converges when DIIS error is below 1.0e-08
 ---------------------------------------
  Cycle       Energy         DIIS error
 ---------------------------------------
    1   -3225.3448400837      2.82e-02  
    2   -3221.0068773467      2.16e-03  
    3   -3220.9213639323      2.69e-03  
    4   -3221.1240162627      6.18e-04  
    5   -3221.1337217177      2.71e-04  
    6   -3221.1356095698      9.36e-05  
    7   -3221.1358333600      2.56e-05  
    8   -3221.1358473158      1.21e-05  
    9   -3221.1358511836      3.46e-06  
   10   -3221.1358515269      8.75e-07  
   11   -3221.1358515486      1.63e-07  
   12   -3221.1358515491      8.01e-08  
   13   -3221.1358515494      2.92e-08  
   14   -3221.1358515494      5.44e-09  Convergence criterion met
 ---------------------------------------
 SCF time:   CPU 718.66s  wall 718.00s 
 SCF   energy in the final basis set =    -3221.1358515494
 Total energy in the final basis set =    -3221.1358515494

 --------------------------------------------------------------

                    Orbital Energies (a.u.)
 --------------------------------------------------------------

 Alpha MOs
 -- Occupied --
********-101.5776-101.5768-101.5767-101.5760-101.5760 -10.2761 -10.2760
-10.2741 -10.2741 -10.2697 -10.2696 -10.2386 -10.2384 -10.2227 -10.2226
-10.2198 -10.2197  -9.4923  -9.4922  -9.4915  -9.4914  -9.4905  -9.4905
 -7.2572  -7.2570  -7.2563  -7.2563  -7.2553  -7.2553  -7.2471  -7.2470
 -7.2465  -7.2465  -7.2463  -7.2461  -7.2456  -7.2455  -7.2454  -7.2452
 -7.2449  -7.2449  -0.9550  -0.9434  -0.9063  -0.9059  -0.8907  -0.8783
 -0.8557  -0.8410  -0.8019  -0.7684  -0.7502  -0.7465  -0.6828  -0.6345
 -0.6306  -0.6167  -0.5497  -0.5381  -0.5377  -0.5352  -0.5020  -0.4817
 -0.4693  -0.4668  -0.4666  -0.4495  -0.4493  -0.4340  -0.4168  -0.4159
 -0.4071  -0.3977  -0.3934  -0.3696  -0.3677  -0.3530  -0.3491  -0.3394
 -0.3388  -0.3377  -0.3356  -0.3274  -0.3268  -0.2869  -0.2861  -0.2676
 -0.2674
 -- Virtual --
 -0.0631  -0.0618  -0.0564  -0.0477  -0.0372  -0.0251  -0.0127  -0.0019
  0.0010   0.0024   0.0121   0.0124   0.0204   0.0235   0.0309   0.0372
  0.0451   0.0471   0.0504   0.0576   0.0600   0.0660   0.0671   0.0785
  0.0792   0.0836   0.0859   0.0878   0.0906   0.0928   0.0968   0.1005
  0.1014   0.1071   0.1092   0.1110   0.1114   0.1185   0.1196   0.1214
  0.1225   0.1295   0.1305   0.1336   0.1369   0.1394   0.1410   0.1446
  0.1463   0.1495   0.1518   0.1541   0.1605   0.1750   0.1769   0.1805
  0.1838   0.1900   0.1946   0.1949   0.1997   0.2082   0.2133   0.2165
  0.2181   0.2202   0.2241   0.2287   0.2309   0.2334   0.2416   0.2425
  0.2433   0.2524   0.2569   0.2612   0.2618   0.2627   0.2686   0.2716
  0.2760   0.2838   0.2841   0.2862   0.2941   0.2990   0.3015   0.3066
  0.3073   0.3133   0.3177   0.3304   0.3362   0.3391   0.3501   0.3633
  0.4081   0.4122   0.4190   0.4233   0.4334   0.4425   0.4450   0.4500
  0.4522   0.4558   0.4599   0.4610   0.4748   0.4753   0.4864   0.4954
  0.5007   0.5030   0.5050   0.5107   0.5243   0.5320   0.5342   0.5439
  0.5610   0.5636   0.5746   0.5759   0.5797   0.5903   0.5929   0.5989
  0.6010   0.6056   0.6282   0.6300   0.6355   0.6447   0.6537   0.6565
  0.6593   0.6649   0.6772   0.6798   0.6883   0.6910   0.7015   0.7093
  0.7107   0.7358   0.7441   0.7776   0.7987   0.8099   0.8246   0.8263
  0.8297   0.8320   0.8357   0.8413   0.8414   0.8450   0.8467   0.8469
  0.8520   0.8530   0.8545   0.8580   0.8652   0.8657   0.8759   0.8786
  0.8931   0.8991   0.9033   0.9052   0.9132   0.9168   0.9181   0.9294
  0.9324   0.9383   0.9485   0.9506   0.9532   0.9567   0.9627   0.9705
  0.9801   0.9825   0.9942   1.0000   1.0025   1.0131   1.0339   1.0386
  1.0506   1.0945   1.1064   1.1110   1.1399   1.1416   1.1942   1.2044
  1.2136   1.2173   1.2201   1.2233   1.2401   1.2405   1.2662   1.2709
  1.2810   1.2822   1.2950   1.3013   1.3276   1.3297   1.3615   1.3664
  1.3911   1.3998   1.4514   1.4792   1.4797   1.5542   1.5574   1.5600
  1.5608   1.5896   1.5935   1.5946   1.5963   1.6281   1.6511   1.6636
  1.6907   1.7242   1.7366   1.7570   1.7709   1.7981   1.8105   1.8438
  1.8505   1.8540   1.8670   1.8960   1.9012   1.9234   1.9293   1.9367
  1.9474   1.9830   1.9884   2.0289   2.0484   2.0628   2.0672   2.0823
  2.0933   2.0945   2.1595   2.1744   2.2281   2.2392   2.2444   2.2514
  2.2638   2.2663   2.2833   2.2894   2.3012   2.3186   2.3238   2.3304
  2.3440   2.3578   2.4282   2.4333   2.4345   2.4446   2.4745   2.4903
  2.5106   2.5218   2.5326   2.5470   2.5509   2.5559   2.5876   2.6032
  2.6394   2.6433   2.6800   2.6873   2.6964   2.6988   2.7020   2.7288
  2.7381   2.7507   2.7594   2.7603   2.7669   2.8262   2.8271   2.8358
  2.8895   2.9020   2.9666   2.9733   3.0659   3.0779   3.0817   3.0826
  3.1204   3.1332   3.1640   3.1943   3.2378   3.2526   3.2908   3.3378
  3.3489   3.4297   3.4313   3.5757   3.6234   3.6742   3.7471   3.7917
  3.8079   3.9333   3.9808   4.0901   4.0941   4.3265   4.8062   4.8087
  9.7667   9.7676   9.7822   9.7835   9.8233   9.8392  23.3702  23.5092
 23.8173  23.8288  23.8717  23.8969  23.9361  23.9873  24.0233  24.0594
 24.0939  24.1343  25.7945  25.8037  25.8172  25.8198  25.8891  25.9684
 26.0937  26.1119  26.1534  26.1775  26.2764  26.3140  26.5656  26.5746
 26.6353  26.6387  26.7943  26.9207 215.7590 215.7606 215.7764 215.7783
215.8294 215.8427
 --------------------------------------------------------------

          Ground-State Mulliken Net Atomic Charges

     Atom                 Charge (a.u.)
  ----------------------------------------
      1 C                    -0.838464
      2 C                    -1.392675
      3 Cl                    0.534022
      4 C                     0.933535
      5 Cl                    0.513581
      6 C                    -0.706721
      7 H                     0.230218
      8 C                     0.518907
      9 Cl                    0.480100
     10 C                    -0.501230
     11 H                     0.210420
     12 C                    -0.854284
     13 C                    -1.407889
     14 Cl                    0.539229
     15 C                     0.962020
     16 Cl                    0.512384
     17 C                    -0.722331
     18 H                     0.231076
     19 C                     0.491564
     20 Cl                    0.483985
     21 C                    -0.428214
     22 H                     0.210765
  ----------------------------------------
  Sum of atomic charges =     0.000000

 -----------------------------------------------------------------
                    Cartesian Multipole Moments
 -----------------------------------------------------------------
    Charge (ESU x 10^10)
                 0.0000
    Dipole Moment (Debye)
         X      -0.5420      Y       0.4550      Z      -0.9353
       Tot       1.1729
    Quadrupole Moments (Debye-Ang)
        XX    -143.6258     XY       0.1321     YY    -148.1755
        XZ      -3.6108     YZ      -0.0207     ZZ    -145.6359
    Octopole Moments (Debye-Ang^2)
       XXX    -332.9414    XXY      22.5151    XYY    -121.2620
       YYY      65.0043    XXZ      15.2798    XYZ       3.0199
       YYZ      19.3135    XZZ    -115.9750    YZZ      15.9520
       ZZZ      49.1443
    Hexadecapole Moments (Debye-Ang^3)
      XXXX   -5936.4538   XXXY     178.4786   XXYY   -1366.2071
      XYYY     180.3025   YYYY   -1961.4819   XXXZ    1022.9879
      XXYZ       1.6768   XYYZ     388.7118   YYYZ     -85.0516
      XXZZ   -1520.3780   XYZZ      60.4609   YYZZ    -902.5785
      XZZZ    1109.6040   YZZZ     -37.7399   ZZZZ   -3424.5954
 -----------------------------------------------------------------
 Calculating analytic gradient of the SCF energy
 Gradient of SCF Energy
            1           2           3           4           5           6
    1  -0.0000069   0.0000686   0.0000102   0.0000181   0.0000052   0.0000032
    2  -0.0000627  -0.0000172   0.0000634   0.0000175   0.0000133  -0.0000175
    3   0.0000035  -0.0000092   0.0000166  -0.0000062   0.0000156   0.0000103
            7           8           9          10          11          12
    1   0.0000131  -0.0000344   0.0000098   0.0000227  -0.0000085  -0.0000112
    2  -0.0000012  -0.0000097  -0.0000175   0.0000091  -0.0000196   0.0000872
    3   0.0000261   0.0000257   0.0000269   0.0000040   0.0000127  -0.0000078
           13          14          15          16          17          18
    1  -0.0000180  -0.0000119   0.0000029   0.0000097   0.0000004  -0.0000141
    2  -0.0000583   0.0000445  -0.0000053   0.0000155   0.0000015   0.0000020
    3   0.0000145   0.0000177  -0.0000155  -0.0000110  -0.0000120  -0.0000247
           19          20          21          22
    1  -0.0000100  -0.0000277  -0.0000089  -0.0000123
    2  -0.0000068  -0.0000027  -0.0000320  -0.0000035
    3  -0.0000215  -0.0000325  -0.0000174  -0.0000159
 Max gradient component =       8.715E-05
 RMS gradient           =       2.471E-05
 Gradient time:  CPU 254.45 s  wall 254.46 s
 Geometry Optimization Parameters
   NAtoms,    NIC,     NZ,  NCons,   NDum,   NFix, NCnnct, MaxDiis
       22     163      22       0       0       0       0       0

 Cartesian Hessian Update
 Hessian updated using BFGS update


** GEOMETRY OPTIMIZATION IN DELOCALIZED INTERNAL COORDINATES **
   Searching for a Minimum

   Optimization Cycle:  14

                       Coordinates (Angstroms)
     ATOM                X               Y               Z
      1  C         0.0291958041   -0.0126307803    0.0553095666
      2  C        -0.0222195375    0.4276420759    1.3859917684
      3  Cl        1.4420280544    0.9317436562    2.1874884113
      4  C        -1.2497673052    0.4570463028    2.0580766621
      5  Cl       -1.3668317717    0.9977187154    3.7135815262
      6  C        -2.4192361301    0.0554078597    1.4184988840
      7  H        -3.3607366238    0.0830512287    1.9490416416
      8  C        -2.3544087794   -0.3746558386    0.1008360408
      9  Cl       -3.8244734119   -0.8815470143   -0.7080077923
     10  C        -1.1463984685   -0.4097624695   -0.5841810524
     11  H        -1.1100415610   -0.7522710556   -1.6099968365
     12  C         1.3118975856   -0.0471191807   -0.7119317120
     13  C         2.1574960990   -1.1655803020   -0.6746656852
     14  Cl        1.7293164955   -2.5366091331    0.3138715971
     15  C         3.3349389677   -1.1712856137   -1.4319769599
     16  Cl        4.4136457700   -2.5431040345   -1.4207428687
     17  C         3.6732581065   -0.0774436401   -2.2238632386
     18  H         4.5838590818   -0.0930409371   -2.8061969266
     19  C         2.8264249985    1.0218017374   -2.2527987298
     20  Cl        3.2482299981    2.4008238519   -3.2499434114
     21  C         1.6532410251    1.0465258421   -1.5091468051
     22  H         1.0056472682    1.9126671934   -1.5404653704
   Point Group: c1    Number of degrees of freedom:    60


   Energy is  -3221.135851549

 Hessian updated using BFGS update

 60 Hessian modes will be used to form the next step
  Hessian Eigenvalues:
     0.001219    0.013931    0.017868    0.019793    0.020915    0.021184
     0.022540    0.023592    0.023639    0.023828    0.023888    0.024078
     0.024096    0.024110    0.024116    0.024139    0.024146    0.024345
     0.025818    0.071871    0.159729    0.159966    0.160034    0.160040
     0.193933    0.221079    0.234285    0.234978    0.235223    0.236117
     0.241949    0.249981    0.249986    0.250030    0.250093    0.251643
     0.258492    0.289352    0.296292    0.300887    0.301064    0.301142
     0.301990    0.330567    0.356665    0.356671    0.356701    0.356712
     0.413058    0.420005    0.431474    0.432911    0.461204    0.462150
     0.470903    0.471326    0.476419    0.478159    0.479139    0.484909

 Minimum search - taking simple RFO step
 Searching for Lamda that Minimizes Along All modes
 Value Taken    Lamda =   0.00000000
 Step Taken.  Stepsize is  0.003713

                             Maximum     Tolerance    Cnvgd?
         Gradient           0.000094      0.000300     YES
         Displacement       0.001703      0.001200      NO
         Energy change     -0.000002      0.000001      NO


 New Cartesian Coordinates Obtained by Inverse Iteration

 Displacement from previous Coordinates is:  0.011869
 ----------------------------------------------------------------
             Standard Nuclear Orientation (Angstroms)
    I     Atom           X                Y                Z
 ----------------------------------------------------------------
    1      C       0.0293190438    -0.0135247980     0.0556479489
    2      C      -0.0222634089     0.4267782462     1.3862851295
    3      Cl      1.4422803095     0.9291381869     2.1882414609
    4      C      -1.2499688636     0.4574833999     2.0579862180
    5      Cl     -1.3669164715     0.9988676589     3.7132477183
    6      C      -2.4195343413     0.0566800400     1.4181349018
    7      H      -3.3612234073     0.0852207154     1.9482904307
    8      C      -2.3545252667    -0.3739723860     0.1006466165
    9      Cl     -3.8247625037    -0.8802502227    -0.7083244619
   10      C      -1.1463949500    -0.4100921124    -0.5840417696
   11      H      -1.1099951138    -0.7527708684    -1.6097928975
   12      C       1.3120261915    -0.0481421876    -0.7116428127
   13      C       2.1583433476    -1.1660568921    -0.6745916496
   14      Cl      1.7312621280    -2.5376364890     0.3136684841
   15      C       3.3356439884    -1.1710317821    -1.4320718969
   16      Cl      4.4151678878    -2.5422226841    -1.4208251732
   17      C       3.6732020787    -0.0770223027    -2.2240251035
   18      H       4.5837361491    -0.0921113931    -2.8064724050
   19      C       2.8257421924     1.0217410579    -2.2527551027
   20      Cl      3.2466018249     2.4009839733    -3.2499681140
   21      C       1.6527143688     1.0457779691    -1.5088478176
   22      H       1.0046104819     1.9115413345    -1.5400109953
 ----------------------------------------------------------------
 Nuclear Repulsion Energy =        2004.29246174 hartrees
 There are       89 alpha and       89 beta electrons
 Applying Cartesian multipole field
    Component          Value
    ---------          -----
     (2,0,0)        1.00000E-11
     (0,2,0)        2.00000E-11
     (0,0,2)       -3.00000E-11
 Nucleus-field energy     =    -0.0000000018 hartrees
 Requested basis set is 6-311++G(d,p)
 There are 170 shells and 472 basis functions
 A cutoff of  1.0D-15 yielded  10867 shell pairs
 There are     91839 function pairs (     98681 Cartesian)
 Smallest overlap matrix eigenvalue = 1.74E-07
 Linear dependence detected in AO basis
 Number of orthogonalized atomic orbitals = 467
 Maximum deviation from orthogonality = 7.215E-10
 Guess from superposition of atomic densities
 Warning:  Energy on first SCF cycle will be non-variational
 SAD guess density has 178.000000 electrons

 -----------------------------------------------------------------------
  General SCF calculation program by
  Eric Jon Sundstrom, Paul Horn, Yuezhi Mao, Dmitri Zuev, Alec White,
  David Stuck, Shaama M.S., Shane Yost, Joonho Lee, David Small,
  Daniel Levine, Susi Lehtola, Hugh Burton, Evgeny Epifanovsky,
  Bang C. Huynh
 -----------------------------------------------------------------------
 Exchange:     0.2000 Hartree-Fock + 0.0800 Slater + 0.7200 B88
 Correlation:  0.1900 VWN1RPA + 0.8100 LYP
 Using SG-1 standard quadrature grid
 A restricted SCF calculation will be
 performed using DIIS
 SCF converges when DIIS error is below 1.0e-08
 ---------------------------------------
  Cycle       Energy         DIIS error
 ---------------------------------------
    1   -3225.3449226958      2.82e-02  
    2   -3221.0068869531      2.16e-03  
    3   -3220.9213910439      2.69e-03  
    4   -3221.1240158690      6.18e-04  
    5   -3221.1337222636      2.71e-04  
    6   -3221.1356098536      9.36e-05  
    7   -3221.1358336561      2.56e-05  
    8   -3221.1358476112      1.21e-05  
    9   -3221.1358514788      3.46e-06  
   10   -3221.1358518218      8.75e-07  
   11   -3221.1358518434      1.63e-07  
   12   -3221.1358518439      8.01e-08  
   13   -3221.1358518443      2.92e-08  
   14   -3221.1358518444      5.44e-09  Convergence criterion met
 ---------------------------------------
 SCF time:   CPU 711.86s  wall 712.00s 
 SCF   energy in the final basis set =    -3221.1358518444
 Total energy in the final basis set =    -3221.1358518444

 --------------------------------------------------------------

                    Orbital Energies (a.u.)
 --------------------------------------------------------------

 Alpha MOs
 -- Occupied --
********-101.5776-101.5768-101.5766-101.5760-101.5760 -10.2761 -10.2760
-10.2741 -10.2741 -10.2697 -10.2696 -10.2386 -10.2384 -10.2227 -10.2226
-10.2198 -10.2197  -9.4923  -9.4922  -9.4915  -9.4914  -9.4905  -9.4905
 -7.2572  -7.2570  -7.2563  -7.2563  -7.2553  -7.2553  -7.2471  -7.2470
 -7.2465  -7.2465  -7.2463  -7.2461  -7.2456  -7.2455  -7.2454  -7.2452
 -7.2449  -7.2449  -0.9550  -0.9434  -0.9063  -0.9059  -0.8907  -0.8783
 -0.8557  -0.8410  -0.8019  -0.7684  -0.7502  -0.7465  -0.6829  -0.6345
 -0.6306  -0.6167  -0.5497  -0.5381  -0.5377  -0.5352  -0.5021  -0.4817
 -0.4693  -0.4668  -0.4666  -0.4495  -0.4493  -0.4340  -0.4168  -0.4159
 -0.4071  -0.3977  -0.3935  -0.3696  -0.3677  -0.3530  -0.3491  -0.3394
 -0.3388  -0.3377  -0.3356  -0.3274  -0.3268  -0.2869  -0.2861  -0.2676
 -0.2674
 -- Virtual --
 -0.0631  -0.0618  -0.0564  -0.0477  -0.0372  -0.0251  -0.0127  -0.0019
  0.0010   0.0024   0.0121   0.0124   0.0204   0.0235   0.0309   0.0372
  0.0451   0.0471   0.0504   0.0576   0.0600   0.0660   0.0671   0.0785
  0.0792   0.0836   0.0859   0.0878   0.0906   0.0928   0.0968   0.1005
  0.1013   0.1071   0.1092   0.1110   0.1114   0.1185   0.1196   0.1214
  0.1225   0.1295   0.1305   0.1336   0.1369   0.1394   0.1409   0.1446
  0.1463   0.1495   0.1518   0.1541   0.1605   0.1750   0.1769   0.1805
  0.1838   0.1900   0.1946   0.1949   0.1997   0.2082   0.2133   0.2165
  0.2181   0.2202   0.2241   0.2287   0.2309   0.2334   0.2416   0.2425
  0.2433   0.2524   0.2569   0.2612   0.2618   0.2626   0.2686   0.2716
  0.2760   0.2838   0.2841   0.2862   0.2941   0.2990   0.3016   0.3066
  0.3073   0.3133   0.3177   0.3304   0.3361   0.3391   0.3501   0.3632
  0.4081   0.4122   0.4190   0.4233   0.4334   0.4426   0.4450   0.4500
  0.4522   0.4558   0.4599   0.4610   0.4748   0.4753   0.4864   0.4955
  0.5007   0.5030   0.5050   0.5107   0.5243   0.5320   0.5342   0.5439
  0.5609   0.5636   0.5746   0.5759   0.5797   0.5903   0.5929   0.5988
  0.6010   0.6056   0.6282   0.6300   0.6355   0.6447   0.6538   0.6565
  0.6592   0.6649   0.6772   0.6798   0.6883   0.6910   0.7015   0.7094
  0.7107   0.7358   0.7441   0.7775   0.7986   0.8100   0.8245   0.8263
  0.8296   0.8321   0.8357   0.8413   0.8414   0.8450   0.8467   0.8469
  0.8520   0.8529   0.8544   0.8580   0.8652   0.8657   0.8760   0.8787
  0.8931   0.8990   0.9033   0.9053   0.9132   0.9168   0.9181   0.9294
  0.9324   0.9383   0.9485   0.9506   0.9532   0.9567   0.9628   0.9705
  0.9801   0.9826   0.9942   1.0000   1.0025   1.0131   1.0339   1.0386
  1.0506   1.0945   1.1064   1.1110   1.1399   1.1416   1.1942   1.2044
  1.2136   1.2173   1.2201   1.2233   1.2400   1.2405   1.2662   1.2708
  1.2809   1.2822   1.2950   1.3013   1.3276   1.3296   1.3614   1.3663
  1.3912   1.3999   1.4514   1.4792   1.4796   1.5542   1.5574   1.5599
  1.5608   1.5895   1.5935   1.5946   1.5962   1.6280   1.6511   1.6636
  1.6907   1.7241   1.7366   1.7570   1.7708   1.7981   1.8105   1.8438
  1.8504   1.8540   1.8671   1.8960   1.9013   1.9233   1.9292   1.9367
  1.9473   1.9830   1.9884   2.0289   2.0484   2.0628   2.0673   2.0823
  2.0934   2.0944   2.1595   2.1744   2.2281   2.2392   2.2444   2.2515
  2.2638   2.2663   2.2833   2.2894   2.3011   2.3186   2.3238   2.3304
  2.3440   2.3578   2.4282   2.4333   2.4345   2.4446   2.4745   2.4903
  2.5106   2.5218   2.5326   2.5470   2.5508   2.5559   2.5876   2.6032
  2.6394   2.6433   2.6799   2.6872   2.6963   2.6989   2.7020   2.7288
  2.7382   2.7506   2.7594   2.7602   2.7669   2.8262   2.8271   2.8358
  2.8896   2.9020   2.9665   2.9733   3.0659   3.0779   3.0817   3.0825
  3.1203   3.1332   3.1640   3.1942   3.2378   3.2526   3.2907   3.3378
  3.3489   3.4297   3.4313   3.5758   3.6234   3.6742   3.7470   3.7917
  3.8078   3.9333   3.9808   4.0901   4.0940   4.3266   4.8062   4.8088
  9.7667   9.7676   9.7822   9.7835   9.8233   9.8391  23.3701  23.5092
 23.8173  23.8289  23.8717  23.8969  23.9361  23.9874  24.0233  24.0594
 24.0939  24.1342  25.7945  25.8037  25.8172  25.8198  25.8891  25.9684
 26.0937  26.1119  26.1534  26.1776  26.2763  26.3138  26.5656  26.5746
 26.6352  26.6387  26.7944  26.9207 215.7590 215.7606 215.7764 215.7783
215.8294 215.8427
 --------------------------------------------------------------

          Ground-State Mulliken Net Atomic Charges

     Atom                 Charge (a.u.)
  ----------------------------------------
      1 C                    -0.840856
      2 C                    -1.391751
      3 Cl                    0.534729
      4 C                     0.934007
      5 Cl                    0.513467
      6 C                    -0.705295
      7 H                     0.230285
      8 C                     0.516704
      9 Cl                    0.480465
     10 C                    -0.498270
     11 H                     0.210468
     12 C                    -0.856832
     13 C                    -1.404633
     14 Cl                    0.539347
     15 C                     0.960124
     16 Cl                    0.512406
     17 C                    -0.720335
     18 H                     0.231051
     19 C                     0.492577
     20 Cl                    0.484011
     21 C                    -0.432450
     22 H                     0.210778
  ----------------------------------------
  Sum of atomic charges =     0.000000

 -----------------------------------------------------------------
                    Cartesian Multipole Moments
 -----------------------------------------------------------------
    Charge (ESU x 10^10)
                -0.0000
    Dipole Moment (Debye)
         X      -0.5424      Y       0.4555      Z      -0.9352
       Tot       1.1731
    Quadrupole Moments (Debye-Ang)
        XX    -143.6260     XY       0.1314     YY    -148.1769
        XZ      -3.6121     YZ      -0.0179     ZZ    -145.6367
    Octopole Moments (Debye-Ang^2)
       XXX    -333.0049    XXY      22.5493    XYY    -121.2892
       YYY      65.0192    XXZ      15.2786    XYZ       3.0003
       YYZ      19.3188    XZZ    -115.9828    YZZ      15.9682
       ZZZ      49.1402
    Hexadecapole Moments (Debye-Ang^3)
      XXXX   -5937.5421   XXXY     179.4114   XXYY   -1366.3695
      XYYY     181.2094   YYYY   -1961.1732   XXXZ    1022.7083
      XXYZ       1.6630   XYYZ     388.6292   YYYZ     -85.0030
      XXZZ   -1520.5525   XYZZ      60.7609   YYZZ    -902.5296
      XZZZ    1109.3371   YZZZ     -37.6699   ZZZZ   -3424.6385
 -----------------------------------------------------------------
 Calculating analytic gradient of the SCF energy
 Gradient of SCF Energy
            1           2           3           4           5           6
    1   0.0000221   0.0000110  -0.0000083   0.0000088   0.0000183   0.0000061
    2   0.0000124  -0.0000119   0.0000339   0.0000169   0.0000183  -0.0000002
    3   0.0000227  -0.0000024  -0.0000014  -0.0000093   0.0000105   0.0000266
            7           8           9          10          11          12
    1   0.0000133   0.0000062   0.0000016  -0.0000035  -0.0000043  -0.0000281
    2  -0.0000032  -0.0000097  -0.0000193  -0.0000041  -0.0000171   0.0000152
    3   0.0000233   0.0000089   0.0000323   0.0000095   0.0000158  -0.0000041
           13          14          15          16          17          18
    1   0.0000328   0.0000211  -0.0000168   0.0000042  -0.0000061  -0.0000134
    2  -0.0000334   0.0000239  -0.0000031   0.0000095   0.0000033  -0.0000011
    3  -0.0000094   0.0000017  -0.0000081   0.0000015  -0.0000184  -0.0000212
           19          20          21          22
    1  -0.0000130  -0.0000276  -0.0000091  -0.0000154
    2  -0.0000046  -0.0000109  -0.0000080  -0.0000065
    3  -0.0000205  -0.0000292  -0.0000131  -0.0000155
 Max gradient component =       3.389E-05
 RMS gradient           =       1.589E-05
 Gradient time:  CPU 254.31 s  wall 254.34 s
 Geometry Optimization Parameters
   NAtoms,    NIC,     NZ,  NCons,   NDum,   NFix, NCnnct, MaxDiis
       22     163      22       0       0       0       0       0

 Cartesian Hessian Update
 Hessian updated using BFGS update


** GEOMETRY OPTIMIZATION IN DELOCALIZED INTERNAL COORDINATES **
   Searching for a Minimum

   Optimization Cycle:  15

                       Coordinates (Angstroms)
     ATOM                X               Y               Z
      1  C         0.0293190438   -0.0135247980    0.0556479489
      2  C        -0.0222634089    0.4267782462    1.3862851295
      3  Cl        1.4422803095    0.9291381869    2.1882414609
      4  C        -1.2499688636    0.4574833999    2.0579862180
      5  Cl       -1.3669164715    0.9988676589    3.7132477183
      6  C        -2.4195343413    0.0566800400    1.4181349018
      7  H        -3.3612234073    0.0852207154    1.9482904307
      8  C        -2.3545252667   -0.3739723860    0.1006466165
      9  Cl       -3.8247625037   -0.8802502227   -0.7083244619
     10  C        -1.1463949500   -0.4100921124   -0.5840417696
     11  H        -1.1099951138   -0.7527708684   -1.6097928975
     12  C         1.3120261915   -0.0481421876   -0.7116428127
     13  C         2.1583433476   -1.1660568921   -0.6745916496
     14  Cl        1.7312621280   -2.5376364890    0.3136684841
     15  C         3.3356439884   -1.1710317821   -1.4320718969
     16  Cl        4.4151678878   -2.5422226841   -1.4208251732
     17  C         3.6732020787   -0.0770223027   -2.2240251035
     18  H         4.5837361491   -0.0921113931   -2.8064724050
     19  C         2.8257421924    1.0217410579   -2.2527551027
     20  Cl        3.2466018249    2.4009839733   -3.2499681140
     21  C         1.6527143688    1.0457779691   -1.5088478176
     22  H         1.0046104819    1.9115413345   -1.5400109953
   Point Group: c1    Number of degrees of freedom:    60


   Energy is  -3221.135851844

 Hessian updated using BFGS update

 60 Hessian modes will be used to form the next step
  Hessian Eigenvalues:
     0.001199    0.013022    0.017801    0.019120    0.020905    0.021291
     0.022074    0.023591    0.023638    0.023826    0.023890    0.024069
     0.024095    0.024115    0.024120    0.024142    0.024249    0.024334
     0.025650    0.087598    0.158985    0.159972    0.160009    0.160081
     0.177467    0.215676    0.234263    0.234968    0.235531    0.236185
     0.241049    0.249981    0.249986    0.250028    0.250400    0.251676
     0.260532    0.289354    0.298559    0.300870    0.301070    0.301249
     0.302243    0.330270    0.356665    0.356671    0.356706    0.356725
     0.413915    0.419723    0.431266    0.434493    0.461161    0.463118
     0.470908    0.471257    0.476769    0.478484    0.479120    0.487336

 Minimum search - taking simple RFO step
 Searching for Lamda that Minimizes Along All modes
 Value Taken    Lamda =   0.00000000
 Step Taken.  Stepsize is  0.002029

                             Maximum     Tolerance    Cnvgd?
         Gradient           0.000021      0.000300     YES
         Displacement       0.001405      0.001200      NO
         Energy change     -0.000000      0.000001     YES

 Final energy is   -3221.1358518444094     


 ******************************
 **  OPTIMIZATION CONVERGED  **
 ******************************

                       Coordinates (Angstroms)
     ATOM                X               Y               Z
      1  C         0.0293190438   -0.0135247980    0.0556479489
      2  C        -0.0222634089    0.4267782462    1.3862851295
      3  Cl        1.4422803095    0.9291381869    2.1882414609
      4  C        -1.2499688636    0.4574833999    2.0579862180
      5  Cl       -1.3669164715    0.9988676589    3.7132477183
      6  C        -2.4195343413    0.0566800400    1.4181349018
      7  H        -3.3612234073    0.0852207154    1.9482904307
      8  C        -2.3545252667   -0.3739723860    0.1006466165
      9  Cl       -3.8247625037   -0.8802502227   -0.7083244619
     10  C        -1.1463949500   -0.4100921124   -0.5840417696
     11  H        -1.1099951138   -0.7527708684   -1.6097928975
     12  C         1.3120261915   -0.0481421876   -0.7116428127
     13  C         2.1583433476   -1.1660568921   -0.6745916496
     14  Cl        1.7312621280   -2.5376364890    0.3136684841
     15  C         3.3356439884   -1.1710317821   -1.4320718969
     16  Cl        4.4151678878   -2.5422226841   -1.4208251732
     17  C         3.6732020787   -0.0770223027   -2.2240251035
     18  H         4.5837361491   -0.0921113931   -2.8064724050
     19  C         2.8257421924    1.0217410579   -2.2527551027
     20  Cl        3.2466018249    2.4009839733   -3.2499681140
     21  C         1.6527143688    1.0457779691   -1.5088478176
     22  H         1.0046104819    1.9115413345   -1.5400109953

Z-matrix Print:
$molecule
0 1
Cl
C  1 1.743642
C  2 1.399942 1 120.654504
C  3 1.392118 2 120.592856 1 179.790630 0
H  4 1.080993 3 119.986243 2 -179.882200 0
C  4 1.387910 3 119.068715 2 0.023402 0
C  6 1.389234 4 121.210710 3 -0.053888 0
H  7 1.081922 6 120.279912 4 179.804491 0
C  7 1.395803 6 119.892268 4 0.173644 0
C  9 1.495082 7 118.971826 6 -178.594200 0
C  10 1.395984 9 118.739464 7 85.032925 0
H  11 1.082090 10 119.736316 9 1.234930 0
C  11 1.389130 10 119.948907 9 -179.299557 0
C  13 1.387611 11 121.117658 10 0.243413 0
H  14 1.081045 13 120.972842 11 179.909066 0
C  14 1.392098 13 119.104146 11 -0.013967 0
C  16 1.399781 14 120.663291 13 -0.077948 0
Cl 17 1.743671 16 120.640430 14 179.991947 0
Cl 3 1.745183 2 121.298927 1 0.122717 0
Cl 16 1.745470 14 117.962076 13 179.792651 0
Cl 13 1.752812 11 119.637023 10 -179.739326 0
Cl 6 1.753245 4 119.208587 3 -179.947588 0
$end


 --------------------------------------------------------------

                    Orbital Energies (a.u.)
 --------------------------------------------------------------

 Alpha MOs
 -- Occupied --
********-101.5776-101.5768-101.5766-101.5760-101.5760 -10.2761 -10.2760
-10.2741 -10.2741 -10.2697 -10.2696 -10.2386 -10.2384 -10.2227 -10.2226
-10.2198 -10.2197  -9.4923  -9.4922  -9.4915  -9.4914  -9.4905  -9.4905
 -7.2572  -7.2570  -7.2563  -7.2563  -7.2553  -7.2553  -7.2471  -7.2470
 -7.2465  -7.2465  -7.2463  -7.2461  -7.2456  -7.2455  -7.2454  -7.2452
 -7.2449  -7.2449  -0.9550  -0.9434  -0.9063  -0.9059  -0.8907  -0.8783
 -0.8557  -0.8410  -0.8019  -0.7684  -0.7502  -0.7465  -0.6829  -0.6345
 -0.6306  -0.6167  -0.5497  -0.5381  -0.5377  -0.5352  -0.5021  -0.4817
 -0.4693  -0.4668  -0.4666  -0.4495  -0.4493  -0.4340  -0.4168  -0.4159
 -0.4071  -0.3977  -0.3935  -0.3696  -0.3677  -0.3530  -0.3491  -0.3394
 -0.3388  -0.3377  -0.3356  -0.3274  -0.3268  -0.2869  -0.2861  -0.2676
 -0.2674
 -- Virtual --
 -0.0631  -0.0618  -0.0564  -0.0477  -0.0372  -0.0251  -0.0127  -0.0019
  0.0010   0.0024   0.0121   0.0124   0.0204   0.0235   0.0309   0.0372
  0.0451   0.0471   0.0504   0.0576   0.0600   0.0660   0.0671   0.0785
  0.0792   0.0836   0.0859   0.0878   0.0906   0.0928   0.0968   0.1005
  0.1013   0.1071   0.1092   0.1110   0.1114   0.1185   0.1196   0.1214
  0.1225   0.1295   0.1305   0.1336   0.1369   0.1394   0.1409   0.1446
  0.1463   0.1495   0.1518   0.1541   0.1605   0.1750   0.1769   0.1805
  0.1838   0.1900   0.1946   0.1949   0.1997   0.2082   0.2133   0.2165
  0.2181   0.2202   0.2241   0.2287   0.2309   0.2334   0.2416   0.2425
  0.2433   0.2524   0.2569   0.2612   0.2618   0.2626   0.2686   0.2716
  0.2760   0.2838   0.2841   0.2862   0.2941   0.2990   0.3016   0.3066
  0.3073   0.3133   0.3177   0.3304   0.3361   0.3391   0.3501   0.3632
  0.4081   0.4122   0.4190   0.4233   0.4334   0.4426   0.4450   0.4500
  0.4522   0.4558   0.4599   0.4610   0.4748   0.4753   0.4864   0.4955
  0.5007   0.5030   0.5050   0.5107   0.5243   0.5320   0.5342   0.5439
  0.5609   0.5636   0.5746   0.5759   0.5797   0.5903   0.5929   0.5988
  0.6010   0.6056   0.6282   0.6300   0.6355   0.6447   0.6538   0.6565
  0.6592   0.6649   0.6772   0.6798   0.6883   0.6910   0.7015   0.7094
  0.7107   0.7358   0.7441   0.7775   0.7986   0.8100   0.8245   0.8263
  0.8296   0.8321   0.8357   0.8413   0.8414   0.8450   0.8467   0.8469
  0.8520   0.8529   0.8544   0.8580   0.8652   0.8657   0.8760   0.8787
  0.8931   0.8990   0.9033   0.9053   0.9132   0.9168   0.9181   0.9294
  0.9324   0.9383   0.9485   0.9506   0.9532   0.9567   0.9628   0.9705
  0.9801   0.9826   0.9942   1.0000   1.0025   1.0131   1.0339   1.0386
  1.0506   1.0945   1.1064   1.1110   1.1399   1.1416   1.1942   1.2044
  1.2136   1.2173   1.2201   1.2233   1.2400   1.2405   1.2662   1.2708
  1.2809   1.2822   1.2950   1.3013   1.3276   1.3296   1.3614   1.3663
  1.3912   1.3999   1.4514   1.4792   1.4796   1.5542   1.5574   1.5599
  1.5608   1.5895   1.5935   1.5946   1.5962   1.6280   1.6511   1.6636
  1.6907   1.7241   1.7366   1.7570   1.7708   1.7981   1.8105   1.8438
  1.8504   1.8540   1.8671   1.8960   1.9013   1.9233   1.9292   1.9367
  1.9473   1.9830   1.9884   2.0289   2.0484   2.0628   2.0673   2.0823
  2.0934   2.0944   2.1595   2.1744   2.2281   2.2392   2.2444   2.2515
  2.2638   2.2663   2.2833   2.2894   2.3011   2.3186   2.3238   2.3304
  2.3440   2.3578   2.4282   2.4333   2.4345   2.4446   2.4745   2.4903
  2.5106   2.5218   2.5326   2.5470   2.5508   2.5559   2.5876   2.6032
  2.6394   2.6433   2.6799   2.6872   2.6963   2.6989   2.7020   2.7288
  2.7382   2.7506   2.7594   2.7602   2.7669   2.8262   2.8271   2.8358
  2.8896   2.9020   2.9665   2.9733   3.0659   3.0779   3.0817   3.0825
  3.1203   3.1332   3.1640   3.1942   3.2378   3.2526   3.2907   3.3378
  3.3489   3.4297   3.4313   3.5758   3.6234   3.6742   3.7470   3.7917
  3.8078   3.9333   3.9808   4.0901   4.0940   4.3266   4.8062   4.8088
  9.7667   9.7676   9.7822   9.7835   9.8233   9.8391  23.3701  23.5092
 23.8173  23.8289  23.8717  23.8969  23.9361  23.9874  24.0233  24.0594
 24.0939  24.1342  25.7945  25.8037  25.8172  25.8198  25.8891  25.9684
 26.0937  26.1119  26.1534  26.1776  26.2763  26.3138  26.5656  26.5746
 26.6352  26.6387  26.7944  26.9207 215.7590 215.7606 215.7764 215.7783
215.8294 215.8427
 --------------------------------------------------------------

          Ground-State Mulliken Net Atomic Charges

     Atom                 Charge (a.u.)
  ----------------------------------------
      1 C                    -0.840856
      2 C                    -1.391751
      3 Cl                    0.534729
      4 C                     0.934007
      5 Cl                    0.513467
      6 C                    -0.705295
      7 H                     0.230285
      8 C                     0.516704
      9 Cl                    0.480465
     10 C                    -0.498270
     11 H                     0.210468
     12 C                    -0.856832
     13 C                    -1.404633
     14 Cl                    0.539347
     15 C                     0.960124
     16 Cl                    0.512406
     17 C                    -0.720335
     18 H                     0.231051
     19 C                     0.492577
     20 Cl                    0.484011
     21 C                    -0.432450
     22 H                     0.210778
  ----------------------------------------
  Sum of atomic charges =     0.000000

 -----------------------------------------------------------------
                    Cartesian Multipole Moments
 -----------------------------------------------------------------
    Charge (ESU x 10^10)
                -0.0000
    Dipole Moment (Debye)
         X      -0.5424      Y       0.4555      Z      -0.9352
       Tot       1.1731
    Quadrupole Moments (Debye-Ang)
        XX    -143.6260     XY       0.1314     YY    -148.1769
        XZ      -3.6121     YZ      -0.0179     ZZ    -145.6367
    Octopole Moments (Debye-Ang^2)
       XXX    -333.0049    XXY      22.5493    XYY    -121.2892
       YYY      65.0192    XXZ      15.2786    XYZ       3.0003
       YYZ      19.3188    XZZ    -115.9828    YZZ      15.9682
       ZZZ      49.1402
    Hexadecapole Moments (Debye-Ang^3)
      XXXX   -5937.5421   XXXY     179.4114   XXYY   -1366.3695
      XYYY     181.2094   YYYY   -1961.1732   XXXZ    1022.7083
      XXYZ       1.6630   XYYZ     388.6292   YYYZ     -85.0030
      XXZZ   -1520.5525   XYZZ      60.7609   YYZZ    -902.5296
      XZZZ    1109.3371   YZZZ     -37.6699   ZZZZ   -3424.6385
 -----------------------------------------------------------------
Archival summary:
1\1\november\OPT\ProcedureUnspecified\BasisUnspecified\l6124\taweetha\MonJan1312:26:142020MonJan1312:26:142020\0\\#,OPT,ProcedureUnspecified,BasisUnspecified,\\0,1\Cl\C,1,1.74364\C,2,1.39994,1,120.655\C,3,1.39212,2,120.593,1,179.791,0\H,4,1.08099,3,119.986,2,-179.882,0\C,4,1.38791,3,119.069,2,0.0234019,0\C,6,1.38923,4,121.211,3,-0.0538878,0\H,7,1.08192,6,120.28,4,179.804,0\C,7,1.3958,6,119.892,4,0.173644,0\C,9,1.49508,7,118.972,6,-178.594,0\C,10,1.39598,9,118.739,7,85.0329,0\H,11,1.08209,10,119.736,9,1.23493,0\C,11,1.38913,10,119.949,9,-179.3,0\C,13,1.38761,11,121.118,10,0.243413,0\H,14,1.08104,13,120.973,11,179.909,0\C,14,1.3921,13,119.104,11,-0.0139675,0\C,16,1.39978,14,120.663,13,-0.0779484,0\Cl,17,1.74367,16,120.64,14,179.992,0\Cl,3,1.74518,2,121.299,1,0.122717,0\Cl,16,1.74547,14,117.962,13,179.793,0\Cl,13,1.75281,11,119.637,10,-179.739,0\Cl,6,1.75324,4,119.209,3,-179.948,0\\\@

 Total job time:  14688.25s(wall), 14687.63s(cpu) 
 Mon Jan 13 12:26:14 2020

        *************************************************************
        *                                                           *
        *  Thank you very much for using Q-Chem.  Have a nice day.  *
        *                                                           *
        *************************************************************


 
User input: 2 of 2 
 
                  Welcome to Q-Chem
     A Quantum Leap Into The Future Of Chemistry


 Q-Chem 5.2 (devel), Q-Chem, Inc., Pleasanton, CA (2019)

 Yihan Shao,  Zhengting Gan,  E. Epifanovsky,  A. T. B. Gilbert,  M. Wormit,  
 J. Kussmann,  A. W. Lange,  A. Behn,  Jia Deng,  Xintian Feng,  D. Ghosh,  
 M. Goldey,  P. R. Horn,  L. D. Jacobson,  I. Kaliman,  T. Kus,  A. Landau,  
 Jie Liu,  E. I. Proynov,  R. M. Richard,  R. P. Steele,  E. J. Sundstrom,  
 H. L. Woodcock III,  P. M. Zimmerman,  D. Zuev,  B. Albrecht,  E. Alguire,  
 S. A. Baeppler,  D. Barton,  Z. Benda,  Y. A. Bernard,  E. J. Berquist,  
 K. B. Bravaya,  H. Burton,  D. Casanova,  Chun-Min Chang,  Yunqing Chen,  
 A. Chien,  K. D. Closser,  M. P. Coons,  S. Coriani,  S. Dasgupta,  
 A. L. Dempwolff,  M. Diedenhofen,  Hainam Do,  R. G. Edgar,  Po-Tung Fang,  
 S. Faraji,  S. Fatehi,  Qingguo Feng,  K. D. Fenk,  J. Fosso-Tande,  
 J. Gayvert,  Qinghui Ge,  A. Ghysels,  G. Gidofalvi,  J. Gomes,  
 J. Gonthier,  A. Gunina,  D. Hait,  M. W. D. Hanson-Heine,  
 P. H. P. Harbach,  A. W. Hauser,  M. F. Herbst,  J. E. Herr,  
 E. G. Hohenstein,  Z. C. Holden,  Kerwin Hui,  B. C. Huynh,  T.-C. Jagau,  
 Hyunjun Ji,  B. Kaduk,  K. Khistyaev,  Jaehoon Kim,  P. Klunzinger,  K. Koh,  
 D. Kosenkov,  L. Koulias,  T. Kowalczyk,  C. M. Krauter,  A. Kunitsa,  
 Ka Un Lao,  A. Laurent,  K. V. Lawler,  Joonho Lee,  D. Lefrancois,  
 S. Lehtola,  D. S. Levine,  Yi-Pei Li,  You-Sheng Lin,  Fenglai Liu,  
 E. Livshits,  A. Luenser,  P. Manohar,  E. Mansoor,  S. F. Manzer,  
 Shan-Ping Mao,  Yuezhi Mao,  N. Mardirossian,  A. V. Marenich,  
 T. Markovich,  L. A. Martinez-Martinez,  S. A. Maurer,  N. J. Mayhall,  
 S. C. McKenzie,  J.-M. Mewes,  P. Morgante,  A. F. Morrison,  
 J. W. Mullinax,  K. Nanda,  T. S. Nguyen-Beck,  R. Olivares-Amaya,  
 J. A. Parkhill,  Zheng Pei,  T. M. Perrine,  F. Plasser,  P. Pokhilko,  
 S. Prager,  A. Prociuk,  E. Ramos,  D. R. Rehn,  F. Rob,  M. Scheurer,  
 M. Schneider,  N. Sergueev,  S. M. Sharada,  S. Sharma,  D. W. Small,  
 T. Stauch,  T. Stein,  Yu-Chuan Su,  A. J. W. Thom,  A. Tkatchenko,  
 T. Tsuchimochi,  N. M. Tubman,  L. Vogt,  M. L. Vidal,  O. Vydrov,  
 M. A. Watson,  J. Wenzel,  M. de Wergifosse,  T. A. Wesolowski,  A. White,  
 J. Witte,  A. Yamada,  Jun Yang,  K. Yao,  S. Yeganeh,  S. R. Yost,  
 Zhi-Qiang You,  A. Zech,  Igor Ying Zhang,  Xing Zhang,  Yan Zhao,  
 Ying Zhu,  B. R. Brooks,  G. K. L. Chan,  C. J. Cramer,  M. S. Gordon,  
 W. J. Hehre,  A. Klamt,  M. W. Schmidt,  C. D. Sherrill,  D. G. Truhlar,  
 A. Aspuru-Guzik,  R. Baer,  A. T. Bell,  N. A. Besley,  Jeng-Da Chai,  
 A. E. DePrince, III,  R. A. DiStasio Jr.,  A. Dreuw,  B. D. Dunietz,  
 T. R. Furlani,  Chao-Ping Hsu,  Yousung Jung,  Jing Kong,  D. S. Lambrecht,  
 WanZhen Liang,  C. Ochsenfeld,  V. A. Rassolov,  L. V. Slipchenko,  
 J. E. Subotnik,  T. Van Voorhis,  J. M. Herbert,  A. I. Krylov,  
 P. M. W. Gill,  M. Head-Gordon

 Contributors to earlier versions of Q-Chem not listed above: 
 R. D. Adamson,  B. Austin,  J. Baker,  G. J. O. Beran,  K. Brandhorst,  
 S. T. Brown,  E. F. C. Byrd,  A. K. Chakraborty,  C.-L. Cheng,  
 Siu Hung Chien,  D. M. Chipman,  D. L. Crittenden,  H. Dachsel,  
 R. J. Doerksen,  A. D. Dutoi,  L. Fusti-Molnar,  W. A. Goddard III,  
 A. Golubeva-Zadorozhnaya,  S. R. Gwaltney,  G. Hawkins,  A. Heyden,  
 S. Hirata,  G. Kedziora,  F. J. Keil,  C. Kelley,  Jihan Kim,  R. A. King,  
 R. Z. Khaliullin,  P. P. Korambath,  W. Kurlancheek,  A. M. Lee,  M. S. Lee,  
 S. V. Levchenko,  Ching Yeh Lin,  D. Liotard,  R. C. Lochan,  I. Lotan,  
 P. E. Maslen,  N. Nair,  D. P. O'Neill,  D. Neuhauser,  E. Neuscamman,  
 C. M. Oana,  R. Olson,  B. Peters,  R. Peverati,  P. A. Pieniazek,  
 Y. M. Rhee,  J. Ritchie,  M. A. Rohrdanz,  E. Rosta,  N. J. Russ,  
 H. F. Schaefer III,  N. E. Schultz,  N. Shenvi,  A. C. Simmonett,  A. Sodt,  
 D. Stuck,  K. S. Thanthiriwatte,  V. Vanovschi,  Tao Wang,  A. Warshel,  
 C. F. Williams,  Q. Wu,  X. Xu,  W. Zhang

 Please cite Q-Chem as follows:
 Y. Shao et al., Mol. Phys. 113, 184-215 (2015)
 DOI: 10.1080/00268976.2014.952696

 Q-Chem 5.2.1 for Intel X86 EM64T Linux

 Parts of Q-Chem use Armadillo 8.300.2 (Tropical Shenanigans).
 http://arma.sourceforge.net/

 Q-Chem begins on Mon Jan 13 12:26:14 2020  

Host: 
0

     Scratch files written to /scratch/taweetham/qchem13241//
NAlpha2: 178
NElect   178
Mult     1
The previous job contains 0 fragments, simply inherited here

 Q-Chem warning in module libgen/rem_setup.C, line 2168:

 Setting Thresh to 1e-14


Checking the input file for inconsistencies... 	...done.

--------------------------------------------------------------
User input:
--------------------------------------------------------------

$MOLECULE
READ
$END

$REM
   JOB_TYPE 	FREQUENCY
   BASIS 	6-311++G**
   METHOD	B3LYP
   SCF_GUESS_ALWAYS     TRUE
   S2THRESH     15
   THRESH       15
   MEM_TOTAL    10000
$END

--------------------------------------------------------------
 ----------------------------------------------------------------
             Standard Nuclear Orientation (Angstroms)
    I     Atom           X                Y                Z
 ----------------------------------------------------------------
    1      C       0.7447912165    -0.3054201827    -0.0190773881
    2      C       1.5206378808     0.5639755591     0.7615222686
    3      Cl      0.7378053301     1.7029187893     1.8247105335
    4      C       2.9168662052     0.5091776013     0.6782786972
    5      Cl      3.9262434005     1.5682029429     1.6302699245
    6      C       3.5423568631    -0.4000467697    -0.1702547004
    7      H       4.6215319201    -0.4320619183    -0.2251544147
    8      C       2.7627176609    -1.2562906515    -0.9347625179
    9      Cl      3.5464070566    -2.4020234904    -2.0050317268
   10      C       1.3758320672    -1.2190150907    -0.8651883470
   11      H       0.7803959361    -1.8895588892    -1.4707838246
   12      C      -0.7488395597    -0.2993967930     0.0465116845
   13      C      -1.5146638457     0.5517763636    -0.7636588065
   14      Cl     -0.7152459051     1.6569233331    -1.8498761801
   15      C      -2.9120898687     0.5047428885    -0.6941876931
   16      Cl     -3.9046097564     1.5410435667    -1.6874892610
   17      C      -3.5490650921    -0.3811502177     0.1703630898
   18      H      -4.6287473992    -0.4105688846     0.2146969451
   19      C      -2.7790579056    -1.2189859912     0.9649791882
   20      Cl     -3.5774784654    -2.3370970832     2.0541163860
   21      C      -1.3912499201    -1.1879661576     0.9102355851
   22      H      -0.8056628961    -1.8456706510     1.5387804391
 ----------------------------------------------------------------
 Molecular Point Group                 C1    NOp =  1
 Largest Abelian Subgroup              C1    NOp =  1
 Nuclear Repulsion Energy =        2004.29246174 hartrees
 There are       89 alpha and       89 beta electrons
 Requested basis set is 6-311++G(d,p)
 There are 170 shells and 472 basis functions

 Total QAlloc Memory Limit  10000 MB
 Mega-Array Size       188 MB
 MEM_STATIC part       192 MB
 A cutoff of  1.0D-15 yielded  10867 shell pairs
 There are     91839 function pairs (     98681 Cartesian)
 Smallest overlap matrix eigenvalue = 1.74E-07
 Linear dependence detected in AO basis
 Number of orthogonalized atomic orbitals = 467
 Maximum deviation from orthogonality = 3.887E-10
 Guess from superposition of atomic densities
 Warning:  Energy on first SCF cycle will be non-variational
 SAD guess density has 178.000000 electrons

 -----------------------------------------------------------------------
  General SCF calculation program by
  Eric Jon Sundstrom, Paul Horn, Yuezhi Mao, Dmitri Zuev, Alec White,
  David Stuck, Shaama M.S., Shane Yost, Joonho Lee, David Small,
  Daniel Levine, Susi Lehtola, Hugh Burton, Evgeny Epifanovsky,
  Bang C. Huynh
 -----------------------------------------------------------------------
 Exchange:     0.2000 Hartree-Fock + 0.0800 Slater + 0.7200 B88
 Correlation:  0.1900 VWN1RPA + 0.8100 LYP
 Using SG-1 standard quadrature grid
 A restricted SCF calculation will be
 performed using DIIS
 SCF converges when DIIS error is below 1.0e-08
 ---------------------------------------
  Cycle       Energy         DIIS error
 ---------------------------------------
    1   -3225.3451364774      2.82e-02  
    2   -3221.0068929859      2.16e-03  
    3   -3220.9213862805      2.69e-03  
    4   -3221.1240321728      6.18e-04  
    5   -3221.1337364681      2.71e-04  
    6   -3221.1356240821      9.36e-05  
    7   -3221.1358478348      2.56e-05  
    8   -3221.1358617688      1.21e-05  
    9   -3221.1358656346      3.46e-06  
   10   -3221.1358659774      8.75e-07  
   11   -3221.1358659989      1.63e-07  
   12   -3221.1358659998      8.00e-08  
   13   -3221.1358659999      2.92e-08  
   14   -3221.1358659997      5.44e-09  Convergence criterion met
 ---------------------------------------
 SCF time:   CPU 711.85s  wall 712.00s 
 SCF   energy in the final basis set =    -3221.1358659997
 Total energy in the final basis set =    -3221.1358659997

 --------------------------------------------------------------

                    Orbital Energies (a.u.)
 --------------------------------------------------------------

 Alpha MOs
 -- Occupied --
********-101.5776-101.5768-101.5767-101.5760-101.5760 -10.2761 -10.2760
-10.2741 -10.2741 -10.2697 -10.2696 -10.2386 -10.2383 -10.2227 -10.2226
-10.2198 -10.2197  -9.4923  -9.4922  -9.4915  -9.4914  -9.4906  -9.4905
 -7.2574  -7.2572  -7.2564  -7.2563  -7.2554  -7.2553  -7.2470  -7.2469
 -7.2464  -7.2463  -7.2462  -7.2461  -7.2456  -7.2455  -7.2452  -7.2452
 -7.2450  -7.2449  -0.9550  -0.9434  -0.9063  -0.9059  -0.8906  -0.8783
 -0.8557  -0.8410  -0.8019  -0.7684  -0.7502  -0.7465  -0.6828  -0.6345
 -0.6306  -0.6167  -0.5497  -0.5381  -0.5377  -0.5351  -0.5021  -0.4817
 -0.4693  -0.4668  -0.4666  -0.4495  -0.4493  -0.4340  -0.4168  -0.4159
 -0.4071  -0.3977  -0.3934  -0.3696  -0.3677  -0.3530  -0.3491  -0.3394
 -0.3388  -0.3377  -0.3356  -0.3274  -0.3268  -0.2869  -0.2861  -0.2676
 -0.2674
 -- Virtual --
 -0.0631  -0.0618  -0.0564  -0.0477  -0.0372  -0.0251  -0.0125  -0.0018
  0.0010   0.0024   0.0123   0.0125   0.0205   0.0236   0.0310   0.0376
  0.0453   0.0473   0.0505   0.0578   0.0602   0.0661   0.0671   0.0786
  0.0792   0.0837   0.0861   0.0879   0.0908   0.0929   0.0967   0.1006
  0.1013   0.1071   0.1094   0.1111   0.1114   0.1185   0.1196   0.1214
  0.1226   0.1295   0.1307   0.1336   0.1370   0.1394   0.1411   0.1448
  0.1466   0.1499   0.1518   0.1546   0.1606   0.1750   0.1770   0.1807
  0.1837   0.1903   0.1948   0.1949   0.2000   0.2081   0.2133   0.2167
  0.2182   0.2208   0.2243   0.2289   0.2310   0.2336   0.2417   0.2426
  0.2432   0.2527   0.2569   0.2614   0.2622   0.2627   0.2689   0.2717
  0.2763   0.2841   0.2848   0.2862   0.2944   0.2991   0.3017   0.3066
  0.3076   0.3133   0.3177   0.3305   0.3359   0.3390   0.3503   0.3638
  0.4083   0.4123   0.4192   0.4235   0.4335   0.4426   0.4451   0.4500
  0.4524   0.4560   0.4599   0.4610   0.4748   0.4753   0.4865   0.4955
  0.5009   0.5030   0.5050   0.5109   0.5245   0.5322   0.5343   0.5439
  0.5611   0.5640   0.5747   0.5761   0.5798   0.5903   0.5930   0.5991
  0.6011   0.6057   0.6283   0.6300   0.6355   0.6447   0.6538   0.6566
  0.6593   0.6651   0.6775   0.6800   0.6884   0.6916   0.7016   0.7094
  0.7108   0.7358   0.7442   0.7776   0.7986   0.8100   0.8245   0.8264
  0.8297   0.8320   0.8357   0.8413   0.8414   0.8451   0.8467   0.8470
  0.8521   0.8530   0.8546   0.8581   0.8653   0.8657   0.8761   0.8786
  0.8932   0.8991   0.9033   0.9052   0.9132   0.9169   0.9182   0.9295
  0.9324   0.9383   0.9485   0.9506   0.9532   0.9568   0.9628   0.9705
  0.9801   0.9826   0.9941   1.0000   1.0025   1.0132   1.0339   1.0385
  1.0507   1.0945   1.1064   1.1110   1.1399   1.1416   1.1942   1.2043
  1.2136   1.2173   1.2201   1.2233   1.2399   1.2403   1.2662   1.2708
  1.2809   1.2822   1.2950   1.3014   1.3277   1.3296   1.3615   1.3663
  1.3912   1.3999   1.4514   1.4793   1.4797   1.5542   1.5576   1.5600
  1.5609   1.5896   1.5935   1.5946   1.5962   1.6281   1.6511   1.6636
  1.6907   1.7242   1.7366   1.7570   1.7708   1.7982   1.8105   1.8438
  1.8504   1.8540   1.8671   1.8960   1.9013   1.9233   1.9293   1.9367
  1.9473   1.9830   1.9884   2.0289   2.0484   2.0628   2.0673   2.0823
  2.0934   2.0944   2.1595   2.1744   2.2282   2.2393   2.2444   2.2515
  2.2640   2.2664   2.2834   2.2894   2.3011   2.3186   2.3238   2.3306
  2.3440   2.3581   2.4284   2.4334   2.4345   2.4445   2.4745   2.4903
  2.5107   2.5218   2.5327   2.5470   2.5509   2.5559   2.5875   2.6033
  2.6394   2.6433   2.6799   2.6873   2.6963   2.6989   2.7020   2.7288
  2.7381   2.7507   2.7594   2.7602   2.7669   2.8262   2.8271   2.8358
  2.8896   2.9020   2.9665   2.9733   3.0659   3.0779   3.0817   3.0825
  3.1204   3.1332   3.1640   3.1942   3.2378   3.2526   3.2908   3.3378
  3.3489   3.4297   3.4313   3.5757   3.6234   3.6741   3.7471   3.7917
  3.8078   3.9334   3.9808   4.0901   4.0940   4.3266   4.8062   4.8088
  9.7667   9.7676   9.7822   9.7835   9.8233   9.8391  23.3702  23.5092
 23.8173  23.8289  23.8717  23.8969  23.9361  23.9874  24.0233  24.0594
 24.0939  24.1342  25.7947  25.8040  25.8173  25.8198  25.8892  25.9684
 26.0936  26.1119  26.1538  26.1778  26.2762  26.3136  26.5657  26.5746
 26.6351  26.6386  26.7944  26.9207 215.7590 215.7606 215.7764 215.7783
215.8294 215.8427
 --------------------------------------------------------------

          Ground-State Mulliken Net Atomic Charges

     Atom                 Charge (a.u.)
  ----------------------------------------
      1 C                    -0.836118
      2 C                    -1.382142
      3 Cl                    0.530425
      4 C                     0.927461
      5 Cl                    0.513845
      6 C                    -0.702022
      7 H                     0.230662
      8 C                     0.517782
      9 Cl                    0.479835
     10 C                    -0.499559
     11 H                     0.210412
     12 C                    -0.842127
     13 C                    -1.409060
     14 Cl                    0.539795
     15 C                     0.946402
     16 Cl                    0.512395
     17 C                    -0.712945
     18 H                     0.231405
     19 C                     0.494489
     20 Cl                    0.482286
     21 C                    -0.443827
     22 H                     0.210606
  ----------------------------------------
  Sum of atomic charges =     0.000000

 -----------------------------------------------------------------
                    Cartesian Multipole Moments
 -----------------------------------------------------------------
    Charge (ESU x 10^10)
                 0.0000
    Dipole Moment (Debye)
         X      -0.0088      Y      -1.1747      Z       0.0135
       Tot       1.1748
    Quadrupole Moments (Debye-Ang)
        XX    -141.0032     XY      -0.0254     YY    -147.4374
        XZ      -0.2614     YZ      -0.0243     ZZ    -148.1513
    Octopole Moments (Debye-Ang^2)
       XXX       0.0942    XXY       8.2623    XYY      -0.1244
       YYY      16.4152    XXZ      -0.5383    XYZ      -6.5259
       YYZ      -0.0655    XZZ       0.1883    YZZ       4.9457
       ZZZ      -0.2736
    Hexadecapole Moments (Debye-Ang^3)
      XXXX   -6621.8731   XXXY      -0.1279   XXYY   -1525.3690
      XYYY       0.8546   YYYY   -2093.3526   XXXZ      16.5325
      XXYZ       0.1253   XYYZ       6.4090   YYYZ       1.3579
      XXZZ   -1494.9200   XYZZ      -0.0213   YYZZ    -635.8192
      XZZZ      10.3792   YZZZ      -1.3263   ZZZZ   -1928.0329
 -----------------------------------------------------------------
 Calculating MO derivatives via CPSCF
    1     0    69    0.0185023  
    2     0    69    0.0058419  
    3     0    69    0.0005591  
    4     0    69    0.0000473  
    5    64     5    0.0000029  
    6    69     0    0.0000002  Converged
 Time for AOints: 1215.8 s (CPU) 1216.0 s (wall)
 ------------------------------------------------------------------------------
                     AOints        : Timing summary (seconds)
 ------------------------------------------------------------------------------
     job step          cpu (% of tot)      sys (% of tot)     wall (% of tot)
 ------------------------------------------------------------------------------
  AOints            0.1216E+04 ( 9.7)   0.2100E-04 ( 5.2)   0.1216E+04 ( 9.7)
 ------------------------------------------------------------------------------
   Grand Totals     0.1252E+05          0.4020E-03          0.1252E+05
 ------------------------------------------------------------------------------
 Polarizability Matrix (a.u.)
            1           2           3
    1-267.2419562  -0.1764883   9.0537623
    2  -0.1764883-198.8567212   0.0538666
    3   9.0537623   0.0538666-189.5584658
 Calculating analytic Hessian of the SCF energy

 Direct stationary perturbation theory relativistic correction:

 rels  =       4.761668868004
 relv  =     -18.313596861371
 rel2e =       5.007800589460
 E_rel =      -8.544127403907

 Hessian of the SCF Energy
            1           2           3           4           5           6
    1   0.6311222  -0.0004452  -0.0127214  -0.1725943  -0.0866921  -0.0784079
    2  -0.0004452   0.4237178   0.2247843  -0.0417680  -0.1516803  -0.0824100
    3  -0.0127214   0.2247843   0.3798192  -0.0358229  -0.0815507  -0.1362109
    4  -0.1725943  -0.0417680  -0.0358229   0.5914181   0.0300833   0.0179964
    5  -0.0866921  -0.1516803  -0.0815507   0.0300833   0.3401280   0.2036443
    6  -0.0784079  -0.0824100  -0.1362109   0.0179964   0.2036443   0.3049883
    7   0.0055844  -0.0021278  -0.0021071  -0.0647131   0.0345014   0.0326469
    8   0.0134549  -0.0198503  -0.0219139   0.0372334  -0.0853317  -0.0584620
    9   0.0126282  -0.0216506  -0.0161019   0.0346253  -0.0577900  -0.0764506
   10  -0.0312676  -0.0570548  -0.0516172  -0.2951127   0.0322902   0.0337300
   11  -0.0158868   0.0222385   0.0151059  -0.0153763  -0.0810604  -0.0166616
   12  -0.0137106   0.0167313   0.0215825  -0.0086488  -0.0182367  -0.0784990
   13  -0.0032604   0.0037934   0.0036339  -0.0219598  -0.0244509  -0.0218732
   14  -0.0000899   0.0027052  -0.0008838  -0.0068283  -0.0062630  -0.0086718
   15   0.0001210  -0.0010374   0.0027745  -0.0056764  -0.0083838  -0.0039825
   16  -0.0007325  -0.0038273  -0.0029963  -0.0161579   0.0199664   0.0189059
   17  -0.0030203  -0.0364641  -0.0319352   0.0586705   0.0187565   0.0068808
   18  -0.0028953  -0.0318709  -0.0306494   0.0545022   0.0086239   0.0146551
   19   0.0006391  -0.0000439  -0.0001054   0.0007626   0.0011303   0.0011658
   20   0.0000670  -0.0011653   0.0001259   0.0005232   0.0005079  -0.0046075
   21   0.0000078   0.0000683  -0.0012065   0.0005962  -0.0046257   0.0012720
   22  -0.0214838   0.0635928   0.0584307  -0.0620740  -0.0233139  -0.0190082
   23   0.0220971   0.0177869   0.0096992  -0.0223675  -0.0113501  -0.0037700
   24   0.0206857   0.0082235   0.0140068  -0.0191173  -0.0037670  -0.0092087
   25  -0.0033732  -0.0033894  -0.0028384   0.0017623   0.0006132   0.0005090
   26   0.0003715   0.0032172  -0.0009173   0.0006145   0.0000254   0.0002531
   27   0.0005709  -0.0007396   0.0033454   0.0005542   0.0002533  -0.0000506
   28  -0.1558437   0.0307054   0.0302960   0.0632627   0.0162209   0.0126479
   29   0.0801314  -0.1784661  -0.1091791  -0.0235980  -0.0272510  -0.0330487
   30   0.0757366  -0.1083519  -0.1603795  -0.0238020  -0.0348460  -0.0211367
   31   0.0101422   0.0101589   0.0091886  -0.0007298   0.0015823   0.0015994
   32  -0.0111429  -0.0085940  -0.0108837   0.0019823   0.0017829  -0.0039771
   33  -0.0101306  -0.0113304  -0.0065643   0.0019604  -0.0039707   0.0024444
   34  -0.2155339   0.0018492   0.0056553  -0.0212362  -0.0081337  -0.0042660
   35  -0.0007472  -0.0787871   0.0003928  -0.0189809   0.0043010   0.0001722
   36   0.0054603  -0.0003039  -0.0758457  -0.0172840   0.0017099   0.0041913
   37  -0.0212168   0.0186628  -0.0179600  -0.0008391   0.0027455   0.0016770
   38   0.0082470   0.0041318  -0.0016440  -0.0026649  -0.0019565   0.0017759
   39  -0.0046574   0.0000127   0.0041421   0.0017279  -0.0017240  -0.0001283
   40  -0.0018498   0.0020846  -0.0019481   0.0002447   0.0008787  -0.0011338
   41  -0.0021538  -0.0019468  -0.0001015   0.0005314  -0.0005577  -0.0003969
   42   0.0016908  -0.0008545  -0.0016529  -0.0013537   0.0009169  -0.0005943
   43  -0.0002576   0.0012603  -0.0010816  -0.0002032  -0.0003532   0.0002817
   44   0.0018816   0.0007758   0.0051702   0.0004835  -0.0003145  -0.0004981
   45  -0.0012318   0.0039422   0.0016443   0.0005959   0.0004565  -0.0004569
   46   0.0003432   0.0009124  -0.0011062  -0.0003485   0.0004532   0.0003545
   47  -0.0005853  -0.0001279   0.0003393   0.0002601  -0.0000735  -0.0002793
   48   0.0004785   0.0002519  -0.0002847  -0.0001157   0.0002557   0.0002099
   49   0.0006208   0.0001454   0.0001212  -0.0002795   0.0002893   0.0003797
   50   0.0003421  -0.0010186  -0.0004968  -0.0001264   0.0000479   0.0002069
   51  -0.0006017   0.0002573  -0.0016458  -0.0001043  -0.0004393   0.0006570
   52  -0.0000798  -0.0000346   0.0000135   0.0000240   0.0000275   0.0000076
   53   0.0000069   0.0000230  -0.0000873  -0.0000009  -0.0000349   0.0000336
   54   0.0000117  -0.0000691   0.0000035  -0.0000091   0.0000143   0.0000223
   55   0.0011876  -0.0016805   0.0015017  -0.0001599   0.0003559  -0.0001901
   56  -0.0014310   0.0009768   0.0051784   0.0005989   0.0005215  -0.0006798
   57   0.0021162   0.0046088   0.0024712   0.0005934   0.0005614  -0.0008171
   58   0.0002918  -0.0009559   0.0006803  -0.0003186   0.0003452   0.0003060
   59   0.0004316  -0.0003523   0.0001926  -0.0001592   0.0001833   0.0003011
   60  -0.0005355   0.0004747  -0.0002661   0.0002717  -0.0003542  -0.0001041
   61  -0.0232782  -0.0212376   0.0202271  -0.0009859   0.0017884   0.0027803
   62  -0.0058326   0.0043672   0.0010439   0.0017198  -0.0003832  -0.0000511
   63   0.0066444   0.0015005   0.0026742  -0.0012346  -0.0009826  -0.0013199
   64   0.0008333  -0.0005928   0.0005545   0.0002350  -0.0003271  -0.0001042
   65   0.0009945  -0.0014888  -0.0024432  -0.0008368   0.0000094   0.0002385
   66  -0.0012586  -0.0022320  -0.0016576  -0.0002620   0.0002392   0.0005235
            7           8           9          10          11          12
    1   0.0055844   0.0134549   0.0126282  -0.0312676  -0.0158868  -0.0137106
    2  -0.0021278  -0.0198503  -0.0216506  -0.0570548   0.0222385   0.0167313
    3  -0.0021071  -0.0219139  -0.0161019  -0.0516172   0.0151059   0.0215825
    4  -0.0647131   0.0372334   0.0346253  -0.2951127  -0.0153763  -0.0086488
    5   0.0345014  -0.0853317  -0.0577900   0.0322902  -0.0810604  -0.0182367
    6   0.0326469  -0.0584620  -0.0764506   0.0337300  -0.0166616  -0.0784990
    7   0.0869954  -0.0540328  -0.0509433  -0.0161797   0.0248379   0.0232296
    8  -0.0540328   0.1128165   0.0934532   0.0068797  -0.0094868  -0.0117503
    9  -0.0509433   0.0934532   0.0986520   0.0070243  -0.0122591  -0.0083378
   10  -0.0161797   0.0068797   0.0070243   0.5802072  -0.0384807  -0.0460524
   11   0.0248379  -0.0094868  -0.0122591  -0.0384807   0.3518292   0.2137653
   12   0.0232296  -0.0117503  -0.0083378  -0.0460524   0.2137653   0.3170410
   13  -0.0061821  -0.0018929  -0.0016398  -0.0769500  -0.0401742  -0.0356051
   14   0.0026856   0.0014291   0.0022294  -0.0430219  -0.0751913  -0.0472135
   15   0.0025556   0.0023657   0.0010414  -0.0382002  -0.0472472  -0.0651125
   16  -0.0042196   0.0005770   0.0007334  -0.1647861   0.0919364   0.0865768
   17  -0.0028573   0.0029093  -0.0004715   0.0428096  -0.1717810  -0.1022913
   18  -0.0024479  -0.0006515   0.0032741   0.0416933  -0.1031758  -0.1574066
   19  -0.0000932   0.0000388   0.0000409  -0.0093703  -0.0013156  -0.0009347
   20   0.0010470  -0.0003007  -0.0004616   0.0205954   0.0019271  -0.0014972
   21   0.0009775  -0.0004503  -0.0002625   0.0190883  -0.0009414   0.0016671
   22   0.0009320   0.0001567  -0.0000784   0.0662952  -0.0275022  -0.0265412
   23   0.0000105   0.0002050   0.0003796   0.0169335  -0.0300957  -0.0365596
   24  -0.0000201   0.0004293   0.0000474   0.0140586  -0.0356585  -0.0234441
   25  -0.0003393   0.0006954   0.0006445  -0.0017914  -0.0006849  -0.0005037
   26   0.0007104  -0.0010751  -0.0006069  -0.0034514   0.0027613  -0.0010766
   27   0.0006517  -0.0006264  -0.0010208  -0.0030234  -0.0011050   0.0030272
   28  -0.0013374  -0.0044931  -0.0038298  -0.0504775   0.0233866   0.0225734
   29  -0.0010141   0.0015452  -0.0021672   0.0229710  -0.0114784  -0.0075659
   30  -0.0008186  -0.0019043   0.0019679   0.0228581  -0.0077565  -0.0115531
   31   0.0001672   0.0008604   0.0007849  -0.0005866   0.0007691   0.0006926
   32  -0.0001001  -0.0005578  -0.0007177   0.0006084  -0.0003704   0.0003948
   33  -0.0001136  -0.0007039  -0.0004245   0.0004907   0.0004229  -0.0004897
   34  -0.0018082   0.0022111   0.0016748  -0.0002838  -0.0018702  -0.0012333
   35  -0.0020594  -0.0018706   0.0009337  -0.0013165   0.0006031  -0.0039879
   36  -0.0018457   0.0002081  -0.0016156  -0.0010485  -0.0050470   0.0018651
   37   0.0002681  -0.0005735  -0.0013291  -0.0002030  -0.0004689   0.0006347
   38  -0.0008805  -0.0005250  -0.0008758   0.0003430  -0.0003657  -0.0004095
   39  -0.0010595   0.0004300  -0.0005307   0.0002880   0.0004408  -0.0004211
   40  -0.0002349   0.0002619  -0.0000380   0.0004978   0.0001219   0.0001112
   41  -0.0002581   0.0004658  -0.0001302  -0.0000100   0.0000415   0.0000543
   42  -0.0000430   0.0001362  -0.0000209   0.0003824  -0.0002290  -0.0001302
   43   0.0004755   0.0000187   0.0003742  -0.0002821  -0.0002566  -0.0000828
   44  -0.0001195   0.0000321   0.0002224   0.0002575   0.0003683   0.0000756
   45   0.0001297  -0.0000704  -0.0001270  -0.0000934  -0.0000912   0.0001678
   46   0.0000393  -0.0001291  -0.0001771   0.0002889   0.0000549   0.0001971
   47   0.0000111   0.0000467   0.0000757  -0.0002022  -0.0001162  -0.0000239
   48  -0.0000090  -0.0001199  -0.0000899   0.0001144   0.0000704   0.0000970
   49  -0.0001365  -0.0001801  -0.0001927   0.0002202   0.0000585  -0.0000338
   50   0.0000950   0.0001473  -0.0001621  -0.0000255   0.0000680  -0.0001467
   51   0.0001462   0.0000391   0.0001101   0.0000136  -0.0000083  -0.0001307
   52   0.0000047  -0.0000081  -0.0000051   0.0000042  -0.0000029   0.0000108
   53  -0.0000024  -0.0000094  -0.0000222  -0.0000095   0.0000304  -0.0000326
   54   0.0000033  -0.0000301  -0.0000185  -0.0000015   0.0000094   0.0000090
   55   0.0003553   0.0002734  -0.0001744  -0.0004387  -0.0001570  -0.0001164
   56   0.0002469  -0.0002748   0.0001209  -0.0002283  -0.0002445   0.0001484
   57  -0.0000830  -0.0000639  -0.0000102   0.0002613  -0.0000642   0.0006814
   58   0.0000406  -0.0001641  -0.0000892   0.0002146   0.0001498   0.0000432
   59  -0.0000346  -0.0001039  -0.0000824   0.0001998   0.0001405   0.0000830
   60  -0.0000139   0.0001036   0.0000569  -0.0002220  -0.0000689  -0.0001331
   61   0.0004697  -0.0012088  -0.0001561   0.0001779   0.0008593  -0.0005410
   62  -0.0007438  -0.0001099   0.0000650   0.0000447   0.0003491  -0.0002947
   63  -0.0009690  -0.0003750  -0.0000109   0.0002758   0.0003610  -0.0004634
   64  -0.0000883   0.0000210   0.0001218  -0.0001732   0.0000065  -0.0000617
   65   0.0000855  -0.0001005  -0.0000833  -0.0001276  -0.0001654  -0.0001621
   66   0.0001341  -0.0000432  -0.0001276  -0.0000204   0.0001301  -0.0000181
           13          14          15          16          17          18
    1  -0.0032604  -0.0000899   0.0001210  -0.0007325  -0.0030203  -0.0028953
    2   0.0037934   0.0027052  -0.0010374  -0.0038273  -0.0364641  -0.0318709
    3   0.0036339  -0.0008838   0.0027745  -0.0029963  -0.0319352  -0.0306494
    4  -0.0219598  -0.0068283  -0.0056764  -0.0161579   0.0586705   0.0545022
    5  -0.0244509  -0.0062630  -0.0083838   0.0199664   0.0187565   0.0086239
    6  -0.0218732  -0.0086718  -0.0039825   0.0189059   0.0068808   0.0146551
    7  -0.0061821   0.0026856   0.0025556  -0.0042196  -0.0028573  -0.0024479
    8  -0.0018929   0.0014291   0.0023657   0.0005770   0.0029093  -0.0006515
    9  -0.0016398   0.0022294   0.0010414   0.0007334  -0.0004715   0.0032741
   10  -0.0769500  -0.0430219  -0.0382002  -0.1647861   0.0428096   0.0416933
   11  -0.0401742  -0.0751913  -0.0472472   0.0919364  -0.1717810  -0.1031758
   12  -0.0356051  -0.0472135  -0.0651125   0.0865768  -0.1022913  -0.1574066
   13   0.1040688   0.0651069   0.0577498   0.0031778  -0.0022712  -0.0020416
   14   0.0651069   0.0985537   0.0790222  -0.0194425  -0.0207859  -0.0232758
   15   0.0577498   0.0790222   0.0819404  -0.0178250  -0.0235734  -0.0162919
   16   0.0031778  -0.0194425  -0.0178250   0.7559696   0.0095659  -0.0066477
   17  -0.0022712  -0.0207859  -0.0235734   0.0095659   0.4138710   0.2641171
   18  -0.0020416  -0.0232758  -0.0162919  -0.0066477   0.2641171   0.3678675
   19   0.0009368  -0.0006445  -0.0007241  -0.3458478   0.0084485   0.0151485
   20   0.0007588  -0.0010490   0.0014870   0.0080516  -0.0452008  -0.0102807
   21   0.0005759   0.0015656  -0.0013101   0.0148046  -0.0103844  -0.0439648
   22   0.0003574   0.0040885   0.0037960  -0.1961496  -0.0565850  -0.0487792
   23   0.0015472   0.0029755  -0.0013613  -0.1041258  -0.1666977  -0.0914857
   24   0.0014710  -0.0014596   0.0030103  -0.0919732  -0.0923496  -0.1466955
   25   0.0001642  -0.0000844  -0.0000752   0.0063410  -0.0038764  -0.0035257
   26  -0.0001762  -0.0010042  -0.0009759   0.0148524  -0.0201989  -0.0232784
   27  -0.0001677  -0.0009644  -0.0008176   0.0135843  -0.0227985  -0.0164563
   28  -0.0001242  -0.0018245  -0.0016691  -0.0317745  -0.0516130  -0.0459039
   29  -0.0011858  -0.0011582  -0.0003172  -0.0184651   0.0233494   0.0129712
   30  -0.0010012  -0.0001944  -0.0009172  -0.0160449   0.0144556   0.0232226
   31   0.0001217  -0.0000620  -0.0000670  -0.0053373   0.0011401   0.0013154
   32  -0.0000262  -0.0001125   0.0001968   0.0006992   0.0030897  -0.0020825
   33  -0.0000413   0.0001823  -0.0001511   0.0009474  -0.0021839   0.0033124
   34   0.0003541   0.0005961   0.0004655   0.0006062  -0.0003885  -0.0005940
   35  -0.0009598  -0.0001556  -0.0002461  -0.0001403  -0.0010756  -0.0002262
   36  -0.0010806  -0.0003518  -0.0002426   0.0001002   0.0004433  -0.0016093
   37  -0.0003572  -0.0002644  -0.0001100  -0.0002956   0.0001302  -0.0001214
   38  -0.0004391  -0.0000638  -0.0002465  -0.0002783   0.0000920   0.0004106
   39   0.0003711   0.0002909   0.0001954   0.0003986  -0.0001600   0.0006031
   40   0.0000398  -0.0000108  -0.0000074  -0.0001331  -0.0000984   0.0001641
   41   0.0001257   0.0000457   0.0001171   0.0001824   0.0001497  -0.0000358
   42  -0.0001825  -0.0000797  -0.0000867  -0.0002008   0.0001596   0.0001204
   43   0.0002912   0.0002046   0.0001066   0.0002196   0.0000258   0.0000040
   44  -0.0000518  -0.0001187  -0.0000618  -0.0000596   0.0000692   0.0000184
   45   0.0002009   0.0000297   0.0000956  -0.0000313   0.0001369  -0.0001225
   46  -0.0002108  -0.0001468  -0.0001331  -0.0002046   0.0000688  -0.0000230
   47   0.0001449   0.0001069   0.0000857   0.0001231  -0.0000048  -0.0000750
   48  -0.0001414  -0.0000921  -0.0000783  -0.0001142  -0.0000137  -0.0000223
   49  -0.0002054  -0.0001247  -0.0001061  -0.0001252   0.0000037   0.0000570
   50  -0.0000691  -0.0000008   0.0000130  -0.0000033  -0.0001297   0.0000499
   51  -0.0000222   0.0000748  -0.0000226   0.0000539  -0.0000446   0.0000507
   52   0.0000044   0.0000020   0.0000003  -0.0000008   0.0000050  -0.0000085
   53   0.0000010  -0.0000074  -0.0000003   0.0000116  -0.0000187   0.0000202
   54  -0.0000080  -0.0000114  -0.0000129  -0.0000057   0.0000047  -0.0000064
   55   0.0002275   0.0001096   0.0001652   0.0001823  -0.0000564  -0.0000891
   56   0.0003714   0.0001472   0.0001535   0.0000970   0.0001515  -0.0000329
   57  -0.0001071  -0.0001803  -0.0001173  -0.0001573   0.0001951  -0.0001331
   58  -0.0001662  -0.0001134  -0.0001113  -0.0001658   0.0000150   0.0000370
   59  -0.0001759  -0.0001003  -0.0001100  -0.0001564  -0.0000179   0.0000179
   60   0.0001737   0.0001207   0.0001125   0.0001367  -0.0000693  -0.0000057
   61  -0.0003685  -0.0001772  -0.0002866  -0.0005877  -0.0000899   0.0001689
   62   0.0000470   0.0000487   0.0001157   0.0003580  -0.0000450   0.0002360
   63  -0.0001698  -0.0000515   0.0000489  -0.0001694  -0.0000507   0.0003414
   64   0.0000415   0.0000423   0.0000317   0.0000195  -0.0000286  -0.0000159
   65  -0.0000240  -0.0000010   0.0000043   0.0000796  -0.0000155   0.0000035
   66  -0.0000942  -0.0000859  -0.0000758  -0.0000730  -0.0000690  -0.0000869
           19          20          21          22          23          24
    1   0.0006391   0.0000670   0.0000078  -0.0214838   0.0220971   0.0206857
    2  -0.0000439  -0.0011653   0.0000683   0.0635928   0.0177869   0.0082235
    3  -0.0001054   0.0001259  -0.0012065   0.0584307   0.0096992   0.0140068
    4   0.0007626   0.0005232   0.0005962  -0.0620740  -0.0223675  -0.0191173
    5   0.0011303   0.0005079  -0.0046257  -0.0233139  -0.0113501  -0.0037670
    6   0.0011658  -0.0046075   0.0012720  -0.0190082  -0.0037700  -0.0092087
    7  -0.0000932   0.0010470   0.0009775   0.0009320   0.0000105  -0.0000201
    8   0.0000388  -0.0003007  -0.0004503   0.0001567   0.0002050   0.0004293
    9   0.0000409  -0.0004616  -0.0002625  -0.0000784   0.0003796   0.0000474
   10  -0.0093703   0.0205954   0.0190883   0.0662952   0.0169335   0.0140586
   11  -0.0013156   0.0019271  -0.0009414  -0.0275022  -0.0300957  -0.0356585
   12  -0.0009347  -0.0014972   0.0016671  -0.0265412  -0.0365596  -0.0234441
   13   0.0009368   0.0007588   0.0005759   0.0003574   0.0015472   0.0014710
   14  -0.0006445  -0.0010490   0.0015656   0.0040885   0.0029755  -0.0014596
   15  -0.0007241   0.0014870  -0.0013101   0.0037960  -0.0013613   0.0030103
   16  -0.3458478   0.0080516   0.0148046  -0.1961496  -0.1041258  -0.0919732
   17   0.0084485  -0.0452008  -0.0103844  -0.0565850  -0.1666977  -0.0923496
   18   0.0151485  -0.0102807  -0.0439648  -0.0487792  -0.0914857  -0.1466955
   19   0.3641734  -0.0086740  -0.0159109  -0.0121930   0.0024779   0.0026438
   20  -0.0086740   0.0419519   0.0171903  -0.0194289   0.0037359   0.0010274
   21  -0.0159109   0.0171903   0.0395163  -0.0173383   0.0005445   0.0040305
   22  -0.0121930  -0.0194289  -0.0173383   0.6257977   0.0504604   0.0337488
   23   0.0024779   0.0037359   0.0005445   0.0504604   0.3508600   0.2066675
   24   0.0026438   0.0010274   0.0040305   0.0337488   0.2066675   0.3127991
   25   0.0011507  -0.0002254  -0.0003664  -0.0637655   0.0339439   0.0320854
   26   0.0005714  -0.0006840   0.0017988   0.0340174  -0.0827301  -0.0554658
   27   0.0003550   0.0018193  -0.0010226   0.0322049  -0.0555504  -0.0748926
   28   0.0002961  -0.0017610  -0.0015812  -0.3266388   0.0178660   0.0228872
   29  -0.0021210  -0.0000088  -0.0048884  -0.0288827  -0.0893080  -0.0233085
   30  -0.0018226  -0.0049654   0.0010033  -0.0206500  -0.0245673  -0.0854127
   31  -0.0004532  -0.0009518  -0.0008361  -0.0124313  -0.0198115  -0.0179715
   32   0.0001149   0.0002882   0.0000253   0.0026992   0.0031858   0.0004518
   33   0.0001309   0.0000653   0.0003013   0.0029622   0.0010485   0.0035623
   34  -0.0000794  -0.0000076   0.0000138   0.0011994   0.0014910   0.0020144
   35   0.0000369   0.0000295   0.0000669   0.0017063   0.0007791  -0.0046279
   36   0.0000132   0.0000841   0.0000019   0.0014855  -0.0051166   0.0026226
   37   0.0000240   0.0000002  -0.0000091  -0.0001522  -0.0006006   0.0005961
   38  -0.0000282  -0.0000345  -0.0000140  -0.0003795   0.0004825  -0.0005243
   39   0.0000092  -0.0000315   0.0000239  -0.0001958   0.0006015  -0.0007630
   40   0.0000047   0.0000028   0.0000032   0.0003607  -0.0002447  -0.0000834
   41   0.0000087  -0.0000090   0.0000306  -0.0002898  -0.0002736   0.0000628
   42  -0.0000057   0.0000228  -0.0000205  -0.0001703  -0.0001171  -0.0000067
   43   0.0000043   0.0000089  -0.0000009  -0.0004425   0.0002267   0.0002664
   44   0.0000024   0.0000290  -0.0000094   0.0001609  -0.0002333   0.0000518
   45   0.0000104   0.0000307   0.0000093  -0.0001141  -0.0001073   0.0006552
   46   0.0000042  -0.0000010  -0.0000082   0.0002245  -0.0003732  -0.0000989
   47  -0.0000017  -0.0000068   0.0000112  -0.0001070   0.0001502   0.0001776
   48   0.0000002   0.0000003  -0.0000137   0.0001707  -0.0001681  -0.0001198
   49  -0.0000011  -0.0000112  -0.0000055   0.0001822  -0.0000967  -0.0001600
   50  -0.0000053  -0.0000180  -0.0000049   0.0000545   0.0001380  -0.0001956
   51  -0.0000083  -0.0000180  -0.0000070  -0.0000942   0.0000161  -0.0001089
   52   0.0000012  -0.0000003   0.0000004   0.0000040  -0.0000117   0.0000011
   53   0.0000004  -0.0000003  -0.0000006  -0.0000093   0.0000277   0.0000092
   54   0.0000004   0.0000005  -0.0000025   0.0000053  -0.0000091   0.0000262
   55   0.0000040   0.0000094   0.0000056  -0.0003049   0.0003743   0.0002737
   56   0.0000116   0.0000259   0.0000096  -0.0003523   0.0003891   0.0002316
   57   0.0000006  -0.0000114   0.0000262   0.0002825  -0.0002385  -0.0000817
   58   0.0000054  -0.0000088   0.0000013   0.0001702  -0.0001625  -0.0002557
   59   0.0000014  -0.0000144   0.0000043   0.0002093  -0.0001682  -0.0002577
   60  -0.0000017   0.0000107  -0.0000067  -0.0001474   0.0002330   0.0001695
   61   0.0000369   0.0000096  -0.0000237   0.0002156   0.0002452  -0.0010893
   62  -0.0000044  -0.0000064   0.0000127  -0.0002102   0.0001668   0.0001118
   63  -0.0000052   0.0000103  -0.0000198  -0.0002645   0.0001048  -0.0001579
   64  -0.0000050  -0.0000037   0.0000061  -0.0001066   0.0001254   0.0000395
   65  -0.0000045   0.0000027  -0.0000093  -0.0000821  -0.0000246   0.0001729
   66  -0.0000003  -0.0000013  -0.0000150   0.0002966  -0.0002397  -0.0000399
           25          26          27          28          29          30
    1  -0.0033732   0.0003715   0.0005709  -0.1558437   0.0801314   0.0757366
    2  -0.0033894   0.0032172  -0.0007396   0.0307054  -0.1784661  -0.1083519
    3  -0.0028384  -0.0009173   0.0033454   0.0302960  -0.1091791  -0.1603795
    4   0.0017623   0.0006145   0.0005542   0.0632627  -0.0235980  -0.0238020
    5   0.0006132   0.0000254   0.0002533   0.0162209  -0.0272510  -0.0348460
    6   0.0005090   0.0002531  -0.0000506   0.0126479  -0.0330487  -0.0211367
    7  -0.0003393   0.0007104   0.0006517  -0.0013374  -0.0010141  -0.0008186
    8   0.0006954  -0.0010751  -0.0006264  -0.0044931   0.0015452  -0.0019043
    9   0.0006445  -0.0006069  -0.0010208  -0.0038298  -0.0021672   0.0019679
   10  -0.0017914  -0.0034514  -0.0030234  -0.0504775   0.0229710   0.0228581
   11  -0.0006849   0.0027613  -0.0011050   0.0233866  -0.0114784  -0.0077565
   12  -0.0005037  -0.0010766   0.0030272   0.0225734  -0.0075659  -0.0115531
   13   0.0001642  -0.0001762  -0.0001677  -0.0001242  -0.0011858  -0.0010012
   14  -0.0000844  -0.0010042  -0.0009644  -0.0018245  -0.0011582  -0.0001944
   15  -0.0000752  -0.0009759  -0.0008176  -0.0016691  -0.0003172  -0.0009172
   16   0.0063410   0.0148524   0.0135843  -0.0317745  -0.0184651  -0.0160449
   17  -0.0038764  -0.0201989  -0.0227985  -0.0516130   0.0233494   0.0144556
   18  -0.0035257  -0.0232784  -0.0164563  -0.0459039   0.0129712   0.0232226
   19   0.0011507   0.0005714   0.0003550   0.0002961  -0.0021210  -0.0018226
   20  -0.0002254  -0.0006840   0.0018193  -0.0017610  -0.0000088  -0.0049654
   21  -0.0003664   0.0017988  -0.0010226  -0.0015812  -0.0048884   0.0010033
   22  -0.0637655   0.0340174   0.0322049  -0.3266388  -0.0288827  -0.0206500
   23   0.0339439  -0.0827301  -0.0555504   0.0178660  -0.0893080  -0.0245673
   24   0.0320854  -0.0554658  -0.0748926   0.0228872  -0.0233085  -0.0854127
   25   0.0751838  -0.0559095  -0.0527960  -0.0161984   0.0275320   0.0258016
   26  -0.0559095   0.1079335   0.0899322   0.0085729  -0.0073443  -0.0112151
   27  -0.0527960   0.0899322   0.0953260   0.0083986  -0.0115544  -0.0064381
   28  -0.0161984   0.0085729   0.0083986   0.6873338   0.0401256   0.0250701
   29   0.0275320  -0.0073443  -0.0115544   0.0401256   0.4433785   0.2898225
   30   0.0258016  -0.0112151  -0.0064381   0.0250701   0.2898225   0.3909457
   31   0.0011533  -0.0002477  -0.0003136  -0.1435644  -0.0987549  -0.0886179
   32   0.0005119  -0.0004917   0.0017492  -0.0993689  -0.1557823  -0.1094562
   33   0.0004101   0.0017761  -0.0008096  -0.0895365  -0.1095333  -0.1331844
   34   0.0002907  -0.0004488  -0.0005274  -0.0232202   0.0062705   0.0066702
   35   0.0009533  -0.0003639  -0.0004671   0.0219012   0.0041038  -0.0016927
   36   0.0006558  -0.0001920  -0.0002536   0.0198536  -0.0013338   0.0026186
   37  -0.0003153   0.0001693   0.0002734  -0.0010076  -0.0017534  -0.0011784
   38  -0.0003262   0.0001881   0.0003355  -0.0016833  -0.0003209   0.0009814
   39   0.0003116  -0.0002987  -0.0001195   0.0028317  -0.0000004  -0.0013824
   40   0.0000411   0.0000328  -0.0000164   0.0004811   0.0007440  -0.0010419
   41   0.0001594  -0.0001045  -0.0000998   0.0012182  -0.0001329   0.0004154
   42  -0.0000918   0.0000854   0.0000597  -0.0001824  -0.0000553  -0.0000168
   43   0.0002119  -0.0002035  -0.0002190   0.0001993  -0.0000372   0.0002722
   44  -0.0001510   0.0001346   0.0000736  -0.0008878   0.0003698  -0.0003840
   45   0.0000464  -0.0000979  -0.0001274  -0.0005113   0.0002864  -0.0004610
   46  -0.0001624   0.0001785   0.0001701  -0.0003630  -0.0000458  -0.0001671
   47   0.0001095  -0.0001007  -0.0001178   0.0001728   0.0000425   0.0000494
   48  -0.0001151   0.0001189   0.0001165  -0.0002948  -0.0001158   0.0000519
   49  -0.0001646   0.0001597   0.0001362  -0.0006089  -0.0003533  -0.0001647
   50  -0.0000123  -0.0000121   0.0000663   0.0000912  -0.0000611   0.0000711
   51   0.0000376  -0.0000135  -0.0000121   0.0001727  -0.0002390   0.0003513
   52   0.0000054  -0.0000013  -0.0000017   0.0000376   0.0000042  -0.0000051
   53   0.0000087  -0.0000149  -0.0000104  -0.0000088  -0.0000074  -0.0000091
   54   0.0000014  -0.0000044  -0.0000067  -0.0000214  -0.0000119  -0.0000189
   55   0.0001690  -0.0002150  -0.0001441   0.0002224   0.0001947  -0.0002725
   56   0.0001508  -0.0001710  -0.0002242  -0.0002762   0.0001730  -0.0001198
   57  -0.0002588   0.0002607   0.0001739  -0.0011101  -0.0000910  -0.0001685
   58  -0.0001292   0.0001536   0.0001346  -0.0002717  -0.0000541  -0.0000777
   59  -0.0001477   0.0001645   0.0001546  -0.0002949  -0.0000385  -0.0000663
   60   0.0001351  -0.0001595  -0.0001253   0.0002239   0.0000264   0.0001098
   61  -0.0002659   0.0002976   0.0002161  -0.0005650  -0.0017489  -0.0008215
   62   0.0000561  -0.0000375  -0.0000317   0.0017505  -0.0019649  -0.0003059
   63  -0.0000783   0.0000750   0.0001069  -0.0008583   0.0003548   0.0007654
   64   0.0000322  -0.0000489  -0.0000403   0.0001705   0.0000374   0.0000755
   65   0.0000731  -0.0000913  -0.0000945   0.0002021   0.0003607   0.0000402
   66   0.0000104   0.0000015  -0.0000032   0.0005419  -0.0000566   0.0000331
           31          32          33          34          35          36
    1   0.0101422  -0.0111429  -0.0101306  -0.2155339  -0.0007472   0.0054603
    2   0.0101589  -0.0085940  -0.0113304   0.0018492  -0.0787871  -0.0003039
    3   0.0091886  -0.0108837  -0.0065643   0.0056553   0.0003928  -0.0758457
    4  -0.0007298   0.0019823   0.0019604  -0.0212362  -0.0189809  -0.0172840
    5   0.0015823   0.0017829  -0.0039707  -0.0081337   0.0043010   0.0017099
    6   0.0015994  -0.0039771   0.0024444  -0.0042660   0.0001722   0.0041913
    7   0.0001672  -0.0001001  -0.0001136  -0.0018082  -0.0020594  -0.0018457
    8   0.0008604  -0.0005578  -0.0007039   0.0022111  -0.0018706   0.0002081
    9   0.0007849  -0.0007177  -0.0004245   0.0016748   0.0009337  -0.0016156
   10  -0.0005866   0.0006084   0.0004907  -0.0002838  -0.0013165  -0.0010485
   11   0.0007691  -0.0003704   0.0004229  -0.0018702   0.0006031  -0.0050470
   12   0.0006926   0.0003948  -0.0004897  -0.0012333  -0.0039879   0.0018651
   13   0.0001217  -0.0000262  -0.0000413   0.0003541  -0.0009598  -0.0010806
   14  -0.0000620  -0.0001125   0.0001823   0.0005961  -0.0001556  -0.0003518
   15  -0.0000670   0.0001968  -0.0001511   0.0004655  -0.0002461  -0.0002426
   16  -0.0053373   0.0006992   0.0009474   0.0006062  -0.0001403   0.0001002
   17   0.0011401   0.0030897  -0.0021839  -0.0003885  -0.0010756   0.0004433
   18   0.0013154  -0.0020825   0.0033124  -0.0005940  -0.0002262  -0.0016093
   19  -0.0004532   0.0001149   0.0001309  -0.0000794   0.0000369   0.0000132
   20  -0.0009518   0.0002882   0.0000653  -0.0000076   0.0000295   0.0000841
   21  -0.0008361   0.0000253   0.0003013   0.0000138   0.0000669   0.0000019
   22  -0.0124313   0.0026992   0.0029622   0.0011994   0.0017063   0.0014855
   23  -0.0198115   0.0031858   0.0010485   0.0014910   0.0007791  -0.0051166
   24  -0.0179715   0.0004518   0.0035623   0.0020144  -0.0046279   0.0026226
   25   0.0011533   0.0005119   0.0004101   0.0002907   0.0009533   0.0006558
   26  -0.0002477  -0.0004917   0.0017761  -0.0004488  -0.0003639  -0.0001920
   27  -0.0003136   0.0017492  -0.0008096  -0.0005274  -0.0004671  -0.0002536
   28  -0.1435644  -0.0993689  -0.0895365  -0.0232202   0.0219012   0.0198536
   29  -0.0987549  -0.1557823  -0.1095333   0.0062705   0.0041038  -0.0013338
   30  -0.0886179  -0.1094562  -0.1331844   0.0066702  -0.0016927   0.0026186
   31   0.1505933   0.1044285   0.0935553   0.0007658   0.0006843   0.0005673
   32   0.1044285   0.1589992   0.1219206  -0.0010338  -0.0014033   0.0024132
   33   0.0935553   0.1219206   0.1338036  -0.0011835   0.0022074  -0.0018279
   34   0.0007658  -0.0010338  -0.0011835   0.6316358   0.0009305  -0.0139313
   35   0.0006843  -0.0014033   0.0022074   0.0009305   0.4124642  -0.2258186
   36   0.0005673   0.0024132  -0.0018279  -0.0139313  -0.2258186   0.3919515
   37   0.0002568   0.0008104  -0.0002873  -0.1711543   0.0402297  -0.0366691
   38   0.0003253  -0.0000122  -0.0002160   0.0839326  -0.1480218   0.0824006
   39  -0.0001093  -0.0002076   0.0005402  -0.0805798   0.0832764  -0.1415230
   40  -0.0000936  -0.0000633   0.0001352   0.0053929   0.0017518  -0.0018056
   41  -0.0000161  -0.0001155   0.0000434  -0.0133842  -0.0186313   0.0219605
   42   0.0001243   0.0000782  -0.0001283   0.0132710   0.0218030  -0.0173070
   43  -0.0001733   0.0001306  -0.0000234  -0.0302540   0.0560049  -0.0536757
   44  -0.0000108  -0.0001616  -0.0001308   0.0157360   0.0210517  -0.0148062
   45  -0.0000655   0.0001710  -0.0000215  -0.0147072  -0.0159646   0.0216977
   46   0.0000411   0.0000209  -0.0000948  -0.0032885  -0.0036679   0.0036967
   47  -0.0000421   0.0000027   0.0000851   0.0001031   0.0027661   0.0008752
   48   0.0000333  -0.0000063  -0.0000800   0.0000782   0.0009848   0.0027901
   49   0.0000172  -0.0000833  -0.0000701  -0.0007243   0.0032925  -0.0027710
   50   0.0000298  -0.0000159   0.0000685   0.0025260  -0.0347696   0.0320450
   51  -0.0000170  -0.0000058  -0.0000901  -0.0025479   0.0319919  -0.0323090
   52  -0.0000051   0.0000044  -0.0000002   0.0006350   0.0000436  -0.0000859
   53   0.0000037   0.0000031   0.0000009  -0.0000646  -0.0011748  -0.0001172
   54   0.0000059   0.0000090  -0.0000152   0.0000365  -0.0000786  -0.0011963
   55  -0.0001085   0.0000938   0.0003035  -0.0225478  -0.0619954   0.0597434
   56  -0.0001247  -0.0000205   0.0002395  -0.0213634   0.0175849  -0.0100607
   57   0.0000373  -0.0001757  -0.0000360   0.0208299  -0.0089941   0.0151296
   58   0.0000327  -0.0000751   0.0000120  -0.0033571   0.0033409  -0.0029833
   59   0.0000482  -0.0000907   0.0000006  -0.0003620   0.0032587   0.0009116
   60  -0.0000404   0.0000968  -0.0000051   0.0005279   0.0007748   0.0032686
   61   0.0001859  -0.0001918   0.0005296  -0.1575726  -0.0309002   0.0318899
   62  -0.0000273   0.0003686   0.0000491  -0.0793102  -0.1726664   0.1090525
   63   0.0000890  -0.0000394   0.0000375   0.0784735   0.1082457  -0.1652693
   64   0.0000060  -0.0000193   0.0000439   0.0101847  -0.0101135   0.0097102
   65   0.0000182   0.0000081  -0.0000413   0.0107251  -0.0080272   0.0110456
   66   0.0000450   0.0000452  -0.0001741  -0.0101381   0.0112607  -0.0071396
           37          38          39          40          41          42
    1  -0.0212168   0.0082470  -0.0046574  -0.0018498  -0.0021538   0.0016908
    2   0.0186628   0.0041318   0.0000127   0.0020846  -0.0019468  -0.0008545
    3  -0.0179600  -0.0016440   0.0041421  -0.0019481  -0.0001015  -0.0016529
    4  -0.0008391  -0.0026649   0.0017279   0.0002447   0.0005314  -0.0013537
    5   0.0027455  -0.0019565  -0.0017240   0.0008787  -0.0005577   0.0009169
    6   0.0016770   0.0017759  -0.0001283  -0.0011338  -0.0003969  -0.0005943
    7   0.0002681  -0.0008805  -0.0010595  -0.0002349  -0.0002581  -0.0000430
    8  -0.0005735  -0.0005250   0.0004300   0.0002619   0.0004658   0.0001362
    9  -0.0013291  -0.0008758  -0.0005307  -0.0000380  -0.0001302  -0.0000209
   10  -0.0002030   0.0003430   0.0002880   0.0004978  -0.0000100   0.0003824
   11  -0.0004689  -0.0003657   0.0004408   0.0001219   0.0000415  -0.0002290
   12   0.0006347  -0.0004095  -0.0004211   0.0001112   0.0000543  -0.0001302
   13  -0.0003572  -0.0004391   0.0003711   0.0000398   0.0001257  -0.0001825
   14  -0.0002644  -0.0000638   0.0002909  -0.0000108   0.0000457  -0.0000797
   15  -0.0001100  -0.0002465   0.0001954  -0.0000074   0.0001171  -0.0000867
   16  -0.0002956  -0.0002783   0.0003986  -0.0001331   0.0001824  -0.0002008
   17   0.0001302   0.0000920  -0.0001600  -0.0000984   0.0001497   0.0001596
   18  -0.0001214   0.0004106   0.0006031   0.0001641  -0.0000358   0.0001204
   19   0.0000240  -0.0000282   0.0000092   0.0000047   0.0000087  -0.0000057
   20   0.0000002  -0.0000345  -0.0000315   0.0000028  -0.0000090   0.0000228
   21  -0.0000091  -0.0000140   0.0000239   0.0000032   0.0000306  -0.0000205
   22  -0.0001522  -0.0003795  -0.0001958   0.0003607  -0.0002898  -0.0001703
   23  -0.0006006   0.0004825   0.0006015  -0.0002447  -0.0002736  -0.0001171
   24   0.0005961  -0.0005243  -0.0007630  -0.0000834   0.0000628  -0.0000067
   25  -0.0003153  -0.0003262   0.0003116   0.0000411   0.0001594  -0.0000918
   26   0.0001693   0.0001881  -0.0002987   0.0000328  -0.0001045   0.0000854
   27   0.0002734   0.0003355  -0.0001195  -0.0000164  -0.0000998   0.0000597
   28  -0.0010076  -0.0016833   0.0028317   0.0004811   0.0012182  -0.0001824
   29  -0.0017534  -0.0003209  -0.0000004   0.0007440  -0.0001329  -0.0000553
   30  -0.0011784   0.0009814  -0.0013824  -0.0010419   0.0004154  -0.0000168
   31   0.0002568   0.0003253  -0.0001093  -0.0000936  -0.0000161   0.0001243
   32   0.0008104  -0.0000122  -0.0002076  -0.0000633  -0.0001155   0.0000782
   33  -0.0002873  -0.0002160   0.0005402   0.0001352   0.0000434  -0.0001283
   34  -0.1711543   0.0839326  -0.0805798   0.0053929  -0.0133842   0.0132710
   35   0.0402297  -0.1480218   0.0832764   0.0017518  -0.0186313   0.0218030
   36  -0.0366691   0.0824006  -0.1415230  -0.0018056   0.0219605  -0.0173070
   37   0.5910178  -0.0290666   0.0207480  -0.0656908  -0.0367024   0.0360621
   38  -0.0290666   0.3296619  -0.2044754  -0.0341318  -0.0818437   0.0574781
   39   0.0207480  -0.2044754   0.3161113   0.0339681   0.0580490  -0.0790380
   40  -0.0656908  -0.0341318   0.0339681   0.0886589   0.0533653  -0.0528192
   41  -0.0367024  -0.0818437   0.0580490   0.0533653   0.1074191  -0.0931501
   42   0.0360621   0.0574781  -0.0790380  -0.0528192  -0.0931501   0.1029864
   43  -0.2950861  -0.0306071   0.0322943  -0.0166250  -0.0067975   0.0071317
   44   0.0158115  -0.0800026   0.0167592  -0.0242507  -0.0086845   0.0119704
   45  -0.0115334   0.0179345  -0.0791812   0.0238613   0.0115907  -0.0086773
   46  -0.0216083   0.0238357  -0.0227520  -0.0062470   0.0019071  -0.0017880
   47   0.0066925  -0.0058991   0.0089317  -0.0025777   0.0012848  -0.0022554
   48  -0.0060823   0.0087815  -0.0048247   0.0025577  -0.0023596   0.0011711
   49  -0.0171760  -0.0192586   0.0190922  -0.0042042  -0.0005474   0.0006779
   50  -0.0570987   0.0184535  -0.0076639   0.0028065   0.0029514   0.0005224
   51   0.0557151  -0.0090140   0.0158505  -0.0025906   0.0006525   0.0032000
   52   0.0007399  -0.0011542   0.0011936  -0.0001069  -0.0000415   0.0000438
   53  -0.0005389   0.0007429   0.0046171  -0.0010315  -0.0002704   0.0004554
   54   0.0006437   0.0046266   0.0010593   0.0010043   0.0004454  -0.0002755
   55  -0.0615736   0.0229217  -0.0201876   0.0009255  -0.0001288  -0.0000393
   56   0.0219593  -0.0113017   0.0041607  -0.0000017   0.0001730  -0.0004000
   57  -0.0202308   0.0041629  -0.0097932  -0.0000145  -0.0004333   0.0000759
   58   0.0017528  -0.0006043   0.0005367  -0.0003586  -0.0006844   0.0006730
   59  -0.0006021   0.0000102  -0.0002775  -0.0007043  -0.0010318   0.0006059
   60   0.0005762  -0.0002679  -0.0000312   0.0006802   0.0006154  -0.0010382
   61   0.0633923  -0.0165382   0.0141245  -0.0012594   0.0043690  -0.0039985
   62   0.0224176  -0.0254453   0.0333280   0.0009780   0.0015849   0.0021904
   63  -0.0233936   0.0348138  -0.0230576  -0.0008791   0.0019682   0.0018380
   64  -0.0007772  -0.0015747   0.0016341   0.0001558  -0.0008519   0.0008177
   65  -0.0019709   0.0020209   0.0039415   0.0000867  -0.0005139   0.0007164
   66   0.0019842   0.0039790   0.0022633  -0.0001075   0.0007024  -0.0004581
           43          44          45          46          47          48
    1  -0.0002576   0.0018816  -0.0012318   0.0003432  -0.0005853   0.0004785
    2   0.0012603   0.0007758   0.0039422   0.0009124  -0.0001279   0.0002519
    3  -0.0010816   0.0051702   0.0016443  -0.0011062   0.0003393  -0.0002847
    4  -0.0002032   0.0004835   0.0005959  -0.0003485   0.0002601  -0.0001157
    5  -0.0003532  -0.0003145   0.0004565   0.0004532  -0.0000735   0.0002557
    6   0.0002817  -0.0004981  -0.0004569   0.0003545  -0.0002793   0.0002099
    7   0.0004755  -0.0001195   0.0001297   0.0000393   0.0000111  -0.0000090
    8   0.0000187   0.0000321  -0.0000704  -0.0001291   0.0000467  -0.0001199
    9   0.0003742   0.0002224  -0.0001270  -0.0001771   0.0000757  -0.0000899
   10  -0.0002821   0.0002575  -0.0000934   0.0002889  -0.0002022   0.0001144
   11  -0.0002566   0.0003683  -0.0000912   0.0000549  -0.0001162   0.0000704
   12  -0.0000828   0.0000756   0.0001678   0.0001971  -0.0000239   0.0000970
   13   0.0002912  -0.0000518   0.0002009  -0.0002108   0.0001449  -0.0001414
   14   0.0002046  -0.0001187   0.0000297  -0.0001468   0.0001069  -0.0000921
   15   0.0001066  -0.0000618   0.0000956  -0.0001331   0.0000857  -0.0000783
   16   0.0002196  -0.0000596  -0.0000313  -0.0002046   0.0001231  -0.0001142
   17   0.0000258   0.0000692   0.0001369   0.0000688  -0.0000048  -0.0000137
   18   0.0000040   0.0000184  -0.0001225  -0.0000230  -0.0000750  -0.0000223
   19   0.0000043   0.0000024   0.0000104   0.0000042  -0.0000017   0.0000002
   20   0.0000089   0.0000290   0.0000307  -0.0000010  -0.0000068   0.0000003
   21  -0.0000009  -0.0000094   0.0000093  -0.0000082   0.0000112  -0.0000137
   22  -0.0004425   0.0001609  -0.0001141   0.0002245  -0.0001070   0.0001707
   23   0.0002267  -0.0002333  -0.0001073  -0.0003732   0.0001502  -0.0001681
   24   0.0002664   0.0000518   0.0006552  -0.0000989   0.0001776  -0.0001198
   25   0.0002119  -0.0001510   0.0000464  -0.0001624   0.0001095  -0.0001151
   26  -0.0002035   0.0001346  -0.0000979   0.0001785  -0.0001007   0.0001189
   27  -0.0002190   0.0000736  -0.0001274   0.0001701  -0.0001178   0.0001165
   28   0.0001993  -0.0008878  -0.0005113  -0.0003630   0.0001728  -0.0002948
   29  -0.0000372   0.0003698   0.0002864  -0.0000458   0.0000425  -0.0001158
   30   0.0002722  -0.0003840  -0.0004610  -0.0001671   0.0000494   0.0000519
   31  -0.0001733  -0.0000108  -0.0000655   0.0000411  -0.0000421   0.0000333
   32   0.0001306  -0.0001616   0.0001710   0.0000209   0.0000027  -0.0000063
   33  -0.0000234  -0.0001308  -0.0000215  -0.0000948   0.0000851  -0.0000800
   34  -0.0302540   0.0157360  -0.0147072  -0.0032885   0.0001031   0.0000782
   35   0.0560049   0.0210517  -0.0159646  -0.0036679   0.0027661   0.0009848
   36  -0.0536757  -0.0148062   0.0216977   0.0036967   0.0008752   0.0027901
   37  -0.2950861   0.0158115  -0.0115334  -0.0216083   0.0066925  -0.0060823
   38  -0.0306071  -0.0800026   0.0179345   0.0238357  -0.0058991   0.0087815
   39   0.0322943   0.0167592  -0.0791812  -0.0227520   0.0089317  -0.0048247
   40  -0.0166250  -0.0242507   0.0238613  -0.0062470  -0.0025777   0.0025577
   41  -0.0067975  -0.0086845   0.0115907   0.0019071   0.0012848  -0.0023596
   42   0.0071317   0.0119704  -0.0086773  -0.0017880  -0.0022554   0.0011711
   43   0.5803068   0.0392141  -0.0450452  -0.0751417   0.0409115  -0.0390142
   44   0.0392141   0.3397956  -0.2137407   0.0381132  -0.0720445   0.0479656
   45  -0.0450452  -0.2137407   0.3267164  -0.0362835   0.0479188  -0.0680626
   46  -0.0751417   0.0381132  -0.0362835   0.1017312  -0.0621339   0.0590917
   47   0.0409115  -0.0720445   0.0479188  -0.0621339   0.0937548  -0.0801163
   48  -0.0390142   0.0479656  -0.0680626   0.0590917  -0.0801163   0.0870361
   49  -0.1666821  -0.0908052   0.0890887   0.0035340   0.0185983  -0.0180069
   50  -0.0428698  -0.1663910   0.1018792   0.0018237  -0.0195001   0.0236338
   51   0.0428642   0.1025008  -0.1611765  -0.0017500   0.0234819  -0.0176951
   52  -0.0095873   0.0013178  -0.0010858   0.0008977   0.0006231  -0.0006696
   53  -0.0200939   0.0020416   0.0012590  -0.0006863  -0.0011124  -0.0015426
   54   0.0194709   0.0008889   0.0018101   0.0006102  -0.0015886  -0.0012111
   55   0.0664442   0.0262139  -0.0261568   0.0002530  -0.0039952   0.0038636
   56  -0.0172334  -0.0282534   0.0365473  -0.0015143   0.0030681   0.0013258
   57   0.0156272   0.0358510  -0.0254562   0.0014825   0.0014175   0.0029933
   58  -0.0017438   0.0006647  -0.0005699   0.0001677   0.0000708  -0.0000634
   59   0.0033810   0.0028040   0.0011168   0.0001523  -0.0009539   0.0009878
   60  -0.0031519   0.0011463   0.0029310  -0.0001526   0.0009648  -0.0008692
   61  -0.0510683  -0.0227702   0.0227849  -0.0000733   0.0017627  -0.0016960
   62  -0.0223785  -0.0108921   0.0071822   0.0011504  -0.0011576   0.0003555
   63   0.0230655   0.0073651  -0.0113922  -0.0010304   0.0002292  -0.0009713
   64  -0.0006038  -0.0007477   0.0007135   0.0001233   0.0000612  -0.0000657
   65  -0.0005630  -0.0003717  -0.0004100   0.0000275  -0.0001256  -0.0001969
   66   0.0005290  -0.0004269  -0.0004613  -0.0000382  -0.0001867  -0.0001434
           49          50          51          52          53          54
    1   0.0006208   0.0003421  -0.0006017  -0.0000798   0.0000069   0.0000117
    2   0.0001454  -0.0010186   0.0002573  -0.0000346   0.0000230  -0.0000691
    3   0.0001212  -0.0004968  -0.0016458   0.0000135  -0.0000873   0.0000035
    4  -0.0002795  -0.0001264  -0.0001043   0.0000240  -0.0000009  -0.0000091
    5   0.0002893   0.0000479  -0.0004393   0.0000275  -0.0000349   0.0000143
    6   0.0003797   0.0002069   0.0006570   0.0000076   0.0000336   0.0000223
    7  -0.0001365   0.0000950   0.0001462   0.0000047  -0.0000024   0.0000033
    8  -0.0001801   0.0001473   0.0000391  -0.0000081  -0.0000094  -0.0000301
    9  -0.0001927  -0.0001621   0.0001101  -0.0000051  -0.0000222  -0.0000185
   10   0.0002202  -0.0000255   0.0000136   0.0000042  -0.0000095  -0.0000015
   11   0.0000585   0.0000680  -0.0000083  -0.0000029   0.0000304   0.0000094
   12  -0.0000338  -0.0001467  -0.0001307   0.0000108  -0.0000326   0.0000090
   13  -0.0002054  -0.0000691  -0.0000222   0.0000044   0.0000010  -0.0000080
   14  -0.0001247  -0.0000008   0.0000748   0.0000020  -0.0000074  -0.0000114
   15  -0.0001061   0.0000130  -0.0000226   0.0000003  -0.0000003  -0.0000129
   16  -0.0001252  -0.0000033   0.0000539  -0.0000008   0.0000116  -0.0000057
   17   0.0000037  -0.0001297  -0.0000446   0.0000050  -0.0000187   0.0000047
   18   0.0000570   0.0000499   0.0000507  -0.0000085   0.0000202  -0.0000064
   19  -0.0000011  -0.0000053  -0.0000083   0.0000012   0.0000004   0.0000004
   20  -0.0000112  -0.0000180  -0.0000180  -0.0000003  -0.0000003   0.0000005
   21  -0.0000055  -0.0000049  -0.0000070   0.0000004  -0.0000006  -0.0000025
   22   0.0001822   0.0000545  -0.0000942   0.0000040  -0.0000093   0.0000053
   23  -0.0000967   0.0001380   0.0000161  -0.0000117   0.0000277  -0.0000091
   24  -0.0001600  -0.0001956  -0.0001089   0.0000011   0.0000092   0.0000262
   25  -0.0001646  -0.0000123   0.0000376   0.0000054   0.0000087   0.0000014
   26   0.0001597  -0.0000121  -0.0000135  -0.0000013  -0.0000149  -0.0000044
   27   0.0001362   0.0000663  -0.0000121  -0.0000017  -0.0000104  -0.0000067
   28  -0.0006089   0.0000912   0.0001727   0.0000376  -0.0000088  -0.0000214
   29  -0.0003533  -0.0000611  -0.0002390   0.0000042  -0.0000074  -0.0000119
   30  -0.0001647   0.0000711   0.0003513  -0.0000051  -0.0000091  -0.0000189
   31   0.0000172   0.0000298  -0.0000170  -0.0000051   0.0000037   0.0000059
   32  -0.0000833  -0.0000159  -0.0000058   0.0000044   0.0000031   0.0000090
   33  -0.0000701   0.0000685  -0.0000901  -0.0000002   0.0000009  -0.0000152
   34  -0.0007243   0.0025260  -0.0025479   0.0006350  -0.0000646   0.0000365
   35   0.0032925  -0.0347696   0.0319919   0.0000436  -0.0011748  -0.0000786
   36  -0.0027710   0.0320450  -0.0323090  -0.0000859  -0.0001172  -0.0011963
   37  -0.0171760  -0.0570987   0.0557151   0.0007399  -0.0005389   0.0006437
   38  -0.0192586   0.0184535  -0.0090140  -0.0011542   0.0007429   0.0046266
   39   0.0190922  -0.0076639   0.0158505   0.0011936   0.0046171   0.0010593
   40  -0.0042042   0.0028065  -0.0025906  -0.0001069  -0.0010315   0.0010043
   41  -0.0005474   0.0029514   0.0006525  -0.0000415  -0.0002704   0.0004454
   42   0.0006779   0.0005224   0.0032000   0.0000438   0.0004554  -0.0002755
   43  -0.1666821  -0.0428698   0.0428642  -0.0095873  -0.0200939   0.0194709
   44  -0.0908052  -0.1663910   0.1025008   0.0013178   0.0020416   0.0008889
   45   0.0890887   0.1018792  -0.1611765  -0.0010858   0.0012590   0.0018101
   46   0.0035340   0.0018237  -0.0017500   0.0008977  -0.0006863   0.0006102
   47   0.0185983  -0.0195001   0.0234819   0.0006231  -0.0011124  -0.0015886
   48  -0.0180069   0.0236338  -0.0176951  -0.0006696  -0.0015426  -0.0012111
   49   0.7562269  -0.0069130  -0.0032820  -0.3462655  -0.0074923   0.0118717
   50  -0.0069130   0.4002943  -0.2648110  -0.0078293  -0.0446230   0.0103100
   51  -0.0032820  -0.2648110   0.3811446   0.0121984   0.0102193  -0.0441574
   52  -0.3462655  -0.0078293   0.0121984   0.3646989   0.0080490  -0.0127959
   53  -0.0074923  -0.0446230   0.0102193   0.0080490   0.0409947  -0.0170847
   54   0.0118717   0.0103100  -0.0441574  -0.0127959  -0.0170847   0.0400449
   55  -0.1942695   0.0540685  -0.0502442  -0.0120382   0.0190056  -0.0180395
   56   0.1005320  -0.1621053   0.0927095  -0.0023721   0.0036636  -0.0005174
   57  -0.0946818   0.0934174  -0.1528662   0.0025217  -0.0008071   0.0038817
   58   0.0061866   0.0034912  -0.0033300   0.0011278   0.0002371  -0.0003199
   59  -0.0147953  -0.0190528   0.0231908  -0.0005207  -0.0007842  -0.0018294
   60   0.0142276   0.0228557  -0.0174791   0.0004092  -0.0018341  -0.0009313
   61  -0.0307875   0.0507141  -0.0478500   0.0003454   0.0016847  -0.0015929
   62   0.0182698   0.0224207  -0.0126318   0.0020096   0.0002490   0.0049502
   63  -0.0170557  -0.0138181   0.0230944  -0.0018677   0.0049885   0.0006986
   64  -0.0053595  -0.0010975   0.0012544  -0.0004461   0.0009299  -0.0008715
   65  -0.0006751   0.0031735   0.0020947  -0.0001095   0.0002818  -0.0000239
   66   0.0008795   0.0021578   0.0032445   0.0001251  -0.0000551   0.0002970
           55          56          57          58          59          60
    1   0.0011876  -0.0014310   0.0021162   0.0002918   0.0004316  -0.0005355
    2  -0.0016805   0.0009768   0.0046088  -0.0009559  -0.0003523   0.0004747
    3   0.0015017   0.0051784   0.0024712   0.0006803   0.0001926  -0.0002661
    4  -0.0001599   0.0005989   0.0005934  -0.0003186  -0.0001592   0.0002717
    5   0.0003559   0.0005215   0.0005614   0.0003452   0.0001833  -0.0003542
    6  -0.0001901  -0.0006798  -0.0008171   0.0003060   0.0003011  -0.0001041
    7   0.0003553   0.0002469  -0.0000830   0.0000406  -0.0000346  -0.0000139
    8   0.0002734  -0.0002748  -0.0000639  -0.0001641  -0.0001039   0.0001036
    9  -0.0001744   0.0001209  -0.0000102  -0.0000892  -0.0000824   0.0000569
   10  -0.0004387  -0.0002283   0.0002613   0.0002146   0.0001998  -0.0002220
   11  -0.0001570  -0.0002445  -0.0000642   0.0001498   0.0001405  -0.0000689
   12  -0.0001164   0.0001484   0.0006814   0.0000432   0.0000830  -0.0001331
   13   0.0002275   0.0003714  -0.0001071  -0.0001662  -0.0001759   0.0001737
   14   0.0001096   0.0001472  -0.0001803  -0.0001134  -0.0001003   0.0001207
   15   0.0001652   0.0001535  -0.0001173  -0.0001113  -0.0001100   0.0001125
   16   0.0001823   0.0000970  -0.0001573  -0.0001658  -0.0001564   0.0001367
   17  -0.0000564   0.0001515   0.0001951   0.0000150  -0.0000179  -0.0000693
   18  -0.0000891  -0.0000329  -0.0001331   0.0000370   0.0000179  -0.0000057
   19   0.0000040   0.0000116   0.0000006   0.0000054   0.0000014  -0.0000017
   20   0.0000094   0.0000259  -0.0000114  -0.0000088  -0.0000144   0.0000107
   21   0.0000056   0.0000096   0.0000262   0.0000013   0.0000043  -0.0000067
   22  -0.0003049  -0.0003523   0.0002825   0.0001702   0.0002093  -0.0001474
   23   0.0003743   0.0003891  -0.0002385  -0.0001625  -0.0001682   0.0002330
   24   0.0002737   0.0002316  -0.0000817  -0.0002557  -0.0002577   0.0001695
   25   0.0001690   0.0001508  -0.0002588  -0.0001292  -0.0001477   0.0001351
   26  -0.0002150  -0.0001710   0.0002607   0.0001536   0.0001645  -0.0001595
   27  -0.0001441  -0.0002242   0.0001739   0.0001346   0.0001546  -0.0001253
   28   0.0002224  -0.0002762  -0.0011101  -0.0002717  -0.0002949   0.0002239
   29   0.0001947   0.0001730  -0.0000910  -0.0000541  -0.0000385   0.0000264
   30  -0.0002725  -0.0001198  -0.0001685  -0.0000777  -0.0000663   0.0001098
   31  -0.0001085  -0.0001247   0.0000373   0.0000327   0.0000482  -0.0000404
   32   0.0000938  -0.0000205  -0.0001757  -0.0000751  -0.0000907   0.0000968
   33   0.0003035   0.0002395  -0.0000360   0.0000120   0.0000006  -0.0000051
   34  -0.0225478  -0.0213634   0.0208299  -0.0033571  -0.0003620   0.0005279
   35  -0.0619954   0.0175849  -0.0089941   0.0033409   0.0032587   0.0007748
   36   0.0597434  -0.0100607   0.0151296  -0.0029833   0.0009116   0.0032686
   37  -0.0615736   0.0219593  -0.0202308   0.0017528  -0.0006021   0.0005762
   38   0.0229217  -0.0113017   0.0041629  -0.0006043   0.0000102  -0.0002679
   39  -0.0201876   0.0041607  -0.0097932   0.0005367  -0.0002775  -0.0000312
   40   0.0009255  -0.0000017  -0.0000145  -0.0003586  -0.0007043   0.0006802
   41  -0.0001288   0.0001730  -0.0004333  -0.0006844  -0.0010318   0.0006154
   42  -0.0000393  -0.0004000   0.0000759   0.0006730   0.0006059  -0.0010382
   43   0.0664442  -0.0172334   0.0156272  -0.0017438   0.0033810  -0.0031519
   44   0.0262139  -0.0282534   0.0358510   0.0006647   0.0028040   0.0011463
   45  -0.0261568   0.0365473  -0.0254562  -0.0005699   0.0011168   0.0029310
   46   0.0002530  -0.0015143   0.0014825   0.0001677   0.0001523  -0.0001526
   47  -0.0039952   0.0030681   0.0014175   0.0000708  -0.0009539   0.0009648
   48   0.0038636   0.0013258   0.0029933  -0.0000634   0.0009878  -0.0008692
   49  -0.1942695   0.1005320  -0.0946818   0.0061866  -0.0147953   0.0142276
   50   0.0540685  -0.1621053   0.0934174   0.0034912  -0.0190528   0.0228557
   51  -0.0502442   0.0927095  -0.1528662  -0.0033300   0.0231908  -0.0174791
   52  -0.0120382  -0.0023721   0.0025217   0.0011278  -0.0005207   0.0004092
   53   0.0190056   0.0036636  -0.0008071   0.0002371  -0.0007842  -0.0018341
   54  -0.0180395  -0.0005174   0.0038817  -0.0003199  -0.0018294  -0.0009313
   55   0.6245614  -0.0481064   0.0379776  -0.0644699  -0.0336743   0.0331027
   56  -0.0481064   0.3404101  -0.2076543  -0.0335482  -0.0798272   0.0551444
   57   0.0379776  -0.2076543   0.3238928   0.0329677   0.0550609  -0.0767895
   58  -0.0644699  -0.0335482   0.0329677   0.0765572   0.0554056  -0.0544368
   59  -0.0336743  -0.0798272   0.0550609   0.0554056   0.1032745  -0.0893126
   60   0.0331027   0.0551444  -0.0767895  -0.0544368  -0.0893126   0.0984642
   61  -0.3263879  -0.0168433   0.0205690  -0.0167114  -0.0084585   0.0085489
   62   0.0289752  -0.0881907   0.0235835  -0.0270008  -0.0067199   0.0112517
   63  -0.0240963   0.0245536  -0.0864773   0.0263974   0.0110745  -0.0066075
   64  -0.0122345   0.0194383  -0.0186302   0.0011451   0.0002564  -0.0003111
   65  -0.0025923   0.0030954  -0.0003995  -0.0005027  -0.0005794  -0.0017526
   66   0.0028136  -0.0008339   0.0034216   0.0004479  -0.0017667  -0.0007201
           61          62          63          64          65          66
    1  -0.0232782  -0.0058326   0.0066444   0.0008333   0.0009945  -0.0012586
    2  -0.0212376   0.0043672   0.0015005  -0.0005928  -0.0014888  -0.0022320
    3   0.0202271   0.0010439   0.0026742   0.0005545  -0.0024432  -0.0016576
    4  -0.0009859   0.0017198  -0.0012346   0.0002350  -0.0008368  -0.0002620
    5   0.0017884  -0.0003832  -0.0009826  -0.0003271   0.0000094   0.0002392
    6   0.0027803  -0.0000511  -0.0013199  -0.0001042   0.0002385   0.0005235
    7   0.0004697  -0.0007438  -0.0009690  -0.0000883   0.0000855   0.0001341
    8  -0.0012088  -0.0001099  -0.0003750   0.0000210  -0.0001005  -0.0000432
    9  -0.0001561   0.0000650  -0.0000109   0.0001218  -0.0000833  -0.0001276
   10   0.0001779   0.0000447   0.0002758  -0.0001732  -0.0001276  -0.0000204
   11   0.0008593   0.0003491   0.0003610   0.0000065  -0.0001654   0.0001301
   12  -0.0005410  -0.0002947  -0.0004634  -0.0000617  -0.0001621  -0.0000181
   13  -0.0003685   0.0000470  -0.0001698   0.0000415  -0.0000240  -0.0000942
   14  -0.0001772   0.0000487  -0.0000515   0.0000423  -0.0000010  -0.0000859
   15  -0.0002866   0.0001157   0.0000489   0.0000317   0.0000043  -0.0000758
   16  -0.0005877   0.0003580  -0.0001694   0.0000195   0.0000796  -0.0000730
   17  -0.0000899  -0.0000450  -0.0000507  -0.0000286  -0.0000155  -0.0000690
   18   0.0001689   0.0002360   0.0003414  -0.0000159   0.0000035  -0.0000869
   19   0.0000369  -0.0000044  -0.0000052  -0.0000050  -0.0000045  -0.0000003
   20   0.0000096  -0.0000064   0.0000103  -0.0000037   0.0000027  -0.0000013
   21  -0.0000237   0.0000127  -0.0000198   0.0000061  -0.0000093  -0.0000150
   22   0.0002156  -0.0002102  -0.0002645  -0.0001066  -0.0000821   0.0002966
   23   0.0002452   0.0001668   0.0001048   0.0001254  -0.0000246  -0.0002397
   24  -0.0010893   0.0001118  -0.0001579   0.0000395   0.0001729  -0.0000399
   25  -0.0002659   0.0000561  -0.0000783   0.0000322   0.0000731   0.0000104
   26   0.0002976  -0.0000375   0.0000750  -0.0000489  -0.0000913   0.0000015
   27   0.0002161  -0.0000317   0.0001069  -0.0000403  -0.0000945  -0.0000032
   28  -0.0005650   0.0017505  -0.0008583   0.0001705   0.0002021   0.0005419
   29  -0.0017489  -0.0019649   0.0003548   0.0000374   0.0003607  -0.0000566
   30  -0.0008215  -0.0003059   0.0007654   0.0000755   0.0000402   0.0000331
   31   0.0001859  -0.0000273   0.0000890   0.0000060   0.0000182   0.0000450
   32  -0.0001918   0.0003686  -0.0000394  -0.0000193   0.0000081   0.0000452
   33   0.0005296   0.0000491   0.0000375   0.0000439  -0.0000413  -0.0001741
   34  -0.1575726  -0.0793102   0.0784735   0.0101847   0.0107251  -0.0101381
   35  -0.0309002  -0.1726664   0.1082457  -0.0101135  -0.0080272   0.0112607
   36   0.0318899   0.1090525  -0.1652693   0.0097102   0.0110456  -0.0071396
   37   0.0633923   0.0224176  -0.0233936  -0.0007772  -0.0019709   0.0019842
   38  -0.0165382  -0.0254453   0.0348138  -0.0015747   0.0020209   0.0039790
   39   0.0141245   0.0333280  -0.0230576   0.0016341   0.0039415   0.0022633
   40  -0.0012594   0.0009780  -0.0008791   0.0001558   0.0000867  -0.0001075
   41   0.0043690   0.0015849   0.0019682  -0.0008519  -0.0005139   0.0007024
   42  -0.0039985   0.0021904   0.0018380   0.0008177   0.0007164  -0.0004581
   43  -0.0510683  -0.0223785   0.0230655  -0.0006038  -0.0005630   0.0005290
   44  -0.0227702  -0.0108921   0.0073651  -0.0007477  -0.0003717  -0.0004269
   45   0.0227849   0.0071822  -0.0113922   0.0007135  -0.0004100  -0.0004613
   46  -0.0000733   0.0011504  -0.0010304   0.0001233   0.0000275  -0.0000382
   47   0.0017627  -0.0011576   0.0002292   0.0000612  -0.0001256  -0.0001867
   48  -0.0016960   0.0003555  -0.0009713  -0.0000657  -0.0001969  -0.0001434
   49  -0.0307875   0.0182698  -0.0170557  -0.0053595  -0.0006751   0.0008795
   50   0.0507141   0.0224207  -0.0138181  -0.0010975   0.0031735   0.0021578
   51  -0.0478500  -0.0126318   0.0230944   0.0012544   0.0020947   0.0032445
   52   0.0003454   0.0020096  -0.0018677  -0.0004461  -0.0001095   0.0001251
   53   0.0016847   0.0002490   0.0049885   0.0009299   0.0002818  -0.0000551
   54  -0.0015929   0.0049502   0.0006986  -0.0008715  -0.0000239   0.0002970
   55  -0.3263879   0.0289752  -0.0240963  -0.0122345  -0.0025923   0.0028136
   56  -0.0168433  -0.0881907   0.0245536   0.0194383   0.0030954  -0.0008339
   57   0.0205690   0.0235835  -0.0864773  -0.0186302  -0.0003995   0.0034216
   58  -0.0167114  -0.0270008   0.0263974   0.0011451  -0.0005027   0.0004479
   59  -0.0084585  -0.0067199   0.0110745   0.0002564  -0.0005794  -0.0017667
   60   0.0085489   0.0112517  -0.0066075  -0.0003111  -0.0017526  -0.0007201
   61   0.6857947  -0.0375731   0.0278377  -0.1407058   0.0960090  -0.0916218
   62  -0.0375731   0.4291431  -0.2918266   0.0953003  -0.1510685   0.1116158
   63   0.0278377  -0.2918266   0.4071346  -0.0907090   0.1114941  -0.1409918
   64  -0.1407058   0.0953003  -0.0907090   0.1475531  -0.1008128   0.0958067
   65   0.0960090  -0.1510685   0.1114941  -0.1008128   0.1536209  -0.1241351
   66  -0.0916218   0.1116158  -0.1409918   0.0958067  -0.1241351   0.1423295
 **********************************************************************
 **                                                                  **
 **                       VIBRATIONAL ANALYSIS                       **
 **                       --------------------                       **
 **                                                                  **
 **        VIBRATIONAL FREQUENCIES (CM**-1) AND NORMAL MODES         **
 **     FORCE CONSTANTS (mDYN/ANGSTROM) AND REDUCED MASSES (AMU)     **
 **                  INFRARED INTENSITIES (KM/MOL)                   **
 **                                                                  **
 **********************************************************************


 Mode:                 1                      2                      3
 Frequency:        15.66                  42.16                  43.76
 Force Cnst:      0.0036                 0.0198                 0.0220
 Red. Mass:      24.9650                18.9062                19.4854
 IR Active:          YES                    YES                    YES
 IR Intens:        0.009                  0.007                  0.001
 Raman Active:       YES                    YES                    YES
               X      Y      Z        X      Y      Z        X      Y      Z
 C          0.000  0.025 -0.006    0.017 -0.055 -0.194   -0.006 -0.198  0.087
 C          0.001 -0.066  0.094   -0.062 -0.049 -0.120   -0.050 -0.118  0.042
 Cl         0.001 -0.164  0.200   -0.172 -0.049 -0.199   -0.106 -0.223  0.115
 C          0.002 -0.064  0.095   -0.055 -0.046  0.031   -0.051  0.067 -0.078
 Cl         0.003 -0.194  0.239   -0.166 -0.078  0.184   -0.115  0.270 -0.238
 C         -0.000  0.041 -0.018    0.035 -0.033  0.084   -0.006  0.132 -0.114
 H         -0.000  0.044 -0.020    0.041 -0.036  0.200   -0.007  0.277 -0.215
 C         -0.002  0.140 -0.128    0.114 -0.022 -0.010    0.039  0.015 -0.030
 Cl        -0.004  0.283 -0.281    0.241 -0.007  0.066    0.103  0.111 -0.087
 C         -0.002  0.129 -0.119    0.105 -0.037 -0.147    0.038 -0.145  0.064
 H         -0.002  0.202 -0.200    0.171 -0.044 -0.205    0.074 -0.202  0.092
 C         -0.000  0.026  0.003    0.017 -0.083 -0.203   -0.006 -0.189  0.058
 C         -0.001 -0.067 -0.092   -0.019 -0.039 -0.122    0.078 -0.124  0.045
 Cl        -0.002 -0.166 -0.195   -0.071 -0.104 -0.226    0.192 -0.208  0.041
 C         -0.002 -0.065 -0.091   -0.014  0.075  0.066    0.076  0.023  0.041
 Cl        -0.003 -0.205 -0.236   -0.065  0.235  0.285    0.197  0.163  0.068
 C          0.001  0.043  0.020    0.028  0.106  0.129   -0.016  0.082  0.033
 H          0.001  0.045  0.024    0.032  0.200  0.278   -0.019  0.195  0.037
 C          0.003  0.144  0.125    0.064  0.025  0.009   -0.101 -0.001  0.029
 Cl         0.005  0.289  0.275    0.124  0.077  0.105   -0.232  0.086  0.025
 C          0.002  0.132  0.114    0.059 -0.062 -0.151   -0.095 -0.135  0.046
 H          0.003  0.207  0.192    0.090 -0.091 -0.210   -0.166 -0.183  0.061
 TransDip  -0.000  0.003 -0.000    0.003  0.000  0.000   -0.001  0.000 -0.000

 Mode:                 4                      5                      6
 Frequency:        79.13                  82.53                 141.35
 Force Cnst:      0.0934                 0.1058                 0.3334
 Red. Mass:      25.3217                26.3754                28.3171
 IR Active:          YES                    YES                    YES
 IR Intens:        0.068                  0.034                  0.025
 Raman Active:       YES                    YES                    YES
               X      Y      Z        X      Y      Z        X      Y      Z
 C          0.011 -0.009 -0.194    0.001  0.175  0.004   -0.040  0.047 -0.008
 C         -0.025 -0.089 -0.074    0.042  0.059  0.097   -0.101  0.041  0.002
 Cl        -0.086 -0.384  0.195    0.116 -0.203  0.439   -0.269 -0.040 -0.024
 C         -0.025 -0.004 -0.088    0.041  0.079  0.002   -0.114  0.042 -0.003
 Cl        -0.092  0.095 -0.132    0.105  0.114 -0.100   -0.262  0.078  0.097
 C          0.019  0.003 -0.061   -0.001  0.067 -0.015   -0.116  0.031 -0.029
 H          0.022  0.014 -0.017   -0.003  0.033 -0.032   -0.115  0.026 -0.026
 C          0.061 -0.036 -0.061   -0.039  0.068  0.023   -0.137  0.023 -0.026
 Cl         0.146 -0.200  0.172   -0.108 -0.133  0.192   -0.442 -0.126 -0.074
 C          0.052  0.014 -0.192   -0.035  0.181 -0.027   -0.115  0.047 -0.010
 H          0.083  0.030 -0.241   -0.065  0.225 -0.047   -0.148  0.061  0.009
 C          0.011  0.000 -0.192   -0.001  0.175 -0.012    0.041  0.051  0.005
 C         -0.025  0.087 -0.072   -0.042  0.058 -0.101    0.101  0.045 -0.004
 Cl        -0.084  0.395  0.196   -0.115 -0.205 -0.427    0.263 -0.035  0.021
 C         -0.025  0.002 -0.085   -0.042  0.077 -0.009    0.115  0.046  0.003
 Cl        -0.090 -0.100 -0.131   -0.109  0.115  0.093    0.261  0.075 -0.097
 C          0.018 -0.004 -0.059    0.001  0.064  0.009    0.118  0.035  0.030
 H          0.020 -0.014 -0.016    0.002  0.030  0.026    0.117  0.027  0.027
 C          0.058  0.033 -0.059    0.040  0.067 -0.027    0.140  0.027  0.026
 Cl         0.138  0.203  0.170    0.111 -0.132 -0.184    0.446 -0.125  0.078
 C          0.051 -0.024 -0.190    0.036  0.181  0.020    0.118  0.052  0.010
 H          0.082 -0.043 -0.240    0.066  0.228  0.040    0.151  0.066 -0.010
 TransDip   0.002 -0.000 -0.008   -0.000  0.006 -0.000    0.000  0.005  0.000

 Mode:                 7                      8                      9
 Frequency:       158.94                 160.16                 196.84
 Force Cnst:      0.1485                 0.1496                 0.5209
 Red. Mass:       9.9790                 9.8965                22.8186
 IR Active:          YES                    YES                    YES
 IR Intens:        0.120                  0.153                  0.283
 Raman Active:       YES                    YES                    YES
               X      Y      Z        X      Y      Z        X      Y      Z
 C         -0.001 -0.014 -0.055    0.001 -0.066  0.046   -0.106 -0.009  0.054
 C         -0.004  0.006 -0.082    0.001 -0.130  0.113   -0.115  0.035  0.038
 Cl        -0.040 -0.054 -0.051   -0.021 -0.023 -0.020   -0.209  0.014  0.018
 C         -0.008  0.050 -0.103    0.002 -0.220  0.221   -0.111  0.026 -0.020
 Cl        -0.034 -0.056  0.031   -0.018  0.113 -0.134    0.284 -0.224 -0.180
 C         -0.005  0.095 -0.145    0.007 -0.344  0.358   -0.176  0.046 -0.052
 H         -0.005  0.113 -0.157    0.008 -0.390  0.410   -0.180  0.067 -0.099
 C          0.007  0.042 -0.098    0.007 -0.208  0.206   -0.136  0.002  0.006
 Cl         0.095 -0.039  0.044    0.026  0.109 -0.123    0.203  0.144  0.131
 C         -0.000 -0.008 -0.069    0.001 -0.097  0.076   -0.139 -0.057  0.057
 H          0.007 -0.049 -0.030    0.000  0.017 -0.050   -0.163 -0.086  0.112
 C          0.002  0.045  0.069    0.000  0.052 -0.015   -0.106  0.016  0.056
 C          0.003  0.110  0.138   -0.002  0.076  0.005   -0.115 -0.032  0.038
 Cl         0.007 -0.017  0.014   -0.043  0.055 -0.053   -0.203 -0.014  0.017
 C          0.006  0.212  0.236   -0.006  0.100  0.054   -0.110 -0.027 -0.021
 Cl         0.008 -0.127 -0.117   -0.039 -0.027 -0.056    0.281  0.215 -0.180
 C          0.007  0.339  0.363   -0.000  0.141  0.104   -0.173 -0.050 -0.054
 H          0.007  0.386  0.410    0.000  0.155  0.126   -0.176 -0.078 -0.105
 C          0.000  0.195  0.217    0.009  0.097  0.048   -0.133 -0.000  0.007
 Cl        -0.039 -0.112 -0.123    0.087 -0.038 -0.043    0.198 -0.140  0.134
 C          0.001  0.073  0.100    0.001  0.067 -0.007   -0.136  0.065  0.062
 H         -0.003 -0.046 -0.021    0.006  0.027 -0.054   -0.159  0.100  0.119
 TransDip   0.001  0.010  0.005    0.001 -0.005  0.012   -0.015 -0.000 -0.008

 Mode:                10                     11                     12
 Frequency:       204.90                 219.70                 226.37
 Force Cnst:      0.6691                 0.6356                 0.1529
 Red. Mass:      27.0494                22.3504                 5.0658
 IR Active:          YES                    YES                    YES
 IR Intens:        0.053                  0.370                  0.054
 Raman Active:       YES                    YES                    YES
               X      Y      Z        X      Y      Z        X      Y      Z
 C          0.006 -0.077  0.005   -0.153 -0.033 -0.016    0.003 -0.058  0.080
 C          0.055 -0.065 -0.058   -0.116 -0.048 -0.037   -0.009  0.033  0.012
 Cl         0.428  0.058  0.049    0.324  0.119  0.103   -0.004  0.019  0.043
 C          0.043 -0.034 -0.068   -0.142 -0.078 -0.091   -0.003  0.076 -0.034
 Cl        -0.348  0.129  0.152   -0.246 -0.086 -0.064    0.061 -0.024  0.028
 C          0.103  0.007 -0.066   -0.150 -0.036 -0.088    0.003  0.117 -0.079
 H          0.103  0.052 -0.099   -0.153 -0.020 -0.118    0.001  0.234 -0.194
 C          0.074 -0.044 -0.011   -0.140 -0.060 -0.048    0.014 -0.045  0.097
 Cl        -0.006 -0.073 -0.074    0.217  0.077  0.062   -0.050  0.031 -0.016
 C          0.066 -0.096  0.050   -0.153 -0.083 -0.016    0.024 -0.195  0.255
 H          0.093 -0.153  0.086   -0.174 -0.090  0.010    0.036 -0.322  0.386
 C         -0.014 -0.080 -0.007   -0.152  0.036 -0.015   -0.004 -0.058 -0.078
 C         -0.063 -0.063  0.061   -0.112  0.047 -0.040    0.008  0.034 -0.014
 Cl        -0.423  0.051 -0.049    0.332 -0.118  0.111    0.004  0.019 -0.044
 C         -0.051 -0.026  0.072   -0.138  0.074 -0.095    0.002  0.077  0.030
 Cl         0.352  0.128 -0.160   -0.247  0.082 -0.065   -0.063 -0.022 -0.029
 C         -0.112  0.016  0.072   -0.144  0.033 -0.090   -0.006  0.119  0.072
 H         -0.112  0.066  0.109   -0.146  0.013 -0.124   -0.005  0.235  0.181
 C         -0.081 -0.045  0.010   -0.136  0.062 -0.046   -0.015 -0.044 -0.095
 Cl         0.014 -0.077  0.082    0.215 -0.077  0.063    0.053  0.030  0.016
 C         -0.073 -0.106 -0.059   -0.149  0.091 -0.010   -0.024 -0.194 -0.245
 H         -0.100 -0.171 -0.101   -0.169  0.105  0.020   -0.036 -0.324 -0.371
 TransDip  -0.000  0.007 -0.000   -0.019 -0.000  0.002    0.000 -0.007  0.000

 Mode:                13                     14                     15
 Frequency:       227.70                 276.26                 323.13
 Force Cnst:      0.1563                 0.6722                 0.5567
 Red. Mass:       5.1175                14.9485                 9.0501
 IR Active:          YES                    YES                    YES
 IR Intens:        0.276                  0.002                  0.334
 Raman Active:       YES                    YES                    YES
               X      Y      Z        X      Y      Z        X      Y      Z
 C          0.022 -0.079  0.070    0.058 -0.031 -0.010   -0.008  0.137 -0.120
 C          0.031 -0.024 -0.023    0.160 -0.074 -0.015    0.048  0.220 -0.300
 Cl        -0.026 -0.067 -0.037   -0.003 -0.146 -0.150    0.017 -0.126 -0.032
 C          0.024  0.027 -0.068    0.203  0.038  0.059    0.041  0.111 -0.152
 Cl        -0.045 -0.011  0.040    0.168  0.164  0.141   -0.017 -0.001  0.027
 C          0.018  0.071 -0.123    0.242  0.059  0.033   -0.004 -0.136  0.098
 H          0.015  0.175 -0.248    0.244  0.049  0.024   -0.005 -0.319  0.199
 C          0.012 -0.084  0.047    0.187  0.086  0.019   -0.059 -0.110  0.122
 Cl         0.032 -0.004 -0.043   -0.081 -0.070 -0.047    0.006  0.073  0.009
 C          0.009 -0.225  0.210    0.170  0.063 -0.017   -0.065 -0.042  0.040
 H          0.005 -0.346  0.348    0.266  0.040 -0.088   -0.077 -0.100  0.116
 C          0.023  0.080  0.069   -0.059 -0.031  0.010    0.007  0.149  0.127
 C          0.031  0.022 -0.023   -0.161 -0.075  0.013   -0.044  0.249  0.309
 Cl        -0.031  0.067 -0.038    0.003 -0.142  0.156   -0.014 -0.121  0.025
 C          0.025 -0.032 -0.066   -0.203  0.036 -0.063   -0.037  0.125  0.157
 Cl        -0.041  0.013  0.038   -0.167  0.161 -0.148    0.016 -0.004 -0.025
 C          0.019 -0.077 -0.121   -0.242  0.060 -0.035    0.005 -0.145 -0.106
 H          0.017 -0.186 -0.244   -0.244  0.049 -0.027    0.006 -0.335 -0.217
 C          0.013  0.085  0.047   -0.187  0.089 -0.018    0.054 -0.123 -0.129
 Cl         0.029  0.002 -0.044    0.081 -0.072  0.049   -0.005  0.071 -0.004
 C          0.009  0.234  0.209   -0.171  0.069  0.020    0.059 -0.048 -0.044
 H          0.005  0.363  0.348   -0.268  0.052  0.093    0.070 -0.114 -0.124
 TransDip   0.013  0.000  0.011   -0.000  0.001  0.000   -0.000 -0.018 -0.001

 Mode:                16                     17                     18
 Frequency:       327.39                 332.39                 338.28
 Force Cnst:      0.7160                 0.9997                 1.5279
 Red. Mass:      11.3376                15.3578                22.6624
 IR Active:          YES                    YES                    YES
 IR Intens:        0.423                  0.049                  0.012
 Raman Active:       YES                    YES                    YES
               X      Y      Z        X      Y      Z        X      Y      Z
 C          0.020  0.125 -0.136    0.058 -0.055  0.168    0.040  0.107 -0.015
 C         -0.070  0.306 -0.216   -0.008 -0.140  0.319   -0.018  0.233 -0.049
 Cl        -0.056  0.090  0.170   -0.125  0.164  0.079   -0.153  0.148  0.178
 C         -0.062  0.143 -0.131   -0.015 -0.128  0.124    0.006  0.087 -0.061
 Cl        -0.001 -0.037 -0.003   -0.045  0.007 -0.019    0.025  0.047  0.057
 C          0.004 -0.090  0.125   -0.013  0.053 -0.135    0.055 -0.082  0.041
 H          0.013 -0.141  0.322   -0.010  0.222 -0.214    0.067 -0.077  0.214
 C          0.085 -0.149  0.104    0.053  0.010 -0.191    0.154 -0.150 -0.051
 Cl         0.033 -0.067 -0.125    0.132 -0.201 -0.136    0.178 -0.275 -0.280
 C          0.083 -0.050  0.072    0.040  0.051 -0.030    0.117  0.027  0.017
 H          0.070 -0.127  0.169   -0.052  0.154 -0.056    0.045  0.042  0.067
 C          0.020 -0.114 -0.122    0.058  0.052  0.164   -0.038  0.114  0.023
 C         -0.073 -0.286 -0.181   -0.010  0.136  0.307    0.021  0.249  0.061
 Cl        -0.056 -0.093  0.171   -0.131 -0.163  0.087    0.153  0.139 -0.182
 C         -0.064 -0.134 -0.112   -0.015  0.127  0.115   -0.004  0.098  0.068
 Cl         0.002  0.035 -0.007   -0.046 -0.007 -0.018   -0.026  0.045 -0.059
 C          0.004  0.079  0.115   -0.013 -0.052 -0.133   -0.055 -0.087 -0.049
 H          0.011  0.118  0.299   -0.009 -0.218 -0.203   -0.065 -0.095 -0.232
 C          0.088  0.139  0.093    0.056 -0.009 -0.191   -0.155 -0.152  0.044
 Cl         0.031  0.067 -0.123    0.139  0.202 -0.146   -0.177 -0.262  0.283
 C          0.087  0.048  0.068    0.040 -0.051 -0.027   -0.118  0.026 -0.019
 H          0.077  0.123  0.156   -0.057 -0.155 -0.049   -0.048  0.035 -0.070
 TransDip  -0.002 -0.000  0.021   -0.005 -0.000 -0.005    0.000  0.003 -0.000

 Mode:                19                     20                     21
 Frequency:       408.86                 418.33                 480.80
 Force Cnst:      1.1274                 0.8440                 0.8494
 Red. Mass:      11.4465                 8.1861                 6.2360
 IR Active:          YES                    YES                    YES
 IR Intens:        7.267                  0.102                  3.599
 Raman Active:       YES                    YES                    YES
               X      Y      Z        X      Y      Z        X      Y      Z
 C          0.072  0.017 -0.001    0.020 -0.022  0.009    0.072  0.010  0.245
 C          0.006 -0.037  0.062   -0.018  0.047 -0.053    0.145  0.111 -0.013
 Cl        -0.027  0.023  0.012   -0.016  0.010  0.018   -0.041 -0.023 -0.012
 C         -0.019 -0.080  0.008   -0.024  0.018 -0.067    0.130  0.061 -0.170
 Cl        -0.134 -0.171 -0.161   -0.085 -0.137 -0.117   -0.070 -0.033 -0.012
 C          0.187  0.086  0.018    0.209  0.045  0.097    0.043 -0.154 -0.009
 H          0.192  0.255  0.051    0.219  0.104  0.280    0.042 -0.412  0.102
 C          0.207  0.090  0.077    0.237  0.096  0.078   -0.072  0.002 -0.058
 Cl        -0.085  0.059  0.059   -0.065  0.022  0.020    0.028  0.015  0.016
 C          0.216  0.057  0.092    0.229  0.104  0.037   -0.065  0.133  0.019
 H          0.311  0.002  0.063    0.359  0.061 -0.041   -0.189  0.253  0.010
 C          0.074 -0.015  0.001   -0.017 -0.023 -0.011    0.072 -0.008  0.246
 C          0.004  0.037  0.059    0.017  0.051  0.055    0.149 -0.111 -0.005
 Cl        -0.029 -0.024  0.014    0.015  0.008 -0.017   -0.043  0.023 -0.013
 C         -0.020  0.080  0.003    0.021  0.025  0.067    0.136 -0.065 -0.168
 Cl        -0.137  0.176 -0.175    0.077 -0.126  0.114   -0.071  0.033 -0.014
 C          0.201 -0.089  0.029   -0.198  0.037 -0.100    0.044  0.155 -0.016
 H          0.206 -0.261  0.080   -0.206  0.080 -0.286    0.041  0.415  0.083
 C          0.222 -0.095  0.086   -0.225  0.090 -0.077   -0.074  0.000 -0.057
 Cl        -0.091 -0.059  0.060    0.061  0.018 -0.017    0.029 -0.015  0.017
 C          0.231 -0.063  0.098   -0.217  0.103 -0.036   -0.068 -0.133  0.024
 H          0.335 -0.006  0.063   -0.342  0.067  0.042   -0.196 -0.255  0.017
 TransDip   0.086 -0.000  0.008    0.002  0.010 -0.001    0.045  0.000  0.041

 Mode:                22                     23                     24
 Frequency:       488.69                 556.58                 563.66
 Force Cnst:      0.9610                 1.1507                 1.0356
 Red. Mass:       6.8300                 6.3049                 5.5324
 IR Active:          YES                    YES                    YES
 IR Intens:        3.103                  8.444                  0.218
 Raman Active:       YES                    YES                    YES
               X      Y      Z        X      Y      Z        X      Y      Z
 C          0.024  0.272  0.010    0.070  0.056 -0.102   -0.011  0.036 -0.065
 C          0.152  0.008  0.104    0.082  0.086 -0.111   -0.044  0.120 -0.134
 Cl        -0.041 -0.028 -0.031   -0.043  0.043  0.054    0.018 -0.022 -0.003
 C          0.149 -0.161  0.058    0.106 -0.214  0.126   -0.051 -0.148  0.219
 Cl        -0.072 -0.026 -0.037   -0.012  0.028  0.001    0.007  0.009 -0.020
 C          0.101 -0.016 -0.140    0.033 -0.094 -0.077   -0.032  0.018  0.065
 H          0.093  0.082 -0.382    0.027 -0.180 -0.151   -0.029 -0.001  0.164
 C         -0.030 -0.038  0.027   -0.044  0.084 -0.193    0.012  0.208 -0.195
 Cl         0.040 -0.000 -0.005   -0.021  0.042  0.054    0.002 -0.026 -0.002
 C         -0.036  0.081  0.169   -0.020 -0.117  0.028    0.014 -0.089  0.086
 H         -0.131  0.067  0.279   -0.059 -0.339  0.314    0.040 -0.380  0.384
 C         -0.021  0.271 -0.012    0.069 -0.062 -0.105    0.010  0.034  0.064
 C         -0.147  0.004 -0.104    0.079 -0.096 -0.116    0.042  0.114  0.122
 Cl         0.039 -0.027  0.032   -0.043 -0.040  0.055   -0.017 -0.020  0.003
 C         -0.147 -0.162 -0.058    0.102  0.225  0.133    0.052 -0.143 -0.201
 Cl         0.070 -0.025  0.038   -0.011 -0.028  0.000   -0.007  0.008  0.018
 C         -0.102 -0.009  0.138    0.032  0.090 -0.076    0.032  0.018 -0.060
 H         -0.096  0.098  0.380    0.028  0.173 -0.148    0.029  0.003 -0.150
 C          0.029 -0.038 -0.027   -0.040 -0.098 -0.200   -0.014  0.196  0.173
 Cl        -0.040 -0.000  0.004   -0.022 -0.039  0.055   -0.001 -0.024  0.003
 C          0.037  0.073 -0.170   -0.018  0.122  0.029   -0.014 -0.085 -0.074
 H          0.130  0.053 -0.279   -0.057  0.369  0.324   -0.039 -0.364 -0.344
 TransDip  -0.000  0.056 -0.001    0.081 -0.000 -0.046   -0.001 -0.015  0.003

 Mode:                25                     26                     27
 Frequency:       564.76                 577.99                 633.50
 Force Cnst:      1.2554                 1.5821                 1.1759
 Red. Mass:       6.6805                 8.0379                 4.9731
 IR Active:          YES                    YES                    YES
 IR Intens:       33.094                 30.897                  2.666
 Raman Active:       YES                    YES                    YES
               X      Y      Z        X      Y      Z        X      Y      Z
 C          0.079 -0.017 -0.118   -0.030  0.131 -0.023    0.008 -0.055  0.227
 C          0.073 -0.119  0.061   -0.113  0.017  0.092    0.026  0.014  0.104
 Cl        -0.051  0.078  0.059    0.079 -0.091 -0.091    0.014 -0.034 -0.032
 C          0.094  0.004 -0.117   -0.179  0.105  0.114    0.009  0.133 -0.124
 Cl        -0.003  0.014  0.026    0.003 -0.032 -0.028   -0.012 -0.012 -0.002
 C          0.037 -0.036 -0.138   -0.154  0.187  0.089   -0.029 -0.082  0.078
 H          0.028  0.042 -0.380   -0.150  0.447  0.049   -0.023 -0.401  0.391
 C         -0.017 -0.228  0.134    0.010 -0.041  0.172   -0.047  0.142 -0.141
 Cl        -0.037  0.070  0.046    0.035 -0.068 -0.075    0.021 -0.021 -0.009
 C         -0.005 -0.049 -0.147    0.002  0.106  0.045   -0.030  0.047  0.138
 H         -0.016  0.125 -0.330   -0.017  0.170 -0.005   -0.115  0.111  0.155
 C          0.080  0.016 -0.112    0.030  0.132  0.018    0.001 -0.015 -0.218
 C          0.076  0.127  0.067    0.113  0.013 -0.094   -0.031  0.032 -0.107
 Cl        -0.053 -0.077  0.061   -0.080 -0.088  0.093   -0.017 -0.040  0.039
 C          0.099 -0.017 -0.130    0.180  0.102 -0.115   -0.017  0.113  0.097
 Cl        -0.004 -0.013  0.027   -0.003 -0.032  0.028    0.014 -0.012  0.005
 C          0.041  0.034 -0.143    0.155  0.185 -0.092    0.029 -0.075 -0.058
 H          0.035 -0.051 -0.389    0.152  0.448 -0.057    0.028 -0.355 -0.302
 C         -0.019  0.244  0.139   -0.008 -0.046 -0.172    0.056  0.125  0.112
 Cl        -0.037 -0.070  0.048   -0.036 -0.067  0.076   -0.026 -0.023  0.014
 C         -0.004  0.039 -0.152   -0.000  0.106 -0.048    0.040  0.076 -0.156
 H         -0.016 -0.159 -0.349    0.019  0.174  0.003    0.144  0.142 -0.188
 TransDip   0.092 -0.003 -0.160    0.001  0.178 -0.002    0.010  0.051 -0.005

 Mode:                28                     29                     30
 Frequency:       633.94                 691.46                 745.78
 Force Cnst:      1.2217                 2.6300                 1.4093
 Red. Mass:       5.1596                 9.3363                 4.3006
 IR Active:          YES                    YES                    YES
 IR Intens:        8.312                 27.612                  3.530
 Raman Active:       YES                    YES                    YES
               X      Y      Z        X      Y      Z        X      Y      Z
 C          0.028 -0.228  0.019    0.373  0.006 -0.007    0.003 -0.138  0.212
 C         -0.034 -0.107 -0.025    0.097  0.139  0.092   -0.007  0.178 -0.131
 Cl        -0.013  0.042  0.038    0.027 -0.030 -0.027    0.005 -0.016 -0.004
 C         -0.032  0.097 -0.103   -0.033  0.132  0.159    0.002 -0.109  0.087
 Cl         0.014  0.003  0.009   -0.043 -0.040 -0.036    0.001  0.007  0.003
 C          0.011 -0.039  0.082   -0.302  0.080  0.062   -0.013  0.012 -0.067
 H          0.019 -0.243  0.367   -0.304  0.144  0.045   -0.018  0.170 -0.259
 C          0.054  0.092 -0.126   -0.027 -0.077 -0.039   -0.013 -0.059  0.036
 Cl        -0.030  0.016  0.024   -0.024  0.009  0.008    0.003  0.001  0.004
 C          0.047 -0.175 -0.089    0.047 -0.099 -0.110    0.002  0.091  0.009
 H          0.146 -0.203 -0.159   -0.146  0.004 -0.029   -0.057  0.415 -0.291
 C          0.030  0.235  0.057    0.373 -0.007 -0.002   -0.003 -0.141 -0.207
 C         -0.028  0.103 -0.005    0.096 -0.137  0.098    0.006  0.180  0.124
 Cl        -0.011 -0.033  0.032    0.028  0.029 -0.028   -0.005 -0.016  0.005
 C         -0.030 -0.126 -0.123   -0.034 -0.129  0.162   -0.000 -0.110 -0.081
 Cl         0.011 -0.001  0.009   -0.043  0.039 -0.038   -0.001  0.007 -0.003
 C          0.002  0.057  0.095   -0.303 -0.077  0.062    0.012  0.012  0.067
 H          0.009  0.331  0.433   -0.305 -0.140  0.046    0.016  0.169  0.247
 C          0.044 -0.124 -0.150   -0.028  0.075 -0.043    0.013 -0.059 -0.032
 Cl        -0.025 -0.011  0.021   -0.024 -0.008  0.008   -0.003  0.001 -0.004
 C          0.041  0.161 -0.064    0.048  0.097 -0.110   -0.002  0.089 -0.014
 H          0.122  0.176 -0.126   -0.148 -0.006 -0.030    0.059  0.421  0.275
 TransDip   0.079 -0.006 -0.047    0.144  0.000  0.087    0.001  0.060 -0.001

 Mode:                31                     32                     33
 Frequency:       753.65                 819.20                 822.95
 Force Cnst:      1.3776                 3.9104                 3.9822
 Red. Mass:       4.1164                 9.8899                 9.9797
 IR Active:          YES                    YES                    YES
 IR Intens:        4.153                 56.283                 53.370
 Raman Active:       YES                    YES                    YES
               X      Y      Z        X      Y      Z        X      Y      Z
 C          0.016  0.184 -0.143   -0.049  0.094 -0.030   -0.045 -0.001 -0.091
 C          0.008 -0.110  0.192   -0.201 -0.002  0.060    0.199 -0.098 -0.050
 Cl         0.005 -0.005 -0.016    0.015 -0.018 -0.019   -0.021  0.030  0.026
 C         -0.002  0.084 -0.107   -0.214 -0.168 -0.173    0.247  0.193  0.152
 Cl        -0.001  0.001  0.004    0.050  0.056  0.050   -0.050 -0.060 -0.054
 C         -0.026 -0.059  0.019   -0.017 -0.132 -0.112    0.105  0.152  0.142
 H         -0.022 -0.252  0.211   -0.005  0.016  0.064    0.091 -0.089 -0.036
 C         -0.015  0.026 -0.066    0.108 -0.146 -0.129   -0.159  0.219  0.208
 Cl         0.002  0.005  0.002   -0.019  0.042  0.037    0.035 -0.060 -0.057
 C          0.010  0.012  0.080    0.149  0.131  0.088   -0.231 -0.099 -0.103
 H         -0.049 -0.245  0.426    0.071 -0.027  0.343   -0.079 -0.315 -0.018
 C          0.015 -0.190 -0.142    0.038  0.092  0.007   -0.054 -0.019 -0.094
 C          0.006  0.118  0.191    0.238  0.016 -0.067    0.153  0.094 -0.038
 Cl         0.005  0.005 -0.016   -0.020 -0.024  0.025   -0.018 -0.025  0.022
 C         -0.001 -0.088 -0.106    0.259 -0.200  0.210    0.195 -0.150  0.120
 Cl        -0.001 -0.001  0.005   -0.058  0.065 -0.062   -0.038  0.046 -0.044
 C         -0.025  0.060  0.018    0.037 -0.157  0.143    0.097 -0.118  0.119
 H         -0.023  0.261  0.208    0.025  0.035 -0.070    0.088  0.084 -0.023
 C         -0.014 -0.029 -0.065   -0.141 -0.183  0.172   -0.135 -0.178  0.180
 Cl         0.002 -0.005  0.002    0.026  0.052 -0.049    0.030  0.048 -0.049
 C          0.008 -0.010  0.080   -0.191  0.147 -0.113   -0.194  0.066 -0.088
 H         -0.050  0.266  0.427   -0.081  0.033 -0.339   -0.059  0.324  0.054
 TransDip  -0.026  0.002  0.060    0.006 -0.239  0.027    0.075  0.028  0.220

 Mode:                34                     35                     36
 Frequency:       885.06                 885.97                 894.59
 Force Cnst:      0.7109                 0.7217                 3.9678
 Red. Mass:       1.5403                 1.5605                 8.4149
 IR Active:          YES                    YES                    YES
 IR Intens:       18.125                 19.635                  2.445
 Raman Active:       YES                    YES                    YES
               X      Y      Z        X      Y      Z        X      Y      Z
 C         -0.007  0.012 -0.014    0.003 -0.023  0.025    0.191  0.018  0.004
 C         -0.010 -0.008 -0.004   -0.000  0.004 -0.006    0.174  0.119  0.106
 Cl         0.000  0.000  0.001    0.000  0.000 -0.000    0.004 -0.013 -0.012
 C         -0.011  0.014 -0.030   -0.001 -0.037  0.039    0.098  0.131  0.103
 Cl         0.002  0.000  0.003    0.000  0.003 -0.002   -0.031 -0.021 -0.018
 C          0.010 -0.059  0.064   -0.006  0.099 -0.107   -0.260 -0.037  0.013
 H          0.001  0.325 -0.339    0.010 -0.513  0.572   -0.262  0.126 -0.094
 C          0.000  0.032 -0.031    0.007 -0.057  0.052    0.125 -0.169 -0.175
 Cl         0.000 -0.002  0.002   -0.001  0.005 -0.003   -0.033  0.034  0.033
 C         -0.001 -0.027  0.028    0.005  0.043 -0.053    0.187 -0.065 -0.064
 H          0.002  0.130 -0.150    0.009 -0.222  0.236    0.076 -0.027 -0.002
 C          0.007  0.023  0.025   -0.003  0.016  0.016   -0.191  0.005 -0.021
 C          0.008 -0.009  0.001   -0.006  0.001 -0.008   -0.168  0.115 -0.107
 Cl         0.000  0.000 -0.001    0.000 -0.000  0.000   -0.004 -0.013  0.012
 C          0.007  0.030  0.043   -0.007  0.028  0.019   -0.092  0.129 -0.102
 Cl        -0.002 -0.001 -0.004    0.001 -0.003 -0.000    0.030 -0.020  0.017
 C         -0.010 -0.099 -0.103    0.002 -0.061 -0.063    0.260 -0.051 -0.023
 H         -0.001  0.528  0.541    0.008  0.310  0.338    0.262  0.216  0.171
 C          0.002  0.057  0.051    0.004  0.035  0.034   -0.132 -0.177  0.173
 Cl        -0.001 -0.004 -0.003   -0.000 -0.003 -0.002    0.034  0.034 -0.034
 C          0.004 -0.048 -0.051    0.001 -0.029 -0.035   -0.191 -0.030  0.106
 H          0.002  0.239  0.250    0.007  0.150  0.146   -0.084 -0.236 -0.204
 TransDip   0.001  0.133  0.032    0.006 -0.031  0.138   -0.002 -0.050 -0.002

 Mode:                37                     38                     39
 Frequency:       896.19                 898.63                1043.55
 Force Cnst:      0.6867                 0.6897                 4.6534
 Red. Mass:       1.4513                 1.4496                 7.2526
 IR Active:          YES                    YES                    YES
 IR Intens:        0.161                  0.032                 72.916
 Raman Active:       YES                    YES                    YES
               X      Y      Z        X      Y      Z        X      Y      Z
 C          0.010 -0.025  0.029   -0.007 -0.044  0.047    0.153  0.034  0.010
 C         -0.001  0.001 -0.003   -0.002  0.002 -0.005   -0.135  0.181  0.172
 Cl         0.000  0.000 -0.000   -0.000  0.000  0.000    0.015 -0.022 -0.021
 C         -0.008  0.007 -0.009    0.005  0.011 -0.012   -0.143 -0.095 -0.084
 Cl         0.001 -0.000  0.002   -0.000 -0.002  0.001    0.011  0.009  0.008
 C         -0.012 -0.028  0.030    0.013 -0.039  0.045    0.257  0.011  0.003
 H         -0.016  0.189 -0.165    0.005  0.229 -0.278    0.274  0.134  0.125
 C          0.018 -0.028 -0.005   -0.013 -0.003  0.030   -0.049  0.064  0.061
 Cl        -0.004  0.004  0.003    0.003 -0.002 -0.004    0.004 -0.004 -0.004
 C          0.016  0.045 -0.077   -0.016  0.099 -0.091   -0.168 -0.136 -0.118
 H          0.023 -0.334  0.337   -0.006 -0.493  0.558   -0.317 -0.066 -0.059
 C         -0.009  0.044  0.044    0.007 -0.030 -0.030    0.153 -0.034  0.012
 C         -0.014  0.007 -0.013   -0.002  0.004  0.002   -0.137 -0.176  0.177
 Cl        -0.000 -0.001  0.001    0.000 -0.000 -0.000    0.016  0.022 -0.022
 C         -0.012 -0.002 -0.022   -0.009  0.010  0.006   -0.141  0.093 -0.088
 Cl         0.003 -0.001  0.003    0.001 -0.002  0.000    0.011 -0.009  0.008
 C          0.014  0.042  0.047   -0.012 -0.027 -0.029    0.258 -0.012  0.007
 H          0.010 -0.278 -0.267   -0.008  0.144  0.192    0.274 -0.135  0.133
 C          0.001  0.012  0.020    0.017  0.006 -0.025   -0.049 -0.063  0.062
 Cl         0.000 -0.000 -0.001   -0.003 -0.003  0.004    0.003  0.004 -0.004
 C         -0.006 -0.089 -0.098    0.018  0.070  0.048   -0.167  0.134 -0.124
 H          0.011  0.509  0.513    0.015 -0.310 -0.348   -0.319  0.066 -0.064
 TransDip   0.010 -0.007  0.003    0.004 -0.002  0.004   -0.240  0.002  0.131

 Mode:                40                     41                     42
 Frequency:      1067.99                1131.86                1137.92
 Force Cnst:      4.5480                 1.9646                 1.2922
 Red. Mass:       6.7676                 2.6028                 1.6937
 IR Active:          YES                    YES                    YES
 IR Intens:       11.873                 71.458                 38.807
 Raman Active:       YES                    YES                    YES
               X      Y      Z        X      Y      Z        X      Y      Z
 C          0.093  0.032  0.046   -0.078  0.025  0.007    0.017 -0.000 -0.012
 C         -0.081  0.242  0.221    0.022  0.004  0.005   -0.039  0.066  0.063
 Cl         0.017 -0.029 -0.026    0.001 -0.002 -0.002    0.004 -0.006 -0.006
 C         -0.067 -0.020 -0.018    0.042  0.061  0.055   -0.003 -0.016 -0.014
 Cl        -0.001 -0.001 -0.001   -0.005 -0.007 -0.007   -0.001  0.002  0.002
 C          0.216  0.010  0.005    0.056  0.029  0.025   -0.032 -0.039 -0.035
 H          0.243  0.205  0.179    0.089  0.321  0.294   -0.062 -0.368 -0.334
 C          0.035 -0.032 -0.030    0.093 -0.123 -0.116   -0.056  0.081  0.076
 Cl        -0.008  0.009  0.008   -0.010  0.014  0.013    0.005 -0.008 -0.007
 C         -0.139 -0.175 -0.161   -0.071 -0.030 -0.021    0.064 -0.012 -0.010
 H         -0.288 -0.131 -0.093   -0.356  0.109  0.085    0.440 -0.182 -0.184
 C         -0.091  0.032 -0.046   -0.081 -0.023  0.009   -0.003  0.004  0.010
 C          0.083  0.234 -0.226    0.029  0.010 -0.009    0.038  0.068 -0.068
 Cl        -0.017 -0.028  0.027    0.000  0.001 -0.001   -0.004 -0.007  0.007
 C          0.066 -0.019  0.019    0.041 -0.062  0.059   -0.005 -0.005  0.005
 Cl         0.001 -0.002  0.001   -0.005  0.008 -0.007    0.002  0.001 -0.001
 C         -0.215  0.011 -0.008    0.061 -0.036  0.033    0.023 -0.035  0.034
 H         -0.240  0.203 -0.188    0.096 -0.378  0.365    0.046 -0.324  0.310
 C         -0.036 -0.032  0.032    0.105  0.134 -0.131    0.043  0.062 -0.060
 Cl         0.008  0.009 -0.008   -0.011 -0.015  0.014   -0.004 -0.006  0.006
 C          0.137 -0.171  0.166   -0.082  0.026 -0.020   -0.055 -0.017  0.014
 H          0.287 -0.129  0.099   -0.442 -0.138  0.122   -0.405 -0.166  0.179
 TransDip  -0.000  0.110  0.000    0.235  0.014 -0.133   -0.019  0.199  0.006

 Mode:                43                     44                     45
 Frequency:      1148.39                1204.64                1217.07
 Force Cnst:      2.2061                 1.8908                 1.3517
 Red. Mass:       2.8392                 2.2114                 1.5488
 IR Active:          YES                    YES                    YES
 IR Intens:       27.333                  4.465                  5.872
 Raman Active:       YES                    YES                    YES
               X      Y      Z        X      Y      Z        X      Y      Z
 C         -0.121  0.007  0.015    0.044  0.024  0.040   -0.041  0.050  0.029
 C         -0.058  0.130  0.120    0.110  0.003 -0.002    0.081  0.025  0.024
 Cl         0.009 -0.015 -0.014   -0.006  0.003  0.003   -0.003 -0.000 -0.000
 C          0.081  0.083  0.075   -0.033 -0.115 -0.105    0.013 -0.068 -0.062
 Cl        -0.011 -0.009 -0.008    0.006  0.009  0.008    0.001  0.004  0.004
 C          0.017 -0.039 -0.036   -0.066  0.015  0.017   -0.048  0.008  0.009
 H          0.003 -0.314 -0.288   -0.049  0.408  0.372   -0.027  0.372  0.343
 C          0.036 -0.036 -0.033   -0.038  0.048  0.044   -0.015  0.005  0.005
 Cl        -0.004  0.005  0.005    0.002 -0.005 -0.005    0.000 -0.001 -0.001
 C          0.029 -0.049 -0.049   -0.004 -0.017 -0.020   -0.012 -0.027 -0.022
 H          0.395 -0.240 -0.214    0.272 -0.161 -0.132    0.378 -0.211 -0.211
 C         -0.122 -0.005  0.015   -0.041  0.026 -0.042   -0.042 -0.047  0.028
 C         -0.059 -0.124  0.119   -0.113  0.006 -0.001    0.077 -0.025  0.025
 Cl         0.009  0.014 -0.014    0.006  0.003 -0.003   -0.003  0.000 -0.001
 C          0.080 -0.083  0.079    0.030 -0.114  0.110    0.015  0.063 -0.060
 Cl        -0.010  0.009 -0.008   -0.005  0.009 -0.008    0.001 -0.004  0.004
 C          0.020  0.036 -0.035    0.069  0.015 -0.016   -0.046 -0.007  0.007
 H          0.010  0.290 -0.281    0.055  0.415 -0.398   -0.030 -0.352  0.341
 C          0.039  0.039 -0.038    0.038  0.046 -0.045   -0.014 -0.003  0.003
 Cl        -0.005 -0.006  0.006   -0.002 -0.005  0.005   -0.000  0.001 -0.001
 C          0.026  0.047 -0.049    0.004 -0.018  0.021   -0.012  0.026 -0.021
 H          0.375  0.221 -0.207   -0.293 -0.165  0.145    0.372  0.197 -0.209
 TransDip   0.091  0.006  0.140   -0.001 -0.068  0.003   -0.060 -0.002 -0.049

 Mode:                46                     47                     48
 Frequency:      1273.15                1284.64                1302.46
 Force Cnst:      4.0214                11.5979                 3.1912
 Red. Mass:       4.2109                11.9280                 3.1928
 IR Active:          YES                    YES                    YES
 IR Intens:        0.343                  4.218                  1.009
 Raman Active:       YES                    YES                    YES
               X      Y      Z        X      Y      Z        X      Y      Z
 C         -0.123  0.113  0.125   -0.055 -0.220 -0.176    0.163  0.054  0.047
 C         -0.156 -0.032 -0.030    0.320  0.114  0.095   -0.084 -0.043 -0.041
 Cl         0.002 -0.003 -0.003   -0.002  0.001  0.001   -0.001  0.002  0.002
 C          0.175  0.015  0.009   -0.260  0.061  0.059    0.038 -0.081 -0.076
 Cl        -0.004 -0.006 -0.005    0.002  0.005  0.004    0.003  0.003  0.002
 C          0.029  0.065  0.060   -0.039 -0.177 -0.160   -0.015  0.086  0.080
 H          0.047  0.195  0.174   -0.033 -0.021 -0.019   -0.044 -0.193 -0.178
 C         -0.102 -0.108 -0.098    0.249  0.102  0.086   -0.081  0.036  0.035
 Cl        -0.002  0.005  0.004    0.001 -0.000 -0.000    0.000 -0.005 -0.004
 C          0.055 -0.035 -0.038   -0.210  0.098  0.083    0.129 -0.056 -0.055
 H          0.433 -0.235 -0.201   -0.006 -0.033  0.018   -0.472  0.234  0.230
 C          0.124  0.106 -0.125   -0.062  0.221 -0.187   -0.161  0.051 -0.046
 C          0.154 -0.031  0.032    0.328 -0.117  0.104    0.077 -0.041  0.041
 Cl        -0.002 -0.003  0.003   -0.002 -0.001  0.001    0.001  0.002 -0.002
 C         -0.174  0.015 -0.011   -0.267 -0.064  0.063   -0.034 -0.078  0.077
 Cl         0.004 -0.006  0.005    0.001 -0.004  0.004   -0.003  0.003 -0.003
 C         -0.028  0.062 -0.061   -0.037  0.179 -0.171    0.018  0.081 -0.079
 H         -0.045  0.193 -0.182   -0.031  0.015 -0.015    0.043 -0.189  0.183
 C          0.100 -0.105  0.101    0.257 -0.100  0.091    0.076  0.037 -0.036
 Cl         0.002  0.005 -0.005    0.001  0.000 -0.000   -0.000 -0.004  0.004
 C         -0.054 -0.033  0.037   -0.221 -0.098  0.087   -0.126 -0.054  0.055
 H         -0.437 -0.227  0.202    0.015  0.042  0.004    0.476  0.223 -0.231
 TransDip   0.001  0.019 -0.002   -0.051  0.001 -0.041    0.001  0.032  0.002

 Mode:                49                     50                     51
 Frequency:      1399.07                1419.94                1433.30
 Force Cnst:      3.6727                 4.1091                 3.9930
 Red. Mass:       3.1846                 3.4590                 3.2989
 IR Active:          YES                    YES                    YES
 IR Intens:       45.053                 83.419                107.378
 Raman Active:       YES                    YES                    YES
               X      Y      Z        X      Y      Z        X      Y      Z
 C         -0.090  0.069  0.051    0.075 -0.114 -0.140   -0.047 -0.139 -0.094
 C          0.071  0.022  0.020   -0.086  0.052  0.052   -0.062  0.093  0.083
 Cl        -0.003 -0.001 -0.001    0.004 -0.002 -0.002    0.003 -0.004 -0.004
 C          0.000 -0.100 -0.091    0.106  0.028  0.024    0.161 -0.037 -0.039
 Cl         0.002  0.004  0.004   -0.004 -0.003 -0.002   -0.005 -0.000 -0.000
 C         -0.088  0.076  0.071    0.018 -0.070 -0.065   -0.060 -0.038 -0.033
 H         -0.135 -0.331 -0.299    0.059  0.431  0.395   -0.044  0.307  0.280
 C          0.147  0.052  0.045   -0.153  0.017  0.021   -0.042  0.062  0.057
 Cl        -0.005 -0.002 -0.002    0.005 -0.002 -0.002    0.002 -0.004 -0.003
 C          0.024 -0.093 -0.083    0.071  0.059  0.058    0.085  0.013  0.005
 H         -0.414  0.112  0.096   -0.051  0.151  0.112   -0.343  0.214  0.224
 C         -0.089 -0.066  0.049   -0.078 -0.113  0.145   -0.054  0.138 -0.100
 C          0.069 -0.022  0.022    0.089  0.050 -0.052   -0.063 -0.093  0.088
 Cl        -0.003  0.001 -0.001   -0.004 -0.002  0.002    0.003  0.004 -0.004
 C          0.004  0.096 -0.092   -0.105  0.030 -0.028    0.166  0.039 -0.042
 Cl         0.002 -0.004  0.004    0.004 -0.003  0.003   -0.005  0.000 -0.000
 C         -0.088 -0.072  0.071   -0.021 -0.071  0.069   -0.065  0.037 -0.034
 H         -0.130  0.312 -0.298   -0.057  0.428 -0.414   -0.053 -0.299  0.286
 C          0.142 -0.051  0.048    0.156  0.015 -0.019   -0.038 -0.064  0.061
 Cl        -0.005  0.002 -0.002   -0.005 -0.002  0.002    0.002  0.004 -0.003
 C          0.026  0.090 -0.084   -0.069  0.060 -0.062    0.085 -0.011  0.004
 H         -0.411 -0.107  0.095    0.048  0.147 -0.116   -0.363 -0.211  0.232
 TransDip  -0.182 -0.004 -0.115   -0.000  0.292 -0.005   -0.185  0.002  0.276

 Mode:                52                     53                     54
 Frequency:      1455.77                1583.99                1585.12
 Force Cnst:      6.9781                10.6161                11.0251
 Red. Mass:       5.5886                 7.1814                 7.4474
 IR Active:          YES                    YES                    YES
 IR Intens:       11.963                 58.123                 61.809
 Raman Active:       YES                    YES                    YES
               X      Y      Z        X      Y      Z        X      Y      Z
 C          0.263  0.055  0.057   -0.044 -0.119 -0.132   -0.052 -0.195 -0.159
 C          0.029 -0.104 -0.099    0.103  0.081  0.074    0.160  0.117  0.102
 Cl        -0.000  0.005  0.005   -0.002  0.000 -0.000   -0.003 -0.000  0.000
 C         -0.197  0.103  0.098   -0.024 -0.086 -0.077   -0.053 -0.111 -0.102
 Cl         0.004 -0.002 -0.002   -0.000 -0.000 -0.000    0.000 -0.001 -0.000
 C          0.140 -0.018 -0.020    0.051  0.195  0.176    0.083  0.265  0.241
 H          0.159 -0.051 -0.051    0.024 -0.265 -0.242    0.047 -0.355 -0.328
 C         -0.144 -0.081 -0.071   -0.108 -0.126 -0.111   -0.178 -0.174 -0.156
 Cl         0.003  0.003  0.003    0.001  0.001  0.001    0.002  0.002  0.001
 C         -0.023  0.047  0.041   -0.007  0.077  0.074    0.019  0.106  0.094
 H          0.463 -0.185 -0.165    0.158  0.017 -0.010    0.197  0.023  0.031
 C         -0.260  0.047 -0.054    0.056 -0.170  0.179   -0.034  0.145 -0.113
 C         -0.027 -0.097  0.096   -0.146  0.111 -0.106    0.120 -0.084  0.076
 Cl        -0.000  0.005 -0.005    0.003 -0.000  0.000   -0.002  0.000  0.000
 C          0.190  0.099 -0.098    0.038 -0.114  0.108   -0.043  0.075 -0.074
 Cl        -0.004 -0.002  0.002    0.000 -0.000  0.000    0.000  0.000 -0.000
 C         -0.138 -0.021  0.022   -0.071  0.260 -0.249    0.061 -0.184  0.178
 H         -0.158 -0.031  0.033   -0.040 -0.351  0.338    0.041  0.245 -0.238
 C          0.146 -0.076  0.072    0.155 -0.169  0.159   -0.135  0.123 -0.118
 Cl        -0.003  0.003 -0.003   -0.002  0.001 -0.001    0.002 -0.001  0.001
 C          0.019  0.046 -0.043    0.002  0.104 -0.103    0.022 -0.074  0.067
 H         -0.447 -0.166  0.152   -0.211  0.025 -0.004    0.134 -0.019  0.036
 TransDip   0.003 -0.111 -0.005    0.018 -0.241  0.038   -0.122 -0.042 -0.216

 Mode:                55                     56                     57
 Frequency:      1600.47                1612.10                3206.44
 Force Cnst:     10.8910                11.3777                 6.6164
 Red. Mass:       7.2164                 7.4306                 1.0923
 IR Active:          YES                    YES                    YES
 IR Intens:       60.131                  4.386                  0.180
 Raman Active:       YES                    YES                    YES
               X      Y      Z        X      Y      Z        X      Y      Z
 C         -0.140  0.053  0.048    0.246 -0.038 -0.044   -0.002  0.002  0.002
 C          0.187  0.012  0.007   -0.194 -0.024 -0.018    0.000  0.000  0.000
 Cl        -0.002 -0.001 -0.001    0.002  0.001  0.001    0.000 -0.000 -0.000
 C         -0.196  0.083  0.081    0.178 -0.068 -0.067    0.000  0.000  0.000
 Cl         0.002 -0.001 -0.001   -0.002  0.001  0.001    0.000  0.000  0.000
 C          0.098 -0.074 -0.070   -0.090  0.053  0.051   -0.000  0.000  0.000
 H          0.124  0.111  0.098   -0.111 -0.081 -0.071    0.005 -0.000 -0.000
 C         -0.219  0.013  0.018    0.204 -0.006 -0.010    0.004 -0.001 -0.001
 Cl         0.002  0.000  0.000   -0.002 -0.000 -0.000   -0.000  0.000  0.000
 C          0.282 -0.106 -0.102   -0.273  0.101  0.099   -0.049 -0.054 -0.049
 H         -0.330  0.199  0.179    0.335 -0.194 -0.187    0.550  0.616  0.555
 C         -0.143 -0.051  0.048   -0.246 -0.037  0.045   -0.000 -0.000  0.000
 C          0.188 -0.013  0.010    0.192 -0.024  0.020    0.000  0.000  0.000
 Cl        -0.002  0.001 -0.001   -0.002  0.001 -0.001   -0.000 -0.000  0.000
 C         -0.197 -0.080  0.081   -0.178 -0.066  0.067   -0.000 -0.000  0.000
 Cl         0.002  0.001 -0.001    0.002  0.001 -0.001    0.000  0.000  0.000
 C          0.099  0.071 -0.070    0.090  0.053 -0.052   -0.000 -0.000  0.000
 H          0.123 -0.108  0.102    0.109 -0.080  0.076    0.000  0.000 -0.000
 C         -0.220 -0.012  0.015   -0.202 -0.006  0.009    0.000  0.000 -0.000
 Cl         0.002 -0.000  0.000    0.002 -0.000  0.000   -0.000 -0.000  0.000
 C          0.284  0.102 -0.102    0.273  0.097 -0.100   -0.002  0.003 -0.003
 H         -0.333 -0.191  0.181   -0.337 -0.185  0.187    0.027 -0.031  0.029
 TransDip  -0.238  0.002  0.069    0.001 -0.067  0.001    0.002  0.010  0.009

 Mode:                58                     59                     60
 Frequency:      3207.93                3221.24                3222.09
 Force Cnst:      6.6226                 6.6800                 6.6833
 Red. Mass:       1.0923                 1.0927                 1.0926
 IR Active:          YES                    YES                    YES
 IR Intens:        0.194                  1.870                  1.890
 Raman Active:       YES                    YES                    YES
               X      Y      Z        X      Y      Z        X      Y      Z
 C         -0.000 -0.000  0.000    0.000  0.000  0.000   -0.000 -0.000  0.000
 C         -0.000  0.000  0.000    0.001 -0.000 -0.000    0.000  0.000 -0.000
 Cl         0.000 -0.000 -0.000    0.000  0.000  0.000    0.000  0.000  0.000
 C          0.000 -0.000 -0.000    0.001 -0.003 -0.002   -0.000 -0.000  0.000
 Cl         0.000  0.000  0.000    0.000  0.000  0.000    0.000 -0.000  0.000
 C         -0.000  0.000  0.000   -0.088  0.002  0.004   -0.000  0.000  0.000
 H          0.000 -0.000 -0.000    0.994 -0.029 -0.050    0.001 -0.000 -0.000
 C          0.000 -0.000 -0.000    0.002  0.003  0.002   -0.000  0.000  0.000
 Cl        -0.000  0.000  0.000    0.000 -0.000 -0.000    0.000 -0.000  0.000
 C         -0.003 -0.003 -0.002    0.001  0.000  0.000    0.000  0.000  0.000
 H          0.028  0.031  0.028   -0.003 -0.003 -0.002   -0.000  0.000  0.000
 C          0.002  0.002 -0.002   -0.000  0.000  0.000    0.000 -0.000  0.000
 C         -0.000  0.000 -0.000    0.000 -0.000 -0.000    0.001  0.000 -0.000
 Cl        -0.000 -0.000  0.000    0.000 -0.000  0.000    0.000 -0.000  0.000
 C         -0.000  0.000 -0.000   -0.000 -0.000  0.000    0.001  0.002 -0.002
 Cl        -0.000  0.000 -0.000    0.000  0.000  0.000    0.000 -0.000  0.000
 C          0.000  0.000 -0.000    0.000  0.000 -0.000   -0.088 -0.002  0.003
 H         -0.005 -0.000  0.000   -0.001 -0.000  0.000    0.995  0.027 -0.040
 C         -0.004 -0.001  0.001   -0.000  0.000  0.000    0.001 -0.003  0.002
 Cl         0.000  0.000 -0.000    0.000  0.000  0.000    0.000  0.000 -0.000
 C          0.048 -0.053  0.050    0.000 -0.000  0.000    0.001 -0.000  0.000
 H         -0.541  0.604 -0.576   -0.000 -0.000  0.000   -0.003  0.003 -0.003
 TransDip  -0.002  0.011 -0.009    0.044 -0.001 -0.001    0.044  0.001 -0.001

 STANDARD THERMODYNAMIC QUANTITIES AT   298.15 K  AND     1.00 ATM

   This Molecule has  0 Imaginary Frequencies
   Zero point vibrational energy:       76.877 kcal/mol

   Atom    1 Element C  Has Mass   12.00000
   Atom    2 Element C  Has Mass   12.00000
   Atom    3 Element Cl Has Mass   34.96885
   Atom    4 Element C  Has Mass   12.00000
   Atom    5 Element Cl Has Mass   34.96885
   Atom    6 Element C  Has Mass   12.00000
   Atom    7 Element H  Has Mass    1.00783
   Atom    8 Element C  Has Mass   12.00000
   Atom    9 Element Cl Has Mass   34.96885
   Atom   10 Element C  Has Mass   12.00000
   Atom   11 Element H  Has Mass    1.00783
   Atom   12 Element C  Has Mass   12.00000
   Atom   13 Element C  Has Mass   12.00000
   Atom   14 Element Cl Has Mass   34.96885
   Atom   15 Element C  Has Mass   12.00000
   Atom   16 Element Cl Has Mass   34.96885
   Atom   17 Element C  Has Mass   12.00000
   Atom   18 Element H  Has Mass    1.00783
   Atom   19 Element C  Has Mass   12.00000
   Atom   20 Element Cl Has Mass   34.96885
   Atom   21 Element C  Has Mass   12.00000
   Atom   22 Element H  Has Mass    1.00783
   Molecular Mass:   357.844420 amu
   Principal axes and moments of inertia in amu*Bohr^2:
                             1           2           3
    Eigenvalues --     5876.15788 12974.72703 13223.16078
          X               1.00000    -0.00007    -0.00270
          Y               0.00007     1.00000    -0.00095
          Z               0.00270     0.00095     1.00000
   Rotational Symmetry Number is   1
   The Molecule is an Asymmetric Top
   Translational Enthalpy:        0.889 kcal/mol
   Rotational Enthalpy:           0.889 kcal/mol
   Vibrational Enthalpy:         85.515 kcal/mol
   gas constant (RT):             0.592 kcal/mol
   Translational Entropy:        43.518  cal/mol.K
   Rotational Entropy:           35.265  cal/mol.K
   Vibrational Entropy:          58.162  cal/mol.K

   Total Enthalpy:               87.885 kcal/mol
   Total Entropy:               136.945  cal/mol.K

 ======================================================================

 STANDARD THERMODYNAMIC QUANTITIES FOR ANHARMONIC VIBRATION -- TOSH

   Zero point vibrational energy: ************ kcal/mol

   Vibrational Enthalpy:       Infinity kcal/mol
   Vibrational Entropy:             NaN  cal/mol.K

   Total Enthalpy:             Infinity kcal/mol
   Total Entropy:                   NaN  cal/mol.K

 ======================================================================

 STANDARD THERMODYNAMIC QUANTITIES FOR ANHARMONIC VIBRATION -- VPT2

   Zero point vibrational energy: ************ kcal/mol

   Vibrational Enthalpy:       Infinity kcal/mol
   Vibrational Entropy:             NaN  cal/mol.K

   Total Enthalpy:             Infinity kcal/mol
   Total Entropy:                   NaN  cal/mol.K

 ======================================================================

Archival summary:
1\1\november\FREQ\ProcedureUnspecified\BasisUnspecified\l6124\taweetha\MonJan1316:38:182020MonJan1316:38:182020\0\\#,FREQ,ProcedureUnspecified,BasisUnspecified,\\0,1\Cl\C,1,1.74364\C,2,1.39994,1,120.655\C,3,1.39212,2,120.593,1,179.791,0\H,4,1.08099,3,119.986,2,-179.882,0\C,4,1.38791,3,119.069,2,0.0234019,0\C,6,1.38923,4,121.211,3,-0.0538878,0\H,7,1.08192,6,120.28,4,179.804,0\C,7,1.3958,6,119.892,4,0.173644,0\C,9,1.49508,7,118.972,6,-178.594,0\C,10,1.39598,9,118.739,7,85.0329,0\H,11,1.08209,10,119.736,9,1.23493,0\C,11,1.38913,10,119.949,9,-179.3,0\C,13,1.38761,11,121.118,10,0.243413,0\H,14,1.08104,13,120.973,11,179.909,0\C,14,1.3921,13,119.104,11,-0.0139675,0\C,16,1.39978,14,120.663,13,-0.0779484,0\Cl,17,1.74367,16,120.64,14,179.992,0\Cl,3,1.74518,2,121.299,1,0.122717,0\Cl,16,1.74547,14,117.962,13,179.793,0\Cl,13,1.75281,11,119.637,10,-179.739,0\Cl,6,1.75324,4,119.209,3,-179.948,0\\\@

 Total job time:  15123.15s(wall), 15121.38s(cpu) 
 Mon Jan 13 16:38:18 2020

        *************************************************************
        *                                                           *
        *  Thank you very much for using Q-Chem.  Have a nice day.  *
        *                                                           *
        *************************************************************
