# Supplementary material for: Quantum Chemical Investigation of Polychlorinated Dibenzodioxins, Dibenzofurans and Biphenyls: Relative Stability and Planarity Analysis
Source: Molecules. 2020 Dec 3;25(23):5697. doi: 10.3390/molecules25235697 (PMC7730433; doi:10.3390/molecules25235697)
Supplement: Supplementary file 1 [file molecules-25-05697-s001.zip › PCB/B3LYP/ClClHClHClClHHH.out]

                  Welcome to Q-Chem
     A Quantum Leap Into The Future Of Chemistry


 Q-Chem 5.2 (devel), Q-Chem, Inc., Pleasanton, CA (2019)

 Yihan Shao,  Zhengting Gan,  E. Epifanovsky,  A. T. B. Gilbert,  M. Wormit,  
 J. Kussmann,  A. W. Lange,  A. Behn,  Jia Deng,  Xintian Feng,  D. Ghosh,  
 M. Goldey,  P. R. Horn,  L. D. Jacobson,  I. Kaliman,  T. Kus,  A. Landau,  
 Jie Liu,  E. I. Proynov,  R. M. Richard,  R. P. Steele,  E. J. Sundstrom,  
 H. L. Woodcock III,  P. M. Zimmerman,  D. Zuev,  B. Albrecht,  E. Alguire,  
 S. A. Baeppler,  D. Barton,  Z. Benda,  Y. A. Bernard,  E. J. Berquist,  
 K. B. Bravaya,  H. Burton,  D. Casanova,  Chun-Min Chang,  Yunqing Chen,  
 A. Chien,  K. D. Closser,  M. P. Coons,  S. Coriani,  S. Dasgupta,  
 A. L. Dempwolff,  M. Diedenhofen,  Hainam Do,  R. G. Edgar,  Po-Tung Fang,  
 S. Faraji,  S. Fatehi,  Qingguo Feng,  K. D. Fenk,  J. Fosso-Tande,  
 J. Gayvert,  Qinghui Ge,  A. Ghysels,  G. Gidofalvi,  J. Gomes,  
 J. Gonthier,  A. Gunina,  D. Hait,  M. W. D. Hanson-Heine,  
 P. H. P. Harbach,  A. W. Hauser,  M. F. Herbst,  J. E. Herr,  
 E. G. Hohenstein,  Z. C. Holden,  Kerwin Hui,  B. C. Huynh,  T.-C. Jagau,  
 Hyunjun Ji,  B. Kaduk,  K. Khistyaev,  Jaehoon Kim,  P. Klunzinger,  K. Koh,  
 D. Kosenkov,  L. Koulias,  T. Kowalczyk,  C. M. Krauter,  A. Kunitsa,  
 Ka Un Lao,  A. Laurent,  K. V. Lawler,  Joonho Lee,  D. Lefrancois,  
 S. Lehtola,  D. S. Levine,  Yi-Pei Li,  You-Sheng Lin,  Fenglai Liu,  
 E. Livshits,  A. Luenser,  P. Manohar,  E. Mansoor,  S. F. Manzer,  
 Shan-Ping Mao,  Yuezhi Mao,  N. Mardirossian,  A. V. Marenich,  
 T. Markovich,  L. A. Martinez-Martinez,  S. A. Maurer,  N. J. Mayhall,  
 S. C. McKenzie,  J.-M. Mewes,  P. Morgante,  A. F. Morrison,  
 J. W. Mullinax,  K. Nanda,  T. S. Nguyen-Beck,  R. Olivares-Amaya,  
 J. A. Parkhill,  Zheng Pei,  T. M. Perrine,  F. Plasser,  P. Pokhilko,  
 S. Prager,  A. Prociuk,  E. Ramos,  D. R. Rehn,  F. Rob,  M. Scheurer,  
 M. Schneider,  N. Sergueev,  S. M. Sharada,  S. Sharma,  D. W. Small,  
 T. Stauch,  T. Stein,  Yu-Chuan Su,  A. J. W. Thom,  A. Tkatchenko,  
 T. Tsuchimochi,  N. M. Tubman,  L. Vogt,  M. L. Vidal,  O. Vydrov,  
 M. A. Watson,  J. Wenzel,  M. de Wergifosse,  T. A. Wesolowski,  A. White,  
 J. Witte,  A. Yamada,  Jun Yang,  K. Yao,  S. Yeganeh,  S. R. Yost,  
 Zhi-Qiang You,  A. Zech,  Igor Ying Zhang,  Xing Zhang,  Yan Zhao,  
 Ying Zhu,  B. R. Brooks,  G. K. L. Chan,  C. J. Cramer,  M. S. Gordon,  
 W. J. Hehre,  A. Klamt,  M. W. Schmidt,  C. D. Sherrill,  D. G. Truhlar,  
 A. Aspuru-Guzik,  R. Baer,  A. T. Bell,  N. A. Besley,  Jeng-Da Chai,  
 A. E. DePrince, III,  R. A. DiStasio Jr.,  A. Dreuw,  B. D. Dunietz,  
 T. R. Furlani,  Chao-Ping Hsu,  Yousung Jung,  Jing Kong,  D. S. Lambrecht,  
 WanZhen Liang,  C. Ochsenfeld,  V. A. Rassolov,  L. V. Slipchenko,  
 J. E. Subotnik,  T. Van Voorhis,  J. M. Herbert,  A. I. Krylov,  
 P. M. W. Gill,  M. Head-Gordon

 Contributors to earlier versions of Q-Chem not listed above: 
 R. D. Adamson,  B. Austin,  J. Baker,  G. J. O. Beran,  K. Brandhorst,  
 S. T. Brown,  E. F. C. Byrd,  A. K. Chakraborty,  C.-L. Cheng,  
 Siu Hung Chien,  D. M. Chipman,  D. L. Crittenden,  H. Dachsel,  
 R. J. Doerksen,  A. D. Dutoi,  L. Fusti-Molnar,  W. A. Goddard III,  
 A. Golubeva-Zadorozhnaya,  S. R. Gwaltney,  G. Hawkins,  A. Heyden,  
 S. Hirata,  G. Kedziora,  F. J. Keil,  C. Kelley,  Jihan Kim,  R. A. King,  
 R. Z. Khaliullin,  P. P. Korambath,  W. Kurlancheek,  A. M. Lee,  M. S. Lee,  
 S. V. Levchenko,  Ching Yeh Lin,  D. Liotard,  R. C. Lochan,  I. Lotan,  
 P. E. Maslen,  N. Nair,  D. P. O'Neill,  D. Neuhauser,  E. Neuscamman,  
 C. M. Oana,  R. Olson,  B. Peters,  R. Peverati,  P. A. Pieniazek,  
 Y. M. Rhee,  J. Ritchie,  M. A. Rohrdanz,  E. Rosta,  N. J. Russ,  
 H. F. Schaefer III,  N. E. Schultz,  N. Shenvi,  A. C. Simmonett,  A. Sodt,  
 D. Stuck,  K. S. Thanthiriwatte,  V. Vanovschi,  Tao Wang,  A. Warshel,  
 C. F. Williams,  Q. Wu,  X. Xu,  W. Zhang

 Please cite Q-Chem as follows:
 Y. Shao et al., Mol. Phys. 113, 184-215 (2015)
 DOI: 10.1080/00268976.2014.952696

 Q-Chem 5.2.1 for Intel X86 EM64T Linux

 Parts of Q-Chem use Armadillo 8.300.2 (Tropical Shenanigans).
 http://arma.sourceforge.net/

 Q-Chem begins on Mon Jan 13 12:30:01 2020  

Host: 
0

     Scratch files written to /scratch/taweetham/qchem13646//
NAlpha2: 162
NElect   162
Mult     1

 Q-Chem warning in module libgen/rem_setup.C, line 2168:

 Setting Thresh to 1e-14


Checking the input file for inconsistencies... 	...done.

--------------------------------------------------------------
User input:
--------------------------------------------------------------
$MOLECULE
0 1
C 
C  1 1.394960
Cl  2 CCl 1 119.528007
C  2 1.386606 1 120.846377 3 178.766605 0
Cl  4 CCl 2 119.698148 1 -179.612229 0
C  4 1.387279 2 120.235871 1 -0.083363 0
H  6 CH 4 120.254637 2 -179.958574 0
C  6 1.387279 4 119.490737 2 0.041992 0
Cl  8 CCl 6 120.064298 4 179.568218 0
C  8 1.386606 6 120.235863 4 0.041336 0
H  10 CH 8 119.614146 6 178.681836 0
C  1 1.488550 2 120.827489 3 1.275929 0
C  12 1.394960 1 120.827496 2 44.635695 0
Cl  13 CCl 12 119.528011 1 1.275194 0
C  13 1.386606 12 120.846392 1 -179.957497 0
Cl  15 CCl 13 119.698155 12 -179.612829 0
C  15 1.387278 13 120.235860 12 -0.083872 0
H  17 CH 15 120.254633 13 -179.958492 0
C  17 1.387279 15 119.490737 13 0.041666 0
H  19 CH 17 120.064293 15 179.568399 0
C  19 1.386606 17 120.235874 15 0.041790 0
H  21 CH 19 119.614152 17 178.681599 0

CH=1.08273
CCl=1.75400
$END

$REM
   JOB_TYPE	OPTIMIZATION
   BASIS	6-311++G**
   METHOD	B3LYP
   SYM_IGNORE	TRUE
   SCF_GUESS_ALWAYS     TRUE
   SYM_IGNORE   TRUE
   S2THRESH     15
   THRESH       15
$END

--------------------------------------------------------------
 ----------------------------------------------------------------
             Standard Nuclear Orientation (Angstroms)
    I     Atom           X                Y                Z
 ----------------------------------------------------------------
    1      C       0.0000000000     0.0000000000     0.0000000000
    2      C       0.0000000000     0.0000000000     1.3949600000
    3      Cl      1.5261815140     0.0000000000     2.2594170471
    4      C      -1.1901880373     0.0256249026     2.1059255403
    5      Cl     -1.1548436435     0.0351778398     3.8595433764
    6      C      -2.4041742747     0.0535064326     1.4351028665
    7      H      -3.3336980403     0.0741960811     1.9899557843
    8      C      -2.4180259722     0.0546630380     0.0478935036
    9      Cl     -3.9445745286     0.0782926128    -0.8155919614
   10      C      -1.2274122092     0.0272853135    -0.6622934626
   11      H      -1.2503451014     0.0068111236    -1.7445869269
   12      C       1.2779219872    -0.0284629571    -0.7628147595
   13      C       2.3095886281    -0.8932703637    -0.3971844912
   14      Cl      2.0841394724    -1.9836059182     0.9581225060
   15      C       3.5004827568    -0.9194878930    -1.1069450245
   16      Cl      4.7739092873    -2.0261183446    -0.6270805489
   17      C       3.6821124948    -0.0819958503    -2.1978886372
   18      H       4.6116429624    -0.1026930066    -2.7527300472
   19      C       2.6636000698     0.7822218600    -2.5724593424
   20      H       2.7980411655     1.4448431951    -3.4181323354
   21      C       1.4736782845     0.8090230106    -1.8610916159
   22      H       0.6936781770     1.5025559907    -2.1490431582
 ----------------------------------------------------------------
 Nuclear Repulsion Energy =        1782.36728628 hartrees
 There are       81 alpha and       81 beta electrons
 Requested basis set is 6-311++G(d,p)
 There are 162 shells and 449 basis functions

 Total QAlloc Memory Limit   2000 MB
 Mega-Array Size       188 MB
 MEM_STATIC part       192 MB
 A cutoff of  1.0D-15 yielded  10260 shell pairs
 There are     85252 function pairs (     91647 Cartesian)
 Smallest overlap matrix eigenvalue = 2.69E-07
 Linear dependence detected in AO basis
 Number of orthogonalized atomic orbitals = 444
 Maximum deviation from orthogonality = 4.572E-10

 Scale SEOQF with 1.000000e-01/1.000000e-01/1.000000e-01

 Standard Electronic Orientation quadrupole field applied
 Nucleus-field energy     =    -0.0000000068 hartrees
 Guess from superposition of atomic densities
 Warning:  Energy on first SCF cycle will be non-variational
 SAD guess density has 162.000000 electrons

 -----------------------------------------------------------------------
  General SCF calculation program by
  Eric Jon Sundstrom, Paul Horn, Yuezhi Mao, Dmitri Zuev, Alec White,
  David Stuck, Shaama M.S., Shane Yost, Joonho Lee, David Small,
  Daniel Levine, Susi Lehtola, Hugh Burton, Evgeny Epifanovsky,
  Bang C. Huynh
 -----------------------------------------------------------------------
 Exchange:     0.2000 Hartree-Fock + 0.0800 Slater + 0.7200 B88
 Correlation:  0.1900 VWN1RPA + 0.8100 LYP
 Using SG-1 standard quadrature grid
 A restricted SCF calculation will be
 performed using DIIS
 SCF converges when DIIS error is below 1.0e-08
 ---------------------------------------
  Cycle       Energy         DIIS error
 ---------------------------------------
    1   -2765.6898074313      2.97e-02  
    2   -2761.3074549219      2.42e-03  
    3   -2761.1861176002      3.14e-03  
    4   -2761.4429708492      7.10e-04  
    5   -2761.4555454536      2.94e-04  
    6   -2761.4575674165      1.06e-04  
    7   -2761.4578338748      2.17e-05  
    8   -2761.4578431920      9.06e-06  
    9   -2761.4578451063      2.56e-06  
   10   -2761.4578452575      1.06e-06  
   11   -2761.4578452855      2.92e-07  
   12   -2761.4578452874      1.29e-07  
   13   -2761.4578452878      5.89e-08  
   14   -2761.4578452880      1.81e-08  
   15   -2761.4578452880      6.72e-09  Convergence criterion met
 ---------------------------------------
 SCF time:   CPU 681.59s  wall 682.00s 
 SCF   energy in the final basis set =    -2761.4578452880
 Total energy in the final basis set =    -2761.4578452880

 --------------------------------------------------------------

                    Orbital Energies (a.u.)
 --------------------------------------------------------------

 Alpha MOs
 -- Occupied --
********-101.5727-101.5682-101.5602-101.5589 -10.2707 -10.2662 -10.2659
-10.2643 -10.2637 -10.2332 -10.2282 -10.2188 -10.2158 -10.2110 -10.2088
-10.2068  -9.4892  -9.4871  -9.4827  -9.4774  -9.4762  -7.2539  -7.2518
 -7.2477  -7.2441  -7.2436  -7.2420  -7.2419  -7.2413  -7.2407  -7.2375
 -7.2369  -7.2321  -7.2313  -7.2307  -7.2301  -0.9554  -0.9331  -0.9049
 -0.8872  -0.8708  -0.8581  -0.8428  -0.8017  -0.7619  -0.7575  -0.7438
 -0.6770  -0.6392  -0.6203  -0.6147  -0.5529  -0.5380  -0.5311  -0.5084
 -0.4977  -0.4745  -0.4654  -0.4641  -0.4583  -0.4503  -0.4452  -0.4212
 -0.4119  -0.4098  -0.3980  -0.3939  -0.3820  -0.3669  -0.3554  -0.3435
 -0.3408  -0.3369  -0.3281  -0.3195  -0.2986  -0.2822  -0.2738  -0.2681
 -0.2426
 -- Virtual --
 -0.0731  -0.0512  -0.0454  -0.0310  -0.0262  -0.0240  -0.0131  -0.0009
  0.0027   0.0094   0.0176   0.0230   0.0242   0.0301   0.0385   0.0469
  0.0481   0.0535   0.0548   0.0606   0.0688   0.0767   0.0784   0.0809
  0.0847   0.0899   0.0947   0.0957   0.0962   0.1007   0.1022   0.1074
  0.1098   0.1148   0.1160   0.1192   0.1242   0.1245   0.1274   0.1290
  0.1309   0.1369   0.1397   0.1421   0.1488   0.1506   0.1520   0.1570
  0.1606   0.1666   0.1682   0.1705   0.1790   0.1847   0.1890   0.1926
  0.1974   0.2024   0.2026   0.2125   0.2158   0.2190   0.2265   0.2296
  0.2316   0.2348   0.2391   0.2428   0.2474   0.2505   0.2511   0.2594
  0.2613   0.2641   0.2681   0.2707   0.2751   0.2771   0.2779   0.2856
  0.2924   0.2955   0.3014   0.3058   0.3122   0.3186   0.3220   0.3256
  0.3369   0.3452   0.3471   0.3495   0.3544   0.4075   0.4246   0.4277
  0.4395   0.4446   0.4476   0.4524   0.4558   0.4628   0.4656   0.4713
  0.4808   0.4863   0.4960   0.5040   0.5099   0.5151   0.5201   0.5313
  0.5375   0.5413   0.5493   0.5597   0.5627   0.5809   0.5818   0.5851
  0.5901   0.5978   0.6031   0.6081   0.6111   0.6190   0.6215   0.6280
  0.6410   0.6512   0.6578   0.6622   0.6858   0.6875   0.6950   0.6985
  0.7046   0.7200   0.7242   0.7297   0.7310   0.7533   0.7691   0.7847
  0.8016   0.8164   0.8195   0.8269   0.8323   0.8407   0.8423   0.8450
  0.8519   0.8558   0.8581   0.8592   0.8617   0.8710   0.8714   0.8756
  0.8823   0.8857   0.8979   0.9026   0.9076   0.9135   0.9363   0.9375
  0.9416   0.9455   0.9482   0.9581   0.9634   0.9712   0.9768   0.9807
  0.9935   0.9976   1.0057   1.0180   1.0296   1.0427   1.0489   1.0601
  1.0851   1.0910   1.1061   1.1136   1.1501   1.1720   1.1854   1.2064
  1.2114   1.2311   1.2404   1.2507   1.2647   1.2718   1.2863   1.2883
  1.3198   1.3395   1.3451   1.3505   1.3745   1.3931   1.4169   1.4534
  1.4844   1.4996   1.5104   1.5220   1.5417   1.5552   1.5688   1.5813
  1.5937   1.6070   1.6285   1.6427   1.6465   1.6834   1.6950   1.7149
  1.7312   1.7716   1.7898   1.7942   1.8229   1.8276   1.8542   1.8757
  1.8953   1.8999   1.9052   1.9194   1.9210   1.9271   1.9370   1.9470
  1.9638   1.9766   1.9953   2.0289   2.0383   2.0751   2.0936   2.1210
  2.1823   2.1875   2.1987   2.2087   2.2419   2.2589   2.2695   2.2769
  2.2825   2.3101   2.3148   2.3364   2.3467   2.3557   2.3770   2.4007
  2.4252   2.4438   2.4467   2.4691   2.4915   2.5261   2.5355   2.5392
  2.5474   2.5636   2.5817   2.5970   2.6209   2.6544   2.6616   2.6874
  2.6953   2.7062   2.7096   2.7350   2.7395   2.7547   2.7715   2.7739
  2.7852   2.7985   2.8111   2.8292   2.8345   2.8435   2.9040   2.9144
  2.9545   2.9668   3.0669   3.0829   3.0859   3.1434   3.1593   3.1775
  3.2006   3.2243   3.2416   3.2708   3.3396   3.3692   3.4064   3.4397
  3.5191   3.5794   3.6490   3.7220   3.7294   3.8089   3.9358   3.9725
  4.0472   4.0885   4.1135   4.4147   4.8101   4.8340   9.7587   9.7766
  9.7825   9.8405   9.8676  23.3697  23.5309  23.8363  23.8950  23.9030
 23.9217  23.9851  24.0257  24.0431  24.0646  24.1193  24.1621  25.7143
 25.8209  25.8363  25.8476  26.0711  26.1111  26.1627  26.1931  26.3055
 26.5048  26.5984  26.6233  26.6315  26.8489  26.9483 215.7505 215.7694
215.7768 215.8421 215.8882
 --------------------------------------------------------------

          Ground-State Mulliken Net Atomic Charges

     Atom                 Charge (a.u.)
  ----------------------------------------
      1 C                    -0.631548
      2 C                    -1.164779
      3 Cl                    0.672688
      4 C                     0.479584
      5 Cl                    0.462131
      6 C                    -0.971774
      7 H                     0.209350
      8 C                     0.769931
      9 Cl                    0.461405
     10 C                    -0.540686
     11 H                     0.198055
     12 C                     0.049675
     13 C                    -0.895117
     14 Cl                    0.642959
     15 C                     0.439110
     16 Cl                    0.468634
     17 C                    -0.620562
     18 H                     0.199440
     19 C                    -0.415345
     20 H                     0.177488
     21 C                    -0.171548
     22 H                     0.180909
  ----------------------------------------
  Sum of atomic charges =     0.000000

 -----------------------------------------------------------------
                    Cartesian Multipole Moments
 -----------------------------------------------------------------
    Charge (ESU x 10^10)
                 0.0000
    Dipole Moment (Debye)
         X      -0.2394      Y       1.5689      Z      -2.5232
       Tot       2.9808
    Quadrupole Moments (Debye-Ang)
        XX    -132.5111     XY       4.1229     YY    -135.8185
        XZ      -7.2217     YZ      -4.7036     ZZ    -127.5125
    Octopole Moments (Debye-Ang^2)
       XXX    -249.9545    XXY      61.0488    XYY     -90.5294
       YYY     152.3217    XXZ     -51.8391    XYZ     -10.3046
       YYZ     -43.4437    XZZ     -67.7720    YZZ      55.3576
       ZZZ    -147.9870
    Hexadecapole Moments (Debye-Ang^3)
      XXXX   -5632.5269   XXXY     607.8605   XXYY   -1124.4470
      XYYY     586.0588   YYYY    -892.4366   XXXZ     373.3955
      XXYZ      -7.9292   XYYZ     165.8441   YYYZ      46.4848
      XXZZ   -1301.6530   XYZZ     210.9885   YYZZ    -599.9983
      XZZZ     420.0794   YZZZ      15.5174   ZZZZ   -2698.5390
 -----------------------------------------------------------------
 Calculating analytic gradient of the SCF energy
 Gradient of SCF Energy
            1           2           3           4           5           6
    1  -0.0065723  -0.0156599   0.0293197   0.0028477   0.0059886   0.0094571
    2   0.0001563  -0.0042296  -0.0741319   0.0001226   0.0000356  -0.0001023
    3   0.0045127  -0.0105319  -0.0442295  -0.0074647   0.0037492  -0.0049631
            7           8           9          10          11          12
    1  -0.0012290  -0.0046617  -0.0006901   0.0022383  -0.0000647   0.0107143
    2   0.0000869  -0.0000798   0.0000195  -0.0006822   0.0002015  -0.0018159
    3  -0.0004364   0.0002609  -0.0014014   0.0083822  -0.0000595  -0.0037929
           13          14          15          16          17          18
    1   0.0025361  -0.0220881  -0.0093665  -0.0013931  -0.0047199  -0.0004183
    2   0.0142875   0.0684010   0.0045359  -0.0033232  -0.0000150   0.0012855
    3  -0.0102737   0.0557189   0.0002012   0.0043447   0.0028417  -0.0012932
           19          20          21          22
    1   0.0019582  -0.0008232   0.0017728   0.0008540
    2  -0.0023221   0.0000089  -0.0024409   0.0000017
    3   0.0015480   0.0004033   0.0032053  -0.0007219
 Max gradient component =       7.413E-02
 RMS gradient           =       1.652E-02
 Gradient time:  CPU 237.93 s  wall 237.94 s
 Geometry Optimization Parameters
   NAtoms,    NIC,     NZ,  NCons,   NDum,   NFix, NCnnct, MaxDiis
       22     163      22       0       0       0       0       0


** GEOMETRY OPTIMIZATION IN DELOCALIZED INTERNAL COORDINATES **
   Searching for a Minimum

   Optimization Cycle:   1

                       Coordinates (Angstroms)
     ATOM                X               Y               Z
      1  C         0.0000000000    0.0000000000    0.0000000000
      2  C         0.0000000000    0.0000000000    1.3949600000
      3  Cl        1.5261815140    0.0000000000    2.2594170471
      4  C        -1.1901880373    0.0256249026    2.1059255403
      5  Cl       -1.1548436435    0.0351778398    3.8595433764
      6  C        -2.4041742747    0.0535064326    1.4351028665
      7  H        -3.3336980403    0.0741960811    1.9899557843
      8  C        -2.4180259722    0.0546630380    0.0478935036
      9  Cl       -3.9445745286    0.0782926128   -0.8155919614
     10  C        -1.2274122092    0.0272853135   -0.6622934626
     11  H        -1.2503451014    0.0068111236   -1.7445869269
     12  C         1.2779219872   -0.0284629571   -0.7628147595
     13  C         2.3095886281   -0.8932703637   -0.3971844912
     14  Cl        2.0841394724   -1.9836059182    0.9581225060
     15  C         3.5004827568   -0.9194878930   -1.1069450245
     16  Cl        4.7739092873   -2.0261183446   -0.6270805489
     17  C         3.6821124948   -0.0819958503   -2.1978886372
     18  H         4.6116429624   -0.1026930066   -2.7527300472
     19  C         2.6636000698    0.7822218600   -2.5724593424
     20  H         2.7980411655    1.4448431951   -3.4181323354
     21  C         1.4736782845    0.8090230106   -1.8610916159
     22  H         0.6936781770    1.5025559907   -2.1490431582
   Point Group: c1    Number of degrees of freedom:    60


   Energy is  -2761.457845288


 Attempting to generate delocalized internal coordinates
 Initial Hessian constructed with Jon Baker's OPTIMIZE code

 60 Hessian modes will be used to form the next step
  Hessian Eigenvalues:
     0.016296    0.017712    0.019512    0.020643    0.020929    0.022947
     0.023584    0.023586    0.023833    0.023845    0.024090    0.024090
     0.024114    0.024114    0.024135    0.024135    0.024143    0.024143
     0.064527    0.103820    0.159965    0.159965    0.159995    0.160000
     0.160000    0.215720    0.220999    0.231379    0.234945    0.235083
     0.235985    0.249270    0.249977    0.249991    0.249991    0.249992
     0.250000    0.289247    0.292804    0.301033    0.301033    0.301033
     0.328568    0.356665    0.356665    0.356665    0.356665    0.356665
     0.412193    0.416678    0.431077    0.431673    0.461296    0.462622
     0.471069    0.471186    0.478202    0.478203    0.479142    0.479142

 Minimum search - taking simple RFO step
 Searching for Lamda that Minimizes Along All modes
 Value Taken    Lamda =  -0.05666086
 Calculated Step too Large.  Step scaled by  0.510559
 Step Taken.  Stepsize is  0.300000

                             Maximum     Tolerance    Cnvgd?
         Gradient           0.074072      0.000300      NO
         Displacement       0.234607      0.001200      NO
         Energy change     *********      0.000001      NO


 New Cartesian Coordinates Obtained by Inverse Iteration

 Displacement from previous Coordinates is:  0.485046
 ----------------------------------------------------------------
             Standard Nuclear Orientation (Angstroms)
    I     Atom           X                Y                Z
 ----------------------------------------------------------------
    1      C       0.0183578144    -0.0066964061     0.0334074878
    2      C      -0.0076667617     0.0183752935     1.4356300688
    3      Cl      1.4958995921     0.0390164136     2.3255014422
    4      C      -1.2204501974     0.0514423272     2.1222608122
    5      Cl     -1.2512916713     0.0868069645     3.8727132755
    6      C      -2.4212057843     0.0696632112     1.4268234421
    7      H      -3.3608776525     0.0972899217     1.9629010157
    8      C      -2.4018994626     0.0546258788     0.0393182193
    9      Cl     -3.9120515770     0.0686365699    -0.8508098801
   10      C      -1.1995791322     0.0166193743    -0.6508985839
   11      H      -1.2044459073    -0.0191681179    -1.7329853168
   12      C       1.2931910001    -0.0492804919    -0.7365508338
   13      C       2.3357770033    -0.9269909496    -0.4050127627
   14      Cl      2.1340545200    -2.0396871100     0.9275404786
   15      C       3.5187469512    -0.9362576806    -1.1424165058
   16      Cl      4.8170677635    -2.0371491698    -0.7266269368
   17      C       3.6762136147    -0.0803050732    -2.2239481584
   18      H       4.5962981695    -0.0931314504    -2.7942015171
   19      C       2.6468010430     0.7862824403    -2.5673526699
   20      H       2.7651124945     1.4604717265    -3.4066176523
   21      C       1.4701775071     0.8006411830    -1.8318356174
   22      H       0.6834856652     1.4973622121    -2.0937614942
 ----------------------------------------------------------------
 Nuclear Repulsion Energy =        1770.24170233 hartrees
 There are       81 alpha and       81 beta electrons
 Applying Cartesian multipole field
    Component          Value
    ---------          -----
     (2,0,0)        1.00000E-11
     (0,2,0)        2.00000E-11
     (0,0,2)       -3.00000E-11
 Nucleus-field energy     =    -0.0000000071 hartrees
 Requested basis set is 6-311++G(d,p)
 There are 162 shells and 449 basis functions
 A cutoff of  1.0D-15 yielded  10238 shell pairs
 There are     85056 function pairs (     91437 Cartesian)
 Smallest overlap matrix eigenvalue = 2.83E-07
 Linear dependence detected in AO basis
 Number of orthogonalized atomic orbitals = 444
 Maximum deviation from orthogonality = 4.352E-10
 Guess from superposition of atomic densities
 Warning:  Energy on first SCF cycle will be non-variational
 SAD guess density has 162.000000 electrons

 -----------------------------------------------------------------------
  General SCF calculation program by
  Eric Jon Sundstrom, Paul Horn, Yuezhi Mao, Dmitri Zuev, Alec White,
  David Stuck, Shaama M.S., Shane Yost, Joonho Lee, David Small,
  Daniel Levine, Susi Lehtola, Hugh Burton, Evgeny Epifanovsky,
  Bang C. Huynh
 -----------------------------------------------------------------------
 Exchange:     0.2000 Hartree-Fock + 0.0800 Slater + 0.7200 B88
 Correlation:  0.1900 VWN1RPA + 0.8100 LYP
 Using SG-1 standard quadrature grid
 A restricted SCF calculation will be
 performed using DIIS
 SCF converges when DIIS error is below 1.0e-08
 ---------------------------------------
  Cycle       Energy         DIIS error
 ---------------------------------------
    1   -2765.6124386434      2.95e-02  
    2   -2761.3321659615      2.40e-03  
    3   -2761.2102659307      3.13e-03  
    4   -2761.4659100440      7.17e-04  
    5   -2761.4786699305      2.97e-04  
    6   -2761.4807543479      1.02e-04  
    7   -2761.4810011226      2.06e-05  
    8   -2761.4810089919      9.40e-06  
    9   -2761.4810110786      2.55e-06  
   10   -2761.4810112299      1.04e-06  
   11   -2761.4810112569      2.75e-07  
   12   -2761.4810112585      1.31e-07  
   13   -2761.4810112588      5.97e-08  
   14   -2761.4810112591      1.67e-08  
   15   -2761.4810112589      6.78e-09  Convergence criterion met
 ---------------------------------------
 SCF time:   CPU 685.16s  wall 685.00s 
 SCF   energy in the final basis set =    -2761.4810112589
 Total energy in the final basis set =    -2761.4810112589

 --------------------------------------------------------------

                    Orbital Energies (a.u.)
 --------------------------------------------------------------

 Alpha MOs
 -- Occupied --
********-101.5732-101.5688-101.5627-101.5611 -10.2713 -10.2678 -10.2660
-10.2659 -10.2645 -10.2345 -10.2294 -10.2187 -10.2157 -10.2111 -10.2089
-10.2070  -9.4888  -9.4877  -9.4833  -9.4792  -9.4777  -7.2535  -7.2524
 -7.2482  -7.2438  -7.2436  -7.2431  -7.2426  -7.2424  -7.2420  -7.2381
 -7.2375  -7.2339  -7.2331  -7.2324  -7.2317  -0.9519  -0.9325  -0.9039
 -0.8861  -0.8685  -0.8620  -0.8430  -0.8011  -0.7605  -0.7559  -0.7429
 -0.6758  -0.6383  -0.6198  -0.6142  -0.5514  -0.5368  -0.5309  -0.5079
 -0.4983  -0.4749  -0.4643  -0.4636  -0.4578  -0.4488  -0.4417  -0.4217
 -0.4116  -0.4063  -0.3976  -0.3932  -0.3803  -0.3667  -0.3545  -0.3434
 -0.3412  -0.3363  -0.3288  -0.3217  -0.2984  -0.2884  -0.2719  -0.2679
 -0.2520
 -- Virtual --
 -0.0735  -0.0517  -0.0458  -0.0298  -0.0271  -0.0221  -0.0127  -0.0007
  0.0034   0.0097   0.0177   0.0227   0.0240   0.0305   0.0387   0.0469
  0.0482   0.0528   0.0550   0.0606   0.0687   0.0768   0.0779   0.0814
  0.0841   0.0895   0.0945   0.0952   0.0964   0.1005   0.1016   0.1064
  0.1104   0.1145   0.1162   0.1193   0.1244   0.1247   0.1273   0.1290
  0.1313   0.1360   0.1386   0.1411   0.1484   0.1496   0.1518   0.1566
  0.1605   0.1665   0.1669   0.1706   0.1788   0.1839   0.1880   0.1919
  0.1947   0.2019   0.2024   0.2124   0.2157   0.2188   0.2267   0.2288
  0.2306   0.2338   0.2390   0.2420   0.2471   0.2481   0.2502   0.2571
  0.2603   0.2639   0.2663   0.2702   0.2739   0.2765   0.2777   0.2848
  0.2917   0.2948   0.3009   0.3053   0.3113   0.3179   0.3218   0.3252
  0.3355   0.3431   0.3466   0.3510   0.3545   0.4071   0.4235   0.4277
  0.4395   0.4441   0.4466   0.4517   0.4560   0.4616   0.4667   0.4712
  0.4779   0.4861   0.4957   0.5056   0.5103   0.5136   0.5237   0.5299
  0.5373   0.5388   0.5493   0.5597   0.5610   0.5797   0.5818   0.5827
  0.5889   0.5985   0.6027   0.6056   0.6076   0.6196   0.6219   0.6305
  0.6399   0.6521   0.6552   0.6623   0.6844   0.6869   0.6942   0.6977
  0.7051   0.7185   0.7246   0.7286   0.7318   0.7531   0.7812   0.8032
  0.8062   0.8156   0.8187   0.8274   0.8336   0.8414   0.8426   0.8434
  0.8493   0.8526   0.8573   0.8587   0.8599   0.8680   0.8711   0.8762
  0.8814   0.8861   0.8942   0.9025   0.9114   0.9140   0.9344   0.9373
  0.9407   0.9446   0.9487   0.9591   0.9668   0.9701   0.9738   0.9812
  0.9918   0.9959   0.9989   1.0148   1.0277   1.0350   1.0437   1.0587
  1.0786   1.0913   1.1031   1.1048   1.1451   1.1647   1.1841   1.2067
  1.2107   1.2307   1.2395   1.2476   1.2586   1.2674   1.2877   1.2892
  1.3162   1.3372   1.3401   1.3462   1.3688   1.3854   1.4136   1.4527
  1.4852   1.4982   1.5070   1.5180   1.5389   1.5546   1.5661   1.5814
  1.5919   1.6044   1.6241   1.6422   1.6466   1.6846   1.6983   1.7146
  1.7296   1.7668   1.7861   1.7915   1.8201   1.8222   1.8525   1.8747
  1.8934   1.8957   1.9011   1.9162   1.9196   1.9274   1.9341   1.9437
  1.9620   1.9795   1.9939   2.0279   2.0368   2.0736   2.0915   2.1184
  2.1779   2.1849   2.1991   2.2346   2.2409   2.2593   2.2709   2.2742
  2.2820   2.3072   2.3157   2.3324   2.3433   2.3506   2.3709   2.3946
  2.4223   2.4349   2.4458   2.4690   2.4818   2.5140   2.5323   2.5404
  2.5450   2.5604   2.5781   2.5956   2.6166   2.6513   2.6591   2.6835
  2.6918   2.7019   2.7058   2.7344   2.7388   2.7529   2.7662   2.7735
  2.7843   2.7952   2.8075   2.8223   2.8360   2.8436   2.9016   2.9108
  2.9461   2.9650   3.0635   3.0788   3.0831   3.1369   3.1577   3.1674
  3.1950   3.2175   3.2349   3.2671   3.3347   3.3638   3.4019   3.4355
  3.5167   3.5733   3.6440   3.7180   3.7250   3.8044   3.9324   3.9678
  4.0459   4.0915   4.1105   4.4107   4.8057   4.8279   9.7542   9.7743
  9.7830   9.8181   9.8681  23.3735  23.5296  23.8315  23.8863  23.8940
 23.9063  23.9631  24.0107  24.0381  24.0576  24.1127  24.1550  25.7841
 25.8222  25.8310  25.8615  26.0585  26.1097  26.1501  26.1953  26.3167
 26.3669  26.5906  26.6042  26.6272  26.8104  26.9325 215.7456 215.7663
215.7772 215.8173 215.8847
 --------------------------------------------------------------

          Ground-State Mulliken Net Atomic Charges

     Atom                 Charge (a.u.)
  ----------------------------------------
      1 C                    -0.609367
      2 C                    -1.093154
      3 Cl                    0.663822
      4 C                     0.460411
      5 Cl                    0.458126
      6 C                    -1.018008
      7 H                     0.210191
      8 C                     0.782439
      9 Cl                    0.453199
     10 C                    -0.637548
     11 H                     0.198474
     12 C                     0.114685
     13 C                    -0.690729
     14 Cl                    0.635515
     15 C                     0.370208
     16 Cl                    0.467757
     17 C                    -0.656706
     18 H                     0.201262
     19 C                    -0.434182
     20 H                     0.177617
     21 C                    -0.237996
     22 H                     0.183983
  ----------------------------------------
  Sum of atomic charges =     0.000000

 -----------------------------------------------------------------
                    Cartesian Multipole Moments
 -----------------------------------------------------------------
    Charge (ESU x 10^10)
                 0.0000
    Dipole Moment (Debye)
         X      -0.2512      Y       1.5765      Z      -2.4869
       Tot       2.9551
    Quadrupole Moments (Debye-Ang)
        XX    -132.7003     XY       4.1205     YY    -135.5853
        XZ      -7.2950     YZ      -4.4675     ZZ    -127.7244
    Octopole Moments (Debye-Ang^2)
       XXX    -251.7829    XXY      61.1296    XYY     -90.2491
       YYY     151.5044    XXZ     -50.6974    XYZ      -9.9688
       YYZ     -42.6956    XZZ     -68.3169    YZZ      55.9777
       ZZZ    -145.6608
    Hexadecapole Moments (Debye-Ang^3)
      XXXX   -5676.2597   XXXY     623.6781   XXYY   -1134.3704
      XYYY     601.5691   YYYY    -912.9255   XXXZ     405.5902
      XXYZ     -13.8897   XYYZ     176.7024   YYYZ      22.4426
      XXZZ   -1317.3432   XYZZ     218.4325   YYZZ    -612.0691
      XZZZ     451.3181   YZZZ      -5.0812   ZZZZ   -2744.4503
 -----------------------------------------------------------------
 Calculating analytic gradient of the SCF energy
 Gradient of SCF Energy
            1           2           3           4           5           6
    1  -0.0035847  -0.0097455   0.0193285   0.0001452   0.0028891   0.0065918
    2   0.0014934  -0.0025095  -0.0470823  -0.0001517   0.0000800  -0.0002441
    3   0.0006085  -0.0052370  -0.0286811  -0.0034188   0.0027411  -0.0022786
            7           8           9          10          11          12
    1  -0.0008439  -0.0033281   0.0000100   0.0015764   0.0000317   0.0045285
    2   0.0000951  -0.0000381  -0.0000461   0.0000724   0.0003000  -0.0011695
    3  -0.0002908  -0.0001500  -0.0006280   0.0055204  -0.0002774  -0.0032157
           13          14          15          16          17          18
    1   0.0023565  -0.0147243  -0.0043661  -0.0000100  -0.0022498  -0.0003458
    2   0.0079592   0.0435688   0.0027530  -0.0021578  -0.0007390   0.0009088
    3  -0.0061693   0.0357330  -0.0003261   0.0022478   0.0023644  -0.0009065
           19          20          21          22
    1   0.0011904  -0.0005183   0.0006746   0.0003940
    2  -0.0013567   0.0000579  -0.0018344   0.0000404
    3   0.0008746   0.0002582   0.0018780  -0.0006465
 Max gradient component =       4.708E-02
 RMS gradient           =       1.050E-02
 Gradient time:  CPU 223.67 s  wall 223.68 s
 Geometry Optimization Parameters
   NAtoms,    NIC,     NZ,  NCons,   NDum,   NFix, NCnnct, MaxDiis
       22     163      22       0       0       0       0       0

 Cartesian Hessian Update
 Hessian updated using BFGS update


** GEOMETRY OPTIMIZATION IN DELOCALIZED INTERNAL COORDINATES **
   Searching for a Minimum

   Optimization Cycle:   2

                       Coordinates (Angstroms)
     ATOM                X               Y               Z
      1  C         0.0183578144   -0.0066964061    0.0334074878
      2  C        -0.0076667617    0.0183752935    1.4356300688
      3  Cl        1.4958995921    0.0390164136    2.3255014422
      4  C        -1.2204501974    0.0514423272    2.1222608122
      5  Cl       -1.2512916713    0.0868069645    3.8727132755
      6  C        -2.4212057843    0.0696632112    1.4268234421
      7  H        -3.3608776525    0.0972899217    1.9629010157
      8  C        -2.4018994626    0.0546258788    0.0393182193
      9  Cl       -3.9120515770    0.0686365699   -0.8508098801
     10  C        -1.1995791322    0.0166193743   -0.6508985839
     11  H        -1.2044459073   -0.0191681179   -1.7329853168
     12  C         1.2931910001   -0.0492804919   -0.7365508338
     13  C         2.3357770033   -0.9269909496   -0.4050127627
     14  Cl        2.1340545200   -2.0396871100    0.9275404786
     15  C         3.5187469512   -0.9362576806   -1.1424165058
     16  Cl        4.8170677635   -2.0371491698   -0.7266269368
     17  C         3.6762136147   -0.0803050732   -2.2239481584
     18  H         4.5962981695   -0.0931314504   -2.7942015171
     19  C         2.6468010430    0.7862824403   -2.5673526699
     20  H         2.7651124945    1.4604717265   -3.4066176523
     21  C         1.4701775071    0.8006411830   -1.8318356174
     22  H         0.6834856652    1.4973622121   -2.0937614942
   Point Group: c1    Number of degrees of freedom:    60


   Energy is  -2761.481011259

 Hessian updated using BFGS update

 56 Hessian modes will be used to form the next step
  Hessian Eigenvalues:
     0.016282    0.017712    0.019558    0.020718    0.020929    0.022947
     0.023583    0.023586    0.023833    0.023845    0.024090    0.024090
     0.024114    0.024114    0.024135    0.024135    0.024143    0.024144
     0.064838    0.112299    0.159926    0.159968    0.159973    0.159997
     0.160001    0.218401    0.221002    0.231377    0.234741    0.235078
     0.236224    0.248804    0.249737    0.249990    0.249992    0.250000
     0.252556    0.289244    0.292607    0.300817    0.301114    0.328545
     0.356653    0.356679    0.412199    0.418965    0.431128    0.432576
     0.461296    0.463091    0.470414    0.471090    0.478201    0.478380
     0.479137    0.481851

 Minimum search - taking simple RFO step
 Searching for Lamda that Minimizes Along All modes
 Value Taken    Lamda =  -0.02557418
 Calculated Step too Large.  Step scaled by  0.692417
 Step Taken.  Stepsize is  0.300000

                             Maximum     Tolerance    Cnvgd?
         Gradient           0.047372      0.000300      NO
         Displacement       0.237112      0.001200      NO
         Energy change     -0.023166      0.000001      NO


 New Cartesian Coordinates Obtained by Inverse Iteration

 Displacement from previous Coordinates is:  0.435235
 ----------------------------------------------------------------
             Standard Nuclear Orientation (Angstroms)
    I     Atom           X                Y                Z
 ----------------------------------------------------------------
    1      C       0.0334526714    -0.0147283616     0.0584024658
    2      C      -0.0082500147     0.0412521798     1.4625348977
    3      Cl      1.4740763450     0.0915367685     2.3725455144
    4      C      -1.2366621778     0.0826961410     2.1278599499
    5      Cl     -1.3105083683     0.1542494166     3.8721098229
    6      C      -2.4308015948     0.0828041800     1.4171867363
    7      H      -3.3760452417     0.1173632357     1.9414449646
    8      C      -2.3878697972     0.0401518508     0.0306696973
    9      Cl     -3.8876346796     0.0322874004    -0.8774622362
   10      C      -1.1774769133    -0.0084643378    -0.6444688738
   11      H      -1.1689539264    -0.0683040823    -1.7249029237
   12      C       1.3047500144    -0.0642944169    -0.7146534125
   13      C       2.3467193151    -0.9592235890    -0.4144967432
   14      Cl      2.1584277839    -2.0991191476     0.8882301815
   15      C       3.5204963683    -0.9552076677    -1.1735880727
   16      Cl      4.8244327678    -2.0642874910    -0.8136859426
   17      C       3.6672902340    -0.0769022688    -2.2410943927
   18      H       4.5814333139    -0.0876075003    -2.8205112547
   19      C       2.6377400253     0.8025005802    -2.5531467479
   20      H       2.7493810223     1.4924686492    -3.3806937070
   21      C       1.4725926782     0.8066009409    -1.7984467631
   22      H       0.6851251666     1.5127945870    -2.0307548473
 ----------------------------------------------------------------
 Nuclear Repulsion Energy =        1762.42026561 hartrees
 There are       81 alpha and       81 beta electrons
 Applying Cartesian multipole field
    Component          Value
    ---------          -----
     (2,0,0)        1.00000E-11
     (0,2,0)        2.00000E-11
     (0,0,2)       -3.00000E-11
 Nucleus-field energy     =    -0.0000000071 hartrees
 Requested basis set is 6-311++G(d,p)
 There are 162 shells and 449 basis functions
 A cutoff of  1.0D-15 yielded  10235 shell pairs
 There are     84933 function pairs (     91274 Cartesian)
 Smallest overlap matrix eigenvalue = 2.86E-07
 Linear dependence detected in AO basis
 Number of orthogonalized atomic orbitals = 444
 Maximum deviation from orthogonality = 2.762E-10
 Guess from superposition of atomic densities
 Warning:  Energy on first SCF cycle will be non-variational
 SAD guess density has 162.000000 electrons

 -----------------------------------------------------------------------
  General SCF calculation program by
  Eric Jon Sundstrom, Paul Horn, Yuezhi Mao, Dmitri Zuev, Alec White,
  David Stuck, Shaama M.S., Shane Yost, Joonho Lee, David Small,
  Daniel Levine, Susi Lehtola, Hugh Burton, Evgeny Epifanovsky,
  Bang C. Huynh
 -----------------------------------------------------------------------
 Exchange:     0.2000 Hartree-Fock + 0.0800 Slater + 0.7200 B88
 Correlation:  0.1900 VWN1RPA + 0.8100 LYP
 Using SG-1 standard quadrature grid
 A restricted SCF calculation will be
 performed using DIIS
 SCF converges when DIIS error is below 1.0e-08
 ---------------------------------------
  Cycle       Energy         DIIS error
 ---------------------------------------
    1   -2765.5754948565      2.94e-02  
    2   -2761.3469882630      2.40e-03  
    3   -2761.2242629412      3.13e-03  
    4   -2761.4799302654      7.20e-04  
    5   -2761.4927554418      2.99e-04  
    6   -2761.4948755196      9.98e-05  
    7   -2761.4951089883      1.99e-05  
    8   -2761.4951159872      9.61e-06  
    9   -2761.4951181875      2.45e-06  
   10   -2761.4951183266      1.03e-06  
   11   -2761.4951183527      2.50e-07  
   12   -2761.4951183541      1.25e-07  
   13   -2761.4951183545      5.74e-08  
   14   -2761.4951183546      1.64e-08  
   15   -2761.4951183546      6.84e-09  Convergence criterion met
 ---------------------------------------
 SCF time:   CPU 672.74s  wall 673.00s 
 SCF   energy in the final basis set =    -2761.4951183546
 Total energy in the final basis set =    -2761.4951183546

 --------------------------------------------------------------

                    Orbital Energies (a.u.)
 --------------------------------------------------------------

 Alpha MOs
 -- Occupied --
********-101.5733-101.5690-101.5652-101.5635 -10.2714 -10.2686 -10.2668
-10.2657 -10.2646 -10.2349 -10.2296 -10.2186 -10.2156 -10.2110 -10.2087
-10.2071  -9.4883  -9.4879  -9.4836  -9.4813  -9.4796  -7.2530  -7.2526
 -7.2485  -7.2460  -7.2444  -7.2432  -7.2428  -7.2426  -7.2422  -7.2384
 -7.2378  -7.2360  -7.2352  -7.2343  -7.2336  -0.9504  -0.9326  -0.9035
 -0.8858  -0.8672  -0.8656  -0.8429  -0.8005  -0.7594  -0.7545  -0.7428
 -0.6752  -0.6374  -0.6196  -0.6138  -0.5504  -0.5360  -0.5310  -0.5079
 -0.4986  -0.4753  -0.4638  -0.4632  -0.4579  -0.4478  -0.4395  -0.4224
 -0.4117  -0.4038  -0.3975  -0.3926  -0.3779  -0.3662  -0.3540  -0.3437
 -0.3416  -0.3359  -0.3292  -0.3229  -0.2996  -0.2940  -0.2706  -0.2676
 -0.2567
 -- Virtual --
 -0.0733  -0.0521  -0.0457  -0.0294  -0.0274  -0.0206  -0.0121  -0.0005
  0.0038   0.0101   0.0175   0.0227   0.0241   0.0308   0.0390   0.0468
  0.0482   0.0525   0.0553   0.0607   0.0688   0.0767   0.0780   0.0819
  0.0836   0.0892   0.0938   0.0952   0.0969   0.1004   0.1014   0.1057
  0.1108   0.1142   0.1165   0.1192   0.1244   0.1250   0.1268   0.1293
  0.1314   0.1351   0.1376   0.1404   0.1480   0.1489   0.1516   0.1563
  0.1600   0.1658   0.1668   0.1711   0.1785   0.1831   0.1876   0.1913
  0.1935   0.2012   0.2023   0.2124   0.2150   0.2196   0.2270   0.2284
  0.2300   0.2334   0.2385   0.2405   0.2468   0.2472   0.2506   0.2560
  0.2592   0.2635   0.2652   0.2700   0.2728   0.2760   0.2785   0.2845
  0.2913   0.2946   0.3003   0.3059   0.3101   0.3176   0.3215   0.3242
  0.3344   0.3418   0.3467   0.3517   0.3550   0.4070   0.4230   0.4283
  0.4382   0.4421   0.4471   0.4517   0.4558   0.4614   0.4675   0.4701
  0.4774   0.4860   0.4965   0.5066   0.5097   0.5109   0.5220   0.5281
  0.5368   0.5378   0.5500   0.5584   0.5610   0.5774   0.5807   0.5820
  0.5879   0.5959   0.6043   0.6045   0.6074   0.6193   0.6233   0.6345
  0.6388   0.6524   0.6569   0.6631   0.6823   0.6874   0.6935   0.6979
  0.7057   0.7178   0.7266   0.7275   0.7324   0.7515   0.7832   0.8053
  0.8129   0.8177   0.8236   0.8288   0.8339   0.8400   0.8435   0.8454
  0.8484   0.8512   0.8562   0.8575   0.8600   0.8651   0.8735   0.8776
  0.8828   0.8878   0.8920   0.9030   0.9142   0.9154   0.9311   0.9376
  0.9395   0.9446   0.9500   0.9601   0.9660   0.9676   0.9730   0.9854
  0.9885   0.9950   0.9980   1.0029   1.0292   1.0352   1.0394   1.0581
  1.0725   1.0922   1.1013   1.1019   1.1431   1.1612   1.1842   1.2068
  1.2115   1.2293   1.2374   1.2458   1.2528   1.2671   1.2894   1.2913
  1.3116   1.3331   1.3376   1.3470   1.3670   1.3820   1.4122   1.4532
  1.4868   1.4975   1.5047   1.5169   1.5380   1.5550   1.5653   1.5813
  1.5911   1.6041   1.6223   1.6431   1.6477   1.6847   1.7009   1.7154
  1.7294   1.7636   1.7850   1.7915   1.8186   1.8195   1.8522   1.8748
  1.8907   1.8960   1.9010   1.9135   1.9204   1.9293   1.9337   1.9417
  1.9610   1.9808   1.9930   2.0269   2.0363   2.0722   2.0900   2.1158
  2.1756   2.1827   2.1993   2.2404   2.2491   2.2616   2.2721   2.2779
  2.2832   2.3038   2.3170   2.3308   2.3380   2.3468   2.3690   2.3922
  2.4121   2.4338   2.4469   2.4696   2.4840   2.5109   2.5296   2.5418
  2.5446   2.5591   2.5753   2.5973   2.6150   2.6502   2.6587   2.6797
  2.6898   2.7005   2.7031   2.7334   2.7391   2.7519   2.7637   2.7738
  2.7839   2.7926   2.8065   2.8189   2.8347   2.8451   2.9003   2.9105
  2.9440   2.9661   3.0615   3.0770   3.0817   3.1317   3.1586   3.1622
  3.1935   3.2156   3.2311   3.2652   3.3334   3.3605   3.3987   3.4328
  3.5161   3.5693   3.6424   3.7164   3.7239   3.8008   3.9325   3.9671
  4.0467   4.0942   4.1073   4.4045   4.8030   4.8241   9.7523   9.7737
  9.7838   9.8122   9.8642  23.3771  23.5308  23.8278  23.8837  23.8892
 23.8987  23.9533  24.0038  24.0333  24.0525  24.1083  24.1506  25.8153
 25.8240  25.8277  25.9177  26.0384  26.1088  26.1485  26.1984  26.2249
 26.3504  26.5828  26.5965  26.6246  26.7967  26.9298 215.7442 215.7658
215.7780 215.8122 215.8760
 --------------------------------------------------------------

          Ground-State Mulliken Net Atomic Charges

     Atom                 Charge (a.u.)
  ----------------------------------------
      1 C                    -0.583536
      2 C                    -1.024753
      3 Cl                    0.652039
      4 C                     0.447125
      5 Cl                    0.459117
      6 C                    -1.046951
      7 H                     0.211953
      8 C                     0.758525
      9 Cl                    0.450654
     10 C                    -0.660800
     11 H                     0.200532
     12 C                     0.141050
     13 C                    -0.635017
     14 Cl                    0.621998
     15 C                     0.357236
     16 Cl                    0.469352
     17 C                    -0.668403
     18 H                     0.202690
     19 C                    -0.449702
     20 H                     0.177666
     21 C                    -0.268382
     22 H                     0.187607
  ----------------------------------------
  Sum of atomic charges =     0.000000

 -----------------------------------------------------------------
                    Cartesian Multipole Moments
 -----------------------------------------------------------------
    Charge (ESU x 10^10)
                -0.0000
    Dipole Moment (Debye)
         X      -0.2368      Y       1.5865      Z      -2.4287
       Tot       2.9106
    Quadrupole Moments (Debye-Ang)
        XX    -132.8291     XY       4.1249     YY    -135.3235
        XZ      -7.2873     YZ      -4.3089     ZZ    -127.9341
    Octopole Moments (Debye-Ang^2)
       XXX    -252.1301    XXY      61.5221    XYY     -89.5627
       YYY     151.3457    XXZ     -49.2097    XYZ      -9.8637
       YYZ     -41.6791    XZZ     -68.4085    YZZ      56.5953
       ZZZ    -141.9352
    Hexadecapole Moments (Debye-Ang^3)
      XXXX   -5681.2460   XXXY     632.7268   XXYY   -1139.0755
      XYYY     609.2208   YYYY    -942.7933   XXXZ     429.6987
      XXYZ     -21.8930   XYYZ     184.5877   YYYZ      -6.8327
      XXZZ   -1322.9029   XYZZ     223.3853   YYZZ    -621.4712
      XZZZ     476.2688   YZZZ     -29.5975   ZZZZ   -2769.5706
 -----------------------------------------------------------------
 Calculating analytic gradient of the SCF energy
 Gradient of SCF Energy
            1           2           3           4           5           6
    1  -0.0004148  -0.0042806   0.0105574   0.0004366   0.0012966   0.0027448
    2   0.0021025  -0.0015663  -0.0297217  -0.0003325   0.0000746  -0.0001619
    3   0.0000868  -0.0013290  -0.0185524  -0.0012281   0.0007229  -0.0007400
            7           8           9          10          11          12
    1  -0.0003974  -0.0016331   0.0001355   0.0004742  -0.0001306   0.0006680
    2   0.0000521  -0.0000046  -0.0000612   0.0005225   0.0002430  -0.0018240
    3  -0.0002206  -0.0004021  -0.0001522   0.0022203  -0.0001076  -0.0014682
           13          14          15          16          17          18
    1   0.0017605  -0.0087494  -0.0018078  -0.0002943  -0.0007118  -0.0002248
    2   0.0032281   0.0283550   0.0011198  -0.0007876  -0.0004704   0.0004943
    3  -0.0021894   0.0213426   0.0002818   0.0009081   0.0010367  -0.0004631
           19          20          21          22
    1   0.0003935  -0.0002136   0.0001553   0.0002359
    2  -0.0004190   0.0000761  -0.0009547   0.0000359
    3   0.0002187   0.0001026   0.0003576  -0.0004254
 Max gradient component =       2.972E-02
 RMS gradient           =       6.464E-03
 Gradient time:  CPU 222.93 s  wall 222.93 s
 Geometry Optimization Parameters
   NAtoms,    NIC,     NZ,  NCons,   NDum,   NFix, NCnnct, MaxDiis
       22     163      22       0       0       0       0       0

 Cartesian Hessian Update
 Hessian updated using BFGS update


** GEOMETRY OPTIMIZATION IN DELOCALIZED INTERNAL COORDINATES **
   Searching for a Minimum

   Optimization Cycle:   3

                       Coordinates (Angstroms)
     ATOM                X               Y               Z
      1  C         0.0334526714   -0.0147283616    0.0584024658
      2  C        -0.0082500147    0.0412521798    1.4625348977
      3  Cl        1.4740763450    0.0915367685    2.3725455144
      4  C        -1.2366621778    0.0826961410    2.1278599499
      5  Cl       -1.3105083683    0.1542494166    3.8721098229
      6  C        -2.4308015948    0.0828041800    1.4171867363
      7  H        -3.3760452417    0.1173632357    1.9414449646
      8  C        -2.3878697972    0.0401518508    0.0306696973
      9  Cl       -3.8876346796    0.0322874004   -0.8774622362
     10  C        -1.1774769133   -0.0084643378   -0.6444688738
     11  H        -1.1689539264   -0.0683040823   -1.7249029237
     12  C         1.3047500144   -0.0642944169   -0.7146534125
     13  C         2.3467193151   -0.9592235890   -0.4144967432
     14  Cl        2.1584277839   -2.0991191476    0.8882301815
     15  C         3.5204963683   -0.9552076677   -1.1735880727
     16  Cl        4.8244327678   -2.0642874910   -0.8136859426
     17  C         3.6672902340   -0.0769022688   -2.2410943927
     18  H         4.5814333139   -0.0876075003   -2.8205112547
     19  C         2.6377400253    0.8025005802   -2.5531467479
     20  H         2.7493810223    1.4924686492   -3.3806937070
     21  C         1.4725926782    0.8066009409   -1.7984467631
     22  H         0.6851251666    1.5127945870   -2.0307548473
   Point Group: c1    Number of degrees of freedom:    60


   Energy is  -2761.495118355

 Hessian updated using BFGS update

 58 Hessian modes will be used to form the next step
  Hessian Eigenvalues:
     0.016205    0.017711    0.019491    0.020713    0.020929    0.022947
     0.023586    0.023586    0.023834    0.023845    0.024090    0.024090
     0.024114    0.024114    0.024134    0.024135    0.024143    0.024144
     0.059931    0.082455    0.159922    0.159969    0.159991    0.160000
     0.160003    0.218917    0.221081    0.231382    0.234934    0.235081
     0.236227    0.249149    0.249884    0.249992    0.249994    0.250020
     0.252673    0.289246    0.293213    0.301032    0.301100    0.301312
     0.328838    0.356660    0.356666    0.356679    0.412196    0.419326
     0.431113    0.432258    0.461296    0.463098    0.471067    0.471478
     0.478203    0.478389    0.479145    0.481584

 Minimum search - taking simple RFO step
 Searching for Lamda that Minimizes Along All modes
 Value Taken    Lamda =  -0.01516107
 Calculated Step too Large.  Step scaled by  0.699634
 Step Taken.  Stepsize is  0.300000

                             Maximum     Tolerance    Cnvgd?
         Gradient           0.029600      0.000300      NO
         Displacement       0.234207      0.001200      NO
         Energy change     -0.014107      0.000001      NO


 New Cartesian Coordinates Obtained by Inverse Iteration

 Displacement from previous Coordinates is:  0.444985
 ----------------------------------------------------------------
             Standard Nuclear Orientation (Angstroms)
    I     Atom           X                Y                Z
 ----------------------------------------------------------------
    1      C       0.0415244804    -0.0228749725     0.0731092868
    2      C      -0.0082389551     0.0700828200     1.4761769086
    3      Cl      1.4626489739     0.1582678525     2.3960626222
    4      C      -1.2457056970     0.1187774787     2.1290776579
    5      Cl     -1.3436915930     0.2336515488     3.8687253347
    6      C      -2.4360852582     0.0912525718     1.4103787457
    7      H      -3.3840848404     0.1315389925     1.9282785971
    8      C      -2.3796336442     0.0128877288     0.0260336671
    9      Cl     -3.8736950788    -0.0279106835    -0.8921353513
   10      C      -1.1646116191    -0.0439576571    -0.6399011424
   11      H      -1.1465933728    -0.1323340423    -1.7178882504
   12      C       1.3128366564    -0.0724252762    -0.7008842243
   13      C       2.3456038694    -0.9896850657    -0.4312079221
   14      Cl      2.1550714212    -2.1608510565     0.8396425305
   15      C       3.5136659277    -0.9774855336    -1.2032609780
   16      Cl      4.8114738561    -2.1063070326    -0.8910664827
   17      C       3.6619088840    -0.0724835816    -2.2494483405
   18      H       4.5729915528    -0.0823274394    -2.8335524592
   19      C       2.6405484230     0.8269313661    -2.5303295202
   20      H       2.7542738277     1.5362310800    -3.3411173548
   21      C       1.4821374082     0.8237968875    -1.7648764013
   22      H       0.6993697703     1.5437910814    -1.9687386104
 ----------------------------------------------------------------
 Nuclear Repulsion Energy =        1756.45792016 hartrees
 There are       81 alpha and       81 beta electrons
 Applying Cartesian multipole field
    Component          Value
    ---------          -----
     (2,0,0)        1.00000E-11
     (0,2,0)        2.00000E-11
     (0,0,2)       -3.00000E-11
 Nucleus-field energy     =    -0.0000000067 hartrees
 Requested basis set is 6-311++G(d,p)
 There are 162 shells and 449 basis functions
 A cutoff of  1.0D-15 yielded  10211 shell pairs
 There are     84837 function pairs (     91172 Cartesian)
 Smallest overlap matrix eigenvalue = 2.86E-07
 Linear dependence detected in AO basis
 Number of orthogonalized atomic orbitals = 444
 Maximum deviation from orthogonality = 3.850E-10
 Guess from superposition of atomic densities
 Warning:  Energy on first SCF cycle will be non-variational
 SAD guess density has 162.000000 electrons

 -----------------------------------------------------------------------
  General SCF calculation program by
  Eric Jon Sundstrom, Paul Horn, Yuezhi Mao, Dmitri Zuev, Alec White,
  David Stuck, Shaama M.S., Shane Yost, Joonho Lee, David Small,
  Daniel Levine, Susi Lehtola, Hugh Burton, Evgeny Epifanovsky,
  Bang C. Huynh
 -----------------------------------------------------------------------
 Exchange:     0.2000 Hartree-Fock + 0.0800 Slater + 0.7200 B88
 Correlation:  0.1900 VWN1RPA + 0.8100 LYP
 Using SG-1 standard quadrature grid
 A restricted SCF calculation will be
 performed using DIIS
 SCF converges when DIIS error is below 1.0e-08
 ---------------------------------------
  Cycle       Energy         DIIS error
 ---------------------------------------
    1   -2765.5484186133      2.93e-02  
    2   -2761.3557124251      2.39e-03  
    3   -2761.2324699377      3.13e-03  
    4   -2761.4883958027      7.21e-04  
    5   -2761.5011935369      3.00e-04  
    6   -2761.5033256751      9.81e-05  
    7   -2761.5035506786      1.94e-05  
    8   -2761.5035571539      9.70e-06  
    9   -2761.5035594149      2.38e-06  
   10   -2761.5035595444      1.02e-06  
   11   -2761.5035595704      2.31e-07  
   12   -2761.5035595716      1.20e-07  
   13   -2761.5035595719      5.49e-08  
   14   -2761.5035595721      1.64e-08  
   15   -2761.5035595720      6.86e-09  Convergence criterion met
 ---------------------------------------
 SCF time:   CPU 663.24s  wall 664.00s 
 SCF   energy in the final basis set =    -2761.5035595720
 Total energy in the final basis set =    -2761.5035595720

 --------------------------------------------------------------

                    Orbital Energies (a.u.)
 --------------------------------------------------------------

 Alpha MOs
 -- Occupied --
********-101.5735-101.5691-101.5672-101.5653 -10.2717 -10.2692 -10.2673
-10.2657 -10.2648 -10.2351 -10.2297 -10.2186 -10.2155 -10.2110 -10.2086
-10.2071  -9.4880  -9.4880  -9.4838  -9.4829  -9.4811  -7.2527  -7.2527
 -7.2486  -7.2477  -7.2459  -7.2429  -7.2429  -7.2424  -7.2423  -7.2386
 -7.2380  -7.2377  -7.2369  -7.2358  -7.2352  -0.9494  -0.9327  -0.9032
 -0.8854  -0.8681  -0.8660  -0.8428  -0.8002  -0.7589  -0.7538  -0.7428
 -0.6746  -0.6366  -0.6198  -0.6138  -0.5496  -0.5354  -0.5313  -0.5086
 -0.4985  -0.4756  -0.4634  -0.4629  -0.4580  -0.4470  -0.4382  -0.4229
 -0.4116  -0.4021  -0.3974  -0.3923  -0.3754  -0.3656  -0.3537  -0.3442
 -0.3417  -0.3356  -0.3295  -0.3234  -0.3048  -0.2946  -0.2700  -0.2679
 -0.2591
 -- Virtual --
 -0.0724  -0.0527  -0.0453  -0.0307  -0.0275  -0.0198  -0.0119  -0.0005
  0.0039   0.0104   0.0171   0.0226   0.0241   0.0309   0.0390   0.0465
  0.0483   0.0523   0.0556   0.0606   0.0688   0.0760   0.0783   0.0821
  0.0833   0.0890   0.0931   0.0952   0.0976   0.1004   0.1012   0.1050
  0.1108   0.1139   0.1167   0.1189   0.1242   0.1250   0.1262   0.1295
  0.1312   0.1344   0.1367   0.1397   0.1470   0.1487   0.1514   0.1561
  0.1590   0.1649   0.1669   0.1714   0.1780   0.1828   0.1875   0.1903
  0.1937   0.2002   0.2021   0.2119   0.2136   0.2209   0.2266   0.2280
  0.2295   0.2341   0.2373   0.2401   0.2469   0.2471   0.2512   0.2551
  0.2587   0.2630   0.2649   0.2697   0.2721   0.2757   0.2800   0.2839
  0.2911   0.2950   0.3000   0.3068   0.3085   0.3177   0.3211   0.3232
  0.3337   0.3407   0.3470   0.3514   0.3552   0.4075   0.4225   0.4296
  0.4362   0.4402   0.4480   0.4522   0.4553   0.4617   0.4672   0.4696
  0.4782   0.4863   0.4987   0.5010   0.5084   0.5116   0.5205   0.5269
  0.5373   0.5379   0.5504   0.5575   0.5620   0.5742   0.5807   0.5811
  0.5878   0.5955   0.6010   0.6053   0.6088   0.6194   0.6244   0.6363
  0.6396   0.6520   0.6599   0.6640   0.6812   0.6883   0.6933   0.6977
  0.7061   0.7174   0.7247   0.7323   0.7329   0.7494   0.7839   0.8065
  0.8120   0.8186   0.8269   0.8281   0.8340   0.8373   0.8441   0.8450
  0.8486   0.8541   0.8544   0.8560   0.8601   0.8642   0.8754   0.8800
  0.8852   0.8893   0.8914   0.9026   0.9153   0.9175   0.9284   0.9367
  0.9401   0.9459   0.9505   0.9593   0.9615   0.9671   0.9682   0.9798
  0.9899   0.9931   0.9966   1.0027   1.0285   1.0358   1.0409   1.0575
  1.0683   1.0913   1.0991   1.1030   1.1427   1.1597   1.1842   1.2064
  1.2120   1.2270   1.2354   1.2455   1.2502   1.2670   1.2907   1.2921
  1.3077   1.3323   1.3341   1.3482   1.3676   1.3805   1.4129   1.4532
  1.4886   1.4979   1.5035   1.5177   1.5385   1.5558   1.5651   1.5816
  1.5910   1.6042   1.6209   1.6447   1.6487   1.6846   1.7012   1.7162
  1.7289   1.7614   1.7842   1.7912   1.8174   1.8184   1.8526   1.8757
  1.8880   1.8985   1.9006   1.9113   1.9213   1.9291   1.9357   1.9425
  1.9615   1.9799   1.9919   2.0251   2.0366   2.0707   2.0888   2.1121
  2.1742   2.1804   2.1989   2.2407   2.2491   2.2621   2.2711   2.2827
  2.2858   2.2999   2.3162   2.3216   2.3333   2.3524   2.3679   2.3937
  2.4089   2.4338   2.4477   2.4681   2.4889   2.5095   2.5274   2.5416
  2.5446   2.5556   2.5731   2.6000   2.6152   2.6500   2.6591   2.6770
  2.6890   2.6992   2.7023   2.7321   2.7392   2.7518   2.7621   2.7743
  2.7835   2.7913   2.8064   2.8167   2.8324   2.8427   2.8983   2.9111
  2.9444   2.9679   3.0604   3.0765   3.0806   3.1276   3.1563   3.1619
  3.1931   3.2142   3.2285   3.2634   3.3337   3.3583   3.3970   3.4318
  3.5167   3.5675   3.6419   3.7161   3.7249   3.7985   3.9320   3.9672
  4.0472   4.0952   4.1044   4.3961   4.8014   4.8225   9.7548   9.7744
  9.7841   9.8158   9.8551  23.3795  23.5311  23.8265  23.8809  23.8877
 23.8944  23.9480  24.0014  24.0308  24.0517  24.1069  24.1493  25.8169
 25.8220  25.8272  25.9566  25.9914  26.1040  26.1482  26.1574  26.2075
 26.3738  26.5752  26.5919  26.6223  26.7963  26.9295 215.7475 215.7671
215.7783 215.8183 215.8623
 --------------------------------------------------------------

          Ground-State Mulliken Net Atomic Charges

     Atom                 Charge (a.u.)
  ----------------------------------------
      1 C                    -0.561072
      2 C                    -0.967846
      3 Cl                    0.629550
      4 C                     0.451131
      5 Cl                    0.463834
      6 C                    -1.052014
      7 H                     0.214075
      8 C                     0.705987
      9 Cl                    0.453564
     10 C                    -0.628807
     11 H                     0.202585
     12 C                     0.132491
     13 C                    -0.684310
     14 Cl                    0.597226
     15 C                     0.392280
     16 Cl                    0.472568
     17 C                    -0.660701
     18 H                     0.203768
     19 C                    -0.458012
     20 H                     0.177823
     21 C                    -0.274054
     22 H                     0.189933
  ----------------------------------------
  Sum of atomic charges =     0.000000

 -----------------------------------------------------------------
                    Cartesian Multipole Moments
 -----------------------------------------------------------------
    Charge (ESU x 10^10)
                -0.0000
    Dipole Moment (Debye)
         X      -0.2225      Y       1.6127      Z      -2.3826
       Tot       2.8856
    Quadrupole Moments (Debye-Ang)
        XX    -132.8512     XY       4.1778     YY    -135.1027
        XZ      -7.2895     YZ      -4.2211     ZZ    -128.1768
    Octopole Moments (Debye-Ang^2)
       XXX    -250.9017    XXY      62.2820    XYY     -88.6330
       YYY     151.9350    XXZ     -47.7349    XYZ      -9.8999
       YYZ     -40.5300    XZZ     -68.3061    YZZ      57.2079
       ZZZ    -137.2255
    Hexadecapole Moments (Debye-Ang^3)
      XXXX   -5664.9549   XXXY     636.1265   XXYY   -1142.2548
      XYYY     610.6049   YYYY    -983.0463   XXXZ     450.4739
      XXYZ     -31.9466   XYYZ     191.2047   YYYZ     -41.1680
      XXZZ   -1322.6239   XYZZ     226.3237   YYZZ    -629.6089
      XZZZ     499.0780   YZZZ     -58.3526   ZZZZ   -2779.7715
 -----------------------------------------------------------------
 Calculating analytic gradient of the SCF energy
 Gradient of SCF Energy
            1           2           3           4           5           6
    1   0.0007587  -0.0008675   0.0050524   0.0002523   0.0004069   0.0004820
    2   0.0020341  -0.0010097  -0.0185704  -0.0002989   0.0000430  -0.0000859
    3  -0.0000336   0.0004110  -0.0117193  -0.0002248  -0.0000198  -0.0001067
            7           8           9          10          11          12
    1  -0.0000683  -0.0002491  -0.0000097  -0.0003165  -0.0001599  -0.0009315
    2   0.0000080   0.0000115  -0.0000541   0.0007834   0.0001040  -0.0016704
    3  -0.0001063  -0.0003397  -0.0000487   0.0004757   0.0000651  -0.0006917
           13          14          15          16          17          18
    1   0.0010409  -0.0047039  -0.0003233  -0.0002933  -0.0000999  -0.0000735
    2   0.0006170   0.0183261   0.0003979  -0.0001297  -0.0001391   0.0001425
    3   0.0001170   0.0123185   0.0001275   0.0002465   0.0002543  -0.0001300
           19          20          21          22
    1  -0.0001221  -0.0000605   0.0001122   0.0001734
    2  -0.0000228   0.0000379  -0.0005362   0.0000119
    3   0.0000745   0.0000617  -0.0006207  -0.0001106
 Max gradient component =       1.857E-02
 RMS gradient           =       3.956E-03
 Gradient time:  CPU 224.56 s  wall 224.58 s
 Geometry Optimization Parameters
   NAtoms,    NIC,     NZ,  NCons,   NDum,   NFix, NCnnct, MaxDiis
       22     163      22       0       0       0       0       0

 Cartesian Hessian Update
 Hessian updated using BFGS update


** GEOMETRY OPTIMIZATION IN DELOCALIZED INTERNAL COORDINATES **
   Searching for a Minimum

   Optimization Cycle:   4

                       Coordinates (Angstroms)
     ATOM                X               Y               Z
      1  C         0.0415244804   -0.0228749725    0.0731092868
      2  C        -0.0082389551    0.0700828200    1.4761769086
      3  Cl        1.4626489739    0.1582678525    2.3960626222
      4  C        -1.2457056970    0.1187774787    2.1290776579
      5  Cl       -1.3436915930    0.2336515488    3.8687253347
      6  C        -2.4360852582    0.0912525718    1.4103787457
      7  H        -3.3840848404    0.1315389925    1.9282785971
      8  C        -2.3796336442    0.0128877288    0.0260336671
      9  Cl       -3.8736950788   -0.0279106835   -0.8921353513
     10  C        -1.1646116191   -0.0439576571   -0.6399011424
     11  H        -1.1465933728   -0.1323340423   -1.7178882504
     12  C         1.3128366564   -0.0724252762   -0.7008842243
     13  C         2.3456038694   -0.9896850657   -0.4312079221
     14  Cl        2.1550714212   -2.1608510565    0.8396425305
     15  C         3.5136659277   -0.9774855336   -1.2032609780
     16  Cl        4.8114738561   -2.1063070326   -0.8910664827
     17  C         3.6619088840   -0.0724835816   -2.2494483405
     18  H         4.5729915528   -0.0823274394   -2.8335524592
     19  C         2.6405484230    0.8269313661   -2.5303295202
     20  H         2.7542738277    1.5362310800   -3.3411173548
     21  C         1.4821374082    0.8237968875   -1.7648764013
     22  H         0.6993697703    1.5437910814   -1.9687386104
   Point Group: c1    Number of degrees of freedom:    60


   Energy is  -2761.503559572

 Hessian updated using BFGS update

 59 Hessian modes will be used to form the next step
  Hessian Eigenvalues:
     0.015994    0.017710    0.019349    0.020699    0.020929    0.022944
     0.023586    0.023594    0.023834    0.023844    0.024090    0.024090
     0.024114    0.024114    0.024133    0.024135    0.024143    0.024144
     0.044375    0.075630    0.159953    0.159969    0.159998    0.160000
     0.160050    0.219169    0.221154    0.231384    0.235053    0.235135
     0.236223    0.249309    0.249965    0.249993    0.249994    0.250110
     0.253513    0.289249    0.293674    0.301032    0.301112    0.301487
     0.328918    0.356664    0.356665    0.356669    0.356687    0.412204
     0.420002    0.431126    0.432456    0.461301    0.463084    0.471086
     0.472234    0.478206    0.478387    0.479147    0.482287

 Minimum search - taking simple RFO step
 Searching for Lamda that Minimizes Along All modes
 Value Taken    Lamda =  -0.00899033
 Calculated Step too Large.  Step scaled by  0.706578
 Step Taken.  Stepsize is  0.300000

                             Maximum     Tolerance    Cnvgd?
         Gradient           0.018127      0.000300      NO
         Displacement       0.229233      0.001200      NO
         Energy change     -0.008441      0.000001      NO


 New Cartesian Coordinates Obtained by Inverse Iteration

 Displacement from previous Coordinates is:  0.484267
 ----------------------------------------------------------------
             Standard Nuclear Orientation (Angstroms)
    I     Atom           X                Y                Z
 ----------------------------------------------------------------
    1      C       0.0442442720    -0.0307789884     0.0790614939
    2      C      -0.0076410479     0.1035072245     1.4784484178
    3      Cl      1.4603079441     0.2348775083     2.3987418040
    4      C      -1.2483307409     0.1573994391     2.1263775644
    5      Cl     -1.3548755513     0.3205438583     3.8617669065
    6      C      -2.4372720803     0.0950539417     1.4062977191
    7      H      -3.3862312996     0.1400590169     1.9217906676
    8      C      -2.3757544608    -0.0244736879     0.0252616734
    9      Cl     -3.8677079410    -0.1061515140    -0.8946865126
   10      C      -1.1586657537    -0.0872166157    -0.6368707266
   11      H      -1.1346935062    -0.2054659470    -1.7118447784
   12      C       1.3173496468    -0.0748477200    -0.6938656302
   13      C       2.3340319363    -1.0176777843    -0.4537127092
   14      Cl      2.1263313020    -2.2229025123     0.7828352062
   15      C       3.5000198754    -1.0011465723    -1.2299835661
   16      Cl      4.7818378993    -2.1582879839    -0.9583071859
   17      C       3.6600906466    -0.0669155705    -2.2493075273
   18      H       4.5702635619    -0.0759345465    -2.8348182399
   19      C       2.6531691304     0.8571305077    -2.5005346481
   20      H       2.7764033930     1.5873580716    -3.2911443139
   21      C       1.4965647940     0.8493551554    -1.7316220317
   22      H       0.7222729724     1.5850817862    -1.9108052700
 ----------------------------------------------------------------
 Nuclear Repulsion Energy =        1752.27776829 hartrees
 There are       81 alpha and       81 beta electrons
 Applying Cartesian multipole field
    Component          Value
    ---------          -----
     (2,0,0)        1.00000E-11
     (0,2,0)        2.00000E-11
     (0,0,2)       -3.00000E-11
 Nucleus-field energy     =    -0.0000000060 hartrees
 Requested basis set is 6-311++G(d,p)
 There are 162 shells and 449 basis functions
 A cutoff of  1.0D-15 yielded  10212 shell pairs
 There are     84842 function pairs (     91183 Cartesian)
 Smallest overlap matrix eigenvalue = 2.83E-07
 Linear dependence detected in AO basis
 Number of orthogonalized atomic orbitals = 444
 Maximum deviation from orthogonality = 5.198E-10
 Guess from superposition of atomic densities
 Warning:  Energy on first SCF cycle will be non-variational
 SAD guess density has 162.000000 electrons

 -----------------------------------------------------------------------
  General SCF calculation program by
  Eric Jon Sundstrom, Paul Horn, Yuezhi Mao, Dmitri Zuev, Alec White,
  David Stuck, Shaama M.S., Shane Yost, Joonho Lee, David Small,
  Daniel Levine, Susi Lehtola, Hugh Burton, Evgeny Epifanovsky,
  Bang C. Huynh
 -----------------------------------------------------------------------
 Exchange:     0.2000 Hartree-Fock + 0.0800 Slater + 0.7200 B88
 Correlation:  0.1900 VWN1RPA + 0.8100 LYP
 Using SG-1 standard quadrature grid
 A restricted SCF calculation will be
 performed using DIIS
 SCF converges when DIIS error is below 1.0e-08
 ---------------------------------------
  Cycle       Energy         DIIS error
 ---------------------------------------
    1   -2765.5296339682      2.93e-02  
    2   -2761.3609558858      2.39e-03  
    3   -2761.2383318940      3.13e-03  
    4   -2761.4936491218      7.17e-04  
    5   -2761.5062641174      2.99e-04  
    6   -2761.5083916249      9.70e-05  
    7   -2761.5086113447      1.90e-05  
    8   -2761.5086174193      9.66e-06  
    9   -2761.5086196656      2.31e-06  
   10   -2761.5086197867      1.02e-06  
   11   -2761.5086198126      2.13e-07  
   12   -2761.5086198135      1.08e-07  
   13   -2761.5086198140      4.98e-08  
   14   -2761.5086198140      1.59e-08  
   15   -2761.5086198141      7.10e-09  Convergence criterion met
 ---------------------------------------
 SCF time:   CPU 667.35s  wall 668.00s 
 SCF   energy in the final basis set =    -2761.5086198141
 Total energy in the final basis set =    -2761.5086198141

 --------------------------------------------------------------

                    Orbital Energies (a.u.)
 --------------------------------------------------------------

 Alpha MOs
 -- Occupied --
********-101.5734-101.5693-101.5686-101.5667 -10.2718 -10.2695 -10.2675
-10.2657 -10.2648 -10.2350 -10.2294 -10.2187 -10.2155 -10.2110 -10.2086
-10.2071  -9.4882  -9.4879  -9.4841  -9.4839  -9.4822  -7.2529  -7.2526
 -7.2489  -7.2487  -7.2470  -7.2430  -7.2428  -7.2424  -7.2422  -7.2388
 -7.2387  -7.2381  -7.2380  -7.2369  -7.2363  -0.9488  -0.9327  -0.9029
 -0.8850  -0.8692  -0.8652  -0.8428  -0.8000  -0.7588  -0.7535  -0.7431
 -0.6743  -0.6357  -0.6203  -0.6140  -0.5491  -0.5349  -0.5316  -0.5096
 -0.4980  -0.4759  -0.4632  -0.4626  -0.4581  -0.4465  -0.4373  -0.4233
 -0.4114  -0.4008  -0.3974  -0.3921  -0.3730  -0.3648  -0.3534  -0.3447
 -0.3418  -0.3355  -0.3298  -0.3235  -0.3099  -0.2936  -0.2703  -0.2681
 -0.2605
 -- Virtual --
 -0.0710  -0.0534  -0.0447  -0.0325  -0.0280  -0.0196  -0.0118  -0.0005
  0.0037   0.0106   0.0165   0.0224   0.0240   0.0308   0.0388   0.0461
  0.0485   0.0522   0.0558   0.0603   0.0687   0.0750   0.0786   0.0822
  0.0831   0.0887   0.0925   0.0951   0.0984   0.1006   0.1012   0.1043
  0.1104   0.1135   0.1169   0.1184   0.1236   0.1243   0.1261   0.1298
  0.1307   0.1339   0.1361   0.1389   0.1461   0.1487   0.1512   0.1560
  0.1577   0.1643   0.1669   0.1718   0.1776   0.1831   0.1875   0.1896
  0.1945   0.1991   0.2019   0.2102   0.2126   0.2220   0.2257   0.2276
  0.2299   0.2357   0.2364   0.2405   0.2471   0.2478   0.2518   0.2541
  0.2587   0.2628   0.2651   0.2682   0.2722   0.2751   0.2822   0.2830
  0.2910   0.2958   0.2998   0.3057   0.3088   0.3178   0.3201   0.3230
  0.3332   0.3402   0.3476   0.3507   0.3552   0.4082   0.4222   0.4310
  0.4344   0.4390   0.4488   0.4531   0.4549   0.4622   0.4659   0.4703
  0.4795   0.4870   0.4930   0.5012   0.5095   0.5141   0.5218   0.5265
  0.5372   0.5390   0.5501   0.5570   0.5635   0.5703   0.5799   0.5822
  0.5882   0.5954   0.5980   0.6063   0.6102   0.6198   0.6261   0.6359
  0.6428   0.6524   0.6614   0.6654   0.6813   0.6899   0.6932   0.6975
  0.7064   0.7170   0.7234   0.7310   0.7395   0.7469   0.7843   0.8061
  0.8107   0.8197   0.8246   0.8298   0.8334   0.8355   0.8440   0.8468
  0.8490   0.8530   0.8545   0.8553   0.8598   0.8643   0.8761   0.8803
  0.8868   0.8906   0.8933   0.9016   0.9157   0.9189   0.9261   0.9358
  0.9420   0.9439   0.9483   0.9521   0.9594   0.9628   0.9678   0.9797
  0.9908   0.9920   0.9985   1.0048   1.0273   1.0356   1.0451   1.0575
  1.0651   1.0887   1.0960   1.1093   1.1437   1.1597   1.1848   1.2061
  1.2126   1.2261   1.2349   1.2456   1.2491   1.2669   1.2916   1.2924
  1.3048   1.3304   1.3339   1.3507   1.3696   1.3797   1.4151   1.4520
  1.4901   1.4991   1.5031   1.5204   1.5408   1.5567   1.5654   1.5824
  1.5915   1.6044   1.6196   1.6464   1.6497   1.6847   1.6992   1.7169
  1.7282   1.7601   1.7836   1.7910   1.8157   1.8194   1.8532   1.8775
  1.8855   1.8988   1.8997   1.9110   1.9220   1.9279   1.9365   1.9467
  1.9659   1.9770   1.9928   2.0233   2.0379   2.0695   2.0881   2.1080
  2.1735   2.1784   2.1980   2.2409   2.2468   2.2611   2.2708   2.2832
  2.2889   2.2957   2.3106   2.3180   2.3352   2.3545   2.3668   2.3993
  2.4123   2.4336   2.4483   2.4672   2.4866   2.5082   2.5264   2.5405
  2.5439   2.5508   2.5716   2.6031   2.6152   2.6502   2.6596   2.6761
  2.6892   2.6984   2.7038   2.7316   2.7387   2.7523   2.7610   2.7747
  2.7832   2.7910   2.8070   2.8135   2.8298   2.8368   2.8950   2.9120
  2.9472   2.9702   3.0605   3.0769   3.0801   3.1245   3.1544   3.1633
  3.1939   3.2138   3.2276   3.2622   3.3352   3.3570   3.3960   3.4319
  3.5175   3.5676   3.6423   3.7168   3.7279   3.7974   3.9313   3.9682
  4.0474   4.0949   4.1022   4.3863   4.8012   4.8225   9.7588   9.7761
  9.7841   9.8261   9.8437  23.3809  23.5312  23.8267  23.8797  23.8879
 23.8941  23.9467  24.0018  24.0295  24.0537  24.1073  24.1489  25.8120
 25.8205  25.8269  25.9444  25.9685  26.1030  26.1396  26.1610  26.2136
 26.3655  26.5718  26.5883  26.6207  26.8028  26.9220 215.7515 215.7693
215.7783 215.8322 215.8472
 --------------------------------------------------------------

          Ground-State Mulliken Net Atomic Charges

     Atom                 Charge (a.u.)
  ----------------------------------------
      1 C                    -0.542371
      2 C                    -0.922339
      3 Cl                    0.598393
      4 C                     0.462455
      5 Cl                    0.470690
      6 C                    -1.019634
      7 H                     0.216352
      8 C                     0.631350
      9 Cl                    0.460785
     10 C                    -0.569018
     11 H                     0.204298
     12 C                     0.092973
     13 C                    -0.801728
     14 Cl                    0.561813
     15 C                     0.460492
     16 Cl                    0.476683
     17 C                    -0.631572
     18 H                     0.204622
     19 C                    -0.463228
     20 H                     0.178004
     21 C                    -0.259690
     22 H                     0.190673
  ----------------------------------------
  Sum of atomic charges =     0.000000

 -----------------------------------------------------------------
                    Cartesian Multipole Moments
 -----------------------------------------------------------------
    Charge (ESU x 10^10)
                -0.0000
    Dipole Moment (Debye)
         X      -0.2104      Y       1.6503      Z      -2.3478
       Tot       2.8775
    Quadrupole Moments (Debye-Ang)
        XX    -132.7732     XY       4.2670     YY    -134.9171
        XZ      -7.2949     YZ      -4.1886     ZZ    -128.4315
    Octopole Moments (Debye-Ang^2)
       XXX    -248.3629    XXY      63.3063    XYY     -87.5081
       YYY     153.0664    XXZ     -46.3109    XYZ     -10.0252
       YYZ     -39.2778    XZZ     -68.0772    YZZ      57.8018
       ZZZ    -131.8026
    Hexadecapole Moments (Debye-Ang^3)
      XXXX   -5628.9456   XXXY     633.6839   XXYY   -1143.9669
      XYYY     605.7207   YYYY   -1032.3543   XXXZ     468.0220
      XXYZ     -43.4405   XYYZ     196.5626   YYYZ     -78.7347
      XXZZ   -1316.9072   XYZZ     227.1766   YYZZ    -636.4168
      XZZZ     519.3788   YZZZ     -89.9314   ZZZZ   -2775.0860
 -----------------------------------------------------------------
 Calculating analytic gradient of the SCF energy
 Gradient of SCF Energy
            1           2           3           4           5           6
    1   0.0008521   0.0004303   0.0023096   0.0000527   0.0001264  -0.0003703
    2   0.0014299  -0.0006298  -0.0115137  -0.0002001   0.0000057  -0.0000205
    3  -0.0000481   0.0007029  -0.0070310  -0.0000843  -0.0000926   0.0000746
            7           8           9          10          11          12
    1   0.0000572   0.0004386  -0.0001379  -0.0006489  -0.0000924  -0.0010849
    2  -0.0000161   0.0000320  -0.0000492   0.0008094  -0.0000014  -0.0011243
    3  -0.0000170  -0.0002155  -0.0000810  -0.0001753   0.0000701  -0.0002472
           13          14          15          16          17          18
    1   0.0005046  -0.0023382   0.0001136  -0.0001853   0.0000852   0.0000112
    2  -0.0002775   0.0115474   0.0002010   0.0000170   0.0000371  -0.0000376
    3   0.0008027   0.0071859  -0.0000322   0.0000488  -0.0000693   0.0000216
           19          20          21          22
    1  -0.0003157  -0.0000159   0.0001023   0.0001059
    2   0.0001255   0.0000204  -0.0003635   0.0000082
    3   0.0000461   0.0000241  -0.0009729   0.0000898
 Max gradient component =       1.155E-02
 RMS gradient           =       2.425E-03
 Gradient time:  CPU 221.44 s  wall 221.45 s
 Geometry Optimization Parameters
   NAtoms,    NIC,     NZ,  NCons,   NDum,   NFix, NCnnct, MaxDiis
       22     163      22       0       0       0       0       0

 Cartesian Hessian Update
 Hessian updated using BFGS update


** GEOMETRY OPTIMIZATION IN DELOCALIZED INTERNAL COORDINATES **
   Searching for a Minimum

   Optimization Cycle:   5

                       Coordinates (Angstroms)
     ATOM                X               Y               Z
      1  C         0.0442442720   -0.0307789884    0.0790614939
      2  C        -0.0076410479    0.1035072245    1.4784484178
      3  Cl        1.4603079441    0.2348775083    2.3987418040
      4  C        -1.2483307409    0.1573994391    2.1263775644
      5  Cl       -1.3548755513    0.3205438583    3.8617669065
      6  C        -2.4372720803    0.0950539417    1.4062977191
      7  H        -3.3862312996    0.1400590169    1.9217906676
      8  C        -2.3757544608   -0.0244736879    0.0252616734
      9  Cl       -3.8677079410   -0.1061515140   -0.8946865126
     10  C        -1.1586657537   -0.0872166157   -0.6368707266
     11  H        -1.1346935062   -0.2054659470   -1.7118447784
     12  C         1.3173496468   -0.0748477200   -0.6938656302
     13  C         2.3340319363   -1.0176777843   -0.4537127092
     14  Cl        2.1263313020   -2.2229025123    0.7828352062
     15  C         3.5000198754   -1.0011465723   -1.2299835661
     16  Cl        4.7818378993   -2.1582879839   -0.9583071859
     17  C         3.6600906466   -0.0669155705   -2.2493075273
     18  H         4.5702635619   -0.0759345465   -2.8348182399
     19  C         2.6531691304    0.8571305077   -2.5005346481
     20  H         2.7764033930    1.5873580716   -3.2911443139
     21  C         1.4965647940    0.8493551554   -1.7316220317
     22  H         0.7222729724    1.5850817862   -1.9108052700
   Point Group: c1    Number of degrees of freedom:    60


   Energy is  -2761.508619814

 Hessian updated using BFGS update

 60 Hessian modes will be used to form the next step
  Hessian Eigenvalues:
     0.015242    0.017703    0.019101    0.020688    0.020929    0.022936
     0.023575    0.023587    0.023835    0.023843    0.024089    0.024090
     0.024113    0.024114    0.024129    0.024135    0.024142    0.024144
     0.031221    0.075014    0.159968    0.159971    0.159999    0.160001
     0.160091    0.219178    0.221170    0.231389    0.235067    0.235189
     0.236223    0.249370    0.249977    0.249993    0.249995    0.250163
     0.253718    0.289250    0.293668    0.301033    0.301112    0.301491
     0.328923    0.356664    0.356665    0.356665    0.356670    0.356685
     0.412205    0.420176    0.431135    0.432569    0.461304    0.463064
     0.471085    0.472443    0.478205    0.478384    0.479147    0.482599

 Minimum search - taking simple RFO step
 Searching for Lamda that Minimizes Along All modes
 Value Taken    Lamda =  -0.00542182
 Calculated Step too Large.  Step scaled by  0.714244
 Step Taken.  Stepsize is  0.300000

                             Maximum     Tolerance    Cnvgd?
         Gradient           0.010979      0.000300      NO
         Displacement       0.224562      0.001200      NO
         Energy change     -0.005060      0.000001      NO


 New Cartesian Coordinates Obtained by Inverse Iteration

 Displacement from previous Coordinates is:  0.529394
 ----------------------------------------------------------------
             Standard Nuclear Orientation (Angstroms)
    I     Atom           X                Y                Z
 ----------------------------------------------------------------
    1      C       0.0428869173    -0.0377933631     0.0782281703
    2      C      -0.0067034131     0.1399313633     1.4719633204
    3      Cl      1.4645296508     0.3184714472     2.3827125400
    4      C      -1.2465813096     0.1969984858     2.1209668589
    5      Cl     -1.3532517520     0.4126570679     3.8508793884
    6      C      -2.4357794270     0.0948187859     1.4052504676
    7      H      -3.3843012479     0.1437598740     1.9212603370
    8      C      -2.3752041630    -0.0687560769     0.0288417855
    9      Cl     -3.8677845684    -0.1964052195    -0.8850510334
   10      C      -1.1581496679    -0.1351117454    -0.6342360352
   11      H      -1.1318457998    -0.2835058385    -1.7054553535
   12      C       1.3181631006    -0.0745061375    -0.6931890011
   13      C       2.3144556308    -1.0442708827    -0.4815473458
   14      Cl      2.0780627242    -2.2835170598     0.7183060542
   15      C       3.4821985367    -1.0254603652    -1.2547031869
   16      Cl      4.7423682536    -2.2140734535    -1.0187816269
   17      C       3.6620783143    -0.0606355924    -2.2423731626
   18      H       4.5736047906    -0.0680059182    -2.8257973354
   19      C       2.6737952632     0.8902063160    -2.4653366105
   20      H       2.8128879466     1.6423766150    -3.2324010165
   21      C       1.5145235018     0.8793290383    -1.6993028111
   22      H       0.7517617107     1.6320597263    -1.8571560906
 ----------------------------------------------------------------
 Nuclear Repulsion Energy =        1749.36804790 hartrees
 There are       81 alpha and       81 beta electrons
 Applying Cartesian multipole field
    Component          Value
    ---------          -----
     (2,0,0)        1.00000E-11
     (0,2,0)        2.00000E-11
     (0,0,2)       -3.00000E-11
 Nucleus-field energy     =    -0.0000000049 hartrees
 Requested basis set is 6-311++G(d,p)
 There are 162 shells and 449 basis functions
 A cutoff of  1.0D-15 yielded  10208 shell pairs
 There are     84843 function pairs (     91194 Cartesian)
 Smallest overlap matrix eigenvalue = 2.77E-07
 Linear dependence detected in AO basis
 Number of orthogonalized atomic orbitals = 445
 Maximum deviation from orthogonality = 5.086E-10
 Guess from superposition of atomic densities
 Warning:  Energy on first SCF cycle will be non-variational
 SAD guess density has 162.000000 electrons

 -----------------------------------------------------------------------
  General SCF calculation program by
  Eric Jon Sundstrom, Paul Horn, Yuezhi Mao, Dmitri Zuev, Alec White,
  David Stuck, Shaama M.S., Shane Yost, Joonho Lee, David Small,
  Daniel Levine, Susi Lehtola, Hugh Burton, Evgeny Epifanovsky,
  Bang C. Huynh
 -----------------------------------------------------------------------
 Exchange:     0.2000 Hartree-Fock + 0.0800 Slater + 0.7200 B88
 Correlation:  0.1900 VWN1RPA + 0.8100 LYP
 Using SG-1 standard quadrature grid
 A restricted SCF calculation will be
 performed using DIIS
 SCF converges when DIIS error is below 1.0e-08
 ---------------------------------------
  Cycle       Energy         DIIS error
 ---------------------------------------
    1   -2765.5170977429      2.92e-02  
    2   -2761.3642058842      2.39e-03  
    3   -2761.2427196546      3.11e-03  
    4   -2761.4971380265      7.09e-04  
    5   -2761.5094632403      2.97e-04  
    6   -2761.5115797039      9.61e-05  
    7   -2761.5117961971      1.85e-05  
    8   -2761.5118019566      9.48e-06  
    9   -2761.5118041301      2.25e-06  
   10   -2761.5118042448      1.01e-06  
   11   -2761.5118042702      2.00e-07  
   12   -2761.5118042713      9.39e-08  
   13   -2761.5118042715      3.88e-08  
   14   -2761.5118042715      8.98e-09  Convergence criterion met
 ---------------------------------------
 SCF time:   CPU 628.47s  wall 628.00s 
 SCF   energy in the final basis set =    -2761.5118042715
 Total energy in the final basis set =    -2761.5118042715

 --------------------------------------------------------------

                    Orbital Energies (a.u.)
 --------------------------------------------------------------

 Alpha MOs
 -- Occupied --
********-101.5733-101.5697-101.5694-101.5677 -10.2720 -10.2697 -10.2675
-10.2659 -10.2649 -10.2346 -10.2290 -10.2188 -10.2155 -10.2110 -10.2085
-10.2072  -9.4883  -9.4879  -9.4849  -9.4840  -9.4829  -7.2530  -7.2526
 -7.2497  -7.2488  -7.2477  -7.2432  -7.2427  -7.2426  -7.2422  -7.2396
 -7.2389  -7.2388  -7.2382  -7.2376  -7.2370  -0.9484  -0.9326  -0.9027
 -0.8847  -0.8699  -0.8644  -0.8428  -0.7999  -0.7589  -0.7535  -0.7434
 -0.6740  -0.6349  -0.6211  -0.6142  -0.5487  -0.5344  -0.5319  -0.5107
 -0.4975  -0.4760  -0.4630  -0.4624  -0.4581  -0.4460  -0.4368  -0.4236
 -0.4113  -0.4000  -0.3972  -0.3919  -0.3710  -0.3640  -0.3531  -0.3452
 -0.3417  -0.3355  -0.3302  -0.3235  -0.3138  -0.2922  -0.2713  -0.2680
 -0.2615
 -- Virtual --
 -0.0692  -0.0541  -0.0440  -0.0346  -0.0286  -0.0195  -0.0119  -0.0005
  0.0036   0.0107   0.0158   0.0222   0.0239   0.0304   0.0386   0.0456
  0.0484   0.0514   0.0559   0.0599   0.0686   0.0738   0.0786   0.0816
  0.0830   0.0886   0.0920   0.0950   0.0990   0.1004   0.1015   0.1033
  0.1090   0.1130   0.1165   0.1181   0.1223   0.1239   0.1252   0.1299
  0.1302   0.1326   0.1349   0.1382   0.1447   0.1486   0.1511   0.1554
  0.1568   0.1634   0.1661   0.1717   0.1769   0.1823   0.1844   0.1896
  0.1928   0.1976   0.2001   0.2040   0.2127   0.2218   0.2237   0.2270
  0.2299   0.2355   0.2378   0.2414   0.2468   0.2488   0.2509   0.2536
  0.2577   0.2620   0.2642   0.2657   0.2697   0.2741   0.2817   0.2844
  0.2908   0.2964   0.2995   0.3039   0.3079   0.3118   0.3195   0.3208
  0.3235   0.3329   0.3399   0.3485   0.3515   0.3554   0.4092   0.4223
  0.4322   0.4338   0.4386   0.4535   0.4548   0.4608   0.4644   0.4658
  0.4723   0.4829   0.4884   0.4892   0.5024   0.5116   0.5187   0.5249
  0.5330   0.5368   0.5425   0.5518   0.5596   0.5639   0.5706   0.5808
  0.5850   0.5893   0.5975   0.5988   0.6112   0.6120   0.6211   0.6287
  0.6370   0.6462   0.6539   0.6609   0.6675   0.6823   0.6900   0.6943
  0.6991   0.7067   0.7164   0.7241   0.7284   0.7438   0.7536   0.7870
  0.8090   0.8205   0.8232   0.8246   0.8305   0.8355   0.8419   0.8450
  0.8489   0.8499   0.8530   0.8541   0.8555   0.8597   0.8691   0.8767
  0.8794   0.8875   0.8927   0.9000   0.9021   0.9171   0.9202   0.9306
  0.9332   0.9384   0.9436   0.9491   0.9551   0.9594   0.9632   0.9745
  0.9855   0.9913   0.9955   1.0002   1.0061   1.0265   1.0364   1.0476
  1.0589   1.0652   1.0863   1.0948   1.1191   1.1454   1.1602   1.1860
  1.2063   1.2135   1.2283   1.2353   1.2456   1.2493   1.2673   1.2908
  1.2955   1.3035   1.3286   1.3366   1.3548   1.3733   1.3779   1.4178
  1.4514   1.4917   1.5006   1.5037   1.5249   1.5460   1.5595   1.5664
  1.5836   1.5931   1.6075   1.6179   1.6481   1.6521   1.6847   1.6958
  1.7174   1.7281   1.7591   1.7832   1.7909   1.8140   1.8214   1.8538
  1.8805   1.8830   1.8933   1.8992   1.9141   1.9230   1.9269   1.9372
  1.9515   1.9721   1.9776   1.9964   2.0233   2.0401   2.0695   2.0903
  2.1041   2.1733   2.1770   2.1971   2.2414   2.2461   2.2602   2.2708
  2.2817   2.2896   2.2976   2.3068   2.3203   2.3378   2.3529   2.3663
  2.4084   2.4264   2.4336   2.4491   2.4678   2.4834   2.5128   2.5257
  2.5388   2.5420   2.5501   2.5726   2.6078   2.6147   2.6499   2.6614
  2.6772   2.6901   2.6993   2.7133   2.7336   2.7388   2.7528   2.7615
  2.7757   2.7838   2.7918   2.8050   2.8111   2.8276   2.8337   2.8903
  2.9128   2.9520   2.9732   3.0622   3.0783   3.0813   3.1259   3.1537
  3.1647   3.1957   3.2149   3.2280   3.2626   3.3378   3.3567   3.3956
  3.4371   3.5192   3.5695   3.6438   3.7191   3.7326   3.7973   3.9305
  3.9703   4.0475   4.0944   4.1011   4.3762   4.8026   4.8239   9.7620
  9.7783   9.7864   9.8335   9.8398  23.3824  23.5316  23.8275  23.8794
 23.8908  23.8963  23.9500  24.0038  24.0294  24.0574  24.1091  24.1493
 25.8075  25.8200  25.8264  25.9292  25.9666  26.1061  26.1493  26.1679
 26.2439  26.3514  26.5739  26.5844  26.6214  26.8377  26.9063 215.7546
215.7718 215.7811 215.8347 215.8491
 --------------------------------------------------------------

          Ground-State Mulliken Net Atomic Charges

     Atom                 Charge (a.u.)
  ----------------------------------------
      1 C                    -0.434089
      2 C                    -0.491866
      3 Cl                    0.559477
      4 C                     0.242692
      5 Cl                    0.483587
      6 C                    -0.785246
      7 H                     0.220182
      8 C                     0.769148
      9 Cl                    0.478836
     10 C                    -1.073784
     11 H                     0.209887
     12 C                    -0.207506
     13 C                    -1.106107
     14 Cl                    0.541892
     15 C                     0.765413
     16 Cl                    0.478276
     17 C                    -0.537358
     18 H                     0.205189
     19 C                    -0.406743
     20 H                     0.179138
     21 C                    -0.277704
     22 H                     0.186685
  ----------------------------------------
  Sum of atomic charges =     0.000000

 -----------------------------------------------------------------
                    Cartesian Multipole Moments
 -----------------------------------------------------------------
    Charge (ESU x 10^10)
                -0.0000
    Dipole Moment (Debye)
         X      -0.1979      Y       1.6897      Z      -2.3134
       Tot       2.8716
    Quadrupole Moments (Debye-Ang)
        XX    -132.6274     XY       4.3769     YY    -134.7406
        XZ      -7.2870     YZ      -4.1907     ZZ    -128.7103
    Octopole Moments (Debye-Ang^2)
       XXX    -244.6639    XXY      64.4119    XYY     -86.1720
       YYY     154.4120    XXZ     -44.8268    XYZ     -10.1888
       YYZ     -37.8958    XZZ     -67.8700    YZZ      58.2869
       ZZZ    -125.6562
    Hexadecapole Moments (Debye-Ang^3)
      XXXX   -5581.6623   XXXY     625.7554   XXYY   -1144.9828
      XYYY     595.3887   YYYY   -1088.6129   XXXZ     484.5707
      XXYZ     -55.9284   XYYZ     201.4098   YYYZ    -118.4617
      XXZZ   -1307.6017   XYZZ     226.0917   YYZZ    -641.9770
      XZZZ     539.1966   YZZZ    -123.5963   ZZZZ   -2757.8528
 -----------------------------------------------------------------
 Calculating analytic gradient of the SCF energy
 Gradient of SCF Energy
            1           2           3           4           5           6
    1   0.0005644   0.0006051   0.0012112  -0.0001016   0.0000154  -0.0004715
    2   0.0006263  -0.0003858  -0.0071933  -0.0000914  -0.0000272   0.0000184
    3  -0.0000229   0.0003093  -0.0041687  -0.0001347   0.0000214   0.0000995
            7           8           9          10          11          12
    1   0.0000677   0.0005223  -0.0001173  -0.0006100   0.0000263  -0.0006580
    2  -0.0000202   0.0000888  -0.0000493   0.0006677  -0.0000543  -0.0004355
    3   0.0000198  -0.0001113  -0.0000705  -0.0002908   0.0000699   0.0000545
           13          14          15          16          17          18
    1   0.0001551  -0.0011968   0.0001106  -0.0000416   0.0001564   0.0000313
    2  -0.0002956   0.0071411   0.0001575   0.0000086   0.0000912  -0.0000903
    3   0.0006561   0.0044639  -0.0000620  -0.0000195  -0.0000880   0.0000471
           19          20          21          22
    1  -0.0002864  -0.0000053   0.0000053   0.0000173
    2   0.0000981   0.0000107  -0.0002708   0.0000053
    3  -0.0000101   0.0000109  -0.0008942   0.0001201
 Max gradient component =       7.193E-03
 RMS gradient           =       1.498E-03
 Gradient time:  CPU 224.99 s  wall 225.00 s
 Geometry Optimization Parameters
   NAtoms,    NIC,     NZ,  NCons,   NDum,   NFix, NCnnct, MaxDiis
       22     163      22       0       0       0       0       0

 Cartesian Hessian Update
 Hessian updated using BFGS update


** GEOMETRY OPTIMIZATION IN DELOCALIZED INTERNAL COORDINATES **
   Searching for a Minimum

   Optimization Cycle:   6

                       Coordinates (Angstroms)
     ATOM                X               Y               Z
      1  C         0.0428869173   -0.0377933631    0.0782281703
      2  C        -0.0067034131    0.1399313633    1.4719633204
      3  Cl        1.4645296508    0.3184714472    2.3827125400
      4  C        -1.2465813096    0.1969984858    2.1209668589
      5  Cl       -1.3532517520    0.4126570679    3.8508793884
      6  C        -2.4357794270    0.0948187859    1.4052504676
      7  H        -3.3843012479    0.1437598740    1.9212603370
      8  C        -2.3752041630   -0.0687560769    0.0288417855
      9  Cl       -3.8677845684   -0.1964052195   -0.8850510334
     10  C        -1.1581496679   -0.1351117454   -0.6342360352
     11  H        -1.1318457998   -0.2835058385   -1.7054553535
     12  C         1.3181631006   -0.0745061375   -0.6931890011
     13  C         2.3144556308   -1.0442708827   -0.4815473458
     14  Cl        2.0780627242   -2.2835170598    0.7183060542
     15  C         3.4821985367   -1.0254603652   -1.2547031869
     16  Cl        4.7423682536   -2.2140734535   -1.0187816269
     17  C         3.6620783143   -0.0606355924   -2.2423731626
     18  H         4.5736047906   -0.0680059182   -2.8257973354
     19  C         2.6737952632    0.8902063160   -2.4653366105
     20  H         2.8128879466    1.6423766150   -3.2324010165
     21  C         1.5145235018    0.8793290383   -1.6993028111
     22  H         0.7517617107    1.6320597263   -1.8571560906
   Point Group: c1    Number of degrees of freedom:    60


   Energy is  -2761.511804272

 Hessian updated using BFGS update

 60 Hessian modes will be used to form the next step
  Hessian Eigenvalues:
     0.012775    0.017692    0.018757    0.020717    0.020930    0.022902
     0.023294    0.023587    0.023815    0.023845    0.023997    0.024090
     0.024094    0.024115    0.024117    0.024136    0.024141    0.024144
     0.024597    0.074480    0.159970    0.159985    0.160000    0.160004
     0.160091    0.219182    0.221168    0.231388    0.235068    0.235183
     0.236227    0.249376    0.249980    0.249993    0.249998    0.250149
     0.253814    0.289251    0.293672    0.301033    0.301104    0.301504
     0.328895    0.356665    0.356665    0.356666    0.356671    0.356683
     0.412205    0.420176    0.431135    0.432608    0.461307    0.463033
     0.471085    0.472374    0.478205    0.478380    0.479147    0.482688

 Minimum search - taking simple RFO step
 Searching for Lamda that Minimizes Along All modes
 Value Taken    Lamda =  -0.00341321
 Calculated Step too Large.  Step scaled by  0.708981
 Step Taken.  Stepsize is  0.300000

                             Maximum     Tolerance    Cnvgd?
         Gradient           0.006770      0.000300      NO
         Displacement       0.222424      0.001200      NO
         Energy change     -0.003184      0.000001      NO


 New Cartesian Coordinates Obtained by Inverse Iteration

 Displacement from previous Coordinates is:  0.562914
 ----------------------------------------------------------------
             Standard Nuclear Orientation (Angstroms)
    I     Atom           X                Y                Z
 ----------------------------------------------------------------
    1      C       0.0388019646    -0.0421483577     0.0726722342
    2      C      -0.0058287116     0.1783634984     1.4595749767
    3      Cl      1.4709796761     0.4066584580     2.3542811260
    4      C      -1.2424699767     0.2362583834     2.1133885555
    5      Cl     -1.3447994296     0.5078757845     3.8356857686
    6      C      -2.4328316410     0.0906645954     1.4065999233
    7      H      -3.3798715865     0.1420995567     1.9252328605
    8      C      -2.3766411947    -0.1174802908     0.0361474986
    9      Cl     -3.8715009398    -0.2946982132    -0.8656219482
   10      C      -1.1612109321    -0.1837873703    -0.6314716686
   11      H      -1.1357426572    -0.3618737441    -1.6982773275
   12      C       1.3158275639    -0.0730546159    -0.6977842374
   13      C       2.2897142114    -1.0693105978    -0.5132573667
   14      Cl      2.0188842452    -2.3406866090     0.6479702984
   15      C       3.4617175196    -1.0497925560    -1.2787719981
   16      Cl      4.6967873961    -2.2703174515    -1.0748399214
   17      C       3.6665527244    -0.0549869061    -2.2317822040
   18      H       4.5813005752    -0.0604853336    -2.8101484580
   19      C       2.7000930530     0.9238125040    -2.4265590984
   20      H       2.8596482769     1.6981651445    -3.1671036631
   21      C       1.5352703732     0.9110155833    -1.6677208541
   22      H       0.7870344819     1.6822756047    -1.8051361833
 ----------------------------------------------------------------
 Nuclear Repulsion Energy =        1747.27417976 hartrees
 There are       81 alpha and       81 beta electrons
 Applying Cartesian multipole field
    Component          Value
    ---------          -----
     (2,0,0)        1.00000E-11
     (0,2,0)        2.00000E-11
     (0,0,2)       -3.00000E-11
 Nucleus-field energy     =    -0.0000000035 hartrees
 Requested basis set is 6-311++G(d,p)
 There are 162 shells and 449 basis functions
 A cutoff of  1.0D-15 yielded  10208 shell pairs
 There are     84862 function pairs (     91216 Cartesian)
 Smallest overlap matrix eigenvalue = 2.69E-07
 Linear dependence detected in AO basis
 Number of orthogonalized atomic orbitals = 445
 Maximum deviation from orthogonality = 4.275E-10
 Guess from superposition of atomic densities
 Warning:  Energy on first SCF cycle will be non-variational
 SAD guess density has 162.000000 electrons

 -----------------------------------------------------------------------
  General SCF calculation program by
  Eric Jon Sundstrom, Paul Horn, Yuezhi Mao, Dmitri Zuev, Alec White,
  David Stuck, Shaama M.S., Shane Yost, Joonho Lee, David Small,
  Daniel Levine, Susi Lehtola, Hugh Burton, Evgeny Epifanovsky,
  Bang C. Huynh
 -----------------------------------------------------------------------
 Exchange:     0.2000 Hartree-Fock + 0.0800 Slater + 0.7200 B88
 Correlation:  0.1900 VWN1RPA + 0.8100 LYP
 Using SG-1 standard quadrature grid
 A restricted SCF calculation will be
 performed using DIIS
 SCF converges when DIIS error is below 1.0e-08
 ---------------------------------------
  Cycle       Energy         DIIS error
 ---------------------------------------
    1   -2765.5090372695      2.92e-02  
    2   -2761.3661080014      2.39e-03  
    3   -2761.2460494975      3.11e-03  
    4   -2761.4993952255      7.02e-04  
    5   -2761.5113948610      2.96e-04  
    6   -2761.5134966469      9.55e-05  
    7   -2761.5137104191      1.81e-05  
    8   -2761.5137158894      9.34e-06  
    9   -2761.5137179921      2.23e-06  
   10   -2761.5137181031      1.02e-06  
   11   -2761.5137181292      2.04e-07  
   12   -2761.5137181300      1.07e-07  
   13   -2761.5137181304      5.08e-08  
   14   -2761.5137181305      1.53e-08  
   15   -2761.5137181303      6.98e-09  Convergence criterion met
 ---------------------------------------
 SCF time:   CPU 661.46s  wall 662.00s 
 SCF   energy in the final basis set =    -2761.5137181303
 Total energy in the final basis set =    -2761.5137181303

 --------------------------------------------------------------

                    Orbital Energies (a.u.)
 --------------------------------------------------------------

 Alpha MOs
 -- Occupied --
********-101.5733-101.5705-101.5695-101.5684 -10.2720 -10.2697 -10.2674
-10.2660 -10.2649 -10.2342 -10.2286 -10.2189 -10.2156 -10.2110 -10.2085
-10.2072  -9.4884  -9.4879  -9.4854  -9.4841  -9.4834  -7.2531  -7.2526
 -7.2504  -7.2489  -7.2483  -7.2433  -7.2427  -7.2427  -7.2422  -7.2402
 -7.2395  -7.2389  -7.2383  -7.2381  -7.2376  -0.9482  -0.9326  -0.9025
 -0.8845  -0.8703  -0.8638  -0.8429  -0.7997  -0.7591  -0.7535  -0.7436
 -0.6738  -0.6339  -0.6220  -0.6143  -0.5484  -0.5340  -0.5321  -0.5119
 -0.4969  -0.4762  -0.4629  -0.4621  -0.4582  -0.4456  -0.4364  -0.4238
 -0.4112  -0.3996  -0.3967  -0.3918  -0.3694  -0.3631  -0.3530  -0.3457
 -0.3416  -0.3355  -0.3307  -0.3234  -0.3167  -0.2906  -0.2726  -0.2678
 -0.2622
 -- Virtual --
 -0.0671  -0.0547  -0.0432  -0.0369  -0.0293  -0.0195  -0.0119  -0.0005
  0.0034   0.0109   0.0151   0.0220   0.0239   0.0302   0.0383   0.0453
  0.0486   0.0515   0.0563   0.0596   0.0684   0.0726   0.0788   0.0815
  0.0832   0.0885   0.0918   0.0949   0.0990   0.1003   0.1016   0.1030
  0.1086   0.1128   0.1163   0.1180   0.1212   0.1236   0.1251   0.1296
  0.1301   0.1317   0.1345   0.1377   0.1444   0.1487   0.1512   0.1540
  0.1571   0.1633   0.1653   0.1721   0.1767   0.1819   0.1854   0.1900
  0.1931   0.1968   0.1995   0.2041   0.2129   0.2215   0.2229   0.2267
  0.2314   0.2348   0.2392   0.2430   0.2462   0.2495   0.2507   0.2554
  0.2576   0.2604   0.2640   0.2668   0.2690   0.2732   0.2810   0.2866
  0.2910   0.2966   0.2999   0.3035   0.3069   0.3116   0.3196   0.3207
  0.3234   0.3321   0.3398   0.3491   0.3505   0.3556   0.4094   0.4225
  0.4311   0.4344   0.4385   0.4539   0.4547   0.4607   0.4641   0.4666
  0.4733   0.4833   0.4869   0.4897   0.5025   0.5139   0.5214   0.5257
  0.5345   0.5380   0.5428   0.5507   0.5586   0.5645   0.5729   0.5797
  0.5841   0.5903   0.5971   0.5994   0.6132   0.6152   0.6217   0.6307
  0.6382   0.6492   0.6553   0.6585   0.6693   0.6830   0.6877   0.6956
  0.6983   0.7073   0.7144   0.7223   0.7273   0.7438   0.7552   0.7869
  0.8079   0.8209   0.8240   0.8264   0.8291   0.8355   0.8426   0.8451
  0.8482   0.8505   0.8536   0.8550   0.8557   0.8595   0.8697   0.8776
  0.8797   0.8871   0.8952   0.9017   0.9031   0.9092   0.9188   0.9275
  0.9317   0.9385   0.9432   0.9500   0.9563   0.9598   0.9631   0.9771
  0.9845   0.9905   0.9967   1.0012   1.0045   1.0258   1.0366   1.0478
  1.0563   1.0638   1.0869   1.0960   1.1280   1.1462   1.1609   1.1885
  1.2072   1.2147   1.2306   1.2361   1.2456   1.2495   1.2681   1.2879
  1.2991   1.3021   1.3279   1.3384   1.3586   1.3739   1.3764   1.4183
  1.4473   1.4905   1.5018   1.5044   1.5301   1.5507   1.5596   1.5665
  1.5847   1.5947   1.6092   1.6159   1.6491   1.6528   1.6842   1.6911
  1.7174   1.7286   1.7583   1.7823   1.7906   1.8124   1.8233   1.8525
  1.8800   1.8825   1.8856   1.8971   1.9158   1.9231   1.9277   1.9378
  1.9533   1.9704   1.9880   2.0016   2.0248   2.0425   2.0696   2.0902
  2.1006   2.1736   2.1760   2.1951   2.2419   2.2469   2.2599   2.2704
  2.2804   2.2844   2.3025   2.3062   2.3212   2.3402   2.3490   2.3661
  2.4177   2.4325   2.4369   2.4504   2.4671   2.4721   2.5110   2.5244
  2.5366   2.5424   2.5507   2.5700   2.6059   2.6145   2.6486   2.6640
  2.6793   2.6909   2.6996   2.7168   2.7359   2.7399   2.7515   2.7593
  2.7731   2.7815   2.7912   2.7980   2.8198   2.8283   2.8338   2.8833
  2.9127   2.9576   2.9766   3.0656   3.0797   3.0805   3.1244   3.1534
  3.1655   3.1979   3.2177   3.2268   3.2621   3.3396   3.3564   3.3952
  3.4362   3.5191   3.5724   3.6449   3.7199   3.7373   3.7973   3.9296
  3.9727   4.0474   4.0936   4.1004   4.3660   4.8040   4.8251   9.7638
  9.7793   9.7862   9.8240   9.8497  23.3830  23.5323  23.8277  23.8791
 23.8916  23.8989  23.9510  24.0043  24.0288  24.0612  24.1110  24.1501
 25.8068  25.8192  25.8252  25.9327  25.9573  26.1075  26.1550  26.1731
 26.2585  26.3218  26.5774  26.5817  26.6216  26.8455  26.8820 215.7563
215.7729 215.7807 215.8237 215.8603
 --------------------------------------------------------------

          Ground-State Mulliken Net Atomic Charges

     Atom                 Charge (a.u.)
  ----------------------------------------
      1 C                    -0.402365
      2 C                    -0.682144
      3 Cl                    0.530700
      4 C                     0.348832
      5 Cl                    0.489228
      6 C                    -0.741838
      7 H                     0.220895
      8 C                     0.720970
      9 Cl                    0.477238
     10 C                    -0.975891
     11 H                     0.209611
     12 C                    -0.243807
     13 C                    -1.238246
     14 Cl                    0.517202
     15 C                     0.868597
     16 Cl                    0.481422
     17 C                    -0.453503
     18 H                     0.205806
     19 C                    -0.449913
     20 H                     0.178856
     21 C                    -0.249256
     22 H                     0.187606
  ----------------------------------------
  Sum of atomic charges =     0.000000

 -----------------------------------------------------------------
                    Cartesian Multipole Moments
 -----------------------------------------------------------------
    Charge (ESU x 10^10)
                 0.0000
    Dipole Moment (Debye)
         X      -0.1763      Y       1.7303      Z      -2.2738
       Tot       2.8628
    Quadrupole Moments (Debye-Ang)
        XX    -132.4033     XY       4.5047     YY    -134.5956
        XZ      -7.2694     YZ      -4.2198     ZZ    -128.9809
    Octopole Moments (Debye-Ang^2)
       XXX    -240.0784    XXY      65.5775    XYY     -84.6930
       YYY     155.8454    XXZ     -43.3078    XYZ     -10.4076
       YYZ     -36.3893    XZZ     -67.5651    YZZ      58.6523
       ZZZ    -118.9500
    Hexadecapole Moments (Debye-Ang^3)
      XXXX   -5527.3242   XXXY     613.9413   XXYY   -1146.1963
      XYYY     581.0999   YYYY   -1150.4917   XXXZ     500.7526
      XXYZ     -69.1998   XYYZ     206.1921   YYYZ    -159.4549
      XXZZ   -1295.7044   XYZZ     223.3022   YYZZ    -646.8164
      XZZZ     559.1568   YZZZ    -158.5231   ZZZZ   -2731.4863
 -----------------------------------------------------------------
 Calculating analytic gradient of the SCF energy
 Gradient of SCF Energy
            1           2           3           4           5           6
    1   0.0001803   0.0003130   0.0008464  -0.0000401   0.0000189  -0.0003125
    2   0.0001590  -0.0002718  -0.0043032  -0.0000421  -0.0000142   0.0000822
    3   0.0000605  -0.0001689  -0.0021967  -0.0001825   0.0000728   0.0000805
            7           8           9          10          11          12
    1   0.0000372   0.0002804  -0.0000888  -0.0003335   0.0000810  -0.0002350
    2   0.0000025  -0.0000774   0.0000123   0.0004888  -0.0000981  -0.0000529
    3   0.0000072  -0.0000037  -0.0001058  -0.0002346   0.0000826  -0.0000024
           13          14          15          16          17          18
    1   0.0001059  -0.0006057  -0.0000440   0.0000098   0.0000532   0.0000319
    2   0.0001257   0.0040359   0.0000714  -0.0000120   0.0000306  -0.0000526
    3   0.0003906   0.0027840   0.0000637  -0.0000008  -0.0001603   0.0000617
           19          20          21          22
    1  -0.0000939  -0.0000015  -0.0001566  -0.0000463
    2   0.0001134  -0.0000117  -0.0002114   0.0000254
    3   0.0000110  -0.0000075  -0.0005887   0.0000374
 Max gradient component =       4.303E-03
 RMS gradient           =       8.716E-04
 Gradient time:  CPU 224.59 s  wall 224.60 s
 Geometry Optimization Parameters
   NAtoms,    NIC,     NZ,  NCons,   NDum,   NFix, NCnnct, MaxDiis
       22     163      22       0       0       0       0       0

 Cartesian Hessian Update
 Hessian updated using BFGS update


** GEOMETRY OPTIMIZATION IN DELOCALIZED INTERNAL COORDINATES **
   Searching for a Minimum

   Optimization Cycle:   7

                       Coordinates (Angstroms)
     ATOM                X               Y               Z
      1  C         0.0388019646   -0.0421483577    0.0726722342
      2  C        -0.0058287116    0.1783634984    1.4595749767
      3  Cl        1.4709796761    0.4066584580    2.3542811260
      4  C        -1.2424699767    0.2362583834    2.1133885555
      5  Cl       -1.3447994296    0.5078757845    3.8356857686
      6  C        -2.4328316410    0.0906645954    1.4065999233
      7  H        -3.3798715865    0.1420995567    1.9252328605
      8  C        -2.3766411947   -0.1174802908    0.0361474986
      9  Cl       -3.8715009398   -0.2946982132   -0.8656219482
     10  C        -1.1612109321   -0.1837873703   -0.6314716686
     11  H        -1.1357426572   -0.3618737441   -1.6982773275
     12  C         1.3158275639   -0.0730546159   -0.6977842374
     13  C         2.2897142114   -1.0693105978   -0.5132573667
     14  Cl        2.0188842452   -2.3406866090    0.6479702984
     15  C         3.4617175196   -1.0497925560   -1.2787719981
     16  Cl        4.6967873961   -2.2703174515   -1.0748399214
     17  C         3.6665527244   -0.0549869061   -2.2317822040
     18  H         4.5813005752   -0.0604853336   -2.8101484580
     19  C         2.7000930530    0.9238125040   -2.4265590984
     20  H         2.8596482769    1.6981651445   -3.1671036631
     21  C         1.5352703732    0.9110155833   -1.6677208541
     22  H         0.7870344819    1.6822756047   -1.8051361833
   Point Group: c1    Number of degrees of freedom:    60


   Energy is  -2761.513718130

 Hessian updated using BFGS update

 60 Hessian modes will be used to form the next step
  Hessian Eigenvalues:
     0.009685    0.017703    0.018527    0.020705    0.020930    0.021822
     0.022974    0.023588    0.023693    0.023846    0.023857    0.024090
     0.024091    0.024115    0.024117    0.024136    0.024143    0.024161
     0.024171    0.074148    0.159972    0.159982    0.159999    0.160002
     0.160087    0.219272    0.221195    0.231387    0.235065    0.235188
     0.236226    0.249348    0.249980    0.249994    0.250000    0.250123
     0.253814    0.289250    0.293879    0.301033    0.301097    0.301516
     0.328872    0.356665    0.356665    0.356669    0.356671    0.356683
     0.412206    0.420228    0.431142    0.432611    0.461306    0.463012
     0.471088    0.472330    0.478208    0.478387    0.479149    0.482694

 Minimum search - taking simple RFO step
 Searching for Lamda that Minimizes Along All modes
 Value Taken    Lamda =  -0.00190085
 Calculated Step too Large.  Step scaled by  0.767791
 Step Taken.  Stepsize is  0.300000

                             Maximum     Tolerance    Cnvgd?
         Gradient           0.004008      0.000300      NO
         Displacement       0.219863      0.001200      NO
         Energy change     -0.001914      0.000001      NO


 New Cartesian Coordinates Obtained by Inverse Iteration

 Displacement from previous Coordinates is:  0.585649
 ----------------------------------------------------------------
             Standard Nuclear Orientation (Angstroms)
    I     Atom           X                Y                Z
 ----------------------------------------------------------------
    1      C       0.0331735320    -0.0418580556     0.0641257439
    2      C      -0.0058389671     0.2200926809     1.4432545004
    3      Cl      1.4767844641     0.5012962210     2.3160149185
    4      C      -1.2380053222     0.2748407286     2.1043971038
    5      Cl     -1.3352126554     0.6011698056     3.8173043792
    6      C      -2.4291678772     0.0822990961     1.4098267218
    7      H      -3.3739995824     0.1313965828     1.9328463010
    8      C      -2.3783627354    -0.1669121565     0.0461503964
    9      Cl     -3.8757340450    -0.4017740580    -0.8377748041
   10      C      -1.1658478759    -0.2288816681    -0.6286268209
   11      H      -1.1429821014    -0.4352761565    -1.6905592359
   12      C       1.3119324664    -0.0694187409    -0.7050521708
   13      C       2.2609387408    -1.0928781404    -0.5479638651
   14      Cl      1.9528267374    -2.3920374305     0.5750929384
   15      C       3.4390336166    -1.0743321161    -1.3032646934
   16      Cl      4.6464220616    -2.3267821640    -1.1299072572
   17      C       3.6728190617    -0.0511012849    -2.2192494174
   18      H       4.5915485150    -0.0563050806    -2.7912910126
   19      C       2.7303394658     0.9555769816    -2.3861467912
   20      H       2.9134098789     1.7512004695    -3.0981527685
   21      C       1.5592098825     0.9435295283    -1.6359643998
   22      H       0.8284277319     1.7347220246    -1.7519814534
 ----------------------------------------------------------------
 Nuclear Repulsion Energy =        1745.73560180 hartrees
 There are       81 alpha and       81 beta electrons
 Applying Cartesian multipole field
    Component          Value
    ---------          -----
     (2,0,0)        1.00000E-11
     (0,2,0)        2.00000E-11
     (0,0,2)       -3.00000E-11
 Nucleus-field energy     =    -0.0000000019 hartrees
 Requested basis set is 6-311++G(d,p)
 There are 162 shells and 449 basis functions
 A cutoff of  1.0D-15 yielded  10206 shell pairs
 There are     84887 function pairs (     91245 Cartesian)
 Smallest overlap matrix eigenvalue = 2.58E-07
 Linear dependence detected in AO basis
 Number of orthogonalized atomic orbitals = 445
 Maximum deviation from orthogonality = 4.955E-10
 Guess from superposition of atomic densities
 Warning:  Energy on first SCF cycle will be non-variational
 SAD guess density has 162.000000 electrons

 -----------------------------------------------------------------------
  General SCF calculation program by
  Eric Jon Sundstrom, Paul Horn, Yuezhi Mao, Dmitri Zuev, Alec White,
  David Stuck, Shaama M.S., Shane Yost, Joonho Lee, David Small,
  Daniel Levine, Susi Lehtola, Hugh Burton, Evgeny Epifanovsky,
  Bang C. Huynh
 -----------------------------------------------------------------------
 Exchange:     0.2000 Hartree-Fock + 0.0800 Slater + 0.7200 B88
 Correlation:  0.1900 VWN1RPA + 0.8100 LYP
 Using SG-1 standard quadrature grid
 A restricted SCF calculation will be
 performed using DIIS
 SCF converges when DIIS error is below 1.0e-08
 ---------------------------------------
  Cycle       Energy         DIIS error
 ---------------------------------------
    1   -2765.5043363273      2.92e-02  
    2   -2761.3670790717      2.39e-03  
    3   -2761.2482424838      3.10e-03  
    4   -2761.5008271923      6.95e-04  
    5   -2761.5125159147      2.95e-04  
    6   -2761.5146027193      9.50e-05  
    7   -2761.5148142901      1.78e-05  
    8   -2761.5148195261      9.26e-06  
    9   -2761.5148215916      2.26e-06  
   10   -2761.5148217047      1.05e-06  
   11   -2761.5148217324      2.30e-07  
   12   -2761.5148217336      1.35e-07  
   13   -2761.5148217337      5.43e-08  
   14   -2761.5148217341      1.56e-08  
   15   -2761.5148217339      6.32e-09  Convergence criterion met
 ---------------------------------------
 SCF time:   CPU 667.47s  wall 668.00s 
 SCF   energy in the final basis set =    -2761.5148217339
 Total energy in the final basis set =    -2761.5148217339

 --------------------------------------------------------------

                    Orbital Energies (a.u.)
 --------------------------------------------------------------

 Alpha MOs
 -- Occupied --
********-101.5733-101.5711-101.5696-101.5689 -10.2721 -10.2696 -10.2673
-10.2660 -10.2649 -10.2339 -10.2281 -10.2189 -10.2156 -10.2109 -10.2084
-10.2071  -9.4886  -9.4878  -9.4859  -9.4842  -9.4838  -7.2533  -7.2526
 -7.2508  -7.2490  -7.2487  -7.2435  -7.2429  -7.2426  -7.2422  -7.2407
 -7.2400  -7.2390  -7.2386  -7.2383  -7.2380  -0.9481  -0.9326  -0.9024
 -0.8845  -0.8707  -0.8632  -0.8429  -0.7995  -0.7592  -0.7535  -0.7437
 -0.6736  -0.6329  -0.6230  -0.6144  -0.5482  -0.5336  -0.5322  -0.5129
 -0.4964  -0.4763  -0.4629  -0.4618  -0.4582  -0.4453  -0.4362  -0.4239
 -0.4112  -0.3995  -0.3959  -0.3918  -0.3682  -0.3624  -0.3529  -0.3462
 -0.3416  -0.3354  -0.3312  -0.3236  -0.3186  -0.2889  -0.2739  -0.2676
 -0.2627
 -- Virtual --
 -0.0648  -0.0551  -0.0425  -0.0393  -0.0298  -0.0195  -0.0120  -0.0005
  0.0034   0.0110   0.0145   0.0219   0.0238   0.0299   0.0380   0.0450
  0.0489   0.0516   0.0567   0.0593   0.0681   0.0715   0.0790   0.0814
  0.0837   0.0885   0.0915   0.0947   0.0986   0.0997   0.1010   0.1039
  0.1086   0.1126   0.1160   0.1179   0.1204   0.1236   0.1250   0.1292
  0.1299   0.1311   0.1343   0.1375   0.1441   0.1487   0.1514   0.1527
  0.1574   0.1633   0.1645   0.1725   0.1768   0.1816   0.1863   0.1904
  0.1931   0.1968   0.1990   0.2048   0.2131   0.2208   0.2220   0.2264
  0.2322   0.2340   0.2398   0.2442   0.2448   0.2494   0.2509   0.2548
  0.2584   0.2606   0.2642   0.2681   0.2699   0.2730   0.2803   0.2873
  0.2924   0.2957   0.3002   0.3039   0.3044   0.3114   0.3194   0.3215
  0.3236   0.3313   0.3394   0.3488   0.3511   0.3561   0.4097   0.4234
  0.4301   0.4356   0.4383   0.4539   0.4547   0.4601   0.4626   0.4686
  0.4740   0.4835   0.4864   0.4909   0.5027   0.5159   0.5226   0.5258
  0.5339   0.5403   0.5431   0.5499   0.5563   0.5686   0.5754   0.5782
  0.5832   0.5905   0.5959   0.6011   0.6147   0.6185   0.6234   0.6322
  0.6397   0.6507   0.6541   0.6581   0.6703   0.6828   0.6851   0.6947
  0.6967   0.7072   0.7128   0.7211   0.7287   0.7441   0.7568   0.7861
  0.8067   0.8213   0.8255   0.8277   0.8289   0.8348   0.8442   0.8451
  0.8483   0.8509   0.8536   0.8558   0.8562   0.8602   0.8684   0.8784
  0.8815   0.8871   0.8970   0.9009   0.9052   0.9057   0.9215   0.9258
  0.9308   0.9382   0.9432   0.9514   0.9573   0.9603   0.9631   0.9792
  0.9825   0.9892   0.9983   1.0016   1.0018   1.0250   1.0359   1.0470
  1.0530   1.0622   1.0911   1.0997   1.1318   1.1464   1.1615   1.1923
  1.2089   1.2159   1.2325   1.2370   1.2461   1.2504   1.2693   1.2841
  1.2992   1.3042   1.3294   1.3394   1.3620   1.3678   1.3792   1.4144
  1.4440   1.4881   1.5022   1.5053   1.5356   1.5539   1.5595   1.5664
  1.5857   1.5960   1.6094   1.6158   1.6496   1.6522   1.6830   1.6876
  1.7172   1.7299   1.7581   1.7812   1.7903   1.8111   1.8248   1.8502
  1.8716   1.8796   1.8872   1.8946   1.9155   1.9231   1.9301   1.9384
  1.9531   1.9708   1.9949   2.0059   2.0285   2.0454   2.0707   2.0899
  2.0986   2.1742   2.1754   2.1928   2.2424   2.2482   2.2601   2.2694
  2.2779   2.2817   2.3028   2.3114   2.3212   2.3417   2.3456   2.3657
  2.4243   2.4323   2.4448   2.4527   2.4627   2.4675   2.5097   2.5226
  2.5344   2.5453   2.5512   2.5666   2.6017   2.6165   2.6473   2.6677
  2.6821   2.6919   2.7000   2.7174   2.7366   2.7410   2.7473   2.7550
  2.7700   2.7752   2.7899   2.7987   2.8294   2.8346   2.8399   2.8754
  2.9120   2.9634   2.9799   3.0706   3.0792   3.0824   3.1238   3.1534
  3.1655   3.1997   3.2213   3.2257   3.2620   3.3412   3.3563   3.3953
  3.4353   3.5190   3.5759   3.6459   3.7202   3.7419   3.7976   3.9287
  3.9752   4.0473   4.0932   4.1002   4.3567   4.8054   4.8255   9.7650
  9.7799   9.7860   9.8171   9.8519  23.3838  23.5332  23.8274  23.8785
 23.8922  23.9011  23.9517  24.0042  24.0287  24.0647  24.1131  24.1515
 25.8080  25.8182  25.8238  25.9437  25.9480  26.1071  26.1589  26.1763
 26.2513  26.3241  26.5747  26.5848  26.6222  26.8549  26.8627 215.7575
215.7736 215.7803 215.8166 215.8616
 --------------------------------------------------------------

          Ground-State Mulliken Net Atomic Charges

     Atom                 Charge (a.u.)
  ----------------------------------------
      1 C                    -0.384642
      2 C                    -0.845061
      3 Cl                    0.525855
      4 C                     0.433249
      5 Cl                    0.494633
      6 C                    -0.696978
      7 H                     0.221892
      8 C                     0.670771
      9 Cl                    0.476670
     10 C                    -0.875478
     11 H                     0.209457
     12 C                    -0.295711
     13 C                    -1.371607
     14 Cl                    0.515128
     15 C                     0.968311
     16 Cl                    0.483626
     17 C                    -0.366475
     18 H                     0.206450
     19 C                    -0.496220
     20 H                     0.178303
     21 C                    -0.240983
     22 H                     0.188809
  ----------------------------------------
  Sum of atomic charges =     0.000000

 -----------------------------------------------------------------
                    Cartesian Multipole Moments
 -----------------------------------------------------------------
    Charge (ESU x 10^10)
                 0.0000
    Dipole Moment (Debye)
         X      -0.1468      Y       1.7670      Z      -2.2259
       Tot       2.8458
    Quadrupole Moments (Debye-Ang)
        XX    -132.1376     XY       4.6443     YY    -134.4747
        XZ      -7.2396     YZ      -4.2662     ZZ    -129.2473
    Octopole Moments (Debye-Ang^2)
       XXX    -234.7792    XXY      66.6450    XYY     -83.0612
       YYY     157.2620    XXZ     -41.7144    XYZ     -10.6131
       YYZ     -34.7603    XZZ     -67.1751    YZZ      58.8300
       ZZZ    -111.8687
    Hexadecapole Moments (Debye-Ang^3)
      XXXX   -5468.1055   XXXY     598.3212   XXYY   -1147.3913
      XYYY     562.9856   YYYY   -1217.0095   XXXZ     517.8281
      XXYZ     -82.8093   XYYZ     211.4516   YYYZ    -200.9140
      XXZZ   -1282.1615   XYZZ     218.8178   YYZZ    -651.5333
      XZZZ     580.2932   YZZZ    -194.3347   ZZZZ   -2699.4929
 -----------------------------------------------------------------
 Calculating analytic gradient of the SCF energy
 Gradient of SCF Energy
            1           2           3           4           5           6
    1  -0.0001420  -0.0000159   0.0007059   0.0000645  -0.0000084  -0.0001214
    2  -0.0001932  -0.0001643  -0.0023444  -0.0000160   0.0000347   0.0000064
    3   0.0000605  -0.0004438  -0.0010622  -0.0001377   0.0000820  -0.0000004
            7           8           9          10          11          12
    1   0.0000015   0.0000170  -0.0000297  -0.0000177   0.0000538   0.0000692
    2   0.0000150  -0.0000701   0.0000599   0.0003216  -0.0001202   0.0003306
    3   0.0000022   0.0000997  -0.0000877  -0.0001065   0.0000167  -0.0000742
           13          14          15          16          17          18
    1   0.0000143  -0.0002908  -0.0001220   0.0000526   0.0000111   0.0000200
    2   0.0003627   0.0018907  -0.0000516   0.0000104   0.0001145  -0.0000099
    3   0.0000894   0.0017154   0.0001536   0.0000225  -0.0001170   0.0000396
           19          20          21          22
    1   0.0000350   0.0000055  -0.0002947  -0.0000079
    2  -0.0000116  -0.0000260  -0.0001423   0.0000029
    3  -0.0000674  -0.0000052  -0.0001962   0.0000167
 Max gradient component =       2.344E-03
 RMS gradient           =       4.720E-04
 Gradient time:  CPU 221.83 s  wall 221.84 s
 Geometry Optimization Parameters
   NAtoms,    NIC,     NZ,  NCons,   NDum,   NFix, NCnnct, MaxDiis
       22     163      22       0       0       0       0       0

 Cartesian Hessian Update
 Hessian updated using BFGS update


** GEOMETRY OPTIMIZATION IN DELOCALIZED INTERNAL COORDINATES **
   Searching for a Minimum

   Optimization Cycle:   8

                       Coordinates (Angstroms)
     ATOM                X               Y               Z
      1  C         0.0331735320   -0.0418580556    0.0641257439
      2  C        -0.0058389671    0.2200926809    1.4432545004
      3  Cl        1.4767844641    0.5012962210    2.3160149185
      4  C        -1.2380053222    0.2748407286    2.1043971038
      5  Cl       -1.3352126554    0.6011698056    3.8173043792
      6  C        -2.4291678772    0.0822990961    1.4098267218
      7  H        -3.3739995824    0.1313965828    1.9328463010
      8  C        -2.3783627354   -0.1669121565    0.0461503964
      9  Cl       -3.8757340450   -0.4017740580   -0.8377748041
     10  C        -1.1658478759   -0.2288816681   -0.6286268209
     11  H        -1.1429821014   -0.4352761565   -1.6905592359
     12  C         1.3119324664   -0.0694187409   -0.7050521708
     13  C         2.2609387408   -1.0928781404   -0.5479638651
     14  Cl        1.9528267374   -2.3920374305    0.5750929384
     15  C         3.4390336166   -1.0743321161   -1.3032646934
     16  Cl        4.6464220616   -2.3267821640   -1.1299072572
     17  C         3.6728190617   -0.0511012849   -2.2192494174
     18  H         4.5915485150   -0.0563050806   -2.7912910126
     19  C         2.7303394658    0.9555769816   -2.3861467912
     20  H         2.9134098789    1.7512004695   -3.0981527685
     21  C         1.5592098825    0.9435295283   -1.6359643998
     22  H         0.8284277319    1.7347220246   -1.7519814534
   Point Group: c1    Number of degrees of freedom:    60


   Energy is  -2761.514821734

 Hessian updated using BFGS update

 60 Hessian modes will be used to form the next step
  Hessian Eigenvalues:
     0.007065    0.017747    0.018332    0.020727    0.020930    0.021148
     0.022982    0.023588    0.023666    0.023845    0.023874    0.024091
     0.024091    0.024115    0.024121    0.024136    0.024146    0.024159
     0.024191    0.073836    0.159972    0.159975    0.160000    0.160002
     0.160088    0.219248    0.221209    0.231446    0.235074    0.235193
     0.236228    0.249328    0.249971    0.249994    0.250043    0.250173
     0.253813    0.289248    0.294010    0.301034    0.301096    0.301512
     0.328871    0.356665    0.356665    0.356670    0.356675    0.356685
     0.412209    0.420228    0.431145    0.432612    0.461302    0.463025
     0.471089    0.472378    0.478209    0.478421    0.479149    0.482714

 Minimum search - taking simple RFO step
 Searching for Lamda that Minimizes Along All modes
 Value Taken    Lamda =  -0.00087025
 Calculated Step too Large.  Step scaled by  0.924666
 Step Taken.  Stepsize is  0.300000

                             Maximum     Tolerance    Cnvgd?
         Gradient           0.002184      0.000300      NO
         Displacement       0.219594      0.001200      NO
         Energy change     -0.001104      0.000001      NO


 New Cartesian Coordinates Obtained by Inverse Iteration

 Displacement from previous Coordinates is:  0.599839
 ----------------------------------------------------------------
             Standard Nuclear Orientation (Angstroms)
    I     Atom           X                Y                Z
 ----------------------------------------------------------------
    1      C       0.0280161298    -0.0333792878     0.0555330556
    2      C      -0.0075973255     0.2666635896     1.4266173724
    3      Cl      1.4774868416     0.6021314880     2.2772266741
    4      C      -1.2356025288     0.3128677268     2.0949725614
    5      Cl     -1.3298782369     0.6870547590     3.7979006559
    6      C      -2.4255599468     0.0704374385     1.4136968334
    7      H      -3.3681056207     0.1106764880     1.9416388313
    8      C      -2.3779872227    -0.2169813979     0.0575169965
    9      Cl     -3.8751742533    -0.5201541346    -0.8054020997
   10      C      -1.1685858656    -0.2681530797    -0.6247700232
   11      H      -1.1470898527    -0.5015193292    -1.6811993411
   12      C       1.3086883919    -0.0607629381    -0.7118265455
   13      C       2.2306291767    -1.1114031475    -0.5821206924
   14      Cl      1.8829450518    -2.4341783843     0.5025564178
   15      C       3.4137269554    -1.0986013877    -1.3291278655
   16      Cl      4.5876132878    -2.3864431526    -1.1894773683
   17      C       3.6788996275    -0.0508695357    -2.2083336796
   18      H       4.6005079841    -0.0600098459    -2.7757007684
   19      C       2.7639425977     0.9851347846    -2.3455216449
   20      H       2.9721214541     1.7993297362    -3.0291153379
   21      C       1.5869972473     0.9775843021    -1.6036751799
   22      H       0.8757210999     1.7891423752    -1.6983105388
 ----------------------------------------------------------------
 Nuclear Repulsion Energy =        1744.55966138 hartrees
 There are       81 alpha and       81 beta electrons
 Applying Cartesian multipole field
    Component          Value
    ---------          -----
     (2,0,0)        1.00000E-11
     (0,2,0)        2.00000E-11
     (0,0,2)       -3.00000E-11
 Nucleus-field energy     =    -0.0000000004 hartrees
 Requested basis set is 6-311++G(d,p)
 There are 162 shells and 449 basis functions
 A cutoff of  1.0D-15 yielded  10208 shell pairs
 There are     84886 function pairs (     91241 Cartesian)
 Smallest overlap matrix eigenvalue = 2.46E-07
 Linear dependence detected in AO basis
 Number of orthogonalized atomic orbitals = 445
 Maximum deviation from orthogonality = 2.032E-10
 Guess from superposition of atomic densities
 Warning:  Energy on first SCF cycle will be non-variational
 SAD guess density has 162.000000 electrons

 -----------------------------------------------------------------------
  General SCF calculation program by
  Eric Jon Sundstrom, Paul Horn, Yuezhi Mao, Dmitri Zuev, Alec White,
  David Stuck, Shaama M.S., Shane Yost, Joonho Lee, David Small,
  Daniel Levine, Susi Lehtola, Hugh Burton, Evgeny Epifanovsky,
  Bang C. Huynh
 -----------------------------------------------------------------------
 Exchange:     0.2000 Hartree-Fock + 0.0800 Slater + 0.7200 B88
 Correlation:  0.1900 VWN1RPA + 0.8100 LYP
 Using SG-1 standard quadrature grid
 A restricted SCF calculation will be
 performed using DIIS
 SCF converges when DIIS error is below 1.0e-08
 ---------------------------------------
  Cycle       Energy         DIIS error
 ---------------------------------------
    1   -2765.5022477351      2.92e-02  
    2   -2761.3674777817      2.39e-03  
    3   -2761.2497094217      3.10e-03  
    4   -2761.5017204632      6.88e-04  
    5   -2761.5131208351      2.94e-04  
    6   -2761.5151927443      9.46e-05  
    7   -2761.5154024819      1.76e-05  
    8   -2761.5154075417      9.35e-06  
    9   -2761.5154096412      2.36e-06  
   10   -2761.5154097652      1.10e-06  
   11   -2761.5154097957      2.52e-07  
   12   -2761.5154097972      1.44e-07  
   13   -2761.5154097978      5.17e-08  
   14   -2761.5154097977      1.55e-08  
   15   -2761.5154097979      6.10e-09  Convergence criterion met
 ---------------------------------------
 SCF time:   CPU 666.60s  wall 667.00s 
 SCF   energy in the final basis set =    -2761.5154097979
 Total energy in the final basis set =    -2761.5154097979

 --------------------------------------------------------------

                    Orbital Energies (a.u.)
 --------------------------------------------------------------

 Alpha MOs
 -- Occupied --
********-101.5732-101.5715-101.5696-101.5693 -10.2721 -10.2695 -10.2671
-10.2660 -10.2649 -10.2335 -10.2278 -10.2188 -10.2156 -10.2108 -10.2082
-10.2071  -9.4887  -9.4877  -9.4863  -9.4842  -9.4842  -7.2535  -7.2525
 -7.2512  -7.2491  -7.2490  -7.2436  -7.2430  -7.2425  -7.2421  -7.2412
 -7.2404  -7.2391  -7.2389  -7.2384  -7.2384  -0.9480  -0.9327  -0.9024
 -0.8845  -0.8712  -0.8627  -0.8430  -0.7993  -0.7594  -0.7535  -0.7437
 -0.6735  -0.6318  -0.6240  -0.6143  -0.5480  -0.5333  -0.5322  -0.5138
 -0.4961  -0.4765  -0.4630  -0.4616  -0.4582  -0.4451  -0.4360  -0.4240
 -0.4113  -0.3996  -0.3952  -0.3918  -0.3673  -0.3618  -0.3531  -0.3467
 -0.3416  -0.3354  -0.3316  -0.3239  -0.3197  -0.2872  -0.2752  -0.2674
 -0.2631
 -- Virtual --
 -0.0625  -0.0555  -0.0419  -0.0415  -0.0303  -0.0193  -0.0121  -0.0004
  0.0034   0.0110   0.0141   0.0219   0.0238   0.0297   0.0377   0.0448
  0.0491   0.0518   0.0572   0.0591   0.0674   0.0708   0.0791   0.0811
  0.0845   0.0885   0.0913   0.0945   0.0981   0.0983   0.1010   0.1045
  0.1087   0.1126   0.1156   0.1177   0.1199   0.1235   0.1251   0.1288
  0.1292   0.1312   0.1342   0.1375   0.1438   0.1488   0.1509   0.1526
  0.1573   0.1624   0.1649   0.1725   0.1776   0.1813   0.1870   0.1901
  0.1932   0.1978   0.1988   0.2058   0.2131   0.2192   0.2217   0.2261
  0.2314   0.2334   0.2384   0.2420   0.2459   0.2490   0.2513   0.2538
  0.2586   0.2629   0.2643   0.2681   0.2717   0.2752   0.2796   0.2866
  0.2934   0.2953   0.2996   0.3005   0.3050   0.3119   0.3188   0.3230
  0.3249   0.3309   0.3387   0.3480   0.3534   0.3571   0.4104   0.4248
  0.4299   0.4364   0.4385   0.4538   0.4546   0.4591   0.4614   0.4703
  0.4746   0.4835   0.4865   0.4931   0.5028   0.5175   0.5224   0.5251
  0.5336   0.5409   0.5436   0.5493   0.5556   0.5724   0.5767   0.5768
  0.5825   0.5902   0.5953   0.6024   0.6160   0.6197   0.6270   0.6330
  0.6413   0.6496   0.6534   0.6605   0.6697   0.6819   0.6832   0.6913
  0.6973   0.7061   0.7133   0.7204   0.7320   0.7449   0.7573   0.7852
  0.8064   0.8214   0.8275   0.8282   0.8303   0.8342   0.8452   0.8456
  0.8490   0.8509   0.8540   0.8557   0.8568   0.8607   0.8668   0.8784
  0.8809   0.8874   0.8969   0.9022   0.9064   0.9093   0.9239   0.9250
  0.9305   0.9386   0.9446   0.9515   0.9577   0.9604   0.9638   0.9803
  0.9810   0.9878   0.9984   0.9999   1.0021   1.0228   1.0348   1.0456
  1.0519   1.0609   1.0960   1.1060   1.1305   1.1470   1.1615   1.1969
  1.2114   1.2171   1.2327   1.2385   1.2471   1.2521   1.2710   1.2803
  1.2980   1.3052   1.3321   1.3392   1.3611   1.3645   1.3824   1.4090
  1.4422   1.4856   1.5014   1.5065   1.5409   1.5556   1.5596   1.5662
  1.5864   1.5970   1.6066   1.6188   1.6496   1.6508   1.6825   1.6853
  1.7170   1.7315   1.7588   1.7803   1.7903   1.8105   1.8253   1.8475
  1.8629   1.8780   1.8898   1.8927   1.9144   1.9230   1.9324   1.9389
  1.9518   1.9729   1.9983   2.0084   2.0310   2.0489   2.0732   2.0896
  2.0980   2.1745   2.1752   2.1904   2.2428   2.2493   2.2603   2.2685
  2.2726   2.2841   2.3011   2.3158   2.3220   2.3400   2.3466   2.3653
  2.4253   2.4322   2.4448   2.4573   2.4609   2.4697   2.5094   2.5207
  2.5324   2.5491   2.5516   2.5627   2.5974   2.6193   2.6468   2.6719
  2.6853   2.6931   2.7005   2.7159   2.7352   2.7379   2.7443   2.7516
  2.7662   2.7725   2.7900   2.7993   2.8316   2.8365   2.8588   2.8678
  2.9108   2.9686   2.9825   3.0755   3.0792   3.0852   3.1239   3.1532
  3.1652   3.2006   3.2208   3.2299   3.2629   3.3425   3.3562   3.3956
  3.4351   3.5192   3.5795   3.6472   3.7202   3.7458   3.7983   3.9279
  3.9773   4.0474   4.0932   4.1005   4.3491   4.8067   4.8246   9.7662
  9.7804   9.7859   9.8135   9.8488  23.3849  23.5343  23.8268  23.8778
 23.8926  23.9029  23.9520  24.0039  24.0289  24.0675  24.1150  24.1531
 25.8089  25.8165  25.8225  25.9286  25.9650  26.1052  26.1611  26.1762
 26.2355  26.3422  26.5718  26.5869  26.6240  26.8327  26.8843 215.7588
215.7743 215.7802 215.8134 215.8566
 --------------------------------------------------------------

          Ground-State Mulliken Net Atomic Charges

     Atom                 Charge (a.u.)
  ----------------------------------------
      1 C                    -0.396317
      2 C                    -0.958147
      3 Cl                    0.538701
      4 C                     0.502435
      5 Cl                    0.500117
      6 C                    -0.655631
      7 H                     0.223323
      8 C                     0.624662
      9 Cl                    0.477866
     10 C                    -0.794452
     11 H                     0.209230
     12 C                    -0.322761
     13 C                    -1.496480
     14 Cl                    0.529309
     15 C                     1.036438
     16 Cl                    0.487279
     17 C                    -0.289016
     18 H                     0.207621
     19 C                    -0.540860
     20 H                     0.177645
     21 C                    -0.250764
     22 H                     0.189803
  ----------------------------------------
  Sum of atomic charges =     0.000000

 -----------------------------------------------------------------
                    Cartesian Multipole Moments
 -----------------------------------------------------------------
    Charge (ESU x 10^10)
                -0.0000
    Dipole Moment (Debye)
         X      -0.1082      Y       1.7969      Z      -2.1727
       Tot       2.8216
    Quadrupole Moments (Debye-Ang)
        XX    -131.8447     XY       4.7762     YY    -134.3789
        XZ      -7.2017     YZ      -4.3262     ZZ    -129.4969
    Octopole Moments (Debye-Ang^2)
       XXX    -228.8899    XXY      67.5637    XYY     -81.2350
       YYY     158.6626    XXZ     -40.1288    XYZ     -10.7547
       YYZ     -33.0945    XZZ     -66.5206    YZZ      58.8503
       ZZZ    -104.8263
    Hexadecapole Moments (Debye-Ang^3)
      XXXX   -5400.2296   XXXY     578.6635   XXYY   -1147.5828
      XYYY     540.8094   YYYY   -1287.5235   XXXZ     536.7215
      XXYZ     -96.4358   XYYZ     217.5839   YYYZ    -242.3999
      XXZZ   -1267.2034   XYZZ     212.5820   YYZZ    -657.4636
      XZZZ     603.3355   YZZZ    -230.9651   ZZZZ   -2668.6594
 -----------------------------------------------------------------
 Calculating analytic gradient of the SCF energy
 Gradient of SCF Energy
            1           2           3           4           5           6
    1  -0.0004331  -0.0002555   0.0005894   0.0001934  -0.0000018   0.0000127
    2  -0.0002486  -0.0001315  -0.0011981   0.0000246   0.0000439  -0.0000307
    3  -0.0001399  -0.0002744  -0.0005479  -0.0000267   0.0000203  -0.0001105
            7           8           9          10          11          12
    1  -0.0000162  -0.0000963  -0.0000477   0.0002365  -0.0000025   0.0002717
    2  -0.0000015  -0.0000506   0.0000603   0.0001865  -0.0000459   0.0003346
    3   0.0000010   0.0001513  -0.0000320  -0.0000443  -0.0000526  -0.0001697
           13          14          15          16          17          18
    1   0.0000185  -0.0001387  -0.0001710   0.0000431  -0.0000773   0.0000004
    2   0.0005125   0.0007492  -0.0001489   0.0000245   0.0001880   0.0000070
    3  -0.0000128   0.0009863   0.0002128   0.0000577  -0.0001158   0.0000081
           19          20          21          22
    1   0.0001916   0.0000051  -0.0003350   0.0000128
    2  -0.0000655  -0.0000290  -0.0001457  -0.0000350
    3  -0.0000441  -0.0000093   0.0001044   0.0000382
 Max gradient component =       1.198E-03
 RMS gradient           =       2.775E-04
 Gradient time:  CPU 224.14 s  wall 224.16 s
 Geometry Optimization Parameters
   NAtoms,    NIC,     NZ,  NCons,   NDum,   NFix, NCnnct, MaxDiis
       22     163      22       0       0       0       0       0

 Cartesian Hessian Update
 Hessian updated using BFGS update


** GEOMETRY OPTIMIZATION IN DELOCALIZED INTERNAL COORDINATES **
   Searching for a Minimum

   Optimization Cycle:   9

                       Coordinates (Angstroms)
     ATOM                X               Y               Z
      1  C         0.0280161298   -0.0333792878    0.0555330556
      2  C        -0.0075973255    0.2666635896    1.4266173724
      3  Cl        1.4774868416    0.6021314880    2.2772266741
      4  C        -1.2356025288    0.3128677268    2.0949725614
      5  Cl       -1.3298782369    0.6870547590    3.7979006559
      6  C        -2.4255599468    0.0704374385    1.4136968334
      7  H        -3.3681056207    0.1106764880    1.9416388313
      8  C        -2.3779872227   -0.2169813979    0.0575169965
      9  Cl       -3.8751742533   -0.5201541346   -0.8054020997
     10  C        -1.1685858656   -0.2681530797   -0.6247700232
     11  H        -1.1470898527   -0.5015193292   -1.6811993411
     12  C         1.3086883919   -0.0607629381   -0.7118265455
     13  C         2.2306291767   -1.1114031475   -0.5821206924
     14  Cl        1.8829450518   -2.4341783843    0.5025564178
     15  C         3.4137269554   -1.0986013877   -1.3291278655
     16  Cl        4.5876132878   -2.3864431526   -1.1894773683
     17  C         3.6788996275   -0.0508695357   -2.2083336796
     18  H         4.6005079841   -0.0600098459   -2.7757007684
     19  C         2.7639425977    0.9851347846   -2.3455216449
     20  H         2.9721214541    1.7993297362   -3.0291153379
     21  C         1.5869972473    0.9775843021   -1.6036751799
     22  H         0.8757210999    1.7891423752   -1.6983105388
   Point Group: c1    Number of degrees of freedom:    60


   Energy is  -2761.515409798

 Hessian updated using BFGS update

 60 Hessian modes will be used to form the next step
  Hessian Eigenvalues:
     0.004284    0.017749    0.018171    0.020725    0.020925    0.020932
     0.022983    0.023593    0.023652    0.023845    0.023872    0.024091
     0.024092    0.024116    0.024121    0.024139    0.024148    0.024161
     0.024198    0.073466    0.159969    0.159986    0.160001    0.160008
     0.160087    0.218878    0.221173    0.231442    0.235152    0.235194
     0.236247    0.249324    0.249917    0.249996    0.250096    0.250514
     0.253842    0.289266    0.293717    0.301034    0.301093    0.301494
     0.328898    0.356665    0.356665    0.356670    0.356682    0.356691
     0.412213    0.420126    0.431170    0.432616    0.461306    0.463149
     0.471093    0.472470    0.478206    0.478437    0.479149    0.482789

 Minimum search - taking simple RFO step
 Searching for Lamda that Minimizes Along All modes
 Value Taken    Lamda =  -0.00041214
 Step Taken.  Stepsize is  0.290401

                             Maximum     Tolerance    Cnvgd?
         Gradient           0.001132      0.000300      NO
         Displacement       0.212727      0.001200      NO
         Energy change     -0.000588      0.000001      NO


 New Cartesian Coordinates Obtained by Inverse Iteration

 Displacement from previous Coordinates is:  0.579634
 ----------------------------------------------------------------
             Standard Nuclear Orientation (Angstroms)
    I     Atom           X                Y                Z
 ----------------------------------------------------------------
    1      C       0.0253976222    -0.0198655866     0.0505019079
    2      C      -0.0111727161     0.3145138701     1.4133365985
    3      Cl      1.4712663967     0.7013137488     2.2470111066
    4      C      -1.2369497263     0.3491476573     2.0862036562
    5      Cl     -1.3332447924     0.7635957139     3.7794194122
    6      C      -2.4229371087     0.0583839024     1.4167453110
    7      H      -3.3639284217     0.0872322719     1.9481798285
    8      C      -2.3739371888    -0.2645345879     0.0686826090
    9      Cl     -3.8655745873    -0.6390216236    -0.7752725956
   10      C      -1.1664945026    -0.3026508900    -0.6182591766
   11      H      -1.1427440412    -0.5630916363    -1.6681901035
   12      C       1.3077502415    -0.0482371048    -0.7149823116
   13      C       2.2018339646    -1.1249098231    -0.6135312869
   14      Cl      1.8157871810    -2.4674513711     0.4338591869
   15      C       3.3875062526    -1.1209584750    -1.3565570850
   16      Cl      4.5241404403    -2.4452011802    -1.2558944211
   17      C       3.6833095764    -0.0531660505    -2.2010216440
   18      H       4.6059772638    -0.0690289274    -2.7665544532
   19      C       2.7965367038     1.0106503631    -2.3079942327
   20      H       3.0286246010     1.8399298053    -2.9653291173
   21      C       1.6160061009     1.0105841223    -1.5715143118
   22      H       0.9245617327     1.8413328683    -1.6457605646
 ----------------------------------------------------------------
 Nuclear Repulsion Energy =        1743.47907917 hartrees
 There are       81 alpha and       81 beta electrons
 Applying Cartesian multipole field
    Component          Value
    ---------          -----
     (2,0,0)        1.00000E-11
     (0,2,0)        2.00000E-11
     (0,0,2)       -3.00000E-11
 Nucleus-field energy     =     0.0000000009 hartrees
 Requested basis set is 6-311++G(d,p)
 There are 162 shells and 449 basis functions
 A cutoff of  1.0D-15 yielded  10217 shell pairs
 There are     84984 function pairs (     91350 Cartesian)
 Smallest overlap matrix eigenvalue = 2.35E-07
 Linear dependence detected in AO basis
 Number of orthogonalized atomic orbitals = 445
 Maximum deviation from orthogonality = 7.308E-10
 Guess from superposition of atomic densities
 Warning:  Energy on first SCF cycle will be non-variational
 SAD guess density has 162.000000 electrons

 -----------------------------------------------------------------------
  General SCF calculation program by
  Eric Jon Sundstrom, Paul Horn, Yuezhi Mao, Dmitri Zuev, Alec White,
  David Stuck, Shaama M.S., Shane Yost, Joonho Lee, David Small,
  Daniel Levine, Susi Lehtola, Hugh Burton, Evgeny Epifanovsky,
  Bang C. Huynh
 -----------------------------------------------------------------------
 Exchange:     0.2000 Hartree-Fock + 0.0800 Slater + 0.7200 B88
 Correlation:  0.1900 VWN1RPA + 0.8100 LYP
 Using SG-1 standard quadrature grid
 A restricted SCF calculation will be
 performed using DIIS
 SCF converges when DIIS error is below 1.0e-08
 ---------------------------------------
  Cycle       Energy         DIIS error
 ---------------------------------------
    1   -2765.5012799742      2.92e-02  
    2   -2761.3675616273      2.39e-03  
    3   -2761.2504960410      3.09e-03  
    4   -2761.5022762053      6.82e-04  
    5   -2761.5134400971      2.94e-04  
    6   -2761.5154989904      9.43e-05  
    7   -2761.5157072221      1.76e-05  
    8   -2761.5157121683      9.60e-06  
    9   -2761.5157143841      2.49e-06  
   10   -2761.5157145246      1.13e-06  
   11   -2761.5157145569      2.58e-07  
   12   -2761.5157145585      1.42e-07  
   13   -2761.5157145590      5.03e-08  
   14   -2761.5157145590      1.56e-08  
   15   -2761.5157145589      5.99e-09  Convergence criterion met
 ---------------------------------------
 SCF time:   CPU 667.42s  wall 668.00s 
 SCF   energy in the final basis set =    -2761.5157145589
 Total energy in the final basis set =    -2761.5157145589

 --------------------------------------------------------------

                    Orbital Energies (a.u.)
 --------------------------------------------------------------

 Alpha MOs
 -- Occupied --
********-101.5731-101.5719-101.5697-101.5697 -10.2721 -10.2695 -10.2670
-10.2659 -10.2649 -10.2333 -10.2275 -10.2188 -10.2154 -10.2108 -10.2081
-10.2070  -9.4888  -9.4876  -9.4867  -9.4845  -9.4843  -7.2536  -7.2523
 -7.2516  -7.2493  -7.2492  -7.2437  -7.2431  -7.2424  -7.2419  -7.2415
 -7.2408  -7.2392  -7.2391  -7.2386  -7.2385  -0.9480  -0.9327  -0.9023
 -0.8845  -0.8716  -0.8624  -0.8430  -0.7992  -0.7595  -0.7535  -0.7437
 -0.6734  -0.6309  -0.6249  -0.6143  -0.5479  -0.5331  -0.5321  -0.5145
 -0.4958  -0.4765  -0.4630  -0.4615  -0.4582  -0.4449  -0.4359  -0.4241
 -0.4113  -0.3996  -0.3946  -0.3919  -0.3666  -0.3614  -0.3534  -0.3471
 -0.3417  -0.3353  -0.3320  -0.3243  -0.3202  -0.2855  -0.2764  -0.2673
 -0.2633
 -- Virtual --
 -0.0602  -0.0557  -0.0439  -0.0413  -0.0306  -0.0192  -0.0121  -0.0003
  0.0034   0.0111   0.0138   0.0219   0.0238   0.0295   0.0375   0.0447
  0.0492   0.0519   0.0576   0.0594   0.0665   0.0706   0.0791   0.0808
  0.0854   0.0885   0.0910   0.0943   0.0968   0.0976   0.1011   0.1048
  0.1089   0.1127   0.1150   0.1177   0.1198   0.1234   0.1252   0.1283
  0.1287   0.1314   0.1344   0.1375   0.1434   0.1489   0.1498   0.1532
  0.1571   0.1614   0.1658   0.1721   0.1787   0.1809   0.1876   0.1892
  0.1939   0.1988   0.1989   0.2070   0.2128   0.2172   0.2216   0.2260
  0.2291   0.2330   0.2366   0.2411   0.2462   0.2490   0.2512   0.2535
  0.2584   0.2640   0.2645   0.2680   0.2714   0.2790   0.2798   0.2857
  0.2912   0.2964   0.2983   0.2984   0.3058   0.3124   0.3181   0.3245
  0.3267   0.3318   0.3381   0.3474   0.3548   0.3598   0.4112   0.4258
  0.4310   0.4356   0.4401   0.4536   0.4541   0.4581   0.4608   0.4712
  0.4752   0.4827   0.4873   0.4965   0.5028   0.5178   0.5212   0.5240
  0.5334   0.5399   0.5449   0.5491   0.5570   0.5732   0.5756   0.5784
  0.5821   0.5902   0.5951   0.6032   0.6163   0.6201   0.6304   0.6335
  0.6429   0.6507   0.6520   0.6623   0.6694   0.6805   0.6824   0.6891
  0.6979   0.7057   0.7145   0.7195   0.7360   0.7461   0.7577   0.7850
  0.8070   0.8210   0.8284   0.8296   0.8321   0.8344   0.8455   0.8460
  0.8494   0.8505   0.8547   0.8558   0.8574   0.8612   0.8659   0.8771
  0.8785   0.8875   0.8983   0.9028   0.9071   0.9128   0.9235   0.9263
  0.9315   0.9397   0.9468   0.9508   0.9574   0.9607   0.9647   0.9783
  0.9817   0.9874   0.9965   0.9994   1.0027   1.0192   1.0342   1.0441
  1.0523   1.0606   1.1005   1.1125   1.1276   1.1490   1.1611   1.2009
  1.2139   1.2193   1.2323   1.2404   1.2482   1.2553   1.2734   1.2771
  1.2967   1.3041   1.3327   1.3383   1.3598   1.3654   1.3854   1.4052
  1.4405   1.4838   1.4991   1.5077   1.5451   1.5569   1.5602   1.5660
  1.5869   1.5975   1.6037   1.6218   1.6494   1.6499   1.6820   1.6850
  1.7167   1.7327   1.7601   1.7797   1.7909   1.8111   1.8245   1.8452
  1.8574   1.8770   1.8895   1.8943   1.9129   1.9229   1.9341   1.9393
  1.9507   1.9756   2.0002   2.0100   2.0320   2.0512   2.0761   2.0894
  2.0981   2.1739   2.1754   2.1887   2.2428   2.2500   2.2595   2.2677
  2.2685   2.2879   2.2995   2.3141   2.3261   2.3376   2.3490   2.3650
  2.4227   2.4325   2.4414   2.4593   2.4640   2.4740   2.5095   2.5190
  2.5303   2.5519   2.5526   2.5588   2.5941   2.6207   2.6470   2.6757
  2.6882   2.6948   2.7007   2.7128   2.7281   2.7396   2.7439   2.7503
  2.7625   2.7723   2.7902   2.7994   2.8330   2.8382   2.8595   2.8740
  2.9096   2.9726   2.9837   3.0769   3.0825   3.0878   3.1248   3.1509
  3.1657   3.2003   3.2185   3.2364   3.2663   3.3436   3.3561   3.3960
  3.4356   3.5196   3.5827   3.6487   3.7203   3.7488   3.7997   3.9274
  3.9788   4.0476   4.0937   4.1010   4.3433   4.8080   4.8225   9.7675
  9.7811   9.7862   9.8134   9.8456  23.3865  23.5354  23.8265  23.8772
 23.8927  23.9039  23.9520  24.0039  24.0293  24.0695  24.1167  24.1543
 25.8086  25.8137  25.8215  25.9135  25.9766  26.1028  26.1620  26.1726
 26.2284  26.3547  26.5705  26.5871  26.6272  26.8145  26.9072 215.7603
215.7752 215.7806 215.8144 215.8516
 --------------------------------------------------------------

          Ground-State Mulliken Net Atomic Charges

     Atom                 Charge (a.u.)
  ----------------------------------------
      1 C                    -0.428282
      2 C                    -1.009933
      3 Cl                    0.551642
      4 C                     0.566115
      5 Cl                    0.506568
      6 C                    -0.619067
      7 H                     0.225450
      8 C                     0.581987
      9 Cl                    0.481748
     10 C                    -0.742206
     11 H                     0.209344
     12 C                    -0.334064
     13 C                    -1.604983
     14 Cl                    0.542938
     15 C                     1.070189
     16 Cl                    0.493259
     17 C                    -0.229074
     18 H                     0.209588
     19 C                    -0.581685
     20 H                     0.177001
     21 C                    -0.257043
     22 H                     0.190510
  ----------------------------------------
  Sum of atomic charges =     0.000000

 -----------------------------------------------------------------
                    Cartesian Multipole Moments
 -----------------------------------------------------------------
    Charge (ESU x 10^10)
                -0.0000
    Dipole Moment (Debye)
         X      -0.0645      Y       1.8188      Z      -2.1194
       Tot       2.7936
    Quadrupole Moments (Debye-Ang)
        XX    -131.5475     XY       4.8901     YY    -134.3065
        XZ      -7.1571     YZ      -4.3900     ZZ    -129.7359
    Octopole Moments (Debye-Ang^2)
       XXX    -222.9928    XXY      68.3194    XYY     -79.3576
       YYY     159.8764    XXZ     -38.6000    XYZ     -10.8486
       YYZ     -31.4828    XZZ     -65.6146    YZZ      58.7513
       ZZZ     -98.2495
    Hexadecapole Moments (Debye-Ang^3)
      XXXX   -5326.2454   XXXY     557.7880   XXYY   -1146.6138
      XYYY     517.7271   YYYY   -1358.4490   XXXZ     557.2344
      XXYZ    -109.6036   XYYZ     224.4753   YYYZ    -282.4961
      XXZZ   -1252.2377   XYZZ     205.6263   YYZZ    -665.1466
      XZZZ     627.8303   YZZZ    -267.2773   ZZZZ   -2645.7060
 -----------------------------------------------------------------
 Calculating analytic gradient of the SCF energy
 Gradient of SCF Energy
            1           2           3           4           5           6
    1  -0.0006122  -0.0002251   0.0004643   0.0002452   0.0000185   0.0000319
    2  -0.0002129  -0.0002197  -0.0005834   0.0000309   0.0000105  -0.0000375
    3  -0.0003735  -0.0000003  -0.0003562   0.0000870  -0.0000500  -0.0002128
            7           8           9          10          11          12
    1  -0.0000185  -0.0000852  -0.0000816   0.0004017   0.0000079   0.0003654
    2  -0.0000194   0.0001454  -0.0000838   0.0001092   0.0000448   0.0001565
    3  -0.0000038   0.0001433   0.0000523  -0.0000171  -0.0000164  -0.0001582
           13          14          15          16          17          18
    1  -0.0000393  -0.0001382  -0.0001442   0.0000003  -0.0001035  -0.0000082
    2   0.0005013   0.0003267  -0.0001394   0.0000007   0.0002361   0.0000014
    3   0.0000725   0.0005571   0.0001554   0.0000611  -0.0000570  -0.0000177
           19          20          21          22
    1   0.0002398   0.0000098  -0.0002705  -0.0000582
    2  -0.0001068  -0.0000093  -0.0001273  -0.0000237
    3  -0.0000414  -0.0000038   0.0001953  -0.0000157
 Max gradient component =       6.122E-04
 RMS gradient           =       2.104E-04
 Gradient time:  CPU 222.07 s  wall 222.08 s
 Geometry Optimization Parameters
   NAtoms,    NIC,     NZ,  NCons,   NDum,   NFix, NCnnct, MaxDiis
       22     163      22       0       0       0       0       0

 Cartesian Hessian Update
 Hessian updated using BFGS update


** GEOMETRY OPTIMIZATION IN DELOCALIZED INTERNAL COORDINATES **
   Searching for a Minimum

   Optimization Cycle:  10

                       Coordinates (Angstroms)
     ATOM                X               Y               Z
      1  C         0.0253976222   -0.0198655866    0.0505019079
      2  C        -0.0111727161    0.3145138701    1.4133365985
      3  Cl        1.4712663967    0.7013137488    2.2470111066
      4  C        -1.2369497263    0.3491476573    2.0862036562
      5  Cl       -1.3332447924    0.7635957139    3.7794194122
      6  C        -2.4229371087    0.0583839024    1.4167453110
      7  H        -3.3639284217    0.0872322719    1.9481798285
      8  C        -2.3739371888   -0.2645345879    0.0686826090
      9  Cl       -3.8655745873   -0.6390216236   -0.7752725956
     10  C        -1.1664945026   -0.3026508900   -0.6182591766
     11  H        -1.1427440412   -0.5630916363   -1.6681901035
     12  C         1.3077502415   -0.0482371048   -0.7149823116
     13  C         2.2018339646   -1.1249098231   -0.6135312869
     14  Cl        1.8157871810   -2.4674513711    0.4338591869
     15  C         3.3875062526   -1.1209584750   -1.3565570850
     16  Cl        4.5241404403   -2.4452011802   -1.2558944211
     17  C         3.6833095764   -0.0531660505   -2.2010216440
     18  H         4.6059772638   -0.0690289274   -2.7665544532
     19  C         2.7965367038    1.0106503631   -2.3079942327
     20  H         3.0286246010    1.8399298053   -2.9653291173
     21  C         1.6160061009    1.0105841223   -1.5715143118
     22  H         0.9245617327    1.8413328683   -1.6457605646
   Point Group: c1    Number of degrees of freedom:    60


   Energy is  -2761.515714559

 Hessian updated using BFGS update

 60 Hessian modes will be used to form the next step
  Hessian Eigenvalues:
     0.002282    0.017691    0.018075    0.020727    0.020932    0.021063
     0.022984    0.023599    0.023642    0.023845    0.023873    0.024091
     0.024092    0.024116    0.024121    0.024138    0.024152    0.024153
     0.024436    0.072809    0.159964    0.159986    0.160003    0.160006
     0.160091    0.217895    0.221124    0.231314    0.235104    0.235197
     0.236237    0.249289    0.249657    0.249995    0.250171    0.250199
     0.253826    0.289271    0.293244    0.301044    0.301092    0.301507
     0.328894    0.356665    0.356665    0.356670    0.356684    0.356705
     0.412325    0.419924    0.431169    0.432623    0.461416    0.463118
     0.471111    0.472453    0.478162    0.478314    0.479154    0.482641

 Minimum search - taking simple RFO step
 Searching for Lamda that Minimizes Along All modes
 Value Taken    Lamda =  -0.00023698
 Step Taken.  Stepsize is  0.296700

                             Maximum     Tolerance    Cnvgd?
         Gradient           0.000638      0.000300      NO
         Displacement       0.219859      0.001200      NO
         Energy change     -0.000305      0.000001      NO


 New Cartesian Coordinates Obtained by Inverse Iteration

 Displacement from previous Coordinates is:  0.567549
 ----------------------------------------------------------------
             Standard Nuclear Orientation (Angstroms)
    I     Atom           X                Y                Z
 ----------------------------------------------------------------
    1      C       0.0257451831    -0.0093930839     0.0507384758
    2      C      -0.0168845898     0.3609406665     1.4037023162
    3      Cl      1.4576694416     0.7976596720     2.2265214819
    4      C      -1.2428208750     0.3861640405     2.0771716745
    5      Cl     -1.3469345205     0.8440095008     3.7587045734
    6      C      -2.4221884835     0.0486730723     1.4180647498
    7      H      -3.3630828636     0.0708612230     1.9499485614
    8      C      -2.3666910909    -0.3122377861     0.0799294592
    9      Cl     -3.8487957952    -0.7465488436    -0.7514075189
   10      C      -1.1593340954    -0.3406980355    -0.6074137400
   11      H      -1.1301208640    -0.6297317813    -1.6496615486
   12      C       1.3095701426    -0.0377715550    -0.7134460229
   13      C       2.1770322244    -1.1381210297    -0.6444050614
   14      Cl      1.7588186884    -2.4996550810     0.3656721085
   15      C       3.3623892180    -1.1416806368    -1.3883473885
   16      Cl      4.4624160195    -2.4990060351    -1.3332597667
   17      C       3.6849616236    -0.0559859682    -2.1989989264
   18      H       4.6064581861    -0.0777652398    -2.7662617043
   19      C       2.8257151007     1.0332485014    -2.2712873907
   20      H       3.0786304927     1.8764339713    -2.9028005626
   21      C       1.6451505436     1.0400754433    -1.5350312844
   22      H       0.9740113061     1.8890960518    -1.5850541724
 ----------------------------------------------------------------
 Nuclear Repulsion Energy =        1742.00150734 hartrees
 There are       81 alpha and       81 beta electrons
 Applying Cartesian multipole field
    Component          Value
    ---------          -----
     (2,0,0)        1.00000E-11
     (0,2,0)        2.00000E-11
     (0,0,2)       -3.00000E-11
 Nucleus-field energy     =     0.0000000020 hartrees
 Requested basis set is 6-311++G(d,p)
 There are 162 shells and 449 basis functions
 A cutoff of  1.0D-15 yielded  10212 shell pairs
 There are     84933 function pairs (     91291 Cartesian)
 Smallest overlap matrix eigenvalue = 2.24E-07
 Linear dependence detected in AO basis
 Number of orthogonalized atomic orbitals = 445
 Maximum deviation from orthogonality = 3.597E-10
 Guess from superposition of atomic densities
 Warning:  Energy on first SCF cycle will be non-variational
 SAD guess density has 162.000000 electrons

 -----------------------------------------------------------------------
  General SCF calculation program by
  Eric Jon Sundstrom, Paul Horn, Yuezhi Mao, Dmitri Zuev, Alec White,
  David Stuck, Shaama M.S., Shane Yost, Joonho Lee, David Small,
  Daniel Levine, Susi Lehtola, Hugh Burton, Evgeny Epifanovsky,
  Bang C. Huynh
 -----------------------------------------------------------------------
 Exchange:     0.2000 Hartree-Fock + 0.0800 Slater + 0.7200 B88
 Correlation:  0.1900 VWN1RPA + 0.8100 LYP
 Using SG-1 standard quadrature grid
 A restricted SCF calculation will be
 performed using DIIS
 SCF converges when DIIS error is below 1.0e-08
 ---------------------------------------
  Cycle       Energy         DIIS error
 ---------------------------------------
    1   -2765.5002994143      2.92e-02  
    2   -2761.3675146106      2.39e-03  
    3   -2761.2508525043      3.09e-03  
    4   -2761.5026658574      6.78e-04  
    5   -2761.5136267725      2.93e-04  
    6   -2761.5156720486      9.40e-05  
    7   -2761.5158789112      1.77e-05  
    8   -2761.5158837780      9.93e-06  
    9   -2761.5158861561      2.59e-06  
   10   -2761.5158863122      1.13e-06  
   11   -2761.5158863450      2.54e-07  
   12   -2761.5158863465      1.38e-07  
   13   -2761.5158863469      4.96e-08  
   14   -2761.5158863469      1.56e-08  
   15   -2761.5158863470      5.91e-09  Convergence criterion met
 ---------------------------------------
 SCF time:   CPU 671.13s  wall 671.00s 
 SCF   energy in the final basis set =    -2761.5158863470
 Total energy in the final basis set =    -2761.5158863470

 --------------------------------------------------------------

                    Orbital Energies (a.u.)
 --------------------------------------------------------------

 Alpha MOs
 -- Occupied --
********-101.5730-101.5723-101.5699-101.5698 -10.2721 -10.2695 -10.2670
-10.2658 -10.2648 -10.2331 -10.2274 -10.2188 -10.2153 -10.2107 -10.2081
-10.2070  -9.4889  -9.4875  -9.4870  -9.4847  -9.4844  -7.2536  -7.2522
 -7.2519  -7.2496  -7.2492  -7.2437  -7.2432  -7.2423  -7.2419  -7.2419
 -7.2411  -7.2395  -7.2392  -7.2389  -7.2385  -0.9479  -0.9328  -0.9024
 -0.8845  -0.8720  -0.8621  -0.8430  -0.7991  -0.7596  -0.7535  -0.7437
 -0.6732  -0.6299  -0.6259  -0.6142  -0.5478  -0.5330  -0.5319  -0.5151
 -0.4957  -0.4766  -0.4630  -0.4615  -0.4582  -0.4448  -0.4358  -0.4242
 -0.4114  -0.3997  -0.3942  -0.3920  -0.3661  -0.3611  -0.3539  -0.3474
 -0.3419  -0.3353  -0.3323  -0.3245  -0.3204  -0.2839  -0.2776  -0.2673
 -0.2635
 -- Virtual --
 -0.0582  -0.0557  -0.0462  -0.0410  -0.0309  -0.0191  -0.0121  -0.0002
  0.0034   0.0111   0.0136   0.0220   0.0237   0.0293   0.0373   0.0446
  0.0493   0.0520   0.0576   0.0603   0.0655   0.0705   0.0792   0.0805
  0.0865   0.0883   0.0907   0.0943   0.0956   0.0972   0.1011   0.1050
  0.1092   0.1127   0.1145   0.1175   0.1197   0.1232   0.1254   0.1279
  0.1284   0.1315   0.1345   0.1374   0.1432   0.1488   0.1492   0.1538
  0.1568   0.1609   0.1668   0.1716   0.1798   0.1806   0.1879   0.1883
  0.1947   0.1989   0.1997   0.2078   0.2124   0.2157   0.2214   0.2256
  0.2266   0.2324   0.2359   0.2400   0.2462   0.2493   0.2507   0.2535
  0.2582   0.2635   0.2651   0.2680   0.2706   0.2786   0.2834   0.2852
  0.2890   0.2963   0.2971   0.2988   0.3062   0.3125   0.3172   0.3258
  0.3279   0.3335   0.3382   0.3473   0.3550   0.3635   0.4119   0.4260
  0.4323   0.4342   0.4417   0.4529   0.4536   0.4579   0.4609   0.4709
  0.4755   0.4822   0.4879   0.5008   0.5026   0.5157   0.5192   0.5237
  0.5336   0.5386   0.5461   0.5492   0.5602   0.5729   0.5739   0.5802
  0.5817   0.5904   0.5949   0.6032   0.6157   0.6202   0.6330   0.6341
  0.6434   0.6504   0.6549   0.6619   0.6710   0.6785   0.6824   0.6882
  0.6986   0.7058   0.7161   0.7188   0.7393   0.7465   0.7612   0.7866
  0.8087   0.8204   0.8283   0.8315   0.8336   0.8361   0.8451   0.8457
  0.8490   0.8502   0.8555   0.8565   0.8579   0.8619   0.8661   0.8745
  0.8767   0.8873   0.8988   0.9027   0.9079   0.9148   0.9230   0.9266
  0.9343   0.9398   0.9477   0.9524   0.9567   0.9615   0.9657   0.9753
  0.9820   0.9880   0.9947   0.9994   1.0026   1.0152   1.0337   1.0430
  1.0522   1.0615   1.1046   1.1153   1.1269   1.1524   1.1608   1.2030
  1.2159   1.2220   1.2339   1.2425   1.2498   1.2599   1.2740   1.2769
  1.2951   1.3027   1.3314   1.3368   1.3627   1.3653   1.3881   1.4029
  1.4380   1.4827   1.4959   1.5087   1.5474   1.5594   1.5616   1.5662
  1.5869   1.5978   1.6017   1.6242   1.6492   1.6508   1.6810   1.6868
  1.7161   1.7335   1.7617   1.7794   1.7918   1.8126   1.8227   1.8436
  1.8549   1.8762   1.8886   1.8975   1.9115   1.9227   1.9357   1.9394
  1.9500   1.9785   2.0017   2.0111   2.0327   2.0521   2.0779   2.0895
  2.0982   2.1731   2.1751   2.1878   2.2426   2.2506   2.2574   2.2637
  2.2687   2.2916   2.2998   2.3112   2.3284   2.3355   2.3514   2.3648
  2.4194   2.4325   2.4393   2.4587   2.4670   2.4795   2.5085   2.5182
  2.5285   2.5523   2.5547   2.5551   2.5919   2.6200   2.6468   2.6787
  2.6905   2.6974   2.7002   2.7095   2.7235   2.7416   2.7445   2.7502
  2.7594   2.7725   2.7901   2.7994   2.8337   2.8396   2.8512   2.8842
  2.9084   2.9756   2.9835   3.0772   3.0864   3.0898   3.1267   3.1462
  3.1670   3.1988   3.2164   3.2424   3.2737   3.3448   3.3559   3.3966
  3.4364   3.5205   3.5853   3.6502   3.7205   3.7512   3.8017   3.9271
  3.9796   4.0479   4.0945   4.1013   4.3392   4.8096   4.8198   9.7689
  9.7818   9.7865   9.8169   9.8441  23.3888  23.5359  23.8264  23.8766
 23.8925  23.9042  23.9516  24.0041  24.0299  24.0711  24.1178  24.1553
 25.8055  25.8109  25.8213  25.9007  25.9795  26.1015  26.1607  26.1695
 26.2280  26.3584  26.5699  26.5864  26.6310  26.8016  26.9246 215.7618
215.7761 215.7811 215.8196 215.8486
 --------------------------------------------------------------

          Ground-State Mulliken Net Atomic Charges

     Atom                 Charge (a.u.)
  ----------------------------------------
      1 C                    -0.458204
      2 C                    -1.030112
      3 Cl                    0.560566
      4 C                     0.625834
      5 Cl                    0.511909
      6 C                    -0.587908
      7 H                     0.228040
      8 C                     0.543870
      9 Cl                    0.487614
     10 C                    -0.715960
     11 H                     0.210099
     12 C                    -0.341964
     13 C                    -1.669688
     14 Cl                    0.548935
     15 C                     1.079350
     16 Cl                    0.500612
     17 C                    -0.191884
     18 H                     0.212155
     19 C                    -0.620036
     20 H                     0.176440
     21 C                    -0.260973
     22 H                     0.191305
  ----------------------------------------
  Sum of atomic charges =     0.000000

 -----------------------------------------------------------------
                    Cartesian Multipole Moments
 -----------------------------------------------------------------
    Charge (ESU x 10^10)
                 0.0000
    Dipole Moment (Debye)
         X      -0.0217      Y       1.8352      Z      -2.0628
       Tot       2.7611
    Quadrupole Moments (Debye-Ang)
        XX    -131.2688     XY       4.9968     YY    -134.2469
        XZ      -7.0944     YZ      -4.4425     ZZ    -129.9930
    Octopole Moments (Debye-Ang^2)
       XXX    -217.6191    XXY      68.9506    XYY     -77.5215
       YYY     160.5930    XXZ     -36.9415    XYZ     -10.9522
       YYZ     -29.7576    XZZ     -64.6043    YZZ      58.4689
       ZZZ     -91.6698
    Hexadecapole Moments (Debye-Ang^3)
      XXXX   -5254.3254   XXXY     539.5781   XXYY   -1146.2666
      XYYY     498.0990   YYYY   -1431.3623   XXXZ     580.3147
      XXYZ    -123.2937   XYYZ     232.2272   YYYZ    -323.7503
      XXZZ   -1238.5081   XYZZ     199.3484   YYZZ    -674.5104
      XZZZ     654.4695   YZZZ    -305.3223   ZZZZ   -2630.0964
 -----------------------------------------------------------------
 Calculating analytic gradient of the SCF energy
 Gradient of SCF Energy
            1           2           3           4           5           6
    1  -0.0006331  -0.0000267   0.0002170   0.0002544   0.0000666   0.0000187
    2  -0.0000695  -0.0003240  -0.0001775   0.0000106   0.0000119  -0.0000361
    3  -0.0004119   0.0001289  -0.0001655   0.0001208  -0.0000804  -0.0002743
            7           8           9          10          11          12
    1  -0.0000090  -0.0001286  -0.0000235   0.0003799   0.0000164   0.0003244
    2   0.0000034   0.0001030  -0.0001235   0.0000446   0.0001029   0.0000549
    3  -0.0000069   0.0002254   0.0000536   0.0000297   0.0000089  -0.0002759
           13          14          15          16          17          18
    1  -0.0001039  -0.0000989  -0.0000267  -0.0000672  -0.0001384  -0.0000024
    2   0.0003748   0.0001794  -0.0000306  -0.0000366   0.0001591   0.0000036
    3   0.0002149   0.0002540   0.0000864   0.0000177  -0.0000040  -0.0000146
           19          20          21          22
    1   0.0001929   0.0000095  -0.0001516  -0.0000700
    2  -0.0001456   0.0000051  -0.0000785  -0.0000313
    3  -0.0000379  -0.0000046   0.0001907  -0.0000550
 Max gradient component =       6.331E-04
 RMS gradient           =       1.701E-04
 Gradient time:  CPU 221.59 s  wall 221.60 s
 Geometry Optimization Parameters
   NAtoms,    NIC,     NZ,  NCons,   NDum,   NFix, NCnnct, MaxDiis
       22     163      22       0       0       0       0       0

 Cartesian Hessian Update
 Hessian updated using BFGS update


** GEOMETRY OPTIMIZATION IN DELOCALIZED INTERNAL COORDINATES **
   Searching for a Minimum

   Optimization Cycle:  11

                       Coordinates (Angstroms)
     ATOM                X               Y               Z
      1  C         0.0257451831   -0.0093930839    0.0507384758
      2  C        -0.0168845898    0.3609406665    1.4037023162
      3  Cl        1.4576694416    0.7976596720    2.2265214819
      4  C        -1.2428208750    0.3861640405    2.0771716745
      5  Cl       -1.3469345205    0.8440095008    3.7587045734
      6  C        -2.4221884835    0.0486730723    1.4180647498
      7  H        -3.3630828636    0.0708612230    1.9499485614
      8  C        -2.3666910909   -0.3122377861    0.0799294592
      9  Cl       -3.8487957952   -0.7465488436   -0.7514075189
     10  C        -1.1593340954   -0.3406980355   -0.6074137400
     11  H        -1.1301208640   -0.6297317813   -1.6496615486
     12  C         1.3095701426   -0.0377715550   -0.7134460229
     13  C         2.1770322244   -1.1381210297   -0.6444050614
     14  Cl        1.7588186884   -2.4996550810    0.3656721085
     15  C         3.3623892180   -1.1416806368   -1.3883473885
     16  Cl        4.4624160195   -2.4990060351   -1.3332597667
     17  C         3.6849616236   -0.0559859682   -2.1989989264
     18  H         4.6064581861   -0.0777652398   -2.7662617043
     19  C         2.8257151007    1.0332485014   -2.2712873907
     20  H         3.0786304927    1.8764339713   -2.9028005626
     21  C         1.6451505436    1.0400754433   -1.5350312844
     22  H         0.9740113061    1.8890960518   -1.5850541724
   Point Group: c1    Number of degrees of freedom:    60


   Energy is  -2761.515886347

 Hessian updated using BFGS update

 60 Hessian modes will be used to form the next step
  Hessian Eigenvalues:
     0.001406    0.017653    0.018002    0.020741    0.020932    0.021273
     0.022987    0.023598    0.023632    0.023844    0.023879    0.024091
     0.024093    0.024117    0.024120    0.024141    0.024143    0.024210
     0.024448    0.070211    0.159946    0.159990    0.160002    0.160010
     0.160091    0.216006    0.221079    0.231500    0.235054    0.235213
     0.236255    0.249360    0.249831    0.249995    0.250041    0.250202
     0.253947    0.289236    0.293331    0.301033    0.301086    0.301536
     0.328902    0.356665    0.356666    0.356670    0.356686    0.356713
     0.412272    0.419654    0.431213    0.432626    0.461368    0.462782
     0.471101    0.472163    0.477798    0.478295    0.479159    0.482256

 Minimum search - taking simple RFO step
 Searching for Lamda that Minimizes Along All modes
 Value Taken    Lamda =  -0.00010730
 Step Taken.  Stepsize is  0.247925

                             Maximum     Tolerance    Cnvgd?
         Gradient           0.000654      0.000300      NO
         Displacement       0.183413      0.001200      NO
         Energy change     -0.000172      0.000001      NO


 New Cartesian Coordinates Obtained by Inverse Iteration

 Displacement from previous Coordinates is:  0.451584
 ----------------------------------------------------------------
             Standard Nuclear Orientation (Angstroms)
    I     Atom           X                Y                Z
 ----------------------------------------------------------------
    1      C       0.0285568536    -0.0066684271     0.0555633070
    2      C      -0.0227410910     0.3966122908     1.3983836236
    3      Cl      1.4431711300     0.8706063788     2.2159819409
    4      C      -1.2508354443     0.4185203527     2.0690745767
    5      Cl     -1.3659840536     0.9144855801     3.7392626758
    6      C      -2.4232402930     0.0456926746     1.4170924140
    7      H      -3.3654173733     0.0670453107     1.9467156658
    8      C      -2.3591057874    -0.3481724917     0.0885440362
    9      Cl     -3.8324013597    -0.8214447301    -0.7366156305
   10      C      -1.1499455112    -0.3754057804    -0.5951184018
   11      H      -1.1141551150    -0.6903555949    -1.6296837733
   12      C       1.3132239159    -0.0342569910    -0.7081646487
   13      C       2.1607888256    -1.1515609058    -0.6704204663
   14      Cl      1.7227473279    -2.5292020419     0.3091123126
   15      C       3.3440555442    -1.1574649359    -1.4182790658
   16      Cl      4.4194585890    -2.5353830764    -1.4024496511
   17      C       3.6840975218    -0.0573103334    -2.2013799452
   18      H       4.6030673070    -0.0812690877    -2.7726368889
   19      C       2.8451618204     1.0495115925    -2.2415400131
   20      H       3.1113886887     1.9040449990    -2.8519864866
   21      C       1.6674899455     1.0590517225    -1.5011198705
   22      H       1.0123335514     1.9214905619    -1.5272573979
 ----------------------------------------------------------------
 Nuclear Repulsion Energy =        1740.32397166 hartrees
 There are       81 alpha and       81 beta electrons
 Applying Cartesian multipole field
    Component          Value
    ---------          -----
     (2,0,0)        1.00000E-11
     (0,2,0)        2.00000E-11
     (0,0,2)       -3.00000E-11
 Nucleus-field energy     =     0.0000000029 hartrees
 Requested basis set is 6-311++G(d,p)
 There are 162 shells and 449 basis functions
 A cutoff of  1.0D-15 yielded  10208 shell pairs
 There are     84932 function pairs (     91288 Cartesian)
 Smallest overlap matrix eigenvalue = 2.15E-07
 Linear dependence detected in AO basis
 Number of orthogonalized atomic orbitals = 445
 Maximum deviation from orthogonality = 4.590E-10
 Guess from superposition of atomic densities
 Warning:  Energy on first SCF cycle will be non-variational
 SAD guess density has 162.000000 electrons

 -----------------------------------------------------------------------
  General SCF calculation program by
  Eric Jon Sundstrom, Paul Horn, Yuezhi Mao, Dmitri Zuev, Alec White,
  David Stuck, Shaama M.S., Shane Yost, Joonho Lee, David Small,
  Daniel Levine, Susi Lehtola, Hugh Burton, Evgeny Epifanovsky,
  Bang C. Huynh
 -----------------------------------------------------------------------
 Exchange:     0.2000 Hartree-Fock + 0.0800 Slater + 0.7200 B88
 Correlation:  0.1900 VWN1RPA + 0.8100 LYP
 Using SG-1 standard quadrature grid
 A restricted SCF calculation will be
 performed using DIIS
 SCF converges when DIIS error is below 1.0e-08
 ---------------------------------------
  Cycle       Energy         DIIS error
 ---------------------------------------
    1   -2765.4983751859      2.92e-02  
    2   -2761.3674200011      2.39e-03  
    3   -2761.2507891878      3.09e-03  
    4   -2761.5028784741      6.75e-04  
    5   -2761.5137056603      2.92e-04  
    6   -2761.5157396052      9.38e-05  
    7   -2761.5159453547      1.78e-05  
    8   -2761.5159501796      1.02e-05  
    9   -2761.5159527091      2.66e-06  
   10   -2761.5159528755      1.13e-06  
   11   -2761.5159529079      2.48e-07  
   12   -2761.5159529094      1.34e-07  
   13   -2761.5159529098      4.92e-08  
   14   -2761.5159529098      1.56e-08  
   15   -2761.5159529097      5.88e-09  Convergence criterion met
 ---------------------------------------
 SCF time:   CPU 666.16s  wall 667.00s 
 SCF   energy in the final basis set =    -2761.5159529097
 Total energy in the final basis set =    -2761.5159529097

 --------------------------------------------------------------

                    Orbital Energies (a.u.)
 --------------------------------------------------------------

 Alpha MOs
 -- Occupied --
********-101.5729-101.5725-101.5701-101.5698 -10.2721 -10.2697 -10.2672
-10.2658 -10.2649 -10.2332 -10.2275 -10.2188 -10.2152 -10.2107 -10.2080
-10.2069  -9.4889  -9.4875  -9.4872  -9.4849  -9.4844  -7.2537  -7.2522
 -7.2521  -7.2497  -7.2492  -7.2437  -7.2432  -7.2423  -7.2421  -7.2418
 -7.2413  -7.2397  -7.2393  -7.2391  -7.2386  -0.9479  -0.9329  -0.9024
 -0.8845  -0.8724  -0.8620  -0.8430  -0.7990  -0.7597  -0.7535  -0.7437
 -0.6732  -0.6292  -0.6268  -0.6141  -0.5478  -0.5331  -0.5318  -0.5154
 -0.4956  -0.4766  -0.4630  -0.4615  -0.4582  -0.4447  -0.4357  -0.4242
 -0.4114  -0.3997  -0.3940  -0.3921  -0.3657  -0.3610  -0.3543  -0.3476
 -0.3421  -0.3353  -0.3325  -0.3247  -0.3205  -0.2827  -0.2786  -0.2673
 -0.2637
 -- Virtual --
 -0.0573  -0.0550  -0.0480  -0.0408  -0.0311  -0.0191  -0.0121  -0.0002
  0.0034   0.0110   0.0136   0.0220   0.0236   0.0291   0.0372   0.0446
  0.0492   0.0520   0.0575   0.0613   0.0645   0.0705   0.0793   0.0803
  0.0872   0.0879   0.0905   0.0942   0.0951   0.0969   0.1010   0.1050
  0.1094   0.1126   0.1141   0.1173   0.1195   0.1229   0.1255   0.1277
  0.1283   0.1314   0.1347   0.1373   0.1430   0.1482   0.1493   0.1538
  0.1570   0.1609   0.1676   0.1711   0.1799   0.1810   0.1876   0.1880
  0.1952   0.1989   0.2002   0.2081   0.2121   0.2153   0.2208   0.2242
  0.2262   0.2320   0.2355   0.2388   0.2461   0.2497   0.2501   0.2536
  0.2583   0.2632   0.2652   0.2680   0.2697   0.2785   0.2844   0.2850
  0.2887   0.2947   0.2974   0.2998   0.3064   0.3122   0.3164   0.3267
  0.3284   0.3336   0.3393   0.3475   0.3549   0.3660   0.4122   0.4258
  0.4318   0.4341   0.4423   0.4521   0.4536   0.4577   0.4612   0.4693
  0.4756   0.4825   0.4880   0.5021   0.5039   0.5128   0.5174   0.5239
  0.5337   0.5380   0.5462   0.5494   0.5639   0.5719   0.5731   0.5809
  0.5817   0.5900   0.5945   0.6030   0.6151   0.6199   0.6336   0.6352
  0.6425   0.6505   0.6582   0.6613   0.6724   0.6767   0.6829   0.6875
  0.6994   0.7062   0.7175   0.7186   0.7407   0.7458   0.7657   0.7894
  0.8107   0.8201   0.8278   0.8322   0.8353   0.8381   0.8442   0.8457
  0.8480   0.8501   0.8560   0.8565   0.8588   0.8613   0.8672   0.8730
  0.8761   0.8868   0.8974   0.9031   0.9088   0.9154   0.9226   0.9261
  0.9365   0.9387   0.9470   0.9555   0.9563   0.9618   0.9665   0.9714
  0.9827   0.9882   0.9934   1.0002   1.0019   1.0128   1.0331   1.0428
  1.0519   1.0617   1.1062   1.1156   1.1276   1.1559   1.1611   1.2035
  1.2173   1.2221   1.2367   1.2437   1.2527   1.2639   1.2722   1.2799
  1.2933   1.3018   1.3303   1.3357   1.3621   1.3677   1.3900   1.4019
  1.4355   1.4823   1.4931   1.5092   1.5478   1.5611   1.5632   1.5679
  1.5864   1.5976   1.6007   1.6257   1.6489   1.6526   1.6805   1.6882
  1.7154   1.7338   1.7629   1.7794   1.7925   1.8138   1.8208   1.8425
  1.8552   1.8755   1.8883   1.9002   1.9106   1.9226   1.9369   1.9392
  1.9498   1.9808   2.0026   2.0114   2.0329   2.0525   2.0784   2.0897
  2.0984   2.1723   2.1746   2.1881   2.2422   2.2515   2.2556   2.2610
  2.2692   2.2931   2.3028   2.3092   2.3282   2.3332   2.3528   2.3646
  2.4179   2.4325   2.4384   2.4572   2.4676   2.4840   2.5061   2.5181
  2.5276   2.5501   2.5544   2.5557   2.5907   2.6176   2.6459   2.6801
  2.6915   2.6983   2.7012   2.7082   2.7212   2.7428   2.7453   2.7515
  2.7577   2.7727   2.7898   2.7994   2.8340   2.8401   2.8443   2.8898
  2.9077   2.9776   2.9822   3.0772   3.0886   3.0906   3.1289   3.1412
  3.1679   3.1970   3.2151   3.2457   3.2818   3.3457   3.3557   3.3971
  3.4370   3.5214   3.5869   3.6513   3.7203   3.7527   3.8034   3.9270
  3.9799   4.0483   4.0953   4.1013   4.3371   4.8110   4.8174   9.7697
  9.7823   9.7866   9.8215   9.8432  23.3908  23.5357  23.8265  23.8759
 23.8920  23.9037  23.9509  24.0044  24.0303  24.0720  24.1181  24.1558
 25.8008  25.8100  25.8215  25.8945  25.9760  26.1021  26.1573  26.1685
 26.2322  26.3538  26.5695  26.5851  26.6334  26.7944  26.9313 215.7626
215.7766 215.7813 215.8259 215.8467
 --------------------------------------------------------------

          Ground-State Mulliken Net Atomic Charges

     Atom                 Charge (a.u.)
  ----------------------------------------
      1 C                    -0.476319
      2 C                    -1.029767
      3 Cl                    0.567828
      4 C                     0.667581
      5 Cl                    0.513075
      6 C                    -0.580329
      7 H                     0.229832
      8 C                     0.519085
      9 Cl                    0.491592
     10 C                    -0.705047
     11 H                     0.210988
     12 C                    -0.338438
     13 C                    -1.676067
     14 Cl                    0.549672
     15 C                     1.068941
     16 Cl                    0.505742
     17 C                    -0.182205
     18 H                     0.214111
     19 C                    -0.647614
     20 H                     0.176040
     21 C                    -0.270846
     22 H                     0.192147
  ----------------------------------------
  Sum of atomic charges =     0.000000

 -----------------------------------------------------------------
                    Cartesian Multipole Moments
 -----------------------------------------------------------------
    Charge (ESU x 10^10)
                 0.0000
    Dipole Moment (Debye)
         X       0.0094      Y       1.8447      Z      -2.0143
       Tot       2.7314
    Quadrupole Moments (Debye-Ang)
        XX    -131.0760     XY       5.0840     YY    -134.2089
        XZ      -7.0295     YZ      -4.4723     ZZ    -130.2220
    Octopole Moments (Debye-Ang^2)
       XXX    -213.9509    XXY      69.3892    XYY     -76.1675
       YYY     160.7910    XXZ     -35.4344    XYZ     -11.0790
       YYZ     -28.2366    XZZ     -63.8227    YZZ      58.1093
       ZZZ     -86.2298
    Hexadecapole Moments (Debye-Ang^3)
      XXXX   -5203.9148   XXXY     528.7646   XXYY   -1147.4762
      XYYY     486.8326   YYYY   -1491.3650   XXXZ     600.9697
      XXYZ    -134.8718   XYYZ     239.1224   YYYZ    -358.2246
      XXZZ   -1229.2278   XYZZ     195.4486   YYZZ    -682.9598
      XZZZ     677.3992   YZZZ    -337.5777   ZZZZ   -2621.4891
 -----------------------------------------------------------------
 Calculating analytic gradient of the SCF energy
 Gradient of SCF Energy
            1           2           3           4           5           6
    1  -0.0004281   0.0001539   0.0000232   0.0001478   0.0000390   0.0000184
    2   0.0000238  -0.0002171   0.0000462   0.0000218   0.0000079  -0.0000866
    3  -0.0002458   0.0000489  -0.0000015   0.0000758  -0.0000364  -0.0002029
            7           8           9          10          11          12
    1   0.0000019  -0.0001767   0.0000396   0.0002493   0.0000033   0.0001838
    2   0.0000167   0.0000253  -0.0000330  -0.0000411   0.0000532   0.0001179
    3   0.0000093   0.0002386   0.0000201   0.0000684   0.0000076  -0.0002798
           13          14          15          16          17          18
    1  -0.0001452  -0.0000530   0.0000543  -0.0000542  -0.0000936  -0.0000000
    2   0.0001110   0.0000949   0.0000081  -0.0000161   0.0000566   0.0000106
    3   0.0001947   0.0000842  -0.0000039  -0.0000235   0.0000365  -0.0000110
           19          20          21          22
    1   0.0000917  -0.0000075  -0.0000345  -0.0000134
    2  -0.0001180   0.0000044  -0.0000715  -0.0000152
    3  -0.0000415  -0.0000147   0.0001120  -0.0000352
 Max gradient component =       4.281E-04
 RMS gradient           =       1.132E-04
 Gradient time:  CPU 223.63 s  wall 223.64 s
 Geometry Optimization Parameters
   NAtoms,    NIC,     NZ,  NCons,   NDum,   NFix, NCnnct, MaxDiis
       22     163      22       0       0       0       0       0

 Cartesian Hessian Update
 Hessian updated using BFGS update


** GEOMETRY OPTIMIZATION IN DELOCALIZED INTERNAL COORDINATES **
   Searching for a Minimum

   Optimization Cycle:  12

                       Coordinates (Angstroms)
     ATOM                X               Y               Z
      1  C         0.0285568536   -0.0066684271    0.0555633070
      2  C        -0.0227410910    0.3966122908    1.3983836236
      3  Cl        1.4431711300    0.8706063788    2.2159819409
      4  C        -1.2508354443    0.4185203527    2.0690745767
      5  Cl       -1.3659840536    0.9144855801    3.7392626758
      6  C        -2.4232402930    0.0456926746    1.4170924140
      7  H        -3.3654173733    0.0670453107    1.9467156658
      8  C        -2.3591057874   -0.3481724917    0.0885440362
      9  Cl       -3.8324013597   -0.8214447301   -0.7366156305
     10  C        -1.1499455112   -0.3754057804   -0.5951184018
     11  H        -1.1141551150   -0.6903555949   -1.6296837733
     12  C         1.3132239159   -0.0342569910   -0.7081646487
     13  C         2.1607888256   -1.1515609058   -0.6704204663
     14  Cl        1.7227473279   -2.5292020419    0.3091123126
     15  C         3.3440555442   -1.1574649359   -1.4182790658
     16  Cl        4.4194585890   -2.5353830764   -1.4024496511
     17  C         3.6840975218   -0.0573103334   -2.2013799452
     18  H         4.6030673070   -0.0812690877   -2.7726368889
     19  C         2.8451618204    1.0495115925   -2.2415400131
     20  H         3.1113886887    1.9040449990   -2.8519864866
     21  C         1.6674899455    1.0590517225   -1.5011198705
     22  H         1.0123335514    1.9214905619   -1.5272573979
   Point Group: c1    Number of degrees of freedom:    60


   Energy is  -2761.515952910

 Hessian updated using BFGS update

 60 Hessian modes will be used to form the next step
  Hessian Eigenvalues:
     0.001278    0.017489    0.017843    0.020713    0.020932    0.021112
     0.022961    0.023588    0.023605    0.023815    0.023854    0.024090
     0.024091    0.024116    0.024123    0.024139    0.024153    0.024195
     0.024318    0.066133    0.159948    0.159987    0.160004    0.160008
     0.160086    0.212946    0.221000    0.231661    0.235086    0.235253
     0.236427    0.249320    0.249963    0.249995    0.250198    0.251254
     0.253281    0.289266    0.293559    0.301038    0.301103    0.301507
     0.328892    0.356665    0.356665    0.356670    0.356687    0.356708
     0.412049    0.419517    0.431199    0.432646    0.460922    0.462490
     0.471005    0.471391    0.477200    0.478274    0.479154    0.481944

 Minimum search - taking simple RFO step
 Searching for Lamda that Minimizes Along All modes
 Value Taken    Lamda =  -0.00001510
 Step Taken.  Stepsize is  0.074268

                             Maximum     Tolerance    Cnvgd?
         Gradient           0.000387      0.000300      NO
         Displacement       0.053565      0.001200      NO
         Energy change     -0.000067      0.000001      NO


 New Cartesian Coordinates Obtained by Inverse Iteration

 Displacement from previous Coordinates is:  0.129589
 ----------------------------------------------------------------
             Standard Nuclear Orientation (Angstroms)
    I     Atom           X                Y                Z
 ----------------------------------------------------------------
    1      C       0.0311533541    -0.0101579496     0.0603441863
    2      C      -0.0247228168     0.4042559101     1.3994224517
    3      Cl      1.4380813697     0.8855834799     2.2180836015
    4      C      -1.2548603883     0.4294732958     2.0667132897
    5      Cl     -1.3753474103     0.9386496255     3.7326904277
    6      C      -2.4248602125     0.0494666375     1.4149848306
    7      H      -3.3684424732     0.0737361316     1.9419624764
    8      C      -2.3563770437    -0.3555414446     0.0898309800
    9      Cl     -3.8269710966    -0.8362355432    -0.7358605796
   10      C      -1.1454298375    -0.3867435557    -0.5900483877
   11      H      -1.1066014506    -0.7102632551    -1.6218922642
   12      C       1.3158146102    -0.0372168033    -0.7037153504
   13      C       2.1597555558    -1.1577706712    -0.6777232081
   14      Cl      1.7207032858    -2.5414321697     0.2926277341
   15      C       3.3410844660    -1.1615082245    -1.4287944367
   16      Cl      4.4132403403    -2.5420984162    -1.4251932777
   17      C       3.6824489024    -0.0566667206    -2.2045616644
   18      H       4.5995328885    -0.0793847270    -2.7788764025
   19      C       2.8472082947     1.0534225480    -2.2332839610
   20      H       3.1142168679     1.9116767285    -2.8381201835
   21      C       1.6721327679     1.0612010136    -1.4889794463
   22      H       1.0199550185     1.9261211770    -1.5065325031
 ----------------------------------------------------------------
 Nuclear Repulsion Energy =        1739.46543388 hartrees
 There are       81 alpha and       81 beta electrons
 Applying Cartesian multipole field
    Component          Value
    ---------          -----
     (2,0,0)        1.00000E-11
     (0,2,0)        2.00000E-11
     (0,0,2)       -3.00000E-11
 Nucleus-field energy     =     0.0000000031 hartrees
 Requested basis set is 6-311++G(d,p)
 There are 162 shells and 449 basis functions
 A cutoff of  1.0D-15 yielded  10208 shell pairs
 There are     84909 function pairs (     91259 Cartesian)
 Smallest overlap matrix eigenvalue = 2.13E-07
 Linear dependence detected in AO basis
 Number of orthogonalized atomic orbitals = 445
 Maximum deviation from orthogonality = 3.962E-10
 Guess from superposition of atomic densities
 Warning:  Energy on first SCF cycle will be non-variational
 SAD guess density has 162.000000 electrons

 -----------------------------------------------------------------------
  General SCF calculation program by
  Eric Jon Sundstrom, Paul Horn, Yuezhi Mao, Dmitri Zuev, Alec White,
  David Stuck, Shaama M.S., Shane Yost, Joonho Lee, David Small,
  Daniel Levine, Susi Lehtola, Hugh Burton, Evgeny Epifanovsky,
  Bang C. Huynh
 -----------------------------------------------------------------------
 Exchange:     0.2000 Hartree-Fock + 0.0800 Slater + 0.7200 B88
 Correlation:  0.1900 VWN1RPA + 0.8100 LYP
 Using SG-1 standard quadrature grid
 A restricted SCF calculation will be
 performed using DIIS
 SCF converges when DIIS error is below 1.0e-08
 ---------------------------------------
  Cycle       Energy         DIIS error
 ---------------------------------------
    1   -2765.4973344554      2.92e-02  
    2   -2761.3674061813      2.39e-03  
    3   -2761.2506558030      3.09e-03  
    4   -2761.5029118883      6.74e-04  
    5   -2761.5137187947      2.92e-04  
    6   -2761.5157490048      9.38e-05  
    7   -2761.5159544671      1.78e-05  
    8   -2761.5159592867      1.03e-05  
    9   -2761.5159618754      2.67e-06  
   10   -2761.5159620449      1.12e-06  
   11   -2761.5159620768      2.46e-07  
   12   -2761.5159620782      1.33e-07  
   13   -2761.5159620788      4.90e-08  
   14   -2761.5159620786      1.56e-08  
   15   -2761.5159620788      5.88e-09  Convergence criterion met
 ---------------------------------------
 SCF time:   CPU 666.59s  wall 667.00s 
 SCF   energy in the final basis set =    -2761.5159620788
 Total energy in the final basis set =    -2761.5159620788

 --------------------------------------------------------------

                    Orbital Energies (a.u.)
 --------------------------------------------------------------

 Alpha MOs
 -- Occupied --
********-101.5729-101.5726-101.5702-101.5698 -10.2722 -10.2698 -10.2673
-10.2658 -10.2649 -10.2332 -10.2276 -10.2188 -10.2152 -10.2108 -10.2080
-10.2069  -9.4889  -9.4875  -9.4873  -9.4850  -9.4844  -7.2537  -7.2522
 -7.2522  -7.2498  -7.2493  -7.2438  -7.2432  -7.2423  -7.2422  -7.2418
 -7.2414  -7.2398  -7.2393  -7.2391  -7.2386  -0.9478  -0.9329  -0.9024
 -0.8844  -0.8725  -0.8620  -0.8430  -0.7991  -0.7597  -0.7535  -0.7437
 -0.6732  -0.6290  -0.6270  -0.6141  -0.5478  -0.5331  -0.5317  -0.5155
 -0.4957  -0.4767  -0.4630  -0.4616  -0.4582  -0.4447  -0.4357  -0.4242
 -0.4114  -0.3997  -0.3940  -0.3921  -0.3656  -0.3611  -0.3544  -0.3476
 -0.3421  -0.3353  -0.3325  -0.3247  -0.3205  -0.2825  -0.2788  -0.2673
 -0.2637
 -- Virtual --
 -0.0572  -0.0548  -0.0485  -0.0407  -0.0312  -0.0191  -0.0121  -0.0002
  0.0034   0.0110   0.0136   0.0220   0.0236   0.0291   0.0371   0.0446
  0.0492   0.0519   0.0575   0.0616   0.0643   0.0705   0.0793   0.0802
  0.0872   0.0879   0.0904   0.0941   0.0950   0.0968   0.1010   0.1049
  0.1095   0.1125   0.1141   0.1173   0.1194   0.1228   0.1254   0.1276
  0.1282   0.1314   0.1347   0.1372   0.1430   0.1480   0.1494   0.1538
  0.1571   0.1610   0.1678   0.1711   0.1798   0.1811   0.1874   0.1880
  0.1952   0.1989   0.2003   0.2081   0.2120   0.2154   0.2204   0.2239
  0.2262   0.2318   0.2354   0.2384   0.2460   0.2497   0.2501   0.2536
  0.2584   0.2630   0.2653   0.2680   0.2694   0.2785   0.2845   0.2851
  0.2888   0.2942   0.2975   0.3000   0.3065   0.3119   0.3162   0.3270
  0.3285   0.3334   0.3397   0.3476   0.3549   0.3663   0.4123   0.4255
  0.4314   0.4341   0.4423   0.4519   0.4536   0.4576   0.4612   0.4686
  0.4757   0.4827   0.4878   0.5019   0.5044   0.5119   0.5169   0.5240
  0.5336   0.5377   0.5463   0.5491   0.5650   0.5714   0.5732   0.5808
  0.5816   0.5897   0.5943   0.6029   0.6148   0.6196   0.6332   0.6355
  0.6420   0.6507   0.6586   0.6614   0.6726   0.6760   0.6831   0.6868
  0.6996   0.7064   0.7179   0.7186   0.7410   0.7458   0.7667   0.7902
  0.8117   0.8202   0.8276   0.8323   0.8356   0.8387   0.8441   0.8455
  0.8479   0.8500   0.8558   0.8564   0.8591   0.8611   0.8675   0.8727
  0.8764   0.8865   0.8968   0.9034   0.9091   0.9154   0.9226   0.9257
  0.9367   0.9379   0.9469   0.9561   0.9564   0.9619   0.9666   0.9703
  0.9828   0.9881   0.9931   1.0009   1.0023   1.0121   1.0328   1.0428
  1.0516   1.0614   1.1063   1.1157   1.1277   1.1567   1.1614   1.2034
  1.2175   1.2219   1.2373   1.2439   1.2536   1.2648   1.2716   1.2806
  1.2927   1.3015   1.3301   1.3356   1.3611   1.3679   1.3905   1.4019
  1.4349   1.4821   1.4924   1.5092   1.5478   1.5614   1.5635   1.5688
  1.5859   1.5975   1.6003   1.6261   1.6489   1.6530   1.6806   1.6881
  1.7152   1.7336   1.7632   1.7794   1.7924   1.8138   1.8203   1.8420
  1.8555   1.8751   1.8884   1.9009   1.9104   1.9226   1.9372   1.9391
  1.9496   1.9813   2.0028   2.0112   2.0331   2.0529   2.0784   2.0898
  2.0984   2.1722   2.1743   2.1884   2.2420   2.2518   2.2552   2.2604
  2.2693   2.2934   2.3036   2.3089   2.3278   2.3323   2.3530   2.3647
  2.4178   2.4326   2.4382   2.4565   2.4674   2.4851   2.5051   2.5182
  2.5275   2.5491   2.5543   2.5556   2.5904   2.6164   2.6455   2.6800
  2.6915   2.6979   2.7019   2.7080   2.7209   2.7430   2.7454   2.7522
  2.7574   2.7728   2.7896   2.7994   2.8341   2.8401   2.8427   2.8908
  2.9075   2.9779   2.9815   3.0772   3.0888   3.0906   3.1294   3.1397
  3.1678   3.1964   3.2147   3.2463   3.2837   3.3460   3.3554   3.3971
  3.4370   3.5216   3.5872   3.6514   3.7200   3.7531   3.8037   3.9270
  3.9800   4.0484   4.0954   4.1010   4.3367   4.8113   4.8167   9.7697
  9.7823   9.7866   9.8229   9.8423  23.3913  23.5353  23.8265  23.8757
 23.8917  23.9033  23.9506  24.0046  24.0303  24.0719  24.1179  24.1556
 25.7993  25.8098  25.8215  25.8936  25.9741  26.1023  26.1561  26.1682
 26.2337  26.3510  26.5692  26.5844  26.6333  26.7927  26.9312 215.7626
215.7767 215.7813 215.8278 215.8455
 --------------------------------------------------------------

          Ground-State Mulliken Net Atomic Charges

     Atom                 Charge (a.u.)
  ----------------------------------------
      1 C                    -0.477339
      2 C                    -1.034646
      3 Cl                    0.570854
      4 C                     0.681290
      5 Cl                    0.512292
      6 C                    -0.584680
      7 H                     0.230088
      8 C                     0.518628
      9 Cl                    0.491784
     10 C                    -0.710770
     11 H                     0.211133
     12 C                    -0.327707
     13 C                    -1.661613
     14 Cl                    0.549625
     15 C                     1.058825
     16 Cl                    0.507111
     17 C                    -0.184416
     18 H                     0.214503
     19 C                    -0.653577
     20 H                     0.175965
     21 C                    -0.279761
     22 H                     0.192412
  ----------------------------------------
  Sum of atomic charges =     0.000000

 -----------------------------------------------------------------
                    Cartesian Multipole Moments
 -----------------------------------------------------------------
    Charge (ESU x 10^10)
                -0.0000
    Dipole Moment (Debye)
         X       0.0134      Y       1.8472      Z      -2.0002
       Tot       2.7228
    Quadrupole Moments (Debye-Ang)
        XX    -131.0557     XY       5.1037     YY    -134.2015
        XZ      -7.0038     YZ      -4.4738     ZZ    -130.2942
    Octopole Moments (Debye-Ang^2)
       XXX    -213.5611    XXY      69.5309    XYY     -75.9423
       YYY     160.7670    XXZ     -34.9241    XYZ     -11.1535
       YYZ     -27.7714    XZZ     -63.6715    YZZ      58.0112
       ZZZ     -84.7340
    Hexadecapole Moments (Debye-Ang^3)
      XXXX   -5196.7033   XXXY     528.9806   XXYY   -1148.9260
      XYYY     487.1745   YYYY   -1507.9649   XXXZ     607.7565
      XXYZ    -138.3642   XYYZ     241.3259   YYYZ    -368.6763
      XXZZ   -1228.0929   XYZZ     195.4379   YYZZ    -685.7016
      XZZZ     684.3576   YZZZ    -347.4525   ZZZZ   -2621.5775
 -----------------------------------------------------------------
 Calculating analytic gradient of the SCF energy
 Gradient of SCF Energy
            1           2           3           4           5           6
    1  -0.0001442   0.0001050  -0.0000871   0.0000712   0.0000160   0.0000237
    2   0.0000615  -0.0000880   0.0000627   0.0000171   0.0000129  -0.0000471
    3  -0.0000428   0.0000200   0.0000321   0.0000185   0.0000047  -0.0000833
            7           8           9          10          11          12
    1   0.0000114  -0.0000999   0.0000264   0.0001066  -0.0000086   0.0000075
    2   0.0000092   0.0000010   0.0000019  -0.0000125   0.0000043   0.0000794
    3   0.0000204   0.0001243   0.0000155   0.0000560   0.0000022  -0.0001773
           13          14          15          16          17          18
    1  -0.0000400   0.0000325   0.0000217  -0.0000202  -0.0000455  -0.0000061
    2  -0.0000673   0.0000919  -0.0000173   0.0000063   0.0000055   0.0000032
    3   0.0000678  -0.0000158  -0.0000182  -0.0000031   0.0000190  -0.0000144
           19          20          21          22
    1   0.0000288  -0.0000163   0.0000202  -0.0000031
    2  -0.0000519  -0.0000075  -0.0000588  -0.0000064
    3  -0.0000231  -0.0000189   0.0000398  -0.0000233
 Max gradient component =       1.773E-04
 RMS gradient           =       5.352E-05
 Gradient time:  CPU 222.66 s  wall 222.67 s
 Geometry Optimization Parameters
   NAtoms,    NIC,     NZ,  NCons,   NDum,   NFix, NCnnct, MaxDiis
       22     163      22       0       0       0       0       0

 Cartesian Hessian Update
 Hessian updated using BFGS update


** GEOMETRY OPTIMIZATION IN DELOCALIZED INTERNAL COORDINATES **
   Searching for a Minimum

   Optimization Cycle:  13

                       Coordinates (Angstroms)
     ATOM                X               Y               Z
      1  C         0.0311533541   -0.0101579496    0.0603441863
      2  C        -0.0247228168    0.4042559101    1.3994224517
      3  Cl        1.4380813697    0.8855834799    2.2180836015
      4  C        -1.2548603883    0.4294732958    2.0667132897
      5  Cl       -1.3753474103    0.9386496255    3.7326904277
      6  C        -2.4248602125    0.0494666375    1.4149848306
      7  H        -3.3684424732    0.0737361316    1.9419624764
      8  C        -2.3563770437   -0.3555414446    0.0898309800
      9  Cl       -3.8269710966   -0.8362355432   -0.7358605796
     10  C        -1.1454298375   -0.3867435557   -0.5900483877
     11  H        -1.1066014506   -0.7102632551   -1.6218922642
     12  C         1.3158146102   -0.0372168033   -0.7037153504
     13  C         2.1597555558   -1.1577706712   -0.6777232081
     14  Cl        1.7207032858   -2.5414321697    0.2926277341
     15  C         3.3410844660   -1.1615082245   -1.4287944367
     16  Cl        4.4132403403   -2.5420984162   -1.4251932777
     17  C         3.6824489024   -0.0566667206   -2.2045616644
     18  H         4.5995328885   -0.0793847270   -2.7788764025
     19  C         2.8472082947    1.0534225480   -2.2332839610
     20  H         3.1142168679    1.9116767285   -2.8381201835
     21  C         1.6721327679    1.0612010136   -1.4889794463
     22  H         1.0199550185    1.9261211770   -1.5065325031
   Point Group: c1    Number of degrees of freedom:    60


   Energy is  -2761.515962079

 Hessian updated using BFGS update

 60 Hessian modes will be used to form the next step
  Hessian Eigenvalues:
     0.001189    0.015642    0.017688    0.020212    0.020827    0.020933
     0.022787    0.023569    0.023606    0.023813    0.023869    0.024086
     0.024092    0.024104    0.024118    0.024140    0.024148    0.024229
     0.024492    0.068752    0.159965    0.159980    0.160003    0.160031
     0.160075    0.207577    0.220892    0.230393    0.234886    0.235110
     0.236038    0.247180    0.249446    0.249992    0.250127    0.250217
     0.253371    0.289258    0.293500    0.301068    0.301088    0.301435
     0.328237    0.356664    0.356667    0.356670    0.356688    0.356722
     0.412146    0.419948    0.431220    0.432534    0.459990    0.462260
     0.469100    0.471145    0.476502    0.478141    0.479169    0.481873

 Minimum search - taking simple RFO step
 Searching for Lamda that Minimizes Along All modes
 Value Taken    Lamda =  -0.00000217
 Step Taken.  Stepsize is  0.021953

                             Maximum     Tolerance    Cnvgd?
         Gradient           0.000199      0.000300     YES
         Displacement       0.013676      0.001200      NO
         Energy change     -0.000009      0.000001      NO


 New Cartesian Coordinates Obtained by Inverse Iteration

 Displacement from previous Coordinates is:  0.044802
 ----------------------------------------------------------------
             Standard Nuclear Orientation (Angstroms)
    I     Atom           X                Y                Z
 ----------------------------------------------------------------
    1      C       0.0321525343    -0.0129091006     0.0620862895
    2      C      -0.0250198185     0.4056450477     1.3997080461
    3      Cl      1.4378549924     0.8875994156     2.2182606803
    4      C      -1.2559641869     0.4335148931     2.0656066799
    5      Cl     -1.3780739387     0.9479846917     3.7298632607
    6      C      -2.4253889728     0.0520872981     1.4137712948
    7      H      -3.3695660633     0.0783239844     1.9395855056
    8      C      -2.3555024229    -0.3573811497     0.0898962968
    9      Cl     -3.8254922043    -0.8403005288    -0.7356608429
   10      C      -1.1439435610    -0.3911067618    -0.5885571374
   11      H      -1.1041101211    -0.7177168129    -1.6193865726
   12      C       1.3168446814    -0.0389776267    -0.7016352164
   13      C       2.1599939124    -1.1601674567    -0.6797280281
   14      Cl      1.7204518369    -2.5462668675     0.2872585759
   15      C       3.3406571323    -1.1624066741    -1.4319125611
   16      Cl      4.4124574586    -2.5433321954    -1.4327968463
   17      C       3.6817141111    -0.0557743587    -2.2053201557
   18      H       4.5980839311    -0.0776157674    -2.7807980916
   19      C       2.8470092562     1.0549163964    -2.2302199242
   20      H       3.1137049972     1.9145227747    -2.8332704060
   21      C       1.6728506910     1.0613483540    -1.4845358231
   22      H       1.0210007467     1.9265795116    -1.4991367112
 ----------------------------------------------------------------
 Nuclear Repulsion Energy =        1739.20716549 hartrees
 There are       81 alpha and       81 beta electrons
 Applying Cartesian multipole field
    Component          Value
    ---------          -----
     (2,0,0)        1.00000E-11
     (0,2,0)        2.00000E-11
     (0,0,2)       -3.00000E-11
 Nucleus-field energy     =     0.0000000032 hartrees
 Requested basis set is 6-311++G(d,p)
 There are 162 shells and 449 basis functions
 A cutoff of  1.0D-15 yielded  10209 shell pairs
 There are     84913 function pairs (     91263 Cartesian)
 Smallest overlap matrix eigenvalue = 2.11E-07
 Linear dependence detected in AO basis
 Number of orthogonalized atomic orbitals = 445
 Maximum deviation from orthogonality = 5.875E-10
 Guess from superposition of atomic densities
 Warning:  Energy on first SCF cycle will be non-variational
 SAD guess density has 162.000000 electrons

 -----------------------------------------------------------------------
  General SCF calculation program by
  Eric Jon Sundstrom, Paul Horn, Yuezhi Mao, Dmitri Zuev, Alec White,
  David Stuck, Shaama M.S., Shane Yost, Joonho Lee, David Small,
  Daniel Levine, Susi Lehtola, Hugh Burton, Evgeny Epifanovsky,
  Bang C. Huynh
 -----------------------------------------------------------------------
 Exchange:     0.2000 Hartree-Fock + 0.0800 Slater + 0.7200 B88
 Correlation:  0.1900 VWN1RPA + 0.8100 LYP
 Using SG-1 standard quadrature grid
 A restricted SCF calculation will be
 performed using DIIS
 SCF converges when DIIS error is below 1.0e-08
 ---------------------------------------
  Cycle       Energy         DIIS error
 ---------------------------------------
    1   -2765.4965447876      2.92e-02  
    2   -2761.3674146795      2.39e-03  
    3   -2761.2505767720      3.10e-03  
    4   -2761.5029116085      6.74e-04  
    5   -2761.5137205234      2.92e-04  
    6   -2761.5157501471      9.38e-05  
    7   -2761.5159555737      1.78e-05  
    8   -2761.5159603957      1.04e-05  
    9   -2761.5159630249      2.68e-06  
   10   -2761.5159631957      1.12e-06  
   11   -2761.5159632275      2.45e-07  
   12   -2761.5159632290      1.33e-07  
   13   -2761.5159632292      4.89e-08  
   14   -2761.5159632293      1.56e-08  
   15   -2761.5159632294      5.88e-09  Convergence criterion met
 ---------------------------------------
 SCF time:   CPU 667.90s  wall 668.00s 
 SCF   energy in the final basis set =    -2761.5159632294
 Total energy in the final basis set =    -2761.5159632294

 --------------------------------------------------------------

                    Orbital Energies (a.u.)
 --------------------------------------------------------------

 Alpha MOs
 -- Occupied --
********-101.5729-101.5726-101.5702-101.5698 -10.2722 -10.2698 -10.2673
-10.2658 -10.2649 -10.2332 -10.2276 -10.2188 -10.2152 -10.2108 -10.2080
-10.2069  -9.4890  -9.4875  -9.4873  -9.4850  -9.4844  -7.2537  -7.2522
 -7.2522  -7.2498  -7.2493  -7.2438  -7.2433  -7.2423  -7.2422  -7.2418
 -7.2414  -7.2398  -7.2393  -7.2391  -7.2386  -0.9478  -0.9329  -0.9024
 -0.8845  -0.8725  -0.8620  -0.8430  -0.7991  -0.7597  -0.7535  -0.7437
 -0.6732  -0.6290  -0.6271  -0.6141  -0.5478  -0.5331  -0.5317  -0.5155
 -0.4957  -0.4767  -0.4630  -0.4616  -0.4582  -0.4447  -0.4357  -0.4243
 -0.4114  -0.3997  -0.3940  -0.3921  -0.3656  -0.3611  -0.3545  -0.3476
 -0.3421  -0.3353  -0.3326  -0.3248  -0.3205  -0.2824  -0.2789  -0.2674
 -0.2637
 -- Virtual --
 -0.0572  -0.0547  -0.0487  -0.0407  -0.0312  -0.0191  -0.0121  -0.0002
  0.0034   0.0110   0.0136   0.0220   0.0235   0.0291   0.0371   0.0447
  0.0491   0.0519   0.0575   0.0617   0.0642   0.0705   0.0793   0.0802
  0.0872   0.0879   0.0904   0.0941   0.0950   0.0968   0.1011   0.1049
  0.1095   0.1124   0.1140   0.1172   0.1194   0.1228   0.1254   0.1276
  0.1282   0.1313   0.1347   0.1371   0.1430   0.1479   0.1494   0.1538
  0.1571   0.1611   0.1679   0.1711   0.1798   0.1811   0.1873   0.1879
  0.1952   0.1989   0.2003   0.2081   0.2120   0.2155   0.2203   0.2238
  0.2262   0.2317   0.2353   0.2383   0.2460   0.2496   0.2501   0.2536
  0.2584   0.2630   0.2653   0.2680   0.2693   0.2785   0.2845   0.2851
  0.2889   0.2941   0.2975   0.3001   0.3065   0.3119   0.3161   0.3271
  0.3285   0.3333   0.3398   0.3476   0.3550   0.3664   0.4122   0.4254
  0.4312   0.4342   0.4424   0.4518   0.4536   0.4576   0.4612   0.4684
  0.4757   0.4827   0.4877   0.5019   0.5044   0.5116   0.5168   0.5239
  0.5335   0.5376   0.5464   0.5489   0.5653   0.5713   0.5732   0.5808
  0.5816   0.5895   0.5943   0.6028   0.6147   0.6195   0.6331   0.6356
  0.6418   0.6507   0.6586   0.6614   0.6726   0.6758   0.6831   0.6865
  0.6997   0.7064   0.7181   0.7185   0.7411   0.7458   0.7669   0.7904
  0.8120   0.8202   0.8275   0.8323   0.8356   0.8388   0.8441   0.8455
  0.8478   0.8499   0.8557   0.8564   0.8591   0.8610   0.8676   0.8726
  0.8765   0.8865   0.8965   0.9035   0.9091   0.9155   0.9226   0.9256
  0.9367   0.9376   0.9469   0.9561   0.9565   0.9620   0.9667   0.9700
  0.9829   0.9881   0.9930   1.0011   1.0027   1.0119   1.0326   1.0428
  1.0515   1.0613   1.1062   1.1157   1.1277   1.1570   1.1614   1.2033
  1.2176   1.2218   1.2375   1.2439   1.2538   1.2651   1.2714   1.2808
  1.2925   1.3013   1.3301   1.3357   1.3609   1.3679   1.3905   1.4019
  1.4349   1.4820   1.4922   1.5092   1.5478   1.5615   1.5635   1.5692
  1.5858   1.5974   1.6002   1.6261   1.6489   1.6531   1.6806   1.6879
  1.7151   1.7335   1.7632   1.7794   1.7923   1.8138   1.8201   1.8418
  1.8556   1.8750   1.8885   1.9010   1.9104   1.9226   1.9372   1.9391
  1.9495   1.9814   2.0028   2.0111   2.0332   2.0530   2.0784   2.0898
  2.0984   2.1721   2.1742   2.1885   2.2420   2.2519   2.2550   2.2602
  2.2693   2.2935   2.3038   2.3088   2.3277   2.3320   2.3530   2.3647
  2.4179   2.4326   2.4381   2.4563   2.4673   2.4855   2.5047   2.5181
  2.5274   2.5488   2.5543   2.5556   2.5902   2.6160   2.6454   2.6799
  2.6916   2.6978   2.7020   2.7079   2.7208   2.7430   2.7454   2.7524
  2.7573   2.7728   2.7895   2.7994   2.8341   2.8400   2.8423   2.8912
  2.9075   2.9781   2.9813   3.0771   3.0889   3.0906   3.1295   3.1393
  3.1679   3.1962   3.2145   3.2465   3.2842   3.3460   3.3553   3.3971
  3.4370   3.5217   3.5872   3.6515   3.7199   3.7532   3.8036   3.9271
  3.9800   4.0484   4.0955   4.1010   4.3365   4.8113   4.8165   9.7698
  9.7823   9.7866   9.8233   9.8421  23.3915  23.5352  23.8264  23.8758
 23.8916  23.9031  23.9505  24.0048  24.0302  24.0718  24.1178  24.1555
 25.7989  25.8098  25.8215  25.8934  25.9736  26.1025  26.1556  26.1680
 26.2343  26.3503  26.5690  26.5841  26.6331  26.7922  26.9310 215.7626
215.7767 215.7813 215.8283 215.8452
 --------------------------------------------------------------

          Ground-State Mulliken Net Atomic Charges

     Atom                 Charge (a.u.)
  ----------------------------------------
      1 C                    -0.477704
      2 C                    -1.044418
      3 Cl                    0.571542
      4 C                     0.689641
      5 Cl                    0.511806
      6 C                    -0.586860
      7 H                     0.230151
      8 C                     0.518379
      9 Cl                    0.491753
     10 C                    -0.709113
     11 H                     0.211142
     12 C                    -0.324535
     13 C                    -1.656360
     14 Cl                    0.549305
     15 C                     1.058408
     16 Cl                    0.507504
     17 C                    -0.184208
     18 H                     0.214584
     19 C                    -0.655763
     20 H                     0.175956
     21 C                    -0.283693
     22 H                     0.192483
  ----------------------------------------
  Sum of atomic charges =     0.000000

 -----------------------------------------------------------------
                    Cartesian Multipole Moments
 -----------------------------------------------------------------
    Charge (ESU x 10^10)
                -0.0000
    Dipole Moment (Debye)
         X       0.0130      Y       1.8491      Z      -1.9961
       Tot       2.7210
    Quadrupole Moments (Debye-Ang)
        XX    -131.0559     XY       5.1093     YY    -134.2008
        XZ      -6.9941     YZ      -4.4722     ZZ    -130.3198
    Octopole Moments (Debye-Ang^2)
       XXX    -213.5794    XXY      69.6082    XYY     -75.9238
       YYY     160.7983    XXZ     -34.7295    XYZ     -11.1918
       YYZ     -27.6115    XZZ     -63.6692    YZZ      57.9982
       ZZZ     -84.2221
    Hexadecapole Moments (Debye-Ang^3)
      XXXX   -5195.6956   XXXY     529.4759   XXYY   -1149.5901
      XYYY     487.7575   YYYY   -1513.1149   XXXZ     609.7590
      XXYZ    -139.4455   XYYZ     241.9194   YYYZ    -371.9649
      XXZZ   -1227.8559   XYZZ     195.5513   YYZZ    -686.3975
      XZZZ     686.3193   YZZZ    -350.5599   ZZZZ   -2620.8379
 -----------------------------------------------------------------
 Calculating analytic gradient of the SCF energy
 Gradient of SCF Energy
            1           2           3           4           5           6
    1   0.0000116   0.0000636   0.0000148   0.0000150  -0.0000013  -0.0000103
    2  -0.0000625  -0.0000187   0.0000567   0.0000066   0.0000152  -0.0000015
    3   0.0000055  -0.0000227   0.0000101   0.0000005   0.0000124   0.0000096
            7           8           9          10          11          12
    1   0.0000107  -0.0000318   0.0000072   0.0000199  -0.0000090  -0.0000269
    2   0.0000031  -0.0000041  -0.0000055   0.0000109  -0.0000136   0.0001128
    3   0.0000207   0.0000140   0.0000186   0.0000048   0.0000079   0.0000083
           13          14          15          16          17          18
    1  -0.0000136  -0.0000214   0.0000090   0.0000048   0.0000042  -0.0000108
    2  -0.0000791   0.0000318  -0.0000112   0.0000087  -0.0000060  -0.0000037
    3   0.0000086   0.0000214  -0.0000082  -0.0000082  -0.0000181  -0.0000180
           19          20          21          22
    1  -0.0000063  -0.0000174  -0.0000059  -0.0000061
    2   0.0000017  -0.0000080  -0.0000325  -0.0000009
    3  -0.0000244  -0.0000193  -0.0000085  -0.0000151
 Max gradient component =       1.128E-04
 RMS gradient           =       2.537E-05
 Gradient time:  CPU 223.35 s  wall 223.36 s
 Geometry Optimization Parameters
   NAtoms,    NIC,     NZ,  NCons,   NDum,   NFix, NCnnct, MaxDiis
       22     163      22       0       0       0       0       0

 Cartesian Hessian Update
 Hessian updated using BFGS update


** GEOMETRY OPTIMIZATION IN DELOCALIZED INTERNAL COORDINATES **
   Searching for a Minimum

   Optimization Cycle:  14

                       Coordinates (Angstroms)
     ATOM                X               Y               Z
      1  C         0.0321525343   -0.0129091006    0.0620862895
      2  C        -0.0250198185    0.4056450477    1.3997080461
      3  Cl        1.4378549924    0.8875994156    2.2182606803
      4  C        -1.2559641869    0.4335148931    2.0656066799
      5  Cl       -1.3780739387    0.9479846917    3.7298632607
      6  C        -2.4253889728    0.0520872981    1.4137712948
      7  H        -3.3695660633    0.0783239844    1.9395855056
      8  C        -2.3555024229   -0.3573811497    0.0898962968
      9  Cl       -3.8254922043   -0.8403005288   -0.7356608429
     10  C        -1.1439435610   -0.3911067618   -0.5885571374
     11  H        -1.1041101211   -0.7177168129   -1.6193865726
     12  C         1.3168446814   -0.0389776267   -0.7016352164
     13  C         2.1599939124   -1.1601674567   -0.6797280281
     14  Cl        1.7204518369   -2.5462668675    0.2872585759
     15  C         3.3406571323   -1.1624066741   -1.4319125611
     16  Cl        4.4124574586   -2.5433321954   -1.4327968463
     17  C         3.6817141111   -0.0557743587   -2.2053201557
     18  H         4.5980839311   -0.0776157674   -2.7807980916
     19  C         2.8470092562    1.0549163964   -2.2302199242
     20  H         3.1137049972    1.9145227747   -2.8332704060
     21  C         1.6728506910    1.0613483540   -1.4845358231
     22  H         1.0210007467    1.9265795116   -1.4991367112
   Point Group: c1    Number of degrees of freedom:    60


   Energy is  -2761.515963229

 Hessian updated using BFGS update

 60 Hessian modes will be used to form the next step
  Hessian Eigenvalues:
     0.001301    0.013868    0.017823    0.019834    0.020933    0.021216
     0.022720    0.023605    0.023611    0.023825    0.023918    0.024074
     0.024093    0.024101    0.024124    0.024140    0.024151    0.024302
     0.024412    0.069228    0.159651    0.159983    0.160004    0.160012
     0.160079    0.194103    0.220686    0.223233    0.234070    0.235096
     0.235837    0.242190    0.249607    0.249992    0.250138    0.251686
     0.257655    0.289194    0.296276    0.300974    0.301090    0.301678
     0.331025    0.356664    0.356667    0.356670    0.356703    0.356718
     0.412481    0.419678    0.431347    0.432445    0.461608    0.461662
     0.471021    0.471368    0.476110    0.478148    0.479166    0.484790

 Minimum search - taking simple RFO step
 Searching for Lamda that Minimizes Along All modes
 Value Taken    Lamda =   0.00000000
 Step Taken.  Stepsize is  0.003523

                             Maximum     Tolerance    Cnvgd?
         Gradient           0.000088      0.000300     YES
         Displacement       0.001574      0.001200      NO
         Energy change     -0.000001      0.000001      NO


 New Cartesian Coordinates Obtained by Inverse Iteration

 Displacement from previous Coordinates is:  0.010904
 ----------------------------------------------------------------
             Standard Nuclear Orientation (Angstroms)
    I     Atom           X                Y                Z
 ----------------------------------------------------------------
    1      C       0.0322050332    -0.0136921308     0.0623378075
    2      C      -0.0250815142     0.4049179928     1.3999321100
    3      Cl      1.4380113856     0.8851595862     2.2189965803
    4      C      -1.2561378543     0.4339913758     2.0655082225
    5      Cl     -1.3780591289     0.9490694493     3.7295762377
    6      C      -2.4256455138     0.0533039970     1.4134754311
    7      H      -3.3699716329     0.0803920262     1.9389759046
    8      C      -2.3556384596    -0.3568045771     0.0897879532
    9      Cl     -3.8257868841    -0.8392743087    -0.7357942828
   10      C      -1.1440063592    -0.3914368887    -0.5884245139
   11      H      -1.1041396060    -0.7183138735    -1.6191612938
   12      C       1.3168763623    -0.0400019527    -0.7015275208
   13      C       2.1607446388    -1.1606062805    -0.6797487371
   14      Cl      1.7222587597    -2.5472130031     0.2869507683
   15      C       3.3413108996    -1.1621306878    -1.4320182940
   16      Cl      4.4138681329    -2.5424871210    -1.4328820161
   17      C       3.6816855691    -0.0553230162    -2.2054321000
   18      H       4.5980288870    -0.0766618337    -2.7809684990
   19      C       2.8463660230     1.0548955206    -2.2301734347
   20      H       3.1125576295     1.9146853498    -2.8331857714
   21      C       1.6722897577     1.0606074405    -1.4843781904
   22      H       1.0199788672     1.9254900029    -1.4987680485
 ----------------------------------------------------------------
 Nuclear Repulsion Energy =        1739.16133593 hartrees
 There are       81 alpha and       81 beta electrons
 Applying Cartesian multipole field
    Component          Value
    ---------          -----
     (2,0,0)        1.00000E-11
     (0,2,0)        2.00000E-11
     (0,0,2)       -3.00000E-11
 Nucleus-field energy     =     0.0000000032 hartrees
 Requested basis set is 6-311++G(d,p)
 There are 162 shells and 449 basis functions
 A cutoff of  1.0D-15 yielded  10208 shell pairs
 There are     84909 function pairs (     91259 Cartesian)
 Smallest overlap matrix eigenvalue = 2.11E-07
 Linear dependence detected in AO basis
 Number of orthogonalized atomic orbitals = 445
 Maximum deviation from orthogonality = 4.967E-10
 Guess from superposition of atomic densities
 Warning:  Energy on first SCF cycle will be non-variational
 SAD guess density has 162.000000 electrons

 -----------------------------------------------------------------------
  General SCF calculation program by
  Eric Jon Sundstrom, Paul Horn, Yuezhi Mao, Dmitri Zuev, Alec White,
  David Stuck, Shaama M.S., Shane Yost, Joonho Lee, David Small,
  Daniel Levine, Susi Lehtola, Hugh Burton, Evgeny Epifanovsky,
  Bang C. Huynh
 -----------------------------------------------------------------------
 Exchange:     0.2000 Hartree-Fock + 0.0800 Slater + 0.7200 B88
 Correlation:  0.1900 VWN1RPA + 0.8100 LYP
 Using SG-1 standard quadrature grid
 A restricted SCF calculation will be
 performed using DIIS
 SCF converges when DIIS error is below 1.0e-08
 ---------------------------------------
  Cycle       Energy         DIIS error
 ---------------------------------------
    1   -2765.4967080872      2.92e-02  
    2   -2761.3674208541      2.39e-03  
    3   -2761.2506025645      3.10e-03  
    4   -2761.5029111483      6.74e-04  
    5   -2761.5137210992      2.92e-04  
    6   -2761.5157502717      9.38e-05  
    7   -2761.5159557286      1.78e-05  
    8   -2761.5159605521      1.04e-05  
    9   -2761.5159631843      2.68e-06  
   10   -2761.5159633550      1.12e-06  
   11   -2761.5159633874      2.45e-07  
   12   -2761.5159633883      1.33e-07  
   13   -2761.5159633888      4.89e-08  
   14   -2761.5159633889      1.56e-08  
   15   -2761.5159633889      5.88e-09  Convergence criterion met
 ---------------------------------------
 SCF time:   CPU 666.28s  wall 666.00s 
 SCF   energy in the final basis set =    -2761.5159633889
 Total energy in the final basis set =    -2761.5159633889

 --------------------------------------------------------------

                    Orbital Energies (a.u.)
 --------------------------------------------------------------

 Alpha MOs
 -- Occupied --
********-101.5729-101.5726-101.5702-101.5698 -10.2722 -10.2698 -10.2673
-10.2658 -10.2649 -10.2333 -10.2276 -10.2188 -10.2152 -10.2108 -10.2080
-10.2069  -9.4890  -9.4875  -9.4873  -9.4850  -9.4844  -7.2537  -7.2522
 -7.2522  -7.2498  -7.2493  -7.2438  -7.2433  -7.2423  -7.2422  -7.2418
 -7.2414  -7.2398  -7.2393  -7.2391  -7.2386  -0.9478  -0.9329  -0.9024
 -0.8845  -0.8725  -0.8620  -0.8430  -0.7991  -0.7597  -0.7536  -0.7437
 -0.6732  -0.6290  -0.6271  -0.6141  -0.5478  -0.5331  -0.5317  -0.5155
 -0.4957  -0.4767  -0.4630  -0.4616  -0.4582  -0.4448  -0.4357  -0.4243
 -0.4114  -0.3996  -0.3940  -0.3921  -0.3656  -0.3611  -0.3545  -0.3476
 -0.3421  -0.3353  -0.3326  -0.3248  -0.3205  -0.2824  -0.2789  -0.2674
 -0.2637
 -- Virtual --
 -0.0572  -0.0547  -0.0487  -0.0407  -0.0312  -0.0191  -0.0121  -0.0002
  0.0034   0.0110   0.0136   0.0220   0.0235   0.0291   0.0371   0.0447
  0.0491   0.0519   0.0576   0.0617   0.0642   0.0705   0.0793   0.0802
  0.0871   0.0879   0.0904   0.0941   0.0950   0.0968   0.1011   0.1049
  0.1095   0.1125   0.1140   0.1172   0.1194   0.1228   0.1254   0.1276
  0.1282   0.1313   0.1347   0.1371   0.1430   0.1479   0.1494   0.1538
  0.1571   0.1611   0.1679   0.1711   0.1798   0.1811   0.1872   0.1879
  0.1952   0.1989   0.2003   0.2081   0.2120   0.2155   0.2203   0.2238
  0.2262   0.2317   0.2353   0.2383   0.2460   0.2496   0.2501   0.2536
  0.2584   0.2630   0.2653   0.2680   0.2693   0.2785   0.2845   0.2851
  0.2889   0.2941   0.2975   0.3001   0.3065   0.3119   0.3161   0.3271
  0.3285   0.3333   0.3398   0.3476   0.3550   0.3663   0.4122   0.4254
  0.4313   0.4341   0.4424   0.4518   0.4536   0.4576   0.4612   0.4684
  0.4757   0.4827   0.4877   0.5019   0.5044   0.5117   0.5168   0.5240
  0.5336   0.5376   0.5464   0.5489   0.5653   0.5713   0.5732   0.5808
  0.5815   0.5895   0.5944   0.6028   0.6147   0.6194   0.6331   0.6356
  0.6418   0.6507   0.6586   0.6614   0.6725   0.6758   0.6831   0.6865
  0.6997   0.7064   0.7181   0.7185   0.7411   0.7458   0.7668   0.7903
  0.8120   0.8202   0.8275   0.8323   0.8355   0.8388   0.8441   0.8455
  0.8478   0.8499   0.8557   0.8564   0.8591   0.8610   0.8676   0.8726
  0.8766   0.8865   0.8965   0.9035   0.9091   0.9155   0.9226   0.9256
  0.9366   0.9376   0.9469   0.9561   0.9564   0.9621   0.9666   0.9700
  0.9829   0.9880   0.9930   1.0012   1.0029   1.0119   1.0326   1.0428
  1.0515   1.0613   1.1063   1.1157   1.1277   1.1570   1.1614   1.2033
  1.2176   1.2218   1.2375   1.2439   1.2538   1.2651   1.2713   1.2808
  1.2925   1.3013   1.3301   1.3357   1.3608   1.3678   1.3905   1.4019
  1.4349   1.4820   1.4922   1.5092   1.5478   1.5615   1.5635   1.5692
  1.5858   1.5974   1.6002   1.6262   1.6489   1.6530   1.6806   1.6878
  1.7151   1.7334   1.7632   1.7794   1.7923   1.8138   1.8201   1.8418
  1.8557   1.8749   1.8885   1.9011   1.9104   1.9226   1.9372   1.9391
  1.9495   1.9813   2.0028   2.0111   2.0332   2.0530   2.0784   2.0898
  2.0984   2.1721   2.1742   2.1885   2.2420   2.2519   2.2550   2.2603
  2.2693   2.2935   2.3038   2.3088   2.3277   2.3320   2.3530   2.3647
  2.4179   2.4327   2.4381   2.4563   2.4673   2.4854   2.5047   2.5182
  2.5274   2.5488   2.5543   2.5555   2.5902   2.6160   2.6454   2.6798
  2.6915   2.6978   2.7020   2.7080   2.7208   2.7430   2.7454   2.7525
  2.7573   2.7728   2.7895   2.7994   2.8342   2.8400   2.8424   2.8911
  2.9075   2.9780   2.9813   3.0771   3.0889   3.0906   3.1295   3.1393
  3.1678   3.1962   3.2146   3.2465   3.2841   3.3461   3.3552   3.3971
  3.4370   3.5217   3.5872   3.6515   3.7199   3.7532   3.8036   3.9271
  3.9800   4.0484   4.0955   4.1009   4.3365   4.8113   4.8166   9.7697
  9.7823   9.7866   9.8233   9.8420  23.3915  23.5352  23.8264  23.8759
 23.8916  23.9032  23.9506  24.0048  24.0302  24.0718  24.1178  24.1555
 25.7989  25.8098  25.8215  25.8934  25.9736  26.1024  26.1557  26.1680
 26.2341  26.3503  26.5690  26.5842  26.6329  26.7923  26.9308 215.7626
215.7767 215.7813 215.8282 215.8451
 --------------------------------------------------------------

          Ground-State Mulliken Net Atomic Charges

     Atom                 Charge (a.u.)
  ----------------------------------------
      1 C                    -0.476936
      2 C                    -1.045862
      3 Cl                    0.571641
      4 C                     0.689811
      5 Cl                    0.511711
      6 C                    -0.588351
      7 H                     0.230146
      8 C                     0.519421
      9 Cl                    0.491662
     10 C                    -0.709712
     11 H                     0.211102
     12 C                    -0.324830
     13 C                    -1.653187
     14 Cl                    0.549420
     15 C                     1.058247
     16 Cl                    0.507540
     17 C                    -0.184268
     18 H                     0.214546
     19 C                    -0.655483
     20 H                     0.175959
     21 C                    -0.285050
     22 H                     0.192473
  ----------------------------------------
  Sum of atomic charges =     0.000000

 -----------------------------------------------------------------
                    Cartesian Multipole Moments
 -----------------------------------------------------------------
    Charge (ESU x 10^10)
                -0.0000
    Dipole Moment (Debye)
         X       0.0119      Y       1.8497      Z      -1.9958
       Tot       2.7212
    Quadrupole Moments (Debye-Ang)
        XX    -131.0624     XY       5.1074     YY    -134.2008
        XZ      -6.9919     YZ      -4.4698     ZZ    -130.3206
    Octopole Moments (Debye-Ang^2)
       XXX    -213.7159    XXY      69.6338    XYY     -75.9655
       YYY     160.8198    XXZ     -34.7124    XYZ     -11.2062
       YYZ     -27.6090    XZZ     -63.7021    YZZ      58.0159
       ZZZ     -84.2190
    Hexadecapole Moments (Debye-Ang^3)
      XXXX   -5197.5488   XXXY     530.1578   XXYY   -1149.8540
      XYYY     488.4491   YYYY   -1512.7985   XXXZ     609.7998
      XXYZ    -139.4474   XYYZ     241.9138   YYYZ    -371.9462
      XXZZ   -1228.1906   XYZZ     195.7736   YYZZ    -686.3510
      XZZZ     686.3212   YZZZ    -350.5239   ZZZZ   -2620.8922
 -----------------------------------------------------------------
 Calculating analytic gradient of the SCF energy
 Gradient of SCF Energy
            1           2           3           4           5           6
    1   0.0000255   0.0000048  -0.0000126   0.0000088   0.0000166   0.0000047
    2   0.0000200  -0.0000043   0.0000281   0.0000052   0.0000189   0.0000165
    3   0.0000273  -0.0000033   0.0000053  -0.0000075   0.0000087   0.0000193
            7           8           9          10          11          12
    1   0.0000111   0.0000061   0.0000014  -0.0000080  -0.0000041  -0.0000310
    2   0.0000025  -0.0000105  -0.0000070   0.0000019  -0.0000136   0.0000105
    3   0.0000184   0.0000040   0.0000235   0.0000043   0.0000119  -0.0000121
           13          14          15          16          17          18
    1   0.0000332   0.0000149  -0.0000141  -0.0000015  -0.0000094  -0.0000107
    2  -0.0000405   0.0000241  -0.0000037   0.0000009  -0.0000025  -0.0000081
    3  -0.0000131  -0.0000030   0.0000020   0.0000031  -0.0000173  -0.0000157
           19          20          21          22
    1  -0.0000062  -0.0000138  -0.0000077  -0.0000078
    2  -0.0000073  -0.0000104  -0.0000164  -0.0000043
    3  -0.0000147  -0.0000203  -0.0000107  -0.0000102
 Max gradient component =       4.049E-05
 RMS gradient           =       1.439E-05
 Gradient time:  CPU 220.89 s  wall 220.90 s
 Geometry Optimization Parameters
   NAtoms,    NIC,     NZ,  NCons,   NDum,   NFix, NCnnct, MaxDiis
       22     163      22       0       0       0       0       0

 Cartesian Hessian Update
 Hessian updated using BFGS update


** GEOMETRY OPTIMIZATION IN DELOCALIZED INTERNAL COORDINATES **
   Searching for a Minimum

   Optimization Cycle:  15

                       Coordinates (Angstroms)
     ATOM                X               Y               Z
      1  C         0.0322050332   -0.0136921308    0.0623378075
      2  C        -0.0250815142    0.4049179928    1.3999321100
      3  Cl        1.4380113856    0.8851595862    2.2189965803
      4  C        -1.2561378543    0.4339913758    2.0655082225
      5  Cl       -1.3780591289    0.9490694493    3.7295762377
      6  C        -2.4256455138    0.0533039970    1.4134754311
      7  H        -3.3699716329    0.0803920262    1.9389759046
      8  C        -2.3556384596   -0.3568045771    0.0897879532
      9  Cl       -3.8257868841   -0.8392743087   -0.7357942828
     10  C        -1.1440063592   -0.3914368887   -0.5884245139
     11  H        -1.1041396060   -0.7183138735   -1.6191612938
     12  C         1.3168763623   -0.0400019527   -0.7015275208
     13  C         2.1607446388   -1.1606062805   -0.6797487371
     14  Cl        1.7222587597   -2.5472130031    0.2869507683
     15  C         3.3413108996   -1.1621306878   -1.4320182940
     16  Cl        4.4138681329   -2.5424871210   -1.4328820161
     17  C         3.6816855691   -0.0553230162   -2.2054321000
     18  H         4.5980288870   -0.0766618337   -2.7809684990
     19  C         2.8463660230    1.0548955206   -2.2301734347
     20  H         3.1125576295    1.9146853498   -2.8331857714
     21  C         1.6722897577    1.0606074405   -1.4843781904
     22  H         1.0199788672    1.9254900029   -1.4987680485
   Point Group: c1    Number of degrees of freedom:    60


   Energy is  -2761.515963389

 Hessian updated using BFGS update

 60 Hessian modes will be used to form the next step
  Hessian Eigenvalues:
     0.001281    0.013070    0.017256    0.019295    0.020932    0.021168
     0.022171    0.023582    0.023615    0.023787    0.023837    0.024040
     0.024090    0.024107    0.024120    0.024140    0.024213    0.024222
     0.024400    0.092290    0.158320    0.159982    0.160001    0.160020
     0.160148    0.175966    0.216524    0.221185    0.233994    0.235229
     0.236000    0.240496    0.249579    0.249992    0.250247    0.251679
     0.261201    0.289177    0.300039    0.300891    0.301089    0.301972
     0.330819    0.356664    0.356666    0.356670    0.356701    0.356725
     0.411329    0.419452    0.431061    0.434788    0.460234    0.462232
     0.470673    0.471251    0.476692    0.478357    0.479118    0.490053

 Minimum search - taking simple RFO step
 Searching for Lamda that Minimizes Along All modes
 Value Taken    Lamda =   0.00000000
 Step Taken.  Stepsize is  0.001959

                             Maximum     Tolerance    Cnvgd?
         Gradient           0.000025      0.000300     YES
         Displacement       0.001385      0.001200      NO
         Energy change     -0.000000      0.000001     YES

 Final energy is   -2761.5159633888547     


 ******************************
 **  OPTIMIZATION CONVERGED  **
 ******************************

                       Coordinates (Angstroms)
     ATOM                X               Y               Z
      1  C         0.0322050332   -0.0136921308    0.0623378075
      2  C        -0.0250815142    0.4049179928    1.3999321100
      3  Cl        1.4380113856    0.8851595862    2.2189965803
      4  C        -1.2561378543    0.4339913758    2.0655082225
      5  Cl       -1.3780591289    0.9490694493    3.7295762377
      6  C        -2.4256455138    0.0533039970    1.4134754311
      7  H        -3.3699716329    0.0803920262    1.9389759046
      8  C        -2.3556384596   -0.3568045771    0.0897879532
      9  Cl       -3.8257868841   -0.8392743087   -0.7357942828
     10  C        -1.1440063592   -0.3914368887   -0.5884245139
     11  H        -1.1041396060   -0.7183138735   -1.6191612938
     12  C         1.3168763623   -0.0400019527   -0.7015275208
     13  C         2.1607446388   -1.1606062805   -0.6797487371
     14  Cl        1.7222587597   -2.5472130031    0.2869507683
     15  C         3.3413108996   -1.1621306878   -1.4320182940
     16  Cl        4.4138681329   -2.5424871210   -1.4328820161
     17  C         3.6816855691   -0.0553230162   -2.2054321000
     18  H         4.5980288870   -0.0766618337   -2.7809684990
     19  C         2.8463660230    1.0548955206   -2.2301734347
     20  H         3.1125576295    1.9146853498   -2.8331857714
     21  C         1.6722897577    1.0606074405   -1.4843781904
     22  H         1.0199788672    1.9254900029   -1.4987680485

Z-matrix Print:
$molecule
0 1
Cl
C  1 1.746269
C  2 1.399874 1 120.556045
C  3 1.392497 2 120.248173 1 179.706364 0
H  4 1.082304 3 119.119639 2 -179.917062 0
C  4 1.389588 3 119.867202 2 0.016933 0
H  6 1.083384 4 119.753769 3 -179.949310 0
C  6 1.390934 4 120.075513 3 -0.025430 0
H  8 1.083392 6 120.290514 4 179.815648 0
C  8 1.396608 6 120.805239 4 0.135344 0
C  10 1.494845 8 119.423899 6 -178.564716 0
C  11 1.396301 10 118.752073 8 84.741298 0
H  12 1.082061 11 119.646273 10 1.521487 0
C  12 1.388965 11 120.033835 10 -178.988956 0
C  14 1.387530 12 121.144748 11 0.204549 0
H  15 1.081035 14 121.012315 12 179.937156 0
C  15 1.392055 14 119.031158 12 -0.045933 0
C  17 1.399763 15 120.695465 14 -0.014732 0
Cl 18 1.744173 17 120.579537 15 179.894716 0
Cl 17 1.746222 15 117.928306 14 179.840742 0
Cl 3 1.748074 2 121.236221 1 0.019287 0
Cl 14 1.753767 12 119.639131 11 -179.769374 0
$end


 --------------------------------------------------------------

                    Orbital Energies (a.u.)
 --------------------------------------------------------------

 Alpha MOs
 -- Occupied --
********-101.5729-101.5726-101.5702-101.5698 -10.2722 -10.2698 -10.2673
-10.2658 -10.2649 -10.2333 -10.2276 -10.2188 -10.2152 -10.2108 -10.2080
-10.2069  -9.4890  -9.4875  -9.4873  -9.4850  -9.4844  -7.2537  -7.2522
 -7.2522  -7.2498  -7.2493  -7.2438  -7.2433  -7.2423  -7.2422  -7.2418
 -7.2414  -7.2398  -7.2393  -7.2391  -7.2386  -0.9478  -0.9329  -0.9024
 -0.8845  -0.8725  -0.8620  -0.8430  -0.7991  -0.7597  -0.7536  -0.7437
 -0.6732  -0.6290  -0.6271  -0.6141  -0.5478  -0.5331  -0.5317  -0.5155
 -0.4957  -0.4767  -0.4630  -0.4616  -0.4582  -0.4448  -0.4357  -0.4243
 -0.4114  -0.3996  -0.3940  -0.3921  -0.3656  -0.3611  -0.3545  -0.3476
 -0.3421  -0.3353  -0.3326  -0.3248  -0.3205  -0.2824  -0.2789  -0.2674
 -0.2637
 -- Virtual --
 -0.0572  -0.0547  -0.0487  -0.0407  -0.0312  -0.0191  -0.0121  -0.0002
  0.0034   0.0110   0.0136   0.0220   0.0235   0.0291   0.0371   0.0447
  0.0491   0.0519   0.0576   0.0617   0.0642   0.0705   0.0793   0.0802
  0.0871   0.0879   0.0904   0.0941   0.0950   0.0968   0.1011   0.1049
  0.1095   0.1125   0.1140   0.1172   0.1194   0.1228   0.1254   0.1276
  0.1282   0.1313   0.1347   0.1371   0.1430   0.1479   0.1494   0.1538
  0.1571   0.1611   0.1679   0.1711   0.1798   0.1811   0.1872   0.1879
  0.1952   0.1989   0.2003   0.2081   0.2120   0.2155   0.2203   0.2238
  0.2262   0.2317   0.2353   0.2383   0.2460   0.2496   0.2501   0.2536
  0.2584   0.2630   0.2653   0.2680   0.2693   0.2785   0.2845   0.2851
  0.2889   0.2941   0.2975   0.3001   0.3065   0.3119   0.3161   0.3271
  0.3285   0.3333   0.3398   0.3476   0.3550   0.3663   0.4122   0.4254
  0.4313   0.4341   0.4424   0.4518   0.4536   0.4576   0.4612   0.4684
  0.4757   0.4827   0.4877   0.5019   0.5044   0.5117   0.5168   0.5240
  0.5336   0.5376   0.5464   0.5489   0.5653   0.5713   0.5732   0.5808
  0.5815   0.5895   0.5944   0.6028   0.6147   0.6194   0.6331   0.6356
  0.6418   0.6507   0.6586   0.6614   0.6725   0.6758   0.6831   0.6865
  0.6997   0.7064   0.7181   0.7185   0.7411   0.7458   0.7668   0.7903
  0.8120   0.8202   0.8275   0.8323   0.8355   0.8388   0.8441   0.8455
  0.8478   0.8499   0.8557   0.8564   0.8591   0.8610   0.8676   0.8726
  0.8766   0.8865   0.8965   0.9035   0.9091   0.9155   0.9226   0.9256
  0.9366   0.9376   0.9469   0.9561   0.9564   0.9621   0.9666   0.9700
  0.9829   0.9880   0.9930   1.0012   1.0029   1.0119   1.0326   1.0428
  1.0515   1.0613   1.1063   1.1157   1.1277   1.1570   1.1614   1.2033
  1.2176   1.2218   1.2375   1.2439   1.2538   1.2651   1.2713   1.2808
  1.2925   1.3013   1.3301   1.3357   1.3608   1.3678   1.3905   1.4019
  1.4349   1.4820   1.4922   1.5092   1.5478   1.5615   1.5635   1.5692
  1.5858   1.5974   1.6002   1.6262   1.6489   1.6530   1.6806   1.6878
  1.7151   1.7334   1.7632   1.7794   1.7923   1.8138   1.8201   1.8418
  1.8557   1.8749   1.8885   1.9011   1.9104   1.9226   1.9372   1.9391
  1.9495   1.9813   2.0028   2.0111   2.0332   2.0530   2.0784   2.0898
  2.0984   2.1721   2.1742   2.1885   2.2420   2.2519   2.2550   2.2603
  2.2693   2.2935   2.3038   2.3088   2.3277   2.3320   2.3530   2.3647
  2.4179   2.4327   2.4381   2.4563   2.4673   2.4854   2.5047   2.5182
  2.5274   2.5488   2.5543   2.5555   2.5902   2.6160   2.6454   2.6798
  2.6915   2.6978   2.7020   2.7080   2.7208   2.7430   2.7454   2.7525
  2.7573   2.7728   2.7895   2.7994   2.8342   2.8400   2.8424   2.8911
  2.9075   2.9780   2.9813   3.0771   3.0889   3.0906   3.1295   3.1393
  3.1678   3.1962   3.2146   3.2465   3.2841   3.3461   3.3552   3.3971
  3.4370   3.5217   3.5872   3.6515   3.7199   3.7532   3.8036   3.9271
  3.9800   4.0484   4.0955   4.1009   4.3365   4.8113   4.8166   9.7697
  9.7823   9.7866   9.8233   9.8420  23.3915  23.5352  23.8264  23.8759
 23.8916  23.9032  23.9506  24.0048  24.0302  24.0718  24.1178  24.1555
 25.7989  25.8098  25.8215  25.8934  25.9736  26.1024  26.1557  26.1680
 26.2341  26.3503  26.5690  26.5842  26.6329  26.7923  26.9308 215.7626
215.7767 215.7813 215.8282 215.8451
 --------------------------------------------------------------

          Ground-State Mulliken Net Atomic Charges

     Atom                 Charge (a.u.)
  ----------------------------------------
      1 C                    -0.476936
      2 C                    -1.045862
      3 Cl                    0.571641
      4 C                     0.689811
      5 Cl                    0.511711
      6 C                    -0.588351
      7 H                     0.230146
      8 C                     0.519421
      9 Cl                    0.491662
     10 C                    -0.709712
     11 H                     0.211102
     12 C                    -0.324830
     13 C                    -1.653187
     14 Cl                    0.549420
     15 C                     1.058247
     16 Cl                    0.507540
     17 C                    -0.184268
     18 H                     0.214546
     19 C                    -0.655483
     20 H                     0.175959
     21 C                    -0.285050
     22 H                     0.192473
  ----------------------------------------
  Sum of atomic charges =     0.000000

 -----------------------------------------------------------------
                    Cartesian Multipole Moments
 -----------------------------------------------------------------
    Charge (ESU x 10^10)
                -0.0000
    Dipole Moment (Debye)
         X       0.0119      Y       1.8497      Z      -1.9958
       Tot       2.7212
    Quadrupole Moments (Debye-Ang)
        XX    -131.0624     XY       5.1074     YY    -134.2008
        XZ      -6.9919     YZ      -4.4698     ZZ    -130.3206
    Octopole Moments (Debye-Ang^2)
       XXX    -213.7159    XXY      69.6338    XYY     -75.9655
       YYY     160.8198    XXZ     -34.7124    XYZ     -11.2062
       YYZ     -27.6090    XZZ     -63.7021    YZZ      58.0159
       ZZZ     -84.2190
    Hexadecapole Moments (Debye-Ang^3)
      XXXX   -5197.5488   XXXY     530.1578   XXYY   -1149.8540
      XYYY     488.4491   YYYY   -1512.7985   XXXZ     609.7998
      XXYZ    -139.4474   XYYZ     241.9138   YYYZ    -371.9462
      XXZZ   -1228.1906   XYZZ     195.7736   YYZZ    -686.3510
      XZZZ     686.3212   YZZZ    -350.5239   ZZZZ   -2620.8922
 -----------------------------------------------------------------
Archival summary:
1\1\november\OPT\ProcedureUnspecified\BasisUnspecified\l5125\taweetha\MonJan1316:12:562020MonJan1316:12:562020\0\\#,OPT,ProcedureUnspecified,BasisUnspecified,\\0,1\Cl\C,1,1.74627\C,2,1.39987,1,120.556\C,3,1.3925,2,120.248,1,179.706,0\H,4,1.0823,3,119.12,2,-179.917,0\C,4,1.38959,3,119.867,2,0.0169328,0\H,6,1.08338,4,119.754,3,-179.949,0\C,6,1.39093,4,120.076,3,-0.0254304,0\H,8,1.08339,6,120.291,4,179.816,0\C,8,1.39661,6,120.805,4,0.135344,0\C,10,1.49485,8,119.424,6,-178.565,0\C,11,1.3963,10,118.752,8,84.7413,0\H,12,1.08206,11,119.646,10,1.52149,0\C,12,1.38897,11,120.034,10,-178.989,0\C,14,1.38753,12,121.145,11,0.204549,0\H,15,1.08103,14,121.012,12,179.937,0\C,15,1.39206,14,119.031,12,-0.0459328,0\C,17,1.39976,15,120.695,14,-0.0147318,0\Cl,18,1.74417,17,120.58,15,179.895,0\Cl,17,1.74622,15,117.928,14,179.841,0\Cl,3,1.74807,2,121.236,1,0.0192873,0\Cl,14,1.75377,12,119.639,11,-179.769,0\\\@

 Total job time:  13375.55s(wall), 13373.70s(cpu) 
 Mon Jan 13 16:12:56 2020

        *************************************************************
        *                                                           *
        *  Thank you very much for using Q-Chem.  Have a nice day.  *
        *                                                           *
        *************************************************************


 
User input: 2 of 2 
 
                  Welcome to Q-Chem
     A Quantum Leap Into The Future Of Chemistry


 Q-Chem 5.2 (devel), Q-Chem, Inc., Pleasanton, CA (2019)

 Yihan Shao,  Zhengting Gan,  E. Epifanovsky,  A. T. B. Gilbert,  M. Wormit,  
 J. Kussmann,  A. W. Lange,  A. Behn,  Jia Deng,  Xintian Feng,  D. Ghosh,  
 M. Goldey,  P. R. Horn,  L. D. Jacobson,  I. Kaliman,  T. Kus,  A. Landau,  
 Jie Liu,  E. I. Proynov,  R. M. Richard,  R. P. Steele,  E. J. Sundstrom,  
 H. L. Woodcock III,  P. M. Zimmerman,  D. Zuev,  B. Albrecht,  E. Alguire,  
 S. A. Baeppler,  D. Barton,  Z. Benda,  Y. A. Bernard,  E. J. Berquist,  
 K. B. Bravaya,  H. Burton,  D. Casanova,  Chun-Min Chang,  Yunqing Chen,  
 A. Chien,  K. D. Closser,  M. P. Coons,  S. Coriani,  S. Dasgupta,  
 A. L. Dempwolff,  M. Diedenhofen,  Hainam Do,  R. G. Edgar,  Po-Tung Fang,  
 S. Faraji,  S. Fatehi,  Qingguo Feng,  K. D. Fenk,  J. Fosso-Tande,  
 J. Gayvert,  Qinghui Ge,  A. Ghysels,  G. Gidofalvi,  J. Gomes,  
 J. Gonthier,  A. Gunina,  D. Hait,  M. W. D. Hanson-Heine,  
 P. H. P. Harbach,  A. W. Hauser,  M. F. Herbst,  J. E. Herr,  
 E. G. Hohenstein,  Z. C. Holden,  Kerwin Hui,  B. C. Huynh,  T.-C. Jagau,  
 Hyunjun Ji,  B. Kaduk,  K. Khistyaev,  Jaehoon Kim,  P. Klunzinger,  K. Koh,  
 D. Kosenkov,  L. Koulias,  T. Kowalczyk,  C. M. Krauter,  A. Kunitsa,  
 Ka Un Lao,  A. Laurent,  K. V. Lawler,  Joonho Lee,  D. Lefrancois,  
 S. Lehtola,  D. S. Levine,  Yi-Pei Li,  You-Sheng Lin,  Fenglai Liu,  
 E. Livshits,  A. Luenser,  P. Manohar,  E. Mansoor,  S. F. Manzer,  
 Shan-Ping Mao,  Yuezhi Mao,  N. Mardirossian,  A. V. Marenich,  
 T. Markovich,  L. A. Martinez-Martinez,  S. A. Maurer,  N. J. Mayhall,  
 S. C. McKenzie,  J.-M. Mewes,  P. Morgante,  A. F. Morrison,  
 J. W. Mullinax,  K. Nanda,  T. S. Nguyen-Beck,  R. Olivares-Amaya,  
 J. A. Parkhill,  Zheng Pei,  T. M. Perrine,  F. Plasser,  P. Pokhilko,  
 S. Prager,  A. Prociuk,  E. Ramos,  D. R. Rehn,  F. Rob,  M. Scheurer,  
 M. Schneider,  N. Sergueev,  S. M. Sharada,  S. Sharma,  D. W. Small,  
 T. Stauch,  T. Stein,  Yu-Chuan Su,  A. J. W. Thom,  A. Tkatchenko,  
 T. Tsuchimochi,  N. M. Tubman,  L. Vogt,  M. L. Vidal,  O. Vydrov,  
 M. A. Watson,  J. Wenzel,  M. de Wergifosse,  T. A. Wesolowski,  A. White,  
 J. Witte,  A. Yamada,  Jun Yang,  K. Yao,  S. Yeganeh,  S. R. Yost,  
 Zhi-Qiang You,  A. Zech,  Igor Ying Zhang,  Xing Zhang,  Yan Zhao,  
 Ying Zhu,  B. R. Brooks,  G. K. L. Chan,  C. J. Cramer,  M. S. Gordon,  
 W. J. Hehre,  A. Klamt,  M. W. Schmidt,  C. D. Sherrill,  D. G. Truhlar,  
 A. Aspuru-Guzik,  R. Baer,  A. T. Bell,  N. A. Besley,  Jeng-Da Chai,  
 A. E. DePrince, III,  R. A. DiStasio Jr.,  A. Dreuw,  B. D. Dunietz,  
 T. R. Furlani,  Chao-Ping Hsu,  Yousung Jung,  Jing Kong,  D. S. Lambrecht,  
 WanZhen Liang,  C. Ochsenfeld,  V. A. Rassolov,  L. V. Slipchenko,  
 J. E. Subotnik,  T. Van Voorhis,  J. M. Herbert,  A. I. Krylov,  
 P. M. W. Gill,  M. Head-Gordon

 Contributors to earlier versions of Q-Chem not listed above: 
 R. D. Adamson,  B. Austin,  J. Baker,  G. J. O. Beran,  K. Brandhorst,  
 S. T. Brown,  E. F. C. Byrd,  A. K. Chakraborty,  C.-L. Cheng,  
 Siu Hung Chien,  D. M. Chipman,  D. L. Crittenden,  H. Dachsel,  
 R. J. Doerksen,  A. D. Dutoi,  L. Fusti-Molnar,  W. A. Goddard III,  
 A. Golubeva-Zadorozhnaya,  S. R. Gwaltney,  G. Hawkins,  A. Heyden,  
 S. Hirata,  G. Kedziora,  F. J. Keil,  C. Kelley,  Jihan Kim,  R. A. King,  
 R. Z. Khaliullin,  P. P. Korambath,  W. Kurlancheek,  A. M. Lee,  M. S. Lee,  
 S. V. Levchenko,  Ching Yeh Lin,  D. Liotard,  R. C. Lochan,  I. Lotan,  
 P. E. Maslen,  N. Nair,  D. P. O'Neill,  D. Neuhauser,  E. Neuscamman,  
 C. M. Oana,  R. Olson,  B. Peters,  R. Peverati,  P. A. Pieniazek,  
 Y. M. Rhee,  J. Ritchie,  M. A. Rohrdanz,  E. Rosta,  N. J. Russ,  
 H. F. Schaefer III,  N. E. Schultz,  N. Shenvi,  A. C. Simmonett,  A. Sodt,  
 D. Stuck,  K. S. Thanthiriwatte,  V. Vanovschi,  Tao Wang,  A. Warshel,  
 C. F. Williams,  Q. Wu,  X. Xu,  W. Zhang

 Please cite Q-Chem as follows:
 Y. Shao et al., Mol. Phys. 113, 184-215 (2015)
 DOI: 10.1080/00268976.2014.952696

 Q-Chem 5.2.1 for Intel X86 EM64T Linux

 Parts of Q-Chem use Armadillo 8.300.2 (Tropical Shenanigans).
 http://arma.sourceforge.net/

 Q-Chem begins on Mon Jan 13 16:12:56 2020  

Host: 
0

     Scratch files written to /scratch/taweetham/qchem13646//
NAlpha2: 162
NElect   162
Mult     1
The previous job contains 0 fragments, simply inherited here

 Q-Chem warning in module libgen/rem_setup.C, line 2168:

 Setting Thresh to 1e-14


Checking the input file for inconsistencies... 	...done.

--------------------------------------------------------------
User input:
--------------------------------------------------------------

$MOLECULE
READ
$END

$REM
   JOB_TYPE 	FREQUENCY
   BASIS 	6-311++G**
   METHOD	B3LYP
   SCF_GUESS_ALWAYS     TRUE
   S2THRESH     15
   THRESH       15
   MEM_TOTAL    10000
$END

--------------------------------------------------------------
 ----------------------------------------------------------------
             Standard Nuclear Orientation (Angstroms)
    I     Atom           X                Y                Z
 ----------------------------------------------------------------
    1      C       0.4857299965    -0.2510595143     0.4180286006
    2      C       1.2164698072     0.9318813241     0.2327045485
    3      Cl      0.4135007378     2.4743160654     0.3678902351
    4      C       2.5838917869     0.8640323274    -0.0586546439
    5      Cl      3.5356963605     2.3086991413    -0.2959275430
    6      C       3.2276448089    -0.3656428617    -0.1649503768
    7      H       4.2842091690    -0.4041165243    -0.3904007228
    8      C       2.4938890432    -1.5282521947     0.0226145039
    9      Cl      3.2996297424    -3.0801360440    -0.1120625321
   10      C       1.1365475894    -1.4819940679     0.3136613352
   11      H       0.5761680845    -2.3971832019     0.4524413412
   12      C      -0.9705614935    -0.2339399871     0.7549037826
   13      C      -1.9545229327    -0.1954676565    -0.2444369046
   14      Cl     -1.4729708017    -0.1320845307    -1.9217997536
   15      C      -3.3095060728    -0.2117471607     0.1068523980
   16      Cl     -4.5623925077    -0.1700539376    -1.1114664863
   17      C      -3.6862931513    -0.2685081757     1.4462017690
   18      H      -4.7390392109    -0.2815983113     1.6970741474
   19      C      -2.7134649639    -0.3087810878     2.4376348163
   20      H      -3.0086739318    -0.3537518442     3.4790519740
   21      C      -1.3659784169    -0.2929711771     2.0930650824
   22      H      -0.6046201468    -0.3212405319     2.8633071488
 ----------------------------------------------------------------
 Molecular Point Group                 C1    NOp =  1
 Largest Abelian Subgroup              C1    NOp =  1
 Nuclear Repulsion Energy =        1739.16133593 hartrees
 There are       81 alpha and       81 beta electrons
 Requested basis set is 6-311++G(d,p)
 There are 162 shells and 449 basis functions

 Total QAlloc Memory Limit  10000 MB
 Mega-Array Size       188 MB
 MEM_STATIC part       192 MB
 A cutoff of  1.0D-15 yielded  10208 shell pairs
 There are     84909 function pairs (     91259 Cartesian)
 Smallest overlap matrix eigenvalue = 2.11E-07
 Linear dependence detected in AO basis
 Number of orthogonalized atomic orbitals = 445
 Maximum deviation from orthogonality = 6.475E-10
 Guess from superposition of atomic densities
 Warning:  Energy on first SCF cycle will be non-variational
 SAD guess density has 162.000000 electrons

 -----------------------------------------------------------------------
  General SCF calculation program by
  Eric Jon Sundstrom, Paul Horn, Yuezhi Mao, Dmitri Zuev, Alec White,
  David Stuck, Shaama M.S., Shane Yost, Joonho Lee, David Small,
  Daniel Levine, Susi Lehtola, Hugh Burton, Evgeny Epifanovsky,
  Bang C. Huynh
 -----------------------------------------------------------------------
 Exchange:     0.2000 Hartree-Fock + 0.0800 Slater + 0.7200 B88
 Correlation:  0.1900 VWN1RPA + 0.8100 LYP
 Using SG-1 standard quadrature grid
 A restricted SCF calculation will be
 performed using DIIS
 SCF converges when DIIS error is below 1.0e-08
 ---------------------------------------
  Cycle       Energy         DIIS error
 ---------------------------------------
    1   -2765.4970860549      2.92e-02  
    2   -2761.3674632989      2.39e-03  
    3   -2761.2506564794      3.09e-03  
    4   -2761.5029507506      6.74e-04  
    5   -2761.5137580895      2.92e-04  
    6   -2761.5157873723      9.37e-05  
    7   -2761.5159927662      1.78e-05  
    8   -2761.5159975911      1.04e-05  
    9   -2761.5160002195      2.68e-06  
   10   -2761.5160003904      1.12e-06  
   11   -2761.5160004223      2.46e-07  
   12   -2761.5160004236      1.33e-07  
   13   -2761.5160004240      4.89e-08  
   14   -2761.5160004242      1.56e-08  
   15   -2761.5160004242      5.88e-09  Convergence criterion met
 ---------------------------------------
 SCF time:   CPU 665.92s  wall 666.00s 
 SCF   energy in the final basis set =    -2761.5160004242
 Total energy in the final basis set =    -2761.5160004242

 --------------------------------------------------------------

                    Orbital Energies (a.u.)
 --------------------------------------------------------------

 Alpha MOs
 -- Occupied --
********-101.5729-101.5726-101.5702-101.5698 -10.2722 -10.2698 -10.2673
-10.2658 -10.2649 -10.2333 -10.2276 -10.2188 -10.2152 -10.2108 -10.2080
-10.2069  -9.4890  -9.4875  -9.4873  -9.4850  -9.4844  -7.2540  -7.2522
 -7.2522  -7.2497  -7.2493  -7.2439  -7.2431  -7.2423  -7.2422  -7.2419
 -7.2414  -7.2399  -7.2393  -7.2392  -7.2385  -0.9478  -0.9330  -0.9024
 -0.8845  -0.8725  -0.8620  -0.8430  -0.7991  -0.7597  -0.7535  -0.7437
 -0.6732  -0.6290  -0.6271  -0.6141  -0.5478  -0.5332  -0.5318  -0.5155
 -0.4957  -0.4767  -0.4630  -0.4616  -0.4582  -0.4448  -0.4357  -0.4243
 -0.4115  -0.3996  -0.3940  -0.3921  -0.3656  -0.3611  -0.3545  -0.3476
 -0.3421  -0.3353  -0.3326  -0.3248  -0.3205  -0.2824  -0.2788  -0.2673
 -0.2638
 -- Virtual --
 -0.0573  -0.0547  -0.0486  -0.0407  -0.0312  -0.0191  -0.0121  -0.0003
  0.0034   0.0110   0.0137   0.0220   0.0235   0.0290   0.0373   0.0447
  0.0493   0.0519   0.0576   0.0618   0.0642   0.0705   0.0793   0.0802
  0.0870   0.0879   0.0905   0.0942   0.0950   0.0968   0.1012   0.1049
  0.1095   0.1125   0.1140   0.1173   0.1195   0.1228   0.1254   0.1279
  0.1282   0.1313   0.1347   0.1373   0.1431   0.1480   0.1494   0.1538
  0.1569   0.1609   0.1679   0.1711   0.1798   0.1811   0.1876   0.1880
  0.1954   0.1989   0.2003   0.2080   0.2124   0.2153   0.2199   0.2236
  0.2262   0.2320   0.2353   0.2383   0.2459   0.2496   0.2503   0.2539
  0.2583   0.2628   0.2652   0.2681   0.2694   0.2784   0.2846   0.2851
  0.2887   0.2941   0.2976   0.3003   0.3063   0.3117   0.3161   0.3269
  0.3285   0.3334   0.3395   0.3476   0.3550   0.3664   0.4123   0.4255
  0.4313   0.4339   0.4426   0.4517   0.4536   0.4577   0.4613   0.4684
  0.4759   0.4827   0.4878   0.5020   0.5045   0.5118   0.5168   0.5240
  0.5336   0.5376   0.5465   0.5487   0.5654   0.5716   0.5733   0.5808
  0.5815   0.5896   0.5943   0.6026   0.6150   0.6191   0.6331   0.6355
  0.6418   0.6508   0.6584   0.6614   0.6725   0.6757   0.6830   0.6862
  0.7000   0.7063   0.7179   0.7185   0.7410   0.7458   0.7668   0.7903
  0.8121   0.8202   0.8275   0.8322   0.8356   0.8389   0.8441   0.8454
  0.8478   0.8499   0.8557   0.8564   0.8591   0.8610   0.8676   0.8726
  0.8766   0.8865   0.8965   0.9035   0.9091   0.9155   0.9226   0.9256
  0.9365   0.9376   0.9468   0.9561   0.9564   0.9620   0.9665   0.9700
  0.9828   0.9880   0.9929   1.0012   1.0029   1.0119   1.0324   1.0428
  1.0515   1.0612   1.1062   1.1157   1.1278   1.1569   1.1614   1.2032
  1.2175   1.2218   1.2374   1.2439   1.2538   1.2651   1.2712   1.2807
  1.2926   1.3013   1.3300   1.3356   1.3608   1.3678   1.3905   1.4020
  1.4349   1.4820   1.4922   1.5092   1.5477   1.5615   1.5634   1.5693
  1.5857   1.5974   1.6001   1.6262   1.6490   1.6530   1.6806   1.6878
  1.7151   1.7334   1.7633   1.7794   1.7923   1.8137   1.8201   1.8418
  1.8557   1.8750   1.8885   1.9011   1.9104   1.9226   1.9372   1.9391
  1.9495   1.9813   2.0028   2.0110   2.0332   2.0530   2.0784   2.0898
  2.0984   2.1721   2.1742   2.1885   2.2421   2.2519   2.2551   2.2603
  2.2694   2.2936   2.3037   2.3089   2.3278   2.3320   2.3530   2.3649
  2.4180   2.4328   2.4382   2.4562   2.4673   2.4854   2.5047   2.5182
  2.5274   2.5489   2.5543   2.5556   2.5902   2.6159   2.6454   2.6798
  2.6915   2.6978   2.7020   2.7080   2.7209   2.7430   2.7454   2.7524
  2.7574   2.7728   2.7895   2.7993   2.8342   2.8400   2.8424   2.8911
  2.9075   2.9780   2.9813   3.0771   3.0889   3.0906   3.1295   3.1393
  3.1678   3.1962   3.2145   3.2465   3.2841   3.3461   3.3552   3.3971
  3.4370   3.5217   3.5872   3.6515   3.7198   3.7532   3.8036   3.9271
  3.9800   4.0484   4.0955   4.1009   4.3365   4.8113   4.8165   9.7697
  9.7824   9.7866   9.8233   9.8421  23.3915  23.5352  23.8264  23.8759
 23.8916  23.9032  23.9506  24.0049  24.0302  24.0718  24.1178  24.1555
 25.7993  25.8102  25.8219  25.8937  25.9738  26.1026  26.1560  26.1684
 26.2344  26.3503  26.5691  26.5844  26.6330  26.7925  26.9311 215.7626
215.7766 215.7813 215.8282 215.8451
 --------------------------------------------------------------

          Ground-State Mulliken Net Atomic Charges

     Atom                 Charge (a.u.)
  ----------------------------------------
      1 C                    -0.488077
      2 C                    -1.034913
      3 Cl                    0.569044
      4 C                     0.699687
      5 Cl                    0.511658
      6 C                    -0.585262
      7 H                     0.230289
      8 C                     0.518501
      9 Cl                    0.492185
     10 C                    -0.705233
     11 H                     0.211620
     12 C                    -0.317476
     13 C                    -1.671120
     14 Cl                    0.553208
     15 C                     1.049771
     16 Cl                    0.508386
     17 C                    -0.182146
     18 H                     0.214614
     19 C                    -0.652111
     20 H                     0.175938
     21 C                    -0.290946
     22 H                     0.192381
  ----------------------------------------
  Sum of atomic charges =     0.000000

 -----------------------------------------------------------------
                    Cartesian Multipole Moments
 -----------------------------------------------------------------
    Charge (ESU x 10^10)
                 0.0000
    Dipole Moment (Debye)
         X      -0.4540      Y      -0.9301      Z       2.5176
       Tot       2.7220
    Quadrupole Moments (Debye-Ang)
        XX    -129.1851     XY       0.5222     YY    -136.6180
        XZ      -7.7436     YZ      -1.3949     ZZ    -127.3438
    Octopole Moments (Debye-Ang^2)
       XXX       2.1272    XXY       5.0949    XYY      -3.3920
       YYY      12.5534    XXZ      14.7928    XYZ       2.1688
       YYZ      -8.0958    XZZ     -16.0478    YZZ       1.3878
       ZZZ       1.3208
    Hexadecapole Moments (Debye-Ang^3)
      XXXX   -5815.9175   XXXY      13.8769   XXYY   -1367.5410
      XYYY       2.6266   YYYY   -1950.3004   XXXZ     -83.7168
      XXYZ      -5.7639   XYYZ      11.9359   YYYZ       5.8636
      XXZZ   -1124.9922   XYZZ       7.3354   YYZZ    -528.7708
      XZZZ     -11.4564   YZZZ      -4.0206   ZZZZ    -967.2752
 -----------------------------------------------------------------
 Calculating MO derivatives via CPSCF
    1     0    69    0.0193071  
    2     0    69    0.0058159  
    3     0    69    0.0005492  
    4     1    68    0.0000378  
    5    63     6    0.0000025  
    6    69     0    0.0000001  Converged
 Time for AOints: 1047.8 s (CPU) 1047.9 s (wall)
 ------------------------------------------------------------------------------
                     AOints        : Timing summary (seconds)
 ------------------------------------------------------------------------------
     job step          cpu (% of tot)      sys (% of tot)     wall (% of tot)
 ------------------------------------------------------------------------------
  AOints            0.1048E+04 ( 9.2)   0.7000E-05 ( 2.4)   0.1048E+04 ( 9.2)
 ------------------------------------------------------------------------------
   Grand Totals     0.1135E+05          0.2900E-03          0.1135E+05
 ------------------------------------------------------------------------------
 Polarizability Matrix (a.u.)
            1           2           3
    1-253.7229315   5.9791170   9.8630582
    2   5.9791170-189.0464422   2.7185479
    3   9.8630582   2.7185479-167.1466409
 Calculating analytic Hessian of the SCF energy

 Direct stationary perturbation theory relativistic correction:

 rels  =       3.985241802357
 relv  =     -15.303181716093
 rel2e =       4.169229183570
 E_rel =      -7.148710730166

 Hessian of the SCF Energy
            1           2           3           4           5           6
    1   0.6105123  -0.0114770  -0.0942403  -0.1629093  -0.1123762   0.0234116
    2  -0.0114770   0.6244870  -0.0117625  -0.0517565  -0.2280986   0.0148198
    3  -0.0942403  -0.0117625   0.1978165   0.0228659   0.0280484  -0.0671498
    4  -0.1629093  -0.0517565   0.0228659   0.5676501   0.0326275  -0.0969658
    5  -0.1123762  -0.2280986   0.0280484   0.0326275   0.5248284  -0.0171529
    6   0.0234116   0.0148198  -0.0671498  -0.0969658  -0.0171529   0.1377583
    7   0.0051594  -0.0018665  -0.0002378  -0.0645029   0.0483487   0.0085180
    8   0.0193278  -0.0398018  -0.0029916   0.0514285  -0.1348308  -0.0078957
    9  -0.0004832   0.0014750   0.0040146   0.0080691  -0.0067976  -0.0239336
   10  -0.0273262  -0.0765770   0.0087457  -0.2859339   0.0421215   0.0458945
   11  -0.0219869   0.0360710   0.0038862  -0.0202349  -0.0968695   0.0055123
   12   0.0075933   0.0160283   0.0038257   0.0486773  -0.0084844  -0.0705551
   13  -0.0030866   0.0051204   0.0013761  -0.0197914  -0.0321048   0.0057328
   14  -0.0000981   0.0019796   0.0000941  -0.0086789  -0.0148479   0.0023901
   15   0.0015065  -0.0010650   0.0034354   0.0051245   0.0072546   0.0019968
   16  -0.0002415  -0.0032676   0.0001990  -0.0178422   0.0257665   0.0048019
   17  -0.0026688  -0.0658383   0.0022383   0.0772236   0.0267753  -0.0177479
   18  -0.0002537   0.0023894  -0.0012985   0.0035766  -0.0059957   0.0068321
   19   0.0005558  -0.0000556  -0.0004123   0.0009496   0.0017287   0.0009361
   20   0.0000917  -0.0010907  -0.0000165   0.0008969  -0.0036808   0.0000402
   21  -0.0003924  -0.0000306  -0.0012337   0.0009514  -0.0001264   0.0053051
   22  -0.0229883   0.0832603   0.0038034  -0.0577849  -0.0301925   0.0129085
   23   0.0285504   0.0275089  -0.0064532  -0.0298887  -0.0153380   0.0068972
   24   0.0054494  -0.0186579   0.0056043   0.0121591   0.0070026  -0.0079135
   25  -0.0029280  -0.0044822   0.0017104   0.0016224   0.0007895  -0.0004821
   26   0.0005607   0.0024975  -0.0000971   0.0007685   0.0002587  -0.0001961
   27   0.0015630   0.0010170   0.0039205  -0.0004631  -0.0002006  -0.0003874
   28  -0.1561136   0.0456850   0.0192966   0.0609615   0.0228523  -0.0122126
   29   0.1109470  -0.2749698  -0.0177913  -0.0293721  -0.0585027   0.0083834
   30   0.0175850  -0.0036379  -0.0642817  -0.0109420  -0.0038258   0.0119626
   31   0.0097338   0.0139215  -0.0016779  -0.0005455   0.0022579   0.0013535
   32  -0.0138267  -0.0186136   0.0034717   0.0027666  -0.0017792  -0.0003634
   33  -0.0007517  -0.0023568   0.0036739   0.0013348  -0.0002597   0.0058223
   34  -0.2089437   0.0029422   0.0290112  -0.0188428  -0.0091829   0.0070953
   35   0.0011773  -0.0770150   0.0020717  -0.0259191   0.0045281   0.0040418
   36   0.0307392   0.0007551  -0.0846595   0.0051561   0.0025798   0.0021219
   37  -0.0273519   0.0006771  -0.0195627  -0.0004163   0.0029753  -0.0009035
   38   0.0017731   0.0031317  -0.0022891  -0.0002635  -0.0009891   0.0032629
   39  -0.0024075   0.0004012   0.0107158   0.0030523  -0.0013735  -0.0016038
   40  -0.0020628   0.0001004  -0.0029575  -0.0002515  -0.0000344  -0.0015221
   41  -0.0002957  -0.0023769   0.0005969  -0.0007100  -0.0003312  -0.0006879
   42   0.0025924  -0.0002319  -0.0013863  -0.0015716   0.0006587  -0.0001822
   43  -0.0007539   0.0000764  -0.0021922  -0.0001982   0.0000149   0.0004124
   44   0.0006842   0.0060479   0.0013596   0.0006715  -0.0003540  -0.0011846
   45  -0.0028211  -0.0000185  -0.0023883   0.0001569   0.0003598  -0.0004608
   46   0.0001917  -0.0001318  -0.0016063  -0.0004001   0.0006406   0.0000754
   47  -0.0001083   0.0001568  -0.0000521   0.0001029   0.0000468  -0.0000825
   48   0.0006495  -0.0000724  -0.0003670  -0.0001907   0.0002903   0.0001289
   49   0.0003924   0.0002501  -0.0004429  -0.0002099   0.0004257   0.0002222
   50  -0.0001852  -0.0012832  -0.0005590  -0.0001016   0.0001548   0.0006804
   51  -0.0006824   0.0000072  -0.0011965   0.0000449  -0.0000433   0.0004807
   52  -0.0000333  -0.0000188   0.0000764   0.0000028   0.0000460  -0.0000086
   53  -0.0000095  -0.0003928  -0.0000506  -0.0000461   0.0000310   0.0000457
   54   0.0000111  -0.0000204   0.0001012  -0.0000143   0.0000208  -0.0000073
   55   0.0024224  -0.0001763   0.0011944  -0.0003445   0.0002737  -0.0003047
   56   0.0004719   0.0065194   0.0009801   0.0007643  -0.0002245  -0.0009736
   57   0.0003030   0.0010258  -0.0047876   0.0006490  -0.0006776  -0.0000360
   58   0.0001906  -0.0001794   0.0011839  -0.0002648   0.0002660   0.0000211
   59  -0.0000648   0.0000663   0.0000294   0.0000639   0.0001601   0.0000250
   60  -0.0001458   0.0000446  -0.0001820   0.0000843  -0.0001228  -0.0000356
   61  -0.0151362  -0.0020953   0.0330214  -0.0012977   0.0030089   0.0009929
   62  -0.0003977   0.0047504  -0.0004831   0.0003588  -0.0013660  -0.0001564
   63   0.0125346  -0.0000073  -0.0051914  -0.0020873  -0.0015015  -0.0001442
   64   0.0007033   0.0000497   0.0008389   0.0003413  -0.0002578   0.0000285
   65  -0.0000826  -0.0037413  -0.0002282  -0.0006946   0.0004325   0.0003372
   66  -0.0017355  -0.0001131   0.0010179   0.0003534   0.0003503  -0.0000169
            7           8           9          10          11          12
    1   0.0051594   0.0193278  -0.0004832  -0.0273262  -0.0219869   0.0075933
    2  -0.0018665  -0.0398018   0.0014750  -0.0765770   0.0360710   0.0160283
    3  -0.0002378  -0.0029916   0.0040146   0.0087457   0.0038862   0.0038257
    4  -0.0645029   0.0514285   0.0080691  -0.2859339  -0.0202349   0.0486773
    5   0.0483487  -0.1348308  -0.0067976   0.0421215  -0.0968695  -0.0084844
    6   0.0085180  -0.0078957  -0.0239336   0.0458945   0.0055123  -0.0705551
    7   0.0866997  -0.0752735  -0.0145891  -0.0163197   0.0333498   0.0032738
    8  -0.0752735   0.1944464   0.0110999   0.0097160  -0.0200103  -0.0015173
    9  -0.0145891   0.0110999   0.0144500   0.0040699  -0.0067000   0.0022881
   10  -0.0163197   0.0097160   0.0040699   0.5632790  -0.0609133  -0.0934516
   11   0.0333498  -0.0200103  -0.0067000  -0.0609133   0.5465393   0.0026509
   12   0.0032738  -0.0015173   0.0022881  -0.0934516   0.0026509   0.1364870
   13  -0.0060264  -0.0027185   0.0011183  -0.0713571  -0.0503380   0.0116187
   14   0.0033905   0.0035164  -0.0008577  -0.0540967  -0.1192574   0.0138918
   15   0.0010140   0.0005057  -0.0011940   0.0117391   0.0131325  -0.0245117
   16  -0.0037785   0.0007780   0.0016116  -0.1652645   0.1264197   0.0190870
   17  -0.0037272   0.0024026   0.0009756   0.0613024  -0.2639793  -0.0080101
   18   0.0017255  -0.0001373   0.0033764   0.0209130  -0.0220913  -0.0634152
   19  -0.0001171   0.0000735   0.0000639  -0.0094928  -0.0016863   0.0027471
   20   0.0014133  -0.0007142  -0.0002820   0.0273694   0.0009152  -0.0058691
   21   0.0000357  -0.0000037   0.0001787   0.0018912   0.0004168   0.0024694
   22   0.0007423   0.0001619  -0.0003889   0.0639773  -0.0342961  -0.0112843
   23  -0.0000375   0.0005861  -0.0000654   0.0249315  -0.0633712  -0.0035225
   24  -0.0002536  -0.0000325  -0.0003241  -0.0126132   0.0090197   0.0101053
   25  -0.0003768   0.0009584  -0.0000217  -0.0013997  -0.0008423   0.0012333
   26   0.0009728  -0.0016265  -0.0001880  -0.0045129   0.0016116   0.0010047
   27  -0.0000316  -0.0001906  -0.0004013   0.0013282   0.0002576   0.0039268
   28  -0.0008350  -0.0058414   0.0012710  -0.0499838   0.0310594   0.0093018
   29  -0.0013653  -0.0004012   0.0002852   0.0305195  -0.0180750  -0.0062346
   30   0.0010278   0.0014471   0.0036075   0.0098480  -0.0064907  -0.0049357
   31   0.0001456   0.0011795  -0.0000229  -0.0006471   0.0009999  -0.0000604
   32  -0.0001155  -0.0011920   0.0000544   0.0007624  -0.0000083  -0.0002152
   33   0.0000012  -0.0001893   0.0002094  -0.0000928  -0.0002259  -0.0007958
   34  -0.0020306   0.0024572  -0.0004884   0.0001182  -0.0020001   0.0015889
   35  -0.0028643  -0.0013992   0.0010962  -0.0012640  -0.0034439   0.0014723
   36  -0.0000622  -0.0008151  -0.0022452   0.0012725   0.0002490   0.0052755
   37   0.0001708  -0.0011841  -0.0005905  -0.0001626   0.0001560   0.0007771
   38  -0.0013669  -0.0007786  -0.0003907   0.0002541  -0.0003124  -0.0009522
   39  -0.0002505   0.0009302  -0.0001195  -0.0001169   0.0003520  -0.0004474
   40  -0.0001726   0.0001603  -0.0000603   0.0005340   0.0001182  -0.0001327
   41  -0.0001905   0.0002840  -0.0002789   0.0002899  -0.0001375   0.0000619
   42   0.0002400  -0.0001439   0.0001752   0.0002280  -0.0002366  -0.0000569
   43   0.0004868   0.0002279   0.0001159  -0.0002343  -0.0002649   0.0002372
   44   0.0000595   0.0000055   0.0001599   0.0002161   0.0002285   0.0004764
   45   0.0000617  -0.0002406  -0.0001828  -0.0002013  -0.0001595   0.0002554
   46   0.0000365  -0.0002484  -0.0000445   0.0003371   0.0002179   0.0000015
   47  -0.0000001  -0.0000403   0.0000140  -0.0000664   0.0000170   0.0000044
   48  -0.0000118  -0.0001270   0.0000102   0.0001587   0.0001388  -0.0000825
   49  -0.0001315  -0.0002489   0.0000269   0.0002009   0.0000002  -0.0000869
   50   0.0001289   0.0000858  -0.0001789  -0.0000797  -0.0000557  -0.0003251
   51   0.0000650   0.0000959   0.0001642   0.0001097   0.0000266  -0.0000165
   52   0.0000053  -0.0000150   0.0000036   0.0000214   0.0000217  -0.0000034
   53  -0.0000080  -0.0000318   0.0000000  -0.0000122  -0.0000096  -0.0000321
   54   0.0000053  -0.0000101   0.0000105   0.0000038   0.0000084   0.0000208
   55   0.0002330   0.0000546  -0.0003569  -0.0001903  -0.0000152   0.0000246
   56   0.0001315  -0.0000130   0.0001543   0.0001294   0.0002025   0.0003775
   57  -0.0002935   0.0002462  -0.0000913  -0.0000245   0.0000696   0.0002326
   58   0.0000666  -0.0001123   0.0000166   0.0000527   0.0000228  -0.0000748
   59   0.0000014  -0.0001147   0.0000018  -0.0000267   0.0000326   0.0000471
   60  -0.0000082   0.0000428  -0.0000063  -0.0000320  -0.0000084   0.0000172
   61   0.0005945  -0.0009976   0.0006326  -0.0000503   0.0002024  -0.0010319
   62  -0.0011153  -0.0002055   0.0005294   0.0000578   0.0000227  -0.0008078
   63  -0.0002665  -0.0000351   0.0000394   0.0002488  -0.0000422  -0.0000023
   64  -0.0000495   0.0001160   0.0000473  -0.0001604   0.0000032  -0.0000374
   65   0.0001354  -0.0001670  -0.0001074  -0.0001188  -0.0001101  -0.0000400
   66   0.0000378  -0.0000380  -0.0000263   0.0000783   0.0002284  -0.0000830
           13          14          15          16          17          18
    1  -0.0030866  -0.0000981   0.0015065  -0.0002415  -0.0026688  -0.0002537
    2   0.0051204   0.0019796  -0.0010650  -0.0032676  -0.0658383   0.0023894
    3   0.0013761   0.0000941   0.0034354   0.0001990   0.0022383  -0.0012985
    4  -0.0197914  -0.0086789   0.0051245  -0.0178422   0.0772236   0.0035766
    5  -0.0321048  -0.0148479   0.0072546   0.0257665   0.0267753  -0.0059957
    6   0.0057328   0.0023901   0.0019968   0.0048019  -0.0177479   0.0068321
    7  -0.0060264   0.0033905   0.0010140  -0.0037785  -0.0037272   0.0017255
    8  -0.0027185   0.0035164   0.0005057   0.0007780   0.0024026  -0.0001373
    9   0.0011183  -0.0008577  -0.0011940   0.0016116   0.0009756   0.0033764
   10  -0.0713571  -0.0540967   0.0117391  -0.1652645   0.0613024   0.0209130
   11  -0.0503380  -0.1192574   0.0131325   0.1264197  -0.2639793  -0.0220913
   12   0.0116187   0.0138918  -0.0245117   0.0190870  -0.0080101  -0.0634152
   13   0.0949781   0.0823055  -0.0199597   0.0038811  -0.0019174   0.0002475
   14   0.0823055   0.1724639  -0.0214926  -0.0246334  -0.0423792   0.0064087
   15  -0.0199597  -0.0214926   0.0148702   0.0007746   0.0015925   0.0045183
   16   0.0038811  -0.0246334   0.0007746   0.7283054   0.0026133  -0.1295717
   17  -0.0019174  -0.0423792   0.0015925   0.0026133   0.6554248  -0.0141581
   18   0.0002475   0.0064087   0.0045183  -0.1295717  -0.0141581   0.1520194
   19   0.0011827  -0.0011655  -0.0007296  -0.3327275   0.0101836   0.0637672
   20   0.0008145   0.0005180  -0.0002829   0.0096527  -0.0541845  -0.0015003
   21  -0.0007833   0.0001478  -0.0025543   0.0638471  -0.0017569  -0.0478168
   22   0.0002957   0.0053930   0.0007316  -0.1846793  -0.0712713   0.0278465
   23   0.0020333   0.0017028  -0.0003850  -0.1343431  -0.2530753   0.0338542
   24   0.0008183  -0.0011342   0.0043895   0.0297273   0.0202518  -0.0694545
   25   0.0001752  -0.0000533  -0.0000190   0.0058277  -0.0039525  -0.0001479
   26  -0.0001956  -0.0019096   0.0000871   0.0209795  -0.0410270  -0.0033791
   27  -0.0000187   0.0000733   0.0000646  -0.0007813   0.0020608   0.0047171
   28  -0.0000106  -0.0023023  -0.0000962  -0.0279470  -0.0688518   0.0099102
   29  -0.0014833  -0.0013964   0.0003397  -0.0251389   0.0350439   0.0047905
   30  -0.0000853   0.0006172  -0.0008265   0.0083925   0.0146910   0.0068517
   31   0.0001021  -0.0000955  -0.0000910  -0.0049224   0.0015838   0.0021525
   32  -0.0000508   0.0000518   0.0000056   0.0010179   0.0011534  -0.0001149
   33  -0.0000954  -0.0000039  -0.0003066   0.0022099  -0.0003164   0.0048202
   34   0.0003193   0.0007375  -0.0001324   0.0005172  -0.0005906  -0.0005628
   35  -0.0014331  -0.0005037   0.0002478  -0.0000712  -0.0011295  -0.0005789
   36  -0.0001964  -0.0002684   0.0001569  -0.0001586   0.0002020  -0.0013172
   37  -0.0001426  -0.0001482   0.0001411  -0.0002022  -0.0000291  -0.0001409
   38  -0.0000737   0.0000257  -0.0000593   0.0001874   0.0004786   0.0006288
   39   0.0006566   0.0004738  -0.0001201   0.0005959  -0.0000184   0.0001207
   40   0.0000005  -0.0000372  -0.0000092  -0.0001501   0.0000646   0.0002412
   41  -0.0000344   0.0000066   0.0000300  -0.0000349   0.0001984  -0.0001134
   42  -0.0002478  -0.0001799   0.0000128  -0.0002723   0.0000844   0.0000877
   43   0.0002456   0.0002163  -0.0001169   0.0001793   0.0000274  -0.0000935
   44   0.0000925   0.0000032  -0.0000316  -0.0001201   0.0000239  -0.0003392
   45   0.0001697   0.0001619  -0.0000110   0.0000013  -0.0000429  -0.0000775
   46  -0.0002429  -0.0002428   0.0000591  -0.0002422   0.0000345   0.0000081
   47   0.0000060   0.0000097   0.0000020   0.0000075  -0.0000578  -0.0000004
   48  -0.0001604  -0.0001566   0.0000453  -0.0001289   0.0000148   0.0000646
   49  -0.0001619  -0.0001477   0.0000342  -0.0001001   0.0000389   0.0000246
   50  -0.0000373   0.0000207   0.0000088   0.0000358   0.0000001   0.0001433
   51  -0.0000412  -0.0000316  -0.0000460  -0.0000052   0.0000562  -0.0000000
   52  -0.0000117  -0.0000144   0.0000018  -0.0000139  -0.0000002  -0.0000014
   53  -0.0000090  -0.0000163   0.0000052   0.0000110  -0.0000049   0.0000115
   54  -0.0000048  -0.0000072  -0.0000028  -0.0000164  -0.0000014  -0.0000233
   55   0.0000409   0.0000202   0.0000394   0.0000780  -0.0000746  -0.0000008
   56   0.0001462   0.0000296  -0.0000210  -0.0000499   0.0000761  -0.0000781
   57   0.0000241   0.0000181   0.0000160   0.0001204  -0.0000720  -0.0001214
   58  -0.0000566  -0.0000577   0.0000115  -0.0000834   0.0000179   0.0000298
   59  -0.0000107  -0.0000106  -0.0000116  -0.0000124  -0.0000710  -0.0000099
   60   0.0000312   0.0000284  -0.0000044   0.0000235  -0.0000129  -0.0000043
   61  -0.0003737  -0.0003321  -0.0000102  -0.0006157   0.0000381   0.0003214
   62  -0.0000359   0.0000711   0.0001198   0.0001765   0.0002628   0.0002749
   63  -0.0001527  -0.0000847   0.0000588  -0.0003499   0.0000608   0.0001221
   64   0.0000397   0.0000407  -0.0000132   0.0000224  -0.0000411   0.0000055
   65  -0.0000761  -0.0000776   0.0000178   0.0000115  -0.0000931  -0.0000060
   66  -0.0000482  -0.0000876   0.0000128  -0.0001050  -0.0000800  -0.0000088
           19          20          21          22          23          24
    1   0.0005558   0.0000917  -0.0003924  -0.0229883   0.0285504   0.0054494
    2  -0.0000556  -0.0010907  -0.0000306   0.0832603   0.0275089  -0.0186579
    3  -0.0004123  -0.0000165  -0.0012337   0.0038034  -0.0064532   0.0056043
    4   0.0009496   0.0008969   0.0009514  -0.0577849  -0.0298887   0.0121591
    5   0.0017287  -0.0036808  -0.0001264  -0.0301925  -0.0153380   0.0070026
    6   0.0009361   0.0000402   0.0053051   0.0129085   0.0068972  -0.0079135
    7  -0.0001171   0.0014133   0.0000357   0.0007423  -0.0000375  -0.0002536
    8   0.0000735  -0.0007142  -0.0000037   0.0001619   0.0005861  -0.0000325
    9   0.0000639  -0.0002820   0.0001787  -0.0003889  -0.0000654  -0.0003241
   10  -0.0094928   0.0273694   0.0018912   0.0639773   0.0249315  -0.0126132
   11  -0.0016863   0.0009152   0.0004168  -0.0342961  -0.0633712   0.0090197
   12   0.0027471  -0.0058691   0.0024694  -0.0112843  -0.0035225   0.0101053
   13   0.0011827   0.0008145  -0.0007833   0.0002957   0.0020333   0.0008183
   14  -0.0011655   0.0005180   0.0001478   0.0053930   0.0017028  -0.0011342
   15  -0.0007296  -0.0002829  -0.0025543   0.0007316  -0.0003850   0.0043895
   16  -0.3327275   0.0096527   0.0638471  -0.1846793  -0.1343431   0.0297273
   17   0.0101836  -0.0541845  -0.0017569  -0.0712713  -0.2530753   0.0202518
   18   0.0637672  -0.0015003  -0.0478168   0.0278465   0.0338542  -0.0694545
   19   0.3494111  -0.0105452  -0.0697081  -0.0108491   0.0032362   0.0029335
   20  -0.0105452   0.0571767   0.0014373  -0.0257454   0.0043433   0.0055085
   21  -0.0697081   0.0014373   0.0385575   0.0037443  -0.0006694   0.0022770
   22  -0.0108491  -0.0257454   0.0037443   0.5998677   0.0591998  -0.1043547
   23   0.0032362   0.0043433  -0.0006694   0.0591998   0.5402824  -0.0235414
   24   0.0029335   0.0055085   0.0022770  -0.1043547  -0.0235414   0.1462102
   25   0.0008466  -0.0005256  -0.0007714  -0.0636043   0.0469608   0.0079679
   26   0.0006783   0.0008668  -0.0002156   0.0468290  -0.1309828  -0.0070051
   27  -0.0007983  -0.0000126  -0.0024895   0.0080043  -0.0071579  -0.0245877
   28   0.0006281  -0.0021509   0.0010250  -0.3153995   0.0240769   0.0532670
   29  -0.0026115  -0.0045532   0.0008599  -0.0383596  -0.1120396   0.0093489
   30   0.0010799   0.0007067   0.0051729   0.0547234  -0.0043345  -0.0744548
   31  -0.0003831  -0.0012542   0.0001886  -0.0112893  -0.0263895   0.0035521
   32   0.0001463   0.0003116  -0.0000440   0.0036119   0.0034124  -0.0008108
   33   0.0001433   0.0002730   0.0002310   0.0028764   0.0056387   0.0018059
   34  -0.0000735   0.0000013   0.0000243   0.0013279   0.0024892   0.0014295
   35   0.0000252   0.0000808  -0.0000302   0.0024266  -0.0031755   0.0004657
   36  -0.0000155  -0.0000011  -0.0000536   0.0008948   0.0000354   0.0063240
   37   0.0000265  -0.0000001  -0.0000063   0.0000603   0.0000475   0.0008777
   38  -0.0000026  -0.0000105   0.0000388  -0.0005578  -0.0000362  -0.0009308
   39   0.0000231   0.0000216   0.0000148   0.0000357   0.0000081  -0.0004155
   40   0.0000007   0.0000015  -0.0000138   0.0003896  -0.0002095   0.0000017
   41   0.0000022   0.0000098  -0.0000012  -0.0002834  -0.0001976   0.0002558
   42  -0.0000178  -0.0000105  -0.0000372   0.0000294   0.0000322  -0.0000914
   43   0.0000046   0.0000047  -0.0000023  -0.0004080   0.0003372   0.0001870
   44   0.0000019   0.0000214  -0.0000223   0.0000709   0.0001771   0.0004613
   45   0.0000070   0.0000107   0.0000023  -0.0001136   0.0003565   0.0002602
   46   0.0000037  -0.0000078  -0.0000044   0.0002997  -0.0004022   0.0001059
   47  -0.0000008  -0.0000048   0.0000006   0.0000474   0.0000215  -0.0000022
   48  -0.0000023  -0.0000075  -0.0000144   0.0001662  -0.0002592  -0.0000565
   49  -0.0000012  -0.0000111   0.0000067   0.0001538  -0.0001459  -0.0000260
   50  -0.0000046  -0.0000145   0.0000092   0.0000020  -0.0000734  -0.0000939
   51  -0.0000006  -0.0000021   0.0000028  -0.0000310  -0.0001521   0.0000692
   52   0.0000007  -0.0000002  -0.0000006   0.0000264  -0.0000348   0.0000005
   53  -0.0000004  -0.0000015  -0.0000038   0.0000007   0.0000187   0.0000319
   54  -0.0000005  -0.0000008  -0.0000012   0.0000163  -0.0000056   0.0000267
   55   0.0000059   0.0000053   0.0000030  -0.0000951   0.0001316  -0.0000533
   56   0.0000109   0.0000116   0.0000223  -0.0001852   0.0001026  -0.0003312
   57  -0.0000127  -0.0000010   0.0000123   0.0001068   0.0000946   0.0001984
   58   0.0000030  -0.0000020   0.0000019   0.0000283  -0.0000853  -0.0000857
   59   0.0000004  -0.0000008  -0.0000023   0.0000627   0.0000425  -0.0000151
   60  -0.0000012   0.0000015  -0.0000028  -0.0000121   0.0000461   0.0000129
   61   0.0000280  -0.0000088  -0.0000401  -0.0000069  -0.0005298  -0.0010378
   62  -0.0000093   0.0000113  -0.0000146  -0.0003488   0.0001289   0.0000509
   63  -0.0000053  -0.0000078  -0.0000152  -0.0000063  -0.0002014   0.0000462
   64  -0.0000025   0.0000003   0.0000037  -0.0000564   0.0000715  -0.0000535
   65  -0.0000054  -0.0000112  -0.0000115   0.0001804  -0.0000514   0.0001550
   66   0.0000028  -0.0000054  -0.0000051   0.0003066  -0.0002123  -0.0000301
           25          26          27          28          29          30
    1  -0.0029280   0.0005607   0.0015630  -0.1561136   0.1109470   0.0175850
    2  -0.0044822   0.0024975   0.0010170   0.0456850  -0.2749698  -0.0036379
    3   0.0017104  -0.0000971   0.0039205   0.0192966  -0.0177913  -0.0642817
    4   0.0016224   0.0007685  -0.0004631   0.0609615  -0.0293721  -0.0109420
    5   0.0007895   0.0002587  -0.0002006   0.0228523  -0.0585027  -0.0038258
    6  -0.0004821  -0.0001961  -0.0003874  -0.0122126   0.0083834   0.0119626
    7  -0.0003768   0.0009728  -0.0000316  -0.0008350  -0.0013653   0.0010278
    8   0.0009584  -0.0016265  -0.0001906  -0.0058414  -0.0004012   0.0014471
    9  -0.0000217  -0.0001880  -0.0004013   0.0012710   0.0002852   0.0036075
   10  -0.0013997  -0.0045129   0.0013282  -0.0499838   0.0305195   0.0098480
   11  -0.0008423   0.0016116   0.0002576   0.0310594  -0.0180750  -0.0064907
   12   0.0012333   0.0010047   0.0039268   0.0093018  -0.0062346  -0.0049357
   13   0.0001752  -0.0001956  -0.0000187  -0.0000106  -0.0014833  -0.0000853
   14  -0.0000533  -0.0019096   0.0000733  -0.0023023  -0.0013964   0.0006172
   15  -0.0000190   0.0000871   0.0000646  -0.0000962   0.0003397  -0.0008265
   16   0.0058277   0.0209795  -0.0007813  -0.0279470  -0.0251389   0.0083925
   17  -0.0039525  -0.0410270   0.0020608  -0.0688518   0.0350439   0.0146910
   18  -0.0001479  -0.0033791   0.0047171   0.0099102   0.0047905   0.0068517
   19   0.0008466   0.0006783  -0.0007983   0.0006281  -0.0026115   0.0010799
   20  -0.0005256   0.0008668  -0.0000126  -0.0021509  -0.0045532   0.0007067
   21  -0.0007714  -0.0002156  -0.0024895   0.0010250   0.0008599   0.0051729
   22  -0.0636043   0.0468290   0.0080043  -0.3153995  -0.0383596   0.0547234
   23   0.0469608  -0.1309828  -0.0071579   0.0240769  -0.1120396  -0.0043345
   24   0.0079679  -0.0070051  -0.0245877   0.0532670   0.0093489  -0.0744548
   25   0.0757003  -0.0775219  -0.0122555  -0.0164709   0.0370952   0.0036062
   26  -0.0775219   0.1871544   0.0119867   0.0117608  -0.0173698  -0.0021390
   27  -0.0122555   0.0119867   0.0138940   0.0042113  -0.0074315   0.0037090
   28  -0.0164709   0.0117608   0.0042113   0.6628579   0.0419363  -0.1145013
   29   0.0370952  -0.0173698  -0.0074315   0.0419363   0.7110215  -0.0228104
   30   0.0036062  -0.0021390   0.0037090  -0.1145013  -0.0228104   0.1509421
   31   0.0009620  -0.0004300  -0.0007644  -0.1330811  -0.1262640   0.0234808
   32   0.0005044   0.0011340  -0.0001846  -0.1274189  -0.2605269   0.0318221
   33  -0.0007620  -0.0000117  -0.0023864   0.0233619   0.0314353  -0.0402825
   34   0.0002351  -0.0006295  -0.0000987  -0.0228959   0.0084432   0.0060242
   35   0.0011198  -0.0006131  -0.0002890   0.0283005   0.0026980  -0.0068128
   36  -0.0002493   0.0003050   0.0000629   0.0046284  -0.0022423   0.0041029
   37  -0.0001818   0.0001762   0.0001100  -0.0001804  -0.0022032   0.0001620
   38   0.0000009   0.0000221   0.0000804   0.0008720  -0.0003941  -0.0000056
   39   0.0005254  -0.0005357  -0.0000919   0.0030993  -0.0005477  -0.0020373
   40   0.0000075   0.0000314  -0.0000340   0.0000294  -0.0002056  -0.0013021
   41   0.0000497  -0.0000247  -0.0000074   0.0007908   0.0001182   0.0000890
   42  -0.0001939   0.0001795   0.0000222  -0.0010553  -0.0001031   0.0001834
   43   0.0002030  -0.0002918  -0.0000674   0.0001700   0.0001357   0.0001737
   44  -0.0000830   0.0000107   0.0000213  -0.0012551  -0.0001069  -0.0006099
   45   0.0001413  -0.0002133  -0.0000128   0.0002993  -0.0000877  -0.0000804
   46  -0.0002010   0.0002896   0.0000375  -0.0004203  -0.0001518   0.0000366
   47  -0.0000037   0.0000111  -0.0000065  -0.0000761   0.0000064   0.0001269
   48  -0.0001370   0.0001895   0.0000358  -0.0002538  -0.0000460   0.0001452
   49  -0.0001450   0.0001835   0.0000090  -0.0005245  -0.0003500   0.0002514
   50   0.0000182   0.0000150  -0.0000034   0.0002290   0.0000318   0.0002672
   51  -0.0000146   0.0000325  -0.0000390   0.0000303   0.0000972   0.0002045
   52  -0.0000087   0.0000166   0.0000015   0.0000095  -0.0000063  -0.0000051
   53   0.0000095  -0.0000203  -0.0000020   0.0000362  -0.0000083  -0.0000157
   54  -0.0000060   0.0000038  -0.0000027  -0.0000082  -0.0000073   0.0000062
   55   0.0000248  -0.0000300   0.0000289  -0.0000553  -0.0001165  -0.0002843
   56  -0.0000765   0.0000539   0.0000149  -0.0009984  -0.0001068   0.0001120
   57  -0.0000095   0.0000000   0.0000065   0.0000736  -0.0000384   0.0002901
   58  -0.0000460   0.0000654   0.0000093  -0.0001606  -0.0000285   0.0000045
   59   0.0000036  -0.0000177   0.0000046  -0.0000836   0.0000207  -0.0000175
   60   0.0000282  -0.0000375  -0.0000014   0.0000686   0.0000456  -0.0000305
   61  -0.0002716   0.0003490   0.0000089  -0.0007784  -0.0014667   0.0006798
   62  -0.0000266   0.0000459  -0.0000161   0.0009474  -0.0006992   0.0009724
   63  -0.0001006   0.0001393   0.0000344  -0.0020050   0.0019715  -0.0003967
   64   0.0000292  -0.0000505   0.0000014   0.0001907   0.0000410   0.0000468
   65   0.0000575  -0.0000898  -0.0000147   0.0004351   0.0002207  -0.0001481
   66  -0.0000429   0.0000900   0.0000061   0.0002738  -0.0002202   0.0001507
           31          32          33          34          35          36
    1   0.0097338  -0.0138267  -0.0007517  -0.2089437   0.0011773   0.0307392
    2   0.0139215  -0.0186136  -0.0023568   0.0029422  -0.0770150   0.0007551
    3  -0.0016779   0.0034717   0.0036739   0.0290112   0.0020717  -0.0846595
    4  -0.0005455   0.0027666   0.0013348  -0.0188428  -0.0259191   0.0051561
    5   0.0022579  -0.0017792  -0.0002597  -0.0091829   0.0045281   0.0025798
    6   0.0013535  -0.0003634   0.0058223   0.0070953   0.0040418   0.0021219
    7   0.0001456  -0.0001155   0.0000012  -0.0020306  -0.0028643  -0.0000622
    8   0.0011795  -0.0011920  -0.0001893   0.0024572  -0.0013992  -0.0008151
    9  -0.0000229   0.0000544   0.0002094  -0.0004884   0.0010962  -0.0022452
   10  -0.0006471   0.0007624  -0.0000928   0.0001182  -0.0012640   0.0012725
   11   0.0009999  -0.0000083  -0.0002259  -0.0020001  -0.0034439   0.0002490
   12  -0.0000604  -0.0002152  -0.0007958   0.0015889   0.0014723   0.0052755
   13   0.0001021  -0.0000508  -0.0000954   0.0003193  -0.0014331  -0.0001964
   14  -0.0000955   0.0000518  -0.0000039   0.0007375  -0.0005037  -0.0002684
   15  -0.0000910   0.0000056  -0.0003066  -0.0001324   0.0002478   0.0001569
   16  -0.0049224   0.0010179   0.0022099   0.0005172  -0.0000712  -0.0001586
   17   0.0015838   0.0011534  -0.0003164  -0.0005906  -0.0011295   0.0002020
   18   0.0021525  -0.0001149   0.0048202  -0.0005628  -0.0005789  -0.0013172
   19  -0.0003831   0.0001463   0.0001433  -0.0000735   0.0000252  -0.0000155
   20  -0.0012542   0.0003116   0.0002730   0.0000013   0.0000808  -0.0000011
   21   0.0001886  -0.0000440   0.0002310   0.0000243  -0.0000302  -0.0000536
   22  -0.0112893   0.0036119   0.0028764   0.0013279   0.0024266   0.0008948
   23  -0.0263895   0.0034124   0.0056387   0.0024892  -0.0031755   0.0000354
   24   0.0035521  -0.0008108   0.0018059   0.0014295   0.0004657   0.0063240
   25   0.0009620   0.0005044  -0.0007620   0.0002351   0.0011198  -0.0002493
   26  -0.0004300   0.0011340  -0.0000117  -0.0006295  -0.0006131   0.0003050
   27  -0.0007644  -0.0001846  -0.0023864  -0.0000987  -0.0002890   0.0000629
   28  -0.1330811  -0.1274189   0.0233619  -0.0228959   0.0283005   0.0046284
   29  -0.1262640  -0.2605269   0.0314353   0.0084432   0.0026980  -0.0022423
   30   0.0234808   0.0318221  -0.0402825   0.0060242  -0.0068128   0.0041029
   31   0.1392669   0.1334977  -0.0271454   0.0006075   0.0008558  -0.0009103
   32   0.1334977   0.2751469  -0.0336659  -0.0016995   0.0008082   0.0002537
   33  -0.0271454  -0.0336659   0.0309473  -0.0010899  -0.0003236  -0.0037295
   34   0.0006075  -0.0016995  -0.0010899   0.6308429  -0.0033006  -0.0111881
   35   0.0008558   0.0008082  -0.0003236  -0.0033006   0.1781429  -0.0199933
   36  -0.0009103   0.0002537  -0.0037295  -0.0111881  -0.0199933   0.6285610
   37  -0.0000547   0.0004802  -0.0007129  -0.2069351   0.0020496  -0.0588186
   38   0.0001810   0.0000722   0.0001924   0.0034494  -0.0621813   0.0043151
   39  -0.0002171   0.0001846   0.0006900  -0.1214729   0.0044247  -0.1896549
   40   0.0000066   0.0000065   0.0001781   0.0069263   0.0004132  -0.0118123
   41   0.0000055  -0.0000030  -0.0000563  -0.0001149   0.0040439   0.0017554
   42   0.0000996  -0.0000176  -0.0002310   0.0100544   0.0018315  -0.0420560
   43  -0.0001968   0.0000955  -0.0000761  -0.0456985   0.0022707  -0.0596855
   44  -0.0000553  -0.0000833  -0.0000429   0.0001795   0.0058313  -0.0015793
   45  -0.0000457   0.0002259  -0.0001046  -0.0043466  -0.0020703   0.0535766
   46   0.0000396  -0.0000694  -0.0001027  -0.0019857  -0.0001690   0.0058104
   47  -0.0000092   0.0000020   0.0000015   0.0000019   0.0040215   0.0001342
   48   0.0000376  -0.0000782  -0.0000697   0.0008144   0.0001821   0.0006645
   49   0.0000124  -0.0001221   0.0000009  -0.0035135   0.0009561  -0.0160031
   50   0.0000013  -0.0000189  -0.0000100   0.0005197  -0.0033844   0.0025348
   51  -0.0000270  -0.0000957  -0.0000593  -0.0153753   0.0025117  -0.0629211
   52  -0.0000018  -0.0000050  -0.0000056   0.0005523   0.0000202  -0.0004192
   53   0.0000059  -0.0000001  -0.0000214   0.0000316  -0.0011136  -0.0000177
   54  -0.0000009  -0.0000033  -0.0000130  -0.0003810  -0.0000009  -0.0011601
   55  -0.0000224   0.0001652   0.0001220   0.0011522  -0.0038620   0.0843002
   56  -0.0000168   0.0000036   0.0002439  -0.0018132   0.0069944  -0.0000173
   57  -0.0000148  -0.0001256  -0.0002205   0.0368562   0.0001812   0.0026188
   58   0.0000139   0.0000126   0.0000506  -0.0051631  -0.0000169   0.0009869
   59   0.0000053   0.0000040  -0.0000293  -0.0000230   0.0065634   0.0001430
   60  -0.0000034   0.0000094  -0.0000156   0.0009956   0.0001818   0.0018727
   61   0.0002347   0.0002401   0.0005432  -0.1346873  -0.0002959   0.0173213
   62   0.0000322   0.0002224  -0.0000899  -0.0029793  -0.0631382   0.0105855
   63   0.0001390  -0.0002499   0.0001630   0.0823931   0.0105604  -0.2994490
   64   0.0000188   0.0000004   0.0000121   0.0081765  -0.0004077   0.0083907
   65  -0.0000127  -0.0000969  -0.0001819   0.0010824   0.0033870   0.0010925
   66  -0.0000220  -0.0000584  -0.0001489  -0.0211497   0.0008298  -0.0180587
           37          38          39          40          41          42
    1  -0.0273519   0.0017731  -0.0024075  -0.0020628  -0.0002957   0.0025924
    2   0.0006771   0.0031317   0.0004012   0.0001004  -0.0023769  -0.0002319
    3  -0.0195627  -0.0022891   0.0107158  -0.0029575   0.0005969  -0.0013863
    4  -0.0004163  -0.0002635   0.0030523  -0.0002515  -0.0007100  -0.0015716
    5   0.0029753  -0.0009891  -0.0013735  -0.0000344  -0.0003312   0.0006587
    6  -0.0009035   0.0032629  -0.0016038  -0.0015221  -0.0006879  -0.0001822
    7   0.0001708  -0.0013669  -0.0002505  -0.0001726  -0.0001905   0.0002400
    8  -0.0011841  -0.0007786   0.0009302   0.0001603   0.0002840  -0.0001439
    9  -0.0005905  -0.0003907  -0.0001195  -0.0000603  -0.0002789   0.0001752
   10  -0.0001626   0.0002541  -0.0001169   0.0005340   0.0002899   0.0002280
   11   0.0001560  -0.0003124   0.0003520   0.0001182  -0.0001375  -0.0002366
   12   0.0007771  -0.0009522  -0.0004474  -0.0001327   0.0000619  -0.0000569
   13  -0.0001426  -0.0000737   0.0006566   0.0000005  -0.0000344  -0.0002478
   14  -0.0001482   0.0000257   0.0004738  -0.0000372   0.0000066  -0.0001799
   15   0.0001411  -0.0000593  -0.0001201  -0.0000092   0.0000300   0.0000128
   16  -0.0002022   0.0001874   0.0005959  -0.0001501  -0.0000349  -0.0002723
   17  -0.0000291   0.0004786  -0.0000184   0.0000646   0.0001984   0.0000844
   18  -0.0001409   0.0006288   0.0001207   0.0002412  -0.0001134   0.0000877
   19   0.0000265  -0.0000026   0.0000231   0.0000007   0.0000022  -0.0000178
   20  -0.0000001  -0.0000105   0.0000216   0.0000015   0.0000098  -0.0000105
   21  -0.0000063   0.0000388   0.0000148  -0.0000138  -0.0000012  -0.0000372
   22   0.0000603  -0.0005578   0.0000357   0.0003896  -0.0002834   0.0000294
   23   0.0000475  -0.0000362   0.0000081  -0.0002095  -0.0001976   0.0000322
   24   0.0008777  -0.0009308  -0.0004155   0.0000017   0.0002558  -0.0000914
   25  -0.0001818   0.0000009   0.0005254   0.0000075   0.0000497  -0.0001939
   26   0.0001762   0.0000221  -0.0005357   0.0000314  -0.0000247   0.0001795
   27   0.0001100   0.0000804  -0.0000919  -0.0000340  -0.0000074   0.0000222
   28  -0.0001804   0.0008720   0.0030993   0.0000294   0.0007908  -0.0010553
   29  -0.0022032  -0.0003941  -0.0005477  -0.0002056   0.0001182  -0.0001031
   30   0.0001620  -0.0000056  -0.0020373  -0.0013021   0.0000890   0.0001834
   31  -0.0000547   0.0001810  -0.0002171   0.0000066   0.0000055   0.0000996
   32   0.0004802   0.0000722   0.0001846   0.0000065  -0.0000030  -0.0000176
   33  -0.0007129   0.0001924   0.0006900   0.0001781  -0.0000563  -0.0002310
   34  -0.2069351   0.0034494  -0.1214729   0.0069263  -0.0001149   0.0100544
   35   0.0020496  -0.0621813   0.0044247   0.0004132   0.0040439   0.0018315
   36  -0.0588186   0.0043151  -0.1896549  -0.0118123   0.0017554  -0.0420560
   37   0.6035756   0.0002593   0.0214999  -0.0488900  -0.0011650   0.0327050
   38   0.0002593   0.1190518  -0.0150322  -0.0007691  -0.0226814   0.0050613
   39   0.0214999  -0.0150322   0.5068908   0.0294733   0.0055444  -0.1484992
   40  -0.0488900  -0.0007691   0.0294733   0.0631189   0.0017833  -0.0473629
   41  -0.0011650  -0.0226814   0.0055444   0.0017833   0.0116827  -0.0084223
   42   0.0327050   0.0050613  -0.1484992  -0.0473629  -0.0084223   0.2175423
   43  -0.2842900  -0.0044859   0.0817629  -0.0080147  -0.0001836   0.0073959
   44  -0.0012528  -0.0607962   0.0018293  -0.0012356   0.0030268   0.0012262
   45   0.0170316   0.0023212  -0.1091743   0.0317722   0.0011331  -0.0293620
   46  -0.0292354   0.0010416  -0.0298528  -0.0056217   0.0000222  -0.0005210
   47   0.0001515   0.0030518   0.0002626  -0.0002503  -0.0009561  -0.0001372
   48  -0.0055997   0.0004485  -0.0069105   0.0056787  -0.0001514   0.0031140
   49   0.0039431  -0.0013975   0.0310373  -0.0047518  -0.0000797   0.0026843
   50  -0.0034089   0.0068493   0.0001195   0.0001037   0.0041060   0.0000405
   51   0.0856410  -0.0003793   0.0034736  -0.0027898   0.0001288   0.0038439
   52   0.0010882  -0.0000428   0.0009304   0.0000845   0.0000001  -0.0000375
   53   0.0000271   0.0055909   0.0004210  -0.0000584   0.0001573   0.0000419
   54   0.0000184   0.0004120  -0.0040909   0.0013521   0.0000453  -0.0010836
   55  -0.0663950   0.0013169  -0.0181055   0.0008140  -0.0001305   0.0007823
   56   0.0007822  -0.0046652   0.0001436  -0.0000357  -0.0006950   0.0000413
   57  -0.0177406  -0.0000293  -0.0032907   0.0007831   0.0000328  -0.0020412
   58  -0.0012955   0.0000384  -0.0007049   0.0001450  -0.0000058   0.0000808
   59   0.0000376  -0.0006427  -0.0000485   0.0000003  -0.0006125  -0.0000488
   60  -0.0005746  -0.0000470   0.0004897   0.0000467  -0.0000269  -0.0000002
   61   0.0565620  -0.0003367  -0.0013281  -0.0024431   0.0003287  -0.0064720
   62   0.0016950   0.0091883   0.0020620   0.0000401   0.0041647   0.0002352
   63  -0.0567654   0.0029456  -0.0529971  -0.0010742   0.0000037   0.0015797
   64   0.0003142  -0.0000732   0.0017782   0.0003014  -0.0000438   0.0008610
   65  -0.0001330   0.0060276   0.0003719   0.0000102   0.0002170   0.0000995
   66   0.0024252   0.0004131  -0.0029411  -0.0004561   0.0000678  -0.0015336
           43          44          45          46          47          48
    1  -0.0007539   0.0006842  -0.0028211   0.0001917  -0.0001083   0.0006495
    2   0.0000764   0.0060479  -0.0000185  -0.0001318   0.0001568  -0.0000724
    3  -0.0021922   0.0013596  -0.0023883  -0.0016063  -0.0000521  -0.0003670
    4  -0.0001982   0.0006715   0.0001569  -0.0004001   0.0001029  -0.0001907
    5   0.0000149  -0.0003540   0.0003598   0.0006406   0.0000468   0.0002903
    6   0.0004124  -0.0011846  -0.0004608   0.0000754  -0.0000825   0.0001289
    7   0.0004868   0.0000595   0.0000617   0.0000365  -0.0000001  -0.0000118
    8   0.0002279   0.0000055  -0.0002406  -0.0002484  -0.0000403  -0.0001270
    9   0.0001159   0.0001599  -0.0001828  -0.0000445   0.0000140   0.0000102
   10  -0.0002343   0.0002161  -0.0002013   0.0003371  -0.0000664   0.0001587
   11  -0.0002649   0.0002285  -0.0001595   0.0002179   0.0000170   0.0001388
   12   0.0002372   0.0004764   0.0002554   0.0000015   0.0000044  -0.0000825
   13   0.0002456   0.0000925   0.0001697  -0.0002429   0.0000060  -0.0001604
   14   0.0002163   0.0000032   0.0001619  -0.0002428   0.0000097  -0.0001566
   15  -0.0001169  -0.0000316  -0.0000110   0.0000591   0.0000020   0.0000453
   16   0.0001793  -0.0001201   0.0000013  -0.0002422   0.0000075  -0.0001289
   17   0.0000274   0.0000239  -0.0000429   0.0000345  -0.0000578   0.0000148
   18  -0.0000935  -0.0003392  -0.0000775   0.0000081  -0.0000004   0.0000646
   19   0.0000046   0.0000019   0.0000070   0.0000037  -0.0000008  -0.0000023
   20   0.0000047   0.0000214   0.0000107  -0.0000078  -0.0000048  -0.0000075
   21  -0.0000023  -0.0000223   0.0000023  -0.0000044   0.0000006  -0.0000144
   22  -0.0004080   0.0000709  -0.0001136   0.0002997   0.0000474   0.0001662
   23   0.0003372   0.0001771   0.0003565  -0.0004022   0.0000215  -0.0002592
   24   0.0001870   0.0004613   0.0002602   0.0001059  -0.0000022  -0.0000565
   25   0.0002030  -0.0000830   0.0001413  -0.0002010  -0.0000037  -0.0001370
   26  -0.0002918   0.0000107  -0.0002133   0.0002896   0.0000111   0.0001895
   27  -0.0000674   0.0000213  -0.0000128   0.0000375  -0.0000065   0.0000358
   28   0.0001700  -0.0012551   0.0002993  -0.0004203  -0.0000761  -0.0002538
   29   0.0001357  -0.0001069  -0.0000877  -0.0001518   0.0000064  -0.0000460
   30   0.0001737  -0.0006099  -0.0000804   0.0000366   0.0001269   0.0001452
   31  -0.0001968  -0.0000553  -0.0000457   0.0000396  -0.0000092   0.0000376
   32   0.0000955  -0.0000833   0.0002259  -0.0000694   0.0000020  -0.0000782
   33  -0.0000761  -0.0000429  -0.0001046  -0.0001027   0.0000015  -0.0000697
   34  -0.0456985   0.0001795  -0.0043466  -0.0019857   0.0000019   0.0008144
   35   0.0022707   0.0058313  -0.0020703  -0.0001690   0.0040215   0.0001821
   36  -0.0596855  -0.0015793   0.0535766   0.0058104   0.0001342   0.0006645
   37  -0.2842900  -0.0012528   0.0170316  -0.0292354   0.0001515  -0.0055997
   38  -0.0044859  -0.0607962   0.0023212   0.0010416   0.0030518   0.0004485
   39   0.0817629   0.0018293  -0.1091743  -0.0298528   0.0002626  -0.0069105
   40  -0.0080147  -0.0012356   0.0317722  -0.0056217  -0.0002503   0.0056787
   41  -0.0001836   0.0030268   0.0011331   0.0000222  -0.0009561  -0.0001514
   42   0.0073959   0.0012262  -0.0293620  -0.0005210  -0.0001372   0.0031140
   43   0.5573138   0.0032400  -0.0618217  -0.0961569   0.0022710  -0.0593046
   44   0.0032400   0.1179483  -0.0184547   0.0020853  -0.0215385   0.0025994
   45  -0.0618217  -0.0184547   0.5712641  -0.0553478   0.0026044  -0.0944999
   46  -0.0961569   0.0020853  -0.0553478   0.1356284  -0.0033073   0.0908286
   47   0.0022710  -0.0215385   0.0026044  -0.0033073   0.0099472  -0.0045379
   48  -0.0593046   0.0025994  -0.0944999   0.0908286  -0.0045379   0.1338778
   49  -0.1345254  -0.0042355   0.0993965  -0.0041951   0.0013354  -0.0345477
   50  -0.0015221  -0.0623026   0.0100441   0.0003768   0.0045958   0.0013848
   51   0.0318382   0.0096617  -0.2963365  -0.0098609   0.0015797  -0.0340008
   52  -0.0057357   0.0000234  -0.0011733   0.0010324   0.0000390  -0.0008152
   53  -0.0013036   0.0029814   0.0003262  -0.0000112  -0.0025746  -0.0001174
   54   0.0300410   0.0004272  -0.0053068   0.0008683  -0.0001370   0.0005970
   55   0.0565494   0.0025286  -0.0579540   0.0025918  -0.0003327   0.0068486
   56   0.0001695   0.0076637   0.0024124  -0.0001098   0.0044925   0.0002117
   57  -0.0023911   0.0024882  -0.0525135   0.0010096   0.0002350  -0.0016078
   58  -0.0018898   0.0001117  -0.0027686  -0.0003411   0.0000470  -0.0012505
   59   0.0001391   0.0068149   0.0003046   0.0000138   0.0001134   0.0000632
   60  -0.0030247   0.0002985  -0.0003833  -0.0001898   0.0000415  -0.0009908
   61  -0.0367389  -0.0016829   0.0364011  -0.0011738   0.0001367  -0.0025960
   62  -0.0011306  -0.0050347   0.0010344   0.0001310  -0.0007627   0.0000685
   63   0.0356135   0.0012866  -0.0340439  -0.0012426  -0.0000245  -0.0001930
   64  -0.0003067  -0.0000451   0.0011529   0.0000550   0.0000083  -0.0001833
   65  -0.0000504  -0.0005677  -0.0000081  -0.0000021  -0.0005586  -0.0000378
   66   0.0009891  -0.0000301  -0.0004262  -0.0000687  -0.0000265   0.0001097
           49          50          51          52          53          54
    1   0.0003924  -0.0001852  -0.0006824  -0.0000333  -0.0000095   0.0000111
    2   0.0002501  -0.0012832   0.0000072  -0.0000188  -0.0003928  -0.0000204
    3  -0.0004429  -0.0005590  -0.0011965   0.0000764  -0.0000506   0.0001012
    4  -0.0002099  -0.0001016   0.0000449   0.0000028  -0.0000461  -0.0000143
    5   0.0004257   0.0001548  -0.0000433   0.0000460   0.0000310   0.0000208
    6   0.0002222   0.0006804   0.0004807  -0.0000086   0.0000457  -0.0000073
    7  -0.0001315   0.0001289   0.0000650   0.0000053  -0.0000080   0.0000053
    8  -0.0002489   0.0000858   0.0000959  -0.0000150  -0.0000318  -0.0000101
    9   0.0000269  -0.0001789   0.0001642   0.0000036   0.0000000   0.0000105
   10   0.0002009  -0.0000797   0.0001097   0.0000214  -0.0000122   0.0000038
   11   0.0000002  -0.0000557   0.0000266   0.0000217  -0.0000096   0.0000084
   12  -0.0000869  -0.0003251  -0.0000165  -0.0000034  -0.0000321   0.0000208
   13  -0.0001619  -0.0000373  -0.0000412  -0.0000117  -0.0000090  -0.0000048
   14  -0.0001477   0.0000207  -0.0000316  -0.0000144  -0.0000163  -0.0000072
   15   0.0000342   0.0000088  -0.0000460   0.0000018   0.0000052  -0.0000028
   16  -0.0001001   0.0000358  -0.0000052  -0.0000139   0.0000110  -0.0000164
   17   0.0000389   0.0000001   0.0000562  -0.0000002  -0.0000049  -0.0000014
   18   0.0000246   0.0001433  -0.0000000  -0.0000014   0.0000115  -0.0000233
   19  -0.0000012  -0.0000046  -0.0000006   0.0000007  -0.0000004  -0.0000005
   20  -0.0000111  -0.0000145  -0.0000021  -0.0000002  -0.0000015  -0.0000008
   21   0.0000067   0.0000092   0.0000028  -0.0000006  -0.0000038  -0.0000012
   22   0.0001538   0.0000020  -0.0000310   0.0000264   0.0000007   0.0000163
   23  -0.0001459  -0.0000734  -0.0001521  -0.0000348   0.0000187  -0.0000056
   24  -0.0000260  -0.0000939   0.0000692   0.0000005   0.0000319   0.0000267
   25  -0.0001450   0.0000182  -0.0000146  -0.0000087   0.0000095  -0.0000060
   26   0.0001835   0.0000150   0.0000325   0.0000166  -0.0000203   0.0000038
   27   0.0000090  -0.0000034  -0.0000390   0.0000015  -0.0000020  -0.0000027
   28  -0.0005245   0.0002290   0.0000303   0.0000095   0.0000362  -0.0000082
   29  -0.0003500   0.0000318   0.0000972  -0.0000063  -0.0000083  -0.0000073
   30   0.0002514   0.0002672   0.0002045  -0.0000051  -0.0000157   0.0000062
   31   0.0000124   0.0000013  -0.0000270  -0.0000018   0.0000059  -0.0000009
   32  -0.0001221  -0.0000189  -0.0000957  -0.0000050  -0.0000001  -0.0000033
   33   0.0000009  -0.0000100  -0.0000593  -0.0000056  -0.0000214  -0.0000130
   34  -0.0035135   0.0005197  -0.0153753   0.0005523   0.0000316  -0.0003810
   35   0.0009561  -0.0033844   0.0025117   0.0000202  -0.0011136  -0.0000009
   36  -0.0160031   0.0025348  -0.0629211  -0.0004192  -0.0000177  -0.0011601
   37   0.0039431  -0.0034089   0.0856410   0.0010882   0.0000271   0.0000184
   38  -0.0013975   0.0068493  -0.0003793  -0.0000428   0.0055909   0.0004120
   39   0.0310373   0.0001195   0.0034736   0.0009304   0.0004210  -0.0040909
   40  -0.0047518   0.0001037  -0.0027898   0.0000845  -0.0000584   0.0013521
   41  -0.0000797   0.0041060   0.0001288   0.0000001   0.0001573   0.0000453
   42   0.0026843   0.0000405   0.0038439  -0.0000375   0.0000419  -0.0010836
   43  -0.1345254  -0.0015221   0.0318382  -0.0057357  -0.0013036   0.0300410
   44  -0.0042355  -0.0623026   0.0096617   0.0000234   0.0029814   0.0004272
   45   0.0993965   0.0100441  -0.2963365  -0.0011733   0.0003262  -0.0053068
   46  -0.0041951   0.0003768  -0.0098609   0.0010324  -0.0000112   0.0008683
   47   0.0013354   0.0045958   0.0015797   0.0000390  -0.0025746  -0.0001370
   48  -0.0345477   0.0013848  -0.0340008  -0.0008152  -0.0001174   0.0005970
   49   0.7488090   0.0014311  -0.0072491  -0.3265230  -0.0034169   0.0639039
   50   0.0014311   0.1311877  -0.0217462  -0.0035254  -0.0357742   0.0017400
   51  -0.0072491  -0.0217462   0.6548082   0.0669429   0.0017182  -0.0714450
   52  -0.3265230  -0.0035254   0.0669429   0.3453100   0.0036659  -0.0691577
   53  -0.0034169  -0.0357742   0.0017182   0.0036659   0.0245465  -0.0023501
   54   0.0639039   0.0017400  -0.0714450  -0.0691577  -0.0023501   0.0742333
   55  -0.2334651   0.0027090  -0.0730508  -0.0150398   0.0009338  -0.0226833
   56   0.0056644  -0.0623460   0.0069145  -0.0003184   0.0037640  -0.0003033
   57  -0.1398485   0.0068857  -0.2351616   0.0070102  -0.0002064   0.0099297
   58   0.0094347   0.0009446  -0.0227395   0.0007797   0.0000012   0.0004299
   59  -0.0003545   0.0032269   0.0008588   0.0000242  -0.0040917  -0.0002141
   60   0.0080821   0.0008793  -0.0169747  -0.0000920  -0.0001968   0.0008004
   61  -0.0500011   0.0024863  -0.0554710  -0.0008136   0.0001000  -0.0032747
   62   0.0003203   0.0083903  -0.0014354   0.0001362   0.0068337   0.0004084
   63  -0.0096312  -0.0020608   0.0542584  -0.0036627   0.0004267  -0.0028972
   64  -0.0046873  -0.0001219   0.0026731  -0.0007316   0.0000524  -0.0011022
   65  -0.0000934   0.0065901   0.0001949  -0.0000119   0.0001163  -0.0000041
   66   0.0021556   0.0002387   0.0008820   0.0004151  -0.0000144   0.0003081
           55          56          57          58          59          60
    1   0.0024224   0.0004719   0.0003030   0.0001906  -0.0000648  -0.0001458
    2  -0.0001763   0.0065194   0.0010258  -0.0001794   0.0000663   0.0000446
    3   0.0011944   0.0009801  -0.0047876   0.0011839   0.0000294  -0.0001820
    4  -0.0003445   0.0007643   0.0006490  -0.0002648   0.0000639   0.0000843
    5   0.0002737  -0.0002245  -0.0006776   0.0002660   0.0001601  -0.0001228
    6  -0.0003047  -0.0009736  -0.0000360   0.0000211   0.0000250  -0.0000356
    7   0.0002330   0.0001315  -0.0002935   0.0000666   0.0000014  -0.0000082
    8   0.0000546  -0.0000130   0.0002462  -0.0001123  -0.0001147   0.0000428
    9  -0.0003569   0.0001543  -0.0000913   0.0000166   0.0000018  -0.0000063
   10  -0.0001903   0.0001294  -0.0000245   0.0000527  -0.0000267  -0.0000320
   11  -0.0000152   0.0002025   0.0000696   0.0000228   0.0000326  -0.0000084
   12   0.0000246   0.0003775   0.0002326  -0.0000748   0.0000471   0.0000172
   13   0.0000409   0.0001462   0.0000241  -0.0000566  -0.0000107   0.0000312
   14   0.0000202   0.0000296   0.0000181  -0.0000577  -0.0000106   0.0000284
   15   0.0000394  -0.0000210   0.0000160   0.0000115  -0.0000116  -0.0000044
   16   0.0000780  -0.0000499   0.0001204  -0.0000834  -0.0000124   0.0000235
   17  -0.0000746   0.0000761  -0.0000720   0.0000179  -0.0000710  -0.0000129
   18  -0.0000008  -0.0000781  -0.0001214   0.0000298  -0.0000099  -0.0000043
   19   0.0000059   0.0000109  -0.0000127   0.0000030   0.0000004  -0.0000012
   20   0.0000053   0.0000116  -0.0000010  -0.0000020  -0.0000008   0.0000015
   21   0.0000030   0.0000223   0.0000123   0.0000019  -0.0000023  -0.0000028
   22  -0.0000951  -0.0001852   0.0001068   0.0000283   0.0000627  -0.0000121
   23   0.0001316   0.0001026   0.0000946  -0.0000853   0.0000425   0.0000461
   24  -0.0000533  -0.0003312   0.0001984  -0.0000857  -0.0000151   0.0000129
   25   0.0000248  -0.0000765  -0.0000095  -0.0000460   0.0000036   0.0000282
   26  -0.0000300   0.0000539   0.0000000   0.0000654  -0.0000177  -0.0000375
   27   0.0000289   0.0000149   0.0000065   0.0000093   0.0000046  -0.0000014
   28  -0.0000553  -0.0009984   0.0000736  -0.0001606  -0.0000836   0.0000686
   29  -0.0001165  -0.0001068  -0.0000384  -0.0000285   0.0000207   0.0000456
   30  -0.0002843   0.0001120   0.0002901   0.0000045  -0.0000175  -0.0000305
   31  -0.0000224  -0.0000168  -0.0000148   0.0000139   0.0000053  -0.0000034
   32   0.0001652   0.0000036  -0.0001256   0.0000126   0.0000040   0.0000094
   33   0.0001220   0.0002439  -0.0002205   0.0000506  -0.0000293  -0.0000156
   34   0.0011522  -0.0018132   0.0368562  -0.0051631  -0.0000230   0.0009956
   35  -0.0038620   0.0069944   0.0001812  -0.0000169   0.0065634   0.0001818
   36   0.0843002  -0.0000173   0.0026188   0.0009869   0.0001430   0.0018727
   37  -0.0663950   0.0007822  -0.0177406  -0.0012955   0.0000376  -0.0005746
   38   0.0013169  -0.0046652  -0.0000293   0.0000384  -0.0006427  -0.0000470
   39  -0.0181055   0.0001436  -0.0032907  -0.0007049  -0.0000485   0.0004897
   40   0.0008140  -0.0000357   0.0007831   0.0001450   0.0000003   0.0000467
   41  -0.0001305  -0.0006950   0.0000328  -0.0000058  -0.0006125  -0.0000269
   42   0.0007823   0.0000413  -0.0020412   0.0000808  -0.0000488  -0.0000002
   43   0.0565494   0.0001695  -0.0023911  -0.0018898   0.0001391  -0.0030247
   44   0.0025286   0.0076637   0.0024882   0.0001117   0.0068149   0.0002985
   45  -0.0579540   0.0024124  -0.0525135  -0.0027686   0.0003046  -0.0003833
   46   0.0025918  -0.0001098   0.0010096  -0.0003411   0.0000138  -0.0001898
   47  -0.0003327   0.0044925   0.0002350   0.0000470   0.0001134   0.0000415
   48   0.0068486   0.0002117  -0.0016078  -0.0012505   0.0000632  -0.0009908
   49  -0.2334651   0.0056644  -0.1398485   0.0094347  -0.0003545   0.0080821
   50   0.0027090  -0.0623460   0.0068857   0.0009446   0.0032269   0.0008793
   51  -0.0730508   0.0069145  -0.2351616  -0.0227395   0.0008588  -0.0169747
   52  -0.0150398  -0.0003184   0.0070102   0.0007797   0.0000242  -0.0000920
   53   0.0009338   0.0037640  -0.0002064   0.0000012  -0.0040917  -0.0001968
   54  -0.0226833  -0.0003033   0.0099297   0.0004299  -0.0002141   0.0008004
   55   0.6708078   0.0017556  -0.0193858  -0.0794864  -0.0034098   0.0733658
   56   0.0017556   0.1339416  -0.0251954  -0.0032340  -0.0367296   0.0122406
   57  -0.0193858  -0.0251954   0.7357324   0.0734768   0.0123048  -0.3180007
   58  -0.0794864  -0.0032340   0.0734768   0.0805101   0.0035377  -0.0785534
   59  -0.0034098  -0.0367296   0.0123048   0.0035377   0.0260181  -0.0134818
   60   0.0733658   0.0122406  -0.3180007  -0.0785534  -0.0134818   0.3360005
   61  -0.3240548  -0.0040215   0.0824564  -0.0034190   0.0000841  -0.0003338
   62  -0.0015086  -0.0624593   0.0029912  -0.0013667   0.0032097   0.0002682
   63   0.0180089   0.0032579  -0.1407526   0.0303098   0.0002808  -0.0032259
   64  -0.0155737   0.0008336  -0.0231444   0.0009820   0.0000114   0.0002450
   65  -0.0002375   0.0033810  -0.0002281   0.0000231  -0.0039816  -0.0001943
   66   0.0074638  -0.0002080   0.0095855  -0.0004358  -0.0001841   0.0006651
           61          62          63          64          65          66
    1  -0.0151362  -0.0003977   0.0125346   0.0007033  -0.0000826  -0.0017355
    2  -0.0020953   0.0047504  -0.0000073   0.0000497  -0.0037413  -0.0001131
    3   0.0330214  -0.0004831  -0.0051914   0.0008389  -0.0002282   0.0010179
    4  -0.0012977   0.0003588  -0.0020873   0.0003413  -0.0006946   0.0003534
    5   0.0030089  -0.0013660  -0.0015015  -0.0002578   0.0004325   0.0003503
    6   0.0009929  -0.0001564  -0.0001442   0.0000285   0.0003372  -0.0000169
    7   0.0005945  -0.0011153  -0.0002665  -0.0000495   0.0001354   0.0000378
    8  -0.0009976  -0.0002055  -0.0000351   0.0001160  -0.0001670  -0.0000380
    9   0.0006326   0.0005294   0.0000394   0.0000473  -0.0001074  -0.0000263
   10  -0.0000503   0.0000578   0.0002488  -0.0001604  -0.0001188   0.0000783
   11   0.0002024   0.0000227  -0.0000422   0.0000032  -0.0001101   0.0002284
   12  -0.0010319  -0.0008078  -0.0000023  -0.0000374  -0.0000400  -0.0000830
   13  -0.0003737  -0.0000359  -0.0001527   0.0000397  -0.0000761  -0.0000482
   14  -0.0003321   0.0000711  -0.0000847   0.0000407  -0.0000776  -0.0000876
   15  -0.0000102   0.0001198   0.0000588  -0.0000132   0.0000178   0.0000128
   16  -0.0006157   0.0001765  -0.0003499   0.0000224   0.0000115  -0.0001050
   17   0.0000381   0.0002628   0.0000608  -0.0000411  -0.0000931  -0.0000800
   18   0.0003214   0.0002749   0.0001221   0.0000055  -0.0000060  -0.0000088
   19   0.0000280  -0.0000093  -0.0000053  -0.0000025  -0.0000054   0.0000028
   20  -0.0000088   0.0000113  -0.0000078   0.0000003  -0.0000112  -0.0000054
   21  -0.0000401  -0.0000146  -0.0000152   0.0000037  -0.0000115  -0.0000051
   22  -0.0000069  -0.0003488  -0.0000063  -0.0000564   0.0001804   0.0003066
   23  -0.0005298   0.0001289  -0.0002014   0.0000715  -0.0000514  -0.0002123
   24  -0.0010378   0.0000509   0.0000462  -0.0000535   0.0001550  -0.0000301
   25  -0.0002716  -0.0000266  -0.0001006   0.0000292   0.0000575  -0.0000429
   26   0.0003490   0.0000459   0.0001393  -0.0000505  -0.0000898   0.0000900
   27   0.0000089  -0.0000161   0.0000344   0.0000014  -0.0000147   0.0000061
   28  -0.0007784   0.0009474  -0.0020050   0.0001907   0.0004351   0.0002738
   29  -0.0014667  -0.0006992   0.0019715   0.0000410   0.0002207  -0.0002202
   30   0.0006798   0.0009724  -0.0003967   0.0000468  -0.0001481   0.0001507
   31   0.0002347   0.0000322   0.0001390   0.0000188  -0.0000127  -0.0000220
   32   0.0002401   0.0002224  -0.0002499   0.0000004  -0.0000969  -0.0000584
   33   0.0005432  -0.0000899   0.0001630   0.0000121  -0.0001819  -0.0001489
   34  -0.1346873  -0.0029793   0.0823931   0.0081765   0.0010824  -0.0211497
   35  -0.0002959  -0.0631382   0.0105604  -0.0004077   0.0033870   0.0008298
   36   0.0173213   0.0105855  -0.2994490   0.0083907   0.0010925  -0.0180587
   37   0.0565620   0.0016950  -0.0567654   0.0003142  -0.0001330   0.0024252
   38  -0.0003367   0.0091883   0.0029456  -0.0000732   0.0060276   0.0004131
   39  -0.0013281   0.0020620  -0.0529971   0.0017782   0.0003719  -0.0029411
   40  -0.0024431   0.0000401  -0.0010742   0.0003014   0.0000102  -0.0004561
   41   0.0003287   0.0041647   0.0000037  -0.0000438   0.0002170   0.0000678
   42  -0.0064720   0.0002352   0.0015797   0.0008610   0.0000995  -0.0015336
   43  -0.0367389  -0.0011306   0.0356135  -0.0003067  -0.0000504   0.0009891
   44  -0.0016829  -0.0050347   0.0012866  -0.0000451  -0.0005677  -0.0000301
   45   0.0364011   0.0010344  -0.0340439   0.0011529  -0.0000081  -0.0004262
   46  -0.0011738   0.0001310  -0.0012426   0.0000550  -0.0000021  -0.0000687
   47   0.0001367  -0.0007627  -0.0000245   0.0000083  -0.0005586  -0.0000265
   48  -0.0025960   0.0000685  -0.0001930  -0.0001833  -0.0000378   0.0001097
   49  -0.0500011   0.0003203  -0.0096312  -0.0046873  -0.0000934   0.0021556
   50   0.0024863   0.0083903  -0.0020608  -0.0001219   0.0065901   0.0002387
   51  -0.0554710  -0.0014354   0.0542584   0.0026731   0.0001949   0.0008820
   52  -0.0008136   0.0001362  -0.0036627  -0.0007316  -0.0000119   0.0004151
   53   0.0001000   0.0068337   0.0004267   0.0000524   0.0001163  -0.0000144
   54  -0.0032747   0.0004084  -0.0028972  -0.0011022  -0.0000041   0.0003081
   55  -0.3240548  -0.0015086   0.0180089  -0.0155737  -0.0002375   0.0074638
   56  -0.0040215  -0.0624593   0.0032579   0.0008336   0.0033810  -0.0002080
   57   0.0824564   0.0029912  -0.1407526  -0.0231444  -0.0002281   0.0095855
   58  -0.0034190  -0.0013667   0.0303098   0.0009820   0.0000231  -0.0004358
   59   0.0000841   0.0032097   0.0002808   0.0000114  -0.0039816  -0.0001841
   60  -0.0003338   0.0002682  -0.0032259   0.0002450  -0.0001943   0.0006651
   61   0.7108203  -0.0001384   0.0393152  -0.1963764   0.0049334  -0.1401004
   62  -0.0001384   0.1327767  -0.0228019   0.0051631  -0.0364123   0.0062040
   63   0.0393152  -0.0228019   0.6832887  -0.1412134   0.0060851  -0.2002819
   64  -0.1963764   0.0051631  -0.1412134   0.2067700  -0.0053505   0.1496625
   65   0.0049334  -0.0364123   0.0060851  -0.0053505   0.0255862  -0.0071439
   66  -0.1401004   0.0062040  -0.2002819   0.1496625  -0.0071439   0.2108230
 **********************************************************************
 **                                                                  **
 **                       VIBRATIONAL ANALYSIS                       **
 **                       --------------------                       **
 **                                                                  **
 **        VIBRATIONAL FREQUENCIES (CM**-1) AND NORMAL MODES         **
 **     FORCE CONSTANTS (mDYN/ANGSTROM) AND REDUCED MASSES (AMU)     **
 **                  INFRARED INTENSITIES (KM/MOL)                   **
 **                                                                  **
 **********************************************************************


 Mode:                 1                      2                      3
 Frequency:        12.41                  44.44                  47.08
 Force Cnst:      0.0012                 0.0198                 0.0224
 Red. Mass:      12.7708                17.0405                17.1534
 IR Active:          YES                    YES                    YES
 IR Intens:        0.312                  0.108                  0.106
 Raman Active:       YES                    YES                    YES
               X      Y      Z        X      Y      Z        X      Y      Z
 C          0.009 -0.082  0.011   -0.013  0.114  0.117    0.002 -0.061  0.189
 C         -0.038 -0.062 -0.057    0.034  0.074  0.058   -0.046 -0.040  0.137
 Cl        -0.094 -0.087 -0.125    0.128  0.117  0.122   -0.064 -0.061  0.281
 C         -0.037 -0.025 -0.060    0.006 -0.004 -0.060   -0.086  0.000 -0.052
 Cl        -0.101 -0.000 -0.166    0.052 -0.064 -0.248   -0.186  0.029 -0.277
 C          0.015 -0.005  0.019   -0.060 -0.039 -0.066   -0.063  0.018 -0.123
 H          0.016  0.025  0.018   -0.081 -0.096 -0.154   -0.093  0.046 -0.270
 C          0.064 -0.023  0.097   -0.099  0.003  0.035   -0.004 -0.002 -0.015
 Cl         0.131  0.002  0.206   -0.195 -0.046  0.031    0.025  0.022 -0.121
 C          0.061 -0.061  0.091   -0.077  0.080  0.116    0.024 -0.043  0.129
 H          0.098 -0.075  0.145   -0.116  0.111  0.160    0.059 -0.060  0.160
 C          0.008 -0.121  0.006   -0.019  0.121  0.091   -0.006 -0.062  0.145
 C          0.008  0.035  0.011    0.025  0.100  0.045    0.073 -0.060  0.067
 Cl         0.009  0.233  0.020    0.102  0.337  0.077    0.212 -0.218  0.100
 C          0.009  0.026  0.010    0.009 -0.118 -0.025    0.045  0.073 -0.041
 Cl         0.009  0.261  0.018    0.070 -0.310 -0.095    0.155  0.175 -0.150
 C          0.007 -0.156  0.003   -0.050 -0.237 -0.047   -0.061  0.157 -0.067
 H          0.007 -0.161  0.001   -0.061 -0.402 -0.101   -0.081  0.258 -0.147
 C          0.006 -0.323 -0.003   -0.094 -0.151 -0.000   -0.140  0.117  0.009
 H          0.006 -0.464 -0.010   -0.140 -0.235 -0.017   -0.225  0.179 -0.013
 C          0.007 -0.304 -0.002   -0.077  0.009  0.068   -0.109  0.019  0.116
 H          0.007 -0.423 -0.006   -0.112  0.027  0.103   -0.172  0.018  0.178
 TransDip   0.001 -0.018  0.000   -0.006 -0.008 -0.001   -0.009  0.006 -0.001

 Mode:                 4                      5                      6
 Frequency:        81.60                 103.48                 156.53
 Force Cnst:      0.0882                 0.0675                 0.1746
 Red. Mass:      22.4776                10.7051                12.0954
 IR Active:          YES                    YES                    YES
 IR Intens:        0.079                  0.340                  0.124
 Raman Active:       YES                    YES                    YES
               X      Y      Z        X      Y      Z        X      Y      Z
 C         -0.007 -0.009 -0.216    0.007 -0.141 -0.018    0.017 -0.013  0.118
 C          0.038 -0.004 -0.020   -0.028 -0.122 -0.002    0.055 -0.011  0.181
 Cl         0.163  0.016  0.506   -0.108 -0.170  0.020    0.079  0.016 -0.026
 C          0.025 -0.002 -0.090   -0.030 -0.065  0.001    0.087 -0.009  0.302
 Cl         0.012 -0.006 -0.173   -0.109 -0.016  0.023    0.061 -0.070 -0.184
 C          0.030  0.001 -0.076    0.010 -0.042 -0.006    0.118  0.006  0.461
 H          0.040  0.004 -0.030    0.013 -0.006  0.002    0.126  0.007  0.500
 C          0.036  0.000 -0.058    0.050 -0.071 -0.018    0.093  0.003  0.286
 Cl         0.139  0.021  0.317    0.154 -0.024 -0.017    0.137  0.064 -0.209
 C         -0.003 -0.008 -0.237    0.040 -0.126 -0.028    0.056 -0.013  0.162
 H         -0.011 -0.012 -0.292    0.069 -0.146 -0.038    0.038 -0.024  0.019
 C         -0.011 -0.009 -0.208    0.011 -0.057 -0.011   -0.047 -0.011 -0.015
 C         -0.076 -0.013 -0.150    0.010  0.049 -0.005   -0.061 -0.006 -0.024
 Cl        -0.217 -0.039 -0.195    0.007  0.265  0.003   -0.143  0.005 -0.046
 C         -0.056  0.003 -0.055    0.011  0.107  0.001   -0.074  0.002 -0.030
 Cl        -0.162  0.000  0.048    0.008 -0.183 -0.006   -0.112 -0.003 -0.009
 C          0.029  0.024 -0.031    0.015  0.318  0.011   -0.095  0.011 -0.038
 H          0.045  0.038  0.036    0.015  0.428  0.019   -0.097  0.019 -0.050
 C          0.091  0.025 -0.094    0.017  0.352  0.011   -0.103  0.009 -0.034
 H          0.159  0.038 -0.074    0.018  0.529  0.019   -0.106  0.017 -0.035
 C          0.065  0.008 -0.183    0.016  0.098 -0.003   -0.099 -0.004 -0.024
 H          0.113  0.010 -0.232    0.019  0.063 -0.007   -0.118 -0.007 -0.005
 TransDip   0.006  0.000 -0.007    0.002  0.019  0.000   -0.001 -0.001  0.011

 Mode:                 7                      8                      9
 Frequency:       170.95                 203.86                 209.69
 Force Cnst:      0.1994                 0.4699                 0.6446
 Red. Mass:      11.5792                19.1925                24.8816
 IR Active:          YES                    YES                    YES
 IR Intens:        0.351                  0.021                  0.030
 Raman Active:       YES                    YES                    YES
               X      Y      Z        X      Y      Z        X      Y      Z
 C         -0.052 -0.012  0.068    0.023 -0.055  0.060   -0.046 -0.015 -0.010
 C         -0.039 -0.015 -0.059    0.061 -0.092 -0.020   -0.023 -0.022 -0.000
 Cl         0.095  0.051 -0.034    0.451  0.093 -0.096    0.164  0.076 -0.040
 C         -0.061 -0.035 -0.187    0.040 -0.073 -0.054   -0.028 -0.033  0.001
 Cl         0.171 -0.146  0.082   -0.369  0.213  0.099   -0.097  0.005  0.020
 C         -0.109 -0.023 -0.327    0.099 -0.040 -0.099   -0.018 -0.017 -0.008
 H         -0.134 -0.030 -0.435    0.087 -0.031 -0.165   -0.019 -0.016 -0.008
 C         -0.047 -0.012 -0.132    0.087 -0.037  0.010   -0.020 -0.014 -0.005
 Cl         0.278  0.143  0.007   -0.015 -0.114 -0.004    0.048  0.020 -0.011
 C         -0.018 -0.023  0.074    0.100 -0.032  0.114   -0.026 -0.015 -0.010
 H          0.024 -0.027  0.227    0.145 -0.049  0.187   -0.025 -0.018 -0.026
 C         -0.088 -0.002  0.108   -0.005 -0.068  0.040   -0.069 -0.035 -0.050
 C         -0.088  0.002  0.092   -0.025  0.045  0.052   -0.019  0.047 -0.124
 Cl        -0.067 -0.004  0.113   -0.179 -0.019  0.018    0.546 -0.020  0.008
 C         -0.114 -0.000  0.013   -0.032  0.114  0.028   -0.055  0.102 -0.142
 Cl        -0.043  0.003 -0.078    0.065 -0.052 -0.082   -0.494 -0.051  0.249
 C         -0.183 -0.006 -0.009   -0.073  0.159  0.014   -0.017  0.130 -0.120
 H         -0.193 -0.010 -0.049   -0.076  0.265  0.005   -0.023  0.212 -0.140
 C         -0.211 -0.005  0.020   -0.073 -0.048  0.010   -0.075 -0.043 -0.094
 H         -0.249 -0.007  0.009   -0.080 -0.095  0.006   -0.117 -0.093 -0.108
 C         -0.183 -0.001  0.088   -0.061 -0.202  0.026   -0.071 -0.154 -0.068
 H         -0.239  0.000  0.144   -0.088 -0.371  0.047   -0.080 -0.290 -0.066
 TransDip  -0.018 -0.005 -0.001    0.000  0.005 -0.001   -0.004 -0.002  0.004

 Mode:                10                     11                     12
 Frequency:       211.58                 229.00                 264.69
 Force Cnst:      0.1385                 0.1784                 0.4655
 Red. Mass:       5.2529                 5.7737                11.2777
 IR Active:          YES                    YES                    YES
 IR Intens:        0.304                  0.299                  0.067
 Raman Active:       YES                    YES                    YES
               X      Y      Z        X      Y      Z        X      Y      Z
 C         -0.003 -0.023 -0.001    0.072  0.005  0.129    0.079 -0.023 -0.008
 C          0.014 -0.042  0.010    0.041 -0.000 -0.020    0.148 -0.022  0.034
 Cl         0.066 -0.023 -0.017   -0.049 -0.058  0.039   -0.021 -0.142 -0.015
 C          0.007 -0.040  0.008    0.026  0.019 -0.114    0.183  0.092  0.002
 Cl        -0.098  0.020  0.018    0.047  0.047  0.041    0.170  0.203 -0.052
 C          0.011 -0.034  0.001    0.014  0.010 -0.202    0.227  0.091 -0.042
 H          0.013 -0.036  0.009   -0.032  0.006 -0.419    0.239  0.100  0.002
 C          0.001 -0.035 -0.016    0.077  0.017  0.120    0.173  0.088 -0.138
 Cl         0.047 -0.024 -0.005   -0.049 -0.040 -0.032   -0.110 -0.092  0.056
 C         -0.008 -0.033 -0.027    0.139  0.022  0.411    0.153  0.048 -0.202
 H         -0.011 -0.033 -0.036    0.199  0.021  0.645    0.223 -0.010 -0.308
 C         -0.006  0.039  0.002    0.029  0.010 -0.027   -0.006 -0.128  0.063
 C         -0.005 -0.132 -0.007    0.039 -0.005 -0.067   -0.067 -0.167  0.090
 Cl         0.026  0.051  0.008   -0.045  0.011 -0.110   -0.016  0.025  0.159
 C         -0.009 -0.237 -0.016    0.033 -0.018 -0.052   -0.114 -0.102 -0.013
 Cl        -0.030  0.092  0.012   -0.074  0.006  0.046   -0.127  0.018 -0.064
 C         -0.009 -0.282 -0.018    0.022 -0.024 -0.058   -0.168  0.047 -0.028
 H         -0.008 -0.445 -0.026    0.017 -0.040 -0.079   -0.171  0.172 -0.034
 C         -0.011  0.113  0.000   -0.003  0.016 -0.043   -0.167  0.069 -0.024
 H         -0.014  0.252  0.006   -0.013  0.032 -0.046   -0.191  0.200 -0.025
 C         -0.010  0.335  0.014   -0.006  0.039 -0.036   -0.128 -0.060  0.045
 H         -0.015  0.641  0.030   -0.014  0.078 -0.028   -0.207 -0.032  0.125
 TransDip   0.002  0.017  0.001    0.017  0.004  0.003    0.001  0.008 -0.000

 Mode:                13                     14                     15
 Frequency:       283.93                 320.80                 333.05
 Force Cnst:      0.3557                 0.5596                 1.7227
 Red. Mass:       7.4891                 9.2287                26.3601
 IR Active:          YES                    YES                    YES
 IR Intens:        0.784                  0.464                  0.048
 Raman Active:       YES                    YES                    YES
               X      Y      Z        X      Y      Z        X      Y      Z
 C          0.024  0.022  0.003    0.062  0.014  0.256   -0.087 -0.104  0.035
 C          0.098 -0.049 -0.001    0.098  0.029  0.501    0.086 -0.244  0.025
 Cl        -0.023 -0.161  0.002   -0.030  0.031 -0.087    0.256 -0.439 -0.050
 C          0.093 -0.025 -0.003    0.045  0.004  0.256    0.061 -0.019  0.008
 Cl        -0.022  0.062 -0.002   -0.017 -0.010 -0.026    0.021 -0.016 -0.006
 C          0.053 -0.047 -0.000   -0.052 -0.010 -0.206   -0.034  0.044 -0.009
 H          0.056 -0.100  0.023   -0.100 -0.005 -0.431   -0.050 -0.175 -0.021
 C         -0.009 -0.029 -0.030   -0.052 -0.021 -0.258   -0.223  0.220  0.027
 Cl         0.051 -0.027 -0.001    0.026 -0.021  0.065   -0.258  0.562  0.045
 C         -0.030 -0.013 -0.049   -0.025 -0.003 -0.138   -0.180 -0.046  0.036
 H         -0.050 -0.006 -0.078   -0.071  0.001 -0.293   -0.052 -0.125  0.003
 C          0.007  0.310  0.027    0.023 -0.001  0.060   -0.043 -0.045 -0.009
 C         -0.010  0.417  0.037    0.105 -0.006 -0.050    0.017 -0.085 -0.050
 Cl        -0.005 -0.073  0.030   -0.042  0.005 -0.153    0.019  0.014 -0.092
 C         -0.021  0.276  0.004    0.108  0.007 -0.035    0.045 -0.064  0.013
 Cl        -0.034 -0.038 -0.015    0.026 -0.006  0.103    0.074  0.005  0.059
 C         -0.035 -0.119 -0.017    0.008  0.019 -0.069    0.036  0.028  0.018
 H         -0.035 -0.460 -0.037   -0.017  0.039 -0.179    0.028  0.114 -0.009
 C         -0.036 -0.157 -0.018   -0.089 -0.010 -0.002    0.008  0.019  0.036
 H         -0.040 -0.493 -0.034   -0.147 -0.021 -0.019    0.008  0.078  0.039
 C         -0.026  0.181  0.014   -0.081 -0.016  0.041   -0.009 -0.055  0.001
 H         -0.047  0.119  0.033   -0.114 -0.034  0.072    0.025 -0.067 -0.033
 TransDip   0.003 -0.028 -0.001   -0.008 -0.001 -0.020    0.002 -0.006 -0.002

 Mode:                16                     17                     18
 Frequency:       379.20                 412.71                 456.75
 Force Cnst:      0.6965                 0.9521                 0.8834
 Red. Mass:       8.2214                 9.4870                 7.1871
 IR Active:          YES                    YES                    YES
 IR Intens:        2.213                  3.427                  1.432
 Raman Active:       YES                    YES                    YES
               X      Y      Z        X      Y      Z        X      Y      Z
 C         -0.034 -0.013 -0.018   -0.073 -0.005 -0.004   -0.089 -0.054 -0.105
 C         -0.060 -0.012 -0.248    0.016 -0.010  0.052   -0.039 -0.031  0.103
 Cl         0.008  0.001  0.027    0.031 -0.033 -0.010    0.015 -0.001 -0.010
 C         -0.029  0.015 -0.170    0.033  0.060  0.037   -0.017  0.022  0.136
 Cl         0.046  0.060  0.004    0.141  0.288 -0.041    0.019 -0.017 -0.013
 C          0.031  0.008  0.143   -0.266 -0.122  0.023    0.053  0.079 -0.107
 H          0.085  0.012  0.393   -0.287 -0.334 -0.044    0.011  0.172 -0.318
 C          0.012 -0.012  0.026   -0.288 -0.168  0.071    0.116  0.063  0.013
 Cl         0.021 -0.050 -0.014    0.104 -0.079 -0.021   -0.009 -0.034  0.001
 C         -0.023 -0.012 -0.086   -0.285 -0.144  0.100    0.105  0.023  0.048
 H         -0.019 -0.018 -0.104   -0.425 -0.054  0.143    0.214 -0.041  0.077
 C         -0.042 -0.008  0.076   -0.063  0.024 -0.043   -0.160 -0.050 -0.178
 C          0.076  0.006 -0.029   -0.065 -0.075 -0.029   -0.233  0.053 -0.058
 Cl         0.018  0.006 -0.142    0.032  0.007 -0.028    0.110 -0.001 -0.086
 C          0.105 -0.003  0.017   -0.049 -0.079  0.039   -0.200  0.070  0.200
 Cl         0.157 -0.008  0.221    0.016  0.008 -0.029    0.107 -0.006  0.009
 C         -0.146 -0.003 -0.072    0.025  0.043  0.084   -0.168 -0.057  0.260
 H         -0.200 -0.002 -0.304    0.037  0.158  0.147   -0.152 -0.171  0.335
 C         -0.292  0.004  0.017    0.069 -0.003  0.053   -0.017  0.006  0.126
 H         -0.349  0.011  0.001    0.118  0.030  0.069    0.216 -0.013  0.192
 C         -0.259  0.001  0.058    0.039 -0.057 -0.027   -0.083  0.045 -0.151
 H         -0.338  0.005  0.138    0.104 -0.089 -0.093    0.027  0.085 -0.260
 TransDip  -0.047 -0.001  0.010   -0.057 -0.009  0.012   -0.038 -0.002  0.005

 Mode:                19                     20                     21
 Frequency:       478.48                 488.34                 517.91
 Force Cnst:      1.1998                 1.0265                 0.6588
 Red. Mass:       8.8945                 7.3059                 4.1686
 IR Active:          YES                    YES                    YES
 IR Intens:        6.924                  5.196                  0.012
 Raman Active:       YES                    YES                    YES
               X      Y      Z        X      Y      Z        X      Y      Z
 C          0.027  0.150 -0.152    0.030  0.241  0.053    0.007  0.030  0.004
 C          0.139  0.069  0.036    0.158  0.089 -0.061    0.030  0.013  0.002
 Cl        -0.036 -0.022  0.005   -0.042 -0.051  0.013   -0.010 -0.001  0.001
 C          0.142 -0.056  0.098    0.151 -0.087 -0.100    0.029 -0.015 -0.009
 Cl        -0.061 -0.029  0.005   -0.078 -0.054  0.023   -0.010 -0.004  0.003
 C          0.018 -0.108 -0.083    0.132 -0.113  0.014    0.017 -0.024 -0.008
 H         -0.026 -0.217 -0.275    0.151 -0.211  0.112    0.014 -0.048 -0.019
 C         -0.056 -0.035  0.055   -0.031 -0.006 -0.009   -0.006 -0.004  0.012
 Cl         0.025  0.019 -0.009    0.046 -0.007 -0.009    0.004  0.004 -0.001
 C         -0.049  0.097  0.071   -0.048  0.202 -0.021   -0.011  0.023 -0.004
 H         -0.142  0.167  0.153   -0.157  0.267 -0.036   -0.034  0.033 -0.032
 C          0.020  0.137 -0.213   -0.025  0.217  0.071    0.001  0.039 -0.000
 C         -0.049 -0.093 -0.049   -0.039 -0.142  0.017   -0.006  0.287  0.012
 Cl        -0.023 -0.001  0.203    0.045  0.017 -0.134    0.003 -0.027 -0.006
 C         -0.010 -0.117 -0.044   -0.064 -0.194  0.090   -0.006 -0.197  0.000
 Cl         0.121  0.002  0.151   -0.037  0.015 -0.074   -0.000  0.020 -0.001
 C         -0.122  0.098 -0.129   -0.035  0.150  0.164   -0.010 -0.152  0.005
 H         -0.124  0.298 -0.138   -0.033  0.473  0.202   -0.009 -0.218  0.004
 C         -0.049 -0.036 -0.265   -0.014 -0.097  0.167   -0.004  0.274  0.016
 H          0.066 -0.059 -0.236    0.016 -0.155  0.175    0.003  0.620  0.034
 C         -0.057 -0.025 -0.297   -0.021 -0.047  0.099   -0.004 -0.239 -0.014
 H         -0.104 -0.074 -0.256    0.011 -0.124  0.066   -0.001 -0.524 -0.026
 TransDip  -0.004  0.022 -0.081    0.021  0.045  0.054   -0.001 -0.002 -0.003

 Mode:                22                     23                     24
 Frequency:       562.58                 567.72                 611.58
 Force Cnst:      1.0425                 1.5935                 1.0404
 Red. Mass:       5.5907                 8.3914                 4.7213
 IR Active:          YES                    YES                    YES
 IR Intens:        2.594                 28.034                  1.883
 Raman Active:       YES                    YES                    YES
               X      Y      Z        X      Y      Z        X      Y      Z
 C          0.031 -0.006  0.109    0.101 -0.099 -0.018   -0.089  0.013 -0.295
 C          0.057  0.002  0.254    0.178 -0.075 -0.054    0.003 -0.000 -0.038
 Cl        -0.006  0.007 -0.018   -0.114  0.178  0.021   -0.005  0.000 -0.002
 C         -0.074 -0.012 -0.368    0.259 -0.197 -0.035    0.065 -0.015  0.206
 Cl         0.006  0.003  0.028   -0.015  0.057  0.000   -0.002  0.003 -0.007
 C         -0.010 -0.007 -0.038    0.166 -0.288 -0.020   -0.007 -0.024 -0.167
 H         -0.030 -0.017 -0.130    0.167 -0.543  0.013   -0.128 -0.055 -0.732
 C          0.078  0.003  0.376   -0.048 -0.146 -0.019    0.059  0.011  0.296
 Cl        -0.008  0.006 -0.021   -0.055  0.154  0.010    0.003 -0.001 -0.014
 C         -0.036 -0.019 -0.169   -0.014 -0.167  0.020   -0.027  0.029 -0.083
 H         -0.154 -0.031 -0.729   -0.034 -0.149  0.059   -0.027  0.030 -0.079
 C         -0.002 -0.012 -0.044    0.051 -0.197 -0.012   -0.015 -0.015  0.102
 C         -0.021 -0.012 -0.016   -0.001 -0.027  0.026    0.048 -0.008  0.041
 Cl         0.001  0.000  0.014    0.014  0.002 -0.028   -0.006  0.001 -0.025
 C         -0.020  0.024  0.014   -0.028  0.185  0.063    0.052  0.012 -0.042
 Cl         0.008 -0.002  0.003   -0.010 -0.010 -0.015   -0.012 -0.000 -0.003
 C         -0.016 -0.005  0.016   -0.076 -0.089  0.054    0.055 -0.000 -0.054
 H         -0.011 -0.031  0.037   -0.076 -0.304  0.046    0.038 -0.009 -0.126
 C          0.017 -0.002 -0.021   -0.034  0.039  0.024   -0.049 -0.003  0.066
 H          0.066 -0.024 -0.009    0.021  0.086  0.042   -0.204 -0.004  0.023
 C         -0.001  0.013 -0.060   -0.026  0.013 -0.009   -0.000 -0.005  0.175
 H          0.013  0.014 -0.075   -0.055  0.162  0.027   -0.026 -0.000  0.204
 TransDip  -0.007 -0.011 -0.050    0.088 -0.145  0.012   -0.038 -0.004 -0.021

 Mode:                25                     26                     27
 Frequency:       624.34                 683.79                 738.87
 Force Cnst:      1.3427                 2.2987                 1.2353
 Red. Mass:       5.8463                 8.3443                 3.8404
 IR Active:          YES                    YES                    YES
 IR Intens:       12.375                 24.952                 12.517
 Raman Active:       YES                    YES                    YES
               X      Y      Z        X      Y      Z        X      Y      Z
 C         -0.020  0.221  0.016    0.313  0.012 -0.073    0.049  0.034  0.212
 C          0.043  0.144 -0.004    0.058  0.148 -0.087   -0.041  0.025 -0.189
 Cl         0.026 -0.088 -0.003    0.027 -0.038 -0.003    0.005 -0.010  0.006
 C          0.024  0.016 -0.028   -0.024  0.176  0.079    0.026 -0.009  0.119
 Cl        -0.021 -0.019  0.006   -0.036 -0.046  0.007   -0.000  0.004 -0.002
 C         -0.031 -0.019  0.023   -0.271  0.080  0.017   -0.023 -0.025 -0.052
 H         -0.021 -0.065  0.079   -0.306  0.109 -0.138   -0.064 -0.038 -0.238
 C         -0.086  0.024 -0.012   -0.014 -0.071  0.071    0.005 -0.014  0.067
 Cl         0.044 -0.044 -0.007   -0.019  0.009  0.003    0.002  0.003  0.001
 C         -0.066  0.255  0.018    0.030 -0.118 -0.043   -0.012  0.045 -0.062
 H         -0.208  0.351  0.052   -0.143 -0.007 -0.040   -0.119  0.063 -0.384
 C         -0.021 -0.268 -0.010    0.346 -0.007  0.013   -0.011 -0.170 -0.074
 C         -0.005 -0.127 -0.015    0.134 -0.026  0.191    0.049  0.161 -0.089
 Cl        -0.003  0.001  0.005    0.021  0.003 -0.069   -0.010 -0.007  0.039
 C          0.003  0.328 -0.001   -0.003  0.017  0.187    0.085 -0.078  0.022
 Cl         0.003 -0.015  0.002   -0.049  0.000 -0.035   -0.019  0.001 -0.021
 C          0.022 -0.164 -0.019   -0.304 -0.017  0.122    0.052  0.029  0.046
 H          0.023 -0.534 -0.036   -0.296 -0.050  0.160    0.026  0.380 -0.044
 C          0.007  0.123  0.008   -0.052  0.017 -0.118   -0.019 -0.112  0.099
 H         -0.013  0.297  0.010    0.190  0.019 -0.047    0.075  0.245  0.140
 C          0.004 -0.076  0.005    0.013 -0.006 -0.079   -0.086  0.045 -0.108
 H          0.015  0.177  0.003   -0.206 -0.008  0.141   -0.011  0.509 -0.167
 TransDip  -0.056  0.098  0.005    0.126  0.060  0.078    0.056  0.080 -0.057

 Mode:                28                     29                     30
 Frequency:       745.02                 754.52                 801.09
 Force Cnst:      1.0732                 1.6771                 0.7344
 Red. Mass:       3.2816                 5.0000                 1.9423
 IR Active:          YES                    YES                    YES
 IR Intens:       23.348                 20.089                 51.191
 Raman Active:       YES                    YES                    YES
               X      Y      Z        X      Y      Z        X      Y      Z
 C          0.030 -0.026  0.072   -0.011 -0.002  0.291    0.000 -0.030  0.013
 C         -0.008 -0.024 -0.085   -0.082 -0.049 -0.215    0.037 -0.042 -0.019
 Cl        -0.002  0.009  0.004   -0.002  0.007  0.008   -0.006  0.014  0.001
 C          0.013  0.025  0.053    0.016 -0.039  0.139    0.043  0.058 -0.003
 Cl        -0.003 -0.007 -0.000    0.009  0.011 -0.005   -0.009 -0.019  0.002
 C         -0.008  0.027 -0.022    0.043 -0.011 -0.070    0.019  0.059 -0.008
 H         -0.028  0.034 -0.118   -0.005 -0.008 -0.295    0.013  0.021 -0.031
 C          0.016  0.010  0.024    0.019  0.024  0.066   -0.017  0.059  0.008
 Cl        -0.003 -0.002  0.001    0.004 -0.003  0.002    0.004 -0.016 -0.000
 C         -0.003 -0.056 -0.022   -0.026  0.015 -0.057   -0.039 -0.073  0.005
 H         -0.001 -0.080 -0.159   -0.075 -0.025 -0.516    0.012 -0.110 -0.025
 C         -0.008  0.179 -0.062   -0.030  0.065  0.074   -0.012  0.134  0.006
 C          0.070 -0.177 -0.107   -0.126 -0.083  0.086   -0.011 -0.067 -0.008
 Cl        -0.012  0.005  0.042    0.014  0.005 -0.042    0.000  0.002  0.001
 C          0.114  0.086  0.031   -0.179  0.038 -0.043   -0.009  0.104 -0.004
 Cl        -0.025  0.001 -0.026    0.040 -0.001  0.038    0.003 -0.005  0.002
 C          0.064 -0.029  0.043   -0.064 -0.005 -0.048    0.009 -0.111 -0.009
 H          0.028 -0.470 -0.133   -0.001 -0.246  0.206    0.010  0.497  0.025
 C         -0.044  0.120  0.151    0.103  0.066 -0.220    0.002 -0.052  0.000
 H          0.037 -0.335  0.154    0.049 -0.170 -0.248   -0.013  0.719  0.030
 C         -0.107 -0.034 -0.096    0.141 -0.013  0.055    0.001 -0.094  0.001
 H         -0.020 -0.578 -0.203    0.075 -0.276  0.108    0.005  0.371  0.014
 TransDip   0.113 -0.095 -0.047   -0.129 -0.057 -0.026    0.030  0.227 -0.013

 Mode:                31                     32                     33
 Frequency:       821.87                 868.85                 886.45
 Force Cnst:      2.7873                 3.5057                 0.6820
 Red. Mass:       7.0036                 7.8818                 1.4731
 IR Active:          YES                    YES                    YES
 IR Intens:       25.608                 13.031                 19.144
 Raman Active:       YES                    YES                    YES
               X      Y      Z        X      Y      Z        X      Y      Z
 C          0.026 -0.053  0.011   -0.233 -0.025  0.023    0.010  0.001  0.023
 C          0.230 -0.050 -0.054   -0.131 -0.176  0.051    0.003  0.003 -0.002
 Cl        -0.019  0.032  0.003   -0.008  0.022  0.000    0.000 -0.000 -0.000
 C          0.252  0.284 -0.059   -0.048 -0.132  0.012    0.014  0.005  0.055
 Cl        -0.054 -0.089  0.014    0.025  0.020 -0.006   -0.001 -0.001 -0.004
 C          0.039  0.203 -0.016    0.254  0.034 -0.061   -0.042 -0.004 -0.164
 H          0.036 -0.104  0.009    0.263 -0.056 -0.013    0.190  0.025  0.917
 C         -0.157  0.260  0.023   -0.127  0.255  0.044    0.020 -0.004  0.076
 Cl         0.030 -0.073 -0.004    0.036 -0.053 -0.008   -0.002  0.001 -0.005
 C         -0.193 -0.153  0.053   -0.204  0.092 -0.011   -0.007 -0.004 -0.056
 H         -0.108 -0.219 -0.031    0.014  0.015  0.345    0.060  0.005  0.276
 C         -0.047 -0.186 -0.006    0.123 -0.023  0.028   -0.004  0.003  0.000
 C         -0.058  0.083 -0.017    0.249  0.003  0.087   -0.008 -0.002 -0.005
 Cl         0.001 -0.002  0.002   -0.003  0.001 -0.012    0.000  0.000  0.000
 C         -0.048 -0.085 -0.048    0.225 -0.014  0.200   -0.008  0.002 -0.006
 Cl         0.014  0.003  0.011   -0.054  0.002 -0.041    0.002 -0.000  0.001
 C          0.041  0.099 -0.020   -0.187  0.005  0.090    0.005 -0.000 -0.001
 H          0.047 -0.390 -0.019   -0.197 -0.034  0.033    0.007 -0.005  0.006
 C         -0.001  0.022  0.021    0.044  0.007 -0.159    0.001  0.001  0.001
 H         -0.074 -0.499 -0.022    0.385 -0.025 -0.068   -0.003  0.003  0.000
 C          0.005  0.065  0.040    0.016  0.006 -0.128   -0.001 -0.002 -0.001
 H          0.032 -0.101  0.008   -0.099  0.024 -0.022    0.003 -0.002 -0.004
 TransDip   0.032  0.153 -0.043    0.014  0.042  0.107    0.032  0.001  0.137

 Mode:                34                     35                     36
 Frequency:       903.99                 923.12                 990.85
 Force Cnst:      0.6889                 0.6937                 0.7662
 Red. Mass:       1.4309                 1.3817                 1.3246
 IR Active:          YES                    YES                    YES
 IR Intens:        1.390                  0.570                  0.136
 Raman Active:       YES                    YES                    YES
               X      Y      Z        X      Y      Z        X      Y      Z
 C          0.022  0.003  0.069   -0.002  0.001 -0.006    0.001 -0.001 -0.000
 C          0.007  0.005 -0.006   -0.006 -0.009  0.003    0.000  0.003  0.000
 Cl         0.000 -0.000  0.000    0.000  0.001 -0.000   -0.000 -0.000  0.000
 C          0.003  0.008 -0.015   -0.009 -0.008  0.003    0.001  0.001 -0.001
 Cl        -0.001 -0.001  0.002    0.001  0.002 -0.000   -0.000 -0.000  0.000
 C         -0.001  0.001  0.056    0.000  0.002 -0.003    0.000 -0.001  0.000
 H         -0.083 -0.006 -0.326    0.005  0.025  0.016   -0.000 -0.008 -0.000
 C          0.014 -0.011  0.032    0.008 -0.008 -0.003   -0.002  0.002  0.000
 Cl        -0.002  0.002 -0.002   -0.001  0.002  0.000    0.000 -0.000 -0.000
 C         -0.025 -0.009 -0.160    0.007 -0.012  0.009   -0.001  0.004  0.000
 H          0.194  0.016  0.897   -0.002 -0.018 -0.064   -0.001  0.004  0.004
 C         -0.010  0.002  0.003    0.000  0.054  0.002    0.001 -0.008 -0.000
 C         -0.020  0.001 -0.015    0.000 -0.005  0.000    0.000 -0.010  0.002
 Cl         0.000 -0.000  0.002   -0.000  0.000  0.000    0.000  0.000 -0.000
 C         -0.021 -0.001 -0.014    0.001 -0.030 -0.001   -0.001 -0.005 -0.000
 Cl         0.004  0.000  0.003   -0.000  0.003 -0.000    0.000  0.001  0.000
 C          0.013  0.008  0.001   -0.000  0.119  0.005   -0.000  0.075  0.002
 H          0.019 -0.056  0.024    0.001 -0.684 -0.033    0.001 -0.437 -0.020
 C          0.007  0.002 -0.001   -0.000 -0.009  0.000    0.000 -0.127 -0.005
 H          0.007 -0.003 -0.002   -0.001  0.072  0.004   -0.002  0.731  0.032
 C         -0.004 -0.009 -0.011    0.001 -0.123 -0.004   -0.001  0.083  0.003
 H          0.005  0.041 -0.018   -0.005  0.697  0.032    0.004 -0.494 -0.023
 TransDip   0.014 -0.010  0.033    0.004 -0.023 -0.007   -0.002 -0.012  0.001

 Mode:                37                     38                     39
 Frequency:      1042.30                1061.47                1103.95
 Force Cnst:      5.0074                 3.9275                 2.7604
 Red. Mass:       7.8231                 5.9164                 3.8444
 IR Active:          YES                    YES                    YES
 IR Intens:       59.829                 17.235                 16.814
 Raman Active:       YES                    YES                    YES
               X      Y      Z        X      Y      Z        X      Y      Z
 C          0.170  0.038 -0.040   -0.085 -0.038 -0.008    0.066 -0.034  0.008
 C         -0.160  0.284  0.028    0.073 -0.220 -0.006    0.011 -0.174 -0.000
 Cl         0.018 -0.034 -0.003   -0.012  0.026  0.001   -0.009  0.020  0.001
 C         -0.157 -0.151  0.037    0.064  0.044 -0.014   -0.042 -0.085  0.011
 Cl         0.012  0.014 -0.003   -0.002 -0.002  0.000    0.009  0.012 -0.002
 C          0.288  0.016 -0.062   -0.159 -0.011  0.033   -0.076 -0.006  0.017
 H          0.302  0.203 -0.069   -0.169 -0.181  0.048   -0.094 -0.195  0.022
 C         -0.061  0.107  0.012   -0.006  0.002  0.001   -0.087  0.134  0.015
 Cl         0.004 -0.007 -0.001    0.004 -0.005 -0.001    0.011 -0.018 -0.002
 C         -0.183 -0.210  0.042    0.100  0.165 -0.018    0.050  0.122 -0.019
 H         -0.330 -0.121  0.086    0.189  0.113 -0.077    0.106  0.109 -0.002
 C          0.172 -0.012 -0.023    0.044  0.005  0.066    0.155  0.011 -0.065
 C         -0.083 -0.007  0.247   -0.028 -0.014  0.332   -0.007 -0.004  0.074
 Cl         0.008  0.001 -0.027    0.009  0.002 -0.041    0.000  0.000 -0.003
 C         -0.169  0.005 -0.121   -0.047 -0.001  0.009   -0.111  0.006 -0.159
 Cl         0.015 -0.001  0.012   -0.004  0.000 -0.006    0.013 -0.001  0.018
 C          0.206  0.001 -0.051    0.273  0.001 -0.016   -0.110  0.002 -0.070
 H          0.230  0.008  0.040    0.355 -0.012  0.262   -0.232  0.024 -0.506
 C         -0.041 -0.003  0.120    0.035  0.003 -0.057   -0.063 -0.009  0.220
 H         -0.081 -0.016  0.105    0.188 -0.002 -0.034   -0.020 -0.013  0.251
 C         -0.144  0.007 -0.132   -0.257  0.006 -0.200    0.128 -0.001 -0.024
 H         -0.197  0.003 -0.082   -0.457  0.013 -0.030    0.447  0.028 -0.317
 TransDip  -0.214  0.105  0.067    0.022 -0.070  0.111   -0.119 -0.015 -0.053

 Mode:                40                     41                     42
 Frequency:      1137.35                1148.35                1174.87
 Force Cnst:      1.3890                 1.6136                 1.3020
 Red. Mass:       1.8225                 2.0768                 1.6009
 IR Active:          YES                    YES                    YES
 IR Intens:       41.699                 21.495                 13.809
 Raman Active:       YES                    YES                    YES
               X      Y      Z        X      Y      Z        X      Y      Z
 C         -0.042  0.018  0.012    0.087 -0.006 -0.025   -0.033 -0.001 -0.009
 C          0.046 -0.083 -0.008    0.052 -0.138 -0.006   -0.015  0.024  0.005
 Cl        -0.004  0.007  0.001   -0.008  0.016  0.001    0.002 -0.003 -0.000
 C          0.014  0.044 -0.004   -0.058 -0.086  0.014    0.016  0.033 -0.004
 Cl        -0.001 -0.006  0.000    0.008  0.009 -0.002   -0.002 -0.003  0.001
 C          0.047  0.064 -0.012   -0.009  0.046  0.001    0.010 -0.007 -0.003
 H          0.073  0.640 -0.032   -0.003  0.394 -0.008    0.012 -0.071  0.001
 C          0.084 -0.160 -0.014   -0.022  0.023  0.004    0.013 -0.022 -0.002
 Cl        -0.008  0.016  0.001    0.003 -0.004 -0.000   -0.001  0.003  0.000
 C         -0.086  0.001  0.018   -0.031  0.051  0.007    0.000 -0.008  0.004
 H         -0.514  0.267  0.107   -0.334  0.250  0.056    0.017 -0.025 -0.020
 C         -0.017 -0.014  0.008    0.088 -0.004 -0.027   -0.001 -0.001  0.054
 C         -0.002 -0.002  0.084    0.022  0.007 -0.152    0.068  0.002 -0.045
 Cl         0.002  0.000 -0.009   -0.004 -0.001  0.017   -0.005 -0.000  0.006
 C          0.013  0.000 -0.007   -0.068  0.002 -0.042   -0.060  0.006 -0.142
 Cl        -0.002 -0.000  0.000    0.008 -0.000  0.004    0.009 -0.000  0.012
 C         -0.024  0.001 -0.033    0.028 -0.002  0.059   -0.067 -0.000  0.001
 H         -0.083  0.014 -0.272    0.142 -0.024  0.535   -0.072 -0.001  0.022
 C          0.004 -0.001  0.033   -0.018  0.000 -0.016    0.075 -0.002  0.041
 H          0.106 -0.005  0.064   -0.168  0.002 -0.059    0.864 -0.008  0.266
 C          0.022  0.005 -0.031   -0.032  0.000  0.051   -0.058 -0.001  0.007
 H          0.180 -0.005 -0.188   -0.331 -0.027  0.350   -0.269 -0.009  0.211
 TransDip   0.126 -0.164  0.008   -0.060 -0.105 -0.086   -0.061  0.017 -0.100

 Mode:                43                     44                     45
 Frequency:      1206.97                1222.85                1277.59
 Force Cnst:      1.5873                 1.3285                 5.6857
 Red. Mass:       1.8493                 1.5079                 5.9122
 IR Active:          YES                    YES                    YES
 IR Intens:        9.212                  5.644                  4.416
 Raman Active:       YES                    YES                    YES
               X      Y      Z        X      Y      Z        X      Y      Z
 C          0.033  0.051 -0.002   -0.056  0.047 -0.003   -0.085  0.272  0.026
 C          0.114  0.015 -0.026    0.056  0.037 -0.011   -0.271 -0.113  0.057
 Cl        -0.006  0.004  0.001   -0.002 -0.002  0.000    0.003 -0.004 -0.000
 C         -0.024 -0.162  0.009    0.023 -0.062 -0.003    0.260 -0.015 -0.055
 Cl         0.005  0.012 -0.001    0.000  0.003 -0.000   -0.004 -0.009  0.001
 C         -0.070  0.019  0.015   -0.036  0.006  0.007    0.038  0.181 -0.012
 H         -0.067  0.578 -0.001   -0.029  0.391 -0.002    0.049  0.231 -0.020
 C         -0.039  0.066  0.006   -0.010 -0.004  0.002   -0.191 -0.189  0.045
 Cl         0.002 -0.007 -0.000   -0.000 -0.000  0.000   -0.002  0.006  0.000
 C         -0.001 -0.033 -0.000   -0.007 -0.030  0.005    0.138 -0.098 -0.029
 H          0.329 -0.245 -0.056    0.342 -0.263 -0.078    0.407 -0.273 -0.067
 C         -0.055 -0.013 -0.012   -0.019 -0.014  0.065    0.111 -0.014 -0.162
 C         -0.063  0.001  0.011    0.087  0.000  0.020    0.069  0.004  0.003
 Cl         0.002 -0.000 -0.003   -0.003 -0.000  0.000    0.001 -0.000  0.003
 C          0.030 -0.003  0.076   -0.001  0.004 -0.101   -0.103 -0.001  0.047
 Cl        -0.004  0.000 -0.005    0.002 -0.000  0.005    0.002 -0.000  0.002
 C          0.020  0.001 -0.033   -0.043 -0.001  0.031    0.007  0.001 -0.051
 H         -0.085  0.024 -0.491    0.079 -0.024  0.566   -0.002  0.005 -0.081
 C          0.043  0.001 -0.020   -0.028 -0.000  0.006    0.032 -0.001  0.057
 H          0.299 -0.003  0.049   -0.119 -0.001 -0.018   -0.276 -0.003 -0.025
 C         -0.012  0.002  0.026   -0.006  0.004 -0.043    0.003  0.004  0.046
 H         -0.186 -0.024  0.195    0.340  0.012 -0.389   -0.261 -0.045  0.315
 TransDip  -0.048 -0.050  0.068   -0.061 -0.021 -0.040    0.057  0.025 -0.026

 Mode:                46                     47                     48
 Frequency:      1291.33                1311.04                1410.86
 Force Cnst:      8.5489                 2.7488                 3.9136
 Red. Mass:       8.7013                 2.7143                 3.3370
 IR Active:          YES                    YES                    YES
 IR Intens:        1.399                  4.321                 50.700
 Raman Active:       YES                    YES                    YES
               X      Y      Z        X      Y      Z        X      Y      Z
 C          0.094  0.121 -0.054   -0.155 -0.054  0.040   -0.140  0.186  0.034
 C         -0.137 -0.081  0.036    0.049  0.045 -0.010    0.111 -0.025 -0.024
 Cl         0.000  0.001 -0.000    0.001 -0.003 -0.000   -0.005  0.001  0.001
 C          0.096 -0.074 -0.016   -0.017  0.108  0.001   -0.064 -0.124  0.016
 Cl         0.001 -0.000 -0.000   -0.003 -0.004  0.001    0.004  0.007 -0.001
 C          0.007  0.130 -0.006    0.023 -0.102 -0.002   -0.081  0.142  0.014
 H         -0.001 -0.109  0.005    0.042  0.276 -0.015   -0.121 -0.740  0.044
 C         -0.119 -0.021  0.028    0.054 -0.060 -0.010    0.220  0.033 -0.049
 Cl         0.000 -0.003 -0.000   -0.000  0.006 -0.000   -0.007  0.001  0.002
 C          0.125 -0.071 -0.015   -0.111  0.073  0.022   -0.037 -0.149  0.011
 H         -0.242  0.165  0.005    0.503 -0.331 -0.101   -0.245 -0.045  0.058
 C          0.035 -0.021  0.372    0.185 -0.000 -0.023    0.014 -0.024 -0.068
 C         -0.367  0.003 -0.092   -0.082 -0.001 -0.033    0.008 -0.000  0.053
 Cl         0.001  0.000 -0.003    0.001 -0.000  0.002    0.000 -0.000 -0.002
 C          0.274  0.009 -0.182    0.004  0.002 -0.055    0.034  0.003 -0.055
 Cl        -0.002  0.000 -0.004    0.002  0.000  0.001   -0.001 -0.000  0.001
 C          0.054 -0.011  0.256    0.027 -0.003  0.079   -0.024 -0.001  0.020
 H         -0.049  0.007 -0.186   -0.038  0.007 -0.178   -0.017 -0.003  0.074
 C         -0.219  0.003 -0.096   -0.074 -0.002  0.037   -0.006 -0.000  0.041
 H          0.397 -0.001  0.074   -0.229  0.001 -0.000   -0.161 -0.002  0.004
 C          0.149  0.013 -0.196    0.102  0.003 -0.066    0.059  0.006 -0.034
 H         -0.013 -0.013 -0.042   -0.372 -0.015  0.412   -0.239 -0.033  0.262
 TransDip   0.026  0.016  0.023    0.061 -0.011 -0.023   -0.078 -0.209  0.046

 Mode:                49                     50                     51
 Frequency:      1433.64                1439.73                1486.30
 Force Cnst:      3.8578                 4.0088                 3.6858
 Red. Mass:       3.1857                 3.2825                 2.8319
 IR Active:          YES                    YES                    YES
 IR Intens:       64.047                 66.650                 16.530
 Raman Active:       YES                    YES                    YES
               X      Y      Z        X      Y      Z        X      Y      Z
 C         -0.017 -0.123  0.037   -0.146 -0.136  0.020   -0.104 -0.013  0.024
 C         -0.049  0.088  0.005   -0.045  0.149  0.007   -0.016  0.035  0.003
 Cl         0.002 -0.004 -0.000    0.001 -0.007 -0.000   -0.000 -0.002  0.000
 C          0.115 -0.037 -0.025    0.190 -0.116 -0.037    0.065 -0.042 -0.013
 Cl        -0.003 -0.000  0.001   -0.005  0.002  0.001   -0.001  0.001  0.000
 C         -0.041 -0.037  0.010   -0.108 -0.003  0.023   -0.046  0.012  0.010
 H         -0.039  0.304 -0.001   -0.119  0.243  0.020   -0.054 -0.009  0.012
 C         -0.035  0.060  0.005    0.042  0.110 -0.011    0.066  0.028 -0.015
 Cl         0.002 -0.004 -0.000   -0.000 -0.005  0.000   -0.001 -0.001  0.000
 C          0.062  0.011 -0.018    0.075 -0.036 -0.013   -0.017 -0.015  0.004
 H         -0.254  0.229  0.070   -0.500  0.334  0.085   -0.094  0.028  0.019
 C         -0.091  0.026 -0.190    0.060  0.014  0.094    0.188  0.002 -0.029
 C         -0.067 -0.008  0.156    0.085  0.001 -0.066   -0.098  0.002 -0.074
 Cl         0.002  0.000 -0.007   -0.002  0.000  0.004    0.003 -0.000  0.002
 C          0.194  0.003 -0.091   -0.129 -0.001  0.004   -0.013 -0.006  0.137
 Cl        -0.006  0.000 -0.000    0.004 -0.000  0.002   -0.001  0.000 -0.004
 C         -0.074  0.003 -0.054    0.023 -0.003  0.083    0.069  0.006 -0.145
 H          0.067 -0.025  0.562   -0.109  0.019 -0.450    0.201 -0.014  0.318
 C         -0.042 -0.004  0.068    0.061 -0.001 -0.009   -0.168  0.001 -0.035
 H          0.076 -0.003  0.120   -0.339  0.006 -0.129    0.650 -0.006  0.195
 C          0.091 -0.003  0.019   -0.010  0.000 -0.071   -0.018 -0.005  0.110
 H         -0.285 -0.008  0.405   -0.066  0.015 -0.028    0.387  0.015 -0.263
 TransDip  -0.081  0.140  0.199   -0.175  0.166 -0.101    0.127  0.020  0.020

 Mode:                52                     53                     54
 Frequency:      1584.32                1596.29                1605.33
 Force Cnst:     10.7388                 8.7299                10.6428
 Red. Mass:       7.2614                 5.8148                 7.0093
 IR Active:          YES                    YES                    YES
 IR Intens:       57.967                 18.146                 35.936
 Raman Active:       YES                    YES                    YES
               X      Y      Z        X      Y      Z        X      Y      Z
 C         -0.059 -0.304  0.020   -0.002 -0.019  0.021   -0.230  0.079  0.047
 C          0.179  0.189 -0.043    0.010  0.012 -0.005    0.242  0.033 -0.052
 Cl        -0.003 -0.000  0.001   -0.000 -0.000  0.000   -0.002 -0.003  0.001
 C         -0.051 -0.189  0.016   -0.004 -0.009 -0.000   -0.246  0.136  0.049
 Cl         0.000 -0.001  0.000   -0.000 -0.000  0.000    0.002 -0.002 -0.000
 C          0.084  0.443 -0.029    0.005  0.022 -0.001    0.124 -0.114 -0.024
 H          0.067 -0.594 -0.000    0.004 -0.027 -0.001    0.147  0.171 -0.037
 C         -0.194 -0.291  0.050   -0.014 -0.016  0.002   -0.275  0.016  0.059
 Cl         0.002  0.003 -0.001    0.000  0.000 -0.000    0.002  0.001 -0.000
 C          0.005  0.178 -0.005    0.004  0.009 -0.004    0.365 -0.182 -0.073
 H          0.255  0.032 -0.057    0.012  0.009  0.015   -0.448  0.354  0.084
 C          0.016  0.022  0.014   -0.064  0.013 -0.259   -0.011 -0.004  0.022
 C         -0.008 -0.002 -0.009    0.153 -0.005  0.116    0.081  0.000 -0.008
 Cl         0.000  0.000 -0.000   -0.003 -0.000  0.002   -0.000 -0.000 -0.001
 C         -0.000 -0.002  0.017   -0.062  0.006 -0.154   -0.081 -0.003  0.071
 Cl         0.000  0.000 -0.000   -0.000  0.000 -0.001    0.000  0.000 -0.001
 C         -0.008  0.002 -0.031    0.159 -0.015  0.359    0.047  0.002 -0.054
 H          0.011 -0.002  0.047   -0.039  0.022 -0.512    0.082 -0.003  0.062
 C          0.005 -0.002  0.017   -0.235  0.009 -0.221   -0.127 -0.001  0.017
 H         -0.013  0.000  0.014    0.418  0.005 -0.059    0.130 -0.003  0.097
 C          0.009 -0.003 -0.016   -0.004 -0.009  0.200    0.120  0.005 -0.077
 H         -0.025  0.018  0.019    0.329  0.005 -0.106   -0.101 -0.013  0.147
 TransDip  -0.065 -0.234  0.025   -0.127 -0.010 -0.048   -0.182  0.062  0.005

 Mode:                55                     56                     57
 Frequency:      1621.28                3182.76                3196.71
 Force Cnst:     10.2085                 6.4891                 6.5807
 Red. Mass:       6.5917                 1.0872                 1.0930
 IR Active:          YES                    YES                    YES
 IR Intens:        1.954                  2.531                  3.594
 Raman Active:       YES                    YES                    YES
               X      Y      Z        X      Y      Z        X      Y      Z
 C          0.137 -0.023 -0.029    0.000 -0.000  0.000   -0.000  0.000 -0.000
 C         -0.079 -0.016  0.017   -0.000 -0.000  0.000    0.000 -0.000 -0.000
 Cl         0.001  0.001 -0.000    0.000 -0.000  0.000   -0.000  0.000 -0.000
 C          0.068 -0.035 -0.014    0.000 -0.000  0.000   -0.000  0.000  0.000
 Cl        -0.001  0.000  0.000    0.000  0.000  0.000    0.000  0.000  0.000
 C         -0.034  0.027  0.007   -0.000  0.000  0.000   -0.000 -0.000  0.000
 H         -0.040 -0.040  0.010    0.000  0.000 -0.000    0.000 -0.000 -0.000
 C          0.076 -0.003 -0.016   -0.000  0.000  0.000    0.000 -0.000  0.000
 Cl        -0.001 -0.000  0.000    0.000 -0.000  0.000    0.000 -0.000  0.000
 C         -0.111  0.058  0.023    0.000  0.000 -0.000   -0.000 -0.001  0.000
 H          0.145 -0.111 -0.031   -0.002 -0.003  0.001    0.004  0.006 -0.001
 C         -0.243 -0.002  0.098    0.001  0.000 -0.001   -0.001 -0.000  0.002
 C          0.239  0.001 -0.002   -0.000  0.000 -0.000    0.001 -0.000  0.000
 Cl        -0.003  0.000 -0.002   -0.000 -0.000  0.000    0.000 -0.000 -0.000
 C         -0.197 -0.007  0.157   -0.000  0.000 -0.000   -0.000  0.000 -0.001
 Cl         0.001  0.000 -0.002    0.000  0.000 -0.000    0.000 -0.000  0.000
 C          0.111  0.005 -0.108   -0.017 -0.000  0.006   -0.033 -0.001  0.010
 H          0.182 -0.005  0.116    0.216  0.003 -0.054    0.398  0.005 -0.098
 C         -0.299 -0.002  0.036    0.016  0.003 -0.060    0.016  0.002 -0.045
 H          0.288 -0.008  0.220   -0.194 -0.030  0.693   -0.150 -0.022  0.514
 C          0.315  0.009 -0.216    0.038 -0.002  0.041   -0.047  0.002 -0.045
 H         -0.317 -0.019  0.419   -0.455  0.017 -0.465    0.515 -0.019  0.520
 TransDip  -0.013 -0.021 -0.037    0.041  0.003 -0.030   -0.017  0.003 -0.058

 Mode:                58                     59                     60
 Frequency:      3208.92                3209.34                3219.15
 Force Cnst:      6.6263                 6.6475                 6.6726
 Red. Mass:       1.0922                 1.0954                 1.0929
 IR Active:          YES                    YES                    YES
 IR Intens:        0.122                  2.029                  1.726
 Raman Active:       YES                    YES                    YES
               X      Y      Z        X      Y      Z        X      Y      Z
 C         -0.002  0.002  0.000   -0.000  0.000  0.000    0.000  0.000 -0.000
 C          0.000  0.001 -0.000   -0.000  0.000  0.000    0.001 -0.000 -0.000
 Cl         0.000 -0.000 -0.000    0.000 -0.000  0.000   -0.000  0.000 -0.000
 C          0.000  0.000 -0.000    0.000  0.000 -0.000    0.001 -0.003 -0.000
 Cl         0.000  0.000 -0.000   -0.000 -0.000  0.000    0.000  0.000 -0.000
 C         -0.000  0.001  0.000    0.000  0.000 -0.000   -0.086  0.003  0.018
 H          0.006 -0.001 -0.001   -0.001  0.000  0.000    0.973 -0.034 -0.208
 C          0.004 -0.001 -0.001    0.000 -0.000 -0.000    0.001  0.004 -0.000
 Cl        -0.000  0.000  0.000   -0.000  0.000  0.000    0.000 -0.000 -0.000
 C         -0.046 -0.074  0.011   -0.001 -0.002  0.000    0.001  0.000 -0.000
 H          0.518  0.841 -0.128    0.012  0.019 -0.003   -0.003 -0.005  0.001
 C         -0.000 -0.000  0.000    0.000  0.000 -0.001   -0.000  0.000 -0.000
 C          0.000  0.000 -0.000    0.000  0.000 -0.000    0.000 -0.000 -0.000
 Cl        -0.000 -0.000  0.000    0.000  0.000  0.000    0.000 -0.000  0.000
 C         -0.000 -0.000  0.000    0.000  0.000 -0.003   -0.000  0.000 -0.000
 Cl        -0.000  0.000 -0.000    0.000 -0.000  0.000    0.000 -0.000  0.000
 C          0.002  0.000 -0.000   -0.076 -0.001  0.017   -0.000 -0.000  0.000
 H         -0.021 -0.000  0.005    0.857  0.011 -0.204    0.001  0.000 -0.000
 C          0.000  0.000 -0.001   -0.009 -0.002  0.039   -0.000 -0.000  0.000
 H         -0.002 -0.000  0.008    0.114  0.018 -0.413    0.000  0.000 -0.001
 C          0.000  0.000  0.000    0.013 -0.000  0.010    0.000 -0.000  0.000
 H         -0.002 -0.000 -0.002   -0.125  0.005 -0.124   -0.000  0.000 -0.000
 TransDip   0.002  0.011 -0.002   -0.023 -0.002  0.039    0.041 -0.000 -0.008

 STANDARD THERMODYNAMIC QUANTITIES AT   298.15 K  AND     1.00 ATM

   This Molecule has  0 Imaginary Frequencies
   Zero point vibrational energy:       83.006 kcal/mol

   Atom    1 Element C  Has Mass   12.00000
   Atom    2 Element C  Has Mass   12.00000
   Atom    3 Element Cl Has Mass   34.96885
   Atom    4 Element C  Has Mass   12.00000
   Atom    5 Element Cl Has Mass   34.96885
   Atom    6 Element C  Has Mass   12.00000
   Atom    7 Element H  Has Mass    1.00783
   Atom    8 Element C  Has Mass   12.00000
   Atom    9 Element Cl Has Mass   34.96885
   Atom   10 Element C  Has Mass   12.00000
   Atom   11 Element H  Has Mass    1.00783
   Atom   12 Element C  Has Mass   12.00000
   Atom   13 Element C  Has Mass   12.00000
   Atom   14 Element Cl Has Mass   34.96885
   Atom   15 Element C  Has Mass   12.00000
   Atom   16 Element Cl Has Mass   34.96885
   Atom   17 Element C  Has Mass   12.00000
   Atom   18 Element H  Has Mass    1.00783
   Atom   19 Element C  Has Mass   12.00000
   Atom   20 Element H  Has Mass    1.00783
   Atom   21 Element C  Has Mass   12.00000
   Atom   22 Element H  Has Mass    1.00783
   Molecular Mass:   323.883400 amu
   Principal axes and moments of inertia in amu*Bohr^2:
                             1           2           3
    Eigenvalues --     4233.06748 10076.13789 11706.06681
          X               0.99991    -0.00044    -0.01341
          Y               0.00030     0.99995    -0.01025
          Z               0.01342     0.01024     0.99986
   Rotational Symmetry Number is   1
   The Molecule is an Asymmetric Top
   Translational Enthalpy:        0.889 kcal/mol
   Rotational Enthalpy:           0.889 kcal/mol
   Vibrational Enthalpy:         90.837 kcal/mol
   gas constant (RT):             0.592 kcal/mol
   Translational Entropy:        43.221  cal/mol.K
   Rotational Entropy:           34.567  cal/mol.K
   Vibrational Entropy:          52.971  cal/mol.K

   Total Enthalpy:               93.207 kcal/mol
   Total Entropy:               130.759  cal/mol.K

 ======================================================================

 STANDARD THERMODYNAMIC QUANTITIES FOR ANHARMONIC VIBRATION -- TOSH

   Zero point vibrational energy: ************ kcal/mol

   Vibrational Enthalpy:       Infinity kcal/mol
   Vibrational Entropy:             NaN  cal/mol.K

   Total Enthalpy:             Infinity kcal/mol
   Total Entropy:                   NaN  cal/mol.K

 ======================================================================

 STANDARD THERMODYNAMIC QUANTITIES FOR ANHARMONIC VIBRATION -- VPT2

   Zero point vibrational energy: ************ kcal/mol

   Vibrational Enthalpy:       Infinity kcal/mol
   Vibrational Entropy:             NaN  cal/mol.K

   Total Enthalpy:             Infinity kcal/mol
   Total Entropy:                   NaN  cal/mol.K

 ======================================================================

Archival summary:
1\1\november\FREQ\ProcedureUnspecified\BasisUnspecified\l5125\taweetha\MonJan1320:01:052020MonJan1320:01:052020\0\\#,FREQ,ProcedureUnspecified,BasisUnspecified,\\0,1\Cl\C,1,1.74627\C,2,1.39987,1,120.556\C,3,1.3925,2,120.248,1,179.706,0\H,4,1.0823,3,119.12,2,-179.917,0\C,4,1.38959,3,119.867,2,0.0169328,0\H,6,1.08338,4,119.754,3,-179.949,0\C,6,1.39093,4,120.076,3,-0.0254304,0\H,8,1.08339,6,120.291,4,179.816,0\C,8,1.39661,6,120.805,4,0.135344,0\C,10,1.49485,8,119.424,6,-178.565,0\C,11,1.3963,10,118.752,8,84.7413,0\H,12,1.08206,11,119.646,10,1.52149,0\C,12,1.38897,11,120.034,10,-178.989,0\C,14,1.38753,12,121.145,11,0.204549,0\H,15,1.08103,14,121.012,12,179.937,0\C,15,1.39206,14,119.031,12,-0.0459328,0\C,17,1.39976,15,120.695,14,-0.0147318,0\Cl,18,1.74417,17,120.58,15,179.895,0\Cl,17,1.74622,15,117.928,14,179.841,0\Cl,3,1.74807,2,121.236,1,0.0192873,0\Cl,14,1.75377,12,119.639,11,-179.769,0\\\@

 Total job time:  13689.00s(wall), 13688.44s(cpu) 
 Mon Jan 13 20:01:05 2020

        *************************************************************
        *                                                           *
        *  Thank you very much for using Q-Chem.  Have a nice day.  *
        *                                                           *
        *************************************************************
